# Supplementary material for: Thermodynamics Underpinning the Microbial Community‐Level Nitrogen Energy Metabolism
Source: Environ Microbiol. 2025 Feb 16;27(2):e70055. doi: 10.1111/1462-2920.70055 (PMC11830459; doi:10.1111/1462-2920.70055)
Supplement: Supplementary file 1 — Data S1. [file EMI-27-e70055-s001.zip › SI/Nnetwork/Results/kdef_-10/Iin_-5/p_0.2/O2_-11._H_-3..csv]

time	N2	N2H4	N2H5	N2O	NH2OH	NH3	NH3OH	NH4	NO	NO2	NO3
0	0.00001	0.00001	0.00001	0.00001	0.00001	0.00001	0.00001	0.00001	0.00001	0.00001	0.00001
100000	0.00041087079306299215	1.3788230477716245e-51	-6.171682492390699e-40	4.6285083987583833e-14	1.2773353797964372e-14	0.009178258338814489	-1.5323905074914872e-20	7.495417522938448e-11	6.981601612487631e-18	6.311547890269749e-19	-4.238060796824498e-17
200000	0.0004108707930629932	1.3788230477716322e-51	-9.215224987892219e-39	4.628508398758386e-14	1.277335379797262e-14	0.009178258338814489	-1.0509769630838694e-20	7.495417522968222e-11	6.981601612487631e-18	6.3115478902697535e-19	4.228661680804438e-25
300000	0.0004108707930629932	1.378823047771632e-51	-1.899013492485024e-38	4.6285083987583846e-14	1.277335379797248e-14	0.009178258338814489	-6.550814978603876e-21	7.495417522966929e-11	6.981601612487631e-18	6.311547890269751e-19	4.228661680804438e-25
400000	0.00041087079306299323	1.3788230477716325e-51	-2.8764727657395283e-38	4.628508398758386e-14	1.2773353797972482e-14	0.009178258338814489	-3.691286379363378e-21	7.495417522966933e-11	6.981601612487633e-18	6.311547890269752e-19	4.228661680804439e-25
500000	0.00041087079306299323	1.3788230477716325e-51	-3.853921131518269e-38	4.628508398758386e-14	1.2773353797972482e-14	0.009178258338814489	-2.159738858344118e-21	7.495417522966933e-11	6.981601612487633e-18	6.311547890269752e-19	4.22866168080444e-25
600000	0.00041087079306299323	1.3788230477716325e-51	-4.831362679147123e-38	4.628508398758386e-14	1.2773353797972482e-14	0.009178258338814489	-1.4582985256848883e-21	7.495417522966933e-11	6.981601612487633e-18	6.311547890269752e-19	4.228661680804439e-25
700000	0.0004108707930629932	1.3788230477716322e-51	-5.808801497951967e-38	4.628508398758385e-14	1.2773353797972482e-14	0.009178258338814489	-1.089091491524479e-21	7.49541752296693e-11	6.981601612487631e-18	6.311547890269751e-19	4.228661680804438e-25
800000	0.0004108707930629932	1.3788230477716322e-51	-6.786241677258677e-38	4.6285083987583846e-14	1.2773353797972482e-14	0.009178258338814489	-5.542438660016822e-22	7.495417522966929e-11	6.981601612487631e-18	6.311547890269751e-19	4.228661680804437e-25
900000	0.0004108707930629932	1.3788230477716325e-51	-7.763685897815481e-38	4.6285083987583846e-14	1.2773353797972482e-14	0.009178258338814489	4.795008946745659e-22	7.495417522966929e-11	6.981601612487631e-18	6.311547890269751e-19	4.228661680804437e-25
1000000	0.0004108707930629932	1.3788230477716343e-51	-8.741125717930084e-38	4.6285083987583846e-14	1.2773353797972482e-14	0.009178258338814489	1.0350890276046065e-21	7.495417522966929e-11	6.981601612487635e-18	6.311547890269753e-19	4.228661680804439e-25
1100000	0.0004108707930629932	1.3788230477716373e-51	-9.718560623579699e-38	4.6285083987583846e-14	1.2773353797972482e-14	0.009178258338814489	1.0430657361408935e-21	7.495417522966929e-11	6.981601612487638e-18	6.311547890269756e-19	4.228661680804442e-25
1200000	0.0004108707930629932	1.3788230477716414e-51	-1.0695992659392082e-37	4.6285083987583846e-14	1.2773353797972482e-14	0.009178258338814489	7.312608084325691e-22	7.495417522966929e-11	6.981601612487644e-18	6.311547890269761e-19	4.228661680804444e-25
1300000	0.0004108707930629932	1.3788230477716456e-51	-1.1673423869994985e-37	4.628508398758384e-14	1.2773353797972482e-14	0.009178258338814489	3.275040326287752e-22	7.495417522966929e-11	6.981601612487648e-18	6.311547890269766e-19	4.228661680804448e-25
1400000	0.0004108707930629932	1.3788230477716492e-51	-1.2650856300016165e-37	4.628508398758384e-14	1.2773353797972482e-14	0.009178258338814489	5.962519687865387e-23	7.495417522966929e-11	6.981601612487653e-18	6.311547890269771e-19	4.228661680804451e-25
1500000	0.0004108707930629932	1.378823047771652e-51	-1.3628290691381287e-37	4.628508398758384e-14	1.2773353797972482e-14	0.009178258338814489	4.1152616630268794e-23	7.495417522966929e-11	6.981601612487658e-18	6.311547890269774e-19	4.228661680804454e-25
1600000	0.0004108707930629932	1.378823047771654e-51	-1.4605724197400275e-37	4.628508398758384e-14	1.2773353797972482e-14	0.009178258338814489	4.266761516467086e-23	7.495417522966929e-11	6.981601612487659e-18	6.311547890269776e-19	4.2286616808044545e-25
1700000	0.0004108707930629932	1.3788230477716548e-51	-1.5583156698178582e-37	4.628508398758384e-14	1.2773353797972482e-14	0.009178258338814489	4.368791341231062e-23	7.495417522966929e-11	6.98160161248766e-18	6.311547890269777e-19	4.228661680804455e-25
1800000	0.0004108707930629932	1.3788230477716548e-51	-1.6560588319204842e-37	4.628508398758384e-14	1.2773353797972482e-14	0.009178258338814489	4.4275266992777274e-23	7.495417522966929e-11	6.981601612487659e-18	6.311547890269777e-19	4.228661680804455e-25
1900000	0.0004108707930629932	1.378823047771654e-51	-1.753801918596768e-37	4.628508398758384e-14	1.2773353797972482e-14	0.009178258338814489	4.4491431525659985e-23	7.495417522966929e-11	6.981601612487659e-18	6.311547890269776e-19	4.2286616808044545e-25
2000000	0.0004108707930629932	1.3788230477716524e-51	-1.8515449423955729e-37	4.628508398758384e-14	1.2773353797972482e-14	0.009178258338814489	4.439816263054795e-23	7.495417522966929e-11	6.981601612487656e-18	6.311547890269774e-19	4.228661680804454e-25
2100000	0.0004108707930629932	1.3788230477716503e-51	-1.949287915865761e-37	4.628508398758384e-14	1.2773353797972482e-14	0.009178258338814489	4.405721592703034e-23	7.495417522966929e-11	6.981601612487655e-18	6.311547890269772e-19	4.228661680804452e-25
2200000	0.0004108707930629932	1.378823047771648e-51	-2.047030851556197e-37	4.628508398758384e-14	1.2773353797972482e-14	0.009178258338814489	4.353034703469635e-23	7.495417522966929e-11	6.981601612487652e-18	6.311547890269769e-19	4.22866168080445e-25
2300000	0.0004108707930629931	1.3788230477716453e-51	-2.144773762015742e-37	4.628508398758384e-14	1.277335379797248e-14	0.009178258338814489	4.2879311573135155e-23	7.495417522966929e-11	6.981601612487648e-18	6.311547890269765e-19	4.228661680804448e-25
2400000	0.0004108707930629931	1.3788230477716426e-51	-2.24251665979326e-37	4.628508398758384e-14	1.277335379797248e-14	0.009178258338814489	4.2165865161935946e-23	7.495417522966929e-11	6.981601612487644e-18	6.311547890269762e-19	4.228661680804445e-25
2500000	0.0004108707930629931	1.3788230477716397e-51	-2.3402595574376136e-37	4.628508398758384e-14	1.277335379797248e-14	0.009178258338814489	4.14517634206879e-23	7.495417522966929e-11	6.98160161248764e-18	6.311547890269759e-19	4.2286616808044435e-25
2600000	0.0004108707930629931	1.378823047771637e-51	-2.4380024674976656e-37	4.628508398758384e-14	1.277335379797248e-14	0.009178258338814489	4.0798761968980205e-23	7.495417522966929e-11	6.981601612487638e-18	6.311547890269755e-19	4.228661680804442e-25
2700000	0.0004108707930629931	1.3788230477716346e-51	-2.5357454025222793e-37	4.628508398758384e-14	1.277335379797248e-14	0.009178258338814489	4.0268616426402044e-23	7.495417522966929e-11	6.981601612487635e-18	6.311547890269753e-19	4.22866168080444e-25
2800000	0.0004108707930629931	1.3788230477716325e-51	-2.6334883750603176e-37	4.628508398758384e-14	1.277335379797248e-14	0.009178258338814489	3.9923082412542594e-23	7.495417522966929e-11	6.981601612487631e-18	6.311547890269751e-19	4.228661680804438e-25
2900000	0.0004108707930629931	1.378823047771631e-51	-2.731231395822568e-37	4.628508398758384e-14	1.277335379797248e-14	0.009178258338814489	3.982086681436588e-23	7.495417522966929e-11	6.98160161248763e-18	6.311547890269749e-19	4.228661680804437e-25
3000000	0.0004108707930629931	1.3788230477716302e-51	-2.8289743638882348e-37	4.628508398758384e-14	1.277335379797248e-14	0.009178258338814489	3.982210581988179e-23	7.495417522966929e-11	6.981601612487628e-18	6.311547890269747e-19	4.228661680804436e-25
3100000	0.0004108707930629931	1.3788230477716293e-51	-2.9267172246241694e-37	4.628508398758384e-14	1.277335379797248e-14	0.009178258338814489	3.982298309583486e-23	7.495417522966929e-11	6.981601612487627e-18	6.311547890269746e-19	4.228661680804435e-25
3200000	0.0004108707930629931	1.378823047771629e-51	-3.024459990579179e-37	4.628508398758384e-14	1.277335379797248e-14	0.009178258338814489	3.9823540935018535e-23	7.495417522966929e-11	6.981601612487627e-18	6.311547890269746e-19	4.228661680804435e-25
3300000	0.0004108707930629931	1.3788230477716287e-51	-3.1222026743020695e-37	4.628508398758384e-14	1.277335379797248e-14	0.009178258338814489	3.9823821630226254e-23	7.495417522966929e-11	6.981601612487627e-18	6.311547890269746e-19	4.228661680804435e-25
3400000	0.0004108707930629931	1.3788230477716287e-51	-3.2199452883416468e-37	4.628508398758384e-14	1.277335379797248e-14	0.009178258338814489	3.9823867474251477e-23	7.495417522966929e-11	6.981601612487627e-18	6.311547890269746e-19	4.228661680804435e-25
3500000	0.0004108707930629931	1.378823047771629e-51	-3.3176878452467172e-37	4.628508398758384e-14	1.277335379797248e-14	0.009178258338814489	3.9823720759887633e-23	7.495417522966929e-11	6.981601612487627e-18	6.311547890269746e-19	4.228661680804435e-25
3600000	0.0004108707930629931	1.3788230477716293e-51	-3.415430357566087e-37	4.628508398758384e-14	1.277335379797248e-14	0.009178258338814489	3.982342377992819e-23	7.495417522966929e-11	6.981601612487627e-18	6.311547890269747e-19	4.228661680804435e-25
3700000	0.0004108707930629931	1.3788230477716296e-51	-3.5131728378485617e-37	4.628508398758384e-14	1.277335379797248e-14	0.009178258338814489	3.982301882716657e-23	7.495417522966929e-11	6.981601612487628e-18	6.311547890269747e-19	4.228661680804435e-25
3800000	0.0004108707930629932	1.3788230477716302e-51	-3.6109152986429485e-37	4.628508398758384e-14	1.2773353797972482e-14	0.009178258338814489	3.9822548194396243e-23	7.495417522966929e-11	6.981601612487628e-18	6.311547890269748e-19	4.228661680804436e-25
3900000	0.0004108707930629932	1.3788230477716308e-51	-3.708657752498053e-37	4.628508398758384e-14	1.2773353797972482e-14	0.009178258338814489	3.982205417441064e-23	7.495417522966929e-11	6.98160161248763e-18	6.311547890269749e-19	4.228661680804436e-25
4000000	0.0004108707930629932	1.3788230477716313e-51	-3.8064002119626816e-37	4.628508398758384e-14	1.2773353797972482e-14	0.009178258338814489	3.982157906000321e-23	7.495417522966929e-11	6.98160161248763e-18	6.31154789026975e-19	4.228661680804436e-25
4100000	0.0004108707930629932	1.3788230477716316e-51	-3.90414268958564e-37	4.628508398758384e-14	1.2773353797972482e-14	0.009178258338814489	3.98211651439674e-23	7.495417522966929e-11	6.981601612487631e-18	6.31154789026975e-19	4.228661680804437e-25
4200000	0.0004108707930629932	1.378823047771632e-51	-4.0018851979157345e-37	4.628508398758384e-14	1.2773353797972482e-14	0.009178258338814489	3.982085471909666e-23	7.495417522966929e-11	6.981601612487631e-18	6.311547890269751e-19	4.228661680804437e-25
4300000	0.0004108707930629932	1.3788230477716322e-51	-4.099627749501772e-37	4.628508398758384e-14	1.2773353797972482e-14	0.009178258338814489	3.982069007818443e-23	7.495417522966929e-11	6.981601612487631e-18	6.311547890269751e-19	4.228661680804437e-25
4400000	0.0004108707930629932	1.3788230477716322e-51	-4.197370345047455e-37	4.628508398758384e-14	1.2773353797972482e-14	0.009178258338814489	3.982067513922924e-23	7.495417522966929e-11	6.981601612487631e-18	6.311547890269751e-19	4.228661680804437e-25
4500000	0.0004108707930629932	1.3788230477716322e-51	-4.2951129429929e-37	4.628508398758384e-14	1.2773353797972482e-14	0.009178258338814489	3.982067614646185e-23	7.495417522966929e-11	6.981601612487631e-18	6.311547890269751e-19	4.228661680804437e-25
4600000	0.0004108707930629932	1.3788230477716322e-51	-4.392855538427183e-37	4.628508398758384e-14	1.2773353797972482e-14	0.009178258338814489	3.9820677112583856e-23	7.495417522966929e-11	6.981601612487631e-18	6.311547890269751e-19	4.228661680804437e-25
4700000	0.0004108707930629932	1.3788230477716325e-51	-4.490598131388897e-37	4.628508398758384e-14	1.2773353797972482e-14	0.009178258338814489	3.9820678038227065e-23	7.495417522966929e-11	6.981601612487631e-18	6.311547890269751e-19	4.228661680804437e-25
4800000	0.0004108707930629932	1.3788230477716325e-51	-4.588340721916637e-37	4.628508398758384e-14	1.2773353797972482e-14	0.009178258338814489	3.98206789240233e-23	7.495417522966929e-11	6.981601612487631e-18	6.311547890269751e-19	4.228661680804437e-25
4900000	0.0004108707930629932	1.3788230477716325e-51	-4.6860833100489944e-37	4.628508398758384e-14	1.2773353797972482e-14	0.009178258338814489	3.982067977060438e-23	7.495417522966929e-11	6.981601612487631e-18	6.311547890269751e-19	4.228661680804437e-25
5000000	0.0004108707930629932	1.3788230477716325e-51	-4.783825895824568e-37	4.628508398758384e-14	1.2773353797972482e-14	0.009178258338814489	3.982068057860213e-23	7.495417522966929e-11	6.981601612487631e-18	6.311547890269751e-19	4.228661680804437e-25
5100000	0.0004108707930629932	1.3788230477716325e-51	-4.881568479281942e-37	4.628508398758384e-14	1.2773353797972482e-14	0.009178258338814489	3.9820681348648354e-23	7.495417522966929e-11	6.981601612487631e-18	6.311547890269752e-19	4.228661680804437e-25
5200000	0.0004108707930629932	1.3788230477716325e-51	-4.979311060459717e-37	4.628508398758384e-14	1.2773353797972482e-14	0.009178258338814489	3.9820682081374884e-23	7.495417522966929e-11	6.981601612487631e-18	6.311547890269752e-19	4.228661680804437e-25
5300000	0.0004108707930629932	1.3788230477716328e-51	-5.077053639396485e-37	4.628508398758384e-14	1.2773353797972482e-14	0.009178258338814489	3.9820682777413537e-23	7.495417522966929e-11	6.981601612487631e-18	6.311547890269752e-19	4.228661680804437e-25
5400000	0.0004108707930629932	1.3788230477716328e-51	-5.174796216130837e-37	4.628508398758384e-14	1.2773353797972482e-14	0.009178258338814489	3.982068343739612e-23	7.495417522966929e-11	6.981601612487631e-18	6.311547890269752e-19	4.228661680804437e-25
5500000	0.0004108707930629932	1.3788230477716328e-51	-5.2725387907013706e-37	4.628508398758384e-14	1.2773353797972482e-14	0.009178258338814489	3.9820684061954466e-23	7.495417522966929e-11	6.981601612487631e-18	6.311547890269752e-19	4.228661680804437e-25
5600000	0.0004108707930629932	1.3788230477716328e-51	-5.3702813631466735e-37	4.628508398758384e-14	1.2773353797972482e-14	0.009178258338814489	3.982068465172039e-23	7.495417522966929e-11	6.981601612487631e-18	6.311547890269752e-19	4.228661680804437e-25
5700000	0.0004108707930629932	1.3788230477716328e-51	-5.468023933505346e-37	4.628508398758384e-14	1.2773353797972482e-14	0.009178258338814489	3.9820685207325705e-23	7.495417522966928e-11	6.981601612487631e-18	6.311547890269752e-19	4.228661680804437e-25
5800000	0.0004108707930629932	1.3788230477716328e-51	-5.5657665018159735e-37	4.628508398758384e-14	1.2773353797972482e-14	0.009178258338814489	3.982068572940223e-23	7.495417522966928e-11	6.981601612487631e-18	6.311547890269752e-19	4.228661680804437e-25
5900000	0.0004108707930629932	1.3788230477716328e-51	-5.663509068117157e-37	4.628508398758384e-14	1.2773353797972482e-14	0.009178258338814489	3.982068621858179e-23	7.495417522966928e-11	6.981601612487631e-18	6.311547890269752e-19	4.228661680804437e-25
6000000	0.0004108707930629932	1.3788230477716328e-51	-5.7612516324474865e-37	4.628508398758384e-14	1.2773353797972482e-14	0.009178258338814489	3.98206866754962e-23	7.495417522966928e-11	6.981601612487631e-18	6.311547890269752e-19	4.228661680804437e-25
6100000	0.0004108707930629932	1.3788230477716328e-51	-5.8589941948455545e-37	4.628508398758384e-14	1.2773353797972482e-14	0.009178258338814489	3.982068710077728e-23	7.495417522966928e-11	6.981601612487631e-18	6.311547890269752e-19	4.228661680804437e-25
6200000	0.0004108707930629932	1.3788230477716328e-51	-5.956736755349955e-37	4.628508398758384e-14	1.2773353797972482e-14	0.009178258338814489	3.982068749505685e-23	7.495417522966928e-11	6.981601612487631e-18	6.311547890269752e-19	4.228661680804437e-25
6300000	0.0004108707930629932	1.3788230477716328e-51	-6.054479313999284e-37	4.628508398758384e-14	1.2773353797972482e-14	0.009178258338814489	3.9820687858966723e-23	7.495417522966928e-11	6.981601612487631e-18	6.311547890269752e-19	4.228661680804437e-25
6400000	0.0004108707930629932	1.3788230477716328e-51	-6.152221870832131e-37	4.628508398758384e-14	1.2773353797972482e-14	0.009178258338814489	3.982068819313872e-23	7.495417522966928e-11	6.981601612487631e-18	6.311547890269752e-19	4.228661680804437e-25
6500000	0.0004108707930629932	1.378823047771633e-51	-6.249964425887092e-37	4.628508398758384e-14	1.2773353797972482e-14	0.009178258338814489	3.982068849820466e-23	7.495417522966928e-11	6.981601612487631e-18	6.311547890269752e-19	4.228661680804437e-25
6600000	0.0004108707930629932	1.378823047771633e-51	-6.34770697920276e-37	4.628508398758384e-14	1.2773353797972482e-14	0.009178258338814489	3.9820688774796364e-23	7.495417522966928e-11	6.981601612487631e-18	6.311547890269752e-19	4.228661680804437e-25
6700000	0.0004108707930629932	1.378823047771633e-51	-6.445449530817726e-37	4.628508398758384e-14	1.2773353797972482e-14	0.009178258338814489	3.9820689023545645e-23	7.495417522966928e-11	6.981601612487631e-18	6.311547890269752e-19	4.228661680804437e-25
6800000	0.0004108707930629932	1.378823047771633e-51	-6.543192080770588e-37	4.628508398758384e-14	1.2773353797972482e-14	0.009178258338814489	3.982068924508433e-23	7.495417522966928e-11	6.981601612487631e-18	6.311547890269752e-19	4.228661680804437e-25
6900000	0.0004108707930629932	1.378823047771633e-51	-6.640934629099935e-37	4.628508398758384e-14	1.2773353797972482e-14	0.009178258338814489	3.982068944004423e-23	7.495417522966928e-11	6.981601612487631e-18	6.311547890269752e-19	4.228661680804437e-25
7000000	0.0004108707930629932	1.378823047771633e-51	-6.738677175844364e-37	4.628508398758384e-14	1.2773353797972482e-14	0.009178258338814489	3.982068960905717e-23	7.495417522966928e-11	6.981601612487631e-18	6.311547890269752e-19	4.228661680804437e-25
7100000	0.0004108707930629932	1.378823047771633e-51	-6.836419721042465e-37	4.628508398758384e-14	1.2773353797972482e-14	0.009178258338814489	3.982068975275496e-23	7.495417522966928e-11	6.981601612487631e-18	6.311547890269752e-19	4.228661680804437e-25
7200000	0.0004108707930629932	1.378823047771633e-51	-6.934162264732834e-37	4.628508398758384e-14	1.2773353797972482e-14	0.009178258338814489	3.9820689871769426e-23	7.495417522966928e-11	6.981601612487631e-18	6.311547890269752e-19	4.228661680804437e-25
7300000	0.0004108707930629932	1.378823047771633e-51	-7.031904806954063e-37	4.628508398758384e-14	1.2773353797972482e-14	0.009178258338814489	3.9820689966732384e-23	7.495417522966928e-11	6.981601612487631e-18	6.311547890269752e-19	4.228661680804437e-25
7400000	0.0004108707930629932	1.378823047771633e-51	-7.1296473477447466e-37	4.628508398758384e-14	1.2773353797972482e-14	0.009178258338814489	3.9820690038275656e-23	7.495417522966928e-11	6.981601612487631e-18	6.311547890269752e-19	4.228661680804437e-25
7500000	0.0004108707930629932	1.378823047771633e-51	-7.227389887143478e-37	4.628508398758384e-14	1.2773353797972482e-14	0.009178258338814489	3.982069008703106e-23	7.495417522966928e-11	6.981601612487631e-18	6.311547890269752e-19	4.228661680804437e-25
7600000	0.0004108707930629932	1.378823047771633e-51	-7.325132425188848e-37	4.6285083987583846e-14	1.2773353797972482e-14	0.009178258338814489	3.9820690113630404e-23	7.495417522966928e-11	6.981601612487631e-18	6.311547890269752e-19	4.228661680804437e-25
7700000	0.0004108707930629932	1.378823047771633e-51	-7.422874961919454e-37	4.6285083987583846e-14	1.2773353797972482e-14	0.009178258338814489	3.982069011870552e-23	7.495417522966928e-11	6.981601612487631e-18	6.311547890269752e-19	4.228661680804437e-25
7800000	0.0004108707930629932	1.378823047771633e-51	-7.520617497373887e-37	4.6285083987583846e-14	1.2773353797972482e-14	0.009178258338814489	3.982069010288822e-23	7.495417522966928e-11	6.981601612487631e-18	6.311547890269752e-19	4.228661680804437e-25
7900000	0.0004108707930629932	1.378823047771633e-51	-7.61836003159074e-37	4.6285083987583846e-14	1.2773353797972482e-14	0.009178258338814489	3.9820690066810323e-23	7.495417522966928e-11	6.981601612487631e-18	6.311547890269752e-19	4.228661680804437e-25
8000000	0.0004108707930629932	1.378823047771633e-51	-7.71610256460861e-37	4.6285083987583846e-14	1.2773353797972482e-14	0.009178258338814489	3.982069001110365e-23	7.495417522966928e-11	6.981601612487631e-18	6.311547890269752e-19	4.228661680804437e-25
8100000	0.0004108707930629932	1.3788230477716328e-51	-7.813845096466084e-37	4.6285083987583846e-14	1.2773353797972482e-14	0.009178258338814489	3.982068993640002e-23	7.495417522966928e-11	6.981601612487631e-18	6.311547890269751e-19	4.228661680804437e-25
8200000	0.0004108707930629932	1.3788230477716328e-51	-7.911587627201763e-37	4.6285083987583846e-14	1.2773353797972482e-14	0.009178258338814489	3.982068984333125e-23	7.495417522966928e-11	6.981601612487631e-18	6.311547890269751e-19	4.228661680804437e-25
8300000	0.0004108707930629932	1.3788230477716328e-51	-8.009330156854234e-37	4.6285083987583846e-14	1.2773353797972482e-14	0.009178258338814489	3.982068973252916e-23	7.495417522966928e-11	6.981601612487631e-18	6.311547890269751e-19	4.228661680804437e-25
8400000	0.0004108707930629932	1.3788230477716328e-51	-8.107072685462094e-37	4.6285083987583846e-14	1.2773353797972482e-14	0.009178258338814489	3.9820689604625564e-23	7.495417522966928e-11	6.981601612487631e-18	6.311547890269751e-19	4.228661680804437e-25
8500000	0.0004108707930629932	1.3788230477716328e-51	-8.204815213063935e-37	4.6285083987583846e-14	1.2773353797972482e-14	0.009178258338814489	3.982068946025229e-23	7.495417522966928e-11	6.981601612487631e-18	6.311547890269751e-19	4.228661680804437e-25
8600000	0.0004108707930629932	1.3788230477716328e-51	-8.302557739698351e-37	4.6285083987583846e-14	1.2773353797972482e-14	0.009178258338814489	3.982068930004114e-23	7.495417522966928e-11	6.981601612487631e-18	6.311547890269751e-19	4.228661680804437e-25
8700000	0.0004108707930629932	1.3788230477716328e-51	-8.400300265403935e-37	4.6285083987583846e-14	1.2773353797972482e-14	0.009178258338814489	3.9820689124623953e-23	7.495417522966928e-11	6.981601612487631e-18	6.311547890269751e-19	4.228661680804437e-25
8800000	0.0004108707930629932	1.3788230477716328e-51	-8.498042790219282e-37	4.6285083987583846e-14	1.2773353797972482e-14	0.009178258338814489	3.9820688934632534e-23	7.495417522966928e-11	6.981601612487631e-18	6.311547890269751e-19	4.228661680804437e-25
8900000	0.0004108707930629932	1.3788230477716328e-51	-8.595785314182983e-37	4.6285083987583846e-14	1.2773353797972482e-14	0.009178258338814489	3.9820688730698705e-23	7.495417522966928e-11	6.981601612487631e-18	6.311547890269751e-19	4.228661680804437e-25
9000000	0.0004108707930629932	1.3788230477716328e-51	-8.693527837333633e-37	4.6285083987583846e-14	1.2773353797972482e-14	0.009178258338814489	3.9820688513454283e-23	7.495417522966928e-11	6.981601612487631e-18	6.311547890269751e-19	4.228661680804437e-25
9100000	0.0004108707930629932	1.3788230477716328e-51	-8.791270359709824e-37	4.6285083987583846e-14	1.2773353797972482e-14	0.009178258338814489	3.982068828353109e-23	7.495417522966928e-11	6.981601612487631e-18	6.311547890269751e-19	4.228661680804437e-25
9200000	0.0004108707930629932	1.3788230477716328e-51	-8.889012881350151e-37	4.6285083987583846e-14	1.2773353797972482e-14	0.009178258338814489	3.982068804156095e-23	7.495417522966928e-11	6.981601612487631e-18	6.311547890269751e-19	4.228661680804437e-25
9300000	0.0004108707930629932	1.3788230477716328e-51	-8.986755402293206e-37	4.6285083987583846e-14	1.2773353797972482e-14	0.009178258338814489	3.982068778817567e-23	7.495417522966928e-11	6.981601612487631e-18	6.311547890269751e-19	4.228661680804437e-25
9400000	0.0004108707930629932	1.3788230477716328e-51	-9.084497922577583e-37	4.6285083987583846e-14	1.2773353797972482e-14	0.009178258338814489	3.9820687524007075e-23	7.495417522966928e-11	6.981601612487631e-18	6.311547890269751e-19	4.228661680804437e-25
9500000	0.0004108707930629932	1.3788230477716328e-51	-9.182240442241877e-37	4.6285083987583846e-14	1.2773353797972482e-14	0.009178258338814489	3.982068724968698e-23	7.495417522966928e-11	6.981601612487631e-18	6.311547890269751e-19	4.228661680804437e-25
9600000	0.0004108707930629932	1.3788230477716328e-51	-9.279982961324679e-37	4.6285083987583846e-14	1.2773353797972482e-14	0.009178258338814489	3.9820686965847204e-23	7.495417522966928e-11	6.981601612487631e-18	6.311547890269751e-19	4.228661680804437e-25
9700000	0.0004108707930629932	1.3788230477716328e-51	-9.377725479864584e-37	4.6285083987583846e-14	1.2773353797972482e-14	0.009178258338814489	3.982068667311957e-23	7.495417522966928e-11	6.981601612487631e-18	6.311547890269751e-19	4.228661680804437e-25
9800000	0.0004108707930629932	1.3788230477716325e-51	-9.475467997900183e-37	4.6285083987583846e-14	1.2773353797972482e-14	0.009178258338814489	3.9820686372135893e-23	7.495417522966928e-11	6.981601612487631e-18	6.311547890269751e-19	4.228661680804437e-25
9900000	0.0004108707930629932	1.3788230477716325e-51	-9.573210515470074e-37	4.6285083987583846e-14	1.2773353797972482e-14	0.009178258338814489	3.9820686063527995e-23	7.495417522966929e-11	6.981601612487631e-18	6.31154789026975e-19	4.228661680804437e-25
10000000	0.0004108707930629932	1.3788230477716325e-51	-9.670953032612844e-37	4.6285083987583846e-14	1.2773353797972482e-14	0.009178258338814489	3.982068574792769e-23	7.495417522966929e-11	6.981601612487631e-18	6.31154789026975e-19	4.228661680804437e-25
10100000	0.0004108707930629932	1.3788230477716325e-51	-9.768695549367092e-37	4.6285083987583846e-14	1.2773353797972482e-14	0.009178258338814489	3.98206854259668e-23	7.495417522966929e-11	6.981601612487631e-18	6.31154789026975e-19	4.228661680804437e-25
10200000	0.0004108707930629932	1.3788230477716325e-51	-9.86643806577141e-37	4.6285083987583846e-14	1.2773353797972482e-14	0.009178258338814489	3.9820685098277145e-23	7.495417522966929e-11	6.981601612487631e-18	6.31154789026975e-19	4.228661680804437e-25
10300000	0.0004108707930629932	1.3788230477716325e-51	-9.96418058186439e-37	4.6285083987583846e-14	1.2773353797972482e-14	0.009178258338814489	3.982068476549054e-23	7.495417522966929e-11	6.981601612487631e-18	6.31154789026975e-19	4.228661680804437e-25
10400000	0.0004108707930629932	1.3788230477716325e-51	-1.0061923097684626e-36	4.6285083987583846e-14	1.2773353797972482e-14	0.009178258338814489	3.9820684428238806e-23	7.495417522966929e-11	6.981601612487631e-18	6.31154789026975e-19	4.228661680804437e-25
10500000	0.0004108707930629932	1.3788230477716325e-51	-1.0159665613270713e-36	4.6285083987583846e-14	1.2773353797972482e-14	0.009178258338814489	3.9820684087153756e-23	7.495417522966929e-11	6.981601612487631e-18	6.31154789026975e-19	4.228661680804437e-25
10600000	0.0004108707930629932	1.3788230477716325e-51	-1.0257408128661241e-36	4.6285083987583846e-14	1.2773353797972482e-14	0.009178258338814489	3.982068374286722e-23	7.495417522966929e-11	6.981601612487631e-18	6.31154789026975e-19	4.228661680804437e-25
10700000	0.0004108707930629932	1.3788230477716325e-51	-1.0355150643894808e-36	4.6285083987583846e-14	1.2773353797972482e-14	0.009178258338814489	3.9820683396011e-23	7.495417522966929e-11	6.981601612487631e-18	6.31154789026975e-19	4.228661680804437e-25
10800000	0.0004108707930629932	1.3788230477716325e-51	-1.0452893159010002e-36	4.6285083987583846e-14	1.2773353797972482e-14	0.009178258338814489	3.982068304721693e-23	7.495417522966929e-11	6.981601612487631e-18	6.31154789026975e-19	4.228661680804437e-25
10900000	0.0004108707930629932	1.3788230477716322e-51	-1.0550635674045422e-36	4.6285083987583846e-14	1.2773353797972482e-14	0.009178258338814489	3.982068269711683e-23	7.495417522966929e-11	6.981601612487631e-18	6.31154789026975e-19	4.228661680804437e-25
11000000	0.0004108707930629932	1.3788230477716322e-51	-1.0648378189039656e-36	4.6285083987583846e-14	1.2773353797972482e-14	0.009178258338814489	3.98206823463425e-23	7.495417522966929e-11	6.981601612487631e-18	6.31154789026975e-19	4.228661680804437e-25
11100000	0.0004108707930629932	1.3788230477716322e-51	-1.0746120704031302e-36	4.6285083987583846e-14	1.2773353797972482e-14	0.009178258338814489	3.9820681995525776e-23	7.495417522966929e-11	6.981601612487631e-18	6.31154789026975e-19	4.228661680804437e-25
11200000	0.0004108707930629932	1.3788230477716322e-51	-1.084386321905895e-36	4.6285083987583846e-14	1.2773353797972482e-14	0.009178258338814489	3.982068164529847e-23	7.495417522966929e-11	6.981601612487631e-18	6.31154789026975e-19	4.228661680804437e-25
11300000	0.0004108707930629932	1.3788230477716322e-51	-1.0941605734161197e-36	4.6285083987583846e-14	1.2773353797972482e-14	0.009178258338814489	3.98206812962924e-23	7.495417522966929e-11	6.981601612487631e-18	6.31154789026975e-19	4.228661680804437e-25
11400000	0.0004108707930629932	1.3788230477716322e-51	-1.1039348249376633e-36	4.6285083987583846e-14	1.277335379797248e-14	0.009178258338814489	3.982068094913939e-23	7.495417522966929e-11	6.981601612487631e-18	6.311547890269749e-19	4.228661680804437e-25
11500000	0.0004108707930629932	1.3788230477716322e-51	-1.1137090764743852e-36	4.6285083987583846e-14	1.277335379797248e-14	0.009178258338814489	3.982068060447125e-23	7.495417522966929e-11	6.981601612487631e-18	6.311547890269749e-19	4.228661680804437e-25
11600000	0.0004108707930629932	1.3788230477716322e-51	-1.123483328030145e-36	4.6285083987583846e-14	1.277335379797248e-14	0.009178258338814489	3.9820680262919807e-23	7.495417522966929e-11	6.981601612487631e-18	6.311547890269749e-19	4.228661680804437e-25
11700000	0.0004108707930629932	1.3788230477716322e-51	-1.1332575796088018e-36	4.6285083987583846e-14	1.277335379797248e-14	0.009178258338814489	3.982067992511688e-23	7.495417522966929e-11	6.981601612487631e-18	6.311547890269749e-19	4.228661680804437e-25
11800000	0.0004108707930629932	1.3788230477716322e-51	-1.1430318312142149e-36	4.6285083987583846e-14	1.277335379797248e-14	0.009178258338814489	3.9820679591694277e-23	7.495417522966929e-11	6.981601612487631e-18	6.311547890269749e-19	4.228661680804437e-25
11900000	0.0004108707930629932	1.3788230477716322e-51	-1.1528060828502437e-36	4.6285083987583846e-14	1.277335379797248e-14	0.009178258338814489	3.9820679263283825e-23	7.495417522966929e-11	6.981601612487631e-18	6.311547890269749e-19	4.228661680804437e-25
12000000	0.0004108707930629931	1.378823047771632e-51	-1.1625803345207478e-36	4.6285083987583846e-14	1.277335379797248e-14	0.009178258338814489	3.982067894051734e-23	7.495417522966929e-11	6.981601612487631e-18	6.311547890269749e-19	4.228661680804437e-25
12100000	0.0004108707930629931	1.378823047771632e-51	-1.1723545862295861e-36	4.6285083987583846e-14	1.277335379797248e-14	0.009178258338814489	3.982067862402664e-23	7.495417522966929e-11	6.981601612487631e-18	6.311547890269749e-19	4.228661680804437e-25
12200000	0.0004108707930629931	1.378823047771632e-51	-1.1821288379806184e-36	4.6285083987583846e-14	1.277335379797248e-14	0.009178258338814489	3.982067831444355e-23	7.495417522966929e-11	6.981601612487631e-18	6.311547890269749e-19	4.228661680804437e-25
12300000	0.0004108707930629931	1.378823047771632e-51	-1.1919030897777036e-36	4.6285083987583846e-14	1.277335379797248e-14	0.009178258338814489	3.9820678012399884e-23	7.495417522966929e-11	6.981601612487631e-18	6.311547890269749e-19	4.228661680804437e-25
12400000	0.0004108707930629931	1.378823047771632e-51	-1.2016773416247013e-36	4.6285083987583846e-14	1.277335379797248e-14	0.009178258338814489	3.9820677718527454e-23	7.495417522966929e-11	6.981601612487631e-18	6.311547890269749e-19	4.228661680804437e-25
12500000	0.0004108707930629931	1.378823047771632e-51	-1.2114515935254707e-36	4.6285083987583846e-14	1.277335379797248e-14	0.009178258338814489	3.982067743345809e-23	7.495417522966929e-11	6.981601612487631e-18	6.311547890269749e-19	4.228661680804437e-25
12600000	0.0004108707930629931	1.378823047771632e-51	-1.2212258454838715e-36	4.6285083987583846e-14	1.277335379797248e-14	0.009178258338814489	3.982067715782361e-23	7.495417522966929e-11	6.981601612487631e-18	6.311547890269749e-19	4.228661680804437e-25
12700000	0.0004108707930629931	1.378823047771632e-51	-1.2310000975037625e-36	4.6285083987583846e-14	1.277335379797248e-14	0.009178258338814489	3.982067689225582e-23	7.495417522966929e-11	6.981601612487631e-18	6.311547890269749e-19	4.228661680804437e-25
12800000	0.0004108707930629931	1.378823047771632e-51	-1.2407743495890034e-36	4.6285083987583846e-14	1.277335379797248e-14	0.009178258338814489	3.982067663738655e-23	7.495417522966929e-11	6.981601612487631e-18	6.311547890269749e-19	4.228661680804437e-25
12900000	0.0004108707930629931	1.378823047771632e-51	-1.2505486017434535e-36	4.6285083987583846e-14	1.277335379797248e-14	0.009178258338814489	3.982067639384762e-23	7.495417522966929e-11	6.981601612487631e-18	6.311547890269749e-19	4.228661680804437e-25
13000000	0.0004108707930629931	1.378823047771632e-51	-1.2603228539709719e-36	4.6285083987583846e-14	1.277335379797248e-14	0.009178258338814489	3.9820676162270835e-23	7.495417522966929e-11	6.981601612487631e-18	6.311547890269748e-19	4.228661680804437e-25
13100000	0.0004108707930629931	1.378823047771632e-51	-1.2700971062754183e-36	4.6285083987583846e-14	1.277335379797248e-14	0.009178258338814489	3.982067594328803e-23	7.495417522966929e-11	6.981601612487631e-18	6.311547890269748e-19	4.228661680804437e-25
13200000	0.0004108707930629931	1.378823047771632e-51	-1.2798713586606518e-36	4.6285083987583846e-14	1.277335379797248e-14	0.009178258338814489	3.982067573753101e-23	7.495417522966929e-11	6.981601612487631e-18	6.311547890269748e-19	4.228661680804437e-25
13300000	0.0004108707930629931	1.3788230477716316e-51	-1.2896456111305319e-36	4.6285083987583846e-14	1.277335379797248e-14	0.009178258338814489	3.982067554563161e-23	7.495417522966929e-11	6.981601612487631e-18	6.311547890269748e-19	4.228661680804437e-25
13400000	0.0004108707930629931	1.3788230477716316e-51	-1.2994198636889178e-36	4.6285083987583846e-14	1.277335379797248e-14	0.009178258338814489	3.982067536822163e-23	7.495417522966929e-11	6.981601612487631e-18	6.311547890269748e-19	4.228661680804437e-25
13500000	0.0004108707930629931	1.3788230477716316e-51	-1.3091941163396689e-36	4.6285083987583846e-14	1.277335379797248e-14	0.009178258338814489	3.98206752059329e-23	7.495417522966929e-11	6.981601612487631e-18	6.311547890269748e-19	4.228661680804437e-25
13600000	0.0004108707930629931	1.3788230477716316e-51	-1.3189683690866444e-36	4.6285083987583846e-14	1.277335379797248e-14	0.009178258338814489	3.982067505939724e-23	7.495417522966929e-11	6.981601612487631e-18	6.311547890269748e-19	4.228661680804437e-25
13700000	0.0004108707930629931	1.3788230477716316e-51	-1.328742621933704e-36	4.6285083987583846e-14	1.277335379797248e-14	0.009178258338814489	3.982067492924646e-23	7.495417522966929e-11	6.981601612487631e-18	6.311547890269748e-19	4.228661680804437e-25
13800000	0.0004108707930629931	1.3788230477716316e-51	-1.3385168748847067e-36	4.6285083987583846e-14	1.277335379797248e-14	0.009178258338814489	3.9820674816112384e-23	7.495417522966929e-11	6.981601612487631e-18	6.311547890269748e-19	4.228661680804437e-25
13900000	0.0004108707930629931	1.3788230477716316e-51	-1.348291127943512e-36	4.6285083987583846e-14	1.277335379797248e-14	0.009178258338814489	3.982067472062683e-23	7.495417522966929e-11	6.981601612487631e-18	6.311547890269748e-19	4.228661680804437e-25
14000000	0.0004108707930629931	1.3788230477716316e-51	-1.3580653811139792e-36	4.6285083987583846e-14	1.277335379797248e-14	0.009178258338814489	3.982067464342162e-23	7.495417522966929e-11	6.981601612487631e-18	6.311547890269748e-19	4.228661680804437e-25
14100000	0.0004108707930629931	1.3788230477716316e-51	-1.3678396343999676e-36	4.6285083987583846e-14	1.277335379797248e-14	0.009178258338814489	3.9820674585128567e-23	7.495417522966929e-11	6.981601612487631e-18	6.311547890269748e-19	4.228661680804437e-25
14200000	0.0004108707930629931	1.3788230477716316e-51	-1.3776138878053366e-36	4.6285083987583846e-14	1.277335379797248e-14	0.009178258338814489	3.982067454637949e-23	7.495417522966929e-11	6.981601612487631e-18	6.311547890269748e-19	4.228661680804437e-25
14300000	0.0004108707930629931	1.3788230477716316e-51	-1.3873881413339455e-36	4.6285083987583846e-14	1.277335379797248e-14	0.009178258338814489	3.982067452780621e-23	7.495417522966929e-11	6.981601612487631e-18	6.311547890269748e-19	4.228661680804437e-25
14400000	0.0004108707930629931	1.3788230477716316e-51	-1.3971623949202875e-36	4.6285083987583846e-14	1.277335379797248e-14	0.009178258338814489	3.982067452623173e-23	7.495417522966929e-11	6.981601612487631e-18	6.311547890269748e-19	4.228661680804437e-25
14500000	0.0004108707930629931	1.3788230477716316e-51	-1.4069366482825971e-36	4.6285083987583846e-14	1.277335379797248e-14	0.009178258338814489	3.982067452633511e-23	7.495417522966929e-11	6.981601612487631e-18	6.311547890269748e-19	4.228661680804437e-25
14600000	0.0004108707930629931	1.3788230477716316e-51	-1.4167109013937907e-36	4.6285083987583846e-14	1.277335379797248e-14	0.009178258338814489	3.982067452643428e-23	7.495417522966929e-11	6.981601612487631e-18	6.311547890269748e-19	4.228661680804437e-25
14700000	0.0004108707930629931	1.3788230477716316e-51	-1.4264851542577276e-36	4.6285083987583846e-14	1.277335379797248e-14	0.009178258338814489	3.982067452652929e-23	7.495417522966929e-11	6.981601612487631e-18	6.311547890269748e-19	4.228661680804437e-25
14800000	0.0004108707930629931	1.3788230477716316e-51	-1.4362594068782672e-36	4.6285083987583846e-14	1.277335379797248e-14	0.009178258338814489	3.9820674526620216e-23	7.495417522966929e-11	6.981601612487631e-18	6.311547890269748e-19	4.228661680804437e-25
14900000	0.0004108707930629931	1.3788230477716316e-51	-1.4460336592592688e-36	4.6285083987583846e-14	1.277335379797248e-14	0.009178258338814489	3.982067452670711e-23	7.495417522966929e-11	6.981601612487631e-18	6.311547890269748e-19	4.228661680804437e-25
15000000	0.0004108707930629931	1.3788230477716316e-51	-1.4558079114045918e-36	4.6285083987583846e-14	1.277335379797248e-14	0.009178258338814489	3.9820674526790046e-23	7.495417522966929e-11	6.981601612487631e-18	6.311547890269748e-19	4.228661680804437e-25
15100000	0.0004108707930629931	1.3788230477716316e-51	-1.4655821633180955e-36	4.6285083987583846e-14	1.277335379797248e-14	0.009178258338814489	3.982067452686909e-23	7.495417522966929e-11	6.981601612487631e-18	6.311547890269748e-19	4.228661680804437e-25
15200000	0.0004108707930629931	1.3788230477716316e-51	-1.4753564150036392e-36	4.6285083987583846e-14	1.277335379797248e-14	0.009178258338814489	3.98206745269443e-23	7.495417522966929e-11	6.981601612487631e-18	6.311547890269748e-19	4.228661680804437e-25
15300000	0.0004108707930629931	1.3788230477716316e-51	-1.4851306664650822e-36	4.6285083987583846e-14	1.277335379797248e-14	0.009178258338814489	3.9820674527015747e-23	7.495417522966929e-11	6.981601612487631e-18	6.311547890269748e-19	4.228661680804437e-25
15400000	0.0004108707930629931	1.3788230477716316e-51	-1.4949049177062841e-36	4.6285083987583846e-14	1.277335379797248e-14	0.009178258338814489	3.982067452708349e-23	7.495417522966929e-11	6.981601612487631e-18	6.311547890269748e-19	4.228661680804437e-25
15500000	0.0004108707930629931	1.3788230477716316e-51	-1.504679168731104e-36	4.6285083987583846e-14	1.277335379797248e-14	0.009178258338814489	3.9820674527147596e-23	7.495417522966929e-11	6.981601612487631e-18	6.311547890269748e-19	4.228661680804437e-25
15600000	0.0004108707930629931	1.3788230477716316e-51	-1.514453419543401e-36	4.6285083987583846e-14	1.277335379797248e-14	0.009178258338814489	3.9820674527208134e-23	7.495417522966929e-11	6.981601612487631e-18	6.311547890269748e-19	4.228661680804437e-25
15700000	0.0004108707930629931	1.3788230477716316e-51	-1.5242276701470353e-36	4.6285083987583846e-14	1.277335379797248e-14	0.009178258338814489	3.9820674527265163e-23	7.495417522966929e-11	6.981601612487631e-18	6.311547890269748e-19	4.228661680804437e-25
15800000	0.0004108707930629931	1.3788230477716316e-51	-1.5340019205458653e-36	4.6285083987583846e-14	1.277335379797248e-14	0.009178258338814489	3.9820674527318754e-23	7.495417522966929e-11	6.981601612487631e-18	6.311547890269748e-19	4.228661680804437e-25
15900000	0.0004108707930629931	1.3788230477716316e-51	-1.5437761707437505e-36	4.6285083987583846e-14	1.277335379797248e-14	0.009178258338814489	3.9820674527368965e-23	7.495417522966929e-11	6.981601612487631e-18	6.311547890269748e-19	4.228661680804437e-25
16000000	0.0004108707930629931	1.3788230477716316e-51	-1.553550420744551e-36	4.6285083987583846e-14	1.277335379797248e-14	0.009178258338814489	3.982067452741587e-23	7.495417522966929e-11	6.981601612487631e-18	6.311547890269748e-19	4.228661680804437e-25
16100000	0.0004108707930629931	1.3788230477716316e-51	-1.5633246705521253e-36	4.6285083987583846e-14	1.277335379797248e-14	0.009178258338814489	3.982067452745952e-23	7.495417522966929e-11	6.981601612487631e-18	6.311547890269748e-19	4.228661680804437e-25
16200000	0.0004108707930629931	1.3788230477716316e-51	-1.573098920170333e-36	4.6285083987583846e-14	1.277335379797248e-14	0.009178258338814489	3.982067452749999e-23	7.495417522966929e-11	6.981601612487631e-18	6.311547890269748e-19	4.228661680804437e-25
16300000	0.0004108707930629931	1.3788230477716316e-51	-1.5828731696030334e-36	4.6285083987583846e-14	1.277335379797248e-14	0.009178258338814489	3.982067452753735e-23	7.495417522966929e-11	6.981601612487631e-18	6.311547890269748e-19	4.228661680804437e-25
16400000	0.0004108707930629931	1.3788230477716316e-51	-1.592647418854086e-36	4.6285083987583846e-14	1.277335379797248e-14	0.009178258338814489	3.982067452757165e-23	7.495417522966929e-11	6.981601612487631e-18	6.311547890269748e-19	4.228661680804437e-25
16500000	0.0004108707930629931	1.3788230477716316e-51	-1.60242166792735e-36	4.6285083987583846e-14	1.277335379797248e-14	0.009178258338814489	3.9820674527602965e-23	7.495417522966929e-11	6.981601612487631e-18	6.311547890269748e-19	4.228661680804437e-25
16600000	0.0004108707930629931	1.3788230477716316e-51	-1.6121959168266848e-36	4.6285083987583846e-14	1.277335379797248e-14	0.009178258338814489	3.982067452763136e-23	7.495417522966929e-11	6.981601612487631e-18	6.311547890269748e-19	4.228661680804437e-25
16700000	0.0004108707930629931	1.3788230477716316e-51	-1.6219701655559496e-36	4.6285083987583846e-14	1.277335379797248e-14	0.009178258338814489	3.9820674527656897e-23	7.495417522966929e-11	6.981601612487631e-18	6.311547890269748e-19	4.228661680804437e-25
16800000	0.0004108707930629931	1.3788230477716316e-51	-1.6317444141190042e-36	4.6285083987583846e-14	1.277335379797248e-14	0.009178258338814489	3.9820674527679636e-23	7.495417522966929e-11	6.981601612487631e-18	6.311547890269748e-19	4.228661680804437e-25
16900000	0.0004108707930629931	1.3788230477716316e-51	-1.6415186625197073e-36	4.6285083987583846e-14	1.277335379797248e-14	0.009178258338814489	3.982067452769965e-23	7.495417522966929e-11	6.981601612487631e-18	6.311547890269748e-19	4.228661680804437e-25
17000000	0.0004108707930629931	1.3788230477716316e-51	-1.6512929107619182e-36	4.6285083987583846e-14	1.277335379797248e-14	0.009178258338814489	3.9820674527717e-23	7.495417522966929e-11	6.981601612487631e-18	6.311547890269748e-19	4.228661680804437e-25
17100000	0.0004108707930629931	1.3788230477716316e-51	-1.661067158849497e-36	4.6285083987583846e-14	1.277335379797248e-14	0.009178258338814489	3.982067452773175e-23	7.495417522966929e-11	6.981601612487631e-18	6.311547890269748e-19	4.228661680804437e-25
17200000	0.0004108707930629931	1.3788230477716316e-51	-1.6708414067863028e-36	4.6285083987583846e-14	1.277335379797248e-14	0.009178258338814489	3.982067452774397e-23	7.495417522966929e-11	6.981601612487631e-18	6.311547890269748e-19	4.228661680804437e-25
17300000	0.0004108707930629931	1.3788230477716316e-51	-1.6806156545761947e-36	4.6285083987583846e-14	1.277335379797248e-14	0.009178258338814489	3.982067452775372e-23	7.495417522966929e-11	6.981601612487631e-18	6.311547890269748e-19	4.228661680804437e-25
17400000	0.0004108707930629931	1.3788230477716316e-51	-1.690389902223032e-36	4.6285083987583846e-14	1.277335379797248e-14	0.009178258338814489	3.982067452776107e-23	7.495417522966929e-11	6.981601612487631e-18	6.311547890269748e-19	4.228661680804437e-25
17500000	0.0004108707930629931	1.3788230477716316e-51	-1.7001641497306738e-36	4.6285083987583846e-14	1.277335379797248e-14	0.009178258338814489	3.9820674527766076e-23	7.495417522966929e-11	6.981601612487631e-18	6.311547890269748e-19	4.228661680804437e-25
17600000	0.0004108707930629931	1.3788230477716316e-51	-1.70993839710298e-36	4.6285083987583846e-14	1.277335379797248e-14	0.009178258338814489	3.982067452776881e-23	7.495417522966929e-11	6.981601612487631e-18	6.311547890269748e-19	4.228661680804437e-25
17700000	0.0004108707930629931	1.3788230477716316e-51	-1.7197126443438098e-36	4.6285083987583846e-14	1.277335379797248e-14	0.009178258338814489	3.982067452776933e-23	7.495417522966929e-11	6.981601612487631e-18	6.311547890269748e-19	4.228661680804437e-25
17800000	0.0004108707930629931	1.3788230477716316e-51	-1.7294868914570222e-36	4.6285083987583846e-14	1.277335379797248e-14	0.009178258338814489	3.982067452776771e-23	7.495417522966929e-11	6.981601612487631e-18	6.311547890269748e-19	4.228661680804437e-25
17900000	0.0004108707930629931	1.3788230477716316e-51	-1.739261138446477e-36	4.6285083987583846e-14	1.277335379797248e-14	0.009178258338814489	3.9820674527764013e-23	7.495417522966929e-11	6.981601612487631e-18	6.311547890269748e-19	4.228661680804437e-25
18000000	0.0004108707930629931	1.3788230477716316e-51	-1.749035385316033e-36	4.6285083987583846e-14	1.277335379797248e-14	0.009178258338814489	3.9820674527758295e-23	7.495417522966929e-11	6.981601612487631e-18	6.311547890269748e-19	4.228661680804437e-25
18100000	0.0004108707930629931	1.3788230477716316e-51	-1.7588096320695503e-36	4.6285083987583846e-14	1.277335379797248e-14	0.009178258338814489	3.982067452775063e-23	7.495417522966929e-11	6.981601612487631e-18	6.311547890269748e-19	4.228661680804437e-25
18200000	0.0004108707930629931	1.3788230477716316e-51	-1.7685838787108874e-36	4.6285083987583846e-14	1.277335379797248e-14	0.009178258338814489	3.982067452774108e-23	7.495417522966929e-11	6.981601612487631e-18	6.311547890269748e-19	4.228661680804437e-25
18300000	0.0004108707930629931	1.3788230477716316e-51	-1.778358125243904e-36	4.6285083987583846e-14	1.277335379797248e-14	0.009178258338814489	3.982067452772971e-23	7.495417522966929e-11	6.981601612487631e-18	6.311547890269748e-19	4.228661680804437e-25
18400000	0.0004108707930629931	1.3788230477716316e-51	-1.7881323716724597e-36	4.6285083987583846e-14	1.277335379797248e-14	0.009178258338814489	3.982067452771659e-23	7.495417522966929e-11	6.981601612487631e-18	6.311547890269748e-19	4.228661680804437e-25
18500000	0.0004108707930629931	1.3788230477716316e-51	-1.7979066180004137e-36	4.6285083987583846e-14	1.277335379797248e-14	0.009178258338814489	3.982067452770177e-23	7.495417522966929e-11	6.981601612487631e-18	6.311547890269748e-19	4.228661680804437e-25
18600000	0.0004108707930629931	1.3788230477716316e-51	-1.807680864231625e-36	4.6285083987583846e-14	1.277335379797248e-14	0.009178258338814489	3.982067452768533e-23	7.495417522966929e-11	6.981601612487631e-18	6.311547890269748e-19	4.228661680804437e-25
18700000	0.0004108707930629931	1.3788230477716316e-51	-1.8174551103699536e-36	4.6285083987583846e-14	1.277335379797248e-14	0.009178258338814489	3.982067452766733e-23	7.495417522966929e-11	6.981601612487631e-18	6.311547890269748e-19	4.228661680804437e-25
18800000	0.0004108707930629931	1.3788230477716316e-51	-1.827229356419258e-36	4.6285083987583846e-14	1.277335379797248e-14	0.009178258338814489	3.982067452764783e-23	7.495417522966929e-11	6.981601612487631e-18	6.311547890269748e-19	4.228661680804437e-25
18900000	0.0004108707930629931	1.3788230477716316e-51	-1.8370036023833983e-36	4.6285083987583846e-14	1.277335379797248e-14	0.009178258338814489	3.9820674527626904e-23	7.495417522966929e-11	6.981601612487631e-18	6.311547890269748e-19	4.228661680804437e-25
19000000	0.0004108707930629931	1.3788230477716316e-51	-1.846777848266233e-36	4.6285083987583846e-14	1.277335379797248e-14	0.009178258338814489	3.9820674527604605e-23	7.495417522966929e-11	6.981601612487631e-18	6.311547890269748e-19	4.228661680804437e-25
19100000	0.0004108707930629931	1.3788230477716316e-51	-1.8565520940716223e-36	4.6285083987583846e-14	1.277335379797248e-14	0.009178258338814489	3.982067452758101e-23	7.495417522966929e-11	6.981601612487631e-18	6.311547890269748e-19	4.228661680804437e-25
19200000	0.0004108707930629931	1.3788230477716316e-51	-1.8663263398034252e-36	4.6285083987583846e-14	1.277335379797248e-14	0.009178258338814489	3.9820674527556174e-23	7.495417522966929e-11	6.981601612487631e-18	6.311547890269748e-19	4.228661680804437e-25
19300000	0.0004108707930629931	1.3788230477716316e-51	-1.8761005854655008e-36	4.6285083987583846e-14	1.277335379797248e-14	0.009178258338814489	3.982067452753017e-23	7.495417522966929e-11	6.981601612487631e-18	6.311547890269748e-19	4.228661680804437e-25
19400000	0.0004108707930629931	1.3788230477716316e-51	-1.8858748310617087e-36	4.6285083987583846e-14	1.277335379797248e-14	0.009178258338814489	3.982067452750306e-23	7.495417522966929e-11	6.981601612487631e-18	6.311547890269748e-19	4.228661680804437e-25
19500000	0.0004108707930629931	1.3788230477716316e-51	-1.8956490765959084e-36	4.6285083987583846e-14	1.277335379797248e-14	0.009178258338814489	3.9820674527474906e-23	7.495417522966929e-11	6.981601612487631e-18	6.311547890269748e-19	4.228661680804437e-25
19600000	0.0004108707930629931	1.3788230477716316e-51	-1.905423322071959e-36	4.6285083987583846e-14	1.277335379797248e-14	0.009178258338814489	3.982067452744578e-23	7.495417522966929e-11	6.981601612487631e-18	6.311547890269748e-19	4.228661680804437e-25
19700000	0.0004108707930629931	1.3788230477716316e-51	-1.9151975674937198e-36	4.6285083987583846e-14	1.277335379797248e-14	0.009178258338814489	3.982067452741573e-23	7.495417522966929e-11	6.981601612487631e-18	6.311547890269748e-19	4.228661680804437e-25
19800000	0.0004108707930629931	1.3788230477716316e-51	-1.9249718128650503e-36	4.6285083987583846e-14	1.277335379797248e-14	0.009178258338814489	3.9820674527384846e-23	7.495417522966929e-11	6.981601612487631e-18	6.311547890269748e-19	4.228661680804437e-25
19900000	0.0004108707930629931	1.3788230477716316e-51	-1.9347460581898095e-36	4.6285083987583846e-14	1.277335379797248e-14	0.009178258338814489	3.982067452735317e-23	7.495417522966929e-11	6.981601612487631e-18	6.311547890269748e-19	4.228661680804437e-25
20000000	0.0004108707930629931	1.3788230477716316e-51	-1.944520303471857e-36	4.6285083987583846e-14	1.277335379797248e-14	0.009178258338814489	3.982067452732078e-23	7.495417522966929e-11	6.981601612487631e-18	6.311547890269748e-19	4.228661680804437e-25
20100000	0.0004108707930629931	1.3788230477716316e-51	-1.9542945487150525e-36	4.6285083987583846e-14	1.277335379797248e-14	0.009178258338814489	3.982067452728774e-23	7.495417522966929e-11	6.981601612487631e-18	6.311547890269748e-19	4.228661680804437e-25
20200000	0.0004108707930629931	1.3788230477716316e-51	-1.9640687939232545e-36	4.6285083987583846e-14	1.277335379797248e-14	0.009178258338814489	3.982067452725411e-23	7.495417522966929e-11	6.981601612487631e-18	6.311547890269748e-19	4.228661680804437e-25
20300000	0.0004108707930629931	1.3788230477716316e-51	-1.973843039100323e-36	4.6285083987583846e-14	1.277335379797248e-14	0.009178258338814489	3.982067452721995e-23	7.495417522966929e-11	6.981601612487631e-18	6.311547890269748e-19	4.228661680804437e-25
20400000	0.0004108707930629931	1.3788230477716316e-51	-1.983617284250117e-36	4.6285083987583846e-14	1.277335379797248e-14	0.009178258338814489	3.9820674527185335e-23	7.495417522966929e-11	6.981601612487631e-18	6.311547890269748e-19	4.228661680804437e-25
20500000	0.0004108707930629931	1.3788230477716316e-51	-1.9933915293764965e-36	4.6285083987583846e-14	1.277335379797248e-14	0.009178258338814489	3.982067452715033e-23	7.495417522966929e-11	6.981601612487631e-18	6.311547890269748e-19	4.228661680804437e-25
20600000	0.0004108707930629931	1.3788230477716316e-51	-2.0031657744833198e-36	4.6285083987583846e-14	1.277335379797248e-14	0.009178258338814489	3.9820674527114994e-23	7.495417522966929e-11	6.981601612487631e-18	6.311547890269748e-19	4.228661680804437e-25
20700000	0.0004108707930629931	1.3788230477716316e-51	-2.012940019574447e-36	4.6285083987583846e-14	1.277335379797248e-14	0.009178258338814489	3.98206745270794e-23	7.495417522966929e-11	6.981601612487631e-18	6.311547890269748e-19	4.228661680804437e-25
20800000	0.0004108707930629931	1.3788230477716316e-51	-2.022714264653737e-36	4.6285083987583846e-14	1.277335379797248e-14	0.009178258338814489	3.98206745270436e-23	7.495417522966929e-11	6.981601612487631e-18	6.311547890269748e-19	4.228661680804437e-25
20900000	0.0004108707930629931	1.3788230477716316e-51	-2.0324885097250496e-36	4.6285083987583846e-14	1.277335379797248e-14	0.009178258338814489	3.982067452700767e-23	7.495417522966929e-11	6.981601612487631e-18	6.311547890269748e-19	4.228661680804437e-25
21000000	0.0004108707930629931	1.3788230477716316e-51	-2.0422627547922435e-36	4.6285083987583846e-14	1.277335379797248e-14	0.009178258338814489	3.9820674526971666e-23	7.495417522966929e-11	6.981601612487631e-18	6.311547890269748e-19	4.228661680804437e-25
21100000	0.0004108707930629931	1.378823047771632e-51	-2.0520369998591785e-36	4.6285083987583846e-14	1.277335379797248e-14	0.009178258338814489	3.982067452693566e-23	7.495417522966929e-11	6.981601612487631e-18	6.311547890269748e-19	4.228661680804437e-25
21200000	0.0004108707930629931	1.378823047771632e-51	-2.061811244929714e-36	4.6285083987583846e-14	1.277335379797248e-14	0.009178258338814489	3.982067452689972e-23	7.495417522966929e-11	6.981601612487631e-18	6.311547890269748e-19	4.228661680804437e-25
21300000	0.0004108707930629931	1.378823047771632e-51	-2.0715854900077093e-36	4.6285083987583846e-14	1.277335379797248e-14	0.009178258338814489	3.9820674526863896e-23	7.495417522966929e-11	6.981601612487631e-18	6.311547890269748e-19	4.228661680804437e-25
21400000	0.0004108707930629931	1.378823047771632e-51	-2.0813597350970234e-36	4.6285083987583846e-14	1.277335379797248e-14	0.009178258338814489	3.9820674526828267e-23	7.495417522966929e-11	6.981601612487631e-18	6.311547890269749e-19	4.228661680804437e-25
21500000	0.0004108707930629931	1.378823047771632e-51	-2.091133980201516e-36	4.6285083987583846e-14	1.277335379797248e-14	0.009178258338814489	3.9820674526792896e-23	7.495417522966929e-11	6.981601612487631e-18	6.311547890269749e-19	4.228661680804437e-25
21600000	0.0004108707930629931	1.378823047771632e-51	-2.1009082253250462e-36	4.6285083987583846e-14	1.277335379797248e-14	0.009178258338814489	3.9820674526757843e-23	7.495417522966929e-11	6.981601612487631e-18	6.311547890269749e-19	4.228661680804437e-25
21700000	0.0004108707930629931	1.378823047771632e-51	-2.1106824704714736e-36	4.6285083987583846e-14	1.277335379797248e-14	0.009178258338814489	3.982067452672317e-23	7.495417522966929e-11	6.981601612487631e-18	6.311547890269749e-19	4.228661680804437e-25
21800000	0.0004108707930629931	1.378823047771632e-51	-2.120456715644657e-36	4.6285083987583846e-14	1.277335379797248e-14	0.009178258338814489	3.9820674526688953e-23	7.495417522966929e-11	6.981601612487631e-18	6.311547890269749e-19	4.228661680804437e-25
21900000	0.0004108707930629931	1.378823047771632e-51	-2.1302309608484567e-36	4.6285083987583846e-14	1.277335379797248e-14	0.009178258338814489	3.9820674526655246e-23	7.495417522966929e-11	6.981601612487631e-18	6.311547890269749e-19	4.228661680804437e-25
22000000	0.0004108707930629931	1.378823047771632e-51	-2.140005206086731e-36	4.6285083987583846e-14	1.277335379797248e-14	0.009178258338814489	3.982067452662212e-23	7.495417522966929e-11	6.981601612487631e-18	6.311547890269749e-19	4.228661680804437e-25
22100000	0.0004108707930629931	1.378823047771632e-51	-2.14977945136334e-36	4.6285083987583846e-14	1.277335379797248e-14	0.009178258338814489	3.9820674526589636e-23	7.495417522966929e-11	6.981601612487631e-18	6.311547890269749e-19	4.228661680804437e-25
22200000	0.0004108707930629931	1.378823047771632e-51	-2.1595536966821423e-36	4.6285083987583846e-14	1.277335379797248e-14	0.009178258338814489	3.982067452655787e-23	7.495417522966929e-11	6.981601612487631e-18	6.311547890269749e-19	4.228661680804437e-25
22300000	0.0004108707930629931	1.378823047771632e-51	-2.169327942046998e-36	4.6285083987583846e-14	1.277335379797248e-14	0.009178258338814489	3.9820674526526864e-23	7.495417522966929e-11	6.981601612487631e-18	6.311547890269749e-19	4.228661680804437e-25
22400000	0.0004108707930629931	1.378823047771632e-51	-2.179102187461766e-36	4.6285083987583846e-14	1.277335379797248e-14	0.009178258338814489	3.982067452649671e-23	7.495417522966929e-11	6.981601612487631e-18	6.311547890269749e-19	4.228661680804437e-25
22500000	0.0004108707930629931	1.378823047771632e-51	-2.188876432930306e-36	4.6285083987583846e-14	1.277335379797248e-14	0.009178258338814489	3.982067452646745e-23	7.495417522966929e-11	6.981601612487631e-18	6.311547890269749e-19	4.228661680804437e-25
22600000	0.0004108707930629931	1.378823047771632e-51	-2.1986506784564767e-36	4.6285083987583846e-14	1.277335379797248e-14	0.009178258338814489	3.982067452643916e-23	7.495417522966929e-11	6.981601612487631e-18	6.311547890269749e-19	4.228661680804437e-25
22700000	0.0004108707930629931	1.378823047771632e-51	-2.208424924044138e-36	4.6285083987583846e-14	1.277335379797248e-14	0.009178258338814489	3.9820674526411907e-23	7.495417522966929e-11	6.981601612487631e-18	6.311547890269749e-19	4.228661680804437e-25
22800000	0.0004108707930629931	1.378823047771632e-51	-2.2181991696971493e-36	4.6285083987583846e-14	1.277335379797248e-14	0.009178258338814489	3.9820674526385746e-23	7.495417522966929e-11	6.981601612487631e-18	6.311547890269749e-19	4.228661680804437e-25
22900000	0.0004108707930629931	1.378823047771632e-51	-2.2279734154193694e-36	4.6285083987583846e-14	1.277335379797248e-14	0.009178258338814489	3.9820674526360755e-23	7.495417522966929e-11	6.981601612487631e-18	6.311547890269749e-19	4.228661680804437e-25
23000000	0.0004108707930629931	1.378823047771632e-51	-2.237747661214658e-36	4.6285083987583846e-14	1.277335379797248e-14	0.009178258338814489	3.9820674526336987e-23	7.495417522966929e-11	6.981601612487631e-18	6.311547890269749e-19	4.228661680804437e-25
23100000	0.0004108707930629931	1.378823047771632e-51	-2.2475219070868745e-36	4.6285083987583846e-14	1.277335379797248e-14	0.009178258338814489	3.982067452631452e-23	7.495417522966929e-11	6.981601612487631e-18	6.311547890269749e-19	4.228661680804437e-25
23200000	0.0004108707930629931	1.378823047771632e-51	-2.2572961530398778e-36	4.6285083987583846e-14	1.277335379797248e-14	0.009178258338814489	3.98206745262934e-23	7.495417522966929e-11	6.981601612487631e-18	6.311547890269749e-19	4.228661680804437e-25
23300000	0.0004108707930629931	1.378823047771632e-51	-2.267070399077528e-36	4.6285083987583846e-14	1.277335379797248e-14	0.009178258338814489	3.9820674526273704e-23	7.495417522966929e-11	6.981601612487631e-18	6.311547890269749e-19	4.228661680804437e-25
23400000	0.0004108707930629931	1.378823047771632e-51	-2.2768446452036835e-36	4.6285083987583846e-14	1.277335379797248e-14	0.009178258338814489	3.9820674526255496e-23	7.495417522966929e-11	6.981601612487631e-18	6.311547890269749e-19	4.228661680804437e-25
23500000	0.0004108707930629931	1.378823047771632e-51	-2.2866188914222046e-36	4.6285083987583846e-14	1.277335379797248e-14	0.009178258338814489	3.9820674526238845e-23	7.495417522966929e-11	6.981601612487631e-18	6.311547890269749e-19	4.228661680804437e-25
23600000	0.0004108707930629931	1.378823047771632e-51	-2.29639313773695e-36	4.6285083987583846e-14	1.277335379797248e-14	0.009178258338814489	3.9820674526223804e-23	7.495417522966929e-11	6.981601612487631e-18	6.311547890269749e-19	4.228661680804437e-25
23700000	0.0004108707930629931	1.378823047771632e-51	-2.3061673841517792e-36	4.6285083987583846e-14	1.277335379797248e-14	0.009178258338814489	3.982067452621045e-23	7.495417522966929e-11	6.981601612487631e-18	6.311547890269749e-19	4.228661680804437e-25
23800000	0.0004108707930629931	1.378823047771632e-51	-2.3159416306705513e-36	4.6285083987583846e-14	1.277335379797248e-14	0.009178258338814489	3.982067452619884e-23	7.495417522966929e-11	6.981601612487631e-18	6.311547890269749e-19	4.228661680804437e-25
23900000	0.0004108707930629931	1.378823047771632e-51	-2.3257158772971264e-36	4.6285083987583846e-14	1.277335379797248e-14	0.009178258338814489	3.9820674526189045e-23	7.495417522966929e-11	6.981601612487631e-18	6.311547890269749e-19	4.228661680804437e-25
24000000	0.0004108707930629931	1.378823047771632e-51	-2.335490124035363e-36	4.6285083987583846e-14	1.277335379797248e-14	0.009178258338814489	3.982067452618112e-23	7.495417522966929e-11	6.981601612487631e-18	6.311547890269749e-19	4.228661680804437e-25
24100000	0.0004108707930629931	1.378823047771632e-51	-2.3452643708891206e-36	4.6285083987583846e-14	1.277335379797248e-14	0.009178258338814489	3.982067452617514e-23	7.495417522966929e-11	6.981601612487631e-18	6.311547890269749e-19	4.228661680804437e-25
24200000	0.0004108707930629931	1.378823047771632e-51	-2.355038617862259e-36	4.6285083987583846e-14	1.277335379797248e-14	0.009178258338814489	3.9820674526171166e-23	7.495417522966929e-11	6.981601612487631e-18	6.311547890269749e-19	4.228661680804437e-25
24300000	0.0004108707930629931	1.378823047771632e-51	-2.364812864958637e-36	4.6285083987583846e-14	1.277335379797248e-14	0.009178258338814489	3.982067452616926e-23	7.495417522966929e-11	6.981601612487631e-18	6.311547890269749e-19	4.228661680804437e-25
24400000	0.0004108707930629931	1.378823047771632e-51	-2.3745871121127487e-36	4.6285083987583846e-14	1.277335379797248e-14	0.009178258338814489	3.98206745261691e-23	7.495417522966929e-11	6.981601612487631e-18	6.311547890269749e-19	4.228661680804437e-25
24500000	0.0004108707930629931	1.378823047771632e-51	-2.3843613590428272e-36	4.6285083987583846e-14	1.277335379797248e-14	0.009178258338814489	3.982067452616912e-23	7.495417522966929e-11	6.981601612487631e-18	6.311547890269749e-19	4.228661680804437e-25
24600000	0.0004108707930629931	1.378823047771632e-51	-2.3941356057217902e-36	4.6285083987583846e-14	1.277335379797248e-14	0.009178258338814489	3.982067452616913e-23	7.495417522966929e-11	6.981601612487631e-18	6.311547890269749e-19	4.228661680804437e-25
24700000	0.0004108707930629931	1.378823047771632e-51	-2.403909852153497e-36	4.6285083987583846e-14	1.277335379797248e-14	0.009178258338814489	3.9820674526169144e-23	7.495417522966929e-11	6.981601612487631e-18	6.311547890269749e-19	4.228661680804437e-25
24800000	0.0004108707930629931	1.378823047771632e-51	-2.4136840983418065e-36	4.6285083987583846e-14	1.277335379797248e-14	0.009178258338814489	3.9820674526169156e-23	7.495417522966929e-11	6.981601612487631e-18	6.311547890269749e-19	4.228661680804437e-25
24900000	0.0004108707930629931	1.378823047771632e-51	-2.423458344290578e-36	4.6285083987583846e-14	1.277335379797248e-14	0.009178258338814489	3.982067452616917e-23	7.495417522966929e-11	6.981601612487631e-18	6.311547890269749e-19	4.228661680804437e-25
25000000	0.0004108707930629931	1.378823047771632e-51	-2.4332325900036714e-36	4.6285083987583846e-14	1.277335379797248e-14	0.009178258338814489	3.982067452616918e-23	7.495417522966929e-11	6.981601612487631e-18	6.311547890269749e-19	4.228661680804437e-25
25100000	0.0004108707930629931	1.378823047771632e-51	-2.443006835484945e-36	4.6285083987583846e-14	1.277335379797248e-14	0.009178258338814489	3.9820674526169185e-23	7.495417522966929e-11	6.981601612487631e-18	6.311547890269749e-19	4.228661680804437e-25
25200000	0.0004108707930629931	1.378823047771632e-51	-2.4527810807382593e-36	4.6285083987583846e-14	1.277335379797248e-14	0.009178258338814489	3.9820674526169197e-23	7.495417522966929e-11	6.981601612487631e-18	6.311547890269749e-19	4.228661680804437e-25
25300000	0.0004108707930629931	1.378823047771632e-51	-2.462555325767473e-36	4.6285083987583846e-14	1.277335379797248e-14	0.009178258338814489	3.982067452616921e-23	7.495417522966929e-11	6.981601612487631e-18	6.311547890269749e-19	4.228661680804437e-25
25400000	0.0004108707930629931	1.378823047771632e-51	-2.4723295705764454e-36	4.6285083987583846e-14	1.277335379797248e-14	0.009178258338814489	3.9820674526169214e-23	7.495417522966929e-11	6.981601612487631e-18	6.311547890269749e-19	4.228661680804437e-25
25500000	0.0004108707930629931	1.378823047771632e-51	-2.482103815169036e-36	4.6285083987583846e-14	1.277335379797248e-14	0.009178258338814489	3.9820674526169226e-23	7.495417522966929e-11	6.981601612487631e-18	6.311547890269749e-19	4.228661680804437e-25
25600000	0.0004108707930629931	1.378823047771632e-51	-2.4918780595491047e-36	4.6285083987583846e-14	1.277335379797248e-14	0.009178258338814489	3.982067452616923e-23	7.495417522966929e-11	6.981601612487631e-18	6.311547890269749e-19	4.228661680804437e-25
25700000	0.0004108707930629931	1.378823047771632e-51	-2.50165230372051e-36	4.6285083987583846e-14	1.277335379797248e-14	0.009178258338814489	3.982067452616924e-23	7.495417522966929e-11	6.981601612487631e-18	6.311547890269749e-19	4.228661680804437e-25
25800000	0.0004108707930629931	1.378823047771632e-51	-2.511426547687111e-36	4.6285083987583846e-14	1.277335379797248e-14	0.009178258338814489	3.9820674526169244e-23	7.495417522966929e-11	6.981601612487631e-18	6.311547890269749e-19	4.228661680804437e-25
25900000	0.0004108707930629931	1.378823047771632e-51	-2.5212007914527678e-36	4.6285083987583846e-14	1.277335379797248e-14	0.009178258338814489	3.9820674526169256e-23	7.495417522966929e-11	6.981601612487631e-18	6.311547890269749e-19	4.228661680804437e-25
26000000	0.0004108707930629931	1.378823047771632e-51	-2.5309750350213396e-36	4.6285083987583846e-14	1.277335379797248e-14	0.009178258338814489	3.982067452616926e-23	7.495417522966929e-11	6.981601612487631e-18	6.311547890269749e-19	4.228661680804437e-25
26100000	0.0004108707930629931	1.378823047771632e-51	-2.5407492783966858e-36	4.6285083987583846e-14	1.277335379797248e-14	0.009178258338814489	3.982067452616927e-23	7.495417522966929e-11	6.981601612487631e-18	6.311547890269749e-19	4.228661680804437e-25
26200000	0.0004108707930629931	1.378823047771632e-51	-2.5505235215826653e-36	4.6285083987583846e-14	1.277335379797248e-14	0.009178258338814489	3.982067452616927e-23	7.495417522966929e-11	6.981601612487631e-18	6.311547890269749e-19	4.228661680804437e-25
26300000	0.0004108707930629931	1.378823047771632e-51	-2.5602977645831376e-36	4.6285083987583846e-14	1.277335379797248e-14	0.009178258338814489	3.9820674526169273e-23	7.495417522966929e-11	6.981601612487631e-18	6.311547890269749e-19	4.228661680804437e-25
26400000	0.0004108707930629931	1.378823047771632e-51	-2.570072007401962e-36	4.6285083987583846e-14	1.277335379797248e-14	0.009178258338814489	3.982067452616928e-23	7.495417522966929e-11	6.981601612487631e-18	6.311547890269749e-19	4.228661680804437e-25
26500000	0.0004108707930629931	1.378823047771632e-51	-2.5798462500429983e-36	4.6285083987583846e-14	1.277335379797248e-14	0.009178258338814489	3.9820674526169285e-23	7.495417522966929e-11	6.981601612487631e-18	6.311547890269749e-19	4.228661680804437e-25
26600000	0.0004108707930629931	1.378823047771632e-51	-2.5896204925101057e-36	4.6285083987583846e-14	1.277335379797248e-14	0.009178258338814489	3.9820674526169285e-23	7.495417522966929e-11	6.981601612487631e-18	6.311547890269749e-19	4.228661680804437e-25
26700000	0.0004108707930629931	1.378823047771632e-51	-2.5993947348071427e-36	4.6285083987583846e-14	1.277335379797248e-14	0.009178258338814489	3.982067452616929e-23	7.495417522966929e-11	6.981601612487631e-18	6.311547890269749e-19	4.228661680804437e-25
26800000	0.0004108707930629931	1.378823047771632e-51	-2.6091689769379695e-36	4.6285083987583846e-14	1.277335379797248e-14	0.009178258338814489	3.982067452616929e-23	7.495417522966929e-11	6.981601612487631e-18	6.311547890269749e-19	4.228661680804437e-25
26900000	0.0004108707930629931	1.378823047771632e-51	-2.6189432189064453e-36	4.6285083987583846e-14	1.277335379797248e-14	0.009178258338814489	3.9820674526169297e-23	7.495417522966929e-11	6.981601612487631e-18	6.311547890269749e-19	4.228661680804437e-25
27000000	0.0004108707930629931	1.378823047771632e-51	-2.6287174607164294e-36	4.6285083987583846e-14	1.277335379797248e-14	0.009178258338814489	3.9820674526169297e-23	7.495417522966929e-11	6.981601612487631e-18	6.311547890269749e-19	4.228661680804437e-25
27100000	0.0004108707930629931	1.378823047771632e-51	-2.638491702371781e-36	4.6285083987583846e-14	1.277335379797248e-14	0.009178258338814489	3.98206745261693e-23	7.495417522966929e-11	6.981601612487631e-18	6.311547890269749e-19	4.228661680804437e-25
27200000	0.0004108707930629931	1.378823047771632e-51	-2.6482659438763594e-36	4.6285083987583846e-14	1.277335379797248e-14	0.009178258338814489	3.98206745261693e-23	7.495417522966929e-11	6.981601612487631e-18	6.311547890269749e-19	4.228661680804437e-25
27300000	0.0004108707930629931	1.378823047771632e-51	-2.658040185234024e-36	4.6285083987583846e-14	1.277335379797248e-14	0.009178258338814489	3.98206745261693e-23	7.495417522966929e-11	6.981601612487631e-18	6.311547890269749e-19	4.228661680804437e-25
27400000	0.0004108707930629931	1.378823047771632e-51	-2.6678144264486342e-36	4.6285083987583846e-14	1.277335379797248e-14	0.009178258338814489	3.98206745261693e-23	7.495417522966929e-11	6.981601612487631e-18	6.311547890269749e-19	4.228661680804437e-25
27500000	0.0004108707930629931	1.378823047771632e-51	-2.6775886675240497e-36	4.6285083987583846e-14	1.277335379797248e-14	0.009178258338814489	3.98206745261693e-23	7.495417522966929e-11	6.981601612487631e-18	6.311547890269749e-19	4.228661680804437e-25
27600000	0.0004108707930629931	1.378823047771632e-51	-2.687362908464129e-36	4.6285083987583846e-14	1.277335379797248e-14	0.009178258338814489	3.98206745261693e-23	7.495417522966929e-11	6.981601612487631e-18	6.311547890269749e-19	4.228661680804437e-25
27700000	0.0004108707930629931	1.378823047771632e-51	-2.6971371492727322e-36	4.6285083987583846e-14	1.277335379797248e-14	0.009178258338814489	3.98206745261693e-23	7.495417522966929e-11	6.981601612487631e-18	6.31154789026975e-19	4.228661680804437e-25
27800000	0.0004108707930629931	1.3788230477716322e-51	-2.706911389953718e-36	4.6285083987583846e-14	1.277335379797248e-14	0.009178258338814489	3.98206745261693e-23	7.495417522966929e-11	6.981601612487631e-18	6.31154789026975e-19	4.228661680804437e-25
27900000	0.0004108707930629931	1.3788230477716322e-51	-2.7166856305109464e-36	4.6285083987583846e-14	1.277335379797248e-14	0.009178258338814489	3.98206745261693e-23	7.495417522966929e-11	6.981601612487631e-18	6.31154789026975e-19	4.228661680804437e-25
28000000	0.0004108707930629931	1.3788230477716322e-51	-2.726459870948276e-36	4.6285083987583846e-14	1.277335379797248e-14	0.009178258338814489	3.98206745261693e-23	7.495417522966929e-11	6.981601612487631e-18	6.31154789026975e-19	4.228661680804437e-25
28100000	0.0004108707930629931	1.3788230477716322e-51	-2.7362341112695666e-36	4.6285083987583846e-14	1.277335379797248e-14	0.009178258338814489	3.98206745261693e-23	7.495417522966929e-11	6.981601612487631e-18	6.31154789026975e-19	4.228661680804437e-25
28200000	0.0004108707930629931	1.3788230477716322e-51	-2.746008351478678e-36	4.6285083987583846e-14	1.277335379797248e-14	0.009178258338814489	3.98206745261693e-23	7.495417522966929e-11	6.981601612487631e-18	6.31154789026975e-19	4.228661680804437e-25
28300000	0.0004108707930629931	1.3788230477716322e-51	-2.7557825915794685e-36	4.6285083987583846e-14	1.277335379797248e-14	0.009178258338814489	3.98206745261693e-23	7.495417522966929e-11	6.981601612487631e-18	6.31154789026975e-19	4.228661680804437e-25
28400000	0.0004108707930629931	1.3788230477716322e-51	-2.765556831575798e-36	4.6285083987583846e-14	1.277335379797248e-14	0.009178258338814489	3.9820674526169297e-23	7.495417522966929e-11	6.981601612487631e-18	6.31154789026975e-19	4.228661680804437e-25
28500000	0.0004108707930629931	1.3788230477716322e-51	-2.775331071471526e-36	4.6285083987583846e-14	1.277335379797248e-14	0.009178258338814489	3.9820674526169297e-23	7.495417522966929e-11	6.981601612487631e-18	6.31154789026975e-19	4.228661680804437e-25
28600000	0.0004108707930629931	1.3788230477716322e-51	-2.7851053112705112e-36	4.6285083987583846e-14	1.277335379797248e-14	0.009178258338814489	3.9820674526169297e-23	7.495417522966929e-11	6.981601612487631e-18	6.31154789026975e-19	4.228661680804437e-25
28700000	0.0004108707930629931	1.3788230477716322e-51	-2.7948795509766136e-36	4.6285083987583846e-14	1.277335379797248e-14	0.009178258338814489	3.982067452616929e-23	7.495417522966929e-11	6.981601612487631e-18	6.31154789026975e-19	4.228661680804437e-25
28800000	0.0004108707930629931	1.3788230477716322e-51	-2.8046537905936925e-36	4.6285083987583846e-14	1.277335379797248e-14	0.009178258338814489	3.982067452616929e-23	7.495417522966929e-11	6.981601612487631e-18	6.31154789026975e-19	4.228661680804437e-25
28900000	0.0004108707930629931	1.3788230477716322e-51	-2.8144280301256067e-36	4.6285083987583846e-14	1.277335379797248e-14	0.009178258338814489	3.9820674526169285e-23	7.495417522966929e-11	6.981601612487631e-18	6.31154789026975e-19	4.228661680804437e-25
29000000	0.0004108707930629931	1.3788230477716322e-51	-2.824202269576216e-36	4.6285083987583846e-14	1.277335379797248e-14	0.009178258338814489	3.9820674526169285e-23	7.495417522966929e-11	6.981601612487631e-18	6.31154789026975e-19	4.228661680804437e-25
29100000	0.0004108707930629931	1.3788230477716322e-51	-2.8339765089493796e-36	4.6285083987583846e-14	1.277335379797248e-14	0.009178258338814489	3.982067452616928e-23	7.495417522966929e-11	6.981601612487631e-18	6.31154789026975e-19	4.228661680804437e-25
29200000	0.0004108707930629931	1.3788230477716322e-51	-2.8437507482489567e-36	4.6285083987583846e-14	1.277335379797248e-14	0.009178258338814489	3.982067452616928e-23	7.495417522966929e-11	6.981601612487631e-18	6.31154789026975e-19	4.228661680804437e-25
29300000	0.0004108707930629931	1.3788230477716322e-51	-2.8535249874788068e-36	4.6285083987583846e-14	1.2773353797972482e-14	0.009178258338814489	3.9820674526169273e-23	7.495417522966929e-11	6.981601612487631e-18	6.31154789026975e-19	4.228661680804437e-25
29400000	0.0004108707930629931	1.3788230477716322e-51	-2.8632992266427893e-36	4.6285083987583846e-14	1.2773353797972482e-14	0.009178258338814489	3.9820674526169273e-23	7.495417522966929e-11	6.981601612487631e-18	6.31154789026975e-19	4.228661680804437e-25
29500000	0.0004108707930629931	1.3788230477716322e-51	-2.8730734657447633e-36	4.6285083987583846e-14	1.2773353797972482e-14	0.009178258338814489	3.982067452616927e-23	7.495417522966929e-11	6.981601612487631e-18	6.31154789026975e-19	4.228661680804437e-25
29600000	0.0004108707930629931	1.3788230477716322e-51	-2.8828477047885883e-36	4.6285083987583846e-14	1.2773353797972482e-14	0.009178258338814489	3.982067452616926e-23	7.495417522966929e-11	6.981601612487631e-18	6.31154789026975e-19	4.228661680804437e-25
29700000	0.0004108707930629931	1.3788230477716322e-51	-2.8926219437781237e-36	4.6285083987583846e-14	1.2773353797972482e-14	0.009178258338814489	3.982067452616926e-23	7.495417522966929e-11	6.981601612487631e-18	6.31154789026975e-19	4.228661680804437e-25
29800000	0.0004108707930629931	1.3788230477716322e-51	-2.9023961827172288e-36	4.6285083987583846e-14	1.2773353797972482e-14	0.009178258338814489	3.9820674526169256e-23	7.495417522966929e-11	6.981601612487631e-18	6.31154789026975e-19	4.228661680804437e-25
29900000	0.0004108707930629931	1.3788230477716322e-51	-2.9121704216097626e-36	4.6285083987583846e-14	1.2773353797972482e-14	0.009178258338814489	3.982067452616925e-23	7.495417522966929e-11	6.981601612487631e-18	6.31154789026975e-19	4.228661680804437e-25
30000000	0.0004108707930629932	1.3788230477716322e-51	-2.921944660459585e-36	4.6285083987583846e-14	1.2773353797972482e-14	0.009178258338814489	3.9820674526169244e-23	7.495417522966929e-11	6.981601612487631e-18	6.31154789026975e-19	4.228661680804437e-25
30100000	0.0004108707930629932	1.3788230477716322e-51	-2.9317188992705547e-36	4.6285083987583846e-14	1.2773353797972482e-14	0.009178258338814489	3.9820674526169244e-23	7.495417522966929e-11	6.981601612487631e-18	6.31154789026975e-19	4.228661680804438e-25
30200000	0.0004108707930629932	1.3788230477716322e-51	-2.941493138046532e-36	4.628508398758384e-14	1.2773353797972482e-14	0.009178258338814489	3.982067452616924e-23	7.495417522966929e-11	6.981601612487631e-18	6.31154789026975e-19	4.228661680804438e-25
30300000	0.0004108707930629932	1.3788230477716322e-51	-2.951267376791375e-36	4.628508398758384e-14	1.2773353797972482e-14	0.009178258338814489	3.982067452616923e-23	7.495417522966929e-11	6.981601612487631e-18	6.31154789026975e-19	4.228661680804438e-25
30400000	0.0004108707930629932	1.3788230477716322e-51	-2.961041615508944e-36	4.628508398758384e-14	1.2773353797972482e-14	0.009178258338814489	3.9820674526169226e-23	7.495417522966929e-11	6.981601612487631e-18	6.31154789026975e-19	4.228661680804438e-25
30500000	0.0004108707930629932	1.3788230477716322e-51	-2.970815854203098e-36	4.628508398758384e-14	1.2773353797972482e-14	0.009178258338814489	3.9820674526169226e-23	7.495417522966929e-11	6.981601612487631e-18	6.31154789026975e-19	4.228661680804438e-25
30600000	0.0004108707930629932	1.3788230477716322e-51	-2.9805900928776962e-36	4.628508398758384e-14	1.2773353797972482e-14	0.009178258338814489	3.982067452616922e-23	7.495417522966929e-11	6.981601612487631e-18	6.31154789026975e-19	4.228661680804438e-25
30700000	0.0004108707930629932	1.3788230477716322e-51	-2.990364331536598e-36	4.628508398758384e-14	1.2773353797972482e-14	0.009178258338814489	3.9820674526169214e-23	7.495417522966929e-11	6.981601612487631e-18	6.31154789026975e-19	4.228661680804438e-25
30800000	0.0004108707930629932	1.3788230477716322e-51	-3.0001385701836627e-36	4.628508398758384e-14	1.2773353797972482e-14	0.009178258338814489	3.982067452616921e-23	7.495417522966929e-11	6.981601612487631e-18	6.31154789026975e-19	4.228661680804438e-25
30900000	0.0004108707930629932	1.3788230477716322e-51	-3.00991280882275e-36	4.628508398758384e-14	1.2773353797972482e-14	0.009178258338814489	3.982067452616921e-23	7.495417522966929e-11	6.981601612487631e-18	6.31154789026975e-19	4.228661680804438e-25
31000000	0.0004108707930629932	1.3788230477716322e-51	-3.019687047457719e-36	4.628508398758384e-14	1.2773353797972482e-14	0.009178258338814489	3.98206745261692e-23	7.495417522966929e-11	6.981601612487631e-18	6.31154789026975e-19	4.228661680804438e-25
31100000	0.0004108707930629932	1.3788230477716322e-51	-3.029461286092429e-36	4.628508398758384e-14	1.2773353797972482e-14	0.009178258338814489	3.9820674526169197e-23	7.495417522966929e-11	6.981601612487631e-18	6.31154789026975e-19	4.228661680804438e-25
31200000	0.0004108707930629932	1.3788230477716322e-51	-3.039235524730739e-36	4.628508398758384e-14	1.2773353797972482e-14	0.009178258338814489	3.982067452616919e-23	7.495417522966929e-11	6.981601612487631e-18	6.31154789026975e-19	4.228661680804438e-25
31300000	0.0004108707930629932	1.3788230477716322e-51	-3.049009763376509e-36	4.628508398758384e-14	1.2773353797972482e-14	0.009178258338814489	3.9820674526169185e-23	7.495417522966929e-11	6.981601612487631e-18	6.31154789026975e-19	4.228661680804438e-25
31400000	0.0004108707930629932	1.3788230477716322e-51	-3.058784002033598e-36	4.628508398758384e-14	1.2773353797972482e-14	0.009178258338814489	3.9820674526169185e-23	7.495417522966929e-11	6.981601612487631e-18	6.31154789026975e-19	4.228661680804438e-25
31500000	0.0004108707930629932	1.3788230477716322e-51	-3.0685582407058656e-36	4.628508398758384e-14	1.2773353797972482e-14	0.009178258338814489	3.982067452616918e-23	7.495417522966929e-11	6.981601612487631e-18	6.31154789026975e-19	4.228661680804438e-25
31600000	0.0004108707930629932	1.3788230477716322e-51	-3.07833247939717e-36	4.628508398758384e-14	1.2773353797972482e-14	0.009178258338814489	3.9820674526169173e-23	7.495417522966929e-11	6.981601612487631e-18	6.31154789026975e-19	4.228661680804438e-25
31700000	0.0004108707930629932	1.3788230477716322e-51	-3.0881067181113725e-36	4.628508398758384e-14	1.2773353797972482e-14	0.009178258338814489	3.982067452616917e-23	7.495417522966929e-11	6.981601612487631e-18	6.31154789026975e-19	4.228661680804438e-25
31800000	0.0004108707930629932	1.3788230477716322e-51	-3.0978809568523305e-36	4.628508398758384e-14	1.2773353797972482e-14	0.009178258338814489	3.982067452616917e-23	7.495417522966929e-11	6.981601612487631e-18	6.31154789026975e-19	4.228661680804438e-25
31900000	0.0004108707930629932	1.3788230477716325e-51	-3.107655195623905e-36	4.628508398758384e-14	1.2773353797972482e-14	0.009178258338814489	3.982067452616916e-23	7.495417522966929e-11	6.981601612487631e-18	6.31154789026975e-19	4.228661680804438e-25
32000000	0.0004108707930629932	1.3788230477716325e-51	-3.117429434429954e-36	4.628508398758384e-14	1.2773353797972482e-14	0.009178258338814489	3.9820674526169156e-23	7.495417522966929e-11	6.981601612487631e-18	6.31154789026975e-19	4.228661680804438e-25
32100000	0.0004108707930629932	1.3788230477716325e-51	-3.1272036732743375e-36	4.628508398758384e-14	1.2773353797972482e-14	0.009178258338814489	3.982067452616915e-23	7.495417522966929e-11	6.981601612487631e-18	6.31154789026975e-19	4.228661680804438e-25
32200000	0.0004108707930629932	1.3788230477716325e-51	-3.1369779121609144e-36	4.628508398758384e-14	1.2773353797972482e-14	0.009178258338814489	3.982067452616915e-23	7.495417522966929e-11	6.981601612487631e-18	6.311547890269751e-19	4.228661680804438e-25
32300000	0.0004108707930629932	1.3788230477716325e-51	-3.146752151093545e-36	4.628508398758384e-14	1.2773353797972482e-14	0.009178258338814489	3.9820674526169144e-23	7.495417522966929e-11	6.981601612487631e-18	6.311547890269751e-19	4.228661680804438e-25
32400000	0.0004108707930629932	1.3788230477716325e-51	-3.1565263900760875e-36	4.628508398758384e-14	1.2773353797972482e-14	0.009178258338814489	3.982067452616914e-23	7.495417522966929e-11	6.981601612487631e-18	6.311547890269751e-19	4.228661680804438e-25
32500000	0.0004108707930629932	1.3788230477716325e-51	-3.166300629112402e-36	4.628508398758384e-14	1.2773353797972482e-14	0.009178258338814489	3.982067452616914e-23	7.495417522966929e-11	6.981601612487631e-18	6.311547890269751e-19	4.228661680804438e-25
32600000	0.0004108707930629932	1.3788230477716325e-51	-3.1760748682063474e-36	4.628508398758384e-14	1.2773353797972482e-14	0.009178258338814489	3.982067452616913e-23	7.495417522966929e-11	6.981601612487631e-18	6.311547890269751e-19	4.228661680804438e-25
32700000	0.0004108707930629932	1.3788230477716325e-51	-3.185849107361783e-36	4.628508398758384e-14	1.2773353797972482e-14	0.009178258338814489	3.9820674526169126e-23	7.495417522966929e-11	6.981601612487631e-18	6.311547890269751e-19	4.228661680804438e-25
32800000	0.0004108707930629932	1.3788230477716325e-51	-3.1956233465825684e-36	4.628508398758384e-14	1.2773353797972482e-14	0.009178258338814489	3.9820674526169126e-23	7.495417522966929e-11	6.981601612487631e-18	6.311547890269751e-19	4.228661680804438e-25
32900000	0.0004108707930629932	1.3788230477716325e-51	-3.205397585872563e-36	4.628508398758384e-14	1.2773353797972482e-14	0.009178258338814489	3.982067452616912e-23	7.495417522966929e-11	6.981601612487631e-18	6.311547890269751e-19	4.228661680804438e-25
33000000	0.0004108707930629932	1.3788230477716325e-51	-3.215171825235626e-36	4.628508398758384e-14	1.2773353797972482e-14	0.009178258338814489	3.982067452616912e-23	7.495417522966929e-11	6.981601612487631e-18	6.311547890269751e-19	4.228661680804438e-25
33100000	0.0004108707930629932	1.3788230477716325e-51	-3.2249460646756166e-36	4.628508398758384e-14	1.2773353797972482e-14	0.009178258338814489	3.9820674526169114e-23	7.495417522966929e-11	6.981601612487631e-18	6.311547890269751e-19	4.228661680804438e-25
33200000	0.0004108707930629932	1.3788230477716325e-51	-3.2347203041963945e-36	4.628508398758384e-14	1.2773353797972482e-14	0.009178258338814489	3.9820674526169114e-23	7.495417522966929e-11	6.981601612487631e-18	6.311547890269751e-19	4.228661680804438e-25
33300000	0.0004108707930629932	1.3788230477716325e-51	-3.244494543801819e-36	4.628508398758384e-14	1.2773353797972482e-14	0.009178258338814489	3.982067452616911e-23	7.495417522966929e-11	6.981601612487631e-18	6.311547890269751e-19	4.228661680804438e-25
33400000	0.0004108707930629932	1.3788230477716325e-51	-3.2542687834957484e-36	4.628508398758384e-14	1.2773353797972482e-14	0.009178258338814489	3.982067452616911e-23	7.495417522966929e-11	6.981601612487631e-18	6.311547890269751e-19	4.228661680804438e-25
33500000	0.0004108707930629932	1.3788230477716325e-51	-3.264043023282043e-36	4.628508398758384e-14	1.2773353797972482e-14	0.009178258338814489	3.982067452616911e-23	7.495417522966929e-11	6.981601612487631e-18	6.311547890269751e-19	4.228661680804438e-25
33600000	0.0004108707930629932	1.3788230477716325e-51	-3.2738172631645625e-36	4.628508398758384e-14	1.2773353797972482e-14	0.009178258338814489	3.98206745261691e-23	7.495417522966929e-11	6.981601612487631e-18	6.311547890269751e-19	4.228661680804438e-25
33700000	0.0004108707930629932	1.3788230477716325e-51	-3.283591503147166e-36	4.628508398758384e-14	1.2773353797972482e-14	0.009178258338814489	3.98206745261691e-23	7.495417522966929e-11	6.981601612487631e-18	6.311547890269751e-19	4.228661680804438e-25
33800000	0.0004108707930629932	1.3788230477716325e-51	-3.293365743233712e-36	4.628508398758384e-14	1.2773353797972482e-14	0.009178258338814489	3.98206745261691e-23	7.495417522966929e-11	6.981601612487631e-18	6.311547890269751e-19	4.228661680804438e-25
33900000	0.0004108707930629932	1.3788230477716325e-51	-3.303139983428061e-36	4.628508398758384e-14	1.2773353797972482e-14	0.009178258338814489	3.9820674526169097e-23	7.495417522966929e-11	6.981601612487631e-18	6.311547890269751e-19	4.228661680804438e-25
34000000	0.0004108707930629932	1.3788230477716325e-51	-3.312914223734071e-36	4.628508398758384e-14	1.2773353797972482e-14	0.009178258338814489	3.9820674526169097e-23	7.495417522966929e-11	6.981601612487631e-18	6.311547890269751e-19	4.228661680804438e-25
34100000	0.0004108707930629932	1.3788230477716325e-51	-3.3226884641556024e-36	4.628508398758384e-14	1.2773353797972482e-14	0.009178258338814489	3.9820674526169097e-23	7.495417522966929e-11	6.981601612487631e-18	6.311547890269751e-19	4.228661680804438e-25
34200000	0.0004108707930629932	1.3788230477716325e-51	-3.3324627046965144e-36	4.628508398758384e-14	1.2773353797972482e-14	0.009178258338814489	3.9820674526169097e-23	7.495417522966929e-11	6.981601612487631e-18	6.311547890269751e-19	4.228661680804438e-25
34300000	0.0004108707930629932	1.3788230477716325e-51	-3.3422369453606656e-36	4.628508398758384e-14	1.2773353797972482e-14	0.009178258338814489	3.9820674526169097e-23	7.495417522966929e-11	6.981601612487631e-18	6.311547890269751e-19	4.228661680804438e-25
34400000	0.0004108707930629932	1.3788230477716325e-51	-3.3520111860825505e-36	4.628508398758384e-14	1.2773353797972482e-14	0.009178258338814489	3.9820674526169097e-23	7.495417522966929e-11	6.981601612487631e-18	6.311547890269751e-19	4.228661680804438e-25
34500000	0.0004108707930629932	1.3788230477716325e-51	-3.361785426580403e-36	4.628508398758384e-14	1.2773353797972482e-14	0.009178258338814489	3.9820674526169097e-23	7.495417522966929e-11	6.981601612487631e-18	6.311547890269751e-19	4.228661680804438e-25
34600000	0.0004108707930629932	1.3788230477716325e-51	-3.3715596668271404e-36	4.628508398758384e-14	1.2773353797972482e-14	0.009178258338814489	3.9820674526169097e-23	7.495417522966929e-11	6.981601612487631e-18	6.311547890269751e-19	4.228661680804438e-25
34700000	0.0004108707930629932	1.3788230477716325e-51	-3.3813339068266204e-36	4.628508398758384e-14	1.2773353797972482e-14	0.009178258338814489	3.9820674526169097e-23	7.495417522966929e-11	6.981601612487631e-18	6.311547890269751e-19	4.228661680804438e-25
34800000	0.0004108707930629932	1.3788230477716325e-51	-3.391108146582704e-36	4.628508398758384e-14	1.2773353797972482e-14	0.009178258338814489	3.9820674526169097e-23	7.495417522966929e-11	6.981601612487631e-18	6.311547890269751e-19	4.228661680804438e-25
34900000	0.0004108707930629932	1.3788230477716325e-51	-3.4008823860992493e-36	4.628508398758384e-14	1.2773353797972482e-14	0.009178258338814489	3.9820674526169097e-23	7.495417522966929e-11	6.981601612487631e-18	6.311547890269751e-19	4.228661680804438e-25
35000000	0.0004108707930629932	1.3788230477716325e-51	-3.410656625380117e-36	4.628508398758384e-14	1.2773353797972482e-14	0.009178258338814489	3.9820674526169097e-23	7.495417522966929e-11	6.981601612487631e-18	6.311547890269751e-19	4.228661680804438e-25
35100000	0.0004108707930629932	1.3788230477716325e-51	-3.4204308644291654e-36	4.628508398758384e-14	1.2773353797972482e-14	0.009178258338814489	3.9820674526169097e-23	7.495417522966929e-11	6.981601612487631e-18	6.311547890269751e-19	4.228661680804438e-25
35200000	0.0004108707930629932	1.3788230477716325e-51	-3.430205103250255e-36	4.628508398758384e-14	1.2773353797972482e-14	0.009178258338814489	3.9820674526169097e-23	7.495417522966929e-11	6.981601612487631e-18	6.311547890269751e-19	4.228661680804438e-25
35300000	0.0004108707930629932	1.3788230477716325e-51	-3.439979341847243e-36	4.628508398758384e-14	1.2773353797972482e-14	0.009178258338814489	3.9820674526169097e-23	7.495417522966929e-11	6.981601612487631e-18	6.311547890269751e-19	4.228661680804438e-25
35400000	0.0004108707930629932	1.3788230477716325e-51	-3.449753580223991e-36	4.628508398758384e-14	1.2773353797972482e-14	0.009178258338814489	3.9820674526169097e-23	7.495417522966929e-11	6.981601612487631e-18	6.311547890269751e-19	4.228661680804438e-25
35500000	0.0004108707930629932	1.3788230477716325e-51	-3.459527818384356e-36	4.628508398758384e-14	1.2773353797972482e-14	0.009178258338814489	3.9820674526169097e-23	7.495417522966929e-11	6.981601612487631e-18	6.311547890269751e-19	4.228661680804438e-25
35600000	0.0004108707930629932	1.3788230477716325e-51	-3.4693020563322e-36	4.628508398758384e-14	1.2773353797972482e-14	0.009178258338814489	3.9820674526169097e-23	7.495417522966929e-11	6.981601612487631e-18	6.311547890269751e-19	4.228661680804438e-25
35700000	0.0004108707930629932	1.3788230477716325e-51	-3.47907629407138e-36	4.628508398758384e-14	1.2773353797972482e-14	0.009178258338814489	3.9820674526169097e-23	7.495417522966929e-11	6.981601612487631e-18	6.311547890269751e-19	4.228661680804438e-25
35800000	0.0004108707930629932	1.3788230477716325e-51	-3.4888505316057574e-36	4.628508398758384e-14	1.2773353797972482e-14	0.009178258338814489	3.9820674526169097e-23	7.495417522966929e-11	6.981601612487631e-18	6.311547890269751e-19	4.228661680804438e-25
35900000	0.0004108707930629932	1.3788230477716325e-51	-3.49862476893919e-36	4.628508398758384e-14	1.2773353797972482e-14	0.009178258338814489	3.9820674526169097e-23	7.495417522966929e-11	6.981601612487631e-18	6.311547890269751e-19	4.228661680804438e-25
36000000	0.0004108707930629932	1.3788230477716325e-51	-3.508399006075538e-36	4.628508398758384e-14	1.2773353797972482e-14	0.009178258338814489	3.9820674526169097e-23	7.495417522966929e-11	6.981601612487631e-18	6.311547890269751e-19	4.228661680804438e-25
36100000	0.0004108707930629932	1.3788230477716325e-51	-3.518173243018659e-36	4.628508398758384e-14	1.2773353797972482e-14	0.009178258338814489	3.9820674526169097e-23	7.495417522966929e-11	6.981601612487631e-18	6.311547890269751e-19	4.228661680804438e-25
36200000	0.0004108707930629932	1.3788230477716325e-51	-3.5279474797724146e-36	4.628508398758384e-14	1.2773353797972482e-14	0.009178258338814489	3.9820674526169097e-23	7.495417522966929e-11	6.981601612487631e-18	6.311547890269751e-19	4.228661680804438e-25
36300000	0.0004108707930629932	1.3788230477716325e-51	-3.5377217163406634e-36	4.628508398758384e-14	1.2773353797972482e-14	0.009178258338814489	3.9820674526169097e-23	7.495417522966929e-11	6.981601612487631e-18	6.311547890269751e-19	4.228661680804438e-25
36400000	0.0004108707930629932	1.3788230477716325e-51	-3.5474959527272645e-36	4.628508398758384e-14	1.2773353797972482e-14	0.009178258338814489	3.9820674526169097e-23	7.495417522966929e-11	6.981601612487631e-18	6.311547890269751e-19	4.228661680804438e-25
36500000	0.0004108707930629932	1.3788230477716325e-51	-3.5572701889360766e-36	4.628508398758384e-14	1.2773353797972482e-14	0.009178258338814489	3.9820674526169097e-23	7.495417522966929e-11	6.981601612487631e-18	6.311547890269751e-19	4.228661680804438e-25
36600000	0.0004108707930629932	1.3788230477716325e-51	-3.5670444249709605e-36	4.628508398758384e-14	1.2773353797972482e-14	0.009178258338814489	3.9820674526169097e-23	7.495417522966929e-11	6.981601612487631e-18	6.311547890269751e-19	4.228661680804438e-25
36700000	0.0004108707930629932	1.3788230477716325e-51	-3.5768186608357745e-36	4.628508398758384e-14	1.2773353797972482e-14	0.009178258338814489	3.9820674526169097e-23	7.495417522966929e-11	6.981601612487631e-18	6.311547890269751e-19	4.228661680804438e-25
36800000	0.0004108707930629932	1.3788230477716325e-51	-3.586592896534378e-36	4.628508398758384e-14	1.2773353797972482e-14	0.009178258338814489	3.9820674526169097e-23	7.495417522966929e-11	6.981601612487631e-18	6.311547890269751e-19	4.228661680804438e-25
36900000	0.0004108707930629932	1.3788230477716325e-51	-3.596367132070631e-36	4.628508398758384e-14	1.2773353797972482e-14	0.009178258338814489	3.9820674526169097e-23	7.495417522966929e-11	6.981601612487631e-18	6.311547890269751e-19	4.228661680804438e-25
37000000	0.0004108707930629932	1.3788230477716325e-51	-3.6061413674483915e-36	4.628508398758384e-14	1.2773353797972482e-14	0.009178258338814489	3.9820674526169097e-23	7.495417522966929e-11	6.981601612487631e-18	6.311547890269751e-19	4.228661680804438e-25
37100000	0.0004108707930629932	1.3788230477716325e-51	-3.61591560267152e-36	4.628508398758384e-14	1.2773353797972482e-14	0.009178258338814489	3.9820674526169097e-23	7.495417522966929e-11	6.981601612487631e-18	6.311547890269751e-19	4.228661680804438e-25
37200000	0.0004108707930629932	1.3788230477716325e-51	-3.625689837743876e-36	4.628508398758384e-14	1.2773353797972482e-14	0.009178258338814489	3.9820674526169097e-23	7.495417522966929e-11	6.981601612487631e-18	6.311547890269751e-19	4.228661680804438e-25
37300000	0.0004108707930629932	1.3788230477716325e-51	-3.635464072669318e-36	4.628508398758384e-14	1.2773353797972482e-14	0.009178258338814489	3.9820674526169097e-23	7.495417522966929e-11	6.981601612487631e-18	6.311547890269751e-19	4.228661680804438e-25
37400000	0.0004108707930629932	1.3788230477716325e-51	-3.6452383074517056e-36	4.628508398758384e-14	1.2773353797972482e-14	0.009178258338814489	3.9820674526169097e-23	7.495417522966929e-11	6.981601612487631e-18	6.311547890269751e-19	4.228661680804438e-25
37500000	0.0004108707930629932	1.3788230477716325e-51	-3.6550125420948984e-36	4.628508398758384e-14	1.2773353797972482e-14	0.009178258338814489	3.9820674526169097e-23	7.495417522966929e-11	6.981601612487631e-18	6.311547890269751e-19	4.228661680804438e-25
37600000	0.0004108707930629932	1.3788230477716325e-51	-3.664786776602755e-36	4.628508398758384e-14	1.2773353797972482e-14	0.009178258338814489	3.9820674526169097e-23	7.495417522966929e-11	6.981601612487631e-18	6.311547890269751e-19	4.228661680804438e-25
37700000	0.0004108707930629932	1.3788230477716325e-51	-3.6745610109791357e-36	4.628508398758384e-14	1.2773353797972482e-14	0.009178258338814489	3.9820674526169097e-23	7.495417522966929e-11	6.981601612487631e-18	6.311547890269751e-19	4.228661680804438e-25
37800000	0.0004108707930629932	1.3788230477716325e-51	-3.6843352452279e-36	4.628508398758384e-14	1.2773353797972482e-14	0.009178258338814489	3.9820674526169097e-23	7.495417522966929e-11	6.981601612487631e-18	6.311547890269751e-19	4.228661680804438e-25
37900000	0.0004108707930629932	1.3788230477716325e-51	-3.6941094793529056e-36	4.628508398758384e-14	1.2773353797972482e-14	0.009178258338814489	3.9820674526169097e-23	7.495417522966929e-11	6.981601612487631e-18	6.311547890269751e-19	4.228661680804438e-25
38000000	0.0004108707930629932	1.3788230477716325e-51	-3.703883713358013e-36	4.628508398758384e-14	1.2773353797972482e-14	0.009178258338814489	3.9820674526169097e-23	7.495417522966929e-11	6.981601612487631e-18	6.311547890269751e-19	4.228661680804438e-25
38100000	0.0004108707930629932	1.3788230477716325e-51	-3.713657947247082e-36	4.628508398758384e-14	1.2773353797972482e-14	0.009178258338814489	3.9820674526169097e-23	7.495417522966929e-11	6.981601612487631e-18	6.311547890269751e-19	4.228661680804438e-25
38200000	0.0004108707930629932	1.3788230477716325e-51	-3.723432181023971e-36	4.628508398758384e-14	1.2773353797972482e-14	0.009178258338814489	3.9820674526169097e-23	7.495417522966929e-11	6.981601612487631e-18	6.311547890269751e-19	4.228661680804438e-25
38300000	0.0004108707930629932	1.3788230477716325e-51	-3.733206414692539e-36	4.628508398758384e-14	1.2773353797972482e-14	0.009178258338814489	3.9820674526169097e-23	7.495417522966929e-11	6.981601612487631e-18	6.311547890269751e-19	4.228661680804438e-25
38400000	0.0004108707930629932	1.3788230477716325e-51	-3.7429806482566474e-36	4.628508398758384e-14	1.2773353797972482e-14	0.009178258338814489	3.9820674526169097e-23	7.495417522966929e-11	6.981601612487631e-18	6.311547890269751e-19	4.228661680804438e-25
38500000	0.0004108707930629932	1.3788230477716325e-51	-3.752754881720153e-36	4.628508398758384e-14	1.2773353797972482e-14	0.009178258338814489	3.9820674526169097e-23	7.495417522966929e-11	6.981601612487631e-18	6.311547890269751e-19	4.228661680804438e-25
38600000	0.0004108707930629932	1.3788230477716325e-51	-3.762529115086917e-36	4.628508398758384e-14	1.2773353797972482e-14	0.009178258338814489	3.9820674526169097e-23	7.495417522966929e-11	6.981601612487631e-18	6.311547890269751e-19	4.228661680804438e-25
38700000	0.0004108707930629932	1.3788230477716325e-51	-3.772303348360798e-36	4.628508398758384e-14	1.2773353797972482e-14	0.009178258338814489	3.9820674526169097e-23	7.495417522966929e-11	6.981601612487631e-18	6.311547890269751e-19	4.228661680804438e-25
38800000	0.0004108707930629932	1.3788230477716325e-51	-3.7820775815456545e-36	4.628508398758384e-14	1.2773353797972482e-14	0.009178258338814489	3.9820674526169097e-23	7.495417522966929e-11	6.981601612487631e-18	6.311547890269751e-19	4.228661680804438e-25
38900000	0.0004108707930629932	1.3788230477716325e-51	-3.791851814645348e-36	4.628508398758384e-14	1.2773353797972482e-14	0.009178258338814489	3.9820674526169097e-23	7.495417522966929e-11	6.981601612487631e-18	6.311547890269751e-19	4.228661680804438e-25
39000000	0.0004108707930629932	1.3788230477716325e-51	-3.8016260476637354e-36	4.628508398758384e-14	1.2773353797972482e-14	0.009178258338814489	3.9820674526169097e-23	7.495417522966929e-11	6.981601612487631e-18	6.311547890269751e-19	4.228661680804438e-25
39100000	0.0004108707930629932	1.3788230477716325e-51	-3.8114002806046777e-36	4.628508398758384e-14	1.2773353797972482e-14	0.009178258338814489	3.9820674526169097e-23	7.495417522966929e-11	6.981601612487631e-18	6.311547890269751e-19	4.228661680804438e-25
39200000	0.0004108707930629932	1.3788230477716325e-51	-3.8211745134720334e-36	4.628508398758384e-14	1.2773353797972482e-14	0.009178258338814489	3.9820674526169097e-23	7.495417522966929e-11	6.981601612487631e-18	6.311547890269751e-19	4.228661680804438e-25
39300000	0.0004108707930629932	1.3788230477716325e-51	-3.830948746269662e-36	4.628508398758384e-14	1.2773353797972482e-14	0.009178258338814489	3.9820674526169097e-23	7.495417522966929e-11	6.981601612487631e-18	6.311547890269751e-19	4.228661680804438e-25
39400000	0.0004108707930629932	1.3788230477716325e-51	-3.840722979001423e-36	4.628508398758384e-14	1.2773353797972482e-14	0.009178258338814489	3.9820674526169097e-23	7.495417522966929e-11	6.981601612487631e-18	6.311547890269751e-19	4.228661680804438e-25
39500000	0.0004108707930629932	1.3788230477716325e-51	-3.850497211671176e-36	4.628508398758384e-14	1.2773353797972482e-14	0.009178258338814489	3.9820674526169097e-23	7.495417522966929e-11	6.981601612487631e-18	6.311547890269751e-19	4.228661680804438e-25
39600000	0.0004108707930629932	1.3788230477716325e-51	-3.8602714442827796e-36	4.628508398758384e-14	1.2773353797972482e-14	0.009178258338814489	3.9820674526169097e-23	7.495417522966929e-11	6.981601612487631e-18	6.311547890269751e-19	4.228661680804438e-25
39700000	0.0004108707930629932	1.3788230477716325e-51	-3.870045676840094e-36	4.628508398758384e-14	1.2773353797972482e-14	0.009178258338814489	3.9820674526169097e-23	7.495417522966929e-11	6.981601612487631e-18	6.311547890269751e-19	4.228661680804438e-25
39800000	0.0004108707930629932	1.3788230477716325e-51	-3.879819909346978e-36	4.628508398758384e-14	1.2773353797972482e-14	0.009178258338814489	3.9820674526169097e-23	7.495417522966929e-11	6.981601612487631e-18	6.311547890269751e-19	4.228661680804438e-25
39900000	0.0004108707930629932	1.3788230477716325e-51	-3.88959414180729e-36	4.628508398758384e-14	1.2773353797972482e-14	0.009178258338814489	3.9820674526169097e-23	7.495417522966929e-11	6.981601612487631e-18	6.311547890269751e-19	4.228661680804438e-25
40000000	0.0004108707930629932	1.3788230477716325e-51	-3.899368374224892e-36	4.628508398758384e-14	1.2773353797972482e-14	0.009178258338814489	3.9820674526169097e-23	7.495417522966929e-11	6.981601612487631e-18	6.311547890269751e-19	4.228661680804438e-25
40100000	0.0004108707930629932	1.3788230477716325e-51	-3.909142606603641e-36	4.628508398758384e-14	1.2773353797972482e-14	0.009178258338814489	3.9820674526169097e-23	7.495417522966929e-11	6.981601612487631e-18	6.311547890269751e-19	4.228661680804438e-25
40200000	0.0004108707930629932	1.3788230477716325e-51	-3.9189168389473967e-36	4.628508398758384e-14	1.2773353797972482e-14	0.009178258338814489	3.9820674526169097e-23	7.495417522966929e-11	6.981601612487631e-18	6.311547890269751e-19	4.228661680804438e-25
40300000	0.0004108707930629932	1.3788230477716325e-51	-3.928691071260019e-36	4.628508398758384e-14	1.2773353797972482e-14	0.009178258338814489	3.9820674526169097e-23	7.495417522966929e-11	6.981601612487631e-18	6.311547890269751e-19	4.228661680804438e-25
40400000	0.0004108707930629932	1.3788230477716325e-51	-3.9384653035453666e-36	4.628508398758384e-14	1.2773353797972482e-14	0.009178258338814489	3.9820674526169097e-23	7.495417522966929e-11	6.981601612487631e-18	6.311547890269751e-19	4.228661680804438e-25
40500000	0.0004108707930629932	1.3788230477716325e-51	-3.9482395358073e-36	4.628508398758384e-14	1.2773353797972482e-14	0.009178258338814489	3.9820674526169097e-23	7.495417522966929e-11	6.981601612487631e-18	6.311547890269751e-19	4.228661680804438e-25
40600000	0.0004108707930629932	1.3788230477716325e-51	-3.958013768049677e-36	4.628508398758384e-14	1.2773353797972482e-14	0.009178258338814489	3.9820674526169097e-23	7.495417522966929e-11	6.981601612487631e-18	6.311547890269751e-19	4.228661680804438e-25
40700000	0.0004108707930629932	1.3788230477716325e-51	-3.9677880002763576e-36	4.628508398758384e-14	1.2773353797972482e-14	0.009178258338814489	3.9820674526169097e-23	7.495417522966929e-11	6.981601612487631e-18	6.311547890269751e-19	4.228661680804437e-25
40800000	0.0004108707930629932	1.3788230477716325e-51	-3.977562232491201e-36	4.628508398758384e-14	1.2773353797972482e-14	0.009178258338814489	3.9820674526169097e-23	7.495417522966929e-11	6.981601612487631e-18	6.311547890269751e-19	4.228661680804437e-25
40900000	0.0004108707930629932	1.3788230477716325e-51	-3.987336464698068e-36	4.628508398758384e-14	1.2773353797972482e-14	0.009178258338814489	3.9820674526169097e-23	7.495417522966929e-11	6.981601612487631e-18	6.311547890269751e-19	4.228661680804437e-25
41000000	0.0004108707930629932	1.3788230477716325e-51	-3.9971106969008155e-36	4.628508398758384e-14	1.2773353797972482e-14	0.009178258338814489	3.9820674526169097e-23	7.495417522966929e-11	6.981601612487631e-18	6.311547890269751e-19	4.228661680804437e-25
41100000	0.0004108707930629932	1.3788230477716325e-51	-4.006884929103305e-36	4.628508398758384e-14	1.2773353797972482e-14	0.009178258338814489	3.9820674526169097e-23	7.495417522966929e-11	6.981601612487631e-18	6.31154789026975e-19	4.228661680804437e-25
41200000	0.0004108707930629932	1.3788230477716325e-51	-4.016659161309394e-36	4.628508398758384e-14	1.2773353797972482e-14	0.009178258338814489	3.9820674526169097e-23	7.495417522966929e-11	6.981601612487631e-18	6.31154789026975e-19	4.228661680804437e-25
41300000	0.0004108707930629932	1.3788230477716325e-51	-4.0264333935229434e-36	4.6285083987583846e-14	1.2773353797972482e-14	0.009178258338814489	3.9820674526169097e-23	7.495417522966929e-11	6.981601612487631e-18	6.31154789026975e-19	4.228661680804437e-25
41400000	0.0004108707930629932	1.3788230477716325e-51	-4.036207625747811e-36	4.6285083987583846e-14	1.2773353797972482e-14	0.009178258338814489	3.9820674526169097e-23	7.495417522966929e-11	6.981601612487631e-18	6.31154789026975e-19	4.228661680804437e-25
41500000	0.0004108707930629932	1.3788230477716325e-51	-4.045981857987857e-36	4.6285083987583846e-14	1.2773353797972482e-14	0.009178258338814489	3.9820674526169097e-23	7.495417522966929e-11	6.981601612487631e-18	6.31154789026975e-19	4.228661680804437e-25
41600000	0.0004108707930629932	1.3788230477716325e-51	-4.055756090246941e-36	4.6285083987583846e-14	1.2773353797972482e-14	0.009178258338814489	3.9820674526169097e-23	7.495417522966929e-11	6.981601612487631e-18	6.31154789026975e-19	4.228661680804437e-25
41700000	0.0004108707930629932	1.3788230477716325e-51	-4.0655303225289225e-36	4.6285083987583846e-14	1.2773353797972482e-14	0.009178258338814489	3.9820674526169097e-23	7.495417522966929e-11	6.981601612487631e-18	6.31154789026975e-19	4.228661680804437e-25
41800000	0.0004108707930629932	1.3788230477716325e-51	-4.07530455483766e-36	4.6285083987583846e-14	1.2773353797972482e-14	0.009178258338814489	3.9820674526169097e-23	7.495417522966929e-11	6.981601612487631e-18	6.31154789026975e-19	4.228661680804437e-25
41900000	0.0004108707930629932	1.3788230477716325e-51	-4.085078787177013e-36	4.6285083987583846e-14	1.2773353797972482e-14	0.009178258338814489	3.9820674526169097e-23	7.495417522966929e-11	6.981601612487631e-18	6.31154789026975e-19	4.228661680804437e-25
42000000	0.0004108707930629932	1.3788230477716325e-51	-4.0948530195508406e-36	4.6285083987583846e-14	1.2773353797972482e-14	0.009178258338814489	3.9820674526169097e-23	7.495417522966929e-11	6.981601612487631e-18	6.31154789026975e-19	4.228661680804437e-25
42100000	0.0004108707930629932	1.3788230477716325e-51	-4.104627251963003e-36	4.6285083987583846e-14	1.2773353797972482e-14	0.009178258338814489	3.9820674526169097e-23	7.495417522966929e-11	6.981601612487631e-18	6.31154789026975e-19	4.228661680804437e-25
42200000	0.0004108707930629932	1.3788230477716325e-51	-4.114401484417359e-36	4.6285083987583846e-14	1.2773353797972482e-14	0.009178258338814489	3.9820674526169097e-23	7.495417522966929e-11	6.981601612487631e-18	6.31154789026975e-19	4.228661680804437e-25
42300000	0.0004108707930629932	1.3788230477716325e-51	-4.1241757169177684e-36	4.6285083987583846e-14	1.2773353797972482e-14	0.009178258338814489	3.9820674526169097e-23	7.495417522966929e-11	6.981601612487631e-18	6.31154789026975e-19	4.228661680804437e-25
42400000	0.0004108707930629932	1.3788230477716325e-51	-4.1339499494680895e-36	4.6285083987583846e-14	1.2773353797972482e-14	0.009178258338814489	3.9820674526169097e-23	7.495417522966929e-11	6.981601612487631e-18	6.31154789026975e-19	4.228661680804437e-25
42500000	0.0004108707930629932	1.3788230477716325e-51	-4.1437241820721826e-36	4.6285083987583846e-14	1.2773353797972482e-14	0.009178258338814489	3.9820674526169097e-23	7.495417522966929e-11	6.981601612487631e-18	6.31154789026975e-19	4.228661680804437e-25
42600000	0.0004108707930629932	1.3788230477716325e-51	-4.153498414733907e-36	4.6285083987583846e-14	1.2773353797972482e-14	0.009178258338814489	3.9820674526169097e-23	7.495417522966929e-11	6.981601612487631e-18	6.31154789026975e-19	4.228661680804437e-25
42700000	0.0004108707930629932	1.3788230477716325e-51	-4.1632726474571214e-36	4.6285083987583846e-14	1.2773353797972482e-14	0.009178258338814489	3.9820674526169097e-23	7.495417522966929e-11	6.981601612487631e-18	6.31154789026975e-19	4.228661680804437e-25
42800000	0.0004108707930629932	1.3788230477716325e-51	-4.1730468802456854e-36	4.6285083987583846e-14	1.2773353797972482e-14	0.009178258338814489	3.9820674526169097e-23	7.495417522966929e-11	6.981601612487631e-18	6.31154789026975e-19	4.228661680804437e-25
42900000	0.0004108707930629932	1.3788230477716325e-51	-4.1828211131034586e-36	4.6285083987583846e-14	1.2773353797972482e-14	0.009178258338814489	3.9820674526169097e-23	7.495417522966929e-11	6.981601612487631e-18	6.31154789026975e-19	4.228661680804437e-25
43000000	0.0004108707930629932	1.3788230477716325e-51	-4.1925953460343005e-36	4.6285083987583846e-14	1.2773353797972482e-14	0.009178258338814489	3.9820674526169097e-23	7.495417522966929e-11	6.981601612487631e-18	6.31154789026975e-19	4.228661680804437e-25
43100000	0.0004108707930629932	1.3788230477716325e-51	-4.202369579042069e-36	4.6285083987583846e-14	1.2773353797972482e-14	0.009178258338814489	3.9820674526169097e-23	7.495417522966929e-11	6.981601612487631e-18	6.31154789026975e-19	4.228661680804437e-25
43200000	0.0004108707930629932	1.3788230477716325e-51	-4.212143812130626e-36	4.6285083987583846e-14	1.2773353797972482e-14	0.009178258338814489	3.9820674526169097e-23	7.495417522966929e-11	6.981601612487631e-18	6.31154789026975e-19	4.228661680804437e-25
43300000	0.0004108707930629932	1.3788230477716325e-51	-4.221918045303828e-36	4.6285083987583846e-14	1.2773353797972482e-14	0.009178258338814489	3.9820674526169097e-23	7.495417522966929e-11	6.981601612487631e-18	6.31154789026975e-19	4.228661680804437e-25
43400000	0.0004108707930629932	1.3788230477716325e-51	-4.231692278565536e-36	4.6285083987583846e-14	1.2773353797972482e-14	0.009178258338814489	3.9820674526169097e-23	7.495417522966929e-11	6.981601612487631e-18	6.31154789026975e-19	4.228661680804437e-25
43500000	0.0004108707930629932	1.3788230477716325e-51	-4.2414665119196096e-36	4.6285083987583846e-14	1.2773353797972482e-14	0.009178258338814489	3.9820674526169097e-23	7.495417522966929e-11	6.981601612487631e-18	6.31154789026975e-19	4.228661680804437e-25
43600000	0.0004108707930629932	1.3788230477716325e-51	-4.2512407453699074e-36	4.6285083987583846e-14	1.2773353797972482e-14	0.009178258338814489	3.9820674526169097e-23	7.495417522966929e-11	6.981601612487631e-18	6.31154789026975e-19	4.228661680804437e-25
43700000	0.0004108707930629932	1.3788230477716325e-51	-4.261014978920288e-36	4.6285083987583846e-14	1.2773353797972482e-14	0.009178258338814489	3.9820674526169097e-23	7.495417522966929e-11	6.981601612487631e-18	6.31154789026975e-19	4.228661680804437e-25
43800000	0.0004108707930629932	1.3788230477716325e-51	-4.270789212574613e-36	4.6285083987583846e-14	1.2773353797972482e-14	0.009178258338814489	3.9820674526169097e-23	7.495417522966929e-11	6.981601612487631e-18	6.31154789026975e-19	4.228661680804437e-25
43900000	0.0004108707930629932	1.3788230477716325e-51	-4.280563446336739e-36	4.6285083987583846e-14	1.2773353797972482e-14	0.009178258338814489	3.9820674526169097e-23	7.495417522966929e-11	6.981601612487631e-18	6.31154789026975e-19	4.228661680804437e-25
44000000	0.0004108707930629932	1.3788230477716325e-51	-4.290337680210528e-36	4.6285083987583846e-14	1.2773353797972482e-14	0.009178258338814489	3.9820674526169097e-23	7.495417522966929e-11	6.981601612487631e-18	6.31154789026975e-19	4.228661680804437e-25
44100000	0.0004108707930629932	1.3788230477716325e-51	-4.300111914199837e-36	4.6285083987583846e-14	1.2773353797972482e-14	0.009178258338814489	3.9820674526169097e-23	7.495417522966929e-11	6.981601612487631e-18	6.31154789026975e-19	4.228661680804437e-25
44200000	0.0004108707930629932	1.3788230477716325e-51	-4.309886148308527e-36	4.6285083987583846e-14	1.2773353797972482e-14	0.009178258338814489	3.9820674526169097e-23	7.495417522966929e-11	6.981601612487631e-18	6.31154789026975e-19	4.228661680804437e-25
44300000	0.0004108707930629932	1.3788230477716325e-51	-4.319660382540456e-36	4.6285083987583846e-14	1.2773353797972482e-14	0.009178258338814489	3.9820674526169097e-23	7.495417522966929e-11	6.981601612487631e-18	6.31154789026975e-19	4.228661680804437e-25
44400000	0.0004108707930629932	1.3788230477716325e-51	-4.3294346168301186e-36	4.6285083987583846e-14	1.2773353797972482e-14	0.009178258338814489	3.9820674526169097e-23	7.495417522966929e-11	6.981601612487631e-18	6.31154789026975e-19	4.228661680804437e-25
44500000	0.0004108707930629932	1.3788230477716325e-51	-4.339208850895749e-36	4.6285083987583846e-14	1.2773353797972482e-14	0.009178258338814489	3.9820674526169097e-23	7.495417522966929e-11	6.981601612487631e-18	6.31154789026975e-19	4.228661680804437e-25
44600000	0.0004108707930629932	1.3788230477716325e-51	-4.3489830847102636e-36	4.6285083987583846e-14	1.2773353797972482e-14	0.009178258338814489	3.9820674526169097e-23	7.495417522966929e-11	6.981601612487631e-18	6.31154789026975e-19	4.228661680804437e-25
44700000	0.0004108707930629932	1.3788230477716325e-51	-4.358757318277522e-36	4.6285083987583846e-14	1.2773353797972482e-14	0.009178258338814489	3.9820674526169097e-23	7.495417522966929e-11	6.981601612487631e-18	6.31154789026975e-19	4.228661680804437e-25
44800000	0.0004108707930629932	1.3788230477716325e-51	-4.3685315516013835e-36	4.6285083987583846e-14	1.2773353797972482e-14	0.009178258338814489	3.9820674526169097e-23	7.495417522966929e-11	6.981601612487631e-18	6.31154789026975e-19	4.228661680804437e-25
44900000	0.0004108707930629932	1.3788230477716325e-51	-4.378305784685708e-36	4.6285083987583846e-14	1.2773353797972482e-14	0.009178258338814489	3.9820674526169097e-23	7.495417522966929e-11	6.981601612487631e-18	6.31154789026975e-19	4.228661680804437e-25
45000000	0.0004108707930629932	1.3788230477716325e-51	-4.388080017534354e-36	4.6285083987583846e-14	1.2773353797972482e-14	0.009178258338814489	3.9820674526169097e-23	7.495417522966929e-11	6.981601612487631e-18	6.31154789026975e-19	4.228661680804437e-25
45100000	0.0004108707930629932	1.3788230477716325e-51	-4.3978542501511815e-36	4.6285083987583846e-14	1.2773353797972482e-14	0.009178258338814489	3.9820674526169097e-23	7.495417522966929e-11	6.981601612487631e-18	6.31154789026975e-19	4.228661680804437e-25
45200000	0.0004108707930629932	1.3788230477716325e-51	-4.4076284825400496e-36	4.6285083987583846e-14	1.2773353797972482e-14	0.009178258338814489	3.9820674526169097e-23	7.495417522966929e-11	6.981601612487631e-18	6.31154789026975e-19	4.228661680804437e-25
45300000	0.0004108707930629932	1.3788230477716325e-51	-4.417402714704817e-36	4.6285083987583846e-14	1.2773353797972482e-14	0.009178258338814489	3.9820674526169097e-23	7.495417522966929e-11	6.981601612487631e-18	6.31154789026975e-19	4.228661680804437e-25
45400000	0.0004108707930629932	1.3788230477716325e-51	-4.427176946649343e-36	4.6285083987583846e-14	1.2773353797972482e-14	0.009178258338814489	3.9820674526169097e-23	7.495417522966929e-11	6.981601612487631e-18	6.31154789026975e-19	4.228661680804437e-25
45500000	0.0004108707930629932	1.3788230477716325e-51	-4.4369511783774885e-36	4.6285083987583846e-14	1.2773353797972482e-14	0.009178258338814489	3.9820674526169097e-23	7.495417522966929e-11	6.981601612487631e-18	6.31154789026975e-19	4.228661680804437e-25
45600000	0.0004108707930629932	1.3788230477716325e-51	-4.4467254098931115e-36	4.6285083987583846e-14	1.2773353797972482e-14	0.009178258338814489	3.9820674526169097e-23	7.495417522966929e-11	6.981601612487631e-18	6.31154789026975e-19	4.228661680804437e-25
45700000	0.0004108707930629932	1.3788230477716325e-51	-4.456499641200072e-36	4.6285083987583846e-14	1.2773353797972482e-14	0.009178258338814489	3.9820674526169097e-23	7.495417522966929e-11	6.981601612487631e-18	6.31154789026975e-19	4.228661680804437e-25
45800000	0.0004108707930629932	1.3788230477716325e-51	-4.466273872302229e-36	4.6285083987583846e-14	1.2773353797972482e-14	0.009178258338814489	3.9820674526169097e-23	7.495417522966929e-11	6.981601612487631e-18	6.31154789026975e-19	4.228661680804437e-25
45900000	0.0004108707930629932	1.3788230477716325e-51	-4.476048103203441e-36	4.6285083987583846e-14	1.2773353797972482e-14	0.009178258338814489	3.9820674526169097e-23	7.495417522966929e-11	6.981601612487631e-18	6.31154789026975e-19	4.228661680804437e-25
46000000	0.0004108707930629932	1.3788230477716325e-51	-4.485822333907568e-36	4.6285083987583846e-14	1.2773353797972482e-14	0.009178258338814489	3.9820674526169097e-23	7.495417522966929e-11	6.981601612487631e-18	6.31154789026975e-19	4.228661680804437e-25
46100000	0.0004108707930629932	1.3788230477716325e-51	-4.49559656441847e-36	4.6285083987583846e-14	1.2773353797972482e-14	0.009178258338814489	3.9820674526169097e-23	7.495417522966929e-11	6.981601612487631e-18	6.31154789026975e-19	4.228661680804437e-25
46200000	0.0004108707930629932	1.3788230477716325e-51	-4.505370794740006e-36	4.6285083987583846e-14	1.2773353797972482e-14	0.009178258338814489	3.9820674526169097e-23	7.495417522966929e-11	6.981601612487631e-18	6.31154789026975e-19	4.228661680804437e-25
46300000	0.0004108707930629932	1.3788230477716325e-51	-4.515145024876036e-36	4.6285083987583846e-14	1.2773353797972482e-14	0.009178258338814489	3.9820674526169097e-23	7.495417522966929e-11	6.981601612487631e-18	6.31154789026975e-19	4.228661680804437e-25
46400000	0.0004108707930629932	1.3788230477716325e-51	-4.524919254830417e-36	4.6285083987583846e-14	1.2773353797972482e-14	0.009178258338814489	3.9820674526169097e-23	7.495417522966929e-11	6.981601612487631e-18	6.31154789026975e-19	4.228661680804437e-25
46500000	0.0004108707930629932	1.3788230477716325e-51	-4.53469348460701e-36	4.6285083987583846e-14	1.2773353797972482e-14	0.009178258338814489	3.9820674526169097e-23	7.495417522966929e-11	6.981601612487631e-18	6.31154789026975e-19	4.228661680804437e-25
46600000	0.0004108707930629932	1.3788230477716325e-51	-4.5444677142096746e-36	4.6285083987583846e-14	1.2773353797972482e-14	0.009178258338814489	3.9820674526169097e-23	7.495417522966929e-11	6.981601612487631e-18	6.31154789026975e-19	4.228661680804437e-25
46700000	0.0004108707930629932	1.3788230477716325e-51	-4.554241943642269e-36	4.6285083987583846e-14	1.2773353797972482e-14	0.009178258338814489	3.9820674526169097e-23	7.495417522966929e-11	6.981601612487631e-18	6.31154789026975e-19	4.228661680804437e-25
46800000	0.0004108707930629932	1.3788230477716325e-51	-4.564016172908654e-36	4.6285083987583846e-14	1.2773353797972482e-14	0.009178258338814489	3.9820674526169097e-23	7.495417522966929e-11	6.981601612487631e-18	6.31154789026975e-19	4.228661680804437e-25
46900000	0.0004108707930629932	1.3788230477716325e-51	-4.573790402012687e-36	4.6285083987583846e-14	1.2773353797972482e-14	0.009178258338814489	3.9820674526169097e-23	7.495417522966929e-11	6.981601612487631e-18	6.31154789026975e-19	4.228661680804437e-25
47000000	0.0004108707930629932	1.3788230477716325e-51	-4.58356463095823e-36	4.6285083987583846e-14	1.2773353797972482e-14	0.009178258338814489	3.9820674526169097e-23	7.495417522966929e-11	6.981601612487631e-18	6.31154789026975e-19	4.228661680804437e-25
47100000	0.0004108707930629932	1.3788230477716325e-51	-4.593338859749139e-36	4.6285083987583846e-14	1.2773353797972482e-14	0.009178258338814489	3.9820674526169097e-23	7.495417522966929e-11	6.981601612487631e-18	6.31154789026975e-19	4.228661680804437e-25
47200000	0.0004108707930629932	1.3788230477716325e-51	-4.603113088389276e-36	4.6285083987583846e-14	1.2773353797972482e-14	0.009178258338814489	3.9820674526169097e-23	7.495417522966929e-11	6.981601612487631e-18	6.31154789026975e-19	4.228661680804437e-25
47300000	0.0004108707930629932	1.3788230477716325e-51	-4.6128873168825e-36	4.6285083987583846e-14	1.2773353797972482e-14	0.009178258338814489	3.9820674526169097e-23	7.495417522966929e-11	6.981601612487631e-18	6.31154789026975e-19	4.228661680804437e-25
47400000	0.0004108707930629932	1.3788230477716325e-51	-4.622661545232669e-36	4.6285083987583846e-14	1.2773353797972482e-14	0.009178258338814489	3.9820674526169097e-23	7.495417522966929e-11	6.981601612487631e-18	6.31154789026975e-19	4.228661680804437e-25
47500000	0.0004108707930629932	1.3788230477716325e-51	-4.6324357734436436e-36	4.6285083987583846e-14	1.2773353797972482e-14	0.009178258338814489	3.9820674526169097e-23	7.495417522966929e-11	6.981601612487631e-18	6.31154789026975e-19	4.228661680804437e-25
47600000	0.0004108707930629932	1.3788230477716325e-51	-4.642210001519282e-36	4.6285083987583846e-14	1.2773353797972482e-14	0.009178258338814489	3.9820674526169097e-23	7.495417522966929e-11	6.981601612487631e-18	6.31154789026975e-19	4.228661680804437e-25
47700000	0.0004108707930629932	1.3788230477716325e-51	-4.651984229463445e-36	4.6285083987583846e-14	1.2773353797972482e-14	0.009178258338814489	3.9820674526169097e-23	7.495417522966929e-11	6.981601612487631e-18	6.31154789026975e-19	4.228661680804437e-25
47800000	0.0004108707930629932	1.3788230477716325e-51	-4.66175845727999e-36	4.6285083987583846e-14	1.2773353797972482e-14	0.009178258338814489	3.9820674526169097e-23	7.495417522966929e-11	6.981601612487631e-18	6.31154789026975e-19	4.228661680804437e-25
47900000	0.0004108707930629932	1.3788230477716325e-51	-4.671532684972778e-36	4.6285083987583846e-14	1.2773353797972482e-14	0.009178258338814489	3.9820674526169097e-23	7.495417522966929e-11	6.981601612487631e-18	6.31154789026975e-19	4.228661680804437e-25
48000000	0.0004108707930629932	1.3788230477716325e-51	-4.681306912545668e-36	4.6285083987583846e-14	1.2773353797972482e-14	0.009178258338814489	3.9820674526169097e-23	7.495417522966929e-11	6.981601612487631e-18	6.31154789026975e-19	4.228661680804437e-25
48100000	0.0004108707930629932	1.3788230477716325e-51	-4.691081140002519e-36	4.6285083987583846e-14	1.2773353797972482e-14	0.009178258338814489	3.9820674526169097e-23	7.495417522966929e-11	6.981601612487631e-18	6.31154789026975e-19	4.228661680804437e-25
48200000	0.0004108707930629932	1.3788230477716325e-51	-4.70085536734719e-36	4.6285083987583846e-14	1.2773353797972482e-14	0.009178258338814489	3.9820674526169097e-23	7.495417522966929e-11	6.981601612487631e-18	6.31154789026975e-19	4.228661680804437e-25
48300000	0.0004108707930629932	1.3788230477716325e-51	-4.710629594583541e-36	4.6285083987583846e-14	1.2773353797972482e-14	0.009178258338814489	3.9820674526169097e-23	7.495417522966929e-11	6.981601612487631e-18	6.31154789026975e-19	4.228661680804437e-25
48400000	0.0004108707930629932	1.3788230477716325e-51	-4.720403821715431e-36	4.6285083987583846e-14	1.2773353797972482e-14	0.009178258338814489	3.9820674526169097e-23	7.495417522966929e-11	6.981601612487631e-18	6.31154789026975e-19	4.228661680804437e-25
48500000	0.0004108707930629932	1.3788230477716325e-51	-4.73017804874672e-36	4.6285083987583846e-14	1.2773353797972482e-14	0.009178258338814489	3.9820674526169097e-23	7.495417522966929e-11	6.981601612487631e-18	6.31154789026975e-19	4.228661680804437e-25
48600000	0.0004108707930629932	1.3788230477716325e-51	-4.739952275681266e-36	4.6285083987583846e-14	1.2773353797972482e-14	0.009178258338814489	3.9820674526169097e-23	7.495417522966929e-11	6.981601612487631e-18	6.31154789026975e-19	4.228661680804437e-25
48700000	0.0004108707930629932	1.3788230477716325e-51	-4.749726502522929e-36	4.6285083987583846e-14	1.2773353797972482e-14	0.009178258338814489	3.9820674526169097e-23	7.495417522966929e-11	6.981601612487631e-18	6.31154789026975e-19	4.228661680804437e-25
48800000	0.0004108707930629932	1.3788230477716325e-51	-4.759500729275569e-36	4.6285083987583846e-14	1.2773353797972482e-14	0.009178258338814489	3.9820674526169097e-23	7.495417522966929e-11	6.981601612487631e-18	6.31154789026975e-19	4.228661680804437e-25
48900000	0.0004108707930629932	1.3788230477716325e-51	-4.7692749559430444e-36	4.6285083987583846e-14	1.2773353797972482e-14	0.009178258338814489	3.9820674526169097e-23	7.495417522966929e-11	6.981601612487631e-18	6.31154789026975e-19	4.228661680804437e-25
49000000	0.0004108707930629932	1.3788230477716325e-51	-4.7790491825292147e-36	4.6285083987583846e-14	1.2773353797972482e-14	0.009178258338814489	3.9820674526169097e-23	7.495417522966929e-11	6.981601612487631e-18	6.31154789026975e-19	4.228661680804437e-25
49100000	0.0004108707930629932	1.3788230477716325e-51	-4.7888234090379395e-36	4.6285083987583846e-14	1.2773353797972482e-14	0.009178258338814489	3.9820674526169097e-23	7.495417522966929e-11	6.981601612487631e-18	6.31154789026975e-19	4.228661680804437e-25
49200000	0.0004108707930629932	1.3788230477716325e-51	-4.7985976354730785e-36	4.6285083987583846e-14	1.2773353797972482e-14	0.009178258338814489	3.9820674526169097e-23	7.495417522966929e-11	6.981601612487631e-18	6.31154789026975e-19	4.228661680804437e-25
49300000	0.0004108707930629932	1.3788230477716325e-51	-4.80837186183849e-36	4.6285083987583846e-14	1.2773353797972482e-14	0.009178258338814489	3.9820674526169097e-23	7.495417522966929e-11	6.981601612487631e-18	6.31154789026975e-19	4.228661680804437e-25
49400000	0.0004108707930629932	1.3788230477716325e-51	-4.818146088138034e-36	4.6285083987583846e-14	1.2773353797972482e-14	0.009178258338814489	3.9820674526169097e-23	7.495417522966929e-11	6.981601612487631e-18	6.31154789026975e-19	4.228661680804437e-25
49500000	0.0004108707930629932	1.3788230477716325e-51	-4.8279203143755696e-36	4.6285083987583846e-14	1.2773353797972482e-14	0.009178258338814489	3.9820674526169097e-23	7.495417522966929e-11	6.981601612487631e-18	6.31154789026975e-19	4.228661680804437e-25
49600000	0.0004108707930629932	1.3788230477716325e-51	-4.8376945405549564e-36	4.6285083987583846e-14	1.2773353797972482e-14	0.009178258338814489	3.9820674526169097e-23	7.495417522966929e-11	6.981601612487631e-18	6.31154789026975e-19	4.228661680804437e-25
49700000	0.0004108707930629932	1.3788230477716325e-51	-4.847468766680054e-36	4.6285083987583846e-14	1.2773353797972482e-14	0.009178258338814489	3.9820674526169097e-23	7.495417522966929e-11	6.981601612487631e-18	6.31154789026975e-19	4.228661680804437e-25
49800000	0.0004108707930629932	1.3788230477716325e-51	-4.8572429927547205e-36	4.6285083987583846e-14	1.2773353797972482e-14	0.009178258338814489	3.9820674526169097e-23	7.495417522966929e-11	6.981601612487631e-18	6.31154789026975e-19	4.228661680804437e-25
49900000	0.0004108707930629932	1.3788230477716325e-51	-4.867017218782817e-36	4.6285083987583846e-14	1.2773353797972482e-14	0.009178258338814489	3.9820674526169097e-23	7.495417522966929e-11	6.981601612487631e-18	6.31154789026975e-19	4.228661680804437e-25
50000000	0.0004108707930629932	1.3788230477716325e-51	-4.876791444768201e-36	4.6285083987583846e-14	1.2773353797972482e-14	0.009178258338814489	3.9820674526169097e-23	7.495417522966929e-11	6.981601612487631e-18	6.31154789026975e-19	4.228661680804437e-25
50100000	0.0004108707930629932	1.3788230477716325e-51	-4.886565670714733e-36	4.6285083987583846e-14	1.2773353797972482e-14	0.009178258338814489	3.9820674526169097e-23	7.495417522966929e-11	6.981601612487631e-18	6.31154789026975e-19	4.228661680804437e-25
50200000	0.0004108707930629932	1.3788230477716325e-51	-4.896339896626272e-36	4.6285083987583846e-14	1.2773353797972482e-14	0.009178258338814489	3.9820674526169097e-23	7.495417522966929e-11	6.981601612487631e-18	6.31154789026975e-19	4.228661680804437e-25
50300000	0.0004108707930629932	1.3788230477716325e-51	-4.9061141225066776e-36	4.6285083987583846e-14	1.2773353797972482e-14	0.009178258338814489	3.9820674526169097e-23	7.495417522966929e-11	6.981601612487631e-18	6.31154789026975e-19	4.228661680804437e-25
50400000	0.0004108707930629932	1.3788230477716325e-51	-4.915888348359809e-36	4.6285083987583846e-14	1.2773353797972482e-14	0.009178258338814489	3.9820674526169097e-23	7.495417522966929e-11	6.981601612487631e-18	6.31154789026975e-19	4.228661680804437e-25
50500000	0.0004108707930629932	1.3788230477716325e-51	-4.9256625741895244e-36	4.6285083987583846e-14	1.2773353797972482e-14	0.009178258338814489	3.9820674526169097e-23	7.495417522966929e-11	6.981601612487631e-18	6.31154789026975e-19	4.228661680804437e-25
50600000	0.0004108707930629932	1.3788230477716325e-51	-4.935436799999685e-36	4.6285083987583846e-14	1.2773353797972482e-14	0.009178258338814489	3.9820674526169097e-23	7.495417522966929e-11	6.981601612487631e-18	6.31154789026975e-19	4.228661680804437e-25
50700000	0.0004108707930629932	1.3788230477716325e-51	-4.9452110257941494e-36	4.6285083987583846e-14	1.2773353797972482e-14	0.009178258338814489	3.9820674526169097e-23	7.495417522966929e-11	6.981601612487631e-18	6.31154789026975e-19	4.228661680804437e-25
50800000	0.0004108707930629932	1.3788230477716325e-51	-4.9549852515767764e-36	4.6285083987583846e-14	1.2773353797972482e-14	0.009178258338814489	3.9820674526169097e-23	7.495417522966929e-11	6.981601612487631e-18	6.31154789026975e-19	4.228661680804437e-25
50900000	0.0004108707930629932	1.3788230477716325e-51	-4.964759477351426e-36	4.6285083987583846e-14	1.2773353797972482e-14	0.009178258338814489	3.9820674526169097e-23	7.495417522966929e-11	6.981601612487631e-18	6.31154789026975e-19	4.228661680804438e-25
51000000	0.0004108707930629932	1.3788230477716325e-51	-4.974533703121957e-36	4.6285083987583846e-14	1.2773353797972482e-14	0.009178258338814489	3.9820674526169097e-23	7.495417522966929e-11	6.981601612487631e-18	6.31154789026975e-19	4.228661680804438e-25
51100000	0.0004108707930629932	1.3788230477716325e-51	-4.984307928892229e-36	4.6285083987583846e-14	1.2773353797972482e-14	0.009178258338814489	3.9820674526169097e-23	7.495417522966929e-11	6.981601612487631e-18	6.31154789026975e-19	4.228661680804438e-25
51200000	0.0004108707930629932	1.3788230477716325e-51	-4.994082154666102e-36	4.6285083987583846e-14	1.2773353797972482e-14	0.009178258338814489	3.9820674526169097e-23	7.495417522966929e-11	6.981601612487631e-18	6.311547890269751e-19	4.228661680804438e-25
51300000	0.0004108707930629932	1.3788230477716325e-51	-5.003856380447434e-36	4.6285083987583846e-14	1.2773353797972482e-14	0.009178258338814489	3.9820674526169097e-23	7.495417522966929e-11	6.981601612487631e-18	6.311547890269751e-19	4.228661680804438e-25
51400000	0.0004108707930629932	1.3788230477716325e-51	-5.013630606240085e-36	4.6285083987583846e-14	1.2773353797972482e-14	0.009178258338814489	3.9820674526169097e-23	7.495417522966929e-11	6.981601612487631e-18	6.311547890269751e-19	4.228661680804438e-25
51500000	0.0004108707930629932	1.3788230477716325e-51	-5.023404832047915e-36	4.6285083987583846e-14	1.2773353797972482e-14	0.009178258338814489	3.9820674526169097e-23	7.495417522966929e-11	6.981601612487631e-18	6.311547890269751e-19	4.228661680804438e-25
51600000	0.0004108707930629932	1.3788230477716325e-51	-5.033179057874782e-36	4.6285083987583846e-14	1.2773353797972482e-14	0.009178258338814489	3.9820674526169097e-23	7.495417522966929e-11	6.981601612487631e-18	6.311547890269751e-19	4.228661680804438e-25
51700000	0.0004108707930629932	1.3788230477716325e-51	-5.042953283724546e-36	4.6285083987583846e-14	1.2773353797972482e-14	0.009178258338814489	3.9820674526169097e-23	7.495417522966929e-11	6.981601612487631e-18	6.311547890269751e-19	4.228661680804438e-25
51800000	0.0004108707930629932	1.3788230477716325e-51	-5.0527275096010674e-36	4.6285083987583846e-14	1.2773353797972482e-14	0.009178258338814489	3.9820674526169097e-23	7.495417522966929e-11	6.981601612487631e-18	6.311547890269751e-19	4.228661680804438e-25
51900000	0.0004108707930629932	1.3788230477716325e-51	-5.062501735508203e-36	4.6285083987583846e-14	1.2773353797972482e-14	0.009178258338814489	3.9820674526169097e-23	7.495417522966929e-11	6.981601612487631e-18	6.311547890269751e-19	4.228661680804438e-25
52000000	0.0004108707930629932	1.3788230477716325e-51	-5.072275961449815e-36	4.6285083987583846e-14	1.2773353797972482e-14	0.009178258338814489	3.9820674526169097e-23	7.495417522966929e-11	6.981601612487631e-18	6.311547890269751e-19	4.228661680804438e-25
52100000	0.0004108707930629932	1.3788230477716325e-51	-5.08205018742976e-36	4.6285083987583846e-14	1.2773353797972482e-14	0.009178258338814489	3.9820674526169097e-23	7.495417522966929e-11	6.981601612487631e-18	6.311547890269751e-19	4.228661680804438e-25
52200000	0.0004108707930629932	1.3788230477716325e-51	-5.091824413451899e-36	4.6285083987583846e-14	1.2773353797972482e-14	0.009178258338814489	3.9820674526169097e-23	7.495417522966929e-11	6.981601612487631e-18	6.311547890269751e-19	4.228661680804438e-25
52300000	0.0004108707930629932	1.3788230477716325e-51	-5.1015986395200916e-36	4.6285083987583846e-14	1.2773353797972482e-14	0.009178258338814489	3.9820674526169097e-23	7.495417522966929e-11	6.981601612487631e-18	6.311547890269751e-19	4.228661680804438e-25
52400000	0.0004108707930629932	1.3788230477716325e-51	-5.111372865638196e-36	4.6285083987583846e-14	1.2773353797972482e-14	0.009178258338814489	3.9820674526169097e-23	7.495417522966929e-11	6.981601612487631e-18	6.311547890269751e-19	4.228661680804438e-25
52500000	0.0004108707930629932	1.3788230477716325e-51	-5.1211470918100716e-36	4.6285083987583846e-14	1.2773353797972482e-14	0.009178258338814489	3.9820674526169097e-23	7.495417522966929e-11	6.981601612487631e-18	6.311547890269751e-19	4.228661680804438e-25
52600000	0.0004108707930629932	1.3788230477716325e-51	-5.130921318039579e-36	4.6285083987583846e-14	1.2773353797972482e-14	0.009178258338814489	3.9820674526169097e-23	7.495417522966929e-11	6.981601612487631e-18	6.311547890269751e-19	4.228661680804438e-25
52700000	0.0004108707930629932	1.3788230477716325e-51	-5.140695544330576e-36	4.6285083987583846e-14	1.2773353797972482e-14	0.009178258338814489	3.9820674526169097e-23	7.495417522966929e-11	6.981601612487631e-18	6.311547890269751e-19	4.228661680804438e-25
52800000	0.0004108707930629932	1.3788230477716325e-51	-5.1504697706869235e-36	4.6285083987583846e-14	1.2773353797972482e-14	0.009178258338814489	3.9820674526169097e-23	7.495417522966929e-11	6.981601612487631e-18	6.311547890269751e-19	4.228661680804438e-25
52900000	0.0004108707930629932	1.3788230477716325e-51	-5.160243997112479e-36	4.6285083987583846e-14	1.2773353797972482e-14	0.009178258338814489	3.9820674526169097e-23	7.495417522966929e-11	6.981601612487631e-18	6.311547890269751e-19	4.228661680804438e-25
53000000	0.0004108707930629932	1.3788230477716325e-51	-5.170018223611104e-36	4.6285083987583846e-14	1.2773353797972482e-14	0.009178258338814489	3.9820674526169097e-23	7.495417522966929e-11	6.981601612487631e-18	6.311547890269751e-19	4.228661680804438e-25
53100000	0.0004108707930629932	1.3788230477716325e-51	-5.179792450186656e-36	4.6285083987583846e-14	1.2773353797972482e-14	0.009178258338814489	3.9820674526169097e-23	7.495417522966929e-11	6.981601612487631e-18	6.311547890269751e-19	4.228661680804438e-25
53200000	0.0004108707930629932	1.3788230477716325e-51	-5.189566676842995e-36	4.6285083987583846e-14	1.2773353797972482e-14	0.009178258338814489	3.9820674526169097e-23	7.495417522966929e-11	6.981601612487631e-18	6.311547890269751e-19	4.228661680804438e-25
53300000	0.0004108707930629932	1.3788230477716325e-51	-5.1993409035839796e-36	4.6285083987583846e-14	1.2773353797972482e-14	0.009178258338814489	3.9820674526169097e-23	7.495417522966929e-11	6.981601612487631e-18	6.311547890269751e-19	4.228661680804438e-25
53400000	0.0004108707930629932	1.3788230477716325e-51	-5.2091151304134703e-36	4.6285083987583846e-14	1.2773353797972482e-14	0.009178258338814489	3.9820674526169097e-23	7.495417522966929e-11	6.981601612487631e-18	6.311547890269751e-19	4.228661680804438e-25
53500000	0.0004108707930629932	1.3788230477716325e-51	-5.2188893573353265e-36	4.6285083987583846e-14	1.2773353797972482e-14	0.009178258338814489	3.9820674526169097e-23	7.495417522966929e-11	6.981601612487631e-18	6.311547890269751e-19	4.228661680804438e-25
53600000	0.0004108707930629932	1.3788230477716325e-51	-5.228663584353406e-36	4.6285083987583846e-14	1.2773353797972482e-14	0.009178258338814489	3.9820674526169097e-23	7.495417522966929e-11	6.981601612487631e-18	6.311547890269751e-19	4.228661680804438e-25
53700000	0.0004108707930629932	1.3788230477716325e-51	-5.23843781147157e-36	4.6285083987583846e-14	1.2773353797972482e-14	0.009178258338814489	3.9820674526169097e-23	7.495417522966929e-11	6.981601612487631e-18	6.311547890269751e-19	4.228661680804438e-25
53800000	0.0004108707930629932	1.3788230477716325e-51	-5.2482120386936767e-36	4.6285083987583846e-14	1.2773353797972482e-14	0.009178258338814489	3.9820674526169097e-23	7.495417522966929e-11	6.981601612487631e-18	6.311547890269751e-19	4.228661680804438e-25
53900000	0.0004108707930629932	1.3788230477716325e-51	-5.257986266023585e-36	4.6285083987583846e-14	1.2773353797972482e-14	0.009178258338814489	3.9820674526169097e-23	7.495417522966929e-11	6.981601612487631e-18	6.311547890269751e-19	4.228661680804438e-25
54000000	0.0004108707930629932	1.3788230477716325e-51	-5.2677604934651557e-36	4.6285083987583846e-14	1.2773353797972482e-14	0.009178258338814489	3.9820674526169097e-23	7.495417522966929e-11	6.981601612487631e-18	6.311547890269751e-19	4.228661680804438e-25
54100000	0.0004108707930629932	1.3788230477716325e-51	-5.277534721022247e-36	4.6285083987583846e-14	1.2773353797972482e-14	0.009178258338814489	3.9820674526169097e-23	7.495417522966929e-11	6.981601612487631e-18	6.311547890269751e-19	4.228661680804438e-25
54200000	0.0004108707930629932	1.3788230477716325e-51	-5.287308948698719e-36	4.6285083987583846e-14	1.2773353797972482e-14	0.009178258338814489	3.9820674526169097e-23	7.495417522966929e-11	6.981601612487631e-18	6.311547890269751e-19	4.228661680804438e-25
54300000	0.0004108707930629932	1.3788230477716325e-51	-5.29708317649843e-36	4.6285083987583846e-14	1.2773353797972482e-14	0.009178258338814489	3.9820674526169097e-23	7.495417522966929e-11	6.981601612487631e-18	6.311547890269751e-19	4.228661680804438e-25
54400000	0.0004108707930629932	1.3788230477716325e-51	-5.3068574043558746e-36	4.6285083987583846e-14	1.2773353797972482e-14	0.009178258338814489	3.9820674526169097e-23	7.495417522966929e-11	6.981601612487631e-18	6.311547890269751e-19	4.228661680804438e-25
54500000	0.0004108707930629932	1.3788230477716325e-51	-5.316631631989287e-36	4.6285083987583846e-14	1.2773353797972482e-14	0.009178258338814489	3.9820674526169097e-23	7.495417522966929e-11	6.981601612487631e-18	6.311547890269751e-19	4.228661680804438e-25
54600000	0.0004108707930629932	1.3788230477716325e-51	-5.3264058593715835e-36	4.6285083987583846e-14	1.2773353797972482e-14	0.009178258338814489	3.9820674526169097e-23	7.495417522966929e-11	6.981601612487631e-18	6.311547890269751e-19	4.228661680804438e-25
54700000	0.0004108707930629932	1.3788230477716325e-51	-5.336180086506625e-36	4.6285083987583846e-14	1.2773353797972482e-14	0.009178258338814489	3.9820674526169097e-23	7.495417522966929e-11	6.981601612487631e-18	6.311547890269751e-19	4.228661680804438e-25
54800000	0.0004108707930629932	1.3788230477716325e-51	-5.345954313398269e-36	4.6285083987583846e-14	1.2773353797972482e-14	0.009178258338814489	3.9820674526169097e-23	7.495417522966929e-11	6.981601612487631e-18	6.311547890269751e-19	4.228661680804438e-25
54900000	0.0004108707930629932	1.3788230477716325e-51	-5.355728540050376e-36	4.6285083987583846e-14	1.2773353797972482e-14	0.009178258338814489	3.9820674526169097e-23	7.495417522966929e-11	6.981601612487631e-18	6.311547890269751e-19	4.228661680804438e-25
55000000	0.0004108707930629932	1.3788230477716325e-51	-5.365502766466805e-36	4.6285083987583846e-14	1.2773353797972482e-14	0.009178258338814489	3.9820674526169097e-23	7.495417522966929e-11	6.981601612487631e-18	6.311547890269751e-19	4.228661680804438e-25
55100000	0.0004108707930629932	1.3788230477716325e-51	-5.3752769926514156e-36	4.6285083987583846e-14	1.2773353797972482e-14	0.009178258338814489	3.9820674526169097e-23	7.495417522966929e-11	6.981601612487631e-18	6.311547890269751e-19	4.228661680804438e-25
55200000	0.0004108707930629932	1.3788230477716325e-51	-5.385051218608066e-36	4.6285083987583846e-14	1.2773353797972482e-14	0.009178258338814489	3.9820674526169097e-23	7.495417522966929e-11	6.981601612487631e-18	6.311547890269751e-19	4.228661680804438e-25
55300000	0.0004108707930629932	1.3788230477716325e-51	-5.394825444340617e-36	4.6285083987583846e-14	1.2773353797972482e-14	0.009178258338814489	3.9820674526169097e-23	7.495417522966929e-11	6.981601612487631e-18	6.311547890269751e-19	4.228661680804438e-25
55400000	0.0004108707930629932	1.3788230477716325e-51	-5.404599669852927e-36	4.6285083987583846e-14	1.2773353797972482e-14	0.009178258338814489	3.9820674526169097e-23	7.495417522966929e-11	6.981601612487631e-18	6.311547890269751e-19	4.228661680804438e-25
55500000	0.0004108707930629932	1.3788230477716325e-51	-5.414373895148856e-36	4.6285083987583846e-14	1.2773353797972482e-14	0.009178258338814489	3.9820674526169097e-23	7.495417522966929e-11	6.981601612487631e-18	6.311547890269751e-19	4.228661680804438e-25
55600000	0.0004108707930629932	1.3788230477716325e-51	-5.4241481202322626e-36	4.6285083987583846e-14	1.2773353797972482e-14	0.009178258338814489	3.9820674526169097e-23	7.495417522966929e-11	6.981601612487631e-18	6.311547890269751e-19	4.228661680804438e-25
55700000	0.0004108707930629932	1.3788230477716325e-51	-5.433922345107007e-36	4.6285083987583846e-14	1.2773353797972482e-14	0.009178258338814489	3.9820674526169097e-23	7.495417522966929e-11	6.981601612487631e-18	6.311547890269751e-19	4.228661680804438e-25
55800000	0.0004108707930629932	1.3788230477716325e-51	-5.443696569776948e-36	4.6285083987583846e-14	1.2773353797972482e-14	0.009178258338814489	3.9820674526169097e-23	7.495417522966929e-11	6.981601612487631e-18	6.311547890269751e-19	4.228661680804438e-25
55900000	0.0004108707930629932	1.3788230477716325e-51	-5.453470794245944e-36	4.6285083987583846e-14	1.2773353797972482e-14	0.009178258338814489	3.9820674526169097e-23	7.495417522966929e-11	6.981601612487631e-18	6.311547890269751e-19	4.228661680804438e-25
56000000	0.0004108707930629932	1.3788230477716325e-51	-5.463245018517856e-36	4.6285083987583846e-14	1.2773353797972482e-14	0.009178258338814489	3.9820674526169097e-23	7.495417522966929e-11	6.981601612487631e-18	6.311547890269751e-19	4.228661680804438e-25
56100000	0.0004108707930629932	1.3788230477716325e-51	-5.473019242596542e-36	4.6285083987583846e-14	1.2773353797972482e-14	0.009178258338814489	3.9820674526169097e-23	7.495417522966929e-11	6.981601612487631e-18	6.311547890269751e-19	4.228661680804438e-25
56200000	0.0004108707930629932	1.3788230477716325e-51	-5.482793466485863e-36	4.6285083987583846e-14	1.2773353797972482e-14	0.009178258338814489	3.9820674526169097e-23	7.495417522966929e-11	6.981601612487631e-18	6.311547890269751e-19	4.228661680804438e-25
56300000	0.0004108707930629932	1.3788230477716325e-51	-5.492567690189676e-36	4.6285083987583846e-14	1.2773353797972482e-14	0.009178258338814489	3.9820674526169097e-23	7.495417522966929e-11	6.981601612487631e-18	6.311547890269751e-19	4.228661680804438e-25
56400000	0.0004108707930629932	1.3788230477716325e-51	-5.5023419137118425e-36	4.6285083987583846e-14	1.2773353797972482e-14	0.009178258338814489	3.9820674526169097e-23	7.495417522966929e-11	6.981601612487631e-18	6.311547890269751e-19	4.228661680804438e-25
56500000	0.0004108707930629932	1.3788230477716325e-51	-5.5121161370562204e-36	4.6285083987583846e-14	1.2773353797972482e-14	0.009178258338814489	3.9820674526169097e-23	7.495417522966929e-11	6.981601612487631e-18	6.311547890269751e-19	4.228661680804438e-25
56600000	0.0004108707930629932	1.3788230477716325e-51	-5.52189036022667e-36	4.6285083987583846e-14	1.2773353797972482e-14	0.009178258338814489	3.9820674526169097e-23	7.495417522966929e-11	6.981601612487631e-18	6.311547890269751e-19	4.228661680804438e-25
56700000	0.0004108707930629932	1.3788230477716325e-51	-5.53166458322705e-36	4.6285083987583846e-14	1.2773353797972482e-14	0.009178258338814489	3.9820674526169097e-23	7.495417522966929e-11	6.981601612487631e-18	6.311547890269751e-19	4.228661680804438e-25
56800000	0.0004108707930629932	1.3788230477716325e-51	-5.54143880606122e-36	4.6285083987583846e-14	1.2773353797972482e-14	0.009178258338814489	3.9820674526169097e-23	7.495417522966929e-11	6.981601612487631e-18	6.311547890269751e-19	4.228661680804438e-25
56900000	0.0004108707930629932	1.3788230477716325e-51	-5.5512130287330386e-36	4.6285083987583846e-14	1.2773353797972482e-14	0.009178258338814489	3.9820674526169097e-23	7.495417522966929e-11	6.981601612487631e-18	6.311547890269751e-19	4.228661680804438e-25
57000000	0.0004108707930629932	1.3788230477716325e-51	-5.560987251246366e-36	4.6285083987583846e-14	1.2773353797972482e-14	0.009178258338814489	3.9820674526169097e-23	7.495417522966929e-11	6.981601612487631e-18	6.311547890269751e-19	4.228661680804438e-25
57100000	0.0004108707930629932	1.3788230477716325e-51	-5.5707614736050615e-36	4.6285083987583846e-14	1.2773353797972482e-14	0.009178258338814489	3.9820674526169097e-23	7.495417522966929e-11	6.981601612487631e-18	6.311547890269751e-19	4.228661680804438e-25
57200000	0.0004108707930629932	1.3788230477716325e-51	-5.580535695812984e-36	4.6285083987583846e-14	1.2773353797972482e-14	0.009178258338814489	3.9820674526169097e-23	7.495417522966929e-11	6.981601612487631e-18	6.311547890269751e-19	4.228661680804438e-25
57300000	0.0004108707930629932	1.3788230477716325e-51	-5.590309917873993e-36	4.6285083987583846e-14	1.2773353797972482e-14	0.009178258338814489	3.9820674526169097e-23	7.495417522966929e-11	6.981601612487631e-18	6.311547890269751e-19	4.228661680804438e-25
57400000	0.0004108707930629932	1.3788230477716325e-51	-5.6000841397919486e-36	4.6285083987583846e-14	1.2773353797972482e-14	0.009178258338814489	3.9820674526169097e-23	7.495417522966929e-11	6.981601612487631e-18	6.311547890269751e-19	4.228661680804438e-25
57500000	0.0004108707930629932	1.3788230477716325e-51	-5.6098583615707085e-36	4.6285083987583846e-14	1.2773353797972482e-14	0.009178258338814489	3.9820674526169097e-23	7.495417522966929e-11	6.981601612487631e-18	6.311547890269751e-19	4.228661680804438e-25
57600000	0.0004108707930629932	1.3788230477716325e-51	-5.619632583214133e-36	4.6285083987583846e-14	1.2773353797972482e-14	0.009178258338814489	3.9820674526169097e-23	7.495417522966929e-11	6.981601612487631e-18	6.311547890269751e-19	4.228661680804438e-25
57700000	0.0004108707930629932	1.3788230477716325e-51	-5.6294068047260815e-36	4.6285083987583846e-14	1.2773353797972482e-14	0.009178258338814489	3.9820674526169097e-23	7.495417522966929e-11	6.981601612487631e-18	6.311547890269751e-19	4.228661680804438e-25
57800000	0.0004108707930629932	1.3788230477716325e-51	-5.6391810261104135e-36	4.6285083987583846e-14	1.2773353797972482e-14	0.009178258338814489	3.9820674526169097e-23	7.495417522966929e-11	6.981601612487631e-18	6.311547890269751e-19	4.228661680804438e-25
57900000	0.0004108707930629932	1.3788230477716325e-51	-5.648955247370988e-36	4.6285083987583846e-14	1.2773353797972482e-14	0.009178258338814489	3.9820674526169097e-23	7.495417522966929e-11	6.981601612487631e-18	6.311547890269751e-19	4.228661680804438e-25
58000000	0.0004108707930629932	1.3788230477716325e-51	-5.658729468511664e-36	4.6285083987583846e-14	1.2773353797972482e-14	0.009178258338814489	3.9820674526169097e-23	7.495417522966929e-11	6.981601612487631e-18	6.311547890269751e-19	4.228661680804438e-25
58100000	0.0004108707930629932	1.3788230477716325e-51	-5.668503689536301e-36	4.6285083987583846e-14	1.2773353797972482e-14	0.009178258338814489	3.9820674526169097e-23	7.495417522966929e-11	6.981601612487631e-18	6.311547890269751e-19	4.228661680804438e-25
58200000	0.0004108707930629932	1.3788230477716325e-51	-5.678277910448759e-36	4.6285083987583846e-14	1.2773353797972482e-14	0.009178258338814489	3.9820674526169097e-23	7.495417522966929e-11	6.981601612487631e-18	6.311547890269751e-19	4.228661680804438e-25
58300000	0.0004108707930629932	1.3788230477716325e-51	-5.688052131252897e-36	4.6285083987583846e-14	1.2773353797972482e-14	0.009178258338814489	3.9820674526169097e-23	7.495417522966929e-11	6.981601612487631e-18	6.311547890269751e-19	4.228661680804438e-25
58400000	0.0004108707930629932	1.3788230477716325e-51	-5.6978263519525734e-36	4.6285083987583846e-14	1.2773353797972482e-14	0.009178258338814489	3.9820674526169097e-23	7.495417522966929e-11	6.981601612487631e-18	6.311547890269751e-19	4.228661680804438e-25
58500000	0.0004108707930629932	1.3788230477716325e-51	-5.7076005725516485e-36	4.6285083987583846e-14	1.2773353797972482e-14	0.009178258338814489	3.9820674526169097e-23	7.495417522966929e-11	6.981601612487631e-18	6.311547890269751e-19	4.228661680804438e-25
58600000	0.0004108707930629932	1.3788230477716325e-51	-5.7173747930539815e-36	4.6285083987583846e-14	1.2773353797972482e-14	0.009178258338814489	3.9820674526169097e-23	7.495417522966929e-11	6.981601612487631e-18	6.311547890269751e-19	4.228661680804438e-25
58700000	0.0004108707930629932	1.3788230477716325e-51	-5.727149013463431e-36	4.6285083987583846e-14	1.2773353797972482e-14	0.009178258338814489	3.9820674526169097e-23	7.495417522966929e-11	6.981601612487631e-18	6.311547890269751e-19	4.228661680804438e-25
58800000	0.0004108707930629932	1.3788230477716325e-51	-5.736923233783858e-36	4.6285083987583846e-14	1.2773353797972482e-14	0.009178258338814489	3.9820674526169097e-23	7.495417522966929e-11	6.981601612487631e-18	6.311547890269751e-19	4.228661680804438e-25
58900000	0.0004108707930629932	1.3788230477716325e-51	-5.74669745401912e-36	4.6285083987583846e-14	1.2773353797972482e-14	0.009178258338814489	3.9820674526169097e-23	7.495417522966929e-11	6.981601612487631e-18	6.311547890269751e-19	4.228661680804438e-25
59000000	0.0004108707930629932	1.3788230477716325e-51	-5.756471674173078e-36	4.6285083987583846e-14	1.2773353797972482e-14	0.009178258338814489	3.9820674526169097e-23	7.495417522966929e-11	6.981601612487631e-18	6.311547890269751e-19	4.228661680804438e-25
59100000	0.0004108707930629932	1.3788230477716325e-51	-5.76624589424959e-36	4.6285083987583846e-14	1.2773353797972482e-14	0.009178258338814489	3.9820674526169097e-23	7.495417522966929e-11	6.981601612487631e-18	6.311547890269751e-19	4.228661680804438e-25
59200000	0.0004108707930629932	1.3788230477716325e-51	-5.7760201142525155e-36	4.6285083987583846e-14	1.2773353797972482e-14	0.009178258338814489	3.9820674526169097e-23	7.495417522966929e-11	6.981601612487631e-18	6.311547890269751e-19	4.228661680804438e-25
59300000	0.0004108707930629932	1.3788230477716325e-51	-5.785794334185714e-36	4.6285083987583846e-14	1.2773353797972482e-14	0.009178258338814489	3.9820674526169097e-23	7.495417522966929e-11	6.981601612487631e-18	6.311547890269751e-19	4.228661680804438e-25
59400000	0.0004108707930629932	1.3788230477716325e-51	-5.7955685540530455e-36	4.6285083987583846e-14	1.2773353797972482e-14	0.009178258338814489	3.9820674526169097e-23	7.495417522966929e-11	6.981601612487631e-18	6.311547890269751e-19	4.228661680804438e-25
59500000	0.0004108707930629932	1.3788230477716325e-51	-5.805342773858368e-36	4.6285083987583846e-14	1.2773353797972482e-14	0.009178258338814489	3.9820674526169097e-23	7.495417522966929e-11	6.981601612487631e-18	6.311547890269751e-19	4.228661680804438e-25
59600000	0.0004108707930629932	1.3788230477716325e-51	-5.815116993605542e-36	4.6285083987583846e-14	1.2773353797972482e-14	0.009178258338814489	3.9820674526169097e-23	7.495417522966929e-11	6.981601612487631e-18	6.311547890269751e-19	4.228661680804438e-25
59700000	0.0004108707930629932	1.3788230477716325e-51	-5.8248912132984265e-36	4.6285083987583846e-14	1.2773353797972482e-14	0.009178258338814489	3.9820674526169097e-23	7.495417522966929e-11	6.981601612487631e-18	6.311547890269751e-19	4.228661680804438e-25
59800000	0.0004108707930629932	1.3788230477716325e-51	-5.834665432940881e-36	4.6285083987583846e-14	1.2773353797972482e-14	0.009178258338814489	3.9820674526169097e-23	7.495417522966929e-11	6.981601612487631e-18	6.311547890269751e-19	4.228661680804438e-25
59900000	0.0004108707930629932	1.3788230477716325e-51	-5.8444396525367646e-36	4.6285083987583846e-14	1.2773353797972482e-14	0.009178258338814489	3.9820674526169097e-23	7.495417522966929e-11	6.981601612487631e-18	6.311547890269751e-19	4.228661680804438e-25
60000000	0.0004108707930629932	1.3788230477716322e-51	-5.854213872089936e-36	4.6285083987583846e-14	1.2773353797972482e-14	0.009178258338814489	3.9820674526169097e-23	7.495417522966929e-11	6.981601612487631e-18	6.311547890269751e-19	4.228661680804438e-25
60100000	0.0004108707930629932	1.3788230477716322e-51	-5.8639880916042555e-36	4.6285083987583846e-14	1.2773353797972482e-14	0.009178258338814489	3.9820674526169097e-23	7.495417522966929e-11	6.981601612487631e-18	6.311547890269751e-19	4.228661680804438e-25
60200000	0.0004108707930629932	1.3788230477716322e-51	-5.873762311083582e-36	4.6285083987583846e-14	1.2773353797972482e-14	0.009178258338814489	3.9820674526169097e-23	7.495417522966929e-11	6.981601612487631e-18	6.311547890269751e-19	4.228661680804438e-25
60300000	0.0004108707930629932	1.3788230477716322e-51	-5.8835365305317744e-36	4.6285083987583846e-14	1.2773353797972482e-14	0.009178258338814489	3.9820674526169097e-23	7.495417522966929e-11	6.981601612487631e-18	6.311547890269751e-19	4.228661680804438e-25
60400000	0.0004108707930629932	1.3788230477716322e-51	-5.8933107499526934e-36	4.628508398758384e-14	1.2773353797972482e-14	0.009178258338814489	3.9820674526169097e-23	7.495417522966929e-11	6.981601612487631e-18	6.311547890269751e-19	4.228661680804438e-25
60500000	0.0004108707930629932	1.3788230477716322e-51	-5.903084969350197e-36	4.628508398758384e-14	1.2773353797972482e-14	0.009178258338814489	3.9820674526169097e-23	7.495417522966929e-11	6.981601612487631e-18	6.311547890269751e-19	4.228661680804438e-25
60600000	0.0004108707930629932	1.3788230477716322e-51	-5.912859188728145e-36	4.628508398758384e-14	1.2773353797972482e-14	0.009178258338814489	3.9820674526169097e-23	7.495417522966929e-11	6.981601612487631e-18	6.311547890269751e-19	4.228661680804437e-25
60700000	0.0004108707930629932	1.3788230477716322e-51	-5.9226334080903966e-36	4.628508398758384e-14	1.2773353797972482e-14	0.009178258338814489	3.9820674526169097e-23	7.495417522966929e-11	6.981601612487631e-18	6.311547890269751e-19	4.228661680804437e-25
60800000	0.0004108707930629932	1.3788230477716322e-51	-5.932407627440811e-36	4.628508398758384e-14	1.2773353797972482e-14	0.009178258338814489	3.9820674526169097e-23	7.495417522966929e-11	6.981601612487631e-18	6.311547890269751e-19	4.228661680804437e-25
60900000	0.0004108707930629932	1.3788230477716322e-51	-5.942181846783248e-36	4.628508398758384e-14	1.2773353797972482e-14	0.009178258338814489	3.9820674526169097e-23	7.495417522966929e-11	6.981601612487631e-18	6.311547890269751e-19	4.228661680804437e-25
61000000	0.0004108707930629932	1.3788230477716322e-51	-5.9519560661215666e-36	4.628508398758384e-14	1.2773353797972482e-14	0.009178258338814489	3.9820674526169097e-23	7.495417522966929e-11	6.981601612487631e-18	6.311547890269751e-19	4.228661680804437e-25
61100000	0.0004108707930629932	1.3788230477716322e-51	-5.9617302854596266e-36	4.628508398758384e-14	1.2773353797972482e-14	0.009178258338814489	3.9820674526169097e-23	7.495417522966929e-11	6.981601612487631e-18	6.311547890269751e-19	4.228661680804437e-25
61200000	0.0004108707930629932	1.3788230477716322e-51	-5.971504504801287e-36	4.628508398758384e-14	1.2773353797972482e-14	0.009178258338814489	3.9820674526169097e-23	7.495417522966929e-11	6.981601612487631e-18	6.311547890269751e-19	4.228661680804437e-25
61300000	0.0004108707930629932	1.3788230477716322e-51	-5.981278724150406e-36	4.628508398758384e-14	1.2773353797972482e-14	0.009178258338814489	3.9820674526169097e-23	7.495417522966929e-11	6.981601612487631e-18	6.311547890269751e-19	4.228661680804437e-25
61400000	0.0004108707930629932	1.3788230477716322e-51	-5.991052943510845e-36	4.628508398758384e-14	1.2773353797972482e-14	0.009178258338814489	3.9820674526169097e-23	7.495417522966929e-11	6.981601612487631e-18	6.311547890269751e-19	4.228661680804437e-25
61500000	0.0004108707930629932	1.3788230477716322e-51	-6.000827162886462e-36	4.628508398758384e-14	1.2773353797972482e-14	0.009178258338814489	3.9820674526169097e-23	7.495417522966929e-11	6.981601612487631e-18	6.311547890269751e-19	4.228661680804437e-25
61600000	0.0004108707930629932	1.3788230477716322e-51	-6.0106013822811166e-36	4.628508398758384e-14	1.2773353797972482e-14	0.009178258338814489	3.9820674526169097e-23	7.495417522966929e-11	6.981601612487631e-18	6.311547890269751e-19	4.228661680804437e-25
61700000	0.0004108707930629932	1.3788230477716322e-51	-6.020375601698668e-36	4.628508398758384e-14	1.2773353797972482e-14	0.009178258338814489	3.9820674526169097e-23	7.495417522966929e-11	6.981601612487631e-18	6.311547890269751e-19	4.228661680804437e-25
61800000	0.0004108707930629932	1.3788230477716322e-51	-6.030149821142976e-36	4.628508398758384e-14	1.2773353797972482e-14	0.009178258338814489	3.9820674526169097e-23	7.495417522966929e-11	6.981601612487631e-18	6.311547890269751e-19	4.228661680804437e-25
61900000	0.0004108707930629932	1.3788230477716322e-51	-6.0399240406179e-36	4.628508398758384e-14	1.2773353797972482e-14	0.009178258338814489	3.9820674526169097e-23	7.495417522966929e-11	6.981601612487631e-18	6.311547890269751e-19	4.228661680804437e-25
62000000	0.0004108707930629932	1.3788230477716322e-51	-6.049698260127298e-36	4.628508398758384e-14	1.2773353797972482e-14	0.009178258338814489	3.9820674526169097e-23	7.495417522966929e-11	6.981601612487631e-18	6.311547890269751e-19	4.228661680804437e-25
62100000	0.0004108707930629932	1.3788230477716322e-51	-6.059472479675032e-36	4.628508398758384e-14	1.2773353797972482e-14	0.009178258338814489	3.9820674526169097e-23	7.495417522966929e-11	6.981601612487631e-18	6.311547890269751e-19	4.228661680804437e-25
62200000	0.0004108707930629932	1.3788230477716322e-51	-6.069246699264958e-36	4.628508398758384e-14	1.2773353797972482e-14	0.009178258338814489	3.9820674526169097e-23	7.495417522966929e-11	6.981601612487631e-18	6.311547890269751e-19	4.228661680804437e-25
62300000	0.0004108707930629932	1.3788230477716322e-51	-6.079020918900938e-36	4.628508398758384e-14	1.2773353797972482e-14	0.009178258338814489	3.9820674526169097e-23	7.495417522966929e-11	6.981601612487631e-18	6.311547890269751e-19	4.228661680804437e-25
62400000	0.0004108707930629932	1.3788230477716322e-51	-6.08879513858683e-36	4.628508398758384e-14	1.2773353797972482e-14	0.009178258338814489	3.9820674526169097e-23	7.495417522966929e-11	6.981601612487631e-18	6.311547890269751e-19	4.228661680804437e-25
62500000	0.0004108707930629932	1.3788230477716322e-51	-6.098569358326493e-36	4.628508398758384e-14	1.2773353797972482e-14	0.009178258338814489	3.9820674526169097e-23	7.495417522966929e-11	6.981601612487631e-18	6.311547890269751e-19	4.228661680804437e-25
62600000	0.0004108707930629932	1.3788230477716322e-51	-6.108343578123787e-36	4.628508398758384e-14	1.2773353797972482e-14	0.009178258338814489	3.9820674526169097e-23	7.495417522966929e-11	6.981601612487631e-18	6.311547890269751e-19	4.228661680804437e-25
62700000	0.0004108707930629932	1.3788230477716322e-51	-6.118117797982572e-36	4.628508398758384e-14	1.2773353797972482e-14	0.009178258338814489	3.9820674526169097e-23	7.495417522966929e-11	6.981601612487631e-18	6.311547890269751e-19	4.228661680804437e-25
62800000	0.0004108707930629932	1.3788230477716322e-51	-6.127892017906706e-36	4.628508398758384e-14	1.2773353797972482e-14	0.009178258338814489	3.9820674526169097e-23	7.495417522966929e-11	6.981601612487631e-18	6.311547890269751e-19	4.228661680804437e-25
62900000	0.0004108707930629932	1.3788230477716322e-51	-6.13766623790005e-36	4.628508398758384e-14	1.2773353797972482e-14	0.009178258338814489	3.9820674526169097e-23	7.495417522966929e-11	6.981601612487631e-18	6.311547890269751e-19	4.228661680804437e-25
63000000	0.0004108707930629932	1.3788230477716322e-51	-6.14744045796646e-36	4.628508398758384e-14	1.2773353797972482e-14	0.009178258338814489	3.9820674526169097e-23	7.495417522966929e-11	6.981601612487631e-18	6.311547890269751e-19	4.228661680804437e-25
63100000	0.0004108707930629932	1.3788230477716322e-51	-6.157214678109799e-36	4.628508398758384e-14	1.2773353797972482e-14	0.009178258338814489	3.9820674526169097e-23	7.495417522966929e-11	6.981601612487631e-18	6.311547890269751e-19	4.228661680804437e-25
63200000	0.0004108707930629932	1.3788230477716322e-51	-6.166988898333925e-36	4.628508398758384e-14	1.2773353797972482e-14	0.009178258338814489	3.9820674526169097e-23	7.495417522966929e-11	6.981601612487631e-18	6.311547890269751e-19	4.228661680804437e-25
63300000	0.0004108707930629932	1.3788230477716322e-51	-6.176763118642697e-36	4.628508398758384e-14	1.2773353797972482e-14	0.009178258338814489	3.9820674526169097e-23	7.495417522966929e-11	6.981601612487631e-18	6.311547890269751e-19	4.228661680804437e-25
63400000	0.0004108707930629932	1.3788230477716322e-51	-6.186537339039974e-36	4.628508398758384e-14	1.2773353797972482e-14	0.009178258338814489	3.9820674526169097e-23	7.495417522966929e-11	6.981601612487631e-18	6.311547890269751e-19	4.228661680804437e-25
63500000	0.0004108707930629932	1.3788230477716322e-51	-6.196311559529617e-36	4.628508398758384e-14	1.2773353797972482e-14	0.009178258338814489	3.9820674526169097e-23	7.495417522966929e-11	6.981601612487631e-18	6.311547890269751e-19	4.228661680804437e-25
63600000	0.0004108707930629932	1.3788230477716322e-51	-6.206085780115483e-36	4.628508398758384e-14	1.2773353797972482e-14	0.009178258338814489	3.9820674526169097e-23	7.495417522966929e-11	6.981601612487631e-18	6.311547890269751e-19	4.228661680804437e-25
63700000	0.0004108707930629932	1.3788230477716322e-51	-6.215860000801434e-36	4.628508398758384e-14	1.2773353797972482e-14	0.009178258338814489	3.9820674526169097e-23	7.495417522966929e-11	6.981601612487631e-18	6.311547890269751e-19	4.228661680804437e-25
63800000	0.0004108707930629932	1.3788230477716322e-51	-6.225634221591327e-36	4.628508398758384e-14	1.2773353797972482e-14	0.009178258338814489	3.9820674526169097e-23	7.495417522966929e-11	6.981601612487631e-18	6.311547890269751e-19	4.228661680804437e-25
63900000	0.0004108707930629932	1.3788230477716322e-51	-6.235408442489022e-36	4.628508398758384e-14	1.2773353797972482e-14	0.009178258338814489	3.9820674526169097e-23	7.495417522966929e-11	6.981601612487631e-18	6.311547890269751e-19	4.228661680804437e-25
64000000	0.0004108707930629932	1.3788230477716322e-51	-6.24518266349838e-36	4.628508398758384e-14	1.2773353797972482e-14	0.009178258338814489	3.9820674526169097e-23	7.495417522966929e-11	6.981601612487631e-18	6.311547890269751e-19	4.228661680804437e-25
64100000	0.0004108707930629932	1.3788230477716322e-51	-6.254956884623257e-36	4.628508398758384e-14	1.2773353797972482e-14	0.009178258338814489	3.9820674526169097e-23	7.495417522966929e-11	6.981601612487631e-18	6.311547890269751e-19	4.228661680804437e-25
64200000	0.0004108707930629932	1.3788230477716322e-51	-6.264731105867515e-36	4.628508398758384e-14	1.2773353797972482e-14	0.009178258338814489	3.9820674526169097e-23	7.495417522966929e-11	6.981601612487631e-18	6.311547890269751e-19	4.228661680804437e-25
64300000	0.0004108707930629932	1.3788230477716322e-51	-6.274505327235012e-36	4.628508398758384e-14	1.2773353797972482e-14	0.009178258338814489	3.9820674526169097e-23	7.495417522966929e-11	6.981601612487631e-18	6.311547890269751e-19	4.228661680804437e-25
64400000	0.0004108707930629932	1.3788230477716322e-51	-6.284279548660243e-36	4.628508398758384e-14	1.2773353797972482e-14	0.009178258338814489	3.9820674526169097e-23	7.495417522966929e-11	6.981601612487631e-18	6.311547890269751e-19	4.228661680804437e-25
64500000	0.0004108707930629932	1.3788230477716322e-51	-6.294053769861441e-36	4.628508398758384e-14	1.2773353797972482e-14	0.009178258338814489	3.9820674526169097e-23	7.495417522966929e-11	6.981601612487631e-18	6.311547890269751e-19	4.228661680804437e-25
64600000	0.0004108707930629932	1.3788230477716322e-51	-6.303827990811525e-36	4.628508398758384e-14	1.2773353797972482e-14	0.009178258338814489	3.9820674526169097e-23	7.495417522966929e-11	6.981601612487631e-18	6.311547890269751e-19	4.228661680804437e-25
64700000	0.0004108707930629932	1.3788230477716322e-51	-6.313602211514353e-36	4.628508398758384e-14	1.2773353797972482e-14	0.009178258338814489	3.9820674526169097e-23	7.495417522966929e-11	6.981601612487631e-18	6.311547890269751e-19	4.228661680804437e-25
64800000	0.0004108707930629932	1.3788230477716322e-51	-6.323376431973784e-36	4.628508398758384e-14	1.2773353797972482e-14	0.009178258338814489	3.9820674526169097e-23	7.495417522966929e-11	6.981601612487631e-18	6.311547890269751e-19	4.228661680804437e-25
64900000	0.0004108707930629932	1.3788230477716322e-51	-6.333150652193678e-36	4.628508398758384e-14	1.2773353797972482e-14	0.009178258338814489	3.9820674526169097e-23	7.495417522966929e-11	6.981601612487631e-18	6.311547890269751e-19	4.228661680804437e-25
65000000	0.0004108707930629932	1.3788230477716322e-51	-6.342924872177893e-36	4.628508398758384e-14	1.2773353797972482e-14	0.009178258338814489	3.9820674526169097e-23	7.495417522966929e-11	6.981601612487631e-18	6.311547890269751e-19	4.228661680804437e-25
65100000	0.0004108707930629932	1.3788230477716322e-51	-6.352699091930291e-36	4.628508398758384e-14	1.2773353797972482e-14	0.009178258338814489	3.9820674526169097e-23	7.495417522966929e-11	6.981601612487631e-18	6.311547890269751e-19	4.228661680804437e-25
65200000	0.0004108707930629932	1.3788230477716322e-51	-6.362473311454729e-36	4.628508398758384e-14	1.2773353797972482e-14	0.009178258338814489	3.9820674526169097e-23	7.495417522966929e-11	6.981601612487631e-18	6.311547890269751e-19	4.228661680804437e-25
65300000	0.0004108707930629932	1.3788230477716322e-51	-6.372247530755067e-36	4.628508398758384e-14	1.2773353797972482e-14	0.009178258338814489	3.9820674526169097e-23	7.495417522966929e-11	6.981601612487631e-18	6.311547890269751e-19	4.228661680804437e-25
65400000	0.0004108707930629932	1.3788230477716322e-51	-6.382021749835166e-36	4.628508398758384e-14	1.2773353797972482e-14	0.009178258338814489	3.9820674526169097e-23	7.495417522966929e-11	6.981601612487631e-18	6.311547890269751e-19	4.228661680804437e-25
65500000	0.0004108707930629932	1.3788230477716322e-51	-6.391795968698882e-36	4.628508398758384e-14	1.2773353797972482e-14	0.009178258338814489	3.9820674526169097e-23	7.495417522966929e-11	6.981601612487631e-18	6.311547890269751e-19	4.228661680804437e-25
65600000	0.0004108707930629932	1.3788230477716322e-51	-6.401570187350077e-36	4.628508398758384e-14	1.2773353797972482e-14	0.009178258338814489	3.9820674526169097e-23	7.495417522966929e-11	6.981601612487631e-18	6.311547890269751e-19	4.228661680804437e-25
65700000	0.0004108707930629932	1.3788230477716322e-51	-6.411344405792609e-36	4.628508398758384e-14	1.2773353797972482e-14	0.009178258338814489	3.9820674526169097e-23	7.495417522966929e-11	6.981601612487631e-18	6.311547890269751e-19	4.228661680804437e-25
65800000	0.0004108707930629932	1.3788230477716322e-51	-6.421118624030338e-36	4.628508398758384e-14	1.2773353797972482e-14	0.009178258338814489	3.9820674526169097e-23	7.495417522966929e-11	6.981601612487631e-18	6.311547890269751e-19	4.228661680804437e-25
65900000	0.0004108707930629932	1.3788230477716322e-51	-6.430892842067123e-36	4.628508398758384e-14	1.2773353797972482e-14	0.009178258338814489	3.9820674526169097e-23	7.495417522966929e-11	6.981601612487631e-18	6.311547890269751e-19	4.228661680804437e-25
66000000	0.0004108707930629932	1.3788230477716322e-51	-6.440667059906824e-36	4.628508398758384e-14	1.2773353797972482e-14	0.009178258338814489	3.9820674526169097e-23	7.495417522966929e-11	6.981601612487631e-18	6.311547890269751e-19	4.228661680804437e-25
66100000	0.0004108707930629932	1.3788230477716322e-51	-6.450441277553298e-36	4.628508398758384e-14	1.2773353797972482e-14	0.009178258338814489	3.9820674526169097e-23	7.495417522966929e-11	6.981601612487631e-18	6.311547890269751e-19	4.228661680804437e-25
66200000	0.0004108707930629932	1.3788230477716322e-51	-6.460215495010407e-36	4.628508398758384e-14	1.2773353797972482e-14	0.009178258338814489	3.9820674526169097e-23	7.495417522966929e-11	6.981601612487631e-18	6.311547890269751e-19	4.228661680804437e-25
66300000	0.0004108707930629932	1.3788230477716322e-51	-6.469989712282009e-36	4.628508398758384e-14	1.2773353797972482e-14	0.009178258338814489	3.9820674526169097e-23	7.495417522966929e-11	6.981601612487631e-18	6.311547890269751e-19	4.228661680804437e-25
66400000	0.0004108707930629932	1.3788230477716322e-51	-6.479763929371965e-36	4.628508398758384e-14	1.2773353797972482e-14	0.009178258338814489	3.9820674526169097e-23	7.495417522966929e-11	6.981601612487631e-18	6.311547890269751e-19	4.228661680804437e-25
66500000	0.0004108707930629932	1.3788230477716322e-51	-6.489538146284132e-36	4.628508398758384e-14	1.2773353797972482e-14	0.009178258338814489	3.9820674526169097e-23	7.495417522966929e-11	6.981601612487631e-18	6.311547890269751e-19	4.228661680804437e-25
66600000	0.0004108707930629932	1.3788230477716322e-51	-6.49931236302237e-36	4.628508398758384e-14	1.2773353797972482e-14	0.009178258338814489	3.9820674526169097e-23	7.495417522966929e-11	6.981601612487631e-18	6.311547890269751e-19	4.228661680804437e-25
66700000	0.0004108707930629932	1.3788230477716322e-51	-6.509086579590539e-36	4.628508398758384e-14	1.2773353797972482e-14	0.009178258338814489	3.9820674526169097e-23	7.495417522966929e-11	6.981601612487631e-18	6.311547890269751e-19	4.228661680804437e-25
66800000	0.0004108707930629932	1.3788230477716322e-51	-6.518860795992498e-36	4.628508398758384e-14	1.2773353797972482e-14	0.009178258338814489	3.9820674526169097e-23	7.495417522966929e-11	6.981601612487631e-18	6.311547890269751e-19	4.228661680804437e-25
66900000	0.0004108707930629932	1.3788230477716322e-51	-6.528635012232107e-36	4.628508398758384e-14	1.2773353797972482e-14	0.009178258338814489	3.9820674526169097e-23	7.495417522966929e-11	6.981601612487631e-18	6.311547890269751e-19	4.228661680804437e-25
67000000	0.0004108707930629932	1.3788230477716322e-51	-6.538409228313225e-36	4.628508398758384e-14	1.2773353797972482e-14	0.009178258338814489	3.9820674526169097e-23	7.495417522966929e-11	6.981601612487631e-18	6.311547890269751e-19	4.228661680804437e-25
67100000	0.0004108707930629932	1.3788230477716322e-51	-6.54818344423971e-36	4.628508398758384e-14	1.2773353797972482e-14	0.009178258338814489	3.9820674526169097e-23	7.495417522966929e-11	6.981601612487631e-18	6.311547890269751e-19	4.228661680804437e-25
67200000	0.0004108707930629932	1.3788230477716322e-51	-6.557957660015422e-36	4.628508398758384e-14	1.2773353797972482e-14	0.009178258338814489	3.9820674526169097e-23	7.495417522966929e-11	6.981601612487631e-18	6.311547890269751e-19	4.228661680804437e-25
67300000	0.0004108707930629932	1.3788230477716322e-51	-6.567731875644221e-36	4.628508398758384e-14	1.2773353797972482e-14	0.009178258338814489	3.9820674526169097e-23	7.495417522966929e-11	6.981601612487631e-18	6.311547890269751e-19	4.228661680804437e-25
67400000	0.0004108707930629932	1.3788230477716322e-51	-6.577506091129967e-36	4.628508398758384e-14	1.2773353797972482e-14	0.009178258338814489	3.9820674526169097e-23	7.495417522966929e-11	6.981601612487631e-18	6.311547890269751e-19	4.228661680804437e-25
67500000	0.0004108707930629932	1.3788230477716322e-51	-6.587280306476517e-36	4.628508398758384e-14	1.2773353797972482e-14	0.009178258338814489	3.9820674526169097e-23	7.495417522966929e-11	6.981601612487631e-18	6.311547890269751e-19	4.228661680804437e-25
67600000	0.0004108707930629932	1.3788230477716322e-51	-6.597054521687731e-36	4.628508398758384e-14	1.2773353797972482e-14	0.009178258338814489	3.9820674526169097e-23	7.495417522966929e-11	6.981601612487631e-18	6.311547890269751e-19	4.228661680804437e-25
67700000	0.0004108707930629932	1.3788230477716322e-51	-6.606828736767471e-36	4.628508398758384e-14	1.2773353797972482e-14	0.009178258338814489	3.9820674526169097e-23	7.495417522966929e-11	6.981601612487631e-18	6.311547890269751e-19	4.228661680804437e-25
67800000	0.0004108707930629932	1.3788230477716322e-51	-6.616602951719593e-36	4.628508398758384e-14	1.2773353797972482e-14	0.009178258338814489	3.9820674526169097e-23	7.495417522966929e-11	6.981601612487631e-18	6.311547890269751e-19	4.228661680804437e-25
67900000	0.0004108707930629932	1.3788230477716322e-51	-6.626377166547958e-36	4.628508398758384e-14	1.2773353797972482e-14	0.009178258338814489	3.9820674526169097e-23	7.495417522966929e-11	6.981601612487631e-18	6.311547890269751e-19	4.228661680804437e-25
68000000	0.0004108707930629932	1.3788230477716322e-51	-6.636151381256424e-36	4.628508398758384e-14	1.2773353797972482e-14	0.009178258338814489	3.9820674526169097e-23	7.495417522966929e-11	6.981601612487631e-18	6.311547890269751e-19	4.228661680804437e-25
68100000	0.0004108707930629932	1.3788230477716322e-51	-6.645925595848852e-36	4.628508398758384e-14	1.2773353797972482e-14	0.009178258338814489	3.9820674526169097e-23	7.495417522966929e-11	6.981601612487631e-18	6.311547890269751e-19	4.228661680804437e-25
68200000	0.0004108707930629932	1.3788230477716322e-51	-6.655699810329101e-36	4.628508398758384e-14	1.2773353797972482e-14	0.009178258338814489	3.9820674526169097e-23	7.495417522966929e-11	6.981601612487631e-18	6.311547890269751e-19	4.228661680804437e-25
68300000	0.0004108707930629932	1.3788230477716322e-51	-6.665474024701028e-36	4.628508398758384e-14	1.2773353797972482e-14	0.009178258338814489	3.9820674526169097e-23	7.495417522966929e-11	6.981601612487631e-18	6.311547890269751e-19	4.228661680804437e-25
68400000	0.0004108707930629932	1.3788230477716322e-51	-6.675248238968496e-36	4.628508398758384e-14	1.2773353797972482e-14	0.009178258338814489	3.9820674526169097e-23	7.495417522966929e-11	6.981601612487631e-18	6.311547890269751e-19	4.228661680804437e-25
68500000	0.0004108707930629932	1.3788230477716322e-51	-6.685022453135363e-36	4.628508398758384e-14	1.2773353797972482e-14	0.009178258338814489	3.9820674526169097e-23	7.495417522966929e-11	6.981601612487631e-18	6.311547890269751e-19	4.228661680804437e-25
68600000	0.0004108707930629932	1.3788230477716322e-51	-6.694796667205486e-36	4.628508398758384e-14	1.2773353797972482e-14	0.009178258338814489	3.9820674526169097e-23	7.495417522966929e-11	6.981601612487631e-18	6.311547890269751e-19	4.228661680804437e-25
68700000	0.0004108707930629932	1.3788230477716322e-51	-6.704570881182727e-36	4.628508398758384e-14	1.2773353797972482e-14	0.009178258338814489	3.9820674526169097e-23	7.495417522966929e-11	6.981601612487631e-18	6.311547890269751e-19	4.228661680804437e-25
68800000	0.0004108707930629932	1.3788230477716322e-51	-6.714345095070944e-36	4.628508398758384e-14	1.2773353797972482e-14	0.009178258338814489	3.9820674526169097e-23	7.495417522966929e-11	6.981601612487631e-18	6.311547890269751e-19	4.228661680804437e-25
68900000	0.0004108707930629932	1.3788230477716322e-51	-6.724119308873998e-36	4.628508398758384e-14	1.2773353797972482e-14	0.009178258338814489	3.9820674526169097e-23	7.495417522966929e-11	6.981601612487631e-18	6.311547890269751e-19	4.228661680804437e-25
69000000	0.0004108707930629932	1.3788230477716322e-51	-6.733893522595748e-36	4.628508398758384e-14	1.2773353797972482e-14	0.009178258338814489	3.9820674526169097e-23	7.495417522966929e-11	6.981601612487631e-18	6.311547890269751e-19	4.228661680804437e-25
69100000	0.0004108707930629932	1.3788230477716322e-51	-6.74366773624005e-36	4.628508398758384e-14	1.2773353797972482e-14	0.009178258338814489	3.9820674526169097e-23	7.495417522966929e-11	6.981601612487631e-18	6.311547890269751e-19	4.228661680804437e-25
69200000	0.0004108707930629932	1.3788230477716322e-51	-6.753441949810766e-36	4.628508398758384e-14	1.2773353797972482e-14	0.009178258338814489	3.9820674526169097e-23	7.495417522966929e-11	6.981601612487631e-18	6.311547890269751e-19	4.228661680804437e-25
69300000	0.0004108707930629932	1.3788230477716322e-51	-6.763216163311758e-36	4.628508398758384e-14	1.2773353797972482e-14	0.009178258338814489	3.9820674526169097e-23	7.495417522966929e-11	6.981601612487631e-18	6.311547890269751e-19	4.228661680804437e-25
69400000	0.0004108707930629932	1.3788230477716322e-51	-6.77299037674688e-36	4.628508398758384e-14	1.2773353797972482e-14	0.009178258338814489	3.9820674526169097e-23	7.495417522966929e-11	6.981601612487631e-18	6.311547890269751e-19	4.228661680804437e-25
69500000	0.0004108707930629932	1.3788230477716322e-51	-6.782764590119994e-36	4.628508398758384e-14	1.2773353797972482e-14	0.009178258338814489	3.9820674526169097e-23	7.495417522966929e-11	6.981601612487631e-18	6.311547890269751e-19	4.228661680804437e-25
69600000	0.0004108707930629932	1.3788230477716322e-51	-6.792538803434959e-36	4.628508398758384e-14	1.2773353797972482e-14	0.009178258338814489	3.9820674526169097e-23	7.495417522966929e-11	6.981601612487631e-18	6.311547890269751e-19	4.228661680804437e-25
69700000	0.0004108707930629932	1.3788230477716322e-51	-6.802313016695635e-36	4.628508398758384e-14	1.2773353797972482e-14	0.009178258338814489	3.9820674526169097e-23	7.495417522966929e-11	6.981601612487631e-18	6.311547890269751e-19	4.228661680804437e-25
69800000	0.0004108707930629932	1.3788230477716322e-51	-6.812087229905882e-36	4.628508398758384e-14	1.2773353797972482e-14	0.009178258338814489	3.9820674526169097e-23	7.495417522966929e-11	6.981601612487631e-18	6.311547890269751e-19	4.228661680804437e-25
69900000	0.0004108707930629932	1.3788230477716322e-51	-6.821861443069556e-36	4.628508398758384e-14	1.2773353797972482e-14	0.009178258338814489	3.9820674526169097e-23	7.495417522966929e-11	6.981601612487631e-18	6.311547890269751e-19	4.228661680804437e-25
70000000	0.0004108707930629932	1.3788230477716322e-51	-6.831635656190519e-36	4.628508398758384e-14	1.2773353797972482e-14	0.009178258338814489	3.9820674526169097e-23	7.495417522966929e-11	6.981601612487631e-18	6.311547890269751e-19	4.228661680804437e-25
70100000	0.0004108707930629932	1.3788230477716322e-51	-6.84140986927263e-36	4.628508398758384e-14	1.2773353797972482e-14	0.009178258338814489	3.9820674526169097e-23	7.495417522966929e-11	6.981601612487631e-18	6.311547890269751e-19	4.228661680804437e-25
70200000	0.0004108707930629932	1.3788230477716325e-51	-6.851184082319749e-36	4.628508398758384e-14	1.2773353797972482e-14	0.009178258338814489	3.9820674526169097e-23	7.495417522966929e-11	6.981601612487631e-18	6.311547890269751e-19	4.228661680804437e-25
70300000	0.0004108707930629932	1.3788230477716325e-51	-6.860958295335733e-36	4.628508398758384e-14	1.2773353797972482e-14	0.009178258338814489	3.9820674526169097e-23	7.495417522966929e-11	6.981601612487631e-18	6.311547890269751e-19	4.228661680804437e-25
70400000	0.0004108707930629932	1.3788230477716325e-51	-6.870732508324444e-36	4.628508398758384e-14	1.2773353797972482e-14	0.009178258338814489	3.9820674526169097e-23	7.495417522966929e-11	6.981601612487631e-18	6.311547890269751e-19	4.228661680804437e-25
70500000	0.0004108707930629932	1.3788230477716325e-51	-6.880506721289738e-36	4.628508398758384e-14	1.2773353797972482e-14	0.009178258338814489	3.9820674526169097e-23	7.495417522966929e-11	6.981601612487631e-18	6.311547890269751e-19	4.228661680804437e-25
70600000	0.0004108707930629932	1.3788230477716325e-51	-6.890280934235478e-36	4.628508398758384e-14	1.2773353797972482e-14	0.009178258338814489	3.9820674526169097e-23	7.495417522966929e-11	6.981601612487631e-18	6.311547890269751e-19	4.228661680804437e-25
70700000	0.0004108707930629932	1.3788230477716325e-51	-6.900055147165521e-36	4.628508398758384e-14	1.2773353797972482e-14	0.009178258338814489	3.9820674526169097e-23	7.495417522966929e-11	6.981601612487631e-18	6.311547890269751e-19	4.228661680804437e-25
70800000	0.0004108707930629932	1.3788230477716325e-51	-6.909829360083728e-36	4.628508398758384e-14	1.2773353797972482e-14	0.009178258338814489	3.9820674526169097e-23	7.495417522966929e-11	6.981601612487631e-18	6.311547890269751e-19	4.228661680804437e-25
70900000	0.0004108707930629932	1.3788230477716325e-51	-6.919603572993957e-36	4.628508398758384e-14	1.2773353797972482e-14	0.009178258338814489	3.9820674526169097e-23	7.495417522966929e-11	6.981601612487631e-18	6.311547890269751e-19	4.228661680804437e-25
71000000	0.0004108707930629932	1.3788230477716325e-51	-6.929377785900068e-36	4.6285083987583846e-14	1.2773353797972482e-14	0.009178258338814489	3.9820674526169097e-23	7.495417522966929e-11	6.981601612487631e-18	6.311547890269751e-19	4.228661680804438e-25
71100000	0.0004108707930629932	1.3788230477716325e-51	-6.939151998805918e-36	4.6285083987583846e-14	1.2773353797972482e-14	0.009178258338814489	3.9820674526169097e-23	7.495417522966929e-11	6.981601612487631e-18	6.311547890269751e-19	4.228661680804438e-25
71200000	0.0004108707930629932	1.3788230477716325e-51	-6.94892621171537e-36	4.6285083987583846e-14	1.2773353797972482e-14	0.009178258338814489	3.9820674526169097e-23	7.495417522966929e-11	6.981601612487631e-18	6.311547890269751e-19	4.228661680804438e-25
71300000	0.0004108707930629932	1.3788230477716325e-51	-6.958700424632282e-36	4.6285083987583846e-14	1.2773353797972482e-14	0.009178258338814489	3.9820674526169097e-23	7.495417522966929e-11	6.981601612487631e-18	6.311547890269751e-19	4.228661680804438e-25
71400000	0.0004108707930629932	1.3788230477716325e-51	-6.968474637560512e-36	4.6285083987583846e-14	1.2773353797972482e-14	0.009178258338814489	3.9820674526169097e-23	7.495417522966929e-11	6.981601612487631e-18	6.311547890269751e-19	4.228661680804438e-25
71500000	0.0004108707930629932	1.3788230477716325e-51	-6.978248850503922e-36	4.6285083987583846e-14	1.2773353797972482e-14	0.009178258338814489	3.9820674526169097e-23	7.495417522966929e-11	6.981601612487631e-18	6.311547890269751e-19	4.228661680804438e-25
71600000	0.0004108707930629932	1.3788230477716325e-51	-6.988023063466368e-36	4.6285083987583846e-14	1.2773353797972482e-14	0.009178258338814489	3.9820674526169097e-23	7.495417522966929e-11	6.981601612487631e-18	6.311547890269751e-19	4.228661680804438e-25
71700000	0.0004108707930629932	1.3788230477716325e-51	-6.99779727645171e-36	4.6285083987583846e-14	1.2773353797972482e-14	0.009178258338814489	3.9820674526169097e-23	7.495417522966929e-11	6.981601612487631e-18	6.311547890269751e-19	4.228661680804438e-25
71800000	0.0004108707930629932	1.3788230477716325e-51	-7.00757148946381e-36	4.6285083987583846e-14	1.2773353797972482e-14	0.009178258338814489	3.9820674526169097e-23	7.495417522966929e-11	6.981601612487631e-18	6.311547890269751e-19	4.228661680804438e-25
71900000	0.0004108707930629932	1.3788230477716325e-51	-7.017345702506525e-36	4.6285083987583846e-14	1.2773353797972482e-14	0.009178258338814489	3.9820674526169097e-23	7.495417522966929e-11	6.981601612487631e-18	6.311547890269751e-19	4.228661680804438e-25
72000000	0.0004108707930629932	1.3788230477716325e-51	-7.027119915583716e-36	4.6285083987583846e-14	1.2773353797972482e-14	0.009178258338814489	3.9820674526169097e-23	7.495417522966929e-11	6.981601612487631e-18	6.311547890269751e-19	4.228661680804438e-25
72100000	0.0004108707930629932	1.3788230477716325e-51	-7.036894128699241e-36	4.6285083987583846e-14	1.2773353797972482e-14	0.009178258338814489	3.9820674526169097e-23	7.495417522966929e-11	6.981601612487631e-18	6.311547890269751e-19	4.228661680804438e-25
72200000	0.0004108707930629932	1.3788230477716325e-51	-7.046668341856958e-36	4.6285083987583846e-14	1.2773353797972482e-14	0.009178258338814489	3.9820674526169097e-23	7.495417522966929e-11	6.981601612487631e-18	6.311547890269751e-19	4.228661680804438e-25
72300000	0.0004108707930629932	1.3788230477716325e-51	-7.05644255506073e-36	4.6285083987583846e-14	1.2773353797972482e-14	0.009178258338814489	3.9820674526169097e-23	7.495417522966929e-11	6.981601612487631e-18	6.311547890269751e-19	4.228661680804438e-25
72400000	0.0004108707930629932	1.3788230477716325e-51	-7.066216768314413e-36	4.6285083987583846e-14	1.2773353797972482e-14	0.009178258338814489	3.9820674526169097e-23	7.495417522966929e-11	6.981601612487631e-18	6.311547890269751e-19	4.228661680804438e-25
72500000	0.0004108707930629932	1.3788230477716325e-51	-7.075990981621868e-36	4.6285083987583846e-14	1.2773353797972482e-14	0.009178258338814489	3.9820674526169097e-23	7.495417522966929e-11	6.981601612487631e-18	6.311547890269751e-19	4.228661680804438e-25
72600000	0.0004108707930629932	1.3788230477716325e-51	-7.085765194986954e-36	4.6285083987583846e-14	1.2773353797972482e-14	0.009178258338814489	3.9820674526169097e-23	7.495417522966929e-11	6.981601612487631e-18	6.311547890269751e-19	4.228661680804438e-25
72700000	0.0004108707930629932	1.3788230477716325e-51	-7.09553940841353e-36	4.6285083987583846e-14	1.2773353797972482e-14	0.009178258338814489	3.9820674526169097e-23	7.495417522966929e-11	6.981601612487631e-18	6.311547890269751e-19	4.228661680804438e-25
72800000	0.0004108707930629932	1.3788230477716325e-51	-7.105313621905455e-36	4.6285083987583846e-14	1.2773353797972482e-14	0.009178258338814489	3.9820674526169097e-23	7.495417522966929e-11	6.981601612487631e-18	6.311547890269751e-19	4.228661680804438e-25
72900000	0.0004108707930629932	1.3788230477716325e-51	-7.115087835466589e-36	4.6285083987583846e-14	1.2773353797972482e-14	0.009178258338814489	3.9820674526169097e-23	7.495417522966929e-11	6.981601612487631e-18	6.311547890269751e-19	4.228661680804438e-25
73000000	0.0004108707930629932	1.3788230477716325e-51	-7.124862049100792e-36	4.6285083987583846e-14	1.2773353797972482e-14	0.009178258338814489	3.9820674526169097e-23	7.495417522966929e-11	6.981601612487631e-18	6.311547890269751e-19	4.228661680804438e-25
73100000	0.0004108707930629932	1.3788230477716325e-51	-7.134636262811922e-36	4.6285083987583846e-14	1.2773353797972482e-14	0.009178258338814489	3.9820674526169097e-23	7.495417522966929e-11	6.981601612487631e-18	6.311547890269751e-19	4.228661680804438e-25
73200000	0.0004108707930629932	1.3788230477716325e-51	-7.144410476603838e-36	4.6285083987583846e-14	1.2773353797972482e-14	0.009178258338814489	3.9820674526169097e-23	7.495417522966929e-11	6.981601612487631e-18	6.311547890269751e-19	4.228661680804438e-25
73300000	0.0004108707930629932	1.3788230477716325e-51	-7.154184690480402e-36	4.6285083987583846e-14	1.2773353797972482e-14	0.009178258338814489	3.9820674526169097e-23	7.495417522966929e-11	6.981601612487631e-18	6.311547890269751e-19	4.228661680804438e-25
73400000	0.0004108707930629932	1.3788230477716325e-51	-7.163958904445471e-36	4.6285083987583846e-14	1.2773353797972482e-14	0.009178258338814489	3.9820674526169097e-23	7.495417522966929e-11	6.981601612487631e-18	6.311547890269751e-19	4.228661680804438e-25
73500000	0.0004108707930629932	1.3788230477716325e-51	-7.173733118502904e-36	4.6285083987583846e-14	1.2773353797972482e-14	0.009178258338814489	3.9820674526169097e-23	7.495417522966929e-11	6.981601612487631e-18	6.311547890269751e-19	4.228661680804438e-25
73600000	0.0004108707930629932	1.3788230477716325e-51	-7.183507332656561e-36	4.6285083987583846e-14	1.2773353797972482e-14	0.009178258338814489	3.9820674526169097e-23	7.495417522966929e-11	6.981601612487631e-18	6.311547890269751e-19	4.228661680804438e-25
73700000	0.0004108707930629932	1.3788230477716325e-51	-7.193281546910303e-36	4.6285083987583846e-14	1.2773353797972482e-14	0.009178258338814489	3.9820674526169097e-23	7.495417522966929e-11	6.981601612487631e-18	6.311547890269751e-19	4.228661680804438e-25
73800000	0.0004108707930629932	1.3788230477716325e-51	-7.203055761267986e-36	4.6285083987583846e-14	1.2773353797972482e-14	0.009178258338814489	3.9820674526169097e-23	7.495417522966929e-11	6.981601612487631e-18	6.311547890269751e-19	4.228661680804438e-25
73900000	0.0004108707930629932	1.3788230477716325e-51	-7.212829975733472e-36	4.6285083987583846e-14	1.2773353797972482e-14	0.009178258338814489	3.9820674526169097e-23	7.495417522966929e-11	6.981601612487631e-18	6.311547890269751e-19	4.228661680804438e-25
74000000	0.0004108707930629932	1.3788230477716325e-51	-7.22260419031062e-36	4.6285083987583846e-14	1.2773353797972482e-14	0.009178258338814489	3.9820674526169097e-23	7.495417522966929e-11	6.981601612487631e-18	6.311547890269751e-19	4.228661680804438e-25
74100000	0.0004108707930629932	1.3788230477716325e-51	-7.232378405003289e-36	4.6285083987583846e-14	1.2773353797972482e-14	0.009178258338814489	3.9820674526169097e-23	7.495417522966929e-11	6.981601612487631e-18	6.311547890269751e-19	4.228661680804438e-25
74200000	0.0004108707930629932	1.3788230477716325e-51	-7.242152619815336e-36	4.6285083987583846e-14	1.2773353797972482e-14	0.009178258338814489	3.9820674526169097e-23	7.495417522966929e-11	6.981601612487631e-18	6.311547890269751e-19	4.228661680804438e-25
74300000	0.0004108707930629932	1.3788230477716325e-51	-7.251926834750625e-36	4.6285083987583846e-14	1.2773353797972482e-14	0.009178258338814489	3.9820674526169097e-23	7.495417522966929e-11	6.981601612487631e-18	6.311547890269751e-19	4.228661680804438e-25
74400000	0.0004108707930629932	1.3788230477716325e-51	-7.261701049743646e-36	4.6285083987583846e-14	1.2773353797972482e-14	0.009178258338814489	3.9820674526169097e-23	7.495417522966929e-11	6.981601612487631e-18	6.311547890269751e-19	4.228661680804438e-25
74500000	0.0004108707930629932	1.3788230477716325e-51	-7.271475264512634e-36	4.6285083987583846e-14	1.2773353797972482e-14	0.009178258338814489	3.9820674526169097e-23	7.495417522966929e-11	6.981601612487631e-18	6.311547890269751e-19	4.228661680804438e-25
74600000	0.0004108707930629932	1.3788230477716325e-51	-7.281249479030508e-36	4.6285083987583846e-14	1.2773353797972482e-14	0.009178258338814489	3.9820674526169097e-23	7.495417522966929e-11	6.981601612487631e-18	6.311547890269751e-19	4.228661680804438e-25
74700000	0.0004108707930629932	1.3788230477716325e-51	-7.291023693301127e-36	4.6285083987583846e-14	1.2773353797972482e-14	0.009178258338814489	3.9820674526169097e-23	7.495417522966929e-11	6.981601612487631e-18	6.311547890269751e-19	4.228661680804438e-25
74800000	0.0004108707930629932	1.3788230477716325e-51	-7.300797907328349e-36	4.6285083987583846e-14	1.2773353797972482e-14	0.009178258338814489	3.9820674526169097e-23	7.495417522966929e-11	6.981601612487631e-18	6.311547890269751e-19	4.228661680804438e-25
74900000	0.0004108707930629932	1.3788230477716325e-51	-7.310572121116034e-36	4.6285083987583846e-14	1.2773353797972482e-14	0.009178258338814489	3.9820674526169097e-23	7.495417522966929e-11	6.981601612487631e-18	6.311547890269751e-19	4.228661680804438e-25
75000000	0.0004108707930629932	1.3788230477716325e-51	-7.320346334668042e-36	4.6285083987583846e-14	1.2773353797972482e-14	0.009178258338814489	3.9820674526169097e-23	7.495417522966929e-11	6.981601612487631e-18	6.311547890269751e-19	4.228661680804438e-25
75100000	0.0004108707930629932	1.3788230477716325e-51	-7.330120547988231e-36	4.6285083987583846e-14	1.2773353797972482e-14	0.009178258338814489	3.9820674526169097e-23	7.495417522966929e-11	6.981601612487631e-18	6.311547890269751e-19	4.228661680804438e-25
75200000	0.0004108707930629932	1.3788230477716325e-51	-7.33989476108046e-36	4.6285083987583846e-14	1.2773353797972482e-14	0.009178258338814489	3.9820674526169097e-23	7.495417522966929e-11	6.981601612487631e-18	6.311547890269751e-19	4.228661680804438e-25
75300000	0.0004108707930629932	1.3788230477716325e-51	-7.34966897394859e-36	4.6285083987583846e-14	1.2773353797972482e-14	0.009178258338814489	3.9820674526169097e-23	7.495417522966929e-11	6.981601612487631e-18	6.311547890269751e-19	4.228661680804438e-25
75400000	0.0004108707930629932	1.3788230477716325e-51	-7.35944318659648e-36	4.6285083987583846e-14	1.2773353797972482e-14	0.009178258338814489	3.9820674526169097e-23	7.495417522966929e-11	6.981601612487631e-18	6.311547890269751e-19	4.228661680804438e-25
75500000	0.0004108707930629932	1.3788230477716325e-51	-7.369217399027989e-36	4.6285083987583846e-14	1.2773353797972482e-14	0.009178258338814489	3.9820674526169097e-23	7.495417522966929e-11	6.981601612487631e-18	6.311547890269751e-19	4.228661680804438e-25
75600000	0.0004108707930629932	1.3788230477716325e-51	-7.378991611246976e-36	4.6285083987583846e-14	1.2773353797972482e-14	0.009178258338814489	3.9820674526169097e-23	7.495417522966929e-11	6.981601612487631e-18	6.311547890269751e-19	4.228661680804438e-25
75700000	0.0004108707930629932	1.3788230477716325e-51	-7.388765823257301e-36	4.6285083987583846e-14	1.2773353797972482e-14	0.009178258338814489	3.9820674526169097e-23	7.495417522966929e-11	6.981601612487631e-18	6.311547890269751e-19	4.228661680804438e-25
75800000	0.0004108707930629932	1.3788230477716325e-51	-7.398540035062822e-36	4.6285083987583846e-14	1.2773353797972482e-14	0.009178258338814489	3.9820674526169097e-23	7.495417522966929e-11	6.981601612487631e-18	6.311547890269751e-19	4.228661680804438e-25
75900000	0.0004108707930629932	1.3788230477716325e-51	-7.408314246667399e-36	4.6285083987583846e-14	1.2773353797972482e-14	0.009178258338814489	3.9820674526169097e-23	7.495417522966929e-11	6.981601612487631e-18	6.311547890269751e-19	4.228661680804438e-25
76000000	0.0004108707930629932	1.3788230477716325e-51	-7.418088458074892e-36	4.6285083987583846e-14	1.2773353797972482e-14	0.009178258338814489	3.9820674526169097e-23	7.495417522966929e-11	6.981601612487631e-18	6.311547890269751e-19	4.228661680804438e-25
76100000	0.0004108707930629932	1.3788230477716325e-51	-7.42786266928916e-36	4.6285083987583846e-14	1.2773353797972482e-14	0.009178258338814489	3.9820674526169097e-23	7.495417522966929e-11	6.981601612487631e-18	6.311547890269751e-19	4.228661680804438e-25
76200000	0.0004108707930629932	1.3788230477716325e-51	-7.437636880314062e-36	4.6285083987583846e-14	1.2773353797972482e-14	0.009178258338814489	3.9820674526169097e-23	7.495417522966929e-11	6.981601612487631e-18	6.311547890269751e-19	4.228661680804438e-25
76300000	0.0004108707930629932	1.3788230477716325e-51	-7.447411091153458e-36	4.6285083987583846e-14	1.2773353797972482e-14	0.009178258338814489	3.9820674526169097e-23	7.495417522966929e-11	6.981601612487631e-18	6.311547890269751e-19	4.228661680804438e-25
76400000	0.0004108707930629932	1.3788230477716325e-51	-7.457185301811206e-36	4.6285083987583846e-14	1.2773353797972482e-14	0.009178258338814489	3.9820674526169097e-23	7.495417522966929e-11	6.981601612487631e-18	6.311547890269751e-19	4.228661680804438e-25
76500000	0.0004108707930629932	1.3788230477716325e-51	-7.466959512291166e-36	4.6285083987583846e-14	1.2773353797972482e-14	0.009178258338814489	3.9820674526169097e-23	7.495417522966929e-11	6.981601612487631e-18	6.311547890269751e-19	4.228661680804438e-25
76600000	0.0004108707930629932	1.3788230477716325e-51	-7.476733722597198e-36	4.6285083987583846e-14	1.2773353797972482e-14	0.009178258338814489	3.9820674526169097e-23	7.495417522966929e-11	6.981601612487631e-18	6.311547890269751e-19	4.228661680804438e-25
76700000	0.0004108707930629932	1.3788230477716325e-51	-7.486507932733161e-36	4.6285083987583846e-14	1.2773353797972482e-14	0.009178258338814489	3.9820674526169097e-23	7.495417522966929e-11	6.981601612487631e-18	6.311547890269751e-19	4.228661680804438e-25
76800000	0.0004108707930629932	1.3788230477716325e-51	-7.496282142702914e-36	4.6285083987583846e-14	1.2773353797972482e-14	0.009178258338814489	3.9820674526169097e-23	7.495417522966929e-11	6.981601612487631e-18	6.311547890269751e-19	4.228661680804438e-25
76900000	0.0004108707930629932	1.3788230477716325e-51	-7.506056352510316e-36	4.6285083987583846e-14	1.2773353797972482e-14	0.009178258338814489	3.9820674526169097e-23	7.495417522966929e-11	6.981601612487631e-18	6.311547890269751e-19	4.228661680804438e-25
77000000	0.0004108707930629932	1.3788230477716325e-51	-7.515830562159228e-36	4.6285083987583846e-14	1.2773353797972482e-14	0.009178258338814489	3.9820674526169097e-23	7.495417522966929e-11	6.981601612487631e-18	6.311547890269751e-19	4.228661680804438e-25
77100000	0.0004108707930629932	1.3788230477716325e-51	-7.525604771653506e-36	4.6285083987583846e-14	1.2773353797972482e-14	0.009178258338814489	3.9820674526169097e-23	7.495417522966929e-11	6.981601612487631e-18	6.311547890269751e-19	4.228661680804438e-25
77200000	0.0004108707930629932	1.3788230477716325e-51	-7.535378980997013e-36	4.6285083987583846e-14	1.2773353797972482e-14	0.009178258338814489	3.9820674526169097e-23	7.495417522966929e-11	6.981601612487631e-18	6.311547890269751e-19	4.228661680804438e-25
77300000	0.0004108707930629932	1.3788230477716325e-51	-7.545153190193606e-36	4.6285083987583846e-14	1.2773353797972482e-14	0.009178258338814489	3.9820674526169097e-23	7.495417522966929e-11	6.981601612487631e-18	6.311547890269751e-19	4.228661680804438e-25
77400000	0.0004108707930629932	1.3788230477716325e-51	-7.554927399247145e-36	4.6285083987583846e-14	1.2773353797972482e-14	0.009178258338814489	3.9820674526169097e-23	7.495417522966929e-11	6.981601612487631e-18	6.311547890269751e-19	4.228661680804438e-25
77500000	0.0004108707930629932	1.3788230477716325e-51	-7.56470160816149e-36	4.6285083987583846e-14	1.2773353797972482e-14	0.009178258338814489	3.9820674526169097e-23	7.495417522966929e-11	6.981601612487631e-18	6.311547890269751e-19	4.228661680804438e-25
77600000	0.0004108707930629932	1.3788230477716325e-51	-7.5744758169405e-36	4.6285083987583846e-14	1.2773353797972482e-14	0.009178258338814489	3.9820674526169097e-23	7.495417522966929e-11	6.981601612487631e-18	6.311547890269751e-19	4.228661680804438e-25
77700000	0.0004108707930629932	1.3788230477716325e-51	-7.584250025588034e-36	4.6285083987583846e-14	1.2773353797972482e-14	0.009178258338814489	3.9820674526169097e-23	7.495417522966929e-11	6.981601612487631e-18	6.311547890269751e-19	4.228661680804438e-25
77800000	0.0004108707930629932	1.3788230477716325e-51	-7.59402423410795e-36	4.6285083987583846e-14	1.2773353797972482e-14	0.009178258338814489	3.9820674526169097e-23	7.495417522966929e-11	6.981601612487631e-18	6.311547890269751e-19	4.228661680804438e-25
77900000	0.0004108707930629932	1.3788230477716325e-51	-7.60379844250411e-36	4.6285083987583846e-14	1.2773353797972482e-14	0.009178258338814489	3.9820674526169097e-23	7.495417522966929e-11	6.981601612487631e-18	6.311547890269751e-19	4.228661680804438e-25
78000000	0.0004108707930629932	1.3788230477716325e-51	-7.613572650780371e-36	4.6285083987583846e-14	1.2773353797972482e-14	0.009178258338814489	3.9820674526169097e-23	7.495417522966929e-11	6.981601612487631e-18	6.311547890269751e-19	4.228661680804438e-25
78100000	0.0004108707930629932	1.3788230477716325e-51	-7.623346858940594e-36	4.6285083987583846e-14	1.2773353797972482e-14	0.009178258338814489	3.9820674526169097e-23	7.495417522966929e-11	6.981601612487631e-18	6.311547890269751e-19	4.228661680804438e-25
78200000	0.0004108707930629932	1.3788230477716325e-51	-7.633121066988637e-36	4.6285083987583846e-14	1.2773353797972482e-14	0.009178258338814489	3.9820674526169097e-23	7.495417522966929e-11	6.981601612487631e-18	6.311547890269751e-19	4.228661680804438e-25
78300000	0.0004108707930629932	1.3788230477716325e-51	-7.64289527492836e-36	4.6285083987583846e-14	1.2773353797972482e-14	0.009178258338814489	3.9820674526169097e-23	7.495417522966929e-11	6.981601612487631e-18	6.311547890269751e-19	4.228661680804438e-25
78400000	0.0004108707930629932	1.3788230477716325e-51	-7.652669482763623e-36	4.6285083987583846e-14	1.2773353797972482e-14	0.009178258338814489	3.9820674526169097e-23	7.495417522966929e-11	6.981601612487631e-18	6.311547890269751e-19	4.228661680804438e-25
78500000	0.0004108707930629932	1.3788230477716325e-51	-7.662443690498284e-36	4.6285083987583846e-14	1.2773353797972482e-14	0.009178258338814489	3.9820674526169097e-23	7.495417522966929e-11	6.981601612487631e-18	6.311547890269751e-19	4.228661680804438e-25
78600000	0.0004108707930629932	1.3788230477716325e-51	-7.672217898136203e-36	4.6285083987583846e-14	1.2773353797972482e-14	0.009178258338814489	3.9820674526169097e-23	7.495417522966929e-11	6.981601612487631e-18	6.311547890269751e-19	4.228661680804438e-25
78700000	0.0004108707930629932	1.3788230477716325e-51	-7.68199210568124e-36	4.6285083987583846e-14	1.2773353797972482e-14	0.009178258338814489	3.9820674526169097e-23	7.495417522966929e-11	6.981601612487631e-18	6.311547890269751e-19	4.228661680804438e-25
78800000	0.0004108707930629932	1.3788230477716325e-51	-7.691766313137253e-36	4.6285083987583846e-14	1.2773353797972482e-14	0.009178258338814489	3.9820674526169097e-23	7.495417522966929e-11	6.981601612487631e-18	6.311547890269751e-19	4.228661680804438e-25
78900000	0.0004108707930629932	1.3788230477716325e-51	-7.701540520508102e-36	4.6285083987583846e-14	1.2773353797972482e-14	0.009178258338814489	3.9820674526169097e-23	7.495417522966929e-11	6.981601612487631e-18	6.311547890269751e-19	4.228661680804438e-25
79000000	0.0004108707930629932	1.3788230477716325e-51	-7.711314727797645e-36	4.6285083987583846e-14	1.2773353797972482e-14	0.009178258338814489	3.9820674526169097e-23	7.495417522966929e-11	6.981601612487631e-18	6.311547890269751e-19	4.228661680804438e-25
79100000	0.0004108707930629932	1.3788230477716325e-51	-7.721088935009744e-36	4.6285083987583846e-14	1.2773353797972482e-14	0.009178258338814489	3.9820674526169097e-23	7.495417522966929e-11	6.981601612487631e-18	6.311547890269751e-19	4.228661680804438e-25
79200000	0.0004108707930629932	1.3788230477716325e-51	-7.730863142148257e-36	4.6285083987583846e-14	1.2773353797972482e-14	0.009178258338814489	3.9820674526169097e-23	7.495417522966929e-11	6.981601612487631e-18	6.311547890269751e-19	4.228661680804438e-25
79300000	0.0004108707930629932	1.3788230477716325e-51	-7.740637349217042e-36	4.6285083987583846e-14	1.2773353797972482e-14	0.009178258338814489	3.9820674526169097e-23	7.495417522966929e-11	6.981601612487631e-18	6.311547890269751e-19	4.228661680804438e-25
79400000	0.0004108707930629932	1.3788230477716325e-51	-7.750411556219961e-36	4.6285083987583846e-14	1.2773353797972482e-14	0.009178258338814489	3.9820674526169097e-23	7.495417522966929e-11	6.981601612487631e-18	6.311547890269751e-19	4.228661680804438e-25
79500000	0.0004108707930629932	1.3788230477716325e-51	-7.76018576316087e-36	4.6285083987583846e-14	1.2773353797972482e-14	0.009178258338814489	3.9820674526169097e-23	7.495417522966929e-11	6.981601612487631e-18	6.311547890269751e-19	4.228661680804438e-25
79600000	0.0004108707930629932	1.3788230477716325e-51	-7.769959970043632e-36	4.6285083987583846e-14	1.2773353797972482e-14	0.009178258338814489	3.9820674526169097e-23	7.495417522966929e-11	6.981601612487631e-18	6.311547890269751e-19	4.228661680804438e-25
79700000	0.0004108707930629932	1.3788230477716325e-51	-7.779734176872104e-36	4.6285083987583846e-14	1.2773353797972482e-14	0.009178258338814489	3.9820674526169097e-23	7.495417522966929e-11	6.981601612487631e-18	6.311547890269751e-19	4.228661680804438e-25
79800000	0.0004108707930629932	1.3788230477716325e-51	-7.789508383650145e-36	4.6285083987583846e-14	1.2773353797972482e-14	0.009178258338814489	3.9820674526169097e-23	7.495417522966929e-11	6.981601612487631e-18	6.311547890269751e-19	4.228661680804438e-25
79900000	0.0004108707930629932	1.3788230477716322e-51	-7.799282590381615e-36	4.6285083987583846e-14	1.2773353797972482e-14	0.009178258338814489	3.9820674526169097e-23	7.495417522966929e-11	6.981601612487631e-18	6.311547890269751e-19	4.228661680804438e-25
80000000	0.0004108707930629932	1.3788230477716322e-51	-7.809056797070375e-36	4.6285083987583846e-14	1.2773353797972482e-14	0.009178258338814489	3.9820674526169097e-23	7.495417522966929e-11	6.981601612487631e-18	6.311547890269751e-19	4.228661680804438e-25
80100000	0.0004108707930629932	1.3788230477716322e-51	-7.818831003720281e-36	4.6285083987583846e-14	1.2773353797972482e-14	0.009178258338814489	3.9820674526169097e-23	7.495417522966929e-11	6.981601612487631e-18	6.311547890269751e-19	4.228661680804438e-25
80200000	0.0004108707930629932	1.3788230477716322e-51	-7.828605210335195e-36	4.6285083987583846e-14	1.2773353797972482e-14	0.009178258338814489	3.9820674526169097e-23	7.495417522966929e-11	6.981601612487631e-18	6.311547890269751e-19	4.228661680804438e-25
80300000	0.0004108707930629932	1.3788230477716322e-51	-7.838379416918976e-36	4.6285083987583846e-14	1.2773353797972482e-14	0.009178258338814489	3.9820674526169097e-23	7.495417522966929e-11	6.981601612487631e-18	6.311547890269751e-19	4.228661680804438e-25
80400000	0.0004108707930629932	1.3788230477716322e-51	-7.848153623475482e-36	4.6285083987583846e-14	1.2773353797972482e-14	0.009178258338814489	3.9820674526169097e-23	7.495417522966929e-11	6.981601612487631e-18	6.311547890269751e-19	4.228661680804438e-25
80500000	0.0004108707930629932	1.3788230477716322e-51	-7.857927830008572e-36	4.6285083987583846e-14	1.2773353797972482e-14	0.009178258338814489	3.9820674526169097e-23	7.495417522966929e-11	6.981601612487631e-18	6.311547890269751e-19	4.228661680804437e-25
80600000	0.0004108707930629932	1.3788230477716322e-51	-7.86770203652211e-36	4.6285083987583846e-14	1.2773353797972482e-14	0.009178258338814489	3.9820674526169097e-23	7.495417522966929e-11	6.981601612487631e-18	6.311547890269751e-19	4.228661680804437e-25
80700000	0.0004108707930629932	1.3788230477716322e-51	-7.877476243019948e-36	4.6285083987583846e-14	1.2773353797972482e-14	0.009178258338814489	3.9820674526169097e-23	7.495417522966929e-11	6.981601612487631e-18	6.311547890269751e-19	4.228661680804437e-25
80800000	0.0004108707930629932	1.3788230477716322e-51	-7.88725044950595e-36	4.6285083987583846e-14	1.2773353797972482e-14	0.009178258338814489	3.9820674526169097e-23	7.495417522966929e-11	6.981601612487631e-18	6.311547890269751e-19	4.228661680804437e-25
80900000	0.0004108707930629932	1.3788230477716322e-51	-7.897024655983975e-36	4.6285083987583846e-14	1.2773353797972482e-14	0.009178258338814489	3.9820674526169097e-23	7.495417522966929e-11	6.981601612487631e-18	6.311547890269751e-19	4.228661680804437e-25
81000000	0.0004108707930629932	1.3788230477716322e-51	-7.906798862457881e-36	4.6285083987583846e-14	1.2773353797972482e-14	0.009178258338814489	3.9820674526169097e-23	7.495417522966929e-11	6.981601612487631e-18	6.311547890269751e-19	4.228661680804437e-25
81100000	0.0004108707930629932	1.3788230477716322e-51	-7.916573068931529e-36	4.6285083987583846e-14	1.2773353797972482e-14	0.009178258338814489	3.9820674526169097e-23	7.495417522966929e-11	6.981601612487631e-18	6.311547890269751e-19	4.228661680804437e-25
81200000	0.0004108707930629932	1.3788230477716322e-51	-7.926347275408777e-36	4.6285083987583846e-14	1.2773353797972482e-14	0.009178258338814489	3.9820674526169097e-23	7.495417522966929e-11	6.981601612487631e-18	6.311547890269751e-19	4.228661680804437e-25
81300000	0.0004108707930629932	1.3788230477716322e-51	-7.936121481893485e-36	4.6285083987583846e-14	1.2773353797972482e-14	0.009178258338814489	3.9820674526169097e-23	7.495417522966929e-11	6.981601612487631e-18	6.311547890269751e-19	4.228661680804437e-25
81400000	0.0004108707930629932	1.3788230477716322e-51	-7.945895688389511e-36	4.6285083987583846e-14	1.2773353797972482e-14	0.009178258338814489	3.9820674526169097e-23	7.495417522966929e-11	6.981601612487631e-18	6.311547890269751e-19	4.228661680804437e-25
81500000	0.0004108707930629932	1.3788230477716322e-51	-7.955669894900716e-36	4.6285083987583846e-14	1.2773353797972482e-14	0.009178258338814489	3.9820674526169097e-23	7.495417522966929e-11	6.981601612487631e-18	6.311547890269751e-19	4.228661680804437e-25
81600000	0.0004108707930629932	1.3788230477716322e-51	-7.965444101430957e-36	4.6285083987583846e-14	1.2773353797972482e-14	0.009178258338814489	3.9820674526169097e-23	7.495417522966929e-11	6.981601612487631e-18	6.311547890269751e-19	4.228661680804437e-25
81700000	0.0004108707930629932	1.3788230477716322e-51	-7.975218307984097e-36	4.6285083987583846e-14	1.2773353797972482e-14	0.009178258338814489	3.9820674526169097e-23	7.495417522966929e-11	6.981601612487631e-18	6.311547890269751e-19	4.228661680804437e-25
81800000	0.0004108707930629932	1.3788230477716322e-51	-7.984992514563993e-36	4.6285083987583846e-14	1.2773353797972482e-14	0.009178258338814489	3.9820674526169097e-23	7.495417522966929e-11	6.981601612487631e-18	6.311547890269751e-19	4.228661680804437e-25
81900000	0.0004108707930629932	1.3788230477716322e-51	-7.994766721174503e-36	4.6285083987583846e-14	1.2773353797972482e-14	0.009178258338814489	3.9820674526169097e-23	7.495417522966929e-11	6.981601612487631e-18	6.311547890269751e-19	4.228661680804437e-25
82000000	0.0004108707930629932	1.3788230477716322e-51	-8.004540927819489e-36	4.6285083987583846e-14	1.2773353797972482e-14	0.009178258338814489	3.9820674526169097e-23	7.495417522966929e-11	6.981601612487631e-18	6.311547890269751e-19	4.228661680804437e-25
82100000	0.0004108707930629932	1.3788230477716322e-51	-8.01431513450281e-36	4.6285083987583846e-14	1.2773353797972482e-14	0.009178258338814489	3.9820674526169097e-23	7.495417522966929e-11	6.981601612487631e-18	6.311547890269751e-19	4.228661680804437e-25
82200000	0.0004108707930629932	1.3788230477716322e-51	-8.024089341228323e-36	4.6285083987583846e-14	1.2773353797972482e-14	0.009178258338814489	3.9820674526169097e-23	7.495417522966929e-11	6.981601612487631e-18	6.311547890269751e-19	4.228661680804437e-25
82300000	0.0004108707930629932	1.3788230477716322e-51	-8.03386354799989e-36	4.6285083987583846e-14	1.2773353797972482e-14	0.009178258338814489	3.9820674526169097e-23	7.495417522966929e-11	6.981601612487631e-18	6.311547890269751e-19	4.228661680804437e-25
82400000	0.0004108707930629932	1.3788230477716322e-51	-8.04363775482137e-36	4.6285083987583846e-14	1.2773353797972482e-14	0.009178258338814489	3.9820674526169097e-23	7.495417522966929e-11	6.981601612487631e-18	6.311547890269751e-19	4.228661680804437e-25
82500000	0.0004108707930629932	1.3788230477716322e-51	-8.05341196169662e-36	4.6285083987583846e-14	1.2773353797972482e-14	0.009178258338814489	3.9820674526169097e-23	7.495417522966929e-11	6.981601612487631e-18	6.311547890269751e-19	4.228661680804437e-25
82600000	0.0004108707930629932	1.3788230477716322e-51	-8.063186168629501e-36	4.6285083987583846e-14	1.2773353797972482e-14	0.009178258338814489	3.9820674526169097e-23	7.495417522966929e-11	6.981601612487631e-18	6.311547890269751e-19	4.228661680804437e-25
82700000	0.0004108707930629932	1.3788230477716322e-51	-8.072960375623873e-36	4.6285083987583846e-14	1.2773353797972482e-14	0.009178258338814489	3.9820674526169097e-23	7.495417522966929e-11	6.981601612487631e-18	6.311547890269751e-19	4.228661680804437e-25
82800000	0.0004108707930629932	1.3788230477716322e-51	-8.082734582683594e-36	4.6285083987583846e-14	1.2773353797972482e-14	0.009178258338814489	3.9820674526169097e-23	7.495417522966929e-11	6.981601612487631e-18	6.311547890269751e-19	4.228661680804437e-25
82900000	0.0004108707930629932	1.3788230477716322e-51	-8.092508789812525e-36	4.6285083987583846e-14	1.2773353797972482e-14	0.009178258338814489	3.9820674526169097e-23	7.495417522966929e-11	6.981601612487631e-18	6.311547890269751e-19	4.228661680804437e-25
83000000	0.0004108707930629932	1.3788230477716322e-51	-8.102282997014522e-36	4.6285083987583846e-14	1.2773353797972482e-14	0.009178258338814489	3.9820674526169097e-23	7.495417522966929e-11	6.981601612487631e-18	6.311547890269751e-19	4.228661680804437e-25
83100000	0.0004108707930629932	1.3788230477716322e-51	-8.112057204293447e-36	4.6285083987583846e-14	1.2773353797972482e-14	0.009178258338814489	3.9820674526169097e-23	7.495417522966929e-11	6.981601612487631e-18	6.311547890269751e-19	4.228661680804437e-25
83200000	0.0004108707930629932	1.3788230477716322e-51	-8.12183141165316e-36	4.6285083987583846e-14	1.2773353797972482e-14	0.009178258338814489	3.9820674526169097e-23	7.495417522966929e-11	6.981601612487631e-18	6.311547890269751e-19	4.228661680804437e-25
83300000	0.0004108707930629932	1.3788230477716322e-51	-8.131605619097518e-36	4.6285083987583846e-14	1.2773353797972482e-14	0.009178258338814489	3.9820674526169097e-23	7.495417522966929e-11	6.981601612487631e-18	6.311547890269751e-19	4.228661680804437e-25
83400000	0.0004108707930629932	1.3788230477716322e-51	-8.141379826630382e-36	4.6285083987583846e-14	1.2773353797972482e-14	0.009178258338814489	3.9820674526169097e-23	7.495417522966929e-11	6.981601612487631e-18	6.311547890269751e-19	4.228661680804437e-25
83500000	0.0004108707930629932	1.3788230477716322e-51	-8.151154034255611e-36	4.6285083987583846e-14	1.2773353797972482e-14	0.009178258338814489	3.9820674526169097e-23	7.495417522966929e-11	6.981601612487631e-18	6.311547890269751e-19	4.228661680804437e-25
83600000	0.0004108707930629932	1.3788230477716322e-51	-8.160928241977064e-36	4.6285083987583846e-14	1.2773353797972482e-14	0.009178258338814489	3.9820674526169097e-23	7.495417522966929e-11	6.981601612487631e-18	6.311547890269751e-19	4.228661680804437e-25
83700000	0.0004108707930629932	1.3788230477716322e-51	-8.1707024497986e-36	4.6285083987583846e-14	1.2773353797972482e-14	0.009178258338814489	3.9820674526169097e-23	7.495417522966929e-11	6.981601612487631e-18	6.311547890269751e-19	4.228661680804437e-25
83800000	0.0004108707930629932	1.3788230477716322e-51	-8.18047665772408e-36	4.6285083987583846e-14	1.2773353797972482e-14	0.009178258338814489	3.9820674526169097e-23	7.495417522966929e-11	6.981601612487631e-18	6.311547890269751e-19	4.228661680804437e-25
83900000	0.0004108707930629932	1.3788230477716322e-51	-8.19025086575736e-36	4.6285083987583846e-14	1.2773353797972482e-14	0.009178258338814489	3.9820674526169097e-23	7.495417522966929e-11	6.981601612487631e-18	6.311547890269751e-19	4.228661680804437e-25
84000000	0.0004108707930629932	1.3788230477716322e-51	-8.200025073902303e-36	4.6285083987583846e-14	1.2773353797972482e-14	0.009178258338814489	3.9820674526169097e-23	7.495417522966929e-11	6.981601612487631e-18	6.311547890269751e-19	4.228661680804437e-25
84100000	0.0004108707930629932	1.3788230477716322e-51	-8.209799282162765e-36	4.6285083987583846e-14	1.2773353797972482e-14	0.009178258338814489	3.9820674526169097e-23	7.495417522966929e-11	6.981601612487631e-18	6.311547890269751e-19	4.228661680804437e-25
84200000	0.0004108707930629932	1.3788230477716322e-51	-8.219573490542608e-36	4.6285083987583846e-14	1.2773353797972482e-14	0.009178258338814489	3.9820674526169097e-23	7.495417522966929e-11	6.981601612487631e-18	6.311547890269751e-19	4.228661680804437e-25
84300000	0.0004108707930629932	1.3788230477716322e-51	-8.229347699045691e-36	4.6285083987583846e-14	1.2773353797972482e-14	0.009178258338814489	3.9820674526169097e-23	7.495417522966929e-11	6.981601612487631e-18	6.311547890269751e-19	4.228661680804437e-25
84400000	0.0004108707930629932	1.3788230477716322e-51	-8.239121907593778e-36	4.6285083987583846e-14	1.2773353797972482e-14	0.009178258338814489	3.9820674526169097e-23	7.495417522966929e-11	6.981601612487631e-18	6.311547890269751e-19	4.228661680804437e-25
84500000	0.0004108707930629932	1.3788230477716322e-51	-8.248896115853731e-36	4.6285083987583846e-14	1.2773353797972482e-14	0.009178258338814489	3.9820674526169097e-23	7.495417522966929e-11	6.981601612487631e-18	6.311547890269751e-19	4.228661680804437e-25
84600000	0.0004108707930629932	1.3788230477716322e-51	-8.25867032379516e-36	4.6285083987583846e-14	1.2773353797972482e-14	0.009178258338814489	3.9820674526169097e-23	7.495417522966929e-11	6.981601612487631e-18	6.311547890269751e-19	4.228661680804437e-25
84700000	0.0004108707930629932	1.3788230477716322e-51	-8.268444531424358e-36	4.6285083987583846e-14	1.2773353797972482e-14	0.009178258338814489	3.9820674526169097e-23	7.495417522966929e-11	6.981601612487631e-18	6.311547890269751e-19	4.228661680804437e-25
84800000	0.0004108707930629932	1.3788230477716322e-51	-8.278218738747622e-36	4.6285083987583846e-14	1.2773353797972482e-14	0.009178258338814489	3.9820674526169097e-23	7.495417522966929e-11	6.981601612487631e-18	6.311547890269751e-19	4.228661680804437e-25
84900000	0.0004108707930629932	1.3788230477716322e-51	-8.287992945771247e-36	4.6285083987583846e-14	1.2773353797972482e-14	0.009178258338814489	3.9820674526169097e-23	7.495417522966929e-11	6.981601612487631e-18	6.311547890269751e-19	4.228661680804437e-25
85000000	0.0004108707930629932	1.3788230477716322e-51	-8.297767152501527e-36	4.6285083987583846e-14	1.2773353797972482e-14	0.009178258338814489	3.9820674526169097e-23	7.495417522966929e-11	6.981601612487631e-18	6.311547890269751e-19	4.228661680804437e-25
85100000	0.0004108707930629932	1.3788230477716322e-51	-8.307541358944757e-36	4.6285083987583846e-14	1.2773353797972482e-14	0.009178258338814489	3.9820674526169097e-23	7.495417522966929e-11	6.981601612487631e-18	6.311547890269751e-19	4.228661680804437e-25
85200000	0.0004108707930629932	1.3788230477716322e-51	-8.317315565107232e-36	4.6285083987583846e-14	1.2773353797972482e-14	0.009178258338814489	3.9820674526169097e-23	7.495417522966929e-11	6.981601612487631e-18	6.311547890269751e-19	4.228661680804437e-25
85300000	0.0004108707930629932	1.3788230477716322e-51	-8.327089770995246e-36	4.6285083987583846e-14	1.2773353797972482e-14	0.009178258338814489	3.9820674526169097e-23	7.495417522966929e-11	6.981601612487631e-18	6.311547890269751e-19	4.228661680804437e-25
85400000	0.0004108707930629932	1.3788230477716322e-51	-8.336863976615095e-36	4.6285083987583846e-14	1.2773353797972482e-14	0.009178258338814489	3.9820674526169097e-23	7.495417522966929e-11	6.981601612487631e-18	6.311547890269751e-19	4.228661680804437e-25
85500000	0.0004108707930629932	1.3788230477716322e-51	-8.346638181973075e-36	4.6285083987583846e-14	1.2773353797972482e-14	0.009178258338814489	3.9820674526169097e-23	7.495417522966929e-11	6.981601612487631e-18	6.311547890269751e-19	4.228661680804437e-25
85600000	0.0004108707930629932	1.3788230477716322e-51	-8.356412387075479e-36	4.6285083987583846e-14	1.2773353797972482e-14	0.009178258338814489	3.9820674526169097e-23	7.495417522966929e-11	6.981601612487631e-18	6.311547890269751e-19	4.228661680804437e-25
85700000	0.0004108707930629932	1.3788230477716322e-51	-8.366186591928602e-36	4.6285083987583846e-14	1.2773353797972482e-14	0.009178258338814489	3.9820674526169097e-23	7.495417522966929e-11	6.981601612487631e-18	6.311547890269751e-19	4.228661680804437e-25
85800000	0.0004108707930629932	1.3788230477716322e-51	-8.37596079653874e-36	4.6285083987583846e-14	1.2773353797972482e-14	0.009178258338814489	3.9820674526169097e-23	7.495417522966929e-11	6.981601612487631e-18	6.311547890269751e-19	4.228661680804437e-25
85900000	0.0004108707930629932	1.3788230477716322e-51	-8.385735000912187e-36	4.6285083987583846e-14	1.2773353797972482e-14	0.009178258338814489	3.9820674526169097e-23	7.495417522966929e-11	6.981601612487631e-18	6.311547890269751e-19	4.228661680804437e-25
86000000	0.0004108707930629932	1.3788230477716322e-51	-8.395509205055239e-36	4.6285083987583846e-14	1.2773353797972482e-14	0.009178258338814489	3.9820674526169097e-23	7.495417522966929e-11	6.981601612487631e-18	6.311547890269751e-19	4.228661680804437e-25
86100000	0.0004108707930629932	1.3788230477716322e-51	-8.40528340897419e-36	4.6285083987583846e-14	1.2773353797972482e-14	0.009178258338814489	3.9820674526169097e-23	7.495417522966929e-11	6.981601612487631e-18	6.311547890269751e-19	4.228661680804437e-25
86200000	0.0004108707930629932	1.3788230477716322e-51	-8.415057612675335e-36	4.6285083987583846e-14	1.2773353797972482e-14	0.009178258338814489	3.9820674526169097e-23	7.495417522966929e-11	6.981601612487631e-18	6.311547890269751e-19	4.228661680804437e-25
86300000	0.0004108707930629932	1.3788230477716322e-51	-8.424831816164968e-36	4.6285083987583846e-14	1.2773353797972482e-14	0.009178258338814489	3.9820674526169097e-23	7.495417522966929e-11	6.981601612487631e-18	6.311547890269751e-19	4.228661680804437e-25
86400000	0.0004108707930629932	1.3788230477716322e-51	-8.434606019449387e-36	4.6285083987583846e-14	1.2773353797972482e-14	0.009178258338814489	3.9820674526169097e-23	7.495417522966929e-11	6.981601612487631e-18	6.311547890269751e-19	4.228661680804437e-25
86500000	0.0004108707930629932	1.3788230477716322e-51	-8.444380222534884e-36	4.6285083987583846e-14	1.2773353797972482e-14	0.009178258338814489	3.9820674526169097e-23	7.495417522966929e-11	6.981601612487631e-18	6.311547890269751e-19	4.228661680804437e-25
86600000	0.0004108707930629932	1.3788230477716322e-51	-8.454154425427754e-36	4.6285083987583846e-14	1.2773353797972482e-14	0.009178258338814489	3.9820674526169097e-23	7.495417522966929e-11	6.981601612487631e-18	6.311547890269751e-19	4.228661680804437e-25
86700000	0.0004108707930629932	1.3788230477716322e-51	-8.463928628134294e-36	4.6285083987583846e-14	1.2773353797972482e-14	0.009178258338814489	3.9820674526169097e-23	7.495417522966929e-11	6.981601612487631e-18	6.311547890269751e-19	4.228661680804437e-25
86800000	0.0004108707930629932	1.3788230477716322e-51	-8.473702830660797e-36	4.6285083987583846e-14	1.2773353797972482e-14	0.009178258338814489	3.9820674526169097e-23	7.495417522966929e-11	6.981601612487631e-18	6.311547890269751e-19	4.228661680804437e-25
86900000	0.0004108707930629932	1.3788230477716322e-51	-8.483477033013558e-36	4.6285083987583846e-14	1.2773353797972482e-14	0.009178258338814489	3.9820674526169097e-23	7.495417522966929e-11	6.981601612487631e-18	6.311547890269751e-19	4.228661680804437e-25
87000000	0.0004108707930629932	1.3788230477716322e-51	-8.493251235198873e-36	4.6285083987583846e-14	1.2773353797972482e-14	0.009178258338814489	3.9820674526169097e-23	7.495417522966929e-11	6.981601612487631e-18	6.311547890269751e-19	4.228661680804437e-25
87100000	0.0004108707930629932	1.3788230477716322e-51	-8.503025437223037e-36	4.6285083987583846e-14	1.2773353797972482e-14	0.009178258338814489	3.9820674526169097e-23	7.495417522966929e-11	6.981601612487631e-18	6.311547890269751e-19	4.228661680804437e-25
87200000	0.0004108707930629932	1.3788230477716322e-51	-8.512799639092343e-36	4.6285083987583846e-14	1.2773353797972482e-14	0.009178258338814489	3.9820674526169097e-23	7.495417522966929e-11	6.981601612487631e-18	6.311547890269751e-19	4.228661680804437e-25
87300000	0.0004108707930629932	1.3788230477716322e-51	-8.522573840813088e-36	4.6285083987583846e-14	1.2773353797972482e-14	0.009178258338814489	3.9820674526169097e-23	7.495417522966929e-11	6.981601612487631e-18	6.311547890269751e-19	4.228661680804437e-25
87400000	0.0004108707930629932	1.3788230477716322e-51	-8.532348042391565e-36	4.6285083987583846e-14	1.2773353797972482e-14	0.009178258338814489	3.9820674526169097e-23	7.495417522966929e-11	6.981601612487631e-18	6.311547890269751e-19	4.228661680804437e-25
87500000	0.0004108707930629932	1.3788230477716322e-51	-8.542122243834071e-36	4.6285083987583846e-14	1.2773353797972482e-14	0.009178258338814489	3.9820674526169097e-23	7.495417522966929e-11	6.981601612487631e-18	6.311547890269751e-19	4.228661680804437e-25
87600000	0.0004108707930629932	1.3788230477716322e-51	-8.5518964451469e-36	4.6285083987583846e-14	1.2773353797972482e-14	0.009178258338814489	3.9820674526169097e-23	7.495417522966929e-11	6.981601612487631e-18	6.311547890269751e-19	4.228661680804437e-25
87700000	0.0004108707930629932	1.3788230477716322e-51	-8.561670646336346e-36	4.6285083987583846e-14	1.2773353797972482e-14	0.009178258338814489	3.9820674526169097e-23	7.495417522966929e-11	6.981601612487631e-18	6.311547890269751e-19	4.228661680804437e-25
87800000	0.0004108707930629932	1.3788230477716322e-51	-8.571444847408706e-36	4.6285083987583846e-14	1.2773353797972482e-14	0.009178258338814489	3.9820674526169097e-23	7.495417522966929e-11	6.981601612487631e-18	6.311547890269751e-19	4.228661680804437e-25
87900000	0.0004108707930629932	1.3788230477716322e-51	-8.581219048370273e-36	4.6285083987583846e-14	1.2773353797972482e-14	0.009178258338814489	3.9820674526169097e-23	7.495417522966929e-11	6.981601612487631e-18	6.311547890269751e-19	4.228661680804437e-25
88000000	0.0004108707930629932	1.3788230477716322e-51	-8.590993249227342e-36	4.6285083987583846e-14	1.2773353797972482e-14	0.009178258338814489	3.9820674526169097e-23	7.495417522966929e-11	6.981601612487631e-18	6.311547890269751e-19	4.228661680804437e-25
88100000	0.0004108707930629932	1.3788230477716322e-51	-8.60076744998621e-36	4.6285083987583846e-14	1.2773353797972482e-14	0.009178258338814489	3.9820674526169097e-23	7.495417522966929e-11	6.981601612487631e-18	6.311547890269751e-19	4.228661680804437e-25
88200000	0.0004108707930629932	1.3788230477716322e-51	-8.61054165065317e-36	4.6285083987583846e-14	1.2773353797972482e-14	0.009178258338814489	3.9820674526169097e-23	7.495417522966929e-11	6.981601612487631e-18	6.311547890269751e-19	4.228661680804437e-25
88300000	0.0004108707930629932	1.3788230477716322e-51	-8.620315851234516e-36	4.6285083987583846e-14	1.2773353797972482e-14	0.009178258338814489	3.9820674526169097e-23	7.495417522966929e-11	6.981601612487631e-18	6.311547890269751e-19	4.228661680804437e-25
88400000	0.0004108707930629932	1.3788230477716322e-51	-8.630090051736545e-36	4.6285083987583846e-14	1.2773353797972482e-14	0.009178258338814489	3.9820674526169097e-23	7.495417522966929e-11	6.981601612487631e-18	6.311547890269751e-19	4.228661680804437e-25
88500000	0.0004108707930629932	1.3788230477716322e-51	-8.639864252165551e-36	4.6285083987583846e-14	1.2773353797972482e-14	0.009178258338814489	3.9820674526169097e-23	7.495417522966929e-11	6.981601612487631e-18	6.311547890269751e-19	4.228661680804437e-25
88600000	0.0004108707930629932	1.3788230477716322e-51	-8.649638452527829e-36	4.6285083987583846e-14	1.2773353797972482e-14	0.009178258338814489	3.9820674526169097e-23	7.495417522966929e-11	6.981601612487631e-18	6.311547890269751e-19	4.228661680804437e-25
88700000	0.0004108707930629932	1.3788230477716322e-51	-8.659412652829675e-36	4.6285083987583846e-14	1.2773353797972482e-14	0.009178258338814489	3.9820674526169097e-23	7.495417522966929e-11	6.981601612487631e-18	6.311547890269751e-19	4.228661680804438e-25
88800000	0.0004108707930629932	1.3788230477716325e-51	-8.669186853077382e-36	4.6285083987583846e-14	1.2773353797972482e-14	0.009178258338814489	3.9820674526169097e-23	7.495417522966929e-11	6.981601612487631e-18	6.311547890269751e-19	4.228661680804438e-25
88900000	0.0004108707930629932	1.3788230477716325e-51	-8.678961053277245e-36	4.628508398758384e-14	1.2773353797972482e-14	0.009178258338814489	3.9820674526169097e-23	7.495417522966929e-11	6.981601612487631e-18	6.311547890269751e-19	4.228661680804438e-25
89000000	0.0004108707930629932	1.3788230477716325e-51	-8.688735253435561e-36	4.628508398758384e-14	1.2773353797972482e-14	0.009178258338814489	3.9820674526169097e-23	7.495417522966929e-11	6.981601612487631e-18	6.311547890269751e-19	4.228661680804438e-25
89100000	0.0004108707930629932	1.3788230477716325e-51	-8.698509453558623e-36	4.628508398758384e-14	1.2773353797972482e-14	0.009178258338814489	3.9820674526169097e-23	7.495417522966929e-11	6.981601612487631e-18	6.311547890269751e-19	4.228661680804438e-25
89200000	0.0004108707930629932	1.3788230477716325e-51	-8.708283653652727e-36	4.628508398758384e-14	1.2773353797972482e-14	0.009178258338814489	3.9820674526169097e-23	7.495417522966929e-11	6.981601612487631e-18	6.311547890269751e-19	4.228661680804438e-25
89300000	0.0004108707930629932	1.3788230477716325e-51	-8.718057853724168e-36	4.628508398758384e-14	1.2773353797972482e-14	0.009178258338814489	3.9820674526169097e-23	7.495417522966929e-11	6.981601612487631e-18	6.311547890269751e-19	4.228661680804438e-25
89400000	0.0004108707930629932	1.3788230477716325e-51	-8.72783205377924e-36	4.628508398758384e-14	1.2773353797972482e-14	0.009178258338814489	3.9820674526169097e-23	7.495417522966929e-11	6.981601612487631e-18	6.311547890269751e-19	4.228661680804438e-25
89500000	0.0004108707930629932	1.3788230477716325e-51	-8.737606253824237e-36	4.628508398758384e-14	1.2773353797972482e-14	0.009178258338814489	3.9820674526169097e-23	7.495417522966929e-11	6.981601612487631e-18	6.311547890269751e-19	4.228661680804438e-25
89600000	0.0004108707930629932	1.3788230477716325e-51	-8.747380453865456e-36	4.628508398758384e-14	1.2773353797972482e-14	0.009178258338814489	3.9820674526169097e-23	7.495417522966929e-11	6.981601612487631e-18	6.311547890269751e-19	4.228661680804438e-25
89700000	0.0004108707930629932	1.3788230477716325e-51	-8.757154653909192e-36	4.628508398758384e-14	1.2773353797972482e-14	0.009178258338814489	3.9820674526169097e-23	7.495417522966929e-11	6.981601612487631e-18	6.311547890269751e-19	4.228661680804438e-25
89800000	0.0004108707930629932	1.3788230477716325e-51	-8.766928853961739e-36	4.628508398758384e-14	1.2773353797972482e-14	0.009178258338814489	3.9820674526169097e-23	7.495417522966929e-11	6.981601612487631e-18	6.311547890269751e-19	4.228661680804438e-25
89900000	0.0004108707930629932	1.3788230477716325e-51	-8.77670305402939e-36	4.628508398758384e-14	1.2773353797972482e-14	0.009178258338814489	3.9820674526169097e-23	7.495417522966929e-11	6.981601612487631e-18	6.311547890269751e-19	4.228661680804438e-25
90000000	0.0004108707930629932	1.3788230477716325e-51	-8.786477254118444e-36	4.628508398758384e-14	1.2773353797972482e-14	0.009178258338814489	3.9820674526169097e-23	7.495417522966929e-11	6.981601612487631e-18	6.311547890269751e-19	4.228661680804438e-25
90100000	0.0004108707930629932	1.3788230477716325e-51	-8.796251454235193e-36	4.628508398758384e-14	1.2773353797972482e-14	0.009178258338814489	3.9820674526169097e-23	7.495417522966929e-11	6.981601612487631e-18	6.311547890269751e-19	4.228661680804438e-25
90200000	0.0004108707930629932	1.3788230477716325e-51	-8.806025654385931e-36	4.628508398758384e-14	1.2773353797972482e-14	0.009178258338814489	3.9820674526169097e-23	7.495417522966929e-11	6.981601612487631e-18	6.311547890269751e-19	4.228661680804438e-25
90300000	0.0004108707930629932	1.3788230477716325e-51	-8.815799854576957e-36	4.628508398758384e-14	1.2773353797972482e-14	0.009178258338814489	3.9820674526169097e-23	7.495417522966929e-11	6.981601612487631e-18	6.311547890269751e-19	4.228661680804438e-25
90400000	0.0004108707930629932	1.3788230477716325e-51	-8.825574054814563e-36	4.628508398758384e-14	1.2773353797972482e-14	0.009178258338814489	3.9820674526169097e-23	7.495417522966929e-11	6.981601612487631e-18	6.311547890269751e-19	4.228661680804438e-25
90500000	0.0004108707930629932	1.3788230477716325e-51	-8.835348255105044e-36	4.628508398758384e-14	1.2773353797972482e-14	0.009178258338814489	3.9820674526169097e-23	7.495417522966929e-11	6.981601612487631e-18	6.311547890269751e-19	4.228661680804438e-25
90600000	0.0004108707930629932	1.3788230477716325e-51	-8.845122455454695e-36	4.628508398758384e-14	1.2773353797972482e-14	0.009178258338814489	3.9820674526169097e-23	7.495417522966929e-11	6.981601612487631e-18	6.311547890269751e-19	4.228661680804438e-25
90700000	0.0004108707930629932	1.3788230477716325e-51	-8.854896655869813e-36	4.628508398758384e-14	1.2773353797972482e-14	0.009178258338814489	3.9820674526169097e-23	7.495417522966929e-11	6.981601612487631e-18	6.311547890269751e-19	4.228661680804438e-25
90800000	0.0004108707930629932	1.3788230477716325e-51	-8.864670856356689e-36	4.628508398758384e-14	1.2773353797972482e-14	0.009178258338814489	3.9820674526169097e-23	7.495417522966929e-11	6.981601612487631e-18	6.311547890269751e-19	4.228661680804438e-25
90900000	0.0004108707930629932	1.3788230477716325e-51	-8.87444505692162e-36	4.628508398758384e-14	1.2773353797972482e-14	0.009178258338814489	3.9820674526169097e-23	7.495417522966929e-11	6.981601612487631e-18	6.311547890269751e-19	4.228661680804438e-25
91000000	0.0004108707930629932	1.3788230477716325e-51	-8.884219257570903e-36	4.628508398758384e-14	1.2773353797972482e-14	0.009178258338814489	3.9820674526169097e-23	7.495417522966929e-11	6.981601612487631e-18	6.311547890269751e-19	4.228661680804438e-25
91100000	0.0004108707930629932	1.3788230477716325e-51	-8.89399345831083e-36	4.628508398758384e-14	1.2773353797972482e-14	0.009178258338814489	3.9820674526169097e-23	7.495417522966929e-11	6.981601612487631e-18	6.311547890269751e-19	4.228661680804438e-25
91200000	0.0004108707930629932	1.3788230477716325e-51	-8.903767659147696e-36	4.628508398758384e-14	1.2773353797972482e-14	0.009178258338814489	3.9820674526169097e-23	7.495417522966929e-11	6.981601612487631e-18	6.311547890269751e-19	4.228661680804438e-25
91300000	0.0004108707930629932	1.3788230477716325e-51	-8.913541860087797e-36	4.628508398758384e-14	1.2773353797972482e-14	0.009178258338814489	3.9820674526169097e-23	7.495417522966929e-11	6.981601612487631e-18	6.311547890269751e-19	4.228661680804438e-25
91400000	0.0004108707930629932	1.3788230477716325e-51	-8.923316061137429e-36	4.628508398758384e-14	1.2773353797972482e-14	0.009178258338814489	3.9820674526169097e-23	7.495417522966929e-11	6.981601612487631e-18	6.311547890269751e-19	4.228661680804438e-25
91500000	0.0004108707930629932	1.3788230477716325e-51	-8.933090262302884e-36	4.628508398758384e-14	1.2773353797972482e-14	0.009178258338814489	3.9820674526169097e-23	7.495417522966929e-11	6.981601612487631e-18	6.311547890269751e-19	4.228661680804438e-25
91600000	0.0004108707930629932	1.3788230477716325e-51	-8.942864463590459e-36	4.628508398758384e-14	1.2773353797972482e-14	0.009178258338814489	3.9820674526169097e-23	7.495417522966929e-11	6.981601612487631e-18	6.311547890269751e-19	4.228661680804438e-25
91700000	0.0004108707930629932	1.3788230477716325e-51	-8.95263866500645e-36	4.628508398758384e-14	1.2773353797972482e-14	0.009178258338814489	3.9820674526169097e-23	7.495417522966929e-11	6.981601612487631e-18	6.311547890269751e-19	4.228661680804438e-25
91800000	0.0004108707930629932	1.3788230477716325e-51	-8.962412866557148e-36	4.628508398758384e-14	1.2773353797972482e-14	0.009178258338814489	3.9820674526169097e-23	7.495417522966929e-11	6.981601612487631e-18	6.311547890269751e-19	4.228661680804438e-25
91900000	0.0004108707930629932	1.3788230477716325e-51	-8.972187068248851e-36	4.628508398758384e-14	1.2773353797972482e-14	0.009178258338814489	3.9820674526169097e-23	7.495417522966929e-11	6.981601612487631e-18	6.311547890269751e-19	4.228661680804438e-25
92000000	0.0004108707930629932	1.3788230477716325e-51	-8.981961270087854e-36	4.628508398758384e-14	1.2773353797972482e-14	0.009178258338814489	3.9820674526169097e-23	7.495417522966929e-11	6.981601612487631e-18	6.311547890269751e-19	4.228661680804438e-25
92100000	0.0004108707930629932	1.3788230477716325e-51	-8.991735472080449e-36	4.628508398758384e-14	1.2773353797972482e-14	0.009178258338814489	3.9820674526169097e-23	7.495417522966929e-11	6.981601612487631e-18	6.311547890269751e-19	4.228661680804438e-25
92200000	0.0004108707930629932	1.3788230477716325e-51	-9.001509674210787e-36	4.628508398758384e-14	1.2773353797972482e-14	0.009178258338814489	3.9820674526169097e-23	7.495417522966929e-11	6.981601612487631e-18	6.311547890269751e-19	4.228661680804438e-25
92300000	0.0004108707930629932	1.3788230477716325e-51	-9.011283876135252e-36	4.628508398758384e-14	1.2773353797972482e-14	0.009178258338814489	3.9820674526169097e-23	7.495417522966929e-11	6.981601612487631e-18	6.311547890269751e-19	4.228661680804438e-25
92400000	0.0004108707930629932	1.3788230477716325e-51	-9.021058077739306e-36	4.628508398758384e-14	1.2773353797972482e-14	0.009178258338814489	3.9820674526169097e-23	7.495417522966929e-11	6.981601612487631e-18	6.311547890269751e-19	4.228661680804438e-25
92500000	0.0004108707930629932	1.3788230477716325e-51	-9.030832279029244e-36	4.628508398758384e-14	1.2773353797972482e-14	0.009178258338814489	3.9820674526169097e-23	7.495417522966929e-11	6.981601612487631e-18	6.311547890269751e-19	4.228661680804438e-25
92600000	0.0004108707930629932	1.3788230477716325e-51	-9.040606480011361e-36	4.628508398758384e-14	1.2773353797972482e-14	0.009178258338814489	3.9820674526169097e-23	7.495417522966929e-11	6.981601612487631e-18	6.311547890269751e-19	4.228661680804438e-25
92700000	0.0004108707930629932	1.3788230477716325e-51	-9.050380680691951e-36	4.628508398758384e-14	1.2773353797972482e-14	0.009178258338814489	3.9820674526169097e-23	7.495417522966929e-11	6.981601612487631e-18	6.311547890269751e-19	4.228661680804438e-25
92800000	0.0004108707930629932	1.3788230477716325e-51	-9.060154881077309e-36	4.628508398758384e-14	1.2773353797972482e-14	0.009178258338814489	3.9820674526169097e-23	7.495417522966929e-11	6.981601612487631e-18	6.311547890269751e-19	4.228661680804438e-25
92900000	0.0004108707930629932	1.3788230477716325e-51	-9.069929081173729e-36	4.628508398758384e-14	1.2773353797972482e-14	0.009178258338814489	3.9820674526169097e-23	7.495417522966929e-11	6.981601612487631e-18	6.311547890269751e-19	4.228661680804438e-25
93000000	0.0004108707930629932	1.3788230477716325e-51	-9.079703280987508e-36	4.628508398758384e-14	1.2773353797972482e-14	0.009178258338814489	3.9820674526169097e-23	7.495417522966929e-11	6.981601612487631e-18	6.311547890269751e-19	4.228661680804438e-25
93100000	0.0004108707930629932	1.3788230477716325e-51	-9.08947748052494e-36	4.628508398758384e-14	1.2773353797972482e-14	0.009178258338814489	3.9820674526169097e-23	7.495417522966929e-11	6.981601612487631e-18	6.311547890269751e-19	4.228661680804438e-25
93200000	0.0004108707930629932	1.3788230477716325e-51	-9.09925167979232e-36	4.628508398758384e-14	1.2773353797972482e-14	0.009178258338814489	3.9820674526169097e-23	7.495417522966929e-11	6.981601612487631e-18	6.311547890269751e-19	4.228661680804438e-25
93300000	0.0004108707930629932	1.3788230477716325e-51	-9.109025878795943e-36	4.628508398758384e-14	1.2773353797972482e-14	0.009178258338814489	3.9820674526169097e-23	7.495417522966929e-11	6.981601612487631e-18	6.311547890269751e-19	4.228661680804438e-25
93400000	0.0004108707930629932	1.3788230477716325e-51	-9.118800077542104e-36	4.628508398758384e-14	1.2773353797972482e-14	0.009178258338814489	3.9820674526169097e-23	7.495417522966929e-11	6.981601612487631e-18	6.311547890269751e-19	4.228661680804438e-25
93500000	0.0004108707930629932	1.3788230477716325e-51	-9.128574276037097e-36	4.628508398758384e-14	1.2773353797972482e-14	0.009178258338814489	3.9820674526169097e-23	7.495417522966929e-11	6.981601612487631e-18	6.311547890269751e-19	4.228661680804438e-25
93600000	0.0004108707930629932	1.3788230477716325e-51	-9.138348474287217e-36	4.628508398758384e-14	1.2773353797972482e-14	0.009178258338814489	3.9820674526169097e-23	7.495417522966929e-11	6.981601612487631e-18	6.311547890269751e-19	4.228661680804438e-25
93700000	0.0004108707930629932	1.3788230477716325e-51	-9.14812267229876e-36	4.628508398758384e-14	1.2773353797972482e-14	0.009178258338814489	3.9820674526169097e-23	7.495417522966929e-11	6.981601612487631e-18	6.311547890269751e-19	4.228661680804438e-25
93800000	0.0004108707930629932	1.3788230477716325e-51	-9.157896870078022e-36	4.628508398758384e-14	1.2773353797972482e-14	0.009178258338814489	3.9820674526169097e-23	7.495417522966929e-11	6.981601612487631e-18	6.311547890269751e-19	4.228661680804438e-25
93900000	0.0004108707930629932	1.3788230477716325e-51	-9.167671067631294e-36	4.628508398758384e-14	1.2773353797972482e-14	0.009178258338814489	3.9820674526169097e-23	7.495417522966929e-11	6.981601612487631e-18	6.311547890269751e-19	4.228661680804438e-25
94000000	0.0004108707930629932	1.3788230477716325e-51	-9.177445264964875e-36	4.628508398758384e-14	1.2773353797972482e-14	0.009178258338814489	3.9820674526169097e-23	7.495417522966929e-11	6.981601612487631e-18	6.311547890269751e-19	4.228661680804438e-25
94100000	0.0004108707930629932	1.3788230477716325e-51	-9.187219462085056e-36	4.628508398758384e-14	1.2773353797972482e-14	0.009178258338814489	3.9820674526169097e-23	7.495417522966929e-11	6.981601612487631e-18	6.311547890269751e-19	4.228661680804438e-25
94200000	0.0004108707930629932	1.3788230477716325e-51	-9.196993658998136e-36	4.628508398758384e-14	1.2773353797972482e-14	0.009178258338814489	3.9820674526169097e-23	7.495417522966929e-11	6.981601612487631e-18	6.311547890269751e-19	4.228661680804438e-25
94300000	0.0004108707930629932	1.3788230477716325e-51	-9.206767855710406e-36	4.628508398758384e-14	1.2773353797972482e-14	0.009178258338814489	3.9820674526169097e-23	7.495417522966929e-11	6.981601612487631e-18	6.311547890269751e-19	4.228661680804438e-25
94400000	0.0004108707930629932	1.3788230477716325e-51	-9.216542052228164e-36	4.628508398758384e-14	1.2773353797972482e-14	0.009178258338814489	3.9820674526169097e-23	7.495417522966929e-11	6.981601612487631e-18	6.311547890269751e-19	4.228661680804438e-25
94500000	0.0004108707930629932	1.3788230477716325e-51	-9.226316248557704e-36	4.628508398758384e-14	1.2773353797972482e-14	0.009178258338814489	3.9820674526169097e-23	7.495417522966929e-11	6.981601612487631e-18	6.311547890269751e-19	4.228661680804438e-25
94600000	0.0004108707930629932	1.3788230477716325e-51	-9.23609044470532e-36	4.628508398758384e-14	1.2773353797972482e-14	0.009178258338814489	3.9820674526169097e-23	7.495417522966929e-11	6.981601612487631e-18	6.311547890269751e-19	4.228661680804438e-25
94700000	0.0004108707930629932	1.3788230477716325e-51	-9.245864640677307e-36	4.628508398758384e-14	1.2773353797972482e-14	0.009178258338814489	3.9820674526169097e-23	7.495417522966929e-11	6.981601612487631e-18	6.311547890269751e-19	4.228661680804438e-25
94800000	0.0004108707930629932	1.3788230477716325e-51	-9.255638836479963e-36	4.628508398758384e-14	1.2773353797972482e-14	0.009178258338814489	3.9820674526169097e-23	7.495417522966929e-11	6.981601612487631e-18	6.311547890269751e-19	4.228661680804438e-25
94900000	0.0004108707930629932	1.3788230477716325e-51	-9.265413032119578e-36	4.628508398758384e-14	1.2773353797972482e-14	0.009178258338814489	3.9820674526169097e-23	7.495417522966929e-11	6.981601612487631e-18	6.311547890269751e-19	4.228661680804438e-25
95000000	0.0004108707930629932	1.3788230477716325e-51	-9.27518722760245e-36	4.628508398758384e-14	1.2773353797972482e-14	0.009178258338814489	3.9820674526169097e-23	7.495417522966929e-11	6.981601612487631e-18	6.311547890269751e-19	4.228661680804438e-25
95100000	0.0004108707930629932	1.3788230477716325e-51	-9.284961422934874e-36	4.628508398758384e-14	1.2773353797972482e-14	0.009178258338814489	3.9820674526169097e-23	7.495417522966929e-11	6.981601612487631e-18	6.311547890269751e-19	4.228661680804438e-25
95200000	0.0004108707930629932	1.3788230477716325e-51	-9.294735618123142e-36	4.628508398758384e-14	1.2773353797972482e-14	0.009178258338814489	3.9820674526169097e-23	7.495417522966929e-11	6.981601612487631e-18	6.311547890269751e-19	4.228661680804438e-25
95300000	0.0004108707930629932	1.3788230477716325e-51	-9.304509813173552e-36	4.628508398758384e-14	1.2773353797972482e-14	0.009178258338814489	3.9820674526169097e-23	7.495417522966929e-11	6.981601612487631e-18	6.311547890269751e-19	4.228661680804438e-25
95400000	0.0004108707930629932	1.3788230477716325e-51	-9.314284008092399e-36	4.628508398758384e-14	1.2773353797972482e-14	0.009178258338814489	3.9820674526169097e-23	7.495417522966929e-11	6.981601612487631e-18	6.311547890269751e-19	4.228661680804438e-25
95500000	0.0004108707930629932	1.3788230477716325e-51	-9.324058202885976e-36	4.628508398758384e-14	1.2773353797972482e-14	0.009178258338814489	3.9820674526169097e-23	7.495417522966929e-11	6.981601612487631e-18	6.311547890269751e-19	4.228661680804438e-25
95600000	0.0004108707930629932	1.3788230477716325e-51	-9.333832397560578e-36	4.628508398758384e-14	1.2773353797972482e-14	0.009178258338814489	3.9820674526169097e-23	7.495417522966929e-11	6.981601612487631e-18	6.311547890269751e-19	4.228661680804438e-25
95700000	0.0004108707930629932	1.3788230477716325e-51	-9.343606592122501e-36	4.628508398758384e-14	1.2773353797972482e-14	0.009178258338814489	3.9820674526169097e-23	7.495417522966929e-11	6.981601612487631e-18	6.311547890269751e-19	4.228661680804438e-25
95800000	0.0004108707930629932	1.3788230477716325e-51	-9.35338078657804e-36	4.628508398758384e-14	1.2773353797972482e-14	0.009178258338814489	3.9820674526169097e-23	7.495417522966929e-11	6.981601612487631e-18	6.311547890269751e-19	4.228661680804438e-25
95900000	0.0004108707930629932	1.3788230477716325e-51	-9.36315498093349e-36	4.628508398758384e-14	1.2773353797972482e-14	0.009178258338814489	3.9820674526169097e-23	7.495417522966929e-11	6.981601612487631e-18	6.311547890269751e-19	4.228661680804438e-25
96000000	0.0004108707930629932	1.3788230477716325e-51	-9.372929175195144e-36	4.628508398758384e-14	1.2773353797972482e-14	0.009178258338814489	3.9820674526169097e-23	7.495417522966929e-11	6.981601612487631e-18	6.311547890269751e-19	4.228661680804438e-25
96100000	0.0004108707930629932	1.3788230477716325e-51	-9.3827033693693e-36	4.628508398758384e-14	1.2773353797972482e-14	0.009178258338814489	3.9820674526169097e-23	7.495417522966929e-11	6.981601612487631e-18	6.311547890269751e-19	4.228661680804438e-25
96200000	0.0004108707930629932	1.3788230477716325e-51	-9.392477563462251e-36	4.628508398758384e-14	1.2773353797972482e-14	0.009178258338814489	3.9820674526169097e-23	7.495417522966929e-11	6.981601612487631e-18	6.311547890269751e-19	4.228661680804438e-25
96300000	0.0004108707930629932	1.3788230477716325e-51	-9.402251757480291e-36	4.628508398758384e-14	1.2773353797972482e-14	0.009178258338814489	3.9820674526169097e-23	7.495417522966929e-11	6.981601612487631e-18	6.311547890269751e-19	4.228661680804438e-25
96400000	0.0004108707930629932	1.3788230477716325e-51	-9.412025951429717e-36	4.628508398758384e-14	1.2773353797972482e-14	0.009178258338814489	3.9820674526169097e-23	7.495417522966929e-11	6.981601612487631e-18	6.311547890269751e-19	4.228661680804438e-25
96500000	0.0004108707930629932	1.3788230477716325e-51	-9.421800145316822e-36	4.628508398758384e-14	1.2773353797972482e-14	0.009178258338814489	3.9820674526169097e-23	7.495417522966929e-11	6.981601612487631e-18	6.311547890269751e-19	4.228661680804438e-25
96600000	0.0004108707930629932	1.3788230477716325e-51	-9.431574339147902e-36	4.628508398758384e-14	1.2773353797972482e-14	0.009178258338814489	3.9820674526169097e-23	7.495417522966929e-11	6.981601612487631e-18	6.311547890269751e-19	4.228661680804438e-25
96700000	0.0004108707930629932	1.3788230477716325e-51	-9.441348532929252e-36	4.628508398758384e-14	1.2773353797972482e-14	0.009178258338814489	3.9820674526169097e-23	7.495417522966929e-11	6.981601612487631e-18	6.311547890269751e-19	4.228661680804438e-25
96800000	0.0004108707930629932	1.3788230477716325e-51	-9.451122726667166e-36	4.628508398758384e-14	1.2773353797972482e-14	0.009178258338814489	3.9820674526169097e-23	7.495417522966929e-11	6.981601612487631e-18	6.311547890269751e-19	4.228661680804438e-25
96900000	0.0004108707930629932	1.3788230477716325e-51	-9.460896920367941e-36	4.628508398758384e-14	1.2773353797972482e-14	0.009178258338814489	3.9820674526169097e-23	7.495417522966929e-11	6.981601612487631e-18	6.311547890269751e-19	4.228661680804438e-25
97000000	0.0004108707930629932	1.3788230477716325e-51	-9.470671114037869e-36	4.628508398758384e-14	1.2773353797972482e-14	0.009178258338814489	3.9820674526169097e-23	7.495417522966929e-11	6.981601612487631e-18	6.311547890269751e-19	4.228661680804438e-25
97100000	0.0004108707930629932	1.3788230477716325e-51	-9.480445307683248e-36	4.628508398758384e-14	1.2773353797972482e-14	0.009178258338814489	3.9820674526169097e-23	7.495417522966929e-11	6.981601612487631e-18	6.311547890269751e-19	4.228661680804438e-25
97200000	0.0004108707930629932	1.3788230477716325e-51	-9.490219501310369e-36	4.6285083987583846e-14	1.2773353797972482e-14	0.009178258338814489	3.9820674526169097e-23	7.495417522966929e-11	6.981601612487631e-18	6.311547890269751e-19	4.228661680804438e-25
97300000	0.0004108707930629932	1.3788230477716325e-51	-9.499993694925531e-36	4.6285083987583846e-14	1.2773353797972482e-14	0.009178258338814489	3.9820674526169097e-23	7.495417522966929e-11	6.981601612487631e-18	6.311547890269751e-19	4.228661680804438e-25
97400000	0.0004108707930629932	1.3788230477716325e-51	-9.509767888535027e-36	4.6285083987583846e-14	1.2773353797972482e-14	0.009178258338814489	3.9820674526169097e-23	7.495417522966929e-11	6.981601612487631e-18	6.311547890269751e-19	4.228661680804438e-25
97500000	0.0004108707930629932	1.3788230477716325e-51	-9.519542082145152e-36	4.6285083987583846e-14	1.2773353797972482e-14	0.009178258338814489	3.9820674526169097e-23	7.495417522966929e-11	6.981601612487631e-18	6.311547890269751e-19	4.228661680804438e-25
97600000	0.0004108707930629932	1.3788230477716325e-51	-9.529316275762201e-36	4.6285083987583846e-14	1.2773353797972482e-14	0.009178258338814489	3.9820674526169097e-23	7.495417522966929e-11	6.981601612487631e-18	6.311547890269751e-19	4.228661680804438e-25
97700000	0.0004108707930629932	1.3788230477716325e-51	-9.539090469392468e-36	4.6285083987583846e-14	1.2773353797972482e-14	0.009178258338814489	3.9820674526169097e-23	7.495417522966929e-11	6.981601612487631e-18	6.311547890269751e-19	4.228661680804438e-25
97800000	0.0004108707930629932	1.3788230477716325e-51	-9.548864663042249e-36	4.6285083987583846e-14	1.2773353797972482e-14	0.009178258338814489	3.9820674526169097e-23	7.495417522966929e-11	6.981601612487631e-18	6.311547890269751e-19	4.228661680804438e-25
97900000	0.0004108707930629932	1.3788230477716325e-51	-9.558638856717839e-36	4.6285083987583846e-14	1.2773353797972482e-14	0.009178258338814489	3.9820674526169097e-23	7.495417522966929e-11	6.981601612487631e-18	6.311547890269751e-19	4.228661680804438e-25
98000000	0.0004108707930629932	1.3788230477716325e-51	-9.568413050425532e-36	4.6285083987583846e-14	1.2773353797972482e-14	0.009178258338814489	3.9820674526169097e-23	7.495417522966929e-11	6.981601612487631e-18	6.311547890269751e-19	4.228661680804438e-25
98100000	0.0004108707930629932	1.3788230477716325e-51	-9.578187244171625e-36	4.6285083987583846e-14	1.2773353797972482e-14	0.009178258338814489	3.9820674526169097e-23	7.495417522966929e-11	6.981601612487631e-18	6.311547890269751e-19	4.228661680804438e-25
98200000	0.0004108707930629932	1.3788230477716325e-51	-9.58796143796241e-36	4.6285083987583846e-14	1.2773353797972482e-14	0.009178258338814489	3.9820674526169097e-23	7.495417522966929e-11	6.981601612487631e-18	6.311547890269751e-19	4.228661680804438e-25
98300000	0.0004108707930629932	1.3788230477716325e-51	-9.597735631804184e-36	4.6285083987583846e-14	1.2773353797972482e-14	0.009178258338814489	3.9820674526169097e-23	7.495417522966929e-11	6.981601612487631e-18	6.311547890269751e-19	4.228661680804438e-25
98400000	0.0004108707930629932	1.3788230477716325e-51	-9.60750982570324e-36	4.6285083987583846e-14	1.2773353797972482e-14	0.009178258338814489	3.9820674526169097e-23	7.495417522966929e-11	6.981601612487631e-18	6.311547890269751e-19	4.228661680804438e-25
98500000	0.0004108707930629932	1.3788230477716325e-51	-9.617284019665876e-36	4.6285083987583846e-14	1.2773353797972482e-14	0.009178258338814489	3.9820674526169097e-23	7.495417522966929e-11	6.981601612487631e-18	6.311547890269751e-19	4.228661680804438e-25
98600000	0.0004108707930629932	1.3788230477716325e-51	-9.627058213698384e-36	4.6285083987583846e-14	1.2773353797972482e-14	0.009178258338814489	3.9820674526169097e-23	7.495417522966929e-11	6.981601612487631e-18	6.311547890269751e-19	4.228661680804438e-25
98700000	0.0004108707930629932	1.3788230477716325e-51	-9.63683240780706e-36	4.6285083987583846e-14	1.2773353797972482e-14	0.009178258338814489	3.9820674526169097e-23	7.495417522966929e-11	6.981601612487631e-18	6.311547890269751e-19	4.228661680804438e-25
98800000	0.0004108707930629932	1.3788230477716325e-51	-9.646606601998198e-36	4.6285083987583846e-14	1.2773353797972482e-14	0.009178258338814489	3.9820674526169097e-23	7.495417522966929e-11	6.981601612487631e-18	6.311547890269751e-19	4.228661680804438e-25
98900000	0.0004108707930629932	1.3788230477716325e-51	-9.656380796278096e-36	4.6285083987583846e-14	1.2773353797972482e-14	0.009178258338814489	3.9820674526169097e-23	7.495417522966929e-11	6.981601612487631e-18	6.311547890269751e-19	4.228661680804438e-25
99000000	0.0004108707930629932	1.3788230477716325e-51	-9.666154990653044e-36	4.6285083987583846e-14	1.2773353797972482e-14	0.009178258338814489	3.9820674526169097e-23	7.495417522966929e-11	6.981601612487631e-18	6.311547890269751e-19	4.228661680804438e-25
99100000	0.0004108707930629932	1.3788230477716325e-51	-9.675929185129342e-36	4.6285083987583846e-14	1.2773353797972482e-14	0.009178258338814489	3.9820674526169097e-23	7.495417522966929e-11	6.981601612487631e-18	6.311547890269751e-19	4.228661680804438e-25
99200000	0.0004108707930629932	1.3788230477716325e-51	-9.685703379713281e-36	4.6285083987583846e-14	1.2773353797972482e-14	0.009178258338814489	3.9820674526169097e-23	7.495417522966929e-11	6.981601612487631e-18	6.311547890269751e-19	4.228661680804438e-25
99300000	0.0004108707930629932	1.3788230477716325e-51	-9.695477574411158e-36	4.6285083987583846e-14	1.2773353797972482e-14	0.009178258338814489	3.9820674526169097e-23	7.495417522966929e-11	6.981601612487631e-18	6.311547890269751e-19	4.228661680804438e-25
99400000	0.0004108707930629932	1.3788230477716325e-51	-9.705251769229267e-36	4.6285083987583846e-14	1.2773353797972482e-14	0.009178258338814489	3.9820674526169097e-23	7.495417522966929e-11	6.981601612487631e-18	6.311547890269751e-19	4.228661680804438e-25
99500000	0.0004108707930629932	1.3788230477716325e-51	-9.715025964173904e-36	4.6285083987583846e-14	1.2773353797972482e-14	0.009178258338814489	3.9820674526169097e-23	7.495417522966929e-11	6.981601612487631e-18	6.311547890269751e-19	4.228661680804438e-25
99600000	0.0004108707930629932	1.3788230477716325e-51	-9.724800159251362e-36	4.6285083987583846e-14	1.2773353797972482e-14	0.009178258338814489	3.9820674526169097e-23	7.495417522966929e-11	6.981601612487631e-18	6.311547890269751e-19	4.228661680804438e-25
99700000	0.0004108707930629932	1.3788230477716325e-51	-9.734574354467938e-36	4.6285083987583846e-14	1.2773353797972482e-14	0.009178258338814489	3.9820674526169097e-23	7.495417522966929e-11	6.981601612487631e-18	6.311547890269751e-19	4.228661680804438e-25
99800000	0.0004108707930629932	1.3788230477716325e-51	-9.744348549829925e-36	4.6285083987583846e-14	1.2773353797972482e-14	0.009178258338814489	3.9820674526169097e-23	7.495417522966929e-11	6.981601612487631e-18	6.311547890269751e-19	4.228661680804438e-25
99900000	0.0004108707930629932	1.3788230477716325e-51	-9.754122745343619e-36	4.6285083987583846e-14	1.2773353797972482e-14	0.009178258338814489	3.9820674526169097e-23	7.495417522966929e-11	6.981601612487631e-18	6.311547890269751e-19	4.228661680804438e-25
100000000	0.0004108707930629932	1.3788230477716325e-51	-9.763896941015316e-36	4.6285083987583846e-14	1.2773353797972482e-14	0.009178258338814489	3.9820674526169097e-23	7.495417522966929e-11	6.981601612487631e-18	6.311547890269751e-19	4.228661680804438e-25
