# Supplementary material for: Thermodynamics Underpinning the Microbial Community‐Level Nitrogen Energy Metabolism
Source: Environ Microbiol. 2025 Feb 16;27(2):e70055. doi: 10.1111/1462-2920.70055 (PMC11830459; doi:10.1111/1462-2920.70055)
Supplement: Supplementary file 1 — Data S1. [file EMI-27-e70055-s001.zip › SI/Nnetwork/Results/kdef_-10/Iin_-5/p_0.2/O2_-6.8_H_-7..csv]

time	N2	N2H4	N2H5	N2O	NH2OH	NH3	NH3OH	NH4	NO	NO2	NO3
0	0.00001	0.00001	0.00001	0.00001	0.00001	0.00001	0.00001	0.00001	0.00001	0.00001	0.00001
100000	0.004988679077661061	1.9132309168737237e-49	1.8844395633897246e-63	2.9768692286119304e-10	3.970027296481762e-15	0.000022641247937932066	-6.455536966131493e-22	1.8489935088291268e-17	1.0898810252436155e-13	7.944140784265964e-13	4.587103885027563e-13
200000	0.004988679077661062	1.9132309168737233e-49	1.8844395633919333e-63	2.9768692286119304e-10	3.970027296489858e-15	0.000022641247937932066	-6.454295673484351e-22	1.8489936366189352e-17	1.0898810252436152e-13	7.944140784279778e-13	4.58710388502785e-13
300000	0.00498867907766106	1.9132309168737264e-49	1.8844395633921127e-63	2.9768692286119304e-10	3.970027296490478e-15	0.000022641247937932066	-6.453054380836856e-22	1.8489936463983172e-17	1.0898810252436156e-13	7.944140784280835e-13	4.587103885027873e-13
400000	0.00498867907766106	1.913230916873728e-49	1.8844395633921065e-63	2.97686922861193e-10	3.970027296490435e-15	0.00002264124793793207	-6.45181308818933e-22	1.8489936457214413e-17	1.0898810252436159e-13	7.944140784280762e-13	4.587103885027871e-13
500000	0.00498867907766106	1.9132309168737283e-49	1.8844395633921046e-63	2.97686922861193e-10	3.970027296490422e-15	0.00002264124793793207	-6.450571795541804e-22	1.8489936455175667e-17	1.089881025243616e-13	7.94414078428074e-13	4.587103885027871e-13
600000	0.00498867907766106	1.913230916873728e-49	1.884439563392106e-63	2.97686922861193e-10	3.970027296490431e-15	0.00002264124793793207	-6.44933050289428e-22	1.8489936456540726e-17	1.0898810252436159e-13	7.944140784280755e-13	4.587103885027871e-13
700000	0.00498867907766106	1.913230916873727e-49	1.8844395633921092e-63	2.97686922861193e-10	3.9700272964904525e-15	0.00002264124793793207	-6.448089210246757e-22	1.848993645998338e-17	1.0898810252436157e-13	7.944140784280793e-13	4.587103885027872e-13
800000	0.004988679077661061	1.9132309168737264e-49	1.8844395633921133e-63	2.9768692286119304e-10	3.970027296490479e-15	0.00002264124793793207	-6.446847917599234e-22	1.8489936464177423e-17	1.0898810252436156e-13	7.944140784280838e-13	4.587103885027873e-13
900000	0.004988679077661062	1.9132309168737252e-49	1.8844395633921168e-63	2.9768692286119304e-10	3.970027296490502e-15	0.00002264124793793207	-6.445606624951711e-22	1.848993646779665e-17	1.0898810252436155e-13	7.944140784280877e-13	4.587103885027874e-13
1000000	0.004988679077661062	1.913230916873725e-49	1.8844395633921184e-63	2.9768692286119304e-10	3.970027296490513e-15	0.00002264124793793207	-6.444365332304187e-22	1.848993646951485e-17	1.0898810252436155e-13	7.944140784280896e-13	4.587103885027875e-13
1100000	0.004988679077661062	1.913230916873725e-49	1.8844395633921184e-63	2.9768692286119304e-10	3.970027296490513e-15	0.00002264124793793207	-6.443124039656662e-22	1.8489936469519275e-17	1.0898810252436155e-13	7.944140784280896e-13	4.587103885027875e-13
1200000	0.004988679077661062	1.913230916873725e-49	1.8844395633921184e-63	2.9768692286119304e-10	3.970027296490513e-15	0.00002264124793793207	-6.441882747009138e-22	1.848993646951301e-17	1.0898810252436155e-13	7.944140784280896e-13	4.587103885027875e-13
1300000	0.004988679077661062	1.913230916873725e-49	1.8844395633921184e-63	2.9768692286119304e-10	3.970027296490513e-15	0.00002264124793793207	-6.440641454361614e-22	1.8489936469512274e-17	1.0898810252436155e-13	7.944140784280896e-13	4.587103885027875e-13
1400000	0.004988679077661062	1.9132309168737245e-49	1.8844395633921184e-63	2.97686922861193e-10	3.970027296490513e-15	0.00002264124793793207	-6.43940016171409e-22	1.8489936469515327e-17	1.0898810252436155e-13	7.944140784280896e-13	4.587103885027875e-13
1500000	0.004988679077661062	1.9132309168737245e-49	1.884439563392118e-63	2.97686922861193e-10	3.9700272964905125e-15	0.000022641247937932066	-6.438158869066565e-22	1.8489936469520433e-17	1.0898810252436156e-13	7.944140784280895e-13	4.587103885027874e-13
1600000	0.004988679077661061	1.9132309168737245e-49	1.884439563392118e-63	2.97686922861193e-10	3.9700272964905125e-15	0.000022641247937932066	-6.436917576419041e-22	1.848993646952585e-17	1.0898810252436156e-13	7.944140784280895e-13	4.587103885027874e-13
1700000	0.004988679077661061	1.9132309168737245e-49	1.884439563392118e-63	2.97686922861193e-10	3.9700272964905125e-15	0.000022641247937932066	-6.435676283771517e-22	1.8489936469529838e-17	1.0898810252436156e-13	7.944140784280895e-13	4.587103885027874e-13
1800000	0.004988679077661061	1.9132309168737245e-49	1.884439563392118e-63	2.97686922861193e-10	3.9700272964905125e-15	0.000022641247937932066	-6.4344349911239925e-22	1.848993646953084e-17	1.0898810252436156e-13	7.944140784280895e-13	4.587103885027874e-13
1900000	0.004988679077661061	1.9132309168737245e-49	1.884439563392118e-63	2.97686922861193e-10	3.9700272964905125e-15	0.000022641247937932066	-6.433193698476468e-22	1.8489936469530818e-17	1.0898810252436156e-13	7.944140784280895e-13	4.587103885027874e-13
2000000	0.004988679077661061	1.9132309168737245e-49	1.884439563392118e-63	2.97686922861193e-10	3.9700272964905125e-15	0.000022641247937932066	-6.431952405828944e-22	1.8489936469530796e-17	1.0898810252436156e-13	7.944140784280894e-13	4.587103885027874e-13
2100000	0.004988679077661061	1.9132309168737245e-49	1.884439563392118e-63	2.97686922861193e-10	3.9700272964905125e-15	0.000022641247937932066	-6.43071111318142e-22	1.8489936469530778e-17	1.0898810252436156e-13	7.944140784280894e-13	4.587103885027874e-13
2200000	0.00498867907766106	1.9132309168737245e-49	1.884439563392118e-63	2.97686922861193e-10	3.9700272964905125e-15	0.000022641247937932066	-6.429469820533895e-22	1.848993646953076e-17	1.0898810252436156e-13	7.944140784280894e-13	4.587103885027873e-13
2300000	0.00498867907766106	1.913230916873724e-49	1.884439563392118e-63	2.97686922861193e-10	3.970027296490512e-15	0.000022641247937932066	-6.428228527886371e-22	1.8489936469530744e-17	1.0898810252436157e-13	7.944140784280894e-13	4.587103885027873e-13
2400000	0.00498867907766106	1.913230916873724e-49	1.884439563392118e-63	2.97686922861193e-10	3.970027296490512e-15	0.000022641247937932062	-6.426987235238847e-22	1.848993646953073e-17	1.0898810252436157e-13	7.944140784280894e-13	4.587103885027873e-13
2500000	0.00498867907766106	1.913230916873724e-49	1.884439563392118e-63	2.97686922861193e-10	3.970027296490512e-15	0.000022641247937932062	-6.425745942591323e-22	1.8489936469530713e-17	1.0898810252436157e-13	7.944140784280894e-13	4.587103885027873e-13
2600000	0.00498867907766106	1.913230916873724e-49	1.884439563392118e-63	2.97686922861193e-10	3.970027296490512e-15	0.000022641247937932062	-6.424504649943798e-22	1.8489936469530698e-17	1.0898810252436157e-13	7.944140784280893e-13	4.587103885027873e-13
2700000	0.00498867907766106	1.913230916873724e-49	1.8844395633921179e-63	2.97686922861193e-10	3.970027296490512e-15	0.000022641247937932062	-6.423263357296274e-22	1.8489936469530686e-17	1.0898810252436157e-13	7.944140784280893e-13	4.587103885027873e-13
2800000	0.00498867907766106	1.913230916873724e-49	1.8844395633921179e-63	2.97686922861193e-10	3.970027296490512e-15	0.000022641247937932062	-6.42202206464875e-22	1.8489936469530673e-17	1.0898810252436157e-13	7.944140784280893e-13	4.587103885027873e-13
2900000	0.00498867907766106	1.913230916873724e-49	1.8844395633921179e-63	2.97686922861193e-10	3.970027296490512e-15	0.000022641247937932062	-6.420780772001225e-22	1.8489936469530664e-17	1.0898810252436157e-13	7.944140784280893e-13	4.587103885027873e-13
3000000	0.00498867907766106	1.913230916873724e-49	1.8844395633921179e-63	2.97686922861193e-10	3.970027296490512e-15	0.000022641247937932062	-6.419539479353701e-22	1.8489936469530652e-17	1.0898810252436157e-13	7.944140784280893e-13	4.587103885027873e-13
3100000	0.00498867907766106	1.913230916873724e-49	1.8844395633921179e-63	2.97686922861193e-10	3.970027296490512e-15	0.000022641247937932062	-6.418298186706177e-22	1.8489936469530642e-17	1.0898810252436157e-13	7.944140784280893e-13	4.587103885027873e-13
3200000	0.00498867907766106	1.913230916873724e-49	1.8844395633921179e-63	2.97686922861193e-10	3.970027296490512e-15	0.000022641247937932062	-6.417056894058653e-22	1.8489936469530636e-17	1.0898810252436157e-13	7.944140784280893e-13	4.587103885027873e-13
3300000	0.00498867907766106	1.913230916873724e-49	1.8844395633921179e-63	2.97686922861193e-10	3.970027296490512e-15	0.000022641247937932062	-6.415815601411128e-22	1.8489936469530627e-17	1.0898810252436157e-13	7.944140784280893e-13	4.587103885027873e-13
3400000	0.004988679077661059	1.913230916873724e-49	1.8844395633921179e-63	2.97686922861193e-10	3.970027296490512e-15	0.000022641247937932062	-6.414574308763604e-22	1.848993646953062e-17	1.0898810252436157e-13	7.944140784280893e-13	4.587103885027873e-13
3500000	0.004988679077661059	1.913230916873724e-49	1.8844395633921179e-63	2.97686922861193e-10	3.970027296490512e-15	0.000022641247937932062	-6.41333301611608e-22	1.8489936469530615e-17	1.0898810252436157e-13	7.944140784280893e-13	4.587103885027873e-13
3600000	0.004988679077661059	1.913230916873724e-49	1.8844395633921179e-63	2.97686922861193e-10	3.970027296490512e-15	0.000022641247937932062	-6.412091723468555e-22	1.848993646953061e-17	1.0898810252436157e-13	7.944140784280893e-13	4.587103885027873e-13
3700000	0.004988679077661059	1.913230916873724e-49	1.8844395633921179e-63	2.97686922861193e-10	3.970027296490512e-15	0.000022641247937932062	-6.410850430821031e-22	1.8489936469530605e-17	1.0898810252436157e-13	7.944140784280892e-13	4.587103885027873e-13
3800000	0.004988679077661059	1.9132309168737237e-49	1.8844395633921179e-63	2.97686922861193e-10	3.970027296490512e-15	0.000022641247937932062	-6.409609138173507e-22	1.8489936469530602e-17	1.0898810252436157e-13	7.944140784280892e-13	4.587103885027873e-13
3900000	0.004988679077661059	1.9132309168737237e-49	1.8844395633921179e-63	2.97686922861193e-10	3.970027296490512e-15	0.000022641247937932062	-6.408367845525983e-22	1.84899364695306e-17	1.0898810252436157e-13	7.944140784280892e-13	4.587103885027872e-13
4000000	0.004988679077661059	1.9132309168737237e-49	1.8844395633921179e-63	2.97686922861193e-10	3.970027296490512e-15	0.000022641247937932062	-6.407126552878458e-22	1.8489936469530596e-17	1.0898810252436157e-13	7.944140784280892e-13	4.587103885027872e-13
4100000	0.004988679077661059	1.9132309168737237e-49	1.8844395633921179e-63	2.97686922861193e-10	3.970027296490512e-15	0.000022641247937932062	-6.405885260230934e-22	1.8489936469530593e-17	1.0898810252436157e-13	7.944140784280892e-13	4.587103885027872e-13
4200000	0.004988679077661059	1.9132309168737237e-49	1.8844395633921179e-63	2.97686922861193e-10	3.970027296490512e-15	0.000022641247937932062	-6.40464396758341e-22	1.8489936469530593e-17	1.0898810252436157e-13	7.944140784280892e-13	4.587103885027872e-13
4300000	0.004988679077661059	1.9132309168737237e-49	1.8844395633921179e-63	2.97686922861193e-10	3.970027296490512e-15	0.000022641247937932062	-6.4034026749358855e-22	1.8489936469530593e-17	1.0898810252436157e-13	7.944140784280892e-13	4.587103885027872e-13
4400000	0.004988679077661059	1.9132309168737237e-49	1.8844395633921179e-63	2.97686922861193e-10	3.970027296490512e-15	0.000022641247937932062	-6.402161382288361e-22	1.8489936469530593e-17	1.0898810252436157e-13	7.944140784280892e-13	4.587103885027872e-13
4500000	0.004988679077661059	1.9132309168737237e-49	1.8844395633921179e-63	2.97686922861193e-10	3.970027296490512e-15	0.000022641247937932062	-6.400920089640837e-22	1.8489936469530593e-17	1.0898810252436157e-13	7.944140784280892e-13	4.587103885027872e-13
4600000	0.004988679077661059	1.9132309168737237e-49	1.8844395633921179e-63	2.97686922861193e-10	3.970027296490512e-15	0.000022641247937932062	-6.399678796993313e-22	1.8489936469530596e-17	1.0898810252436157e-13	7.944140784280892e-13	4.587103885027872e-13
4700000	0.004988679077661059	1.9132309168737237e-49	1.8844395633921179e-63	2.97686922861193e-10	3.970027296490512e-15	0.000022641247937932062	-6.398437504345788e-22	1.8489936469530596e-17	1.0898810252436157e-13	7.944140784280892e-13	4.587103885027872e-13
4800000	0.00498867907766106	1.9132309168737237e-49	1.8844395633921179e-63	2.97686922861193e-10	3.970027296490512e-15	0.000022641247937932062	-6.397196211698264e-22	1.84899364695306e-17	1.0898810252436157e-13	7.944140784280892e-13	4.587103885027872e-13
4900000	0.00498867907766106	1.9132309168737237e-49	1.8844395633921179e-63	2.97686922861193e-10	3.970027296490512e-15	0.000022641247937932062	-6.39595491905074e-22	1.8489936469530602e-17	1.0898810252436157e-13	7.944140784280892e-13	4.587103885027873e-13
5000000	0.00498867907766106	1.9132309168737237e-49	1.8844395633921179e-63	2.97686922861193e-10	3.970027296490512e-15	0.000022641247937932062	-6.394713626403216e-22	1.8489936469530605e-17	1.0898810252436157e-13	7.944140784280892e-13	4.587103885027873e-13
5100000	0.00498867907766106	1.9132309168737237e-49	1.8844395633921179e-63	2.97686922861193e-10	3.970027296490512e-15	0.000022641247937932062	-6.393472333755691e-22	1.848993646953061e-17	1.0898810252436157e-13	7.944140784280892e-13	4.587103885027873e-13
5200000	0.00498867907766106	1.9132309168737237e-49	1.8844395633921179e-63	2.97686922861193e-10	3.970027296490512e-15	0.000022641247937932062	-6.392231041108167e-22	1.8489936469530615e-17	1.0898810252436157e-13	7.944140784280893e-13	4.587103885027873e-13
5300000	0.00498867907766106	1.9132309168737237e-49	1.8844395633921179e-63	2.97686922861193e-10	3.970027296490512e-15	0.000022641247937932062	-6.390989748460643e-22	1.8489936469530618e-17	1.0898810252436157e-13	7.944140784280893e-13	4.587103885027873e-13
5400000	0.00498867907766106	1.9132309168737237e-49	1.8844395633921179e-63	2.97686922861193e-10	3.970027296490512e-15	0.000022641247937932062	-6.389748455813118e-22	1.8489936469530624e-17	1.0898810252436157e-13	7.944140784280893e-13	4.587103885027873e-13
5500000	0.00498867907766106	1.9132309168737237e-49	1.8844395633921179e-63	2.97686922861193e-10	3.970027296490512e-15	0.000022641247937932062	-6.388507163165594e-22	1.8489936469530627e-17	1.0898810252436157e-13	7.944140784280893e-13	4.587103885027873e-13
5600000	0.00498867907766106	1.9132309168737237e-49	1.8844395633921179e-63	2.97686922861193e-10	3.970027296490512e-15	0.000022641247937932062	-6.38726587051807e-22	1.8489936469530633e-17	1.0898810252436156e-13	7.944140784280893e-13	4.587103885027873e-13
5700000	0.00498867907766106	1.9132309168737237e-49	1.8844395633921179e-63	2.97686922861193e-10	3.970027296490512e-15	0.000022641247937932062	-6.386024577870546e-22	1.848993646953064e-17	1.0898810252436156e-13	7.944140784280893e-13	4.587103885027873e-13
5800000	0.00498867907766106	1.9132309168737237e-49	1.8844395633921179e-63	2.97686922861193e-10	3.970027296490512e-15	0.000022641247937932062	-6.384783285223021e-22	1.8489936469530645e-17	1.0898810252436156e-13	7.944140784280893e-13	4.587103885027873e-13
5900000	0.00498867907766106	1.9132309168737237e-49	1.8844395633921179e-63	2.97686922861193e-10	3.970027296490512e-15	0.000022641247937932062	-6.383541992575497e-22	1.8489936469530652e-17	1.0898810252436156e-13	7.944140784280893e-13	4.587103885027873e-13
6000000	0.00498867907766106	1.9132309168737237e-49	1.8844395633921179e-63	2.97686922861193e-10	3.970027296490512e-15	0.000022641247937932062	-6.382300699927973e-22	1.8489936469530658e-17	1.0898810252436156e-13	7.944140784280893e-13	4.587103885027873e-13
6100000	0.00498867907766106	1.9132309168737237e-49	1.8844395633921179e-63	2.97686922861193e-10	3.970027296490512e-15	0.000022641247937932062	-6.3810594072804485e-22	1.8489936469530664e-17	1.0898810252436156e-13	7.944140784280893e-13	4.587103885027873e-13
6200000	0.00498867907766106	1.9132309168737237e-49	1.8844395633921179e-63	2.97686922861193e-10	3.970027296490512e-15	0.000022641247937932062	-6.379818114632924e-22	1.848993646953067e-17	1.0898810252436156e-13	7.944140784280893e-13	4.587103885027873e-13
6300000	0.00498867907766106	1.9132309168737237e-49	1.8844395633921179e-63	2.97686922861193e-10	3.970027296490512e-15	0.000022641247937932062	-6.3785768219854e-22	1.848993646953068e-17	1.0898810252436156e-13	7.944140784280893e-13	4.587103885027873e-13
6400000	0.00498867907766106	1.9132309168737237e-49	1.8844395633921179e-63	2.97686922861193e-10	3.970027296490512e-15	0.000022641247937932062	-6.377335529337876e-22	1.8489936469530686e-17	1.0898810252436156e-13	7.944140784280893e-13	4.587103885027873e-13
6500000	0.00498867907766106	1.9132309168737237e-49	1.8844395633921179e-63	2.97686922861193e-10	3.970027296490512e-15	0.000022641247937932062	-6.376094236690351e-22	1.8489936469530692e-17	1.0898810252436156e-13	7.944140784280893e-13	4.587103885027873e-13
6600000	0.004988679077661061	1.9132309168737237e-49	1.8844395633921179e-63	2.97686922861193e-10	3.970027296490512e-15	0.000022641247937932062	-6.374852944042827e-22	1.84899364695307e-17	1.0898810252436156e-13	7.944140784280893e-13	4.587103885027873e-13
6700000	0.004988679077661061	1.9132309168737237e-49	1.8844395633921179e-63	2.97686922861193e-10	3.970027296490512e-15	0.000022641247937932062	-6.373611651395303e-22	1.8489936469530707e-17	1.0898810252436156e-13	7.944140784280894e-13	4.587103885027873e-13
6800000	0.004988679077661061	1.9132309168737237e-49	1.8844395633921179e-63	2.97686922861193e-10	3.970027296490512e-15	0.000022641247937932062	-6.3723703587477785e-22	1.8489936469530713e-17	1.0898810252436156e-13	7.944140784280894e-13	4.587103885027873e-13
6900000	0.004988679077661061	1.9132309168737237e-49	1.8844395633921179e-63	2.97686922861193e-10	3.970027296490512e-15	0.000022641247937932062	-6.371129066100254e-22	1.8489936469530722e-17	1.0898810252436156e-13	7.944140784280894e-13	4.587103885027873e-13
7000000	0.004988679077661061	1.9132309168737237e-49	1.8844395633921179e-63	2.97686922861193e-10	3.970027296490512e-15	0.000022641247937932066	-6.36988777345273e-22	1.848993646953073e-17	1.0898810252436155e-13	7.944140784280894e-13	4.587103885027873e-13
7100000	0.004988679077661061	1.9132309168737237e-49	1.8844395633921179e-63	2.97686922861193e-10	3.970027296490512e-15	0.000022641247937932066	-6.368646480805206e-22	1.8489936469530738e-17	1.0898810252436155e-13	7.944140784280894e-13	4.587103885027873e-13
7200000	0.004988679077661061	1.9132309168737237e-49	1.8844395633921179e-63	2.97686922861193e-10	3.970027296490512e-15	0.000022641247937932066	-6.367405188157681e-22	1.8489936469530744e-17	1.0898810252436155e-13	7.944140784280894e-13	4.587103885027873e-13
7300000	0.004988679077661061	1.9132309168737237e-49	1.8844395633921179e-63	2.9768692286119304e-10	3.970027296490512e-15	0.000022641247937932066	-6.366163895510157e-22	1.848993646953075e-17	1.0898810252436155e-13	7.944140784280894e-13	4.587103885027873e-13
7400000	0.004988679077661061	1.9132309168737237e-49	1.8844395633921179e-63	2.9768692286119304e-10	3.970027296490512e-15	0.000022641247937932066	-6.364922602862633e-22	1.848993646953076e-17	1.0898810252436155e-13	7.944140784280894e-13	4.587103885027873e-13
7500000	0.004988679077661061	1.9132309168737237e-49	1.8844395633921179e-63	2.9768692286119304e-10	3.970027296490512e-15	0.000022641247937932066	-6.363681310215109e-22	1.8489936469530766e-17	1.0898810252436155e-13	7.944140784280894e-13	4.587103885027874e-13
7600000	0.004988679077661061	1.9132309168737237e-49	1.8844395633921179e-63	2.9768692286119304e-10	3.9700272964905125e-15	0.000022641247937932066	-6.362440017567584e-22	1.8489936469530772e-17	1.0898810252436155e-13	7.944140784280894e-13	4.587103885027874e-13
7700000	0.004988679077661061	1.9132309168737237e-49	1.8844395633921179e-63	2.9768692286119304e-10	3.9700272964905125e-15	0.000022641247937932066	-6.36119872492006e-22	1.8489936469530778e-17	1.0898810252436155e-13	7.944140784280894e-13	4.587103885027874e-13
7800000	0.004988679077661061	1.9132309168737237e-49	1.8844395633921179e-63	2.9768692286119304e-10	3.9700272964905125e-15	0.000022641247937932066	-6.359957432272536e-22	1.8489936469530784e-17	1.0898810252436155e-13	7.944140784280894e-13	4.587103885027874e-13
7900000	0.004988679077661061	1.9132309168737237e-49	1.8844395633921179e-63	2.9768692286119304e-10	3.9700272964905125e-15	0.000022641247937932066	-6.358716139625011e-22	1.848993646953079e-17	1.0898810252436155e-13	7.944140784280894e-13	4.587103885027874e-13
8000000	0.004988679077661062	1.9132309168737237e-49	1.8844395633921179e-63	2.9768692286119304e-10	3.9700272964905125e-15	0.000022641247937932066	-6.357474846977487e-22	1.8489936469530796e-17	1.0898810252436155e-13	7.944140784280894e-13	4.587103885027874e-13
8100000	0.004988679077661062	1.9132309168737237e-49	1.8844395633921179e-63	2.9768692286119304e-10	3.9700272964905125e-15	0.000022641247937932066	-6.356233554329963e-22	1.8489936469530803e-17	1.0898810252436155e-13	7.944140784280895e-13	4.587103885027874e-13
8200000	0.004988679077661062	1.9132309168737237e-49	1.8844395633921179e-63	2.9768692286119304e-10	3.9700272964905125e-15	0.000022641247937932066	-6.354992261682439e-22	1.848993646953081e-17	1.0898810252436155e-13	7.944140784280895e-13	4.587103885027874e-13
8300000	0.004988679077661062	1.9132309168737237e-49	1.8844395633921179e-63	2.9768692286119304e-10	3.9700272964905125e-15	0.000022641247937932066	-6.353750969034914e-22	1.8489936469530815e-17	1.0898810252436155e-13	7.944140784280895e-13	4.587103885027874e-13
8400000	0.004988679077661062	1.9132309168737237e-49	1.8844395633921179e-63	2.9768692286119304e-10	3.9700272964905125e-15	0.000022641247937932066	-6.35250967638739e-22	1.8489936469530818e-17	1.0898810252436154e-13	7.944140784280895e-13	4.587103885027874e-13
8500000	0.004988679077661062	1.9132309168737237e-49	1.8844395633921179e-63	2.9768692286119304e-10	3.9700272964905125e-15	0.000022641247937932066	-6.351268383739866e-22	1.8489936469530824e-17	1.0898810252436154e-13	7.944140784280895e-13	4.587103885027874e-13
8600000	0.004988679077661062	1.9132309168737237e-49	1.8844395633921179e-63	2.9768692286119304e-10	3.9700272964905125e-15	0.000022641247937932066	-6.3500270910923415e-22	1.8489936469530827e-17	1.0898810252436154e-13	7.944140784280895e-13	4.587103885027874e-13
8700000	0.004988679077661062	1.9132309168737237e-49	1.8844395633921179e-63	2.9768692286119304e-10	3.9700272964905125e-15	0.000022641247937932066	-6.348785798444817e-22	1.848993646953083e-17	1.0898810252436154e-13	7.944140784280895e-13	4.587103885027874e-13
8800000	0.004988679077661062	1.9132309168737237e-49	1.8844395633921179e-63	2.9768692286119304e-10	3.9700272964905125e-15	0.000022641247937932066	-6.347544505797293e-22	1.8489936469530833e-17	1.0898810252436154e-13	7.944140784280895e-13	4.587103885027874e-13
8900000	0.004988679077661062	1.9132309168737237e-49	1.8844395633921179e-63	2.9768692286119304e-10	3.9700272964905125e-15	0.000022641247937932066	-6.346303213149769e-22	1.8489936469530837e-17	1.0898810252436154e-13	7.944140784280895e-13	4.587103885027874e-13
9000000	0.004988679077661062	1.9132309168737237e-49	1.8844395633921179e-63	2.9768692286119304e-10	3.9700272964905125e-15	0.000022641247937932066	-6.345061920502244e-22	1.848993646953084e-17	1.0898810252436154e-13	7.944140784280895e-13	4.587103885027874e-13
9100000	0.004988679077661062	1.9132309168737237e-49	1.8844395633921179e-63	2.9768692286119304e-10	3.9700272964905125e-15	0.000022641247937932066	-6.34382062785472e-22	1.848993646953084e-17	1.0898810252436154e-13	7.944140784280895e-13	4.587103885027874e-13
9200000	0.004988679077661062	1.9132309168737237e-49	1.8844395633921179e-63	2.9768692286119304e-10	3.9700272964905125e-15	0.000022641247937932066	-6.342579335207196e-22	1.8489936469530843e-17	1.0898810252436154e-13	7.944140784280895e-13	4.587103885027874e-13
9300000	0.004988679077661062	1.9132309168737237e-49	1.8844395633921179e-63	2.9768692286119304e-10	3.9700272964905125e-15	0.000022641247937932066	-6.341338042559672e-22	1.8489936469530843e-17	1.0898810252436154e-13	7.944140784280895e-13	4.587103885027874e-13
9400000	0.004988679077661062	1.9132309168737237e-49	1.8844395633921179e-63	2.9768692286119304e-10	3.9700272964905125e-15	0.000022641247937932066	-6.340096749912147e-22	1.8489936469530843e-17	1.0898810252436154e-13	7.944140784280895e-13	4.587103885027874e-13
9500000	0.004988679077661062	1.9132309168737237e-49	1.8844395633921179e-63	2.9768692286119304e-10	3.9700272964905125e-15	0.000022641247937932066	-6.338855457264623e-22	1.8489936469530843e-17	1.0898810252436154e-13	7.944140784280895e-13	4.587103885027874e-13
9600000	0.004988679077661062	1.9132309168737237e-49	1.8844395633921179e-63	2.9768692286119304e-10	3.9700272964905125e-15	0.000022641247937932066	-6.337614164617099e-22	1.8489936469530843e-17	1.0898810252436154e-13	7.944140784280895e-13	4.587103885027874e-13
9700000	0.004988679077661062	1.9132309168737237e-49	1.8844395633921179e-63	2.9768692286119304e-10	3.9700272964905125e-15	0.000022641247937932066	-6.336372871969574e-22	1.8489936469530843e-17	1.0898810252436154e-13	7.944140784280895e-13	4.587103885027874e-13
9800000	0.004988679077661062	1.9132309168737237e-49	1.8844395633921179e-63	2.9768692286119304e-10	3.9700272964905125e-15	0.000022641247937932066	-6.33513157932205e-22	1.8489936469530843e-17	1.0898810252436154e-13	7.944140784280895e-13	4.587103885027874e-13
9900000	0.004988679077661062	1.9132309168737237e-49	1.8844395633921179e-63	2.9768692286119304e-10	3.9700272964905125e-15	0.000022641247937932066	-6.333890286674526e-22	1.8489936469530843e-17	1.0898810252436154e-13	7.944140784280895e-13	4.587103885027874e-13
10000000	0.004988679077661062	1.9132309168737237e-49	1.8844395633921179e-63	2.9768692286119304e-10	3.9700272964905125e-15	0.000022641247937932066	-6.332648994027002e-22	1.8489936469530843e-17	1.0898810252436154e-13	7.944140784280895e-13	4.587103885027874e-13
10100000	0.004988679077661062	1.9132309168737237e-49	1.8844395633921179e-63	2.9768692286119304e-10	3.9700272964905125e-15	0.000022641247937932066	-6.331407701379477e-22	1.8489936469530843e-17	1.0898810252436154e-13	7.944140784280895e-13	4.587103885027874e-13
10200000	0.004988679077661062	1.9132309168737237e-49	1.8844395633921179e-63	2.9768692286119304e-10	3.9700272964905125e-15	0.000022641247937932066	-6.330166408731953e-22	1.8489936469530843e-17	1.0898810252436154e-13	7.944140784280895e-13	4.587103885027874e-13
10300000	0.004988679077661062	1.9132309168737237e-49	1.8844395633921179e-63	2.9768692286119304e-10	3.9700272964905125e-15	0.000022641247937932066	-6.328925116084429e-22	1.8489936469530843e-17	1.0898810252436154e-13	7.944140784280895e-13	4.587103885027874e-13
10400000	0.004988679077661062	1.9132309168737237e-49	1.8844395633921179e-63	2.9768692286119304e-10	3.9700272964905125e-15	0.000022641247937932066	-6.327683823436904e-22	1.8489936469530843e-17	1.0898810252436154e-13	7.944140784280895e-13	4.587103885027874e-13
10500000	0.004988679077661062	1.9132309168737237e-49	1.8844395633921179e-63	2.9768692286119304e-10	3.9700272964905125e-15	0.000022641247937932066	-6.32644253078938e-22	1.8489936469530843e-17	1.0898810252436154e-13	7.944140784280895e-13	4.587103885027874e-13
10600000	0.004988679077661062	1.9132309168737237e-49	1.8844395633921179e-63	2.9768692286119304e-10	3.9700272964905125e-15	0.000022641247937932066	-6.325201238141856e-22	1.8489936469530843e-17	1.0898810252436154e-13	7.944140784280895e-13	4.587103885027874e-13
10700000	0.004988679077661062	1.9132309168737237e-49	1.8844395633921179e-63	2.9768692286119304e-10	3.9700272964905125e-15	0.000022641247937932066	-6.323959945494332e-22	1.8489936469530843e-17	1.0898810252436154e-13	7.944140784280895e-13	4.587103885027874e-13
10800000	0.004988679077661062	1.9132309168737237e-49	1.8844395633921179e-63	2.9768692286119304e-10	3.9700272964905125e-15	0.000022641247937932066	-6.322718652846807e-22	1.8489936469530843e-17	1.0898810252436154e-13	7.944140784280895e-13	4.587103885027874e-13
10900000	0.004988679077661062	1.9132309168737233e-49	1.8844395633921179e-63	2.9768692286119304e-10	3.9700272964905125e-15	0.000022641247937932066	-6.321477360199283e-22	1.8489936469530843e-17	1.0898810252436154e-13	7.944140784280895e-13	4.587103885027874e-13
11000000	0.004988679077661062	1.9132309168737233e-49	1.8844395633921179e-63	2.9768692286119304e-10	3.9700272964905125e-15	0.000022641247937932066	-6.320236067551759e-22	1.8489936469530843e-17	1.0898810252436154e-13	7.944140784280895e-13	4.587103885027874e-13
11100000	0.004988679077661062	1.9132309168737233e-49	1.8844395633921179e-63	2.9768692286119304e-10	3.9700272964905125e-15	0.000022641247937932066	-6.3189947749042345e-22	1.8489936469530843e-17	1.0898810252436154e-13	7.944140784280895e-13	4.587103885027874e-13
11200000	0.004988679077661062	1.9132309168737233e-49	1.8844395633921179e-63	2.9768692286119304e-10	3.9700272964905125e-15	0.000022641247937932066	-6.31775348225671e-22	1.8489936469530843e-17	1.0898810252436154e-13	7.944140784280895e-13	4.587103885027874e-13
11300000	0.004988679077661062	1.9132309168737233e-49	1.8844395633921176e-63	2.9768692286119304e-10	3.9700272964905125e-15	0.000022641247937932066	-6.316512189609186e-22	1.8489936469530843e-17	1.0898810252436154e-13	7.944140784280895e-13	4.587103885027874e-13
11400000	0.004988679077661062	1.9132309168737233e-49	1.8844395633921176e-63	2.9768692286119304e-10	3.9700272964905125e-15	0.000022641247937932066	-6.315270896961662e-22	1.8489936469530843e-17	1.0898810252436154e-13	7.944140784280895e-13	4.587103885027874e-13
11500000	0.004988679077661062	1.9132309168737233e-49	1.8844395633921176e-63	2.9768692286119304e-10	3.9700272964905125e-15	0.000022641247937932066	-6.314029604314137e-22	1.8489936469530843e-17	1.0898810252436154e-13	7.944140784280895e-13	4.587103885027874e-13
11600000	0.004988679077661062	1.9132309168737233e-49	1.8844395633921176e-63	2.9768692286119304e-10	3.9700272964905125e-15	0.000022641247937932066	-6.312788311666613e-22	1.8489936469530843e-17	1.0898810252436154e-13	7.944140784280895e-13	4.587103885027874e-13
11700000	0.004988679077661062	1.9132309168737233e-49	1.8844395633921176e-63	2.9768692286119304e-10	3.9700272964905125e-15	0.000022641247937932066	-6.311547019019088e-22	1.8489936469530843e-17	1.0898810252436154e-13	7.944140784280895e-13	4.587103885027874e-13
11800000	0.004988679077661062	1.9132309168737233e-49	1.8844395633921176e-63	2.9768692286119304e-10	3.9700272964905125e-15	0.000022641247937932066	-6.310305726371564e-22	1.8489936469530843e-17	1.0898810252436154e-13	7.944140784280895e-13	4.587103885027874e-13
11900000	0.004988679077661062	1.9132309168737233e-49	1.8844395633921176e-63	2.9768692286119304e-10	3.9700272964905125e-15	0.000022641247937932066	-6.309064433724039e-22	1.8489936469530843e-17	1.0898810252436154e-13	7.944140784280895e-13	4.587103885027874e-13
12000000	0.004988679077661062	1.9132309168737233e-49	1.8844395633921176e-63	2.9768692286119304e-10	3.9700272964905125e-15	0.000022641247937932066	-6.307823141076515e-22	1.8489936469530843e-17	1.0898810252436154e-13	7.944140784280895e-13	4.587103885027874e-13
12100000	0.004988679077661062	1.9132309168737233e-49	1.8844395633921176e-63	2.9768692286119304e-10	3.9700272964905125e-15	0.000022641247937932066	-6.306581848428991e-22	1.8489936469530843e-17	1.0898810252436152e-13	7.944140784280895e-13	4.587103885027874e-13
12200000	0.004988679077661062	1.9132309168737233e-49	1.8844395633921176e-63	2.9768692286119304e-10	3.9700272964905125e-15	0.000022641247937932066	-6.3053405557814665e-22	1.8489936469530843e-17	1.0898810252436152e-13	7.944140784280895e-13	4.587103885027874e-13
12300000	0.004988679077661062	1.9132309168737233e-49	1.8844395633921176e-63	2.9768692286119304e-10	3.9700272964905125e-15	0.000022641247937932066	-6.304099263133942e-22	1.8489936469530843e-17	1.0898810252436152e-13	7.944140784280895e-13	4.587103885027874e-13
12400000	0.004988679077661062	1.9132309168737233e-49	1.8844395633921176e-63	2.9768692286119304e-10	3.9700272964905125e-15	0.000022641247937932066	-6.302857970486418e-22	1.8489936469530843e-17	1.0898810252436152e-13	7.944140784280895e-13	4.587103885027874e-13
12500000	0.004988679077661062	1.9132309168737233e-49	1.8844395633921176e-63	2.9768692286119304e-10	3.9700272964905125e-15	0.000022641247937932066	-6.301616677838894e-22	1.8489936469530843e-17	1.0898810252436152e-13	7.944140784280895e-13	4.587103885027874e-13
12600000	0.004988679077661062	1.9132309168737233e-49	1.8844395633921176e-63	2.9768692286119304e-10	3.9700272964905125e-15	0.000022641247937932066	-6.300375385191369e-22	1.8489936469530843e-17	1.0898810252436152e-13	7.944140784280895e-13	4.587103885027874e-13
12700000	0.004988679077661062	1.9132309168737233e-49	1.8844395633921176e-63	2.9768692286119304e-10	3.9700272964905125e-15	0.000022641247937932066	-6.299134092543845e-22	1.8489936469530843e-17	1.0898810252436152e-13	7.944140784280895e-13	4.587103885027874e-13
12800000	0.004988679077661062	1.9132309168737233e-49	1.8844395633921176e-63	2.9768692286119304e-10	3.9700272964905125e-15	0.000022641247937932066	-6.297892799896321e-22	1.8489936469530843e-17	1.0898810252436152e-13	7.944140784280895e-13	4.587103885027874e-13
12900000	0.004988679077661062	1.9132309168737233e-49	1.8844395633921176e-63	2.9768692286119304e-10	3.9700272964905125e-15	0.000022641247937932066	-6.296651507248797e-22	1.8489936469530843e-17	1.0898810252436152e-13	7.944140784280895e-13	4.587103885027874e-13
13000000	0.004988679077661062	1.9132309168737233e-49	1.8844395633921176e-63	2.9768692286119304e-10	3.9700272964905125e-15	0.000022641247937932066	-6.295410214601272e-22	1.8489936469530843e-17	1.0898810252436152e-13	7.944140784280895e-13	4.587103885027874e-13
13100000	0.004988679077661062	1.9132309168737233e-49	1.8844395633921176e-63	2.9768692286119304e-10	3.9700272964905125e-15	0.000022641247937932066	-6.294168921953748e-22	1.8489936469530843e-17	1.0898810252436152e-13	7.944140784280895e-13	4.587103885027874e-13
13200000	0.004988679077661062	1.9132309168737233e-49	1.8844395633921176e-63	2.9768692286119304e-10	3.9700272964905125e-15	0.000022641247937932066	-6.292927629306224e-22	1.8489936469530843e-17	1.0898810252436152e-13	7.944140784280895e-13	4.587103885027874e-13
13300000	0.004988679077661062	1.9132309168737233e-49	1.8844395633921176e-63	2.9768692286119304e-10	3.9700272964905125e-15	0.000022641247937932066	-6.291686336658699e-22	1.8489936469530843e-17	1.0898810252436152e-13	7.944140784280895e-13	4.587103885027874e-13
13400000	0.004988679077661062	1.9132309168737233e-49	1.8844395633921176e-63	2.9768692286119304e-10	3.9700272964905125e-15	0.000022641247937932066	-6.290445044011175e-22	1.8489936469530843e-17	1.0898810252436152e-13	7.944140784280895e-13	4.587103885027874e-13
13500000	0.004988679077661062	1.9132309168737233e-49	1.8844395633921176e-63	2.9768692286119304e-10	3.9700272964905125e-15	0.000022641247937932066	-6.289203751363651e-22	1.8489936469530843e-17	1.0898810252436152e-13	7.944140784280895e-13	4.587103885027874e-13
13600000	0.004988679077661062	1.913230916873723e-49	1.8844395633921176e-63	2.9768692286119304e-10	3.9700272964905125e-15	0.000022641247937932066	-6.287962458716127e-22	1.8489936469530843e-17	1.0898810252436152e-13	7.944140784280895e-13	4.587103885027874e-13
13700000	0.004988679077661062	1.913230916873723e-49	1.8844395633921176e-63	2.9768692286119304e-10	3.9700272964905125e-15	0.000022641247937932066	-6.286721166068602e-22	1.8489936469530843e-17	1.0898810252436152e-13	7.944140784280895e-13	4.587103885027874e-13
13800000	0.004988679077661062	1.913230916873723e-49	1.8844395633921173e-63	2.9768692286119304e-10	3.9700272964905125e-15	0.000022641247937932066	-6.285479873421078e-22	1.8489936469530843e-17	1.0898810252436152e-13	7.944140784280895e-13	4.587103885027874e-13
13900000	0.004988679077661062	1.913230916873723e-49	1.8844395633921173e-63	2.9768692286119304e-10	3.9700272964905125e-15	0.000022641247937932066	-6.284238580773554e-22	1.8489936469530843e-17	1.0898810252436152e-13	7.944140784280895e-13	4.587103885027874e-13
14000000	0.004988679077661062	1.913230916873723e-49	1.8844395633921173e-63	2.9768692286119304e-10	3.9700272964905125e-15	0.000022641247937932066	-6.282997288126029e-22	1.8489936469530843e-17	1.0898810252436152e-13	7.944140784280895e-13	4.587103885027874e-13
14100000	0.004988679077661062	1.913230916873723e-49	1.8844395633921173e-63	2.9768692286119304e-10	3.9700272964905125e-15	0.000022641247937932066	-6.281755995478505e-22	1.8489936469530843e-17	1.0898810252436152e-13	7.944140784280895e-13	4.587103885027874e-13
14200000	0.004988679077661062	1.913230916873723e-49	1.8844395633921173e-63	2.9768692286119304e-10	3.9700272964905125e-15	0.000022641247937932066	-6.280514702830981e-22	1.8489936469530843e-17	1.0898810252436152e-13	7.944140784280895e-13	4.587103885027874e-13
14300000	0.004988679077661062	1.913230916873723e-49	1.8844395633921173e-63	2.9768692286119304e-10	3.9700272964905125e-15	0.000022641247937932066	-6.279273410183457e-22	1.8489936469530846e-17	1.0898810252436152e-13	7.944140784280895e-13	4.587103885027874e-13
14400000	0.004988679077661061	1.913230916873723e-49	1.8844395633921173e-63	2.9768692286119304e-10	3.9700272964905125e-15	0.000022641247937932066	-6.278032117535932e-22	1.8489936469530846e-17	1.0898810252436152e-13	7.944140784280895e-13	4.587103885027874e-13
14500000	0.004988679077661061	1.913230916873723e-49	1.8844395633921173e-63	2.9768692286119304e-10	3.9700272964905125e-15	0.000022641247937932066	-6.276790824888408e-22	1.8489936469530846e-17	1.0898810252436152e-13	7.944140784280895e-13	4.587103885027874e-13
14600000	0.004988679077661061	1.913230916873723e-49	1.8844395633921173e-63	2.9768692286119304e-10	3.9700272964905125e-15	0.000022641247937932066	-6.275549532240884e-22	1.8489936469530846e-17	1.0898810252436152e-13	7.944140784280895e-13	4.587103885027874e-13
14700000	0.004988679077661061	1.913230916873723e-49	1.8844395633921173e-63	2.9768692286119304e-10	3.9700272964905125e-15	0.000022641247937932066	-6.2743082395933595e-22	1.8489936469530846e-17	1.0898810252436152e-13	7.944140784280895e-13	4.587103885027874e-13
14800000	0.004988679077661061	1.913230916873723e-49	1.8844395633921173e-63	2.9768692286119304e-10	3.9700272964905125e-15	0.000022641247937932066	-6.273066946945835e-22	1.8489936469530846e-17	1.0898810252436152e-13	7.944140784280895e-13	4.587103885027874e-13
14900000	0.004988679077661061	1.913230916873723e-49	1.8844395633921173e-63	2.9768692286119304e-10	3.9700272964905125e-15	0.000022641247937932066	-6.271825654298311e-22	1.8489936469530846e-17	1.0898810252436152e-13	7.944140784280895e-13	4.587103885027874e-13
15000000	0.004988679077661061	1.913230916873723e-49	1.8844395633921173e-63	2.9768692286119304e-10	3.9700272964905125e-15	0.000022641247937932066	-6.270584361650787e-22	1.8489936469530846e-17	1.0898810252436152e-13	7.944140784280895e-13	4.587103885027874e-13
15100000	0.004988679077661061	1.913230916873723e-49	1.8844395633921173e-63	2.9768692286119304e-10	3.9700272964905125e-15	0.000022641247937932066	-6.269343069003262e-22	1.8489936469530846e-17	1.0898810252436152e-13	7.944140784280895e-13	4.587103885027874e-13
15200000	0.004988679077661061	1.913230916873723e-49	1.8844395633921173e-63	2.9768692286119304e-10	3.9700272964905125e-15	0.000022641247937932066	-6.268101776355738e-22	1.8489936469530846e-17	1.0898810252436152e-13	7.944140784280895e-13	4.587103885027874e-13
15300000	0.004988679077661061	1.913230916873723e-49	1.8844395633921173e-63	2.9768692286119304e-10	3.9700272964905125e-15	0.000022641247937932066	-6.266860483708214e-22	1.8489936469530846e-17	1.0898810252436152e-13	7.944140784280895e-13	4.587103885027874e-13
15400000	0.004988679077661061	1.913230916873723e-49	1.8844395633921173e-63	2.9768692286119304e-10	3.9700272964905125e-15	0.000022641247937932066	-6.26561919106069e-22	1.8489936469530846e-17	1.0898810252436152e-13	7.944140784280895e-13	4.587103885027874e-13
15500000	0.004988679077661061	1.913230916873723e-49	1.8844395633921173e-63	2.9768692286119304e-10	3.9700272964905125e-15	0.000022641247937932066	-6.264377898413165e-22	1.8489936469530846e-17	1.0898810252436152e-13	7.944140784280895e-13	4.587103885027874e-13
15600000	0.004988679077661061	1.913230916873723e-49	1.8844395633921173e-63	2.9768692286119304e-10	3.9700272964905125e-15	0.000022641247937932066	-6.263136605765641e-22	1.8489936469530846e-17	1.0898810252436152e-13	7.944140784280895e-13	4.587103885027874e-13
15700000	0.004988679077661061	1.913230916873723e-49	1.8844395633921173e-63	2.9768692286119304e-10	3.9700272964905125e-15	0.000022641247937932066	-6.261895313118117e-22	1.8489936469530846e-17	1.0898810252436152e-13	7.944140784280895e-13	4.587103885027874e-13
15800000	0.004988679077661061	1.913230916873723e-49	1.8844395633921173e-63	2.9768692286119304e-10	3.9700272964905125e-15	0.000022641247937932066	-6.260654020470592e-22	1.8489936469530846e-17	1.0898810252436152e-13	7.944140784280895e-13	4.587103885027874e-13
15900000	0.004988679077661061	1.913230916873723e-49	1.8844395633921173e-63	2.9768692286119304e-10	3.9700272964905125e-15	0.000022641247937932066	-6.259412727823068e-22	1.8489936469530846e-17	1.0898810252436152e-13	7.944140784280895e-13	4.587103885027874e-13
16000000	0.004988679077661061	1.9132309168737226e-49	1.884439563392117e-63	2.9768692286119304e-10	3.9700272964905125e-15	0.000022641247937932066	-6.258171435175544e-22	1.8489936469530846e-17	1.0898810252436152e-13	7.944140784280895e-13	4.587103885027874e-13
16100000	0.004988679077661061	1.9132309168737226e-49	1.884439563392117e-63	2.9768692286119304e-10	3.9700272964905125e-15	0.000022641247937932066	-6.25693014252802e-22	1.8489936469530846e-17	1.0898810252436152e-13	7.944140784280895e-13	4.587103885027874e-13
16200000	0.004988679077661061	1.9132309168737226e-49	1.884439563392117e-63	2.9768692286119304e-10	3.9700272964905125e-15	0.000022641247937932066	-6.255688849880495e-22	1.8489936469530846e-17	1.0898810252436152e-13	7.944140784280895e-13	4.587103885027874e-13
16300000	0.004988679077661061	1.9132309168737226e-49	1.884439563392117e-63	2.9768692286119304e-10	3.9700272964905125e-15	0.000022641247937932066	-6.254447557232971e-22	1.8489936469530846e-17	1.0898810252436152e-13	7.944140784280895e-13	4.587103885027874e-13
16400000	0.004988679077661061	1.9132309168737226e-49	1.884439563392117e-63	2.9768692286119304e-10	3.9700272964905125e-15	0.000022641247937932066	-6.253206264585447e-22	1.8489936469530846e-17	1.0898810252436152e-13	7.944140784280895e-13	4.587103885027874e-13
16500000	0.004988679077661061	1.9132309168737226e-49	1.884439563392117e-63	2.9768692286119304e-10	3.9700272964905125e-15	0.000022641247937932066	-6.2519649719379225e-22	1.8489936469530846e-17	1.0898810252436152e-13	7.944140784280895e-13	4.587103885027874e-13
16600000	0.004988679077661061	1.9132309168737226e-49	1.884439563392117e-63	2.9768692286119304e-10	3.9700272964905125e-15	0.000022641247937932066	-6.250723679290398e-22	1.8489936469530846e-17	1.0898810252436152e-13	7.944140784280895e-13	4.587103885027874e-13
16700000	0.004988679077661061	1.9132309168737226e-49	1.884439563392117e-63	2.9768692286119304e-10	3.9700272964905125e-15	0.000022641247937932066	-6.249482386642874e-22	1.8489936469530846e-17	1.0898810252436152e-13	7.944140784280895e-13	4.587103885027874e-13
16800000	0.004988679077661061	1.9132309168737226e-49	1.884439563392117e-63	2.9768692286119304e-10	3.9700272964905125e-15	0.000022641247937932066	-6.24824109399535e-22	1.8489936469530846e-17	1.0898810252436152e-13	7.944140784280895e-13	4.587103885027874e-13
16900000	0.004988679077661061	1.9132309168737226e-49	1.884439563392117e-63	2.9768692286119304e-10	3.9700272964905125e-15	0.000022641247937932066	-6.246999801347825e-22	1.8489936469530846e-17	1.0898810252436152e-13	7.944140784280895e-13	4.587103885027874e-13
17000000	0.004988679077661061	1.9132309168737226e-49	1.884439563392117e-63	2.9768692286119304e-10	3.9700272964905125e-15	0.000022641247937932066	-6.245758508700301e-22	1.8489936469530846e-17	1.0898810252436152e-13	7.944140784280895e-13	4.587103885027874e-13
17100000	0.004988679077661061	1.9132309168737226e-49	1.884439563392117e-63	2.9768692286119304e-10	3.9700272964905125e-15	0.000022641247937932066	-6.244517216052777e-22	1.8489936469530846e-17	1.0898810252436152e-13	7.944140784280895e-13	4.587103885027874e-13
17200000	0.004988679077661061	1.9132309168737226e-49	1.884439563392117e-63	2.9768692286119304e-10	3.9700272964905125e-15	0.000022641247937932066	-6.2432759234052525e-22	1.8489936469530846e-17	1.0898810252436152e-13	7.944140784280895e-13	4.587103885027874e-13
17300000	0.004988679077661061	1.9132309168737226e-49	1.884439563392117e-63	2.9768692286119304e-10	3.9700272964905125e-15	0.000022641247937932066	-6.242034630757728e-22	1.8489936469530846e-17	1.0898810252436152e-13	7.944140784280895e-13	4.587103885027874e-13
17400000	0.004988679077661061	1.9132309168737226e-49	1.884439563392117e-63	2.9768692286119304e-10	3.9700272964905125e-15	0.000022641247937932066	-6.240793338110204e-22	1.8489936469530846e-17	1.0898810252436152e-13	7.944140784280895e-13	4.587103885027874e-13
17500000	0.004988679077661061	1.9132309168737226e-49	1.884439563392117e-63	2.9768692286119304e-10	3.9700272964905125e-15	0.000022641247937932066	-6.23955204546268e-22	1.8489936469530846e-17	1.0898810252436152e-13	7.944140784280895e-13	4.587103885027874e-13
17600000	0.004988679077661061	1.9132309168737226e-49	1.884439563392117e-63	2.9768692286119304e-10	3.9700272964905125e-15	0.000022641247937932066	-6.238310752815155e-22	1.8489936469530846e-17	1.0898810252436152e-13	7.944140784280895e-13	4.587103885027874e-13
17700000	0.004988679077661061	1.9132309168737226e-49	1.884439563392117e-63	2.9768692286119304e-10	3.9700272964905125e-15	0.000022641247937932066	-6.237069460167631e-22	1.8489936469530846e-17	1.0898810252436152e-13	7.944140784280895e-13	4.587103885027874e-13
17800000	0.004988679077661061	1.9132309168737226e-49	1.884439563392117e-63	2.9768692286119304e-10	3.9700272964905125e-15	0.000022641247937932066	-6.235828167520107e-22	1.8489936469530846e-17	1.0898810252436152e-13	7.944140784280895e-13	4.587103885027874e-13
17900000	0.004988679077661061	1.9132309168737226e-49	1.884439563392117e-63	2.9768692286119304e-10	3.9700272964905125e-15	0.000022641247937932066	-6.234586874872583e-22	1.8489936469530846e-17	1.0898810252436152e-13	7.944140784280895e-13	4.587103885027874e-13
18000000	0.004988679077661061	1.9132309168737226e-49	1.884439563392117e-63	2.9768692286119304e-10	3.9700272964905125e-15	0.000022641247937932066	-6.233345582225058e-22	1.8489936469530846e-17	1.0898810252436152e-13	7.944140784280895e-13	4.587103885027874e-13
18100000	0.004988679077661061	1.9132309168737226e-49	1.884439563392117e-63	2.9768692286119304e-10	3.9700272964905125e-15	0.000022641247937932066	-6.232104289577534e-22	1.8489936469530846e-17	1.0898810252436152e-13	7.944140784280895e-13	4.587103885027874e-13
18200000	0.004988679077661061	1.9132309168737226e-49	1.884439563392117e-63	2.9768692286119304e-10	3.9700272964905125e-15	0.000022641247937932066	-6.23086299693001e-22	1.8489936469530846e-17	1.0898810252436152e-13	7.944140784280895e-13	4.587103885027874e-13
18300000	0.004988679077661061	1.9132309168737226e-49	1.884439563392117e-63	2.9768692286119304e-10	3.9700272964905125e-15	0.000022641247937932066	-6.229621704282485e-22	1.8489936469530846e-17	1.0898810252436152e-13	7.944140784280895e-13	4.587103885027874e-13
18400000	0.004988679077661061	1.9132309168737226e-49	1.884439563392117e-63	2.9768692286119304e-10	3.9700272964905125e-15	0.000022641247937932066	-6.228380411634961e-22	1.8489936469530846e-17	1.0898810252436152e-13	7.944140784280895e-13	4.587103885027874e-13
18500000	0.004988679077661061	1.9132309168737226e-49	1.884439563392117e-63	2.9768692286119304e-10	3.9700272964905125e-15	0.000022641247937932066	-6.227139118987437e-22	1.8489936469530846e-17	1.0898810252436152e-13	7.944140784280895e-13	4.587103885027874e-13
18600000	0.004988679077661061	1.9132309168737226e-49	1.884439563392117e-63	2.9768692286119304e-10	3.9700272964905125e-15	0.000022641247937932066	-6.225897826339913e-22	1.8489936469530846e-17	1.0898810252436152e-13	7.944140784280895e-13	4.587103885027874e-13
18700000	0.004988679077661061	1.9132309168737226e-49	1.884439563392117e-63	2.9768692286119304e-10	3.9700272964905125e-15	0.000022641247937932066	-6.224656533692388e-22	1.8489936469530846e-17	1.0898810252436152e-13	7.944140784280895e-13	4.587103885027874e-13
18800000	0.004988679077661061	1.9132309168737226e-49	1.884439563392117e-63	2.9768692286119304e-10	3.9700272964905125e-15	0.000022641247937932066	-6.223415241044864e-22	1.8489936469530846e-17	1.0898810252436152e-13	7.944140784280895e-13	4.587103885027874e-13
18900000	0.004988679077661061	1.9132309168737226e-49	1.884439563392117e-63	2.9768692286119304e-10	3.9700272964905125e-15	0.000022641247937932066	-6.22217394839734e-22	1.8489936469530846e-17	1.0898810252436152e-13	7.944140784280895e-13	4.587103885027874e-13
19000000	0.004988679077661061	1.9132309168737226e-49	1.884439563392117e-63	2.9768692286119304e-10	3.9700272964905125e-15	0.000022641247937932066	-6.2209326557498155e-22	1.8489936469530846e-17	1.0898810252436152e-13	7.944140784280895e-13	4.587103885027874e-13
19100000	0.004988679077661061	1.9132309168737226e-49	1.884439563392117e-63	2.9768692286119304e-10	3.9700272964905125e-15	0.000022641247937932066	-6.219691363102291e-22	1.8489936469530846e-17	1.0898810252436152e-13	7.944140784280895e-13	4.587103885027874e-13
19200000	0.004988679077661061	1.9132309168737226e-49	1.884439563392117e-63	2.9768692286119304e-10	3.9700272964905125e-15	0.000022641247937932066	-6.218450070454767e-22	1.8489936469530846e-17	1.0898810252436152e-13	7.944140784280895e-13	4.587103885027874e-13
19300000	0.004988679077661061	1.9132309168737226e-49	1.884439563392117e-63	2.9768692286119304e-10	3.9700272964905125e-15	0.000022641247937932066	-6.217208777807243e-22	1.8489936469530846e-17	1.0898810252436152e-13	7.944140784280895e-13	4.587103885027874e-13
19400000	0.004988679077661061	1.9132309168737226e-49	1.884439563392117e-63	2.9768692286119304e-10	3.9700272964905125e-15	0.000022641247937932066	-6.215967485159718e-22	1.8489936469530846e-17	1.0898810252436152e-13	7.944140784280895e-13	4.587103885027874e-13
19500000	0.004988679077661061	1.9132309168737226e-49	1.884439563392117e-63	2.9768692286119304e-10	3.9700272964905125e-15	0.000022641247937932066	-6.214726192512194e-22	1.8489936469530846e-17	1.0898810252436152e-13	7.944140784280895e-13	4.587103885027874e-13
19600000	0.004988679077661061	1.9132309168737226e-49	1.884439563392117e-63	2.9768692286119304e-10	3.9700272964905125e-15	0.000022641247937932066	-6.21348489986467e-22	1.8489936469530846e-17	1.0898810252436152e-13	7.944140784280895e-13	4.587103885027874e-13
19700000	0.004988679077661061	1.9132309168737226e-49	1.884439563392117e-63	2.9768692286119304e-10	3.9700272964905125e-15	0.000022641247937932066	-6.212243607217146e-22	1.8489936469530846e-17	1.0898810252436152e-13	7.944140784280895e-13	4.587103885027874e-13
19800000	0.004988679077661061	1.9132309168737226e-49	1.884439563392117e-63	2.9768692286119304e-10	3.9700272964905125e-15	0.000022641247937932066	-6.211002314569621e-22	1.8489936469530846e-17	1.0898810252436152e-13	7.944140784280895e-13	4.587103885027874e-13
19900000	0.004988679077661061	1.9132309168737226e-49	1.884439563392117e-63	2.9768692286119304e-10	3.9700272964905125e-15	0.000022641247937932066	-6.209761021922097e-22	1.8489936469530846e-17	1.0898810252436152e-13	7.944140784280895e-13	4.587103885027874e-13
20000000	0.004988679077661061	1.9132309168737226e-49	1.884439563392117e-63	2.9768692286119304e-10	3.9700272964905125e-15	0.000022641247937932066	-6.208519729274573e-22	1.8489936469530846e-17	1.0898810252436152e-13	7.944140784280895e-13	4.587103885027874e-13
20100000	0.004988679077661061	1.9132309168737226e-49	1.884439563392117e-63	2.9768692286119304e-10	3.9700272964905125e-15	0.000022641247937932066	-6.207278436627048e-22	1.8489936469530846e-17	1.0898810252436152e-13	7.944140784280895e-13	4.587103885027874e-13
20200000	0.004988679077661061	1.913230916873723e-49	1.884439563392117e-63	2.9768692286119304e-10	3.9700272964905125e-15	0.000022641247937932066	-6.206037143979524e-22	1.8489936469530846e-17	1.0898810252436152e-13	7.944140784280895e-13	4.587103885027874e-13
20300000	0.004988679077661061	1.913230916873723e-49	1.884439563392117e-63	2.9768692286119304e-10	3.9700272964905125e-15	0.000022641247937932066	-6.204795851332e-22	1.8489936469530846e-17	1.0898810252436152e-13	7.944140784280895e-13	4.587103885027874e-13
20400000	0.004988679077661061	1.913230916873723e-49	1.884439563392117e-63	2.9768692286119304e-10	3.9700272964905125e-15	0.000022641247937932066	-6.203554558684476e-22	1.8489936469530846e-17	1.0898810252436152e-13	7.944140784280895e-13	4.587103885027874e-13
20500000	0.004988679077661061	1.913230916873723e-49	1.884439563392117e-63	2.9768692286119304e-10	3.9700272964905125e-15	0.000022641247937932066	-6.202313266036951e-22	1.8489936469530846e-17	1.0898810252436152e-13	7.944140784280895e-13	4.587103885027874e-13
20600000	0.004988679077661061	1.913230916873723e-49	1.884439563392117e-63	2.9768692286119304e-10	3.9700272964905125e-15	0.000022641247937932066	-6.201071973389427e-22	1.8489936469530846e-17	1.0898810252436152e-13	7.944140784280895e-13	4.587103885027874e-13
20700000	0.004988679077661061	1.913230916873723e-49	1.884439563392117e-63	2.9768692286119304e-10	3.9700272964905125e-15	0.000022641247937932066	-6.199830680741903e-22	1.8489936469530846e-17	1.0898810252436152e-13	7.944140784280895e-13	4.587103885027874e-13
20800000	0.004988679077661061	1.913230916873723e-49	1.884439563392117e-63	2.9768692286119304e-10	3.9700272964905125e-15	0.000022641247937932066	-6.198589388094378e-22	1.8489936469530846e-17	1.0898810252436152e-13	7.944140784280895e-13	4.587103885027874e-13
20900000	0.004988679077661061	1.913230916873723e-49	1.884439563392117e-63	2.9768692286119304e-10	3.9700272964905125e-15	0.000022641247937932066	-6.197348095446854e-22	1.8489936469530846e-17	1.0898810252436152e-13	7.944140784280895e-13	4.587103885027874e-13
21000000	0.004988679077661061	1.913230916873723e-49	1.884439563392117e-63	2.9768692286119304e-10	3.9700272964905125e-15	0.000022641247937932066	-6.19610680279933e-22	1.8489936469530846e-17	1.0898810252436152e-13	7.944140784280895e-13	4.587103885027874e-13
21100000	0.004988679077661061	1.913230916873723e-49	1.884439563392117e-63	2.9768692286119304e-10	3.9700272964905125e-15	0.000022641247937932066	-6.194865510151806e-22	1.8489936469530846e-17	1.0898810252436152e-13	7.944140784280895e-13	4.587103885027874e-13
21200000	0.004988679077661061	1.913230916873723e-49	1.884439563392117e-63	2.9768692286119304e-10	3.9700272964905125e-15	0.000022641247937932066	-6.193624217504281e-22	1.8489936469530846e-17	1.0898810252436152e-13	7.944140784280895e-13	4.587103885027874e-13
21300000	0.004988679077661061	1.913230916873723e-49	1.884439563392117e-63	2.9768692286119304e-10	3.9700272964905125e-15	0.000022641247937932066	-6.192382924856757e-22	1.8489936469530846e-17	1.0898810252436152e-13	7.944140784280895e-13	4.587103885027874e-13
21400000	0.004988679077661061	1.913230916873723e-49	1.8844395633921173e-63	2.9768692286119304e-10	3.9700272964905125e-15	0.000022641247937932066	-6.191141632209233e-22	1.8489936469530846e-17	1.0898810252436152e-13	7.944140784280895e-13	4.587103885027874e-13
21500000	0.004988679077661061	1.9132309168737233e-49	1.8844395633921173e-63	2.9768692286119304e-10	3.9700272964905125e-15	0.000022641247937932066	-6.1899003395617085e-22	1.8489936469530846e-17	1.0898810252436152e-13	7.944140784280895e-13	4.587103885027874e-13
21600000	0.004988679077661061	1.9132309168737233e-49	1.8844395633921173e-63	2.9768692286119304e-10	3.9700272964905125e-15	0.000022641247937932066	-6.188659046914184e-22	1.8489936469530846e-17	1.0898810252436152e-13	7.944140784280895e-13	4.587103885027874e-13
21700000	0.004988679077661061	1.9132309168737233e-49	1.8844395633921173e-63	2.9768692286119304e-10	3.9700272964905125e-15	0.000022641247937932066	-6.18741775426666e-22	1.8489936469530846e-17	1.0898810252436152e-13	7.944140784280895e-13	4.587103885027874e-13
21800000	0.004988679077661061	1.9132309168737233e-49	1.8844395633921173e-63	2.9768692286119304e-10	3.9700272964905125e-15	0.000022641247937932066	-6.186176461619136e-22	1.8489936469530846e-17	1.0898810252436152e-13	7.944140784280895e-13	4.587103885027874e-13
21900000	0.004988679077661061	1.9132309168737233e-49	1.8844395633921173e-63	2.9768692286119304e-10	3.9700272964905125e-15	0.000022641247937932066	-6.184935168971611e-22	1.8489936469530846e-17	1.0898810252436152e-13	7.944140784280895e-13	4.587103885027874e-13
22000000	0.004988679077661061	1.9132309168737233e-49	1.8844395633921173e-63	2.9768692286119304e-10	3.9700272964905125e-15	0.000022641247937932066	-6.183693876324087e-22	1.8489936469530846e-17	1.0898810252436152e-13	7.944140784280895e-13	4.587103885027874e-13
22100000	0.004988679077661061	1.9132309168737233e-49	1.8844395633921173e-63	2.9768692286119304e-10	3.9700272964905125e-15	0.000022641247937932066	-6.182452583676563e-22	1.8489936469530846e-17	1.0898810252436152e-13	7.944140784280895e-13	4.587103885027874e-13
22200000	0.004988679077661061	1.9132309168737233e-49	1.8844395633921173e-63	2.9768692286119304e-10	3.9700272964905125e-15	0.000022641247937932066	-6.181211291029039e-22	1.8489936469530846e-17	1.0898810252436154e-13	7.944140784280895e-13	4.587103885027874e-13
22300000	0.004988679077661061	1.9132309168737233e-49	1.8844395633921173e-63	2.9768692286119304e-10	3.9700272964905125e-15	0.000022641247937932066	-6.179969998381514e-22	1.8489936469530846e-17	1.0898810252436154e-13	7.944140784280895e-13	4.587103885027874e-13
22400000	0.004988679077661061	1.9132309168737233e-49	1.8844395633921173e-63	2.9768692286119304e-10	3.9700272964905125e-15	0.000022641247937932066	-6.17872870573399e-22	1.8489936469530846e-17	1.0898810252436154e-13	7.944140784280895e-13	4.587103885027874e-13
22500000	0.004988679077661061	1.9132309168737237e-49	1.8844395633921173e-63	2.9768692286119304e-10	3.9700272964905125e-15	0.000022641247937932066	-6.177487413086466e-22	1.8489936469530846e-17	1.0898810252436154e-13	7.944140784280895e-13	4.587103885027874e-13
22600000	0.004988679077661061	1.9132309168737237e-49	1.8844395633921173e-63	2.9768692286119304e-10	3.9700272964905125e-15	0.000022641247937932066	-6.176246120438941e-22	1.8489936469530846e-17	1.0898810252436154e-13	7.944140784280895e-13	4.587103885027874e-13
22700000	0.004988679077661061	1.9132309168737237e-49	1.8844395633921173e-63	2.9768692286119304e-10	3.9700272964905125e-15	0.000022641247937932066	-6.175004827791417e-22	1.8489936469530846e-17	1.0898810252436154e-13	7.944140784280895e-13	4.587103885027874e-13
22800000	0.004988679077661061	1.9132309168737237e-49	1.8844395633921173e-63	2.9768692286119304e-10	3.9700272964905125e-15	0.000022641247937932066	-6.173763535143893e-22	1.8489936469530846e-17	1.0898810252436154e-13	7.944140784280895e-13	4.587103885027874e-13
22900000	0.004988679077661061	1.9132309168737237e-49	1.8844395633921173e-63	2.9768692286119304e-10	3.9700272964905125e-15	0.000022641247937932066	-6.172522242496369e-22	1.8489936469530846e-17	1.0898810252436154e-13	7.944140784280895e-13	4.587103885027874e-13
23000000	0.004988679077661061	1.9132309168737237e-49	1.8844395633921173e-63	2.9768692286119304e-10	3.9700272964905125e-15	0.000022641247937932066	-6.171280949848844e-22	1.8489936469530846e-17	1.0898810252436154e-13	7.944140784280895e-13	4.587103885027874e-13
23100000	0.004988679077661061	1.9132309168737237e-49	1.8844395633921176e-63	2.9768692286119304e-10	3.9700272964905125e-15	0.000022641247937932066	-6.17003965720132e-22	1.8489936469530846e-17	1.0898810252436154e-13	7.944140784280895e-13	4.587103885027874e-13
23200000	0.004988679077661061	1.9132309168737237e-49	1.8844395633921176e-63	2.9768692286119304e-10	3.9700272964905125e-15	0.000022641247937932066	-6.168798364553796e-22	1.8489936469530846e-17	1.0898810252436154e-13	7.944140784280895e-13	4.587103885027874e-13
23300000	0.004988679077661061	1.9132309168737237e-49	1.8844395633921176e-63	2.9768692286119304e-10	3.9700272964905125e-15	0.000022641247937932066	-6.1675570719062715e-22	1.8489936469530846e-17	1.0898810252436154e-13	7.944140784280895e-13	4.587103885027874e-13
23400000	0.004988679077661061	1.913230916873724e-49	1.8844395633921176e-63	2.9768692286119304e-10	3.9700272964905125e-15	0.000022641247937932066	-6.166315779258747e-22	1.8489936469530846e-17	1.0898810252436154e-13	7.944140784280895e-13	4.587103885027874e-13
23500000	0.004988679077661061	1.913230916873724e-49	1.8844395633921176e-63	2.9768692286119304e-10	3.9700272964905125e-15	0.000022641247937932066	-6.165074486611223e-22	1.8489936469530846e-17	1.0898810252436154e-13	7.944140784280895e-13	4.587103885027874e-13
23600000	0.004988679077661061	1.913230916873724e-49	1.8844395633921176e-63	2.9768692286119304e-10	3.9700272964905125e-15	0.000022641247937932066	-6.163833193963699e-22	1.8489936469530846e-17	1.0898810252436154e-13	7.944140784280895e-13	4.587103885027874e-13
23700000	0.004988679077661061	1.913230916873724e-49	1.8844395633921176e-63	2.9768692286119304e-10	3.9700272964905125e-15	0.000022641247937932066	-6.162591901316174e-22	1.8489936469530846e-17	1.0898810252436154e-13	7.944140784280895e-13	4.587103885027874e-13
23800000	0.004988679077661061	1.913230916873724e-49	1.8844395633921176e-63	2.9768692286119304e-10	3.9700272964905125e-15	0.000022641247937932066	-6.16135060866865e-22	1.8489936469530846e-17	1.0898810252436154e-13	7.944140784280895e-13	4.587103885027874e-13
23900000	0.004988679077661061	1.913230916873724e-49	1.8844395633921176e-63	2.9768692286119304e-10	3.9700272964905125e-15	0.000022641247937932066	-6.160109316021126e-22	1.8489936469530846e-17	1.0898810252436154e-13	7.944140784280895e-13	4.587103885027874e-13
24000000	0.004988679077661061	1.913230916873724e-49	1.8844395633921176e-63	2.9768692286119304e-10	3.9700272964905125e-15	0.000022641247937932066	-6.1588680233736015e-22	1.8489936469530846e-17	1.0898810252436154e-13	7.944140784280895e-13	4.587103885027874e-13
24100000	0.004988679077661061	1.913230916873724e-49	1.8844395633921176e-63	2.9768692286119304e-10	3.9700272964905125e-15	0.000022641247937932066	-6.157626730726077e-22	1.8489936469530846e-17	1.0898810252436154e-13	7.944140784280895e-13	4.587103885027874e-13
24200000	0.004988679077661061	1.913230916873724e-49	1.8844395633921176e-63	2.9768692286119304e-10	3.9700272964905125e-15	0.000022641247937932066	-6.156385438078553e-22	1.8489936469530846e-17	1.0898810252436154e-13	7.944140784280895e-13	4.587103885027874e-13
24300000	0.004988679077661061	1.9132309168737245e-49	1.8844395633921176e-63	2.9768692286119304e-10	3.9700272964905125e-15	0.000022641247937932066	-6.155144145431029e-22	1.8489936469530846e-17	1.0898810252436154e-13	7.944140784280895e-13	4.587103885027874e-13
24400000	0.004988679077661061	1.9132309168737245e-49	1.8844395633921176e-63	2.9768692286119304e-10	3.9700272964905125e-15	0.000022641247937932066	-6.153902852783504e-22	1.8489936469530846e-17	1.0898810252436154e-13	7.944140784280895e-13	4.587103885027874e-13
24500000	0.004988679077661061	1.9132309168737245e-49	1.8844395633921179e-63	2.9768692286119304e-10	3.9700272964905125e-15	0.000022641247937932066	-6.15266156013598e-22	1.8489936469530846e-17	1.0898810252436154e-13	7.944140784280895e-13	4.587103885027874e-13
24600000	0.004988679077661061	1.9132309168737245e-49	1.8844395633921179e-63	2.9768692286119304e-10	3.9700272964905125e-15	0.000022641247937932066	-6.151420267488456e-22	1.8489936469530846e-17	1.0898810252436154e-13	7.944140784280895e-13	4.587103885027874e-13
24700000	0.004988679077661061	1.9132309168737245e-49	1.8844395633921179e-63	2.9768692286119304e-10	3.9700272964905125e-15	0.000022641247937932066	-6.150178974840932e-22	1.8489936469530846e-17	1.0898810252436154e-13	7.944140784280895e-13	4.587103885027874e-13
24800000	0.004988679077661061	1.9132309168737245e-49	1.8844395633921179e-63	2.9768692286119304e-10	3.9700272964905125e-15	0.000022641247937932066	-6.148937682193407e-22	1.8489936469530846e-17	1.0898810252436154e-13	7.944140784280895e-13	4.587103885027874e-13
24900000	0.004988679077661061	1.9132309168737245e-49	1.8844395633921179e-63	2.9768692286119304e-10	3.9700272964905125e-15	0.000022641247937932066	-6.147696389545883e-22	1.8489936469530846e-17	1.0898810252436154e-13	7.944140784280895e-13	4.587103885027874e-13
25000000	0.004988679077661061	1.9132309168737245e-49	1.8844395633921179e-63	2.9768692286119304e-10	3.9700272964905125e-15	0.000022641247937932066	-6.146455096898359e-22	1.8489936469530846e-17	1.0898810252436154e-13	7.944140784280895e-13	4.587103885027874e-13
25100000	0.004988679077661061	1.9132309168737245e-49	1.8844395633921179e-63	2.9768692286119304e-10	3.9700272964905125e-15	0.000022641247937932066	-6.145213804250834e-22	1.8489936469530846e-17	1.0898810252436154e-13	7.944140784280895e-13	4.587103885027874e-13
25200000	0.004988679077661061	1.9132309168737245e-49	1.8844395633921179e-63	2.9768692286119304e-10	3.9700272964905125e-15	0.000022641247937932066	-6.14397251160331e-22	1.8489936469530846e-17	1.0898810252436154e-13	7.944140784280895e-13	4.587103885027874e-13
25300000	0.004988679077661061	1.913230916873725e-49	1.8844395633921179e-63	2.9768692286119304e-10	3.9700272964905125e-15	0.000022641247937932066	-6.142731218955786e-22	1.8489936469530846e-17	1.0898810252436155e-13	7.944140784280895e-13	4.587103885027874e-13
25400000	0.004988679077661061	1.913230916873725e-49	1.8844395633921179e-63	2.9768692286119304e-10	3.9700272964905125e-15	0.000022641247937932066	-6.141489926308262e-22	1.8489936469530846e-17	1.0898810252436155e-13	7.944140784280895e-13	4.587103885027874e-13
25500000	0.004988679077661061	1.913230916873725e-49	1.8844395633921179e-63	2.9768692286119304e-10	3.9700272964905125e-15	0.000022641247937932066	-6.140248633660737e-22	1.8489936469530846e-17	1.0898810252436155e-13	7.944140784280895e-13	4.587103885027874e-13
25600000	0.004988679077661061	1.913230916873725e-49	1.8844395633921179e-63	2.9768692286119304e-10	3.9700272964905125e-15	0.000022641247937932066	-6.139007341013213e-22	1.8489936469530846e-17	1.0898810252436155e-13	7.944140784280895e-13	4.587103885027874e-13
25700000	0.004988679077661061	1.913230916873725e-49	1.8844395633921179e-63	2.9768692286119304e-10	3.9700272964905125e-15	0.000022641247937932066	-6.137766048365689e-22	1.8489936469530846e-17	1.0898810252436155e-13	7.944140784280895e-13	4.587103885027874e-13
25800000	0.004988679077661061	1.913230916873725e-49	1.8844395633921179e-63	2.9768692286119304e-10	3.9700272964905125e-15	0.000022641247937932066	-6.1365247557181645e-22	1.8489936469530846e-17	1.0898810252436155e-13	7.944140784280895e-13	4.587103885027874e-13
25900000	0.004988679077661061	1.913230916873725e-49	1.8844395633921179e-63	2.9768692286119304e-10	3.9700272964905125e-15	0.000022641247937932066	-6.13528346307064e-22	1.8489936469530846e-17	1.0898810252436155e-13	7.944140784280895e-13	4.587103885027874e-13
26000000	0.004988679077661061	1.913230916873725e-49	1.8844395633921179e-63	2.9768692286119304e-10	3.9700272964905125e-15	0.000022641247937932066	-6.134042170423116e-22	1.8489936469530846e-17	1.0898810252436155e-13	7.944140784280895e-13	4.587103885027874e-13
26100000	0.004988679077661061	1.913230916873725e-49	1.884439563392118e-63	2.9768692286119304e-10	3.9700272964905125e-15	0.000022641247937932066	-6.132800877775592e-22	1.8489936469530846e-17	1.0898810252436155e-13	7.944140784280895e-13	4.587103885027874e-13
26200000	0.004988679077661061	1.913230916873725e-49	1.884439563392118e-63	2.9768692286119304e-10	3.9700272964905125e-15	0.000022641247937932066	-6.131559585128067e-22	1.8489936469530846e-17	1.0898810252436155e-13	7.944140784280895e-13	4.587103885027874e-13
26300000	0.004988679077661061	1.913230916873725e-49	1.884439563392118e-63	2.9768692286119304e-10	3.9700272964905125e-15	0.000022641247937932066	-6.130318292480543e-22	1.8489936469530846e-17	1.0898810252436155e-13	7.944140784280895e-13	4.587103885027874e-13
26400000	0.004988679077661061	1.9132309168737252e-49	1.884439563392118e-63	2.9768692286119304e-10	3.9700272964905125e-15	0.000022641247937932066	-6.129076999833019e-22	1.8489936469530846e-17	1.0898810252436155e-13	7.944140784280895e-13	4.587103885027874e-13
26500000	0.004988679077661061	1.9132309168737252e-49	1.884439563392118e-63	2.9768692286119304e-10	3.9700272964905125e-15	0.000022641247937932066	-6.1278357071854945e-22	1.8489936469530846e-17	1.0898810252436155e-13	7.944140784280895e-13	4.587103885027874e-13
26600000	0.004988679077661061	1.9132309168737252e-49	1.884439563392118e-63	2.9768692286119304e-10	3.9700272964905125e-15	0.000022641247937932066	-6.12659441453797e-22	1.8489936469530846e-17	1.0898810252436155e-13	7.944140784280895e-13	4.587103885027874e-13
26700000	0.004988679077661061	1.9132309168737252e-49	1.884439563392118e-63	2.9768692286119304e-10	3.9700272964905125e-15	0.000022641247937932066	-6.125353121890446e-22	1.8489936469530846e-17	1.0898810252436155e-13	7.944140784280895e-13	4.587103885027874e-13
26800000	0.004988679077661061	1.9132309168737252e-49	1.884439563392118e-63	2.9768692286119304e-10	3.9700272964905125e-15	0.000022641247937932066	-6.124111829242922e-22	1.8489936469530846e-17	1.0898810252436155e-13	7.944140784280895e-13	4.587103885027874e-13
26900000	0.004988679077661061	1.9132309168737252e-49	1.884439563392118e-63	2.9768692286119304e-10	3.9700272964905125e-15	0.000022641247937932066	-6.122870536595397e-22	1.8489936469530846e-17	1.0898810252436155e-13	7.944140784280895e-13	4.587103885027874e-13
27000000	0.004988679077661061	1.9132309168737252e-49	1.884439563392118e-63	2.9768692286119304e-10	3.9700272964905125e-15	0.000022641247937932066	-6.121629243947873e-22	1.8489936469530846e-17	1.0898810252436155e-13	7.944140784280895e-13	4.587103885027874e-13
27100000	0.004988679077661061	1.9132309168737252e-49	1.884439563392118e-63	2.9768692286119304e-10	3.9700272964905125e-15	0.000022641247937932066	-6.120387951300349e-22	1.8489936469530846e-17	1.0898810252436155e-13	7.944140784280895e-13	4.587103885027874e-13
27200000	0.004988679077661061	1.9132309168737252e-49	1.884439563392118e-63	2.9768692286119304e-10	3.9700272964905125e-15	0.000022641247937932066	-6.119146658652825e-22	1.8489936469530846e-17	1.0898810252436155e-13	7.944140784280895e-13	4.587103885027874e-13
27300000	0.004988679077661061	1.9132309168737252e-49	1.884439563392118e-63	2.9768692286119304e-10	3.9700272964905125e-15	0.000022641247937932066	-6.1179053660053e-22	1.8489936469530846e-17	1.0898810252436155e-13	7.944140784280895e-13	4.587103885027874e-13
27400000	0.004988679077661061	1.9132309168737252e-49	1.884439563392118e-63	2.9768692286119304e-10	3.9700272964905125e-15	0.000022641247937932066	-6.116664073357776e-22	1.8489936469530846e-17	1.0898810252436155e-13	7.944140784280895e-13	4.587103885027874e-13
27500000	0.004988679077661061	1.9132309168737252e-49	1.884439563392118e-63	2.9768692286119304e-10	3.9700272964905125e-15	0.000022641247937932066	-6.115422780710252e-22	1.8489936469530846e-17	1.0898810252436155e-13	7.944140784280895e-13	4.587103885027874e-13
27600000	0.004988679077661061	1.9132309168737252e-49	1.884439563392118e-63	2.9768692286119304e-10	3.9700272964905125e-15	0.000022641247937932066	-6.114181488062727e-22	1.8489936469530846e-17	1.0898810252436155e-13	7.944140784280895e-13	4.587103885027874e-13
27700000	0.004988679077661061	1.9132309168737252e-49	1.884439563392118e-63	2.9768692286119304e-10	3.9700272964905125e-15	0.000022641247937932066	-6.112940195415203e-22	1.8489936469530846e-17	1.0898810252436155e-13	7.944140784280895e-13	4.587103885027874e-13
27800000	0.004988679077661061	1.9132309168737252e-49	1.884439563392118e-63	2.9768692286119304e-10	3.9700272964905125e-15	0.000022641247937932066	-6.111698902767679e-22	1.8489936469530846e-17	1.0898810252436155e-13	7.944140784280895e-13	4.587103885027874e-13
27900000	0.004988679077661061	1.9132309168737252e-49	1.884439563392118e-63	2.9768692286119304e-10	3.9700272964905125e-15	0.000022641247937932066	-6.110457610120155e-22	1.8489936469530846e-17	1.0898810252436155e-13	7.944140784280895e-13	4.587103885027874e-13
28000000	0.004988679077661061	1.9132309168737252e-49	1.884439563392118e-63	2.9768692286119304e-10	3.9700272964905125e-15	0.000022641247937932066	-6.10921631747263e-22	1.8489936469530846e-17	1.0898810252436155e-13	7.944140784280895e-13	4.587103885027874e-13
28100000	0.004988679077661061	1.9132309168737256e-49	1.884439563392118e-63	2.9768692286119304e-10	3.9700272964905125e-15	0.000022641247937932066	-6.107975024825106e-22	1.8489936469530846e-17	1.0898810252436155e-13	7.944140784280895e-13	4.587103885027874e-13
28200000	0.004988679077661061	1.9132309168737256e-49	1.884439563392118e-63	2.9768692286119304e-10	3.9700272964905125e-15	0.000022641247937932066	-6.106733732177582e-22	1.8489936469530846e-17	1.0898810252436155e-13	7.944140784280895e-13	4.587103885027874e-13
28300000	0.004988679077661061	1.9132309168737256e-49	1.884439563392118e-63	2.9768692286119304e-10	3.9700272964905125e-15	0.000022641247937932066	-6.1054924395300575e-22	1.8489936469530846e-17	1.0898810252436155e-13	7.944140784280895e-13	4.587103885027874e-13
28400000	0.004988679077661061	1.9132309168737256e-49	1.884439563392118e-63	2.9768692286119304e-10	3.9700272964905125e-15	0.000022641247937932066	-6.104251146882533e-22	1.8489936469530846e-17	1.0898810252436155e-13	7.944140784280895e-13	4.587103885027874e-13
28500000	0.004988679077661061	1.9132309168737256e-49	1.884439563392118e-63	2.9768692286119304e-10	3.9700272964905125e-15	0.000022641247937932066	-6.103009854235009e-22	1.8489936469530846e-17	1.0898810252436155e-13	7.944140784280895e-13	4.587103885027874e-13
28600000	0.004988679077661061	1.9132309168737256e-49	1.884439563392118e-63	2.9768692286119304e-10	3.9700272964905125e-15	0.000022641247937932066	-6.101768561587485e-22	1.8489936469530846e-17	1.0898810252436155e-13	7.944140784280895e-13	4.587103885027874e-13
28700000	0.004988679077661061	1.9132309168737256e-49	1.884439563392118e-63	2.9768692286119304e-10	3.9700272964905125e-15	0.000022641247937932066	-6.10052726893996e-22	1.8489936469530846e-17	1.0898810252436155e-13	7.944140784280895e-13	4.587103885027874e-13
28800000	0.004988679077661061	1.9132309168737256e-49	1.8844395633921184e-63	2.9768692286119304e-10	3.9700272964905125e-15	0.000022641247937932066	-6.099285976292436e-22	1.8489936469530846e-17	1.0898810252436155e-13	7.944140784280895e-13	4.587103885027874e-13
28900000	0.004988679077661061	1.9132309168737256e-49	1.8844395633921184e-63	2.9768692286119304e-10	3.9700272964905125e-15	0.000022641247937932066	-6.098044683644912e-22	1.8489936469530846e-17	1.0898810252436155e-13	7.944140784280895e-13	4.587103885027874e-13
29000000	0.004988679077661061	1.9132309168737256e-49	1.8844395633921184e-63	2.9768692286119304e-10	3.9700272964905125e-15	0.000022641247937932066	-6.096803390997388e-22	1.8489936469530846e-17	1.0898810252436155e-13	7.944140784280895e-13	4.587103885027874e-13
29100000	0.004988679077661061	1.9132309168737256e-49	1.8844395633921184e-63	2.9768692286119304e-10	3.9700272964905125e-15	0.000022641247937932066	-6.095562098349863e-22	1.8489936469530846e-17	1.0898810252436155e-13	7.944140784280895e-13	4.587103885027874e-13
29200000	0.004988679077661061	1.9132309168737256e-49	1.8844395633921184e-63	2.9768692286119304e-10	3.9700272964905125e-15	0.000022641247937932066	-6.094320805702339e-22	1.8489936469530846e-17	1.0898810252436155e-13	7.944140784280895e-13	4.587103885027874e-13
29300000	0.004988679077661061	1.9132309168737256e-49	1.8844395633921184e-63	2.9768692286119304e-10	3.9700272964905125e-15	0.000022641247937932066	-6.093079513054815e-22	1.8489936469530846e-17	1.0898810252436155e-13	7.944140784280895e-13	4.587103885027874e-13
29400000	0.004988679077661061	1.9132309168737256e-49	1.8844395633921184e-63	2.9768692286119304e-10	3.9700272964905125e-15	0.000022641247937932066	-6.09183822040729e-22	1.8489936469530846e-17	1.0898810252436155e-13	7.944140784280895e-13	4.587103885027874e-13
29500000	0.004988679077661061	1.9132309168737256e-49	1.8844395633921184e-63	2.9768692286119304e-10	3.9700272964905125e-15	0.000022641247937932066	-6.090596927759766e-22	1.8489936469530846e-17	1.0898810252436155e-13	7.944140784280895e-13	4.587103885027874e-13
29600000	0.004988679077661061	1.9132309168737256e-49	1.8844395633921184e-63	2.9768692286119304e-10	3.9700272964905125e-15	0.000022641247937932066	-6.089355635112242e-22	1.8489936469530846e-17	1.0898810252436155e-13	7.944140784280895e-13	4.587103885027874e-13
29700000	0.004988679077661061	1.9132309168737256e-49	1.8844395633921184e-63	2.9768692286119304e-10	3.9700272964905125e-15	0.000022641247937932066	-6.088114342464718e-22	1.8489936469530846e-17	1.0898810252436155e-13	7.944140784280895e-13	4.587103885027874e-13
29800000	0.004988679077661061	1.9132309168737256e-49	1.8844395633921184e-63	2.9768692286119304e-10	3.9700272964905125e-15	0.000022641247937932066	-6.086873049817193e-22	1.8489936469530846e-17	1.0898810252436155e-13	7.944140784280895e-13	4.587103885027874e-13
29900000	0.004988679077661061	1.9132309168737256e-49	1.8844395633921184e-63	2.9768692286119304e-10	3.9700272964905125e-15	0.000022641247937932066	-6.085631757169669e-22	1.8489936469530846e-17	1.0898810252436155e-13	7.944140784280895e-13	4.587103885027874e-13
30000000	0.004988679077661061	1.9132309168737256e-49	1.8844395633921184e-63	2.9768692286119304e-10	3.9700272964905125e-15	0.000022641247937932066	-6.084390464522145e-22	1.8489936469530846e-17	1.0898810252436155e-13	7.944140784280895e-13	4.587103885027874e-13
30100000	0.004988679077661061	1.9132309168737256e-49	1.8844395633921184e-63	2.9768692286119304e-10	3.9700272964905125e-15	0.000022641247937932066	-6.08314917187462e-22	1.8489936469530846e-17	1.0898810252436155e-13	7.944140784280895e-13	4.587103885027874e-13
30200000	0.004988679077661061	1.9132309168737252e-49	1.8844395633921184e-63	2.9768692286119304e-10	3.9700272964905125e-15	0.000022641247937932066	-6.081907879227096e-22	1.8489936469530846e-17	1.0898810252436155e-13	7.944140784280895e-13	4.587103885027874e-13
30300000	0.004988679077661061	1.9132309168737252e-49	1.8844395633921184e-63	2.9768692286119304e-10	3.9700272964905125e-15	0.000022641247937932066	-6.080666586579572e-22	1.8489936469530846e-17	1.0898810252436155e-13	7.944140784280895e-13	4.587103885027874e-13
30400000	0.004988679077661061	1.9132309168737252e-49	1.8844395633921184e-63	2.9768692286119304e-10	3.9700272964905125e-15	0.000022641247937932066	-6.079425293932048e-22	1.8489936469530846e-17	1.0898810252436155e-13	7.944140784280895e-13	4.587103885027874e-13
30500000	0.004988679077661061	1.9132309168737252e-49	1.8844395633921184e-63	2.9768692286119304e-10	3.9700272964905125e-15	0.000022641247937932066	-6.078184001284523e-22	1.8489936469530846e-17	1.0898810252436155e-13	7.944140784280895e-13	4.587103885027874e-13
30600000	0.004988679077661061	1.9132309168737252e-49	1.8844395633921184e-63	2.9768692286119304e-10	3.9700272964905125e-15	0.000022641247937932066	-6.076942708636999e-22	1.8489936469530846e-17	1.0898810252436155e-13	7.944140784280895e-13	4.587103885027874e-13
30700000	0.004988679077661061	1.9132309168737252e-49	1.884439563392118e-63	2.9768692286119304e-10	3.9700272964905125e-15	0.000022641247937932066	-6.075701415989475e-22	1.8489936469530846e-17	1.0898810252436155e-13	7.944140784280895e-13	4.587103885027874e-13
30800000	0.004988679077661061	1.9132309168737252e-49	1.884439563392118e-63	2.9768692286119304e-10	3.9700272964905125e-15	0.000022641247937932066	-6.0744601233419505e-22	1.8489936469530846e-17	1.0898810252436155e-13	7.944140784280895e-13	4.587103885027874e-13
30900000	0.004988679077661061	1.9132309168737252e-49	1.884439563392118e-63	2.9768692286119304e-10	3.9700272964905125e-15	0.000022641247937932066	-6.073218830694426e-22	1.8489936469530846e-17	1.0898810252436155e-13	7.944140784280895e-13	4.587103885027874e-13
31000000	0.004988679077661061	1.9132309168737252e-49	1.884439563392118e-63	2.9768692286119304e-10	3.9700272964905125e-15	0.000022641247937932066	-6.071977538046902e-22	1.8489936469530846e-17	1.0898810252436155e-13	7.944140784280895e-13	4.587103885027874e-13
31100000	0.004988679077661061	1.9132309168737252e-49	1.884439563392118e-63	2.9768692286119304e-10	3.9700272964905125e-15	0.000022641247937932066	-6.070736245399378e-22	1.8489936469530846e-17	1.0898810252436155e-13	7.944140784280895e-13	4.587103885027874e-13
31200000	0.004988679077661061	1.9132309168737252e-49	1.884439563392118e-63	2.9768692286119304e-10	3.9700272964905125e-15	0.000022641247937932066	-6.069494952751853e-22	1.8489936469530846e-17	1.0898810252436155e-13	7.944140784280895e-13	4.587103885027874e-13
31300000	0.004988679077661061	1.9132309168737252e-49	1.884439563392118e-63	2.9768692286119304e-10	3.9700272964905125e-15	0.000022641247937932066	-6.068253660104329e-22	1.8489936469530846e-17	1.0898810252436155e-13	7.944140784280895e-13	4.587103885027874e-13
31400000	0.004988679077661061	1.9132309168737252e-49	1.884439563392118e-63	2.9768692286119304e-10	3.9700272964905125e-15	0.000022641247937932066	-6.067012367456805e-22	1.8489936469530846e-17	1.0898810252436155e-13	7.944140784280895e-13	4.587103885027874e-13
31500000	0.004988679077661061	1.9132309168737252e-49	1.884439563392118e-63	2.9768692286119304e-10	3.9700272964905125e-15	0.000022641247937932066	-6.065771074809281e-22	1.8489936469530846e-17	1.0898810252436155e-13	7.944140784280895e-13	4.587103885027874e-13
31600000	0.004988679077661061	1.9132309168737252e-49	1.884439563392118e-63	2.9768692286119304e-10	3.9700272964905125e-15	0.000022641247937932066	-6.064529782161756e-22	1.8489936469530846e-17	1.0898810252436155e-13	7.944140784280895e-13	4.587103885027874e-13
31700000	0.004988679077661061	1.9132309168737252e-49	1.884439563392118e-63	2.9768692286119304e-10	3.9700272964905125e-15	0.000022641247937932066	-6.063288489514232e-22	1.8489936469530846e-17	1.0898810252436155e-13	7.944140784280895e-13	4.587103885027874e-13
31800000	0.004988679077661061	1.9132309168737252e-49	1.884439563392118e-63	2.9768692286119304e-10	3.9700272964905125e-15	0.000022641247937932066	-6.062047196866708e-22	1.8489936469530846e-17	1.0898810252436155e-13	7.944140784280895e-13	4.587103885027874e-13
31900000	0.004988679077661061	1.9132309168737252e-49	1.884439563392118e-63	2.9768692286119304e-10	3.9700272964905125e-15	0.000022641247937932066	-6.060805904219183e-22	1.8489936469530846e-17	1.0898810252436155e-13	7.944140784280895e-13	4.587103885027874e-13
32000000	0.004988679077661061	1.9132309168737252e-49	1.884439563392118e-63	2.9768692286119304e-10	3.9700272964905125e-15	0.000022641247937932066	-6.059564611571659e-22	1.8489936469530846e-17	1.0898810252436155e-13	7.944140784280895e-13	4.587103885027874e-13
32100000	0.004988679077661061	1.9132309168737252e-49	1.884439563392118e-63	2.9768692286119304e-10	3.9700272964905125e-15	0.000022641247937932066	-6.058323318924135e-22	1.8489936469530846e-17	1.0898810252436155e-13	7.944140784280895e-13	4.587103885027874e-13
32200000	0.004988679077661061	1.9132309168737252e-49	1.884439563392118e-63	2.9768692286119304e-10	3.9700272964905125e-15	0.000022641247937932066	-6.057082026276611e-22	1.8489936469530846e-17	1.0898810252436155e-13	7.944140784280895e-13	4.587103885027874e-13
32300000	0.004988679077661062	1.9132309168737252e-49	1.884439563392118e-63	2.9768692286119304e-10	3.9700272964905125e-15	0.000022641247937932066	-6.055840733629086e-22	1.8489936469530846e-17	1.0898810252436155e-13	7.944140784280895e-13	4.587103885027874e-13
32400000	0.004988679077661062	1.9132309168737252e-49	1.884439563392118e-63	2.9768692286119304e-10	3.9700272964905125e-15	0.000022641247937932066	-6.054599440981562e-22	1.8489936469530846e-17	1.0898810252436155e-13	7.944140784280895e-13	4.587103885027874e-13
32500000	0.004988679077661062	1.913230916873725e-49	1.884439563392118e-63	2.9768692286119304e-10	3.9700272964905125e-15	0.000022641247937932066	-6.053358148334038e-22	1.8489936469530846e-17	1.0898810252436155e-13	7.944140784280895e-13	4.587103885027874e-13
32600000	0.004988679077661062	1.913230916873725e-49	1.884439563392118e-63	2.976869228611931e-10	3.9700272964905125e-15	0.000022641247937932066	-6.0521168556865135e-22	1.8489936469530846e-17	1.0898810252436155e-13	7.944140784280895e-13	4.587103885027874e-13
32700000	0.004988679077661062	1.913230916873725e-49	1.884439563392118e-63	2.976869228611931e-10	3.9700272964905125e-15	0.000022641247937932066	-6.050875563038989e-22	1.8489936469530846e-17	1.0898810252436155e-13	7.944140784280895e-13	4.587103885027874e-13
32800000	0.004988679077661062	1.913230916873725e-49	1.884439563392118e-63	2.976869228611931e-10	3.9700272964905125e-15	0.000022641247937932066	-6.049634270391465e-22	1.8489936469530846e-17	1.0898810252436155e-13	7.944140784280895e-13	4.587103885027874e-13
32900000	0.004988679077661062	1.913230916873725e-49	1.884439563392118e-63	2.976869228611931e-10	3.9700272964905125e-15	0.000022641247937932066	-6.048392977743941e-22	1.8489936469530846e-17	1.0898810252436155e-13	7.944140784280895e-13	4.587103885027874e-13
33000000	0.004988679077661062	1.913230916873725e-49	1.884439563392118e-63	2.976869228611931e-10	3.9700272964905125e-15	0.000022641247937932066	-6.047151685096416e-22	1.8489936469530846e-17	1.0898810252436155e-13	7.944140784280895e-13	4.587103885027874e-13
33100000	0.004988679077661062	1.913230916873725e-49	1.884439563392118e-63	2.976869228611931e-10	3.9700272964905125e-15	0.000022641247937932066	-6.045910392448892e-22	1.8489936469530846e-17	1.0898810252436155e-13	7.944140784280895e-13	4.587103885027874e-13
33200000	0.004988679077661062	1.913230916873725e-49	1.884439563392118e-63	2.976869228611931e-10	3.9700272964905125e-15	0.000022641247937932066	-6.044669099801368e-22	1.8489936469530846e-17	1.0898810252436155e-13	7.944140784280895e-13	4.587103885027874e-13
33300000	0.004988679077661062	1.913230916873725e-49	1.884439563392118e-63	2.976869228611931e-10	3.9700272964905125e-15	0.000022641247937932066	-6.0434278071538435e-22	1.8489936469530846e-17	1.0898810252436155e-13	7.944140784280895e-13	4.587103885027874e-13
33400000	0.004988679077661062	1.913230916873725e-49	1.884439563392118e-63	2.976869228611931e-10	3.9700272964905125e-15	0.000022641247937932066	-6.042186514506319e-22	1.8489936469530846e-17	1.0898810252436155e-13	7.944140784280895e-13	4.587103885027874e-13
33500000	0.004988679077661062	1.913230916873725e-49	1.884439563392118e-63	2.976869228611931e-10	3.9700272964905125e-15	0.000022641247937932066	-6.040945221858795e-22	1.8489936469530846e-17	1.0898810252436155e-13	7.944140784280895e-13	4.587103885027874e-13
33600000	0.004988679077661062	1.913230916873725e-49	1.884439563392118e-63	2.976869228611931e-10	3.9700272964905125e-15	0.000022641247937932066	-6.039703929211271e-22	1.8489936469530846e-17	1.0898810252436155e-13	7.944140784280895e-13	4.587103885027874e-13
33700000	0.004988679077661062	1.913230916873725e-49	1.884439563392118e-63	2.976869228611931e-10	3.9700272964905125e-15	0.000022641247937932066	-6.038462636563746e-22	1.8489936469530846e-17	1.0898810252436155e-13	7.944140784280895e-13	4.587103885027874e-13
33800000	0.004988679077661062	1.913230916873725e-49	1.884439563392118e-63	2.976869228611931e-10	3.9700272964905125e-15	0.000022641247937932066	-6.037221343916222e-22	1.8489936469530846e-17	1.0898810252436154e-13	7.944140784280895e-13	4.587103885027874e-13
33900000	0.004988679077661062	1.913230916873725e-49	1.884439563392118e-63	2.976869228611931e-10	3.9700272964905125e-15	0.000022641247937932066	-6.035980051268698e-22	1.8489936469530846e-17	1.0898810252436154e-13	7.944140784280895e-13	4.587103885027874e-13
34000000	0.004988679077661062	1.913230916873725e-49	1.884439563392118e-63	2.976869228611931e-10	3.9700272964905125e-15	0.000022641247937932066	-6.034738758621174e-22	1.8489936469530846e-17	1.0898810252436154e-13	7.944140784280895e-13	4.587103885027874e-13
34100000	0.004988679077661062	1.9132309168737245e-49	1.884439563392118e-63	2.976869228611931e-10	3.9700272964905125e-15	0.000022641247937932066	-6.033497465973649e-22	1.8489936469530846e-17	1.0898810252436154e-13	7.944140784280895e-13	4.587103885027874e-13
34200000	0.004988679077661062	1.9132309168737245e-49	1.884439563392118e-63	2.976869228611931e-10	3.9700272964905125e-15	0.000022641247937932066	-6.032256173326125e-22	1.8489936469530846e-17	1.0898810252436154e-13	7.944140784280895e-13	4.587103885027874e-13
34300000	0.004988679077661062	1.9132309168737245e-49	1.884439563392118e-63	2.976869228611931e-10	3.9700272964905125e-15	0.000022641247937932066	-6.031014880678601e-22	1.8489936469530846e-17	1.0898810252436154e-13	7.944140784280895e-13	4.587103885027874e-13
34400000	0.004988679077661062	1.9132309168737245e-49	1.884439563392118e-63	2.976869228611931e-10	3.9700272964905125e-15	0.000022641247937932066	-6.029773588031076e-22	1.8489936469530846e-17	1.0898810252436154e-13	7.944140784280895e-13	4.587103885027874e-13
34500000	0.004988679077661062	1.9132309168737245e-49	1.884439563392118e-63	2.976869228611931e-10	3.9700272964905125e-15	0.000022641247937932066	-6.028532295383552e-22	1.8489936469530846e-17	1.0898810252436154e-13	7.944140784280895e-13	4.587103885027874e-13
34600000	0.004988679077661062	1.9132309168737245e-49	1.884439563392118e-63	2.976869228611931e-10	3.9700272964905125e-15	0.000022641247937932066	-6.027291002736028e-22	1.8489936469530846e-17	1.0898810252436154e-13	7.944140784280895e-13	4.587103885027874e-13
34700000	0.004988679077661062	1.9132309168737245e-49	1.884439563392118e-63	2.976869228611931e-10	3.9700272964905125e-15	0.000022641247937932066	-6.026049710088504e-22	1.8489936469530846e-17	1.0898810252436154e-13	7.944140784280895e-13	4.587103885027874e-13
34800000	0.004988679077661062	1.9132309168737245e-49	1.884439563392118e-63	2.976869228611931e-10	3.9700272964905125e-15	0.000022641247937932066	-6.024808417440979e-22	1.8489936469530846e-17	1.0898810252436154e-13	7.944140784280895e-13	4.587103885027874e-13
34900000	0.004988679077661062	1.9132309168737245e-49	1.8844395633921179e-63	2.976869228611931e-10	3.9700272964905125e-15	0.000022641247937932066	-6.023567124793455e-22	1.8489936469530846e-17	1.0898810252436154e-13	7.944140784280895e-13	4.587103885027874e-13
35000000	0.004988679077661062	1.9132309168737245e-49	1.8844395633921179e-63	2.976869228611931e-10	3.9700272964905125e-15	0.000022641247937932066	-6.022325832145931e-22	1.8489936469530846e-17	1.0898810252436154e-13	7.944140784280895e-13	4.587103885027874e-13
35100000	0.004988679077661062	1.9132309168737245e-49	1.8844395633921179e-63	2.976869228611931e-10	3.9700272964905125e-15	0.000022641247937932066	-6.0210845394984065e-22	1.8489936469530846e-17	1.0898810252436154e-13	7.944140784280895e-13	4.587103885027874e-13
35200000	0.004988679077661062	1.9132309168737245e-49	1.8844395633921179e-63	2.976869228611931e-10	3.9700272964905125e-15	0.000022641247937932066	-6.019843246850882e-22	1.8489936469530846e-17	1.0898810252436154e-13	7.944140784280895e-13	4.587103885027874e-13
35300000	0.004988679077661062	1.9132309168737245e-49	1.8844395633921179e-63	2.976869228611931e-10	3.9700272964905125e-15	0.000022641247937932066	-6.018601954203358e-22	1.8489936469530846e-17	1.0898810252436154e-13	7.944140784280895e-13	4.587103885027874e-13
35400000	0.004988679077661062	1.9132309168737245e-49	1.8844395633921179e-63	2.976869228611931e-10	3.9700272964905125e-15	0.000022641247937932066	-6.017360661555834e-22	1.8489936469530846e-17	1.0898810252436154e-13	7.944140784280895e-13	4.587103885027874e-13
35500000	0.004988679077661062	1.9132309168737245e-49	1.8844395633921179e-63	2.976869228611931e-10	3.9700272964905125e-15	0.000022641247937932066	-6.016119368908309e-22	1.8489936469530846e-17	1.0898810252436154e-13	7.944140784280895e-13	4.587103885027874e-13
35600000	0.004988679077661062	1.9132309168737245e-49	1.8844395633921179e-63	2.976869228611931e-10	3.9700272964905125e-15	0.000022641247937932066	-6.014878076260785e-22	1.8489936469530846e-17	1.0898810252436154e-13	7.944140784280895e-13	4.587103885027874e-13
35700000	0.004988679077661062	1.9132309168737245e-49	1.8844395633921179e-63	2.976869228611931e-10	3.9700272964905125e-15	0.000022641247937932066	-6.013636783613261e-22	1.8489936469530846e-17	1.0898810252436154e-13	7.944140784280895e-13	4.587103885027874e-13
35800000	0.004988679077661062	1.913230916873724e-49	1.8844395633921179e-63	2.976869228611931e-10	3.9700272964905125e-15	0.000022641247937932066	-6.012395490965737e-22	1.8489936469530846e-17	1.0898810252436154e-13	7.944140784280895e-13	4.587103885027874e-13
35900000	0.004988679077661062	1.913230916873724e-49	1.8844395633921179e-63	2.976869228611931e-10	3.9700272964905125e-15	0.000022641247937932066	-6.011154198318212e-22	1.8489936469530846e-17	1.0898810252436154e-13	7.944140784280895e-13	4.587103885027874e-13
36000000	0.004988679077661062	1.913230916873724e-49	1.8844395633921179e-63	2.976869228611931e-10	3.9700272964905125e-15	0.000022641247937932066	-6.009912905670688e-22	1.8489936469530846e-17	1.0898810252436154e-13	7.944140784280895e-13	4.587103885027874e-13
36100000	0.004988679077661062	1.913230916873724e-49	1.8844395633921179e-63	2.976869228611931e-10	3.9700272964905125e-15	0.000022641247937932066	-6.008671613023164e-22	1.8489936469530846e-17	1.0898810252436154e-13	7.944140784280895e-13	4.587103885027874e-13
36200000	0.004988679077661062	1.913230916873724e-49	1.8844395633921179e-63	2.976869228611931e-10	3.9700272964905125e-15	0.000022641247937932066	-6.007430320375639e-22	1.8489936469530846e-17	1.0898810252436154e-13	7.944140784280895e-13	4.587103885027874e-13
36300000	0.004988679077661062	1.913230916873724e-49	1.8844395633921179e-63	2.976869228611931e-10	3.9700272964905125e-15	0.000022641247937932066	-6.006189027728115e-22	1.8489936469530846e-17	1.0898810252436154e-13	7.944140784280895e-13	4.587103885027874e-13
36400000	0.004988679077661062	1.913230916873724e-49	1.8844395633921179e-63	2.976869228611931e-10	3.9700272964905125e-15	0.000022641247937932066	-6.004947735080591e-22	1.8489936469530846e-17	1.0898810252436154e-13	7.944140784280895e-13	4.587103885027874e-13
36500000	0.004988679077661062	1.913230916873724e-49	1.8844395633921179e-63	2.976869228611931e-10	3.9700272964905125e-15	0.000022641247937932066	-6.003706442433067e-22	1.8489936469530846e-17	1.0898810252436154e-13	7.944140784280895e-13	4.587103885027874e-13
36600000	0.004988679077661062	1.913230916873724e-49	1.8844395633921179e-63	2.976869228611931e-10	3.9700272964905125e-15	0.000022641247937932066	-6.002465149785542e-22	1.8489936469530846e-17	1.0898810252436154e-13	7.944140784280895e-13	4.587103885027874e-13
36700000	0.004988679077661062	1.913230916873724e-49	1.8844395633921179e-63	2.976869228611931e-10	3.9700272964905125e-15	0.000022641247937932066	-6.001223857138018e-22	1.8489936469530846e-17	1.0898810252436154e-13	7.944140784280895e-13	4.587103885027874e-13
36800000	0.004988679077661062	1.913230916873724e-49	1.8844395633921179e-63	2.976869228611931e-10	3.9700272964905125e-15	0.000022641247937932066	-5.999982564490494e-22	1.8489936469530846e-17	1.0898810252436154e-13	7.944140784280895e-13	4.587103885027874e-13
36900000	0.004988679077661062	1.913230916873724e-49	1.8844395633921179e-63	2.976869228611931e-10	3.9700272964905125e-15	0.000022641247937932066	-5.998741271842969e-22	1.8489936469530846e-17	1.0898810252436154e-13	7.944140784280895e-13	4.587103885027874e-13
37000000	0.004988679077661062	1.913230916873724e-49	1.8844395633921179e-63	2.976869228611931e-10	3.9700272964905125e-15	0.000022641247937932066	-5.997499979195445e-22	1.8489936469530846e-17	1.0898810252436154e-13	7.944140784280895e-13	4.587103885027874e-13
37100000	0.004988679077661062	1.913230916873724e-49	1.8844395633921179e-63	2.976869228611931e-10	3.9700272964905125e-15	0.000022641247937932066	-5.996258686547921e-22	1.8489936469530846e-17	1.0898810252436154e-13	7.944140784280895e-13	4.587103885027874e-13
37200000	0.004988679077661062	1.913230916873724e-49	1.8844395633921179e-63	2.976869228611931e-10	3.9700272964905125e-15	0.000022641247937932066	-5.995017393900397e-22	1.8489936469530846e-17	1.0898810252436154e-13	7.944140784280895e-13	4.587103885027874e-13
37300000	0.004988679077661062	1.913230916873724e-49	1.8844395633921179e-63	2.976869228611931e-10	3.9700272964905125e-15	0.000022641247937932066	-5.993776101252872e-22	1.8489936469530846e-17	1.0898810252436154e-13	7.944140784280895e-13	4.587103885027874e-13
37400000	0.004988679077661062	1.913230916873724e-49	1.8844395633921179e-63	2.976869228611931e-10	3.9700272964905125e-15	0.000022641247937932066	-5.992534808605348e-22	1.8489936469530846e-17	1.0898810252436154e-13	7.944140784280895e-13	4.587103885027874e-13
37500000	0.004988679077661062	1.913230916873724e-49	1.8844395633921179e-63	2.976869228611931e-10	3.9700272964905125e-15	0.000022641247937932066	-5.991293515957824e-22	1.8489936469530846e-17	1.0898810252436154e-13	7.944140784280895e-13	4.587103885027874e-13
37600000	0.004988679077661062	1.913230916873724e-49	1.8844395633921179e-63	2.976869228611931e-10	3.9700272964905125e-15	0.000022641247937932066	-5.9900522233102995e-22	1.8489936469530846e-17	1.0898810252436154e-13	7.944140784280895e-13	4.587103885027874e-13
37700000	0.004988679077661062	1.913230916873724e-49	1.8844395633921179e-63	2.976869228611931e-10	3.9700272964905125e-15	0.000022641247937932066	-5.988810930662775e-22	1.8489936469530846e-17	1.0898810252436154e-13	7.944140784280895e-13	4.587103885027874e-13
37800000	0.004988679077661062	1.913230916873724e-49	1.8844395633921179e-63	2.976869228611931e-10	3.9700272964905125e-15	0.000022641247937932066	-5.987569638015251e-22	1.8489936469530846e-17	1.0898810252436154e-13	7.944140784280895e-13	4.587103885027874e-13
37900000	0.004988679077661062	1.913230916873724e-49	1.8844395633921179e-63	2.976869228611931e-10	3.9700272964905125e-15	0.000022641247937932066	-5.986328345367727e-22	1.8489936469530846e-17	1.0898810252436154e-13	7.944140784280895e-13	4.587103885027874e-13
38000000	0.004988679077661062	1.913230916873724e-49	1.8844395633921179e-63	2.976869228611931e-10	3.9700272964905125e-15	0.000022641247937932066	-5.985087052720202e-22	1.8489936469530846e-17	1.0898810252436154e-13	7.944140784280895e-13	4.587103885027874e-13
38100000	0.004988679077661062	1.913230916873724e-49	1.8844395633921179e-63	2.976869228611931e-10	3.9700272964905125e-15	0.000022641247937932066	-5.983845760072678e-22	1.8489936469530846e-17	1.0898810252436154e-13	7.944140784280895e-13	4.587103885027874e-13
38200000	0.004988679077661062	1.913230916873724e-49	1.8844395633921179e-63	2.976869228611931e-10	3.9700272964905125e-15	0.000022641247937932066	-5.982604467425154e-22	1.8489936469530846e-17	1.0898810252436154e-13	7.944140784280895e-13	4.587103885027874e-13
38300000	0.004988679077661062	1.913230916873724e-49	1.8844395633921179e-63	2.976869228611931e-10	3.9700272964905125e-15	0.000022641247937932066	-5.98136317477763e-22	1.8489936469530846e-17	1.0898810252436154e-13	7.944140784280895e-13	4.587103885027874e-13
38400000	0.004988679077661062	1.913230916873724e-49	1.8844395633921179e-63	2.976869228611931e-10	3.9700272964905125e-15	0.000022641247937932066	-5.980121882130105e-22	1.8489936469530846e-17	1.0898810252436154e-13	7.944140784280895e-13	4.587103885027874e-13
38500000	0.004988679077661062	1.913230916873724e-49	1.8844395633921179e-63	2.976869228611931e-10	3.9700272964905125e-15	0.000022641247937932066	-5.978880589482581e-22	1.8489936469530846e-17	1.0898810252436154e-13	7.944140784280895e-13	4.587103885027874e-13
38600000	0.004988679077661062	1.9132309168737237e-49	1.8844395633921179e-63	2.976869228611931e-10	3.9700272964905125e-15	0.000022641247937932066	-5.977639296835057e-22	1.8489936469530846e-17	1.0898810252436154e-13	7.944140784280895e-13	4.587103885027874e-13
38700000	0.004988679077661062	1.9132309168737237e-49	1.8844395633921179e-63	2.976869228611931e-10	3.9700272964905125e-15	0.000022641247937932066	-5.976398004187532e-22	1.8489936469530846e-17	1.0898810252436154e-13	7.944140784280895e-13	4.587103885027874e-13
38800000	0.004988679077661062	1.9132309168737237e-49	1.8844395633921179e-63	2.976869228611931e-10	3.9700272964905125e-15	0.000022641247937932066	-5.975156711540008e-22	1.8489936469530846e-17	1.0898810252436154e-13	7.944140784280895e-13	4.587103885027874e-13
38900000	0.004988679077661062	1.9132309168737237e-49	1.8844395633921179e-63	2.976869228611931e-10	3.9700272964905125e-15	0.000022641247937932066	-5.973915418892484e-22	1.8489936469530846e-17	1.0898810252436154e-13	7.944140784280895e-13	4.587103885027874e-13
39000000	0.004988679077661062	1.9132309168737237e-49	1.8844395633921179e-63	2.976869228611931e-10	3.9700272964905125e-15	0.000022641247937932066	-5.97267412624496e-22	1.8489936469530846e-17	1.0898810252436154e-13	7.944140784280895e-13	4.587103885027874e-13
39100000	0.004988679077661062	1.9132309168737237e-49	1.8844395633921179e-63	2.976869228611931e-10	3.9700272964905125e-15	0.000022641247937932066	-5.971432833597435e-22	1.8489936469530846e-17	1.0898810252436154e-13	7.944140784280895e-13	4.587103885027874e-13
39200000	0.004988679077661062	1.9132309168737237e-49	1.8844395633921179e-63	2.976869228611931e-10	3.9700272964905125e-15	0.000022641247937932066	-5.970191540949911e-22	1.8489936469530846e-17	1.0898810252436154e-13	7.944140784280895e-13	4.587103885027874e-13
39300000	0.004988679077661062	1.9132309168737237e-49	1.8844395633921179e-63	2.976869228611931e-10	3.9700272964905125e-15	0.000022641247937932066	-5.968950248302387e-22	1.8489936469530846e-17	1.0898810252436154e-13	7.944140784280895e-13	4.587103885027874e-13
39400000	0.004988679077661062	1.9132309168737237e-49	1.8844395633921179e-63	2.976869228611931e-10	3.9700272964905125e-15	0.000022641247937932066	-5.9677089556548625e-22	1.8489936469530846e-17	1.0898810252436154e-13	7.944140784280895e-13	4.587103885027874e-13
39500000	0.004988679077661062	1.9132309168737237e-49	1.8844395633921179e-63	2.976869228611931e-10	3.9700272964905125e-15	0.000022641247937932066	-5.966467663007338e-22	1.8489936469530846e-17	1.0898810252436154e-13	7.944140784280895e-13	4.587103885027874e-13
39600000	0.004988679077661062	1.9132309168737237e-49	1.8844395633921179e-63	2.976869228611931e-10	3.9700272964905125e-15	0.000022641247937932066	-5.965226370359814e-22	1.8489936469530846e-17	1.0898810252436154e-13	7.944140784280895e-13	4.587103885027874e-13
39700000	0.004988679077661062	1.9132309168737237e-49	1.8844395633921179e-63	2.976869228611931e-10	3.9700272964905125e-15	0.000022641247937932066	-5.96398507771229e-22	1.8489936469530846e-17	1.0898810252436154e-13	7.944140784280895e-13	4.587103885027874e-13
39800000	0.004988679077661062	1.9132309168737237e-49	1.8844395633921179e-63	2.976869228611931e-10	3.9700272964905125e-15	0.000022641247937932066	-5.962743785064765e-22	1.8489936469530846e-17	1.0898810252436154e-13	7.944140784280895e-13	4.587103885027874e-13
39900000	0.004988679077661062	1.9132309168737237e-49	1.8844395633921179e-63	2.976869228611931e-10	3.9700272964905125e-15	0.000022641247937932066	-5.961502492417241e-22	1.8489936469530846e-17	1.0898810252436154e-13	7.944140784280895e-13	4.587103885027874e-13
40000000	0.004988679077661062	1.9132309168737237e-49	1.8844395633921179e-63	2.976869228611931e-10	3.9700272964905125e-15	0.000022641247937932066	-5.960261199769717e-22	1.8489936469530846e-17	1.0898810252436154e-13	7.944140784280895e-13	4.587103885027874e-13
40100000	0.004988679077661062	1.9132309168737237e-49	1.8844395633921179e-63	2.976869228611931e-10	3.9700272964905125e-15	0.000022641247937932066	-5.9590199071221925e-22	1.8489936469530846e-17	1.0898810252436154e-13	7.944140784280895e-13	4.587103885027874e-13
40200000	0.004988679077661062	1.9132309168737237e-49	1.8844395633921179e-63	2.976869228611931e-10	3.9700272964905125e-15	0.000022641247937932066	-5.957778614474668e-22	1.8489936469530846e-17	1.0898810252436154e-13	7.944140784280895e-13	4.587103885027874e-13
40300000	0.004988679077661062	1.9132309168737237e-49	1.8844395633921179e-63	2.976869228611931e-10	3.9700272964905125e-15	0.000022641247937932066	-5.956537321827144e-22	1.8489936469530846e-17	1.0898810252436154e-13	7.944140784280895e-13	4.587103885027874e-13
40400000	0.004988679077661062	1.9132309168737237e-49	1.8844395633921179e-63	2.976869228611931e-10	3.9700272964905125e-15	0.000022641247937932066	-5.95529602917962e-22	1.8489936469530846e-17	1.0898810252436154e-13	7.944140784280895e-13	4.587103885027874e-13
40500000	0.004988679077661062	1.9132309168737237e-49	1.8844395633921179e-63	2.976869228611931e-10	3.9700272964905125e-15	0.000022641247937932066	-5.954054736532095e-22	1.8489936469530846e-17	1.0898810252436154e-13	7.944140784280895e-13	4.587103885027874e-13
40600000	0.004988679077661062	1.9132309168737237e-49	1.8844395633921179e-63	2.976869228611931e-10	3.9700272964905125e-15	0.000022641247937932066	-5.952813443884571e-22	1.8489936469530846e-17	1.0898810252436154e-13	7.944140784280895e-13	4.587103885027874e-13
40700000	0.004988679077661062	1.9132309168737237e-49	1.8844395633921179e-63	2.976869228611931e-10	3.9700272964905125e-15	0.000022641247937932066	-5.951572151237047e-22	1.8489936469530846e-17	1.0898810252436154e-13	7.944140784280895e-13	4.587103885027874e-13
40800000	0.004988679077661062	1.9132309168737237e-49	1.8844395633921179e-63	2.976869228611931e-10	3.9700272964905125e-15	0.000022641247937932066	-5.950330858589523e-22	1.8489936469530846e-17	1.0898810252436154e-13	7.944140784280895e-13	4.587103885027874e-13
40900000	0.004988679077661062	1.9132309168737237e-49	1.8844395633921179e-63	2.976869228611931e-10	3.9700272964905125e-15	0.000022641247937932066	-5.949089565941998e-22	1.8489936469530846e-17	1.0898810252436154e-13	7.944140784280895e-13	4.587103885027874e-13
41000000	0.004988679077661062	1.9132309168737237e-49	1.8844395633921179e-63	2.976869228611931e-10	3.9700272964905125e-15	0.000022641247937932066	-5.947848273294474e-22	1.8489936469530846e-17	1.0898810252436154e-13	7.944140784280895e-13	4.587103885027874e-13
41100000	0.004988679077661062	1.9132309168737237e-49	1.8844395633921179e-63	2.976869228611931e-10	3.9700272964905125e-15	0.000022641247937932066	-5.94660698064695e-22	1.8489936469530846e-17	1.0898810252436154e-13	7.944140784280895e-13	4.587103885027874e-13
41200000	0.004988679077661062	1.9132309168737237e-49	1.8844395633921179e-63	2.976869228611931e-10	3.9700272964905125e-15	0.000022641247937932066	-5.945365687999425e-22	1.8489936469530846e-17	1.0898810252436154e-13	7.944140784280895e-13	4.587103885027874e-13
41300000	0.004988679077661062	1.9132309168737237e-49	1.8844395633921176e-63	2.976869228611931e-10	3.9700272964905125e-15	0.000022641247937932066	-5.944124395351901e-22	1.8489936469530846e-17	1.0898810252436154e-13	7.944140784280895e-13	4.587103885027874e-13
41400000	0.004988679077661062	1.9132309168737237e-49	1.8844395633921176e-63	2.976869228611931e-10	3.9700272964905125e-15	0.000022641247937932066	-5.942883102704377e-22	1.8489936469530846e-17	1.0898810252436154e-13	7.944140784280895e-13	4.587103885027874e-13
41500000	0.004988679077661062	1.9132309168737237e-49	1.8844395633921176e-63	2.976869228611931e-10	3.9700272964905125e-15	0.000022641247937932066	-5.941641810056853e-22	1.8489936469530846e-17	1.0898810252436154e-13	7.944140784280895e-13	4.587103885027874e-13
41600000	0.004988679077661062	1.9132309168737237e-49	1.8844395633921176e-63	2.976869228611931e-10	3.9700272964905125e-15	0.000022641247937932066	-5.940400517409328e-22	1.8489936469530846e-17	1.0898810252436154e-13	7.944140784280895e-13	4.587103885027874e-13
41700000	0.004988679077661062	1.9132309168737237e-49	1.8844395633921176e-63	2.976869228611931e-10	3.9700272964905125e-15	0.000022641247937932066	-5.939159224761804e-22	1.8489936469530846e-17	1.0898810252436154e-13	7.944140784280895e-13	4.587103885027874e-13
41800000	0.004988679077661062	1.9132309168737237e-49	1.8844395633921176e-63	2.976869228611931e-10	3.9700272964905125e-15	0.000022641247937932066	-5.93791793211428e-22	1.8489936469530846e-17	1.0898810252436154e-13	7.944140784280895e-13	4.587103885027874e-13
41900000	0.004988679077661062	1.9132309168737233e-49	1.8844395633921176e-63	2.976869228611931e-10	3.9700272964905125e-15	0.000022641247937932066	-5.9366766394667555e-22	1.8489936469530846e-17	1.0898810252436154e-13	7.944140784280895e-13	4.587103885027874e-13
42000000	0.004988679077661062	1.9132309168737233e-49	1.8844395633921176e-63	2.976869228611931e-10	3.9700272964905125e-15	0.000022641247937932066	-5.935435346819231e-22	1.8489936469530846e-17	1.0898810252436154e-13	7.944140784280895e-13	4.587103885027874e-13
42100000	0.004988679077661062	1.9132309168737233e-49	1.8844395633921176e-63	2.976869228611931e-10	3.9700272964905125e-15	0.000022641247937932066	-5.934194054171707e-22	1.8489936469530846e-17	1.0898810252436154e-13	7.944140784280895e-13	4.587103885027874e-13
42200000	0.004988679077661062	1.9132309168737233e-49	1.8844395633921176e-63	2.976869228611931e-10	3.9700272964905125e-15	0.000022641247937932066	-5.932952761524183e-22	1.8489936469530846e-17	1.0898810252436154e-13	7.944140784280895e-13	4.587103885027874e-13
42300000	0.004988679077661062	1.9132309168737233e-49	1.8844395633921176e-63	2.976869228611931e-10	3.9700272964905125e-15	0.000022641247937932066	-5.931711468876658e-22	1.8489936469530846e-17	1.0898810252436154e-13	7.944140784280895e-13	4.587103885027874e-13
42400000	0.004988679077661062	1.9132309168737233e-49	1.8844395633921176e-63	2.976869228611931e-10	3.9700272964905125e-15	0.000022641247937932066	-5.930470176229134e-22	1.8489936469530846e-17	1.0898810252436154e-13	7.944140784280895e-13	4.587103885027874e-13
42500000	0.004988679077661062	1.9132309168737233e-49	1.8844395633921176e-63	2.976869228611931e-10	3.9700272964905125e-15	0.000022641247937932066	-5.92922888358161e-22	1.8489936469530846e-17	1.0898810252436154e-13	7.944140784280895e-13	4.587103885027874e-13
42600000	0.004988679077661062	1.9132309168737233e-49	1.8844395633921176e-63	2.976869228611931e-10	3.9700272964905125e-15	0.000022641247937932066	-5.927987590934086e-22	1.8489936469530846e-17	1.0898810252436154e-13	7.944140784280895e-13	4.587103885027874e-13
42700000	0.004988679077661062	1.9132309168737233e-49	1.8844395633921176e-63	2.976869228611931e-10	3.9700272964905125e-15	0.000022641247937932066	-5.926746298286561e-22	1.8489936469530846e-17	1.0898810252436154e-13	7.944140784280895e-13	4.587103885027874e-13
42800000	0.004988679077661062	1.9132309168737233e-49	1.8844395633921176e-63	2.976869228611931e-10	3.9700272964905125e-15	0.000022641247937932066	-5.925505005639037e-22	1.8489936469530846e-17	1.0898810252436154e-13	7.944140784280895e-13	4.587103885027874e-13
42900000	0.004988679077661062	1.9132309168737233e-49	1.8844395633921176e-63	2.976869228611931e-10	3.9700272964905125e-15	0.000022641247937932066	-5.924263712991513e-22	1.8489936469530846e-17	1.0898810252436154e-13	7.944140784280895e-13	4.587103885027874e-13
43000000	0.004988679077661062	1.9132309168737233e-49	1.8844395633921176e-63	2.976869228611931e-10	3.9700272964905125e-15	0.000022641247937932066	-5.923022420343988e-22	1.8489936469530846e-17	1.0898810252436154e-13	7.944140784280895e-13	4.587103885027874e-13
43100000	0.004988679077661062	1.9132309168737233e-49	1.8844395633921176e-63	2.976869228611931e-10	3.9700272964905125e-15	0.000022641247937932066	-5.921781127696464e-22	1.8489936469530846e-17	1.0898810252436154e-13	7.944140784280895e-13	4.587103885027874e-13
43200000	0.004988679077661062	1.9132309168737233e-49	1.8844395633921176e-63	2.976869228611931e-10	3.9700272964905125e-15	0.000022641247937932066	-5.92053983504894e-22	1.8489936469530846e-17	1.0898810252436154e-13	7.944140784280895e-13	4.587103885027874e-13
43300000	0.004988679077661062	1.9132309168737233e-49	1.8844395633921176e-63	2.9768692286119304e-10	3.9700272964905125e-15	0.000022641247937932066	-5.919298542401416e-22	1.8489936469530846e-17	1.0898810252436154e-13	7.944140784280895e-13	4.587103885027874e-13
43400000	0.004988679077661062	1.9132309168737233e-49	1.8844395633921176e-63	2.9768692286119304e-10	3.9700272964905125e-15	0.000022641247937932066	-5.918057249753891e-22	1.8489936469530846e-17	1.0898810252436154e-13	7.944140784280895e-13	4.587103885027874e-13
43500000	0.004988679077661061	1.9132309168737233e-49	1.8844395633921176e-63	2.9768692286119304e-10	3.9700272964905125e-15	0.000022641247937932066	-5.916815957106367e-22	1.8489936469530846e-17	1.0898810252436154e-13	7.944140784280895e-13	4.587103885027874e-13
43600000	0.004988679077661061	1.9132309168737233e-49	1.8844395633921176e-63	2.9768692286119304e-10	3.9700272964905125e-15	0.000022641247937932066	-5.915574664458843e-22	1.8489936469530846e-17	1.0898810252436154e-13	7.944140784280895e-13	4.587103885027874e-13
43700000	0.004988679077661061	1.9132309168737233e-49	1.8844395633921176e-63	2.9768692286119304e-10	3.9700272964905125e-15	0.000022641247937932066	-5.914333371811318e-22	1.8489936469530846e-17	1.0898810252436154e-13	7.944140784280895e-13	4.587103885027874e-13
43800000	0.004988679077661061	1.9132309168737233e-49	1.8844395633921176e-63	2.9768692286119304e-10	3.9700272964905125e-15	0.000022641247937932066	-5.913092079163794e-22	1.8489936469530846e-17	1.0898810252436154e-13	7.944140784280895e-13	4.587103885027874e-13
43900000	0.004988679077661061	1.9132309168737233e-49	1.8844395633921176e-63	2.9768692286119304e-10	3.9700272964905125e-15	0.000022641247937932066	-5.91185078651627e-22	1.8489936469530846e-17	1.0898810252436154e-13	7.944140784280895e-13	4.587103885027874e-13
44000000	0.004988679077661061	1.9132309168737233e-49	1.8844395633921176e-63	2.9768692286119304e-10	3.9700272964905125e-15	0.000022641247937932066	-5.910609493868746e-22	1.8489936469530846e-17	1.0898810252436154e-13	7.944140784280895e-13	4.587103885027874e-13
44100000	0.004988679077661061	1.9132309168737233e-49	1.8844395633921176e-63	2.9768692286119304e-10	3.9700272964905125e-15	0.000022641247937932066	-5.909368201221221e-22	1.8489936469530846e-17	1.0898810252436154e-13	7.944140784280895e-13	4.587103885027874e-13
44200000	0.004988679077661061	1.9132309168737233e-49	1.8844395633921176e-63	2.9768692286119304e-10	3.9700272964905125e-15	0.000022641247937932066	-5.908126908573697e-22	1.8489936469530846e-17	1.0898810252436154e-13	7.944140784280895e-13	4.587103885027874e-13
44300000	0.004988679077661061	1.9132309168737233e-49	1.8844395633921176e-63	2.9768692286119304e-10	3.9700272964905125e-15	0.000022641247937932066	-5.906885615926173e-22	1.8489936469530846e-17	1.0898810252436154e-13	7.944140784280895e-13	4.587103885027874e-13
44400000	0.004988679077661061	1.9132309168737233e-49	1.8844395633921176e-63	2.9768692286119304e-10	3.9700272964905125e-15	0.000022641247937932066	-5.9056443232786485e-22	1.8489936469530846e-17	1.0898810252436154e-13	7.944140784280895e-13	4.587103885027874e-13
44500000	0.004988679077661061	1.9132309168737233e-49	1.8844395633921176e-63	2.9768692286119304e-10	3.9700272964905125e-15	0.000022641247937932066	-5.904403030631124e-22	1.8489936469530846e-17	1.0898810252436154e-13	7.944140784280895e-13	4.587103885027874e-13
44600000	0.004988679077661061	1.9132309168737233e-49	1.8844395633921176e-63	2.9768692286119304e-10	3.9700272964905125e-15	0.000022641247937932066	-5.9031617379836e-22	1.8489936469530846e-17	1.0898810252436154e-13	7.944140784280895e-13	4.587103885027874e-13
44700000	0.004988679077661061	1.9132309168737233e-49	1.8844395633921176e-63	2.9768692286119304e-10	3.9700272964905125e-15	0.000022641247937932066	-5.901920445336076e-22	1.8489936469530846e-17	1.0898810252436154e-13	7.944140784280895e-13	4.587103885027874e-13
44800000	0.004988679077661061	1.9132309168737233e-49	1.8844395633921176e-63	2.9768692286119304e-10	3.9700272964905125e-15	0.000022641247937932066	-5.900679152688551e-22	1.8489936469530846e-17	1.0898810252436154e-13	7.944140784280895e-13	4.587103885027874e-13
44900000	0.004988679077661061	1.9132309168737233e-49	1.8844395633921176e-63	2.9768692286119304e-10	3.9700272964905125e-15	0.000022641247937932066	-5.899437860041027e-22	1.8489936469530846e-17	1.0898810252436154e-13	7.944140784280895e-13	4.587103885027874e-13
45000000	0.004988679077661061	1.9132309168737233e-49	1.8844395633921176e-63	2.9768692286119304e-10	3.9700272964905125e-15	0.000022641247937932066	-5.898196567393503e-22	1.8489936469530846e-17	1.0898810252436154e-13	7.944140784280895e-13	4.587103885027874e-13
45100000	0.004988679077661061	1.9132309168737233e-49	1.8844395633921176e-63	2.9768692286119304e-10	3.9700272964905125e-15	0.000022641247937932066	-5.896955274745979e-22	1.8489936469530846e-17	1.0898810252436154e-13	7.944140784280895e-13	4.587103885027874e-13
45200000	0.004988679077661061	1.913230916873723e-49	1.8844395633921176e-63	2.9768692286119304e-10	3.9700272964905125e-15	0.000022641247937932066	-5.895713982098454e-22	1.8489936469530846e-17	1.0898810252436154e-13	7.944140784280895e-13	4.587103885027874e-13
45300000	0.004988679077661061	1.913230916873723e-49	1.8844395633921176e-63	2.9768692286119304e-10	3.9700272964905125e-15	0.000022641247937932066	-5.89447268945093e-22	1.8489936469530846e-17	1.0898810252436154e-13	7.944140784280895e-13	4.587103885027874e-13
45400000	0.004988679077661061	1.913230916873723e-49	1.8844395633921176e-63	2.9768692286119304e-10	3.9700272964905125e-15	0.000022641247937932066	-5.893231396803406e-22	1.8489936469530846e-17	1.0898810252436154e-13	7.944140784280895e-13	4.587103885027874e-13
45500000	0.004988679077661061	1.913230916873723e-49	1.8844395633921176e-63	2.9768692286119304e-10	3.9700272964905125e-15	0.000022641247937932066	-5.891990104155881e-22	1.8489936469530846e-17	1.0898810252436154e-13	7.944140784280895e-13	4.587103885027874e-13
45600000	0.004988679077661061	1.913230916873723e-49	1.8844395633921176e-63	2.9768692286119304e-10	3.9700272964905125e-15	0.000022641247937932066	-5.890748811508357e-22	1.8489936469530846e-17	1.0898810252436154e-13	7.944140784280895e-13	4.587103885027874e-13
45700000	0.004988679077661061	1.913230916873723e-49	1.8844395633921176e-63	2.9768692286119304e-10	3.9700272964905125e-15	0.000022641247937932066	-5.889507518860833e-22	1.8489936469530846e-17	1.0898810252436154e-13	7.944140784280895e-13	4.587103885027874e-13
45800000	0.004988679077661061	1.913230916873723e-49	1.8844395633921176e-63	2.9768692286119304e-10	3.9700272964905125e-15	0.000022641247937932066	-5.888266226213309e-22	1.8489936469530846e-17	1.0898810252436154e-13	7.944140784280895e-13	4.587103885027874e-13
45900000	0.004988679077661061	1.913230916873723e-49	1.8844395633921176e-63	2.9768692286119304e-10	3.9700272964905125e-15	0.000022641247937932066	-5.887024933565784e-22	1.8489936469530846e-17	1.0898810252436154e-13	7.944140784280895e-13	4.587103885027874e-13
46000000	0.004988679077661061	1.913230916873723e-49	1.8844395633921176e-63	2.9768692286119304e-10	3.9700272964905125e-15	0.000022641247937932066	-5.88578364091826e-22	1.8489936469530846e-17	1.0898810252436154e-13	7.944140784280895e-13	4.587103885027874e-13
46100000	0.004988679077661061	1.913230916873723e-49	1.8844395633921176e-63	2.9768692286119304e-10	3.9700272964905125e-15	0.000022641247937932066	-5.884542348270736e-22	1.8489936469530846e-17	1.0898810252436154e-13	7.944140784280895e-13	4.587103885027874e-13
46200000	0.004988679077661061	1.913230916873723e-49	1.8844395633921176e-63	2.9768692286119304e-10	3.9700272964905125e-15	0.000022641247937932066	-5.8833010556232115e-22	1.8489936469530846e-17	1.0898810252436154e-13	7.944140784280895e-13	4.587103885027874e-13
46300000	0.004988679077661061	1.913230916873723e-49	1.8844395633921176e-63	2.9768692286119304e-10	3.9700272964905125e-15	0.000022641247937932066	-5.882059762975687e-22	1.8489936469530846e-17	1.0898810252436154e-13	7.944140784280895e-13	4.587103885027874e-13
46400000	0.004988679077661061	1.913230916873723e-49	1.8844395633921176e-63	2.9768692286119304e-10	3.9700272964905125e-15	0.000022641247937932066	-5.880818470328163e-22	1.8489936469530846e-17	1.0898810252436154e-13	7.944140784280895e-13	4.587103885027874e-13
46500000	0.004988679077661061	1.913230916873723e-49	1.8844395633921176e-63	2.9768692286119304e-10	3.9700272964905125e-15	0.000022641247937932066	-5.879577177680639e-22	1.8489936469530846e-17	1.0898810252436154e-13	7.944140784280895e-13	4.587103885027874e-13
46600000	0.004988679077661061	1.913230916873723e-49	1.8844395633921176e-63	2.9768692286119304e-10	3.9700272964905125e-15	0.000022641247937932066	-5.878335885033114e-22	1.8489936469530846e-17	1.0898810252436154e-13	7.944140784280895e-13	4.587103885027874e-13
46700000	0.004988679077661061	1.913230916873723e-49	1.8844395633921176e-63	2.9768692286119304e-10	3.9700272964905125e-15	0.000022641247937932066	-5.87709459238559e-22	1.8489936469530846e-17	1.0898810252436154e-13	7.944140784280895e-13	4.587103885027874e-13
46800000	0.004988679077661061	1.913230916873723e-49	1.8844395633921176e-63	2.9768692286119304e-10	3.9700272964905125e-15	0.000022641247937932066	-5.875853299738066e-22	1.8489936469530846e-17	1.0898810252436154e-13	7.944140784280895e-13	4.587103885027874e-13
46900000	0.004988679077661061	1.913230916873723e-49	1.8844395633921176e-63	2.9768692286119304e-10	3.9700272964905125e-15	0.000022641247937932066	-5.8746120070905415e-22	1.8489936469530846e-17	1.0898810252436154e-13	7.944140784280895e-13	4.587103885027874e-13
47000000	0.004988679077661061	1.913230916873723e-49	1.8844395633921176e-63	2.9768692286119304e-10	3.9700272964905125e-15	0.000022641247937932066	-5.873370714443017e-22	1.8489936469530846e-17	1.0898810252436154e-13	7.944140784280895e-13	4.587103885027874e-13
47100000	0.004988679077661061	1.913230916873723e-49	1.8844395633921176e-63	2.9768692286119304e-10	3.9700272964905125e-15	0.000022641247937932066	-5.872129421795493e-22	1.8489936469530846e-17	1.0898810252436154e-13	7.944140784280895e-13	4.587103885027874e-13
47200000	0.004988679077661061	1.913230916873723e-49	1.8844395633921176e-63	2.9768692286119304e-10	3.9700272964905125e-15	0.000022641247937932066	-5.870888129147969e-22	1.8489936469530846e-17	1.0898810252436154e-13	7.944140784280895e-13	4.587103885027874e-13
47300000	0.004988679077661061	1.913230916873723e-49	1.8844395633921176e-63	2.9768692286119304e-10	3.9700272964905125e-15	0.000022641247937932066	-5.869646836500444e-22	1.8489936469530846e-17	1.0898810252436154e-13	7.944140784280895e-13	4.587103885027874e-13
47400000	0.004988679077661061	1.913230916873723e-49	1.8844395633921176e-63	2.9768692286119304e-10	3.9700272964905125e-15	0.000022641247937932066	-5.86840554385292e-22	1.8489936469530846e-17	1.0898810252436154e-13	7.944140784280895e-13	4.587103885027874e-13
47500000	0.004988679077661061	1.913230916873723e-49	1.8844395633921176e-63	2.9768692286119304e-10	3.9700272964905125e-15	0.000022641247937932066	-5.867164251205396e-22	1.8489936469530846e-17	1.0898810252436154e-13	7.944140784280895e-13	4.587103885027874e-13
47600000	0.004988679077661061	1.913230916873723e-49	1.8844395633921176e-63	2.9768692286119304e-10	3.9700272964905125e-15	0.000022641247937932066	-5.865922958557872e-22	1.8489936469530846e-17	1.0898810252436154e-13	7.944140784280895e-13	4.587103885027874e-13
47700000	0.004988679077661061	1.913230916873723e-49	1.8844395633921176e-63	2.9768692286119304e-10	3.9700272964905125e-15	0.000022641247937932066	-5.864681665910347e-22	1.8489936469530846e-17	1.0898810252436154e-13	7.944140784280895e-13	4.587103885027874e-13
47800000	0.004988679077661061	1.913230916873723e-49	1.8844395633921176e-63	2.9768692286119304e-10	3.9700272964905125e-15	0.000022641247937932066	-5.863440373262823e-22	1.8489936469530846e-17	1.0898810252436154e-13	7.944140784280895e-13	4.587103885027874e-13
47900000	0.004988679077661061	1.913230916873723e-49	1.8844395633921176e-63	2.9768692286119304e-10	3.9700272964905125e-15	0.000022641247937932066	-5.862199080615299e-22	1.8489936469530846e-17	1.0898810252436154e-13	7.944140784280895e-13	4.587103885027874e-13
48000000	0.004988679077661061	1.913230916873723e-49	1.8844395633921176e-63	2.9768692286119304e-10	3.9700272964905125e-15	0.000022641247937932066	-5.860957787967774e-22	1.8489936469530846e-17	1.0898810252436154e-13	7.944140784280895e-13	4.587103885027874e-13
48100000	0.004988679077661061	1.913230916873723e-49	1.8844395633921176e-63	2.9768692286119304e-10	3.9700272964905125e-15	0.000022641247937932066	-5.85971649532025e-22	1.8489936469530846e-17	1.0898810252436154e-13	7.944140784280895e-13	4.587103885027874e-13
48200000	0.004988679077661061	1.913230916873723e-49	1.8844395633921176e-63	2.9768692286119304e-10	3.9700272964905125e-15	0.000022641247937932066	-5.858475202672726e-22	1.8489936469530846e-17	1.0898810252436154e-13	7.944140784280895e-13	4.587103885027874e-13
48300000	0.004988679077661061	1.913230916873723e-49	1.8844395633921176e-63	2.9768692286119304e-10	3.9700272964905125e-15	0.000022641247937932066	-5.857233910025202e-22	1.8489936469530846e-17	1.0898810252436154e-13	7.944140784280895e-13	4.587103885027874e-13
48400000	0.004988679077661061	1.913230916873723e-49	1.8844395633921176e-63	2.9768692286119304e-10	3.9700272964905125e-15	0.000022641247937932066	-5.855992617377677e-22	1.8489936469530846e-17	1.0898810252436154e-13	7.944140784280895e-13	4.587103885027874e-13
48500000	0.004988679077661061	1.913230916873723e-49	1.8844395633921176e-63	2.9768692286119304e-10	3.9700272964905125e-15	0.000022641247937932066	-5.854751324730153e-22	1.8489936469530846e-17	1.0898810252436154e-13	7.944140784280895e-13	4.587103885027874e-13
48600000	0.004988679077661061	1.913230916873723e-49	1.8844395633921176e-63	2.9768692286119304e-10	3.9700272964905125e-15	0.000022641247937932066	-5.853510032082629e-22	1.8489936469530846e-17	1.0898810252436154e-13	7.944140784280895e-13	4.587103885027874e-13
48700000	0.004988679077661061	1.913230916873723e-49	1.8844395633921176e-63	2.9768692286119304e-10	3.9700272964905125e-15	0.000022641247937932066	-5.8522687394351045e-22	1.8489936469530846e-17	1.0898810252436154e-13	7.944140784280895e-13	4.587103885027874e-13
48800000	0.004988679077661061	1.913230916873723e-49	1.8844395633921176e-63	2.9768692286119304e-10	3.9700272964905125e-15	0.000022641247937932066	-5.85102744678758e-22	1.8489936469530846e-17	1.0898810252436154e-13	7.944140784280895e-13	4.587103885027874e-13
48900000	0.004988679077661061	1.913230916873723e-49	1.8844395633921176e-63	2.9768692286119304e-10	3.9700272964905125e-15	0.000022641247937932066	-5.849786154140056e-22	1.8489936469530846e-17	1.0898810252436154e-13	7.944140784280895e-13	4.587103885027874e-13
49000000	0.004988679077661061	1.913230916873723e-49	1.8844395633921176e-63	2.9768692286119304e-10	3.9700272964905125e-15	0.000022641247937932066	-5.848544861492532e-22	1.8489936469530846e-17	1.0898810252436154e-13	7.944140784280895e-13	4.587103885027874e-13
49100000	0.004988679077661061	1.913230916873723e-49	1.8844395633921176e-63	2.9768692286119304e-10	3.9700272964905125e-15	0.000022641247937932066	-5.847303568845007e-22	1.8489936469530846e-17	1.0898810252436154e-13	7.944140784280895e-13	4.587103885027874e-13
49200000	0.004988679077661061	1.913230916873723e-49	1.8844395633921176e-63	2.9768692286119304e-10	3.9700272964905125e-15	0.000022641247937932066	-5.846062276197483e-22	1.8489936469530846e-17	1.0898810252436154e-13	7.944140784280895e-13	4.587103885027874e-13
49300000	0.004988679077661061	1.913230916873723e-49	1.8844395633921176e-63	2.9768692286119304e-10	3.9700272964905125e-15	0.000022641247937932066	-5.844820983549959e-22	1.8489936469530846e-17	1.0898810252436154e-13	7.944140784280895e-13	4.587103885027874e-13
49400000	0.004988679077661061	1.913230916873723e-49	1.8844395633921176e-63	2.9768692286119304e-10	3.9700272964905125e-15	0.000022641247937932066	-5.843579690902435e-22	1.8489936469530846e-17	1.0898810252436154e-13	7.944140784280895e-13	4.587103885027874e-13
49500000	0.004988679077661061	1.913230916873723e-49	1.8844395633921176e-63	2.9768692286119304e-10	3.9700272964905125e-15	0.000022641247937932066	-5.84233839825491e-22	1.8489936469530846e-17	1.0898810252436154e-13	7.944140784280895e-13	4.587103885027874e-13
49600000	0.004988679077661061	1.913230916873723e-49	1.8844395633921176e-63	2.9768692286119304e-10	3.9700272964905125e-15	0.000022641247937932066	-5.841097105607386e-22	1.8489936469530846e-17	1.0898810252436154e-13	7.944140784280895e-13	4.587103885027874e-13
49700000	0.004988679077661061	1.913230916873723e-49	1.8844395633921176e-63	2.9768692286119304e-10	3.9700272964905125e-15	0.000022641247937932066	-5.839855812959862e-22	1.8489936469530846e-17	1.0898810252436154e-13	7.944140784280895e-13	4.587103885027874e-13
49800000	0.004988679077661061	1.913230916873723e-49	1.8844395633921176e-63	2.9768692286119304e-10	3.9700272964905125e-15	0.000022641247937932066	-5.838614520312337e-22	1.8489936469530846e-17	1.0898810252436154e-13	7.944140784280895e-13	4.587103885027874e-13
49900000	0.004988679077661061	1.913230916873723e-49	1.8844395633921176e-63	2.9768692286119304e-10	3.9700272964905125e-15	0.000022641247937932066	-5.837373227664813e-22	1.8489936469530846e-17	1.0898810252436154e-13	7.944140784280895e-13	4.587103885027874e-13
50000000	0.004988679077661061	1.913230916873723e-49	1.8844395633921176e-63	2.9768692286119304e-10	3.9700272964905125e-15	0.000022641247937932066	-5.836131935017289e-22	1.8489936469530846e-17	1.0898810252436154e-13	7.944140784280895e-13	4.587103885027874e-13
50100000	0.004988679077661061	1.913230916873723e-49	1.8844395633921176e-63	2.9768692286119304e-10	3.9700272964905125e-15	0.000022641247937932066	-5.834890642369765e-22	1.8489936469530846e-17	1.0898810252436154e-13	7.944140784280895e-13	4.587103885027874e-13
50200000	0.004988679077661061	1.913230916873723e-49	1.8844395633921176e-63	2.9768692286119304e-10	3.9700272964905125e-15	0.000022641247937932066	-5.83364934972224e-22	1.8489936469530846e-17	1.0898810252436154e-13	7.944140784280895e-13	4.587103885027874e-13
50300000	0.004988679077661061	1.913230916873723e-49	1.8844395633921176e-63	2.9768692286119304e-10	3.9700272964905125e-15	0.000022641247937932066	-5.832408057074716e-22	1.8489936469530846e-17	1.0898810252436154e-13	7.944140784280895e-13	4.587103885027874e-13
50400000	0.004988679077661061	1.913230916873723e-49	1.8844395633921176e-63	2.9768692286119304e-10	3.9700272964905125e-15	0.000022641247937932066	-5.831166764427192e-22	1.8489936469530846e-17	1.0898810252436154e-13	7.944140784280895e-13	4.587103885027874e-13
50500000	0.004988679077661061	1.913230916873723e-49	1.8844395633921176e-63	2.9768692286119304e-10	3.9700272964905125e-15	0.000022641247937932066	-5.829925471779667e-22	1.8489936469530846e-17	1.0898810252436154e-13	7.944140784280895e-13	4.587103885027874e-13
50600000	0.004988679077661061	1.913230916873723e-49	1.8844395633921176e-63	2.9768692286119304e-10	3.9700272964905125e-15	0.000022641247937932066	-5.828684179132143e-22	1.8489936469530846e-17	1.0898810252436154e-13	7.944140784280895e-13	4.587103885027874e-13
50700000	0.004988679077661061	1.913230916873723e-49	1.8844395633921176e-63	2.9768692286119304e-10	3.9700272964905125e-15	0.000022641247937932066	-5.827442886484619e-22	1.8489936469530846e-17	1.0898810252436154e-13	7.944140784280895e-13	4.587103885027874e-13
50800000	0.004988679077661061	1.913230916873723e-49	1.8844395633921176e-63	2.9768692286119304e-10	3.9700272964905125e-15	0.000022641247937932066	-5.826201593837095e-22	1.8489936469530846e-17	1.0898810252436154e-13	7.944140784280895e-13	4.587103885027874e-13
50900000	0.004988679077661061	1.913230916873723e-49	1.8844395633921176e-63	2.9768692286119304e-10	3.9700272964905125e-15	0.000022641247937932066	-5.82496030118957e-22	1.8489936469530846e-17	1.0898810252436154e-13	7.944140784280895e-13	4.587103885027874e-13
51000000	0.004988679077661061	1.913230916873723e-49	1.8844395633921176e-63	2.9768692286119304e-10	3.9700272964905125e-15	0.000022641247937932066	-5.823719008542046e-22	1.8489936469530846e-17	1.0898810252436154e-13	7.944140784280895e-13	4.587103885027874e-13
51100000	0.004988679077661061	1.913230916873723e-49	1.8844395633921176e-63	2.9768692286119304e-10	3.9700272964905125e-15	0.000022641247937932066	-5.822477715894522e-22	1.8489936469530846e-17	1.0898810252436154e-13	7.944140784280895e-13	4.587103885027874e-13
51200000	0.004988679077661061	1.913230916873723e-49	1.8844395633921176e-63	2.9768692286119304e-10	3.9700272964905125e-15	0.000022641247937932066	-5.8212364232469975e-22	1.8489936469530846e-17	1.0898810252436154e-13	7.944140784280895e-13	4.587103885027874e-13
51300000	0.004988679077661061	1.913230916873723e-49	1.8844395633921176e-63	2.9768692286119304e-10	3.9700272964905125e-15	0.000022641247937932066	-5.819995130599473e-22	1.8489936469530846e-17	1.0898810252436154e-13	7.944140784280895e-13	4.587103885027874e-13
51400000	0.004988679077661061	1.913230916873723e-49	1.8844395633921176e-63	2.9768692286119304e-10	3.9700272964905125e-15	0.000022641247937932066	-5.818753837951949e-22	1.8489936469530846e-17	1.0898810252436154e-13	7.944140784280895e-13	4.587103885027874e-13
51500000	0.004988679077661061	1.913230916873723e-49	1.8844395633921176e-63	2.9768692286119304e-10	3.9700272964905125e-15	0.000022641247937932066	-5.817512545304425e-22	1.8489936469530846e-17	1.0898810252436154e-13	7.944140784280895e-13	4.587103885027874e-13
51600000	0.004988679077661061	1.913230916873723e-49	1.8844395633921176e-63	2.9768692286119304e-10	3.9700272964905125e-15	0.000022641247937932066	-5.8162712526569e-22	1.8489936469530846e-17	1.0898810252436154e-13	7.944140784280895e-13	4.587103885027874e-13
51700000	0.004988679077661061	1.913230916873723e-49	1.8844395633921176e-63	2.9768692286119304e-10	3.9700272964905125e-15	0.000022641247937932066	-5.815029960009376e-22	1.8489936469530846e-17	1.0898810252436154e-13	7.944140784280895e-13	4.587103885027874e-13
51800000	0.004988679077661061	1.913230916873723e-49	1.8844395633921176e-63	2.9768692286119304e-10	3.9700272964905125e-15	0.000022641247937932066	-5.813788667361852e-22	1.8489936469530846e-17	1.0898810252436154e-13	7.944140784280895e-13	4.587103885027874e-13
51900000	0.004988679077661061	1.913230916873723e-49	1.8844395633921176e-63	2.9768692286119304e-10	3.9700272964905125e-15	0.000022641247937932066	-5.812547374714328e-22	1.8489936469530846e-17	1.0898810252436154e-13	7.944140784280895e-13	4.587103885027874e-13
52000000	0.004988679077661061	1.913230916873723e-49	1.8844395633921176e-63	2.9768692286119304e-10	3.9700272964905125e-15	0.000022641247937932066	-5.811306082066803e-22	1.8489936469530846e-17	1.0898810252436154e-13	7.944140784280895e-13	4.587103885027874e-13
52100000	0.004988679077661061	1.913230916873723e-49	1.8844395633921176e-63	2.9768692286119304e-10	3.9700272964905125e-15	0.000022641247937932066	-5.810064789419279e-22	1.8489936469530846e-17	1.0898810252436154e-13	7.944140784280895e-13	4.587103885027874e-13
52200000	0.004988679077661061	1.913230916873723e-49	1.8844395633921176e-63	2.9768692286119304e-10	3.9700272964905125e-15	0.000022641247937932066	-5.808823496771755e-22	1.8489936469530846e-17	1.0898810252436154e-13	7.944140784280895e-13	4.587103885027874e-13
52300000	0.004988679077661061	1.913230916873723e-49	1.8844395633921176e-63	2.9768692286119304e-10	3.9700272964905125e-15	0.000022641247937932066	-5.80758220412423e-22	1.8489936469530846e-17	1.0898810252436154e-13	7.944140784280895e-13	4.587103885027874e-13
52400000	0.004988679077661061	1.913230916873723e-49	1.8844395633921176e-63	2.9768692286119304e-10	3.9700272964905125e-15	0.000022641247937932066	-5.806340911476706e-22	1.8489936469530846e-17	1.0898810252436154e-13	7.944140784280895e-13	4.587103885027874e-13
52500000	0.004988679077661061	1.913230916873723e-49	1.8844395633921176e-63	2.9768692286119304e-10	3.9700272964905125e-15	0.000022641247937932066	-5.805099618829182e-22	1.8489936469530846e-17	1.0898810252436154e-13	7.944140784280895e-13	4.587103885027874e-13
52600000	0.004988679077661061	1.913230916873723e-49	1.8844395633921176e-63	2.9768692286119304e-10	3.9700272964905125e-15	0.000022641247937932066	-5.803858326181658e-22	1.8489936469530846e-17	1.0898810252436154e-13	7.944140784280895e-13	4.587103885027874e-13
52700000	0.004988679077661061	1.913230916873723e-49	1.8844395633921176e-63	2.9768692286119304e-10	3.9700272964905125e-15	0.000022641247937932066	-5.802617033534133e-22	1.8489936469530846e-17	1.0898810252436154e-13	7.944140784280895e-13	4.587103885027874e-13
52800000	0.004988679077661061	1.913230916873723e-49	1.8844395633921176e-63	2.9768692286119304e-10	3.9700272964905125e-15	0.000022641247937932066	-5.801375740886609e-22	1.8489936469530846e-17	1.0898810252436154e-13	7.944140784280895e-13	4.587103885027874e-13
52900000	0.004988679077661061	1.913230916873723e-49	1.8844395633921176e-63	2.9768692286119304e-10	3.9700272964905125e-15	0.000022641247937932066	-5.800134448239085e-22	1.8489936469530846e-17	1.0898810252436154e-13	7.944140784280895e-13	4.587103885027874e-13
53000000	0.004988679077661061	1.913230916873723e-49	1.8844395633921176e-63	2.9768692286119304e-10	3.9700272964905125e-15	0.000022641247937932066	-5.7988931555915605e-22	1.8489936469530846e-17	1.0898810252436154e-13	7.944140784280895e-13	4.587103885027874e-13
53100000	0.004988679077661061	1.913230916873723e-49	1.8844395633921176e-63	2.9768692286119304e-10	3.9700272964905125e-15	0.000022641247937932066	-5.797651862944036e-22	1.8489936469530846e-17	1.0898810252436152e-13	7.944140784280895e-13	4.587103885027874e-13
53200000	0.004988679077661061	1.913230916873723e-49	1.8844395633921176e-63	2.9768692286119304e-10	3.9700272964905125e-15	0.000022641247937932066	-5.796410570296512e-22	1.8489936469530846e-17	1.0898810252436152e-13	7.944140784280895e-13	4.587103885027874e-13
53300000	0.004988679077661061	1.913230916873723e-49	1.8844395633921179e-63	2.9768692286119304e-10	3.9700272964905125e-15	0.000022641247937932066	-5.795169277648988e-22	1.8489936469530846e-17	1.0898810252436152e-13	7.944140784280895e-13	4.587103885027874e-13
53400000	0.004988679077661061	1.913230916873723e-49	1.8844395633921179e-63	2.9768692286119304e-10	3.9700272964905125e-15	0.000022641247937932066	-5.793927985001463e-22	1.8489936469530846e-17	1.0898810252436152e-13	7.944140784280895e-13	4.587103885027874e-13
53500000	0.004988679077661061	1.913230916873723e-49	1.8844395633921179e-63	2.9768692286119304e-10	3.9700272964905125e-15	0.000022641247937932066	-5.792686692353939e-22	1.8489936469530846e-17	1.0898810252436152e-13	7.944140784280895e-13	4.587103885027874e-13
53600000	0.004988679077661061	1.913230916873723e-49	1.8844395633921179e-63	2.9768692286119304e-10	3.9700272964905125e-15	0.000022641247937932066	-5.791445399706415e-22	1.8489936469530846e-17	1.0898810252436152e-13	7.944140784280895e-13	4.587103885027874e-13
53700000	0.004988679077661061	1.913230916873723e-49	1.8844395633921179e-63	2.9768692286119304e-10	3.9700272964905125e-15	0.000022641247937932066	-5.7902041070588905e-22	1.8489936469530846e-17	1.0898810252436152e-13	7.944140784280895e-13	4.587103885027874e-13
53800000	0.004988679077661062	1.913230916873723e-49	1.8844395633921179e-63	2.9768692286119304e-10	3.9700272964905125e-15	0.000022641247937932066	-5.788962814411366e-22	1.8489936469530846e-17	1.0898810252436152e-13	7.944140784280895e-13	4.587103885027874e-13
53900000	0.004988679077661062	1.913230916873723e-49	1.8844395633921179e-63	2.9768692286119304e-10	3.9700272964905125e-15	0.000022641247937932066	-5.787721521763842e-22	1.8489936469530846e-17	1.0898810252436152e-13	7.944140784280895e-13	4.587103885027874e-13
54000000	0.004988679077661062	1.913230916873723e-49	1.8844395633921179e-63	2.9768692286119304e-10	3.9700272964905125e-15	0.000022641247937932066	-5.786480229116318e-22	1.8489936469530846e-17	1.0898810252436152e-13	7.944140784280895e-13	4.587103885027874e-13
54100000	0.004988679077661062	1.913230916873723e-49	1.8844395633921179e-63	2.9768692286119304e-10	3.9700272964905125e-15	0.000022641247937932066	-5.785238936468793e-22	1.8489936469530846e-17	1.0898810252436152e-13	7.944140784280895e-13	4.587103885027874e-13
54200000	0.004988679077661062	1.913230916873723e-49	1.8844395633921179e-63	2.9768692286119304e-10	3.9700272964905125e-15	0.000022641247937932066	-5.783997643821269e-22	1.8489936469530846e-17	1.0898810252436152e-13	7.944140784280895e-13	4.587103885027874e-13
54300000	0.004988679077661062	1.913230916873723e-49	1.8844395633921179e-63	2.9768692286119304e-10	3.9700272964905125e-15	0.000022641247937932066	-5.782756351173745e-22	1.8489936469530846e-17	1.0898810252436152e-13	7.944140784280895e-13	4.587103885027874e-13
54400000	0.004988679077661062	1.913230916873723e-49	1.8844395633921179e-63	2.9768692286119304e-10	3.9700272964905125e-15	0.000022641247937932066	-5.781515058526221e-22	1.8489936469530846e-17	1.0898810252436152e-13	7.944140784280895e-13	4.587103885027874e-13
54500000	0.004988679077661062	1.913230916873723e-49	1.8844395633921179e-63	2.9768692286119304e-10	3.9700272964905125e-15	0.000022641247937932066	-5.780273765878696e-22	1.8489936469530846e-17	1.0898810252436152e-13	7.944140784280895e-13	4.587103885027874e-13
54600000	0.004988679077661062	1.913230916873723e-49	1.8844395633921179e-63	2.9768692286119304e-10	3.9700272964905125e-15	0.000022641247937932066	-5.779032473231172e-22	1.8489936469530846e-17	1.0898810252436152e-13	7.944140784280895e-13	4.587103885027874e-13
54700000	0.004988679077661062	1.913230916873723e-49	1.8844395633921179e-63	2.9768692286119304e-10	3.9700272964905125e-15	0.000022641247937932066	-5.777791180583648e-22	1.8489936469530846e-17	1.0898810252436152e-13	7.944140784280895e-13	4.587103885027874e-13
54800000	0.004988679077661062	1.913230916873723e-49	1.8844395633921179e-63	2.9768692286119304e-10	3.9700272964905125e-15	0.000022641247937932066	-5.776549887936123e-22	1.8489936469530846e-17	1.0898810252436152e-13	7.944140784280895e-13	4.587103885027874e-13
54900000	0.004988679077661062	1.913230916873723e-49	1.8844395633921179e-63	2.9768692286119304e-10	3.9700272964905125e-15	0.000022641247937932066	-5.775308595288599e-22	1.8489936469530846e-17	1.0898810252436152e-13	7.944140784280895e-13	4.587103885027874e-13
55000000	0.004988679077661062	1.913230916873723e-49	1.8844395633921179e-63	2.9768692286119304e-10	3.9700272964905125e-15	0.000022641247937932066	-5.774067302641075e-22	1.8489936469530846e-17	1.0898810252436152e-13	7.944140784280895e-13	4.587103885027874e-13
55100000	0.004988679077661062	1.913230916873723e-49	1.8844395633921179e-63	2.9768692286119304e-10	3.9700272964905125e-15	0.000022641247937932066	-5.772826009993551e-22	1.8489936469530846e-17	1.0898810252436152e-13	7.944140784280895e-13	4.587103885027874e-13
55200000	0.004988679077661062	1.913230916873723e-49	1.8844395633921179e-63	2.9768692286119304e-10	3.9700272964905125e-15	0.000022641247937932066	-5.771584717346026e-22	1.8489936469530846e-17	1.0898810252436152e-13	7.944140784280895e-13	4.587103885027874e-13
55300000	0.004988679077661062	1.913230916873723e-49	1.8844395633921179e-63	2.9768692286119304e-10	3.9700272964905125e-15	0.000022641247937932066	-5.770343424698502e-22	1.8489936469530846e-17	1.0898810252436152e-13	7.944140784280895e-13	4.587103885027874e-13
55400000	0.004988679077661062	1.913230916873723e-49	1.8844395633921179e-63	2.9768692286119304e-10	3.9700272964905125e-15	0.000022641247937932066	-5.769102132050978e-22	1.8489936469530846e-17	1.0898810252436152e-13	7.944140784280895e-13	4.587103885027874e-13
55500000	0.004988679077661062	1.913230916873723e-49	1.8844395633921179e-63	2.9768692286119304e-10	3.9700272964905125e-15	0.000022641247937932066	-5.7678608394034535e-22	1.8489936469530846e-17	1.0898810252436152e-13	7.944140784280895e-13	4.587103885027874e-13
55600000	0.004988679077661062	1.913230916873723e-49	1.8844395633921179e-63	2.9768692286119304e-10	3.9700272964905125e-15	0.000022641247937932066	-5.766619546755929e-22	1.8489936469530846e-17	1.0898810252436152e-13	7.944140784280895e-13	4.587103885027874e-13
55700000	0.004988679077661062	1.913230916873723e-49	1.8844395633921179e-63	2.9768692286119304e-10	3.9700272964905125e-15	0.000022641247937932066	-5.765378254108405e-22	1.8489936469530846e-17	1.0898810252436152e-13	7.944140784280895e-13	4.587103885027874e-13
55800000	0.004988679077661062	1.913230916873723e-49	1.8844395633921179e-63	2.9768692286119304e-10	3.9700272964905125e-15	0.000022641247937932066	-5.764136961460881e-22	1.8489936469530846e-17	1.0898810252436152e-13	7.944140784280895e-13	4.587103885027874e-13
55900000	0.004988679077661062	1.913230916873723e-49	1.8844395633921179e-63	2.9768692286119304e-10	3.9700272964905125e-15	0.000022641247937932066	-5.762895668813356e-22	1.8489936469530846e-17	1.0898810252436152e-13	7.944140784280895e-13	4.587103885027874e-13
56000000	0.004988679077661062	1.913230916873723e-49	1.8844395633921179e-63	2.9768692286119304e-10	3.9700272964905125e-15	0.000022641247937932066	-5.761654376165832e-22	1.8489936469530846e-17	1.0898810252436152e-13	7.944140784280895e-13	4.587103885027874e-13
56100000	0.004988679077661062	1.913230916873723e-49	1.8844395633921179e-63	2.9768692286119304e-10	3.9700272964905125e-15	0.000022641247937932066	-5.760413083518308e-22	1.8489936469530846e-17	1.0898810252436152e-13	7.944140784280895e-13	4.587103885027874e-13
56200000	0.004988679077661062	1.913230916873723e-49	1.8844395633921179e-63	2.9768692286119304e-10	3.9700272964905125e-15	0.000022641247937932066	-5.759171790870784e-22	1.8489936469530846e-17	1.0898810252436152e-13	7.944140784280895e-13	4.587103885027874e-13
56300000	0.004988679077661062	1.913230916873723e-49	1.8844395633921179e-63	2.9768692286119304e-10	3.9700272964905125e-15	0.000022641247937932066	-5.757930498223259e-22	1.8489936469530846e-17	1.0898810252436152e-13	7.944140784280895e-13	4.587103885027874e-13
56400000	0.004988679077661062	1.913230916873723e-49	1.8844395633921179e-63	2.9768692286119304e-10	3.9700272964905125e-15	0.000022641247937932066	-5.756689205575735e-22	1.8489936469530846e-17	1.0898810252436152e-13	7.944140784280895e-13	4.587103885027874e-13
56500000	0.004988679077661062	1.913230916873723e-49	1.8844395633921179e-63	2.9768692286119304e-10	3.9700272964905125e-15	0.000022641247937932066	-5.755447912928211e-22	1.8489936469530846e-17	1.0898810252436152e-13	7.944140784280895e-13	4.587103885027874e-13
56600000	0.004988679077661062	1.913230916873723e-49	1.8844395633921179e-63	2.9768692286119304e-10	3.9700272964905125e-15	0.000022641247937932066	-5.754206620280686e-22	1.8489936469530846e-17	1.0898810252436152e-13	7.944140784280895e-13	4.587103885027874e-13
56700000	0.004988679077661062	1.913230916873723e-49	1.8844395633921179e-63	2.9768692286119304e-10	3.9700272964905125e-15	0.000022641247937932066	-5.752965327633162e-22	1.8489936469530846e-17	1.0898810252436152e-13	7.944140784280895e-13	4.587103885027874e-13
56800000	0.004988679077661062	1.913230916873723e-49	1.8844395633921179e-63	2.9768692286119304e-10	3.9700272964905125e-15	0.000022641247937932066	-5.751724034985638e-22	1.8489936469530846e-17	1.0898810252436152e-13	7.944140784280895e-13	4.587103885027874e-13
56900000	0.004988679077661062	1.913230916873723e-49	1.8844395633921179e-63	2.9768692286119304e-10	3.9700272964905125e-15	0.000022641247937932066	-5.750482742338114e-22	1.8489936469530846e-17	1.0898810252436152e-13	7.944140784280895e-13	4.587103885027874e-13
57000000	0.004988679077661062	1.913230916873723e-49	1.8844395633921179e-63	2.9768692286119304e-10	3.9700272964905125e-15	0.000022641247937932066	-5.749241449690589e-22	1.8489936469530846e-17	1.0898810252436152e-13	7.944140784280895e-13	4.587103885027874e-13
57100000	0.004988679077661062	1.913230916873723e-49	1.8844395633921179e-63	2.9768692286119304e-10	3.9700272964905125e-15	0.000022641247937932066	-5.748000157043065e-22	1.8489936469530846e-17	1.0898810252436152e-13	7.944140784280895e-13	4.587103885027874e-13
57200000	0.004988679077661062	1.913230916873723e-49	1.8844395633921179e-63	2.9768692286119304e-10	3.9700272964905125e-15	0.000022641247937932066	-5.746758864395541e-22	1.8489936469530846e-17	1.0898810252436152e-13	7.944140784280895e-13	4.587103885027874e-13
57300000	0.004988679077661062	1.913230916873723e-49	1.8844395633921179e-63	2.9768692286119304e-10	3.9700272964905125e-15	0.000022641247937932066	-5.745517571748016e-22	1.8489936469530846e-17	1.0898810252436152e-13	7.944140784280895e-13	4.587103885027874e-13
57400000	0.004988679077661062	1.913230916873723e-49	1.8844395633921179e-63	2.9768692286119304e-10	3.9700272964905125e-15	0.000022641247937932066	-5.744276279100492e-22	1.8489936469530846e-17	1.0898810252436152e-13	7.944140784280895e-13	4.587103885027874e-13
57500000	0.004988679077661062	1.913230916873723e-49	1.8844395633921179e-63	2.9768692286119304e-10	3.9700272964905125e-15	0.000022641247937932066	-5.743034986452968e-22	1.8489936469530846e-17	1.0898810252436152e-13	7.944140784280895e-13	4.587103885027874e-13
57600000	0.004988679077661062	1.913230916873723e-49	1.8844395633921179e-63	2.9768692286119304e-10	3.9700272964905125e-15	0.000022641247937932066	-5.741793693805444e-22	1.8489936469530846e-17	1.0898810252436152e-13	7.944140784280895e-13	4.587103885027874e-13
57700000	0.004988679077661062	1.913230916873723e-49	1.8844395633921179e-63	2.9768692286119304e-10	3.9700272964905125e-15	0.000022641247937932066	-5.740552401157919e-22	1.8489936469530846e-17	1.0898810252436152e-13	7.944140784280895e-13	4.587103885027874e-13
57800000	0.004988679077661062	1.913230916873723e-49	1.8844395633921179e-63	2.9768692286119304e-10	3.9700272964905125e-15	0.000022641247937932066	-5.739311108510395e-22	1.8489936469530846e-17	1.0898810252436152e-13	7.944140784280895e-13	4.587103885027874e-13
57900000	0.004988679077661062	1.913230916873723e-49	1.8844395633921179e-63	2.9768692286119304e-10	3.9700272964905125e-15	0.000022641247937932066	-5.738069815862871e-22	1.8489936469530846e-17	1.0898810252436152e-13	7.944140784280895e-13	4.587103885027874e-13
58000000	0.004988679077661062	1.913230916873723e-49	1.8844395633921179e-63	2.9768692286119304e-10	3.9700272964905125e-15	0.000022641247937932066	-5.7368285232153465e-22	1.8489936469530846e-17	1.0898810252436152e-13	7.944140784280895e-13	4.587103885027874e-13
58100000	0.004988679077661062	1.913230916873723e-49	1.8844395633921179e-63	2.9768692286119304e-10	3.9700272964905125e-15	0.000022641247937932066	-5.735587230567822e-22	1.8489936469530846e-17	1.0898810252436152e-13	7.944140784280895e-13	4.587103885027874e-13
58200000	0.004988679077661062	1.913230916873723e-49	1.8844395633921179e-63	2.9768692286119304e-10	3.9700272964905125e-15	0.000022641247937932066	-5.734345937920298e-22	1.8489936469530846e-17	1.0898810252436152e-13	7.944140784280895e-13	4.587103885027874e-13
58300000	0.004988679077661062	1.913230916873723e-49	1.8844395633921179e-63	2.9768692286119304e-10	3.9700272964905125e-15	0.000022641247937932066	-5.733104645272774e-22	1.8489936469530846e-17	1.0898810252436152e-13	7.944140784280895e-13	4.587103885027874e-13
58400000	0.004988679077661062	1.913230916873723e-49	1.8844395633921179e-63	2.9768692286119304e-10	3.9700272964905125e-15	0.000022641247937932066	-5.731863352625249e-22	1.8489936469530846e-17	1.0898810252436152e-13	7.944140784280895e-13	4.587103885027874e-13
58500000	0.004988679077661062	1.913230916873723e-49	1.8844395633921179e-63	2.9768692286119304e-10	3.9700272964905125e-15	0.000022641247937932066	-5.730622059977725e-22	1.8489936469530846e-17	1.0898810252436152e-13	7.944140784280895e-13	4.587103885027874e-13
58600000	0.004988679077661062	1.913230916873723e-49	1.8844395633921179e-63	2.9768692286119304e-10	3.9700272964905125e-15	0.000022641247937932066	-5.729380767330201e-22	1.8489936469530846e-17	1.0898810252436152e-13	7.944140784280895e-13	4.587103885027874e-13
58700000	0.004988679077661062	1.913230916873723e-49	1.8844395633921179e-63	2.9768692286119304e-10	3.9700272964905125e-15	0.000022641247937932066	-5.728139474682677e-22	1.8489936469530846e-17	1.0898810252436152e-13	7.944140784280895e-13	4.587103885027874e-13
58800000	0.004988679077661062	1.913230916873723e-49	1.8844395633921179e-63	2.9768692286119304e-10	3.9700272964905125e-15	0.000022641247937932066	-5.726898182035152e-22	1.8489936469530846e-17	1.0898810252436152e-13	7.944140784280895e-13	4.587103885027874e-13
58900000	0.004988679077661062	1.913230916873723e-49	1.8844395633921179e-63	2.9768692286119304e-10	3.9700272964905125e-15	0.000022641247937932066	-5.725656889387628e-22	1.8489936469530846e-17	1.0898810252436152e-13	7.944140784280895e-13	4.587103885027874e-13
59000000	0.004988679077661062	1.913230916873723e-49	1.8844395633921179e-63	2.9768692286119304e-10	3.9700272964905125e-15	0.000022641247937932066	-5.724415596740104e-22	1.8489936469530846e-17	1.0898810252436152e-13	7.944140784280895e-13	4.587103885027874e-13
59100000	0.004988679077661062	1.913230916873723e-49	1.8844395633921179e-63	2.9768692286119304e-10	3.9700272964905125e-15	0.000022641247937932066	-5.723174304092579e-22	1.8489936469530846e-17	1.0898810252436152e-13	7.944140784280895e-13	4.587103885027874e-13
59200000	0.004988679077661062	1.913230916873723e-49	1.8844395633921179e-63	2.9768692286119304e-10	3.9700272964905125e-15	0.000022641247937932066	-5.721933011445055e-22	1.8489936469530846e-17	1.0898810252436152e-13	7.944140784280895e-13	4.587103885027874e-13
59300000	0.004988679077661062	1.913230916873723e-49	1.8844395633921179e-63	2.9768692286119304e-10	3.9700272964905125e-15	0.000022641247937932066	-5.720691718797531e-22	1.8489936469530846e-17	1.0898810252436152e-13	7.944140784280895e-13	4.587103885027874e-13
59400000	0.004988679077661062	1.913230916873723e-49	1.8844395633921179e-63	2.9768692286119304e-10	3.9700272964905125e-15	0.000022641247937932066	-5.719450426150007e-22	1.8489936469530846e-17	1.0898810252436152e-13	7.944140784280895e-13	4.587103885027874e-13
59500000	0.004988679077661062	1.913230916873723e-49	1.8844395633921179e-63	2.9768692286119304e-10	3.9700272964905125e-15	0.000022641247937932066	-5.718209133502482e-22	1.8489936469530846e-17	1.0898810252436152e-13	7.944140784280895e-13	4.587103885027874e-13
59600000	0.004988679077661062	1.913230916873723e-49	1.8844395633921179e-63	2.9768692286119304e-10	3.9700272964905125e-15	0.000022641247937932066	-5.716967840854958e-22	1.8489936469530846e-17	1.0898810252436152e-13	7.944140784280895e-13	4.587103885027874e-13
59700000	0.004988679077661062	1.913230916873723e-49	1.8844395633921179e-63	2.9768692286119304e-10	3.9700272964905125e-15	0.000022641247937932066	-5.715726548207434e-22	1.8489936469530846e-17	1.0898810252436152e-13	7.944140784280895e-13	4.587103885027874e-13
59800000	0.004988679077661062	1.913230916873723e-49	1.8844395633921179e-63	2.9768692286119304e-10	3.9700272964905125e-15	0.000022641247937932066	-5.714485255559909e-22	1.8489936469530846e-17	1.0898810252436152e-13	7.944140784280895e-13	4.587103885027874e-13
59900000	0.004988679077661062	1.913230916873723e-49	1.8844395633921179e-63	2.9768692286119304e-10	3.9700272964905125e-15	0.000022641247937932066	-5.713243962912385e-22	1.8489936469530846e-17	1.0898810252436152e-13	7.944140784280895e-13	4.587103885027874e-13
60000000	0.004988679077661062	1.913230916873723e-49	1.8844395633921179e-63	2.9768692286119304e-10	3.9700272964905125e-15	0.000022641247937932066	-5.712002670264861e-22	1.8489936469530846e-17	1.0898810252436152e-13	7.944140784280895e-13	4.587103885027874e-13
60100000	0.004988679077661062	1.913230916873723e-49	1.8844395633921179e-63	2.9768692286119304e-10	3.9700272964905125e-15	0.000022641247937932066	-5.710761377617337e-22	1.8489936469530846e-17	1.0898810252436152e-13	7.944140784280895e-13	4.587103885027874e-13
60200000	0.004988679077661062	1.913230916873723e-49	1.8844395633921179e-63	2.9768692286119304e-10	3.9700272964905125e-15	0.000022641247937932066	-5.709520084969812e-22	1.8489936469530846e-17	1.0898810252436152e-13	7.944140784280895e-13	4.587103885027874e-13
60300000	0.004988679077661062	1.913230916873723e-49	1.8844395633921179e-63	2.9768692286119304e-10	3.9700272964905125e-15	0.000022641247937932066	-5.708278792322288e-22	1.8489936469530846e-17	1.0898810252436152e-13	7.944140784280895e-13	4.587103885027874e-13
60400000	0.004988679077661062	1.913230916873723e-49	1.8844395633921179e-63	2.9768692286119304e-10	3.9700272964905125e-15	0.000022641247937932066	-5.707037499674764e-22	1.8489936469530846e-17	1.0898810252436152e-13	7.944140784280895e-13	4.587103885027874e-13
60500000	0.004988679077661062	1.913230916873723e-49	1.8844395633921176e-63	2.9768692286119304e-10	3.9700272964905125e-15	0.000022641247937932066	-5.7057962070272395e-22	1.8489936469530846e-17	1.0898810252436152e-13	7.944140784280895e-13	4.587103885027874e-13
60600000	0.004988679077661062	1.913230916873723e-49	1.8844395633921176e-63	2.9768692286119304e-10	3.9700272964905125e-15	0.000022641247937932066	-5.704554914379715e-22	1.8489936469530846e-17	1.0898810252436152e-13	7.944140784280895e-13	4.587103885027874e-13
60700000	0.004988679077661062	1.913230916873723e-49	1.8844395633921176e-63	2.9768692286119304e-10	3.9700272964905125e-15	0.000022641247937932066	-5.703313621732191e-22	1.8489936469530846e-17	1.0898810252436152e-13	7.944140784280895e-13	4.587103885027874e-13
60800000	0.004988679077661062	1.913230916873723e-49	1.8844395633921176e-63	2.9768692286119304e-10	3.9700272964905125e-15	0.000022641247937932066	-5.702072329084667e-22	1.8489936469530846e-17	1.0898810252436152e-13	7.944140784280895e-13	4.587103885027874e-13
60900000	0.004988679077661062	1.913230916873723e-49	1.8844395633921176e-63	2.9768692286119304e-10	3.9700272964905125e-15	0.000022641247937932066	-5.700831036437142e-22	1.8489936469530846e-17	1.0898810252436152e-13	7.944140784280895e-13	4.587103885027874e-13
61000000	0.004988679077661062	1.913230916873723e-49	1.8844395633921176e-63	2.9768692286119304e-10	3.9700272964905125e-15	0.000022641247937932066	-5.699589743789618e-22	1.8489936469530846e-17	1.0898810252436152e-13	7.944140784280895e-13	4.587103885027874e-13
61100000	0.004988679077661062	1.913230916873723e-49	1.8844395633921176e-63	2.9768692286119304e-10	3.9700272964905125e-15	0.000022641247937932066	-5.698348451142094e-22	1.8489936469530846e-17	1.0898810252436152e-13	7.944140784280895e-13	4.587103885027874e-13
61200000	0.004988679077661062	1.913230916873723e-49	1.8844395633921176e-63	2.9768692286119304e-10	3.9700272964905125e-15	0.000022641247937932066	-5.69710715849457e-22	1.8489936469530846e-17	1.0898810252436152e-13	7.944140784280895e-13	4.587103885027874e-13
61300000	0.004988679077661062	1.913230916873723e-49	1.8844395633921176e-63	2.9768692286119304e-10	3.9700272964905125e-15	0.000022641247937932066	-5.695865865847045e-22	1.8489936469530846e-17	1.0898810252436152e-13	7.944140784280895e-13	4.587103885027874e-13
61400000	0.004988679077661062	1.913230916873723e-49	1.8844395633921176e-63	2.9768692286119304e-10	3.9700272964905125e-15	0.000022641247937932066	-5.694624573199521e-22	1.8489936469530846e-17	1.0898810252436152e-13	7.944140784280895e-13	4.587103885027874e-13
61500000	0.004988679077661062	1.913230916873723e-49	1.8844395633921176e-63	2.9768692286119304e-10	3.9700272964905125e-15	0.000022641247937932066	-5.693383280551997e-22	1.8489936469530846e-17	1.0898810252436152e-13	7.944140784280895e-13	4.587103885027874e-13
61600000	0.004988679077661062	1.913230916873723e-49	1.8844395633921176e-63	2.9768692286119304e-10	3.9700272964905125e-15	0.000022641247937932066	-5.692141987904472e-22	1.8489936469530846e-17	1.0898810252436152e-13	7.944140784280895e-13	4.587103885027874e-13
61700000	0.004988679077661062	1.913230916873723e-49	1.8844395633921176e-63	2.9768692286119304e-10	3.9700272964905125e-15	0.000022641247937932066	-5.690900695256948e-22	1.8489936469530846e-17	1.0898810252436152e-13	7.944140784280895e-13	4.587103885027874e-13
61800000	0.004988679077661062	1.913230916873723e-49	1.8844395633921176e-63	2.9768692286119304e-10	3.9700272964905125e-15	0.000022641247937932066	-5.689659402609424e-22	1.8489936469530846e-17	1.0898810252436152e-13	7.944140784280895e-13	4.587103885027874e-13
61900000	0.004988679077661062	1.913230916873723e-49	1.8844395633921176e-63	2.9768692286119304e-10	3.9700272964905125e-15	0.000022641247937932066	-5.6884181099619e-22	1.8489936469530846e-17	1.0898810252436152e-13	7.944140784280895e-13	4.587103885027874e-13
62000000	0.004988679077661062	1.913230916873723e-49	1.8844395633921176e-63	2.9768692286119304e-10	3.9700272964905125e-15	0.000022641247937932066	-5.687176817314375e-22	1.8489936469530846e-17	1.0898810252436152e-13	7.944140784280895e-13	4.587103885027874e-13
62100000	0.004988679077661062	1.913230916873723e-49	1.8844395633921176e-63	2.9768692286119304e-10	3.9700272964905125e-15	0.000022641247937932066	-5.685935524666851e-22	1.8489936469530846e-17	1.0898810252436152e-13	7.944140784280895e-13	4.587103885027874e-13
62200000	0.004988679077661062	1.913230916873723e-49	1.8844395633921176e-63	2.9768692286119304e-10	3.9700272964905125e-15	0.000022641247937932066	-5.684694232019327e-22	1.8489936469530846e-17	1.0898810252436152e-13	7.944140784280895e-13	4.587103885027874e-13
62300000	0.004988679077661062	1.913230916873723e-49	1.8844395633921176e-63	2.9768692286119304e-10	3.9700272964905125e-15	0.000022641247937932066	-5.6834529393718025e-22	1.8489936469530846e-17	1.0898810252436152e-13	7.944140784280895e-13	4.587103885027874e-13
62400000	0.004988679077661062	1.913230916873723e-49	1.8844395633921176e-63	2.9768692286119304e-10	3.9700272964905125e-15	0.000022641247937932066	-5.682211646724278e-22	1.8489936469530846e-17	1.0898810252436152e-13	7.944140784280895e-13	4.587103885027874e-13
62500000	0.004988679077661062	1.913230916873723e-49	1.8844395633921176e-63	2.9768692286119304e-10	3.9700272964905125e-15	0.000022641247937932066	-5.680970354076754e-22	1.8489936469530846e-17	1.0898810252436152e-13	7.944140784280895e-13	4.587103885027874e-13
62600000	0.004988679077661062	1.913230916873723e-49	1.8844395633921176e-63	2.9768692286119304e-10	3.9700272964905125e-15	0.000022641247937932066	-5.67972906142923e-22	1.8489936469530846e-17	1.0898810252436152e-13	7.944140784280895e-13	4.587103885027874e-13
62700000	0.004988679077661062	1.913230916873723e-49	1.8844395633921176e-63	2.9768692286119304e-10	3.9700272964905125e-15	0.000022641247937932066	-5.678487768781705e-22	1.8489936469530846e-17	1.0898810252436152e-13	7.944140784280895e-13	4.587103885027874e-13
62800000	0.004988679077661062	1.913230916873723e-49	1.8844395633921176e-63	2.9768692286119304e-10	3.9700272964905125e-15	0.000022641247937932066	-5.677246476134181e-22	1.8489936469530846e-17	1.0898810252436152e-13	7.944140784280895e-13	4.587103885027874e-13
62900000	0.004988679077661062	1.913230916873723e-49	1.8844395633921176e-63	2.9768692286119304e-10	3.9700272964905125e-15	0.000022641247937932066	-5.676005183486657e-22	1.8489936469530846e-17	1.0898810252436152e-13	7.944140784280895e-13	4.587103885027874e-13
63000000	0.004988679077661062	1.913230916873723e-49	1.8844395633921176e-63	2.9768692286119304e-10	3.9700272964905125e-15	0.000022641247937932066	-5.6747638908391325e-22	1.8489936469530846e-17	1.0898810252436152e-13	7.944140784280895e-13	4.587103885027874e-13
63100000	0.004988679077661062	1.913230916873723e-49	1.8844395633921176e-63	2.9768692286119304e-10	3.9700272964905125e-15	0.000022641247937932066	-5.673522598191608e-22	1.8489936469530846e-17	1.0898810252436152e-13	7.944140784280895e-13	4.587103885027874e-13
63200000	0.004988679077661062	1.9132309168737226e-49	1.8844395633921173e-63	2.9768692286119304e-10	3.9700272964905125e-15	0.000022641247937932066	-5.672281305544084e-22	1.8489936469530846e-17	1.0898810252436152e-13	7.944140784280895e-13	4.587103885027874e-13
63300000	0.004988679077661061	1.9132309168737226e-49	1.8844395633921173e-63	2.9768692286119304e-10	3.9700272964905125e-15	0.000022641247937932066	-5.67104001289656e-22	1.8489936469530846e-17	1.0898810252436152e-13	7.944140784280895e-13	4.587103885027874e-13
63400000	0.004988679077661061	1.9132309168737226e-49	1.8844395633921173e-63	2.9768692286119304e-10	3.9700272964905125e-15	0.000022641247937932066	-5.669798720249035e-22	1.8489936469530846e-17	1.0898810252436152e-13	7.944140784280895e-13	4.587103885027874e-13
63500000	0.004988679077661061	1.9132309168737226e-49	1.8844395633921173e-63	2.9768692286119304e-10	3.9700272964905125e-15	0.000022641247937932066	-5.668557427601511e-22	1.8489936469530846e-17	1.0898810252436152e-13	7.944140784280895e-13	4.587103885027874e-13
63600000	0.004988679077661061	1.9132309168737226e-49	1.8844395633921173e-63	2.9768692286119304e-10	3.9700272964905125e-15	0.000022641247937932066	-5.667316134953987e-22	1.8489936469530846e-17	1.0898810252436152e-13	7.944140784280895e-13	4.587103885027874e-13
63700000	0.004988679077661061	1.9132309168737226e-49	1.8844395633921173e-63	2.9768692286119304e-10	3.9700272964905125e-15	0.000022641247937932066	-5.666074842306463e-22	1.8489936469530846e-17	1.0898810252436152e-13	7.944140784280895e-13	4.587103885027874e-13
63800000	0.004988679077661061	1.9132309168737226e-49	1.8844395633921173e-63	2.9768692286119304e-10	3.9700272964905125e-15	0.000022641247937932066	-5.664833549658938e-22	1.8489936469530846e-17	1.0898810252436152e-13	7.944140784280895e-13	4.587103885027874e-13
63900000	0.004988679077661061	1.9132309168737226e-49	1.8844395633921173e-63	2.9768692286119304e-10	3.9700272964905125e-15	0.000022641247937932066	-5.663592257011414e-22	1.8489936469530846e-17	1.0898810252436152e-13	7.944140784280895e-13	4.587103885027874e-13
64000000	0.004988679077661061	1.9132309168737226e-49	1.8844395633921173e-63	2.9768692286119304e-10	3.9700272964905125e-15	0.000022641247937932066	-5.66235096436389e-22	1.8489936469530846e-17	1.0898810252436152e-13	7.944140784280895e-13	4.587103885027874e-13
64100000	0.004988679077661061	1.9132309168737226e-49	1.8844395633921173e-63	2.9768692286119304e-10	3.9700272964905125e-15	0.000022641247937932066	-5.661109671716365e-22	1.8489936469530846e-17	1.0898810252436152e-13	7.944140784280895e-13	4.587103885027874e-13
64200000	0.004988679077661061	1.9132309168737226e-49	1.8844395633921173e-63	2.9768692286119304e-10	3.9700272964905125e-15	0.000022641247937932066	-5.659868379068841e-22	1.8489936469530846e-17	1.0898810252436152e-13	7.944140784280895e-13	4.587103885027874e-13
64300000	0.004988679077661061	1.9132309168737226e-49	1.8844395633921173e-63	2.9768692286119304e-10	3.9700272964905125e-15	0.000022641247937932066	-5.658627086421317e-22	1.8489936469530846e-17	1.0898810252436152e-13	7.944140784280895e-13	4.587103885027874e-13
64400000	0.004988679077661061	1.9132309168737226e-49	1.8844395633921173e-63	2.9768692286119304e-10	3.9700272964905125e-15	0.000022641247937932066	-5.657385793773793e-22	1.8489936469530846e-17	1.0898810252436152e-13	7.944140784280895e-13	4.587103885027874e-13
64500000	0.004988679077661061	1.9132309168737226e-49	1.8844395633921173e-63	2.9768692286119304e-10	3.9700272964905125e-15	0.000022641247937932066	-5.656144501126268e-22	1.8489936469530846e-17	1.0898810252436152e-13	7.944140784280895e-13	4.587103885027874e-13
64600000	0.004988679077661061	1.9132309168737226e-49	1.8844395633921173e-63	2.9768692286119304e-10	3.9700272964905125e-15	0.000022641247937932066	-5.654903208478744e-22	1.8489936469530846e-17	1.0898810252436152e-13	7.944140784280895e-13	4.587103885027874e-13
64700000	0.004988679077661061	1.9132309168737226e-49	1.8844395633921173e-63	2.9768692286119304e-10	3.9700272964905125e-15	0.000022641247937932066	-5.65366191583122e-22	1.8489936469530846e-17	1.0898810252436152e-13	7.944140784280895e-13	4.587103885027874e-13
64800000	0.004988679077661061	1.9132309168737226e-49	1.8844395633921173e-63	2.9768692286119304e-10	3.9700272964905125e-15	0.000022641247937932066	-5.6524206231836955e-22	1.8489936469530846e-17	1.0898810252436152e-13	7.944140784280895e-13	4.587103885027874e-13
64900000	0.004988679077661061	1.9132309168737226e-49	1.8844395633921173e-63	2.9768692286119304e-10	3.9700272964905125e-15	0.000022641247937932066	-5.651179330536171e-22	1.8489936469530846e-17	1.0898810252436152e-13	7.944140784280895e-13	4.587103885027874e-13
65000000	0.004988679077661061	1.9132309168737226e-49	1.8844395633921173e-63	2.9768692286119304e-10	3.9700272964905125e-15	0.000022641247937932066	-5.649938037888647e-22	1.8489936469530846e-17	1.0898810252436152e-13	7.944140784280895e-13	4.587103885027874e-13
65100000	0.004988679077661061	1.9132309168737226e-49	1.8844395633921173e-63	2.9768692286119304e-10	3.9700272964905125e-15	0.000022641247937932066	-5.648696745241123e-22	1.8489936469530846e-17	1.0898810252436152e-13	7.944140784280895e-13	4.587103885027874e-13
65200000	0.004988679077661061	1.9132309168737226e-49	1.8844395633921173e-63	2.9768692286119304e-10	3.9700272964905125e-15	0.000022641247937932066	-5.647455452593598e-22	1.8489936469530846e-17	1.0898810252436152e-13	7.944140784280895e-13	4.587103885027874e-13
65300000	0.004988679077661061	1.9132309168737226e-49	1.8844395633921173e-63	2.9768692286119304e-10	3.9700272964905125e-15	0.000022641247937932066	-5.646214159946074e-22	1.8489936469530846e-17	1.0898810252436152e-13	7.944140784280895e-13	4.587103885027874e-13
65400000	0.004988679077661061	1.9132309168737226e-49	1.8844395633921173e-63	2.9768692286119304e-10	3.9700272964905125e-15	0.000022641247937932066	-5.64497286729855e-22	1.8489936469530846e-17	1.0898810252436152e-13	7.944140784280895e-13	4.587103885027874e-13
65500000	0.004988679077661061	1.9132309168737226e-49	1.8844395633921173e-63	2.9768692286119304e-10	3.9700272964905125e-15	0.000022641247937932066	-5.643731574651026e-22	1.8489936469530846e-17	1.0898810252436152e-13	7.944140784280895e-13	4.587103885027874e-13
65600000	0.004988679077661061	1.9132309168737226e-49	1.884439563392117e-63	2.9768692286119304e-10	3.9700272964905125e-15	0.000022641247937932066	-5.642490282003501e-22	1.8489936469530846e-17	1.0898810252436152e-13	7.944140784280895e-13	4.587103885027874e-13
65700000	0.004988679077661061	1.9132309168737226e-49	1.884439563392117e-63	2.9768692286119304e-10	3.9700272964905125e-15	0.000022641247937932066	-5.641248989355977e-22	1.8489936469530846e-17	1.0898810252436152e-13	7.944140784280895e-13	4.587103885027874e-13
65800000	0.004988679077661061	1.9132309168737226e-49	1.884439563392117e-63	2.9768692286119304e-10	3.9700272964905125e-15	0.000022641247937932066	-5.640007696708453e-22	1.8489936469530846e-17	1.0898810252436152e-13	7.944140784280895e-13	4.587103885027874e-13
65900000	0.004988679077661061	1.9132309168737226e-49	1.884439563392117e-63	2.9768692286119304e-10	3.9700272964905125e-15	0.000022641247937932066	-5.638766404060928e-22	1.8489936469530846e-17	1.0898810252436152e-13	7.944140784280895e-13	4.587103885027874e-13
66000000	0.004988679077661061	1.9132309168737226e-49	1.884439563392117e-63	2.9768692286119304e-10	3.9700272964905125e-15	0.000022641247937932066	-5.637525111413404e-22	1.8489936469530846e-17	1.0898810252436152e-13	7.944140784280895e-13	4.587103885027874e-13
66100000	0.004988679077661061	1.9132309168737226e-49	1.884439563392117e-63	2.9768692286119304e-10	3.9700272964905125e-15	0.000022641247937932066	-5.63628381876588e-22	1.8489936469530846e-17	1.0898810252436152e-13	7.944140784280895e-13	4.587103885027874e-13
66200000	0.004988679077661061	1.9132309168737226e-49	1.884439563392117e-63	2.9768692286119304e-10	3.9700272964905125e-15	0.000022641247937932066	-5.635042526118356e-22	1.8489936469530846e-17	1.0898810252436152e-13	7.944140784280895e-13	4.587103885027874e-13
66300000	0.004988679077661061	1.9132309168737226e-49	1.884439563392117e-63	2.9768692286119304e-10	3.9700272964905125e-15	0.000022641247937932066	-5.633801233470831e-22	1.8489936469530846e-17	1.0898810252436152e-13	7.944140784280895e-13	4.587103885027874e-13
66400000	0.004988679077661061	1.9132309168737226e-49	1.884439563392117e-63	2.9768692286119304e-10	3.9700272964905125e-15	0.000022641247937932066	-5.632559940823307e-22	1.8489936469530846e-17	1.0898810252436152e-13	7.944140784280895e-13	4.587103885027874e-13
66500000	0.004988679077661061	1.9132309168737226e-49	1.884439563392117e-63	2.9768692286119304e-10	3.9700272964905125e-15	0.000022641247937932066	-5.631318648175783e-22	1.8489936469530846e-17	1.0898810252436152e-13	7.944140784280895e-13	4.587103885027874e-13
66600000	0.004988679077661061	1.9132309168737226e-49	1.884439563392117e-63	2.9768692286119304e-10	3.9700272964905125e-15	0.000022641247937932066	-5.630077355528258e-22	1.8489936469530846e-17	1.0898810252436152e-13	7.944140784280895e-13	4.587103885027874e-13
66700000	0.004988679077661061	1.9132309168737226e-49	1.884439563392117e-63	2.9768692286119304e-10	3.9700272964905125e-15	0.000022641247937932066	-5.628836062880734e-22	1.8489936469530846e-17	1.0898810252436152e-13	7.944140784280895e-13	4.587103885027874e-13
66800000	0.004988679077661061	1.9132309168737226e-49	1.884439563392117e-63	2.9768692286119304e-10	3.9700272964905125e-15	0.000022641247937932066	-5.62759477023321e-22	1.8489936469530846e-17	1.0898810252436152e-13	7.944140784280895e-13	4.587103885027874e-13
66900000	0.004988679077661061	1.9132309168737226e-49	1.884439563392117e-63	2.9768692286119304e-10	3.9700272964905125e-15	0.000022641247937932066	-5.626353477585686e-22	1.8489936469530846e-17	1.0898810252436152e-13	7.944140784280895e-13	4.587103885027874e-13
67000000	0.004988679077661061	1.9132309168737226e-49	1.884439563392117e-63	2.9768692286119304e-10	3.9700272964905125e-15	0.000022641247937932066	-5.625112184938161e-22	1.8489936469530846e-17	1.0898810252436152e-13	7.944140784280895e-13	4.587103885027874e-13
67100000	0.004988679077661061	1.9132309168737226e-49	1.884439563392117e-63	2.9768692286119304e-10	3.9700272964905125e-15	0.000022641247937932066	-5.623870892290637e-22	1.8489936469530846e-17	1.0898810252436152e-13	7.944140784280895e-13	4.587103885027874e-13
67200000	0.004988679077661061	1.9132309168737226e-49	1.884439563392117e-63	2.9768692286119304e-10	3.9700272964905125e-15	0.000022641247937932066	-5.622629599643113e-22	1.8489936469530846e-17	1.0898810252436152e-13	7.944140784280895e-13	4.587103885027874e-13
67300000	0.004988679077661061	1.9132309168737226e-49	1.884439563392117e-63	2.9768692286119304e-10	3.9700272964905125e-15	0.000022641247937932066	-5.6213883069955885e-22	1.8489936469530846e-17	1.0898810252436152e-13	7.944140784280895e-13	4.587103885027874e-13
67400000	0.004988679077661061	1.9132309168737226e-49	1.884439563392117e-63	2.9768692286119304e-10	3.9700272964905125e-15	0.000022641247937932066	-5.620147014348064e-22	1.8489936469530846e-17	1.0898810252436152e-13	7.944140784280895e-13	4.587103885027874e-13
67500000	0.004988679077661061	1.9132309168737226e-49	1.884439563392117e-63	2.9768692286119304e-10	3.9700272964905125e-15	0.000022641247937932066	-5.61890572170054e-22	1.8489936469530846e-17	1.0898810252436152e-13	7.944140784280895e-13	4.587103885027874e-13
67600000	0.004988679077661061	1.9132309168737226e-49	1.884439563392117e-63	2.9768692286119304e-10	3.9700272964905125e-15	0.000022641247937932066	-5.617664429053016e-22	1.8489936469530846e-17	1.0898810252436152e-13	7.944140784280895e-13	4.587103885027874e-13
67700000	0.004988679077661061	1.9132309168737226e-49	1.884439563392117e-63	2.9768692286119304e-10	3.9700272964905125e-15	0.000022641247937932066	-5.616423136405491e-22	1.8489936469530846e-17	1.0898810252436152e-13	7.944140784280895e-13	4.587103885027874e-13
67800000	0.004988679077661061	1.9132309168737226e-49	1.884439563392117e-63	2.9768692286119304e-10	3.9700272964905125e-15	0.000022641247937932066	-5.615181843757967e-22	1.8489936469530846e-17	1.0898810252436152e-13	7.944140784280895e-13	4.587103885027874e-13
67900000	0.004988679077661061	1.9132309168737226e-49	1.884439563392117e-63	2.9768692286119304e-10	3.9700272964905125e-15	0.000022641247937932066	-5.613940551110443e-22	1.8489936469530846e-17	1.0898810252436152e-13	7.944140784280895e-13	4.587103885027874e-13
68000000	0.004988679077661061	1.9132309168737226e-49	1.884439563392117e-63	2.9768692286119304e-10	3.9700272964905125e-15	0.000022641247937932066	-5.612699258462919e-22	1.8489936469530846e-17	1.0898810252436152e-13	7.944140784280895e-13	4.587103885027874e-13
68100000	0.004988679077661061	1.9132309168737226e-49	1.884439563392117e-63	2.9768692286119304e-10	3.9700272964905125e-15	0.000022641247937932066	-5.611457965815394e-22	1.8489936469530846e-17	1.0898810252436152e-13	7.944140784280895e-13	4.587103885027874e-13
68200000	0.004988679077661061	1.9132309168737226e-49	1.884439563392117e-63	2.9768692286119304e-10	3.9700272964905125e-15	0.000022641247937932066	-5.61021667316787e-22	1.8489936469530846e-17	1.0898810252436152e-13	7.944140784280895e-13	4.587103885027874e-13
68300000	0.004988679077661061	1.9132309168737226e-49	1.884439563392117e-63	2.9768692286119304e-10	3.9700272964905125e-15	0.000022641247937932066	-5.608975380520346e-22	1.8489936469530846e-17	1.0898810252436152e-13	7.944140784280895e-13	4.587103885027874e-13
68400000	0.004988679077661061	1.9132309168737226e-49	1.884439563392117e-63	2.9768692286119304e-10	3.9700272964905125e-15	0.000022641247937932066	-5.607734087872821e-22	1.8489936469530846e-17	1.0898810252436152e-13	7.944140784280895e-13	4.587103885027874e-13
68500000	0.004988679077661061	1.9132309168737226e-49	1.884439563392117e-63	2.9768692286119304e-10	3.9700272964905125e-15	0.000022641247937932066	-5.606492795225297e-22	1.8489936469530846e-17	1.0898810252436152e-13	7.944140784280895e-13	4.587103885027874e-13
68600000	0.004988679077661061	1.9132309168737226e-49	1.884439563392117e-63	2.9768692286119304e-10	3.9700272964905125e-15	0.000022641247937932066	-5.605251502577773e-22	1.8489936469530846e-17	1.0898810252436152e-13	7.944140784280895e-13	4.587103885027874e-13
68700000	0.004988679077661061	1.9132309168737226e-49	1.884439563392117e-63	2.9768692286119304e-10	3.9700272964905125e-15	0.000022641247937932066	-5.604010209930249e-22	1.8489936469530846e-17	1.0898810252436152e-13	7.944140784280895e-13	4.587103885027874e-13
68800000	0.004988679077661061	1.9132309168737226e-49	1.884439563392117e-63	2.9768692286119304e-10	3.9700272964905125e-15	0.000022641247937932066	-5.602768917282724e-22	1.8489936469530846e-17	1.0898810252436152e-13	7.944140784280895e-13	4.587103885027874e-13
68900000	0.004988679077661061	1.9132309168737226e-49	1.884439563392117e-63	2.9768692286119304e-10	3.9700272964905125e-15	0.000022641247937932066	-5.6015276246352e-22	1.8489936469530846e-17	1.0898810252436152e-13	7.944140784280895e-13	4.587103885027874e-13
69000000	0.004988679077661061	1.9132309168737226e-49	1.884439563392117e-63	2.9768692286119304e-10	3.9700272964905125e-15	0.000022641247937932066	-5.600286331987676e-22	1.8489936469530846e-17	1.0898810252436152e-13	7.944140784280895e-13	4.587103885027874e-13
69100000	0.004988679077661061	1.9132309168737226e-49	1.884439563392117e-63	2.9768692286119304e-10	3.9700272964905125e-15	0.000022641247937932066	-5.5990450393401515e-22	1.8489936469530846e-17	1.0898810252436152e-13	7.944140784280895e-13	4.587103885027874e-13
69200000	0.004988679077661061	1.9132309168737226e-49	1.884439563392117e-63	2.9768692286119304e-10	3.9700272964905125e-15	0.000022641247937932066	-5.597803746692627e-22	1.8489936469530846e-17	1.0898810252436152e-13	7.944140784280895e-13	4.587103885027874e-13
69300000	0.004988679077661061	1.9132309168737226e-49	1.884439563392117e-63	2.9768692286119304e-10	3.9700272964905125e-15	0.000022641247937932066	-5.596562454045103e-22	1.8489936469530846e-17	1.0898810252436152e-13	7.944140784280895e-13	4.587103885027874e-13
69400000	0.004988679077661061	1.9132309168737226e-49	1.884439563392117e-63	2.9768692286119304e-10	3.9700272964905125e-15	0.000022641247937932066	-5.595321161397579e-22	1.8489936469530846e-17	1.0898810252436152e-13	7.944140784280895e-13	4.587103885027874e-13
69500000	0.004988679077661061	1.9132309168737226e-49	1.884439563392117e-63	2.9768692286119304e-10	3.9700272964905125e-15	0.000022641247937932066	-5.594079868750054e-22	1.8489936469530846e-17	1.0898810252436152e-13	7.944140784280895e-13	4.587103885027874e-13
69600000	0.004988679077661061	1.9132309168737226e-49	1.884439563392117e-63	2.9768692286119304e-10	3.9700272964905125e-15	0.000022641247937932066	-5.59283857610253e-22	1.8489936469530846e-17	1.0898810252436152e-13	7.944140784280895e-13	4.587103885027874e-13
69700000	0.004988679077661061	1.9132309168737226e-49	1.884439563392117e-63	2.9768692286119304e-10	3.9700272964905125e-15	0.000022641247937932066	-5.591597283455006e-22	1.8489936469530846e-17	1.0898810252436152e-13	7.944140784280895e-13	4.587103885027874e-13
69800000	0.004988679077661061	1.9132309168737226e-49	1.884439563392117e-63	2.9768692286119304e-10	3.9700272964905125e-15	0.000022641247937932066	-5.5903559908074815e-22	1.8489936469530846e-17	1.0898810252436152e-13	7.944140784280895e-13	4.587103885027874e-13
69900000	0.004988679077661061	1.9132309168737226e-49	1.884439563392117e-63	2.9768692286119304e-10	3.9700272964905125e-15	0.000022641247937932066	-5.589114698159957e-22	1.8489936469530846e-17	1.0898810252436152e-13	7.944140784280895e-13	4.587103885027874e-13
70000000	0.004988679077661061	1.9132309168737226e-49	1.884439563392117e-63	2.9768692286119304e-10	3.9700272964905125e-15	0.000022641247937932066	-5.587873405512433e-22	1.8489936469530846e-17	1.0898810252436152e-13	7.944140784280895e-13	4.587103885027874e-13
70100000	0.004988679077661061	1.9132309168737226e-49	1.884439563392117e-63	2.9768692286119304e-10	3.9700272964905125e-15	0.000022641247937932066	-5.586632112864909e-22	1.8489936469530846e-17	1.0898810252436152e-13	7.944140784280895e-13	4.587103885027874e-13
70200000	0.004988679077661061	1.9132309168737226e-49	1.884439563392117e-63	2.9768692286119304e-10	3.9700272964905125e-15	0.000022641247937932066	-5.585390820217384e-22	1.8489936469530846e-17	1.0898810252436152e-13	7.944140784280895e-13	4.587103885027874e-13
70300000	0.004988679077661061	1.9132309168737226e-49	1.884439563392117e-63	2.9768692286119304e-10	3.9700272964905125e-15	0.000022641247937932066	-5.58414952756986e-22	1.8489936469530846e-17	1.0898810252436152e-13	7.944140784280895e-13	4.587103885027874e-13
70400000	0.004988679077661061	1.9132309168737226e-49	1.884439563392117e-63	2.9768692286119304e-10	3.9700272964905125e-15	0.000022641247937932066	-5.582908234922336e-22	1.8489936469530846e-17	1.0898810252436152e-13	7.944140784280895e-13	4.587103885027874e-13
70500000	0.004988679077661061	1.9132309168737226e-49	1.884439563392117e-63	2.9768692286119304e-10	3.9700272964905125e-15	0.000022641247937932066	-5.581666942274812e-22	1.8489936469530846e-17	1.0898810252436152e-13	7.944140784280895e-13	4.587103885027874e-13
70600000	0.004988679077661061	1.9132309168737226e-49	1.884439563392117e-63	2.9768692286119304e-10	3.9700272964905125e-15	0.000022641247937932066	-5.580425649627287e-22	1.8489936469530846e-17	1.0898810252436152e-13	7.944140784280895e-13	4.587103885027874e-13
70700000	0.004988679077661061	1.9132309168737226e-49	1.884439563392117e-63	2.9768692286119304e-10	3.9700272964905125e-15	0.000022641247937932066	-5.579184356979763e-22	1.8489936469530846e-17	1.0898810252436152e-13	7.944140784280895e-13	4.587103885027874e-13
70800000	0.004988679077661061	1.9132309168737226e-49	1.884439563392117e-63	2.9768692286119304e-10	3.9700272964905125e-15	0.000022641247937932066	-5.577943064332239e-22	1.8489936469530846e-17	1.0898810252436152e-13	7.944140784280895e-13	4.587103885027874e-13
70900000	0.004988679077661061	1.9132309168737226e-49	1.884439563392117e-63	2.9768692286119304e-10	3.9700272964905125e-15	0.000022641247937932066	-5.576701771684714e-22	1.8489936469530846e-17	1.0898810252436152e-13	7.944140784280895e-13	4.587103885027874e-13
71000000	0.004988679077661061	1.9132309168737226e-49	1.884439563392117e-63	2.9768692286119304e-10	3.9700272964905125e-15	0.000022641247937932066	-5.57546047903719e-22	1.8489936469530846e-17	1.0898810252436152e-13	7.944140784280895e-13	4.587103885027874e-13
71100000	0.004988679077661061	1.9132309168737226e-49	1.884439563392117e-63	2.9768692286119304e-10	3.9700272964905125e-15	0.000022641247937932066	-5.574219186389666e-22	1.8489936469530846e-17	1.0898810252436152e-13	7.944140784280895e-13	4.587103885027874e-13
71200000	0.004988679077661061	1.9132309168737226e-49	1.884439563392117e-63	2.9768692286119304e-10	3.9700272964905125e-15	0.000022641247937932066	-5.572977893742142e-22	1.8489936469530846e-17	1.0898810252436152e-13	7.944140784280895e-13	4.587103885027874e-13
71300000	0.004988679077661061	1.9132309168737226e-49	1.884439563392117e-63	2.9768692286119304e-10	3.9700272964905125e-15	0.000022641247937932066	-5.571736601094617e-22	1.8489936469530846e-17	1.0898810252436152e-13	7.944140784280895e-13	4.587103885027874e-13
71400000	0.004988679077661061	1.9132309168737226e-49	1.884439563392117e-63	2.9768692286119304e-10	3.9700272964905125e-15	0.000022641247937932066	-5.570495308447093e-22	1.8489936469530846e-17	1.0898810252436152e-13	7.944140784280895e-13	4.587103885027874e-13
71500000	0.004988679077661061	1.9132309168737226e-49	1.884439563392117e-63	2.9768692286119304e-10	3.9700272964905125e-15	0.000022641247937932066	-5.569254015799569e-22	1.8489936469530846e-17	1.0898810252436152e-13	7.944140784280895e-13	4.587103885027874e-13
71600000	0.004988679077661061	1.913230916873723e-49	1.884439563392117e-63	2.9768692286119304e-10	3.9700272964905125e-15	0.000022641247937932066	-5.5680127231520445e-22	1.8489936469530846e-17	1.0898810252436152e-13	7.944140784280895e-13	4.587103885027874e-13
71700000	0.004988679077661061	1.913230916873723e-49	1.884439563392117e-63	2.9768692286119304e-10	3.9700272964905125e-15	0.000022641247937932066	-5.56677143050452e-22	1.8489936469530846e-17	1.0898810252436152e-13	7.944140784280895e-13	4.587103885027874e-13
71800000	0.004988679077661061	1.913230916873723e-49	1.884439563392117e-63	2.9768692286119304e-10	3.9700272964905125e-15	0.000022641247937932066	-5.565530137856996e-22	1.8489936469530846e-17	1.0898810252436152e-13	7.944140784280895e-13	4.587103885027874e-13
71900000	0.004988679077661061	1.913230916873723e-49	1.884439563392117e-63	2.9768692286119304e-10	3.9700272964905125e-15	0.000022641247937932066	-5.564288845209472e-22	1.8489936469530846e-17	1.0898810252436152e-13	7.944140784280895e-13	4.587103885027874e-13
72000000	0.004988679077661061	1.913230916873723e-49	1.884439563392117e-63	2.9768692286119304e-10	3.9700272964905125e-15	0.000022641247937932066	-5.563047552561947e-22	1.8489936469530846e-17	1.0898810252436152e-13	7.944140784280895e-13	4.587103885027874e-13
72100000	0.004988679077661061	1.913230916873723e-49	1.884439563392117e-63	2.9768692286119304e-10	3.9700272964905125e-15	0.000022641247937932066	-5.561806259914423e-22	1.8489936469530846e-17	1.0898810252436152e-13	7.944140784280895e-13	4.587103885027874e-13
72200000	0.004988679077661061	1.913230916873723e-49	1.8844395633921173e-63	2.9768692286119304e-10	3.9700272964905125e-15	0.000022641247937932066	-5.560564967266899e-22	1.8489936469530846e-17	1.0898810252436152e-13	7.944140784280895e-13	4.587103885027874e-13
72300000	0.004988679077661061	1.913230916873723e-49	1.8844395633921173e-63	2.9768692286119304e-10	3.9700272964905125e-15	0.000022641247937932066	-5.559323674619375e-22	1.8489936469530846e-17	1.0898810252436152e-13	7.944140784280895e-13	4.587103885027874e-13
72400000	0.004988679077661061	1.913230916873723e-49	1.8844395633921173e-63	2.9768692286119304e-10	3.9700272964905125e-15	0.000022641247937932066	-5.55808238197185e-22	1.8489936469530846e-17	1.0898810252436152e-13	7.944140784280895e-13	4.587103885027874e-13
72500000	0.004988679077661061	1.913230916873723e-49	1.8844395633921173e-63	2.9768692286119304e-10	3.9700272964905125e-15	0.000022641247937932066	-5.556841089324326e-22	1.8489936469530846e-17	1.0898810252436152e-13	7.944140784280895e-13	4.587103885027874e-13
72600000	0.004988679077661061	1.913230916873723e-49	1.8844395633921173e-63	2.976869228611931e-10	3.9700272964905125e-15	0.000022641247937932066	-5.555599796676802e-22	1.8489936469530846e-17	1.0898810252436154e-13	7.944140784280895e-13	4.587103885027874e-13
72700000	0.004988679077661061	1.913230916873723e-49	1.8844395633921173e-63	2.976869228611931e-10	3.9700272964905125e-15	0.000022641247937932066	-5.554358504029277e-22	1.8489936469530846e-17	1.0898810252436154e-13	7.944140784280895e-13	4.587103885027874e-13
72800000	0.004988679077661061	1.913230916873723e-49	1.8844395633921173e-63	2.976869228611931e-10	3.9700272964905125e-15	0.000022641247937932066	-5.553117211381753e-22	1.8489936469530846e-17	1.0898810252436154e-13	7.944140784280895e-13	4.587103885027874e-13
72900000	0.004988679077661061	1.913230916873723e-49	1.8844395633921173e-63	2.976869228611931e-10	3.9700272964905125e-15	0.000022641247937932066	-5.551875918734229e-22	1.8489936469530846e-17	1.0898810252436154e-13	7.944140784280895e-13	4.587103885027874e-13
73000000	0.004988679077661061	1.913230916873723e-49	1.8844395633921173e-63	2.976869228611931e-10	3.9700272964905125e-15	0.000022641247937932066	-5.550634626086705e-22	1.8489936469530846e-17	1.0898810252436154e-13	7.944140784280895e-13	4.587103885027874e-13
73100000	0.004988679077661061	1.913230916873723e-49	1.8844395633921173e-63	2.976869228611931e-10	3.9700272964905125e-15	0.000022641247937932066	-5.54939333343918e-22	1.8489936469530846e-17	1.0898810252436154e-13	7.944140784280895e-13	4.587103885027874e-13
73200000	0.004988679077661061	1.913230916873723e-49	1.8844395633921173e-63	2.976869228611931e-10	3.9700272964905125e-15	0.000022641247937932066	-5.548152040791656e-22	1.8489936469530846e-17	1.0898810252436154e-13	7.944140784280895e-13	4.587103885027874e-13
73300000	0.004988679077661061	1.913230916873723e-49	1.8844395633921173e-63	2.976869228611931e-10	3.9700272964905125e-15	0.000022641247937932066	-5.546910748144132e-22	1.8489936469530846e-17	1.0898810252436154e-13	7.944140784280895e-13	4.587103885027874e-13
73400000	0.004988679077661061	1.913230916873723e-49	1.8844395633921173e-63	2.976869228611931e-10	3.9700272964905125e-15	0.000022641247937932066	-5.545669455496607e-22	1.8489936469530846e-17	1.0898810252436154e-13	7.944140784280895e-13	4.587103885027874e-13
73500000	0.004988679077661061	1.913230916873723e-49	1.8844395633921173e-63	2.976869228611931e-10	3.9700272964905125e-15	0.000022641247937932066	-5.544428162849083e-22	1.8489936469530846e-17	1.0898810252436154e-13	7.944140784280895e-13	4.587103885027874e-13
73600000	0.004988679077661061	1.913230916873723e-49	1.8844395633921173e-63	2.976869228611931e-10	3.9700272964905125e-15	0.000022641247937932066	-5.543186870201559e-22	1.8489936469530846e-17	1.0898810252436154e-13	7.944140784280895e-13	4.587103885027874e-13
73700000	0.004988679077661061	1.913230916873723e-49	1.8844395633921173e-63	2.976869228611931e-10	3.9700272964905125e-15	0.000022641247937932066	-5.541945577554035e-22	1.8489936469530846e-17	1.0898810252436154e-13	7.944140784280895e-13	4.587103885027874e-13
73800000	0.004988679077661061	1.913230916873723e-49	1.8844395633921173e-63	2.976869228611931e-10	3.9700272964905125e-15	0.000022641247937932066	-5.54070428490651e-22	1.8489936469530846e-17	1.0898810252436154e-13	7.944140784280895e-13	4.587103885027874e-13
73900000	0.004988679077661061	1.913230916873723e-49	1.8844395633921173e-63	2.976869228611931e-10	3.9700272964905125e-15	0.000022641247937932066	-5.539462992258986e-22	1.8489936469530846e-17	1.0898810252436154e-13	7.944140784280895e-13	4.587103885027874e-13
74000000	0.004988679077661062	1.913230916873723e-49	1.8844395633921173e-63	2.976869228611931e-10	3.9700272964905125e-15	0.000022641247937932066	-5.538221699611462e-22	1.8489936469530846e-17	1.0898810252436154e-13	7.944140784280895e-13	4.587103885027874e-13
74100000	0.004988679077661062	1.913230916873723e-49	1.8844395633921173e-63	2.976869228611931e-10	3.9700272964905125e-15	0.000022641247937932066	-5.5369804069639375e-22	1.8489936469530846e-17	1.0898810252436154e-13	7.944140784280895e-13	4.587103885027874e-13
74200000	0.004988679077661062	1.913230916873723e-49	1.8844395633921173e-63	2.976869228611931e-10	3.9700272964905125e-15	0.000022641247937932066	-5.535739114316413e-22	1.8489936469530846e-17	1.0898810252436154e-13	7.944140784280895e-13	4.587103885027874e-13
74300000	0.004988679077661062	1.913230916873723e-49	1.8844395633921173e-63	2.976869228611931e-10	3.9700272964905125e-15	0.000022641247937932066	-5.534497821668889e-22	1.8489936469530846e-17	1.0898810252436154e-13	7.944140784280895e-13	4.587103885027874e-13
74400000	0.004988679077661062	1.913230916873723e-49	1.8844395633921173e-63	2.976869228611931e-10	3.9700272964905125e-15	0.000022641247937932066	-5.533256529021365e-22	1.8489936469530846e-17	1.0898810252436154e-13	7.944140784280895e-13	4.587103885027874e-13
74500000	0.004988679077661062	1.913230916873723e-49	1.8844395633921173e-63	2.976869228611931e-10	3.9700272964905125e-15	0.000022641247937932066	-5.53201523637384e-22	1.8489936469530846e-17	1.0898810252436154e-13	7.944140784280895e-13	4.587103885027874e-13
74600000	0.004988679077661062	1.913230916873723e-49	1.8844395633921173e-63	2.976869228611931e-10	3.9700272964905125e-15	0.000022641247937932066	-5.530773943726316e-22	1.8489936469530846e-17	1.0898810252436154e-13	7.944140784280895e-13	4.587103885027874e-13
74700000	0.004988679077661062	1.913230916873723e-49	1.8844395633921173e-63	2.976869228611931e-10	3.9700272964905125e-15	0.000022641247937932066	-5.529532651078792e-22	1.8489936469530846e-17	1.0898810252436154e-13	7.944140784280895e-13	4.587103885027874e-13
74800000	0.004988679077661062	1.913230916873723e-49	1.8844395633921173e-63	2.976869228611931e-10	3.9700272964905125e-15	0.000022641247937932066	-5.528291358431268e-22	1.8489936469530846e-17	1.0898810252436154e-13	7.944140784280895e-13	4.587103885027874e-13
74900000	0.004988679077661062	1.913230916873723e-49	1.8844395633921173e-63	2.976869228611931e-10	3.9700272964905125e-15	0.000022641247937932066	-5.527050065783743e-22	1.8489936469530846e-17	1.0898810252436154e-13	7.944140784280895e-13	4.587103885027874e-13
75000000	0.004988679077661062	1.913230916873723e-49	1.8844395633921176e-63	2.976869228611931e-10	3.9700272964905125e-15	0.000022641247937932066	-5.525808773136219e-22	1.8489936469530846e-17	1.0898810252436154e-13	7.944140784280895e-13	4.587103885027874e-13
75100000	0.004988679077661062	1.9132309168737233e-49	1.8844395633921176e-63	2.976869228611931e-10	3.9700272964905125e-15	0.000022641247937932066	-5.524567480488695e-22	1.8489936469530846e-17	1.0898810252436154e-13	7.944140784280895e-13	4.587103885027874e-13
75200000	0.004988679077661062	1.9132309168737233e-49	1.8844395633921176e-63	2.976869228611931e-10	3.9700272964905125e-15	0.000022641247937932066	-5.52332618784117e-22	1.8489936469530846e-17	1.0898810252436154e-13	7.944140784280895e-13	4.587103885027874e-13
75300000	0.004988679077661062	1.9132309168737233e-49	1.8844395633921176e-63	2.976869228611931e-10	3.9700272964905125e-15	0.000022641247937932066	-5.522084895193646e-22	1.8489936469530846e-17	1.0898810252436154e-13	7.944140784280895e-13	4.587103885027874e-13
75400000	0.004988679077661062	1.9132309168737233e-49	1.8844395633921176e-63	2.976869228611931e-10	3.9700272964905125e-15	0.000022641247937932066	-5.520843602546122e-22	1.8489936469530846e-17	1.0898810252436154e-13	7.944140784280895e-13	4.587103885027874e-13
75500000	0.004988679077661062	1.9132309168737233e-49	1.8844395633921176e-63	2.976869228611931e-10	3.9700272964905125e-15	0.000022641247937932066	-5.519602309898598e-22	1.8489936469530846e-17	1.0898810252436154e-13	7.944140784280895e-13	4.587103885027874e-13
75600000	0.004988679077661062	1.9132309168737233e-49	1.8844395633921176e-63	2.976869228611931e-10	3.9700272964905125e-15	0.000022641247937932066	-5.518361017251073e-22	1.8489936469530846e-17	1.0898810252436154e-13	7.944140784280895e-13	4.587103885027874e-13
75700000	0.004988679077661062	1.9132309168737233e-49	1.8844395633921176e-63	2.976869228611931e-10	3.9700272964905125e-15	0.000022641247937932066	-5.517119724603549e-22	1.8489936469530846e-17	1.0898810252436154e-13	7.944140784280895e-13	4.587103885027874e-13
75800000	0.004988679077661062	1.9132309168737233e-49	1.8844395633921176e-63	2.976869228611931e-10	3.9700272964905125e-15	0.000022641247937932066	-5.515878431956025e-22	1.8489936469530846e-17	1.0898810252436154e-13	7.944140784280895e-13	4.587103885027874e-13
75900000	0.004988679077661062	1.9132309168737233e-49	1.8844395633921176e-63	2.976869228611931e-10	3.9700272964905125e-15	0.000022641247937932066	-5.5146371393085005e-22	1.8489936469530846e-17	1.0898810252436154e-13	7.944140784280895e-13	4.587103885027874e-13
76000000	0.004988679077661062	1.9132309168737233e-49	1.8844395633921176e-63	2.976869228611931e-10	3.9700272964905125e-15	0.000022641247937932066	-5.513395846660976e-22	1.8489936469530846e-17	1.0898810252436154e-13	7.944140784280895e-13	4.587103885027874e-13
76100000	0.004988679077661062	1.9132309168737233e-49	1.8844395633921176e-63	2.976869228611931e-10	3.9700272964905125e-15	0.000022641247937932066	-5.512154554013452e-22	1.8489936469530846e-17	1.0898810252436154e-13	7.944140784280895e-13	4.587103885027874e-13
76200000	0.004988679077661062	1.9132309168737233e-49	1.8844395633921176e-63	2.976869228611931e-10	3.9700272964905125e-15	0.000022641247937932066	-5.510913261365928e-22	1.8489936469530846e-17	1.0898810252436154e-13	7.944140784280895e-13	4.587103885027874e-13
76300000	0.004988679077661062	1.9132309168737233e-49	1.8844395633921176e-63	2.976869228611931e-10	3.9700272964905125e-15	0.000022641247937932066	-5.509671968718403e-22	1.8489936469530846e-17	1.0898810252436154e-13	7.944140784280895e-13	4.587103885027874e-13
76400000	0.004988679077661062	1.9132309168737233e-49	1.8844395633921176e-63	2.976869228611931e-10	3.9700272964905125e-15	0.000022641247937932066	-5.508430676070879e-22	1.8489936469530846e-17	1.0898810252436154e-13	7.944140784280895e-13	4.587103885027874e-13
76500000	0.004988679077661062	1.9132309168737233e-49	1.8844395633921176e-63	2.976869228611931e-10	3.9700272964905125e-15	0.000022641247937932066	-5.507189383423355e-22	1.8489936469530846e-17	1.0898810252436154e-13	7.944140784280895e-13	4.587103885027874e-13
76600000	0.004988679077661062	1.9132309168737233e-49	1.8844395633921176e-63	2.976869228611931e-10	3.9700272964905125e-15	0.000022641247937932066	-5.5059480907758305e-22	1.8489936469530846e-17	1.0898810252436154e-13	7.944140784280895e-13	4.587103885027874e-13
76700000	0.004988679077661062	1.9132309168737233e-49	1.8844395633921176e-63	2.976869228611931e-10	3.9700272964905125e-15	0.000022641247937932066	-5.504706798128306e-22	1.8489936469530846e-17	1.0898810252436154e-13	7.944140784280895e-13	4.587103885027874e-13
76800000	0.004988679077661062	1.9132309168737233e-49	1.8844395633921176e-63	2.976869228611931e-10	3.9700272964905125e-15	0.000022641247937932066	-5.503465505480782e-22	1.8489936469530846e-17	1.0898810252436154e-13	7.944140784280895e-13	4.587103885027874e-13
76900000	0.004988679077661062	1.9132309168737233e-49	1.8844395633921176e-63	2.976869228611931e-10	3.9700272964905125e-15	0.000022641247937932066	-5.502224212833258e-22	1.8489936469530846e-17	1.0898810252436154e-13	7.944140784280895e-13	4.587103885027874e-13
77000000	0.004988679077661062	1.9132309168737233e-49	1.8844395633921176e-63	2.976869228611931e-10	3.9700272964905125e-15	0.000022641247937932066	-5.500982920185733e-22	1.8489936469530846e-17	1.0898810252436154e-13	7.944140784280895e-13	4.587103885027874e-13
77100000	0.004988679077661062	1.9132309168737233e-49	1.8844395633921176e-63	2.976869228611931e-10	3.9700272964905125e-15	0.000022641247937932066	-5.499741627538209e-22	1.8489936469530846e-17	1.0898810252436154e-13	7.944140784280895e-13	4.587103885027874e-13
77200000	0.004988679077661062	1.9132309168737233e-49	1.8844395633921176e-63	2.976869228611931e-10	3.9700272964905125e-15	0.000022641247937932066	-5.498500334890685e-22	1.8489936469530846e-17	1.0898810252436154e-13	7.944140784280895e-13	4.587103885027874e-13
77300000	0.004988679077661062	1.9132309168737233e-49	1.8844395633921176e-63	2.976869228611931e-10	3.9700272964905125e-15	0.000022641247937932066	-5.497259042243161e-22	1.8489936469530846e-17	1.0898810252436154e-13	7.944140784280895e-13	4.587103885027874e-13
77400000	0.004988679077661062	1.9132309168737233e-49	1.8844395633921176e-63	2.976869228611931e-10	3.9700272964905125e-15	0.000022641247937932066	-5.496017749595636e-22	1.8489936469530846e-17	1.0898810252436154e-13	7.944140784280895e-13	4.587103885027874e-13
77500000	0.004988679077661062	1.9132309168737233e-49	1.8844395633921176e-63	2.976869228611931e-10	3.9700272964905125e-15	0.000022641247937932066	-5.494776456948112e-22	1.8489936469530846e-17	1.0898810252436154e-13	7.944140784280895e-13	4.587103885027874e-13
77600000	0.004988679077661062	1.9132309168737233e-49	1.8844395633921176e-63	2.976869228611931e-10	3.9700272964905125e-15	0.000022641247937932066	-5.493535164300588e-22	1.8489936469530846e-17	1.0898810252436154e-13	7.944140784280895e-13	4.587103885027874e-13
77700000	0.004988679077661062	1.9132309168737233e-49	1.8844395633921176e-63	2.976869228611931e-10	3.9700272964905125e-15	0.000022641247937932066	-5.492293871653063e-22	1.8489936469530846e-17	1.0898810252436154e-13	7.944140784280895e-13	4.587103885027874e-13
77800000	0.004988679077661062	1.9132309168737233e-49	1.8844395633921176e-63	2.976869228611931e-10	3.9700272964905125e-15	0.000022641247937932066	-5.491052579005539e-22	1.8489936469530846e-17	1.0898810252436154e-13	7.944140784280895e-13	4.587103885027874e-13
77900000	0.004988679077661062	1.9132309168737233e-49	1.8844395633921176e-63	2.976869228611931e-10	3.9700272964905125e-15	0.000022641247937932066	-5.489811286358015e-22	1.8489936469530846e-17	1.0898810252436154e-13	7.944140784280895e-13	4.587103885027874e-13
78000000	0.004988679077661062	1.9132309168737233e-49	1.8844395633921176e-63	2.976869228611931e-10	3.9700272964905125e-15	0.000022641247937932066	-5.488569993710491e-22	1.8489936469530846e-17	1.0898810252436154e-13	7.944140784280895e-13	4.587103885027874e-13
78100000	0.004988679077661062	1.9132309168737233e-49	1.8844395633921176e-63	2.976869228611931e-10	3.9700272964905125e-15	0.000022641247937932066	-5.487328701062966e-22	1.8489936469530846e-17	1.0898810252436154e-13	7.944140784280895e-13	4.587103885027874e-13
78200000	0.004988679077661062	1.9132309168737233e-49	1.8844395633921176e-63	2.976869228611931e-10	3.9700272964905125e-15	0.000022641247937932066	-5.486087408415442e-22	1.8489936469530846e-17	1.0898810252436154e-13	7.944140784280895e-13	4.587103885027874e-13
78300000	0.004988679077661062	1.9132309168737233e-49	1.8844395633921176e-63	2.976869228611931e-10	3.9700272964905125e-15	0.000022641247937932066	-5.484846115767918e-22	1.8489936469530846e-17	1.0898810252436154e-13	7.944140784280895e-13	4.587103885027874e-13
78400000	0.004988679077661062	1.9132309168737233e-49	1.8844395633921176e-63	2.976869228611931e-10	3.9700272964905125e-15	0.000022641247937932066	-5.4836048231203935e-22	1.8489936469530846e-17	1.0898810252436154e-13	7.944140784280895e-13	4.587103885027874e-13
78500000	0.004988679077661062	1.9132309168737233e-49	1.8844395633921176e-63	2.976869228611931e-10	3.9700272964905125e-15	0.000022641247937932066	-5.482363530472869e-22	1.8489936469530846e-17	1.0898810252436154e-13	7.944140784280895e-13	4.587103885027874e-13
78600000	0.004988679077661062	1.9132309168737233e-49	1.8844395633921176e-63	2.976869228611931e-10	3.9700272964905125e-15	0.000022641247937932066	-5.481122237825345e-22	1.8489936469530846e-17	1.0898810252436154e-13	7.944140784280895e-13	4.587103885027874e-13
78700000	0.004988679077661062	1.9132309168737233e-49	1.8844395633921176e-63	2.976869228611931e-10	3.9700272964905125e-15	0.000022641247937932066	-5.479880945177821e-22	1.8489936469530846e-17	1.0898810252436154e-13	7.944140784280895e-13	4.587103885027874e-13
78800000	0.004988679077661062	1.9132309168737233e-49	1.8844395633921176e-63	2.976869228611931e-10	3.9700272964905125e-15	0.000022641247937932066	-5.478639652530296e-22	1.8489936469530846e-17	1.0898810252436154e-13	7.944140784280895e-13	4.587103885027874e-13
78900000	0.004988679077661062	1.9132309168737233e-49	1.8844395633921176e-63	2.976869228611931e-10	3.9700272964905125e-15	0.000022641247937932066	-5.477398359882772e-22	1.8489936469530846e-17	1.0898810252436154e-13	7.944140784280895e-13	4.587103885027874e-13
79000000	0.004988679077661062	1.9132309168737233e-49	1.8844395633921176e-63	2.976869228611931e-10	3.9700272964905125e-15	0.000022641247937932066	-5.476157067235248e-22	1.8489936469530846e-17	1.0898810252436154e-13	7.944140784280895e-13	4.587103885027874e-13
79100000	0.004988679077661062	1.9132309168737233e-49	1.8844395633921176e-63	2.976869228611931e-10	3.9700272964905125e-15	0.000022641247937932066	-5.474915774587724e-22	1.8489936469530846e-17	1.0898810252436154e-13	7.944140784280895e-13	4.587103885027874e-13
79200000	0.004988679077661062	1.9132309168737233e-49	1.8844395633921176e-63	2.976869228611931e-10	3.9700272964905125e-15	0.000022641247937932066	-5.473674481940199e-22	1.8489936469530846e-17	1.0898810252436154e-13	7.944140784280895e-13	4.587103885027874e-13
79300000	0.004988679077661062	1.9132309168737233e-49	1.8844395633921176e-63	2.976869228611931e-10	3.9700272964905125e-15	0.000022641247937932066	-5.472433189292675e-22	1.8489936469530846e-17	1.0898810252436154e-13	7.944140784280895e-13	4.587103885027874e-13
79400000	0.004988679077661062	1.9132309168737233e-49	1.8844395633921176e-63	2.976869228611931e-10	3.9700272964905125e-15	0.000022641247937932066	-5.471191896645151e-22	1.8489936469530846e-17	1.0898810252436154e-13	7.944140784280895e-13	4.587103885027874e-13
79500000	0.004988679077661062	1.9132309168737233e-49	1.8844395633921176e-63	2.976869228611931e-10	3.9700272964905125e-15	0.000022641247937932066	-5.469950603997626e-22	1.8489936469530846e-17	1.0898810252436154e-13	7.944140784280895e-13	4.587103885027874e-13
79600000	0.004988679077661062	1.9132309168737233e-49	1.8844395633921176e-63	2.976869228611931e-10	3.9700272964905125e-15	0.000022641247937932066	-5.468709311350102e-22	1.8489936469530846e-17	1.0898810252436154e-13	7.944140784280895e-13	4.587103885027874e-13
79700000	0.004988679077661062	1.9132309168737233e-49	1.8844395633921176e-63	2.976869228611931e-10	3.9700272964905125e-15	0.000022641247937932066	-5.467468018702578e-22	1.8489936469530846e-17	1.0898810252436154e-13	7.944140784280895e-13	4.587103885027874e-13
79800000	0.004988679077661062	1.9132309168737233e-49	1.8844395633921176e-63	2.976869228611931e-10	3.9700272964905125e-15	0.000022641247937932066	-5.466226726055054e-22	1.8489936469530846e-17	1.0898810252436154e-13	7.944140784280895e-13	4.587103885027874e-13
79900000	0.004988679077661062	1.9132309168737233e-49	1.8844395633921176e-63	2.976869228611931e-10	3.9700272964905125e-15	0.000022641247937932066	-5.464985433407529e-22	1.8489936469530846e-17	1.0898810252436154e-13	7.944140784280895e-13	4.587103885027874e-13
80000000	0.004988679077661062	1.9132309168737233e-49	1.8844395633921176e-63	2.976869228611931e-10	3.9700272964905125e-15	0.000022641247937932066	-5.463744140760005e-22	1.8489936469530846e-17	1.0898810252436154e-13	7.944140784280895e-13	4.587103885027874e-13
80100000	0.004988679077661062	1.9132309168737233e-49	1.8844395633921176e-63	2.976869228611931e-10	3.9700272964905125e-15	0.000022641247937932066	-5.462502848112481e-22	1.8489936469530846e-17	1.0898810252436154e-13	7.944140784280895e-13	4.587103885027874e-13
80200000	0.004988679077661062	1.9132309168737233e-49	1.8844395633921176e-63	2.976869228611931e-10	3.9700272964905125e-15	0.000022641247937932066	-5.461261555464956e-22	1.8489936469530846e-17	1.0898810252436154e-13	7.944140784280895e-13	4.587103885027874e-13
80300000	0.004988679077661062	1.9132309168737233e-49	1.8844395633921176e-63	2.976869228611931e-10	3.9700272964905125e-15	0.000022641247937932066	-5.460020262817432e-22	1.8489936469530846e-17	1.0898810252436154e-13	7.944140784280895e-13	4.587103885027874e-13
80400000	0.004988679077661062	1.9132309168737233e-49	1.8844395633921176e-63	2.976869228611931e-10	3.9700272964905125e-15	0.000022641247937932066	-5.458778970169908e-22	1.8489936469530846e-17	1.0898810252436154e-13	7.944140784280895e-13	4.587103885027874e-13
80500000	0.004988679077661062	1.9132309168737233e-49	1.8844395633921176e-63	2.976869228611931e-10	3.9700272964905125e-15	0.000022641247937932066	-5.457537677522384e-22	1.8489936469530846e-17	1.0898810252436154e-13	7.944140784280895e-13	4.587103885027874e-13
80600000	0.004988679077661062	1.9132309168737233e-49	1.8844395633921176e-63	2.976869228611931e-10	3.9700272964905125e-15	0.000022641247937932066	-5.456296384874859e-22	1.8489936469530846e-17	1.0898810252436154e-13	7.944140784280895e-13	4.587103885027874e-13
80700000	0.004988679077661062	1.9132309168737233e-49	1.8844395633921176e-63	2.976869228611931e-10	3.9700272964905125e-15	0.000022641247937932066	-5.455055092227335e-22	1.8489936469530846e-17	1.0898810252436154e-13	7.944140784280895e-13	4.587103885027874e-13
80800000	0.004988679077661062	1.9132309168737233e-49	1.8844395633921176e-63	2.976869228611931e-10	3.9700272964905125e-15	0.000022641247937932066	-5.453813799579811e-22	1.8489936469530846e-17	1.0898810252436154e-13	7.944140784280895e-13	4.587103885027874e-13
80900000	0.004988679077661062	1.9132309168737233e-49	1.8844395633921176e-63	2.976869228611931e-10	3.9700272964905125e-15	0.000022641247937932066	-5.4525725069322865e-22	1.8489936469530846e-17	1.0898810252436154e-13	7.944140784280895e-13	4.587103885027874e-13
81000000	0.004988679077661062	1.9132309168737233e-49	1.8844395633921176e-63	2.976869228611931e-10	3.9700272964905125e-15	0.000022641247937932066	-5.451331214284762e-22	1.8489936469530846e-17	1.0898810252436154e-13	7.944140784280895e-13	4.587103885027874e-13
81100000	0.004988679077661062	1.9132309168737233e-49	1.8844395633921176e-63	2.976869228611931e-10	3.9700272964905125e-15	0.000022641247937932066	-5.450089921637238e-22	1.8489936469530846e-17	1.0898810252436154e-13	7.944140784280895e-13	4.587103885027874e-13
81200000	0.004988679077661062	1.9132309168737233e-49	1.8844395633921176e-63	2.976869228611931e-10	3.9700272964905125e-15	0.000022641247937932066	-5.448848628989714e-22	1.8489936469530846e-17	1.0898810252436154e-13	7.944140784280895e-13	4.587103885027874e-13
81300000	0.004988679077661062	1.9132309168737233e-49	1.8844395633921176e-63	2.976869228611931e-10	3.9700272964905125e-15	0.000022641247937932066	-5.447607336342189e-22	1.8489936469530846e-17	1.0898810252436154e-13	7.944140784280895e-13	4.587103885027874e-13
81400000	0.004988679077661062	1.9132309168737233e-49	1.8844395633921176e-63	2.976869228611931e-10	3.9700272964905125e-15	0.000022641247937932066	-5.446366043694665e-22	1.8489936469530846e-17	1.0898810252436154e-13	7.944140784280895e-13	4.587103885027874e-13
81500000	0.004988679077661062	1.9132309168737233e-49	1.8844395633921176e-63	2.976869228611931e-10	3.9700272964905125e-15	0.000022641247937932066	-5.445124751047141e-22	1.8489936469530846e-17	1.0898810252436154e-13	7.944140784280895e-13	4.587103885027874e-13
81600000	0.004988679077661062	1.9132309168737233e-49	1.8844395633921176e-63	2.976869228611931e-10	3.9700272964905125e-15	0.000022641247937932066	-5.443883458399617e-22	1.8489936469530846e-17	1.0898810252436154e-13	7.944140784280895e-13	4.587103885027874e-13
81700000	0.004988679077661062	1.9132309168737233e-49	1.8844395633921176e-63	2.976869228611931e-10	3.9700272964905125e-15	0.000022641247937932066	-5.442642165752092e-22	1.8489936469530846e-17	1.0898810252436154e-13	7.944140784280895e-13	4.587103885027874e-13
81800000	0.004988679077661062	1.9132309168737233e-49	1.8844395633921176e-63	2.976869228611931e-10	3.9700272964905125e-15	0.000022641247937932066	-5.441400873104568e-22	1.8489936469530846e-17	1.0898810252436154e-13	7.944140784280895e-13	4.587103885027874e-13
81900000	0.004988679077661062	1.9132309168737233e-49	1.8844395633921176e-63	2.976869228611931e-10	3.9700272964905125e-15	0.000022641247937932066	-5.440159580457044e-22	1.8489936469530846e-17	1.0898810252436154e-13	7.944140784280895e-13	4.587103885027874e-13
82000000	0.004988679077661062	1.913230916873723e-49	1.8844395633921176e-63	2.976869228611931e-10	3.9700272964905125e-15	0.000022641247937932066	-5.438918287809519e-22	1.8489936469530846e-17	1.0898810252436154e-13	7.944140784280895e-13	4.587103885027874e-13
82100000	0.004988679077661062	1.913230916873723e-49	1.8844395633921176e-63	2.976869228611931e-10	3.9700272964905125e-15	0.000022641247937932066	-5.437676995161995e-22	1.8489936469530846e-17	1.0898810252436154e-13	7.944140784280895e-13	4.587103885027874e-13
82200000	0.004988679077661062	1.913230916873723e-49	1.8844395633921176e-63	2.976869228611931e-10	3.9700272964905125e-15	0.000022641247937932066	-5.436435702514471e-22	1.8489936469530846e-17	1.0898810252436154e-13	7.944140784280895e-13	4.587103885027874e-13
82300000	0.004988679077661062	1.913230916873723e-49	1.8844395633921176e-63	2.976869228611931e-10	3.9700272964905125e-15	0.000022641247937932066	-5.435194409866947e-22	1.8489936469530846e-17	1.0898810252436154e-13	7.944140784280895e-13	4.587103885027874e-13
82400000	0.004988679077661062	1.913230916873723e-49	1.8844395633921176e-63	2.976869228611931e-10	3.9700272964905125e-15	0.000022641247937932066	-5.433953117219422e-22	1.8489936469530846e-17	1.0898810252436154e-13	7.944140784280895e-13	4.587103885027874e-13
82500000	0.004988679077661062	1.913230916873723e-49	1.8844395633921176e-63	2.976869228611931e-10	3.9700272964905125e-15	0.000022641247937932066	-5.432711824571898e-22	1.8489936469530846e-17	1.0898810252436154e-13	7.944140784280895e-13	4.587103885027874e-13
82600000	0.004988679077661062	1.913230916873723e-49	1.8844395633921176e-63	2.976869228611931e-10	3.9700272964905125e-15	0.000022641247937932066	-5.431470531924374e-22	1.8489936469530846e-17	1.0898810252436154e-13	7.944140784280895e-13	4.587103885027874e-13
82700000	0.004988679077661062	1.913230916873723e-49	1.8844395633921176e-63	2.976869228611931e-10	3.9700272964905125e-15	0.000022641247937932066	-5.4302292392768495e-22	1.8489936469530846e-17	1.0898810252436154e-13	7.944140784280895e-13	4.587103885027874e-13
82800000	0.004988679077661062	1.913230916873723e-49	1.8844395633921176e-63	2.976869228611931e-10	3.9700272964905125e-15	0.000022641247937932066	-5.428987946629325e-22	1.8489936469530846e-17	1.0898810252436154e-13	7.944140784280895e-13	4.587103885027874e-13
82900000	0.004988679077661062	1.913230916873723e-49	1.8844395633921176e-63	2.976869228611931e-10	3.9700272964905125e-15	0.000022641247937932066	-5.427746653981801e-22	1.8489936469530846e-17	1.0898810252436154e-13	7.944140784280895e-13	4.587103885027874e-13
83000000	0.004988679077661062	1.913230916873723e-49	1.8844395633921176e-63	2.976869228611931e-10	3.9700272964905125e-15	0.000022641247937932066	-5.426505361334277e-22	1.8489936469530846e-17	1.0898810252436152e-13	7.944140784280895e-13	4.587103885027874e-13
83100000	0.004988679077661062	1.913230916873723e-49	1.8844395633921176e-63	2.976869228611931e-10	3.9700272964905125e-15	0.000022641247937932066	-5.425264068686752e-22	1.8489936469530846e-17	1.0898810252436152e-13	7.944140784280895e-13	4.587103885027874e-13
83200000	0.004988679077661062	1.913230916873723e-49	1.8844395633921176e-63	2.976869228611931e-10	3.9700272964905125e-15	0.000022641247937932066	-5.424022776039228e-22	1.8489936469530846e-17	1.0898810252436152e-13	7.944140784280895e-13	4.587103885027874e-13
83300000	0.004988679077661062	1.913230916873723e-49	1.8844395633921173e-63	2.976869228611931e-10	3.9700272964905125e-15	0.000022641247937932066	-5.422781483391704e-22	1.8489936469530846e-17	1.0898810252436152e-13	7.944140784280895e-13	4.587103885027874e-13
83400000	0.004988679077661062	1.913230916873723e-49	1.8844395633921173e-63	2.976869228611931e-10	3.9700272964905125e-15	0.000022641247937932066	-5.4215401907441795e-22	1.8489936469530846e-17	1.0898810252436152e-13	7.944140784280895e-13	4.587103885027874e-13
83500000	0.004988679077661062	1.913230916873723e-49	1.8844395633921173e-63	2.976869228611931e-10	3.9700272964905125e-15	0.000022641247937932066	-5.420298898096655e-22	1.8489936469530846e-17	1.0898810252436152e-13	7.944140784280895e-13	4.587103885027874e-13
83600000	0.004988679077661062	1.913230916873723e-49	1.8844395633921173e-63	2.976869228611931e-10	3.9700272964905125e-15	0.000022641247937932066	-5.419057605449131e-22	1.8489936469530846e-17	1.0898810252436152e-13	7.944140784280895e-13	4.587103885027874e-13
83700000	0.004988679077661062	1.913230916873723e-49	1.8844395633921173e-63	2.976869228611931e-10	3.9700272964905125e-15	0.000022641247937932066	-5.417816312801607e-22	1.8489936469530846e-17	1.0898810252436152e-13	7.944140784280895e-13	4.587103885027874e-13
83800000	0.004988679077661062	1.913230916873723e-49	1.8844395633921173e-63	2.976869228611931e-10	3.9700272964905125e-15	0.000022641247937932066	-5.416575020154082e-22	1.8489936469530846e-17	1.0898810252436152e-13	7.944140784280895e-13	4.587103885027874e-13
83900000	0.004988679077661062	1.913230916873723e-49	1.8844395633921173e-63	2.9768692286119304e-10	3.9700272964905125e-15	0.000022641247937932066	-5.415333727506558e-22	1.8489936469530846e-17	1.0898810252436152e-13	7.944140784280895e-13	4.587103885027874e-13
84000000	0.004988679077661061	1.913230916873723e-49	1.8844395633921173e-63	2.9768692286119304e-10	3.9700272964905125e-15	0.000022641247937932066	-5.414092434859034e-22	1.8489936469530846e-17	1.0898810252436152e-13	7.944140784280895e-13	4.587103885027874e-13
84100000	0.004988679077661061	1.913230916873723e-49	1.8844395633921173e-63	2.9768692286119304e-10	3.9700272964905125e-15	0.000022641247937932066	-5.41285114221151e-22	1.8489936469530846e-17	1.0898810252436152e-13	7.944140784280895e-13	4.587103885027874e-13
84200000	0.004988679077661061	1.913230916873723e-49	1.8844395633921173e-63	2.9768692286119304e-10	3.9700272964905125e-15	0.000022641247937932066	-5.411609849563985e-22	1.8489936469530846e-17	1.0898810252436152e-13	7.944140784280895e-13	4.587103885027874e-13
84300000	0.004988679077661061	1.913230916873723e-49	1.8844395633921173e-63	2.9768692286119304e-10	3.9700272964905125e-15	0.000022641247937932066	-5.410368556916461e-22	1.8489936469530846e-17	1.0898810252436152e-13	7.944140784280895e-13	4.587103885027874e-13
84400000	0.004988679077661061	1.913230916873723e-49	1.8844395633921173e-63	2.9768692286119304e-10	3.9700272964905125e-15	0.000022641247937932066	-5.409127264268937e-22	1.8489936469530846e-17	1.0898810252436152e-13	7.944140784280895e-13	4.587103885027874e-13
84500000	0.004988679077661061	1.913230916873723e-49	1.8844395633921173e-63	2.9768692286119304e-10	3.9700272964905125e-15	0.000022641247937932066	-5.407885971621412e-22	1.8489936469530846e-17	1.0898810252436152e-13	7.944140784280895e-13	4.587103885027874e-13
84600000	0.004988679077661061	1.913230916873723e-49	1.8844395633921173e-63	2.9768692286119304e-10	3.9700272964905125e-15	0.000022641247937932066	-5.406644678973888e-22	1.8489936469530846e-17	1.0898810252436152e-13	7.944140784280895e-13	4.587103885027874e-13
84700000	0.004988679077661061	1.913230916873723e-49	1.8844395633921173e-63	2.9768692286119304e-10	3.9700272964905125e-15	0.000022641247937932066	-5.405403386326364e-22	1.8489936469530846e-17	1.0898810252436152e-13	7.944140784280895e-13	4.587103885027874e-13
84800000	0.004988679077661061	1.913230916873723e-49	1.8844395633921173e-63	2.9768692286119304e-10	3.9700272964905125e-15	0.000022641247937932066	-5.40416209367884e-22	1.8489936469530846e-17	1.0898810252436152e-13	7.944140784280895e-13	4.587103885027874e-13
84900000	0.004988679077661061	1.913230916873723e-49	1.8844395633921173e-63	2.9768692286119304e-10	3.9700272964905125e-15	0.000022641247937932066	-5.402920801031315e-22	1.8489936469530846e-17	1.0898810252436152e-13	7.944140784280895e-13	4.587103885027874e-13
85000000	0.004988679077661061	1.9132309168737226e-49	1.8844395633921173e-63	2.9768692286119304e-10	3.9700272964905125e-15	0.000022641247937932066	-5.401679508383791e-22	1.8489936469530846e-17	1.0898810252436152e-13	7.944140784280895e-13	4.587103885027874e-13
85100000	0.004988679077661061	1.9132309168737226e-49	1.8844395633921173e-63	2.9768692286119304e-10	3.9700272964905125e-15	0.000022641247937932066	-5.400438215736267e-22	1.8489936469530846e-17	1.0898810252436152e-13	7.944140784280895e-13	4.587103885027874e-13
85200000	0.004988679077661061	1.9132309168737226e-49	1.8844395633921173e-63	2.9768692286119304e-10	3.9700272964905125e-15	0.000022641247937932066	-5.3991969230887425e-22	1.8489936469530846e-17	1.0898810252436152e-13	7.944140784280895e-13	4.587103885027874e-13
85300000	0.004988679077661061	1.9132309168737226e-49	1.8844395633921173e-63	2.9768692286119304e-10	3.9700272964905125e-15	0.000022641247937932066	-5.397955630441218e-22	1.8489936469530846e-17	1.0898810252436152e-13	7.944140784280895e-13	4.587103885027874e-13
85400000	0.004988679077661061	1.9132309168737226e-49	1.8844395633921173e-63	2.9768692286119304e-10	3.9700272964905125e-15	0.000022641247937932066	-5.396714337793694e-22	1.8489936469530846e-17	1.0898810252436152e-13	7.944140784280895e-13	4.587103885027874e-13
85500000	0.004988679077661061	1.9132309168737226e-49	1.8844395633921173e-63	2.9768692286119304e-10	3.9700272964905125e-15	0.000022641247937932066	-5.39547304514617e-22	1.8489936469530846e-17	1.0898810252436152e-13	7.944140784280895e-13	4.587103885027874e-13
85600000	0.004988679077661061	1.9132309168737226e-49	1.8844395633921173e-63	2.9768692286119304e-10	3.9700272964905125e-15	0.000022641247937932066	-5.394231752498645e-22	1.8489936469530846e-17	1.0898810252436152e-13	7.944140784280895e-13	4.587103885027874e-13
85700000	0.004988679077661061	1.9132309168737226e-49	1.8844395633921173e-63	2.9768692286119304e-10	3.9700272964905125e-15	0.000022641247937932066	-5.392990459851121e-22	1.8489936469530846e-17	1.0898810252436152e-13	7.944140784280895e-13	4.587103885027874e-13
85800000	0.004988679077661061	1.9132309168737226e-49	1.8844395633921173e-63	2.9768692286119304e-10	3.9700272964905125e-15	0.000022641247937932066	-5.391749167203597e-22	1.8489936469530846e-17	1.0898810252436152e-13	7.944140784280895e-13	4.587103885027874e-13
85900000	0.004988679077661061	1.9132309168737226e-49	1.8844395633921173e-63	2.9768692286119304e-10	3.9700272964905125e-15	0.000022641247937932066	-5.390507874556073e-22	1.8489936469530846e-17	1.0898810252436152e-13	7.944140784280895e-13	4.587103885027874e-13
86000000	0.004988679077661061	1.9132309168737226e-49	1.8844395633921173e-63	2.9768692286119304e-10	3.9700272964905125e-15	0.000022641247937932066	-5.389266581908548e-22	1.8489936469530846e-17	1.0898810252436152e-13	7.944140784280895e-13	4.587103885027874e-13
86100000	0.004988679077661061	1.9132309168737226e-49	1.8844395633921173e-63	2.9768692286119304e-10	3.9700272964905125e-15	0.000022641247937932066	-5.388025289261024e-22	1.8489936469530846e-17	1.0898810252436152e-13	7.944140784280895e-13	4.587103885027874e-13
86200000	0.004988679077661061	1.9132309168737226e-49	1.8844395633921173e-63	2.9768692286119304e-10	3.9700272964905125e-15	0.000022641247937932066	-5.3867839966135e-22	1.8489936469530846e-17	1.0898810252436152e-13	7.944140784280895e-13	4.587103885027874e-13
86300000	0.004988679077661061	1.9132309168737226e-49	1.8844395633921173e-63	2.9768692286119304e-10	3.9700272964905125e-15	0.000022641247937932066	-5.385542703965975e-22	1.8489936469530846e-17	1.0898810252436152e-13	7.944140784280895e-13	4.587103885027874e-13
86400000	0.004988679077661061	1.9132309168737226e-49	1.8844395633921173e-63	2.9768692286119304e-10	3.9700272964905125e-15	0.000022641247937932066	-5.384301411318451e-22	1.8489936469530846e-17	1.0898810252436152e-13	7.944140784280895e-13	4.587103885027874e-13
86500000	0.004988679077661061	1.9132309168737226e-49	1.8844395633921173e-63	2.9768692286119304e-10	3.9700272964905125e-15	0.000022641247937932066	-5.383060118670927e-22	1.8489936469530846e-17	1.0898810252436152e-13	7.944140784280895e-13	4.587103885027874e-13
86600000	0.004988679077661061	1.9132309168737226e-49	1.8844395633921173e-63	2.9768692286119304e-10	3.9700272964905125e-15	0.000022641247937932066	-5.381818826023403e-22	1.8489936469530846e-17	1.0898810252436152e-13	7.944140784280895e-13	4.587103885027874e-13
86700000	0.004988679077661061	1.9132309168737226e-49	1.8844395633921173e-63	2.9768692286119304e-10	3.9700272964905125e-15	0.000022641247937932066	-5.380577533375878e-22	1.8489936469530846e-17	1.0898810252436152e-13	7.944140784280895e-13	4.587103885027874e-13
86800000	0.004988679077661061	1.9132309168737226e-49	1.8844395633921173e-63	2.9768692286119304e-10	3.9700272964905125e-15	0.000022641247937932066	-5.379336240728354e-22	1.8489936469530846e-17	1.0898810252436152e-13	7.944140784280895e-13	4.587103885027874e-13
86900000	0.004988679077661061	1.9132309168737226e-49	1.8844395633921173e-63	2.9768692286119304e-10	3.9700272964905125e-15	0.000022641247937932066	-5.37809494808083e-22	1.8489936469530846e-17	1.0898810252436152e-13	7.944140784280895e-13	4.587103885027874e-13
87000000	0.004988679077661061	1.9132309168737226e-49	1.8844395633921173e-63	2.9768692286119304e-10	3.9700272964905125e-15	0.000022641247937932066	-5.376853655433305e-22	1.8489936469530846e-17	1.0898810252436152e-13	7.944140784280895e-13	4.587103885027874e-13
87100000	0.004988679077661061	1.9132309168737226e-49	1.8844395633921173e-63	2.9768692286119304e-10	3.9700272964905125e-15	0.000022641247937932066	-5.375612362785781e-22	1.8489936469530846e-17	1.0898810252436152e-13	7.944140784280895e-13	4.587103885027874e-13
87200000	0.004988679077661061	1.9132309168737226e-49	1.8844395633921173e-63	2.9768692286119304e-10	3.9700272964905125e-15	0.000022641247937932066	-5.374371070138257e-22	1.8489936469530846e-17	1.0898810252436152e-13	7.944140784280895e-13	4.587103885027874e-13
87300000	0.004988679077661061	1.9132309168737226e-49	1.8844395633921173e-63	2.9768692286119304e-10	3.9700272964905125e-15	0.000022641247937932066	-5.373129777490733e-22	1.8489936469530846e-17	1.0898810252436152e-13	7.944140784280895e-13	4.587103885027874e-13
87400000	0.004988679077661061	1.9132309168737226e-49	1.8844395633921173e-63	2.9768692286119304e-10	3.9700272964905125e-15	0.000022641247937932066	-5.371888484843208e-22	1.8489936469530846e-17	1.0898810252436152e-13	7.944140784280895e-13	4.587103885027874e-13
87500000	0.004988679077661061	1.9132309168737226e-49	1.8844395633921173e-63	2.9768692286119304e-10	3.9700272964905125e-15	0.000022641247937932066	-5.370647192195684e-22	1.8489936469530846e-17	1.0898810252436152e-13	7.944140784280895e-13	4.587103885027874e-13
87600000	0.004988679077661061	1.9132309168737226e-49	1.8844395633921173e-63	2.9768692286119304e-10	3.9700272964905125e-15	0.000022641247937932066	-5.36940589954816e-22	1.8489936469530846e-17	1.0898810252436152e-13	7.944140784280895e-13	4.587103885027874e-13
87700000	0.004988679077661061	1.9132309168737226e-49	1.8844395633921173e-63	2.9768692286119304e-10	3.9700272964905125e-15	0.000022641247937932066	-5.3681646069006355e-22	1.8489936469530846e-17	1.0898810252436152e-13	7.944140784280895e-13	4.587103885027874e-13
87800000	0.004988679077661061	1.9132309168737226e-49	1.8844395633921173e-63	2.9768692286119304e-10	3.9700272964905125e-15	0.000022641247937932066	-5.366923314253111e-22	1.8489936469530846e-17	1.0898810252436152e-13	7.944140784280895e-13	4.587103885027874e-13
87900000	0.004988679077661061	1.9132309168737226e-49	1.8844395633921173e-63	2.9768692286119304e-10	3.9700272964905125e-15	0.000022641247937932066	-5.365682021605587e-22	1.8489936469530846e-17	1.0898810252436152e-13	7.944140784280895e-13	4.587103885027874e-13
88000000	0.004988679077661061	1.9132309168737226e-49	1.8844395633921173e-63	2.9768692286119304e-10	3.9700272964905125e-15	0.000022641247937932066	-5.364440728958063e-22	1.8489936469530846e-17	1.0898810252436152e-13	7.944140784280895e-13	4.587103885027874e-13
88100000	0.004988679077661061	1.9132309168737226e-49	1.8844395633921173e-63	2.9768692286119304e-10	3.9700272964905125e-15	0.000022641247937932066	-5.363199436310538e-22	1.8489936469530846e-17	1.0898810252436152e-13	7.944140784280895e-13	4.587103885027874e-13
88200000	0.004988679077661061	1.9132309168737226e-49	1.8844395633921173e-63	2.9768692286119304e-10	3.9700272964905125e-15	0.000022641247937932066	-5.361958143663014e-22	1.8489936469530846e-17	1.0898810252436152e-13	7.944140784280895e-13	4.587103885027874e-13
88300000	0.004988679077661061	1.9132309168737226e-49	1.8844395633921173e-63	2.9768692286119304e-10	3.9700272964905125e-15	0.000022641247937932066	-5.36071685101549e-22	1.8489936469530846e-17	1.0898810252436152e-13	7.944140784280895e-13	4.587103885027874e-13
88400000	0.004988679077661061	1.9132309168737226e-49	1.8844395633921173e-63	2.9768692286119304e-10	3.9700272964905125e-15	0.000022641247937932066	-5.359475558367966e-22	1.8489936469530846e-17	1.0898810252436152e-13	7.944140784280895e-13	4.587103885027874e-13
88500000	0.004988679077661061	1.9132309168737226e-49	1.8844395633921173e-63	2.9768692286119304e-10	3.9700272964905125e-15	0.000022641247937932066	-5.358234265720441e-22	1.8489936469530846e-17	1.0898810252436152e-13	7.944140784280895e-13	4.587103885027874e-13
88600000	0.004988679077661061	1.9132309168737226e-49	1.8844395633921173e-63	2.9768692286119304e-10	3.9700272964905125e-15	0.000022641247937932066	-5.356992973072917e-22	1.8489936469530846e-17	1.0898810252436152e-13	7.944140784280895e-13	4.587103885027874e-13
88700000	0.004988679077661061	1.9132309168737226e-49	1.8844395633921173e-63	2.9768692286119304e-10	3.9700272964905125e-15	0.000022641247937932066	-5.355751680425393e-22	1.8489936469530846e-17	1.0898810252436152e-13	7.944140784280895e-13	4.587103885027874e-13
88800000	0.004988679077661061	1.9132309168737226e-49	1.8844395633921173e-63	2.9768692286119304e-10	3.9700272964905125e-15	0.000022641247937932066	-5.354510387777868e-22	1.8489936469530846e-17	1.0898810252436152e-13	7.944140784280895e-13	4.587103885027874e-13
88900000	0.004988679077661061	1.9132309168737226e-49	1.8844395633921173e-63	2.9768692286119304e-10	3.9700272964905125e-15	0.000022641247937932066	-5.353269095130344e-22	1.8489936469530846e-17	1.0898810252436152e-13	7.944140784280895e-13	4.587103885027874e-13
89000000	0.004988679077661061	1.9132309168737226e-49	1.8844395633921173e-63	2.9768692286119304e-10	3.9700272964905125e-15	0.000022641247937932066	-5.35202780248282e-22	1.8489936469530846e-17	1.0898810252436152e-13	7.944140784280895e-13	4.587103885027874e-13
89100000	0.004988679077661061	1.9132309168737226e-49	1.8844395633921173e-63	2.9768692286119304e-10	3.9700272964905125e-15	0.000022641247937932066	-5.350786509835296e-22	1.8489936469530846e-17	1.0898810252436152e-13	7.944140784280895e-13	4.587103885027874e-13
89200000	0.004988679077661061	1.9132309168737226e-49	1.8844395633921173e-63	2.9768692286119304e-10	3.9700272964905125e-15	0.000022641247937932066	-5.349545217187771e-22	1.8489936469530846e-17	1.0898810252436152e-13	7.944140784280895e-13	4.587103885027874e-13
89300000	0.004988679077661061	1.9132309168737226e-49	1.8844395633921173e-63	2.9768692286119304e-10	3.9700272964905125e-15	0.000022641247937932066	-5.348303924540247e-22	1.8489936469530846e-17	1.0898810252436152e-13	7.944140784280895e-13	4.587103885027874e-13
89400000	0.004988679077661061	1.9132309168737226e-49	1.8844395633921173e-63	2.9768692286119304e-10	3.9700272964905125e-15	0.000022641247937932066	-5.347062631892723e-22	1.8489936469530846e-17	1.0898810252436152e-13	7.944140784280895e-13	4.587103885027874e-13
89500000	0.004988679077661061	1.9132309168737226e-49	1.8844395633921173e-63	2.9768692286119304e-10	3.9700272964905125e-15	0.000022641247937932066	-5.3458213392451985e-22	1.8489936469530846e-17	1.0898810252436152e-13	7.944140784280895e-13	4.587103885027874e-13
89600000	0.004988679077661061	1.9132309168737226e-49	1.8844395633921173e-63	2.9768692286119304e-10	3.9700272964905125e-15	0.000022641247937932066	-5.344580046597674e-22	1.8489936469530846e-17	1.0898810252436152e-13	7.944140784280895e-13	4.587103885027874e-13
89700000	0.004988679077661061	1.9132309168737226e-49	1.8844395633921173e-63	2.9768692286119304e-10	3.9700272964905125e-15	0.000022641247937932066	-5.34333875395015e-22	1.8489936469530846e-17	1.0898810252436152e-13	7.944140784280895e-13	4.587103885027874e-13
89800000	0.004988679077661061	1.9132309168737226e-49	1.8844395633921173e-63	2.9768692286119304e-10	3.9700272964905125e-15	0.000022641247937932066	-5.342097461302626e-22	1.8489936469530846e-17	1.0898810252436152e-13	7.944140784280895e-13	4.587103885027874e-13
89900000	0.004988679077661061	1.913230916873722e-49	1.8844395633921173e-63	2.9768692286119304e-10	3.9700272964905125e-15	0.000022641247937932066	-5.340856168655101e-22	1.8489936469530846e-17	1.0898810252436152e-13	7.944140784280895e-13	4.587103885027874e-13
90000000	0.004988679077661061	1.913230916873722e-49	1.8844395633921173e-63	2.9768692286119304e-10	3.9700272964905125e-15	0.000022641247937932066	-5.339614876007577e-22	1.8489936469530846e-17	1.0898810252436152e-13	7.944140784280895e-13	4.587103885027874e-13
90100000	0.004988679077661061	1.913230916873722e-49	1.8844395633921173e-63	2.9768692286119304e-10	3.9700272964905125e-15	0.000022641247937932066	-5.338373583360053e-22	1.8489936469530846e-17	1.0898810252436152e-13	7.944140784280895e-13	4.587103885027874e-13
90200000	0.004988679077661061	1.913230916873722e-49	1.8844395633921173e-63	2.9768692286119304e-10	3.9700272964905125e-15	0.000022641247937932066	-5.3371322907125285e-22	1.8489936469530846e-17	1.0898810252436152e-13	7.944140784280895e-13	4.587103885027874e-13
90300000	0.004988679077661061	1.913230916873722e-49	1.8844395633921173e-63	2.9768692286119304e-10	3.9700272964905125e-15	0.000022641247937932066	-5.335890998065004e-22	1.8489936469530846e-17	1.0898810252436152e-13	7.944140784280895e-13	4.587103885027874e-13
90400000	0.004988679077661061	1.913230916873722e-49	1.8844395633921173e-63	2.9768692286119304e-10	3.9700272964905125e-15	0.000022641247937932066	-5.33464970541748e-22	1.8489936469530846e-17	1.0898810252436152e-13	7.944140784280895e-13	4.587103885027874e-13
90500000	0.004988679077661061	1.913230916873722e-49	1.8844395633921173e-63	2.9768692286119304e-10	3.9700272964905125e-15	0.000022641247937932066	-5.333408412769956e-22	1.8489936469530846e-17	1.0898810252436152e-13	7.944140784280895e-13	4.587103885027874e-13
90600000	0.004988679077661061	1.913230916873722e-49	1.8844395633921173e-63	2.9768692286119304e-10	3.9700272964905125e-15	0.000022641247937932066	-5.332167120122431e-22	1.8489936469530846e-17	1.0898810252436152e-13	7.944140784280895e-13	4.587103885027874e-13
90700000	0.004988679077661061	1.913230916873722e-49	1.8844395633921173e-63	2.9768692286119304e-10	3.9700272964905125e-15	0.000022641247937932066	-5.330925827474907e-22	1.8489936469530846e-17	1.0898810252436152e-13	7.944140784280895e-13	4.587103885027874e-13
90800000	0.004988679077661061	1.913230916873722e-49	1.8844395633921173e-63	2.9768692286119304e-10	3.9700272964905125e-15	0.000022641247937932066	-5.329684534827383e-22	1.8489936469530846e-17	1.0898810252436152e-13	7.944140784280895e-13	4.587103885027874e-13
90900000	0.004988679077661061	1.913230916873722e-49	1.8844395633921173e-63	2.9768692286119304e-10	3.9700272964905125e-15	0.000022641247937932066	-5.328443242179859e-22	1.8489936469530846e-17	1.0898810252436152e-13	7.944140784280895e-13	4.587103885027874e-13
91000000	0.004988679077661061	1.913230916873722e-49	1.8844395633921173e-63	2.9768692286119304e-10	3.9700272964905125e-15	0.000022641247937932066	-5.327201949532335e-22	1.8489936469530846e-17	1.0898810252436152e-13	7.944140784280895e-13	4.587103885027874e-13
91100000	0.004988679077661061	1.913230916873722e-49	1.884439563392117e-63	2.9768692286119304e-10	3.9700272964905125e-15	0.000022641247937932066	-5.325960656884811e-22	1.8489936469530846e-17	1.0898810252436152e-13	7.944140784280895e-13	4.587103885027874e-13
91200000	0.004988679077661061	1.913230916873722e-49	1.884439563392117e-63	2.9768692286119304e-10	3.9700272964905125e-15	0.000022641247937932066	-5.324719364237287e-22	1.8489936469530846e-17	1.0898810252436152e-13	7.944140784280895e-13	4.587103885027874e-13
91300000	0.004988679077661061	1.913230916873722e-49	1.884439563392117e-63	2.9768692286119304e-10	3.9700272964905125e-15	0.000022641247937932066	-5.323478071589762e-22	1.8489936469530846e-17	1.0898810252436152e-13	7.944140784280895e-13	4.587103885027874e-13
91400000	0.004988679077661061	1.913230916873722e-49	1.884439563392117e-63	2.9768692286119304e-10	3.9700272964905125e-15	0.000022641247937932066	-5.322236778942238e-22	1.8489936469530846e-17	1.0898810252436152e-13	7.944140784280895e-13	4.587103885027874e-13
91500000	0.004988679077661061	1.913230916873722e-49	1.884439563392117e-63	2.9768692286119304e-10	3.9700272964905125e-15	0.000022641247937932066	-5.320995486294714e-22	1.8489936469530846e-17	1.0898810252436152e-13	7.944140784280895e-13	4.587103885027874e-13
91600000	0.004988679077661061	1.913230916873722e-49	1.884439563392117e-63	2.9768692286119304e-10	3.9700272964905125e-15	0.000022641247937932066	-5.31975419364719e-22	1.8489936469530846e-17	1.0898810252436152e-13	7.944140784280895e-13	4.587103885027874e-13
91700000	0.004988679077661061	1.913230916873722e-49	1.884439563392117e-63	2.9768692286119304e-10	3.9700272964905125e-15	0.000022641247937932066	-5.318512900999665e-22	1.8489936469530846e-17	1.0898810252436152e-13	7.944140784280895e-13	4.587103885027874e-13
91800000	0.004988679077661061	1.913230916873722e-49	1.884439563392117e-63	2.9768692286119304e-10	3.9700272964905125e-15	0.000022641247937932066	-5.317271608352141e-22	1.8489936469530846e-17	1.0898810252436152e-13	7.944140784280895e-13	4.587103885027874e-13
91900000	0.004988679077661061	1.913230916873722e-49	1.884439563392117e-63	2.9768692286119304e-10	3.9700272964905125e-15	0.000022641247937932066	-5.316030315704617e-22	1.8489936469530846e-17	1.0898810252436152e-13	7.944140784280895e-13	4.587103885027874e-13
92000000	0.004988679077661061	1.913230916873722e-49	1.884439563392117e-63	2.9768692286119304e-10	3.9700272964905125e-15	0.000022641247937932066	-5.314789023057092e-22	1.8489936469530846e-17	1.0898810252436152e-13	7.944140784280895e-13	4.587103885027874e-13
92100000	0.004988679077661061	1.913230916873722e-49	1.884439563392117e-63	2.9768692286119304e-10	3.9700272964905125e-15	0.000022641247937932066	-5.313547730409568e-22	1.8489936469530846e-17	1.0898810252436152e-13	7.944140784280895e-13	4.587103885027874e-13
92200000	0.004988679077661061	1.913230916873722e-49	1.884439563392117e-63	2.9768692286119304e-10	3.9700272964905125e-15	0.000022641247937932066	-5.312306437762044e-22	1.8489936469530846e-17	1.0898810252436152e-13	7.944140784280895e-13	4.587103885027874e-13
92300000	0.004988679077661061	1.913230916873722e-49	1.884439563392117e-63	2.9768692286119304e-10	3.9700272964905125e-15	0.000022641247937932066	-5.31106514511452e-22	1.8489936469530846e-17	1.0898810252436152e-13	7.944140784280895e-13	4.587103885027874e-13
92400000	0.004988679077661061	1.913230916873722e-49	1.884439563392117e-63	2.9768692286119304e-10	3.9700272964905125e-15	0.000022641247937932066	-5.309823852466995e-22	1.8489936469530846e-17	1.0898810252436152e-13	7.944140784280895e-13	4.587103885027874e-13
92500000	0.004988679077661061	1.913230916873722e-49	1.884439563392117e-63	2.9768692286119304e-10	3.9700272964905125e-15	0.000022641247937932066	-5.308582559819471e-22	1.8489936469530846e-17	1.0898810252436152e-13	7.944140784280895e-13	4.587103885027874e-13
92600000	0.004988679077661061	1.913230916873722e-49	1.884439563392117e-63	2.9768692286119304e-10	3.9700272964905125e-15	0.000022641247937932066	-5.307341267171947e-22	1.8489936469530846e-17	1.0898810252436152e-13	7.944140784280895e-13	4.587103885027874e-13
92700000	0.004988679077661061	1.913230916873722e-49	1.884439563392117e-63	2.9768692286119304e-10	3.9700272964905125e-15	0.000022641247937932066	-5.306099974524422e-22	1.8489936469530846e-17	1.0898810252436152e-13	7.944140784280895e-13	4.587103885027874e-13
92800000	0.004988679077661061	1.913230916873722e-49	1.884439563392117e-63	2.9768692286119304e-10	3.9700272964905125e-15	0.000022641247937932066	-5.304858681876898e-22	1.8489936469530846e-17	1.0898810252436152e-13	7.944140784280895e-13	4.587103885027874e-13
92900000	0.004988679077661061	1.913230916873722e-49	1.884439563392117e-63	2.9768692286119304e-10	3.9700272964905125e-15	0.000022641247937932066	-5.303617389229374e-22	1.8489936469530846e-17	1.0898810252436152e-13	7.944140784280895e-13	4.587103885027874e-13
93000000	0.004988679077661061	1.913230916873722e-49	1.884439563392117e-63	2.9768692286119304e-10	3.9700272964905125e-15	0.000022641247937932066	-5.30237609658185e-22	1.8489936469530846e-17	1.0898810252436152e-13	7.944140784280895e-13	4.587103885027874e-13
93100000	0.004988679077661061	1.913230916873722e-49	1.884439563392117e-63	2.9768692286119304e-10	3.9700272964905125e-15	0.000022641247937932066	-5.301134803934325e-22	1.8489936469530846e-17	1.0898810252436152e-13	7.944140784280895e-13	4.587103885027874e-13
93200000	0.004988679077661061	1.913230916873722e-49	1.884439563392117e-63	2.9768692286119304e-10	3.9700272964905125e-15	0.000022641247937932066	-5.299893511286801e-22	1.8489936469530846e-17	1.0898810252436152e-13	7.944140784280895e-13	4.587103885027874e-13
93300000	0.004988679077661061	1.913230916873722e-49	1.884439563392117e-63	2.9768692286119304e-10	3.9700272964905125e-15	0.000022641247937932066	-5.298652218639277e-22	1.8489936469530846e-17	1.0898810252436152e-13	7.944140784280895e-13	4.587103885027874e-13
93400000	0.004988679077661061	1.913230916873722e-49	1.884439563392117e-63	2.9768692286119304e-10	3.9700272964905125e-15	0.000022641247937932066	-5.2974109259917525e-22	1.8489936469530846e-17	1.0898810252436152e-13	7.944140784280895e-13	4.587103885027874e-13
93500000	0.004988679077661061	1.913230916873722e-49	1.884439563392117e-63	2.9768692286119304e-10	3.9700272964905125e-15	0.000022641247937932066	-5.296169633344228e-22	1.8489936469530846e-17	1.0898810252436152e-13	7.944140784280895e-13	4.587103885027874e-13
93600000	0.004988679077661061	1.913230916873722e-49	1.884439563392117e-63	2.9768692286119304e-10	3.9700272964905125e-15	0.000022641247937932066	-5.294928340696704e-22	1.8489936469530846e-17	1.0898810252436152e-13	7.944140784280895e-13	4.587103885027874e-13
93700000	0.004988679077661061	1.913230916873722e-49	1.884439563392117e-63	2.9768692286119304e-10	3.9700272964905125e-15	0.000022641247937932066	-5.29368704804918e-22	1.8489936469530846e-17	1.0898810252436152e-13	7.944140784280895e-13	4.587103885027874e-13
93800000	0.004988679077661061	1.913230916873722e-49	1.884439563392117e-63	2.9768692286119304e-10	3.9700272964905125e-15	0.000022641247937932066	-5.292445755401655e-22	1.8489936469530846e-17	1.0898810252436152e-13	7.944140784280895e-13	4.587103885027874e-13
93900000	0.004988679077661061	1.913230916873722e-49	1.884439563392117e-63	2.9768692286119304e-10	3.9700272964905125e-15	0.000022641247937932066	-5.291204462754131e-22	1.8489936469530846e-17	1.0898810252436152e-13	7.944140784280895e-13	4.587103885027874e-13
94000000	0.004988679077661061	1.913230916873722e-49	1.884439563392117e-63	2.9768692286119304e-10	3.9700272964905125e-15	0.000022641247937932066	-5.289963170106607e-22	1.8489936469530846e-17	1.0898810252436152e-13	7.944140784280895e-13	4.587103885027874e-13
94100000	0.004988679077661061	1.913230916873722e-49	1.884439563392117e-63	2.9768692286119304e-10	3.9700272964905125e-15	0.000022641247937932066	-5.288721877459083e-22	1.8489936469530846e-17	1.0898810252436152e-13	7.944140784280895e-13	4.587103885027874e-13
94200000	0.004988679077661061	1.913230916873722e-49	1.884439563392117e-63	2.9768692286119304e-10	3.9700272964905125e-15	0.000022641247937932066	-5.287480584811558e-22	1.8489936469530846e-17	1.0898810252436152e-13	7.944140784280895e-13	4.587103885027874e-13
94300000	0.004988679077661061	1.913230916873722e-49	1.884439563392117e-63	2.9768692286119304e-10	3.9700272964905125e-15	0.000022641247937932066	-5.286239292164034e-22	1.8489936469530846e-17	1.0898810252436152e-13	7.944140784280895e-13	4.587103885027874e-13
94400000	0.004988679077661061	1.913230916873722e-49	1.884439563392117e-63	2.9768692286119304e-10	3.9700272964905125e-15	0.000022641247937932066	-5.28499799951651e-22	1.8489936469530846e-17	1.0898810252436152e-13	7.944140784280895e-13	4.587103885027874e-13
94500000	0.004988679077661061	1.913230916873722e-49	1.884439563392117e-63	2.9768692286119304e-10	3.9700272964905125e-15	0.000022641247937932066	-5.283756706868985e-22	1.8489936469530846e-17	1.0898810252436152e-13	7.944140784280895e-13	4.587103885027874e-13
94600000	0.004988679077661061	1.913230916873722e-49	1.884439563392117e-63	2.9768692286119304e-10	3.9700272964905125e-15	0.000022641247937932066	-5.282515414221461e-22	1.8489936469530846e-17	1.0898810252436152e-13	7.944140784280895e-13	4.587103885027874e-13
94700000	0.004988679077661061	1.913230916873722e-49	1.884439563392117e-63	2.9768692286119304e-10	3.9700272964905125e-15	0.000022641247937932066	-5.281274121573937e-22	1.8489936469530846e-17	1.0898810252436152e-13	7.944140784280895e-13	4.587103885027874e-13
94800000	0.004988679077661061	1.913230916873722e-49	1.884439563392117e-63	2.9768692286119304e-10	3.9700272964905125e-15	0.000022641247937932066	-5.280032828926413e-22	1.8489936469530846e-17	1.0898810252436152e-13	7.944140784280895e-13	4.587103885027874e-13
94900000	0.004988679077661061	1.913230916873722e-49	1.884439563392117e-63	2.9768692286119304e-10	3.9700272964905125e-15	0.000022641247937932066	-5.278791536278888e-22	1.8489936469530846e-17	1.0898810252436152e-13	7.944140784280895e-13	4.587103885027874e-13
95000000	0.004988679077661061	1.913230916873722e-49	1.884439563392117e-63	2.9768692286119304e-10	3.9700272964905125e-15	0.000022641247937932066	-5.277550243631364e-22	1.8489936469530846e-17	1.0898810252436152e-13	7.944140784280895e-13	4.587103885027874e-13
95100000	0.004988679077661061	1.913230916873722e-49	1.884439563392117e-63	2.9768692286119304e-10	3.9700272964905125e-15	0.000022641247937932066	-5.27630895098384e-22	1.8489936469530846e-17	1.0898810252436152e-13	7.944140784280895e-13	4.587103885027874e-13
95200000	0.004988679077661061	1.913230916873722e-49	1.884439563392117e-63	2.9768692286119304e-10	3.9700272964905125e-15	0.000022641247937932066	-5.2750676583363155e-22	1.8489936469530846e-17	1.0898810252436152e-13	7.944140784280895e-13	4.587103885027874e-13
95300000	0.004988679077661061	1.913230916873722e-49	1.884439563392117e-63	2.9768692286119304e-10	3.9700272964905125e-15	0.000022641247937932066	-5.273826365688791e-22	1.8489936469530846e-17	1.0898810252436152e-13	7.944140784280895e-13	4.587103885027874e-13
95400000	0.004988679077661061	1.913230916873722e-49	1.884439563392117e-63	2.9768692286119304e-10	3.9700272964905125e-15	0.000022641247937932066	-5.272585073041267e-22	1.8489936469530846e-17	1.0898810252436152e-13	7.944140784280895e-13	4.587103885027874e-13
95500000	0.004988679077661061	1.9132309168737226e-49	1.884439563392117e-63	2.9768692286119304e-10	3.9700272964905125e-15	0.000022641247937932066	-5.271343780393743e-22	1.8489936469530846e-17	1.0898810252436152e-13	7.944140784280895e-13	4.587103885027874e-13
95600000	0.004988679077661061	1.9132309168737226e-49	1.884439563392117e-63	2.9768692286119304e-10	3.9700272964905125e-15	0.000022641247937932066	-5.270102487746218e-22	1.8489936469530846e-17	1.0898810252436152e-13	7.944140784280895e-13	4.587103885027874e-13
95700000	0.004988679077661061	1.9132309168737226e-49	1.884439563392117e-63	2.9768692286119304e-10	3.9700272964905125e-15	0.000022641247937932066	-5.268861195098694e-22	1.8489936469530846e-17	1.0898810252436152e-13	7.944140784280895e-13	4.587103885027874e-13
95800000	0.004988679077661061	1.9132309168737226e-49	1.884439563392117e-63	2.9768692286119304e-10	3.9700272964905125e-15	0.000022641247937932066	-5.26761990245117e-22	1.8489936469530846e-17	1.0898810252436152e-13	7.944140784280895e-13	4.587103885027874e-13
95900000	0.004988679077661061	1.9132309168737226e-49	1.884439563392117e-63	2.9768692286119304e-10	3.9700272964905125e-15	0.000022641247937932066	-5.2663786098036455e-22	1.8489936469530846e-17	1.0898810252436152e-13	7.944140784280895e-13	4.587103885027874e-13
96000000	0.004988679077661061	1.9132309168737226e-49	1.884439563392117e-63	2.9768692286119304e-10	3.9700272964905125e-15	0.000022641247937932066	-5.265137317156121e-22	1.8489936469530846e-17	1.0898810252436152e-13	7.944140784280895e-13	4.587103885027874e-13
96100000	0.004988679077661061	1.9132309168737226e-49	1.884439563392117e-63	2.9768692286119304e-10	3.9700272964905125e-15	0.000022641247937932066	-5.263896024508597e-22	1.8489936469530846e-17	1.0898810252436152e-13	7.944140784280895e-13	4.587103885027874e-13
96200000	0.004988679077661061	1.9132309168737226e-49	1.884439563392117e-63	2.9768692286119304e-10	3.9700272964905125e-15	0.000022641247937932066	-5.262654731861073e-22	1.8489936469530846e-17	1.0898810252436152e-13	7.944140784280895e-13	4.587103885027874e-13
96300000	0.004988679077661061	1.9132309168737226e-49	1.884439563392117e-63	2.9768692286119304e-10	3.9700272964905125e-15	0.000022641247937932066	-5.261413439213548e-22	1.8489936469530846e-17	1.0898810252436152e-13	7.944140784280895e-13	4.587103885027874e-13
96400000	0.004988679077661061	1.9132309168737226e-49	1.884439563392117e-63	2.9768692286119304e-10	3.9700272964905125e-15	0.000022641247937932066	-5.260172146566024e-22	1.8489936469530846e-17	1.0898810252436152e-13	7.944140784280895e-13	4.587103885027874e-13
96500000	0.004988679077661061	1.9132309168737226e-49	1.884439563392117e-63	2.9768692286119304e-10	3.9700272964905125e-15	0.000022641247937932066	-5.2589308539185e-22	1.8489936469530846e-17	1.0898810252436152e-13	7.944140784280895e-13	4.587103885027874e-13
96600000	0.004988679077661061	1.9132309168737226e-49	1.8844395633921173e-63	2.9768692286119304e-10	3.9700272964905125e-15	0.000022641247937932066	-5.257689561270976e-22	1.8489936469530846e-17	1.0898810252436152e-13	7.944140784280895e-13	4.587103885027874e-13
96700000	0.004988679077661061	1.9132309168737226e-49	1.8844395633921173e-63	2.9768692286119304e-10	3.9700272964905125e-15	0.000022641247937932066	-5.256448268623451e-22	1.8489936469530846e-17	1.0898810252436152e-13	7.944140784280895e-13	4.587103885027874e-13
96800000	0.004988679077661061	1.9132309168737226e-49	1.8844395633921173e-63	2.9768692286119304e-10	3.9700272964905125e-15	0.000022641247937932066	-5.255206975975927e-22	1.8489936469530846e-17	1.0898810252436152e-13	7.944140784280895e-13	4.587103885027874e-13
96900000	0.004988679077661061	1.913230916873723e-49	1.8844395633921173e-63	2.9768692286119304e-10	3.9700272964905125e-15	0.000022641247937932066	-5.253965683328403e-22	1.8489936469530846e-17	1.0898810252436152e-13	7.944140784280895e-13	4.587103885027874e-13
97000000	0.004988679077661061	1.913230916873723e-49	1.8844395633921173e-63	2.9768692286119304e-10	3.9700272964905125e-15	0.000022641247937932066	-5.252724390680878e-22	1.8489936469530846e-17	1.0898810252436152e-13	7.944140784280895e-13	4.587103885027874e-13
97100000	0.004988679077661061	1.913230916873723e-49	1.8844395633921173e-63	2.9768692286119304e-10	3.9700272964905125e-15	0.000022641247937932066	-5.251483098033354e-22	1.8489936469530846e-17	1.0898810252436152e-13	7.944140784280895e-13	4.587103885027874e-13
97200000	0.004988679077661061	1.913230916873723e-49	1.8844395633921173e-63	2.976869228611931e-10	3.9700272964905125e-15	0.000022641247937932066	-5.25024180538583e-22	1.8489936469530846e-17	1.0898810252436152e-13	7.944140784280895e-13	4.587103885027874e-13
97300000	0.004988679077661061	1.913230916873723e-49	1.8844395633921173e-63	2.976869228611931e-10	3.9700272964905125e-15	0.000022641247937932066	-5.249000512738306e-22	1.8489936469530846e-17	1.0898810252436154e-13	7.944140784280895e-13	4.587103885027874e-13
97400000	0.004988679077661061	1.913230916873723e-49	1.8844395633921173e-63	2.976869228611931e-10	3.9700272964905125e-15	0.000022641247937932066	-5.247759220090781e-22	1.8489936469530846e-17	1.0898810252436154e-13	7.944140784280895e-13	4.587103885027874e-13
97500000	0.004988679077661061	1.913230916873723e-49	1.8844395633921173e-63	2.976869228611931e-10	3.9700272964905125e-15	0.000022641247937932066	-5.246517927443257e-22	1.8489936469530846e-17	1.0898810252436154e-13	7.944140784280895e-13	4.587103885027874e-13
97600000	0.004988679077661061	1.913230916873723e-49	1.8844395633921173e-63	2.976869228611931e-10	3.9700272964905125e-15	0.000022641247937932066	-5.245276634795733e-22	1.8489936469530846e-17	1.0898810252436154e-13	7.944140784280895e-13	4.587103885027874e-13
97700000	0.004988679077661062	1.913230916873723e-49	1.8844395633921173e-63	2.976869228611931e-10	3.9700272964905125e-15	0.000022641247937932066	-5.2440353421482085e-22	1.8489936469530846e-17	1.0898810252436154e-13	7.944140784280895e-13	4.587103885027874e-13
97800000	0.004988679077661062	1.913230916873723e-49	1.8844395633921173e-63	2.976869228611931e-10	3.9700272964905125e-15	0.000022641247937932066	-5.242794049500684e-22	1.8489936469530846e-17	1.0898810252436154e-13	7.944140784280895e-13	4.587103885027874e-13
97900000	0.004988679077661062	1.913230916873723e-49	1.8844395633921173e-63	2.976869228611931e-10	3.9700272964905125e-15	0.000022641247937932066	-5.24155275685316e-22	1.8489936469530846e-17	1.0898810252436154e-13	7.944140784280895e-13	4.587103885027874e-13
98000000	0.004988679077661062	1.913230916873723e-49	1.8844395633921173e-63	2.976869228611931e-10	3.9700272964905125e-15	0.000022641247937932066	-5.240311464205636e-22	1.8489936469530846e-17	1.0898810252436154e-13	7.944140784280895e-13	4.587103885027874e-13
98100000	0.004988679077661062	1.9132309168737233e-49	1.8844395633921173e-63	2.976869228611931e-10	3.9700272964905125e-15	0.000022641247937932066	-5.239070171558111e-22	1.8489936469530846e-17	1.0898810252436154e-13	7.944140784280895e-13	4.587103885027874e-13
98200000	0.004988679077661062	1.9132309168737233e-49	1.8844395633921173e-63	2.976869228611931e-10	3.9700272964905125e-15	0.000022641247937932066	-5.237828878910587e-22	1.8489936469530846e-17	1.0898810252436154e-13	7.944140784280895e-13	4.587103885027874e-13
98300000	0.004988679077661062	1.9132309168737233e-49	1.8844395633921173e-63	2.976869228611931e-10	3.9700272964905125e-15	0.000022641247937932066	-5.236587586263063e-22	1.8489936469530846e-17	1.0898810252436154e-13	7.944140784280895e-13	4.587103885027874e-13
98400000	0.004988679077661062	1.9132309168737233e-49	1.8844395633921173e-63	2.976869228611931e-10	3.9700272964905125e-15	0.000022641247937932066	-5.235346293615539e-22	1.8489936469530846e-17	1.0898810252436154e-13	7.944140784280895e-13	4.587103885027874e-13
98500000	0.004988679077661062	1.9132309168737233e-49	1.8844395633921173e-63	2.976869228611931e-10	3.9700272964905125e-15	0.000022641247937932066	-5.234105000968014e-22	1.8489936469530846e-17	1.0898810252436154e-13	7.944140784280895e-13	4.587103885027874e-13
98600000	0.004988679077661062	1.9132309168737233e-49	1.8844395633921173e-63	2.976869228611931e-10	3.9700272964905125e-15	0.000022641247937932066	-5.23286370832049e-22	1.8489936469530846e-17	1.0898810252436154e-13	7.944140784280895e-13	4.587103885027874e-13
98700000	0.004988679077661062	1.9132309168737233e-49	1.8844395633921173e-63	2.976869228611931e-10	3.9700272964905125e-15	0.000022641247937932066	-5.231622415672966e-22	1.8489936469530846e-17	1.0898810252436154e-13	7.944140784280895e-13	4.587103885027874e-13
98800000	0.004988679077661062	1.9132309168737233e-49	1.8844395633921176e-63	2.976869228611931e-10	3.9700272964905125e-15	0.000022641247937932066	-5.230381123025441e-22	1.8489936469530846e-17	1.0898810252436154e-13	7.944140784280895e-13	4.587103885027874e-13
98900000	0.004988679077661062	1.9132309168737233e-49	1.8844395633921176e-63	2.976869228611931e-10	3.9700272964905125e-15	0.000022641247937932066	-5.229139830377917e-22	1.8489936469530846e-17	1.0898810252436154e-13	7.944140784280895e-13	4.587103885027874e-13
99000000	0.004988679077661062	1.9132309168737233e-49	1.8844395633921176e-63	2.976869228611931e-10	3.9700272964905125e-15	0.000022641247937932066	-5.227898537730393e-22	1.8489936469530846e-17	1.0898810252436154e-13	7.944140784280895e-13	4.587103885027874e-13
99100000	0.004988679077661062	1.9132309168737233e-49	1.8844395633921176e-63	2.976869228611931e-10	3.9700272964905125e-15	0.000022641247937932066	-5.226657245082869e-22	1.8489936469530846e-17	1.0898810252436154e-13	7.944140784280895e-13	4.587103885027874e-13
99200000	0.004988679077661062	1.9132309168737233e-49	1.8844395633921176e-63	2.976869228611931e-10	3.9700272964905125e-15	0.000022641247937932066	-5.225415952435344e-22	1.8489936469530846e-17	1.0898810252436154e-13	7.944140784280895e-13	4.587103885027874e-13
99300000	0.004988679077661062	1.9132309168737237e-49	1.8844395633921176e-63	2.976869228611931e-10	3.9700272964905125e-15	0.000022641247937932066	-5.22417465978782e-22	1.8489936469530846e-17	1.0898810252436154e-13	7.944140784280895e-13	4.587103885027874e-13
99400000	0.004988679077661062	1.9132309168737237e-49	1.8844395633921176e-63	2.976869228611931e-10	3.9700272964905125e-15	0.000022641247937932066	-5.222933367140296e-22	1.8489936469530846e-17	1.0898810252436154e-13	7.944140784280895e-13	4.587103885027874e-13
99500000	0.004988679077661062	1.9132309168737237e-49	1.8844395633921176e-63	2.976869228611931e-10	3.9700272964905125e-15	0.000022641247937932066	-5.221692074492771e-22	1.8489936469530846e-17	1.0898810252436154e-13	7.944140784280895e-13	4.587103885027874e-13
99600000	0.004988679077661062	1.9132309168737237e-49	1.8844395633921176e-63	2.976869228611931e-10	3.9700272964905125e-15	0.000022641247937932066	-5.220450781845247e-22	1.8489936469530846e-17	1.0898810252436154e-13	7.944140784280895e-13	4.587103885027874e-13
99700000	0.004988679077661062	1.9132309168737237e-49	1.8844395633921176e-63	2.976869228611931e-10	3.9700272964905125e-15	0.000022641247937932066	-5.219209489197723e-22	1.8489936469530846e-17	1.0898810252436154e-13	7.944140784280895e-13	4.587103885027874e-13
99800000	0.004988679077661062	1.9132309168737237e-49	1.8844395633921176e-63	2.976869228611931e-10	3.9700272964905125e-15	0.000022641247937932066	-5.217968196550199e-22	1.8489936469530846e-17	1.0898810252436154e-13	7.944140784280895e-13	4.587103885027874e-13
99900000	0.004988679077661062	1.9132309168737237e-49	1.8844395633921176e-63	2.976869228611931e-10	3.9700272964905125e-15	0.000022641247937932066	-5.216726903902674e-22	1.8489936469530846e-17	1.0898810252436154e-13	7.944140784280895e-13	4.587103885027874e-13
100000000	0.004988679077661062	1.9132309168737237e-49	1.8844395633921176e-63	2.976869228611931e-10	3.9700272964905125e-15	0.000022641247937932066	-5.21548561125515e-22	1.8489936469530846e-17	1.0898810252436154e-13	7.944140784280895e-13	4.587103885027874e-13
