# Supplementary material for: Thermodynamics Underpinning the Microbial Community‐Level Nitrogen Energy Metabolism
Source: Environ Microbiol. 2025 Feb 16;27(2):e70055. doi: 10.1111/1462-2920.70055 (PMC11830459; doi:10.1111/1462-2920.70055)
Supplement: Supplementary file 1 — Data S1. [file EMI-27-e70055-s001.zip › SI/Nnetwork/Results/kdef_-10/Iin_-5/p_0.2/O2_-11.6_H_-3.5.csv]

time	N2	N2H4	N2H5	N2O	NH2OH	NH3	NH3OH	NH4	NO	NO2	NO3
0	0.00001	0.00001	0.00001	0.00001	0.00001	0.00001	0.00001	0.00001	0.00001	0.00001	0.00001
100000	0.000059938977618108836	-1.781183801501183e-20	-7.810118304811974e-35	7.384485638480898e-15	6.891297063963957e-15	0.009880122019227	-9.215197075756893e-20	2.5515122571044082e-11	1.753515122536712e-18	2.4949966533962905e-19	-5.7025949040807256e-18
200000	0.00005993897761810882	-1.781183801501183e-20	-3.186131543542845e-34	7.384485638480896e-15	6.891297064002273e-15	0.009880122019226998	-9.147260550828507e-20	2.551512257107389e-11	1.7535151225373655e-18	2.494996653400494e-19	-6.345919900942709e-19
300000	0.00005993897761810886	-1.781183801501183e-20	-3.4877673625858164e-34	7.384485638480896e-15	6.891297064002482e-15	0.009880122019226998	-9.07932401600949e-20	2.5515122571080378e-11	1.7535151225373655e-18	2.4949966534004944e-19	8.034801270865815e-26
400000	0.000059938977618108877	-1.781183801501183e-20	-3.4877673625858164e-34	7.384485638480896e-15	6.89129706400248e-15	0.009880122019226998	-9.011387479774261e-20	2.5515122571080355e-11	1.7535151225373655e-18	2.494996653400494e-19	8.034801270865814e-26
500000	0.000059938977618108877	-1.781183801501183e-20	-3.4877673625858164e-34	7.384485638480896e-15	6.89129706400248e-15	0.009880122019226998	-8.943450943539034e-20	2.5515122571080352e-11	1.7535151225373655e-18	2.494996653400494e-19	8.034801270865814e-26
600000	0.00005993897761810889	-1.781183801501183e-20	-3.4877673625858164e-34	7.384485638480896e-15	6.89129706400248e-15	0.009880122019226998	-8.875514407303808e-20	2.5515122571080352e-11	1.7535151225373655e-18	2.4949966534004934e-19	8.034801270865813e-26
700000	0.0000599389776181089	-1.781183801501183e-20	-3.4877673625858164e-34	7.384485638480896e-15	6.89129706400248e-15	0.009880122019226998	-8.80757787106858e-20	2.5515122571080352e-11	1.7535151225373655e-18	2.4949966534004934e-19	8.034801270865813e-26
800000	0.0000599389776181089	-1.781183801501183e-20	-3.4877673625858164e-34	7.384485638480896e-15	6.89129706400248e-15	0.009880122019226998	-8.739641334833351e-20	2.5515122571080355e-11	1.7535151225373655e-18	2.494996653400493e-19	8.034801270865813e-26
900000	0.000059938977618108904	-1.781183801501183e-20	-3.4877673625858164e-34	7.384485638480896e-15	6.89129706400248e-15	0.009880122019226998	-8.671704798598123e-20	2.5515122571080355e-11	1.753515122537366e-18	2.494996653400493e-19	8.034801270865813e-26
1000000	0.000059938977618108904	-1.781183801501183e-20	-3.4877673625858164e-34	7.384485638480896e-15	6.89129706400248e-15	0.009880122019226998	-8.603768262362896e-20	2.5515122571080355e-11	1.753515122537366e-18	2.494996653400493e-19	8.034801270865813e-26
1100000	0.000059938977618108904	-1.781183801501183e-20	-3.4877673625858164e-34	7.384485638480896e-15	6.89129706400248e-15	0.009880122019226998	-8.535831726127668e-20	2.5515122571080355e-11	1.753515122537366e-18	2.494996653400493e-19	8.034801270865813e-26
1200000	0.000059938977618108904	-1.781183801501183e-20	-3.4877673625858164e-34	7.384485638480896e-15	6.89129706400248e-15	0.009880122019226998	-8.46789518989244e-20	2.5515122571080355e-11	1.753515122537366e-18	2.4949966534004924e-19	8.034801270865813e-26
1300000	0.000059938977618108904	-1.781183801501183e-20	-3.4877673625858164e-34	7.384485638480896e-15	6.89129706400248e-15	0.009880122019226998	-8.399958653657213e-20	2.5515122571080355e-11	1.753515122537366e-18	2.494996653400493e-19	8.034801270865813e-26
1400000	0.000059938977618108904	-1.781183801501183e-20	-3.4877673625858164e-34	7.384485638480896e-15	6.89129706400248e-15	0.009880122019226998	-8.332022117421985e-20	2.5515122571080355e-11	1.753515122537366e-18	2.494996653400493e-19	8.034801270865813e-26
1500000	0.0000599389776181089	-1.781183801501183e-20	-3.4877673625858164e-34	7.384485638480896e-15	6.89129706400248e-15	0.009880122019226998	-8.264085581186757e-20	2.5515122571080355e-11	1.753515122537366e-18	2.494996653400493e-19	8.034801270865813e-26
1600000	0.0000599389776181089	-1.781183801501183e-20	-3.4877673625858164e-34	7.384485638480896e-15	6.89129706400248e-15	0.009880122019226998	-8.19614904495153e-20	2.5515122571080355e-11	1.753515122537366e-18	2.494996653400493e-19	8.034801270865813e-26
1700000	0.00005993897761810889	-1.781183801501183e-20	-3.4877673625858164e-34	7.384485638480896e-15	6.89129706400248e-15	0.009880122019226998	-8.128212508716302e-20	2.5515122571080355e-11	1.7535151225373655e-18	2.494996653400493e-19	8.034801270865813e-26
1800000	0.00005993897761810888	-1.781183801501183e-20	-3.4877673625858164e-34	7.384485638480896e-15	6.89129706400248e-15	0.009880122019226998	-8.060275972481074e-20	2.5515122571080352e-11	1.7535151225373655e-18	2.494996653400493e-19	8.034801270865813e-26
1900000	0.00005993897761810888	-1.781183801501183e-20	-3.4877673625858164e-34	7.384485638480896e-15	6.89129706400248e-15	0.009880122019226998	-7.992339436245847e-20	2.5515122571080352e-11	1.7535151225373655e-18	2.494996653400493e-19	8.034801270865814e-26
2000000	0.000059938977618108877	-1.781183801501183e-20	-3.4877673625858164e-34	7.384485638480896e-15	6.89129706400248e-15	0.009880122019226998	-7.924402900010619e-20	2.5515122571080352e-11	1.7535151225373655e-18	2.4949966534004934e-19	8.034801270865814e-26
2100000	0.000059938977618108877	-1.781183801501183e-20	-3.4877673625858164e-34	7.384485638480896e-15	6.89129706400248e-15	0.009880122019226998	-7.85646636377539e-20	2.5515122571080352e-11	1.7535151225373655e-18	2.4949966534004934e-19	8.034801270865814e-26
2200000	0.000059938977618108877	-1.781183801501183e-20	-3.4877673625858164e-34	7.384485638480896e-15	6.89129706400248e-15	0.009880122019226998	-7.788529827540162e-20	2.5515122571080352e-11	1.7535151225373655e-18	2.4949966534004934e-19	8.034801270865814e-26
2300000	0.00005993897761810887	-1.781183801501183e-20	-3.4877673625858164e-34	7.384485638480896e-15	6.89129706400248e-15	0.009880122019226998	-7.720593291304935e-20	2.5515122571080352e-11	1.7535151225373655e-18	2.4949966534004934e-19	8.034801270865814e-26
2400000	0.00005993897761810887	-1.781183801501183e-20	-3.4877673625858164e-34	7.384485638480896e-15	6.89129706400248e-15	0.009880122019226998	-7.652656755069707e-20	2.5515122571080352e-11	1.7535151225373655e-18	2.4949966534004934e-19	8.034801270865814e-26
2500000	0.00005993897761810887	-1.781183801501183e-20	-3.4877673625858164e-34	7.384485638480896e-15	6.89129706400248e-15	0.009880122019226998	-7.58472021883448e-20	2.5515122571080352e-11	1.7535151225373655e-18	2.4949966534004934e-19	8.034801270865814e-26
2600000	0.00005993897761810887	-1.781183801501183e-20	-3.4877673625858164e-34	7.384485638480896e-15	6.89129706400248e-15	0.009880122019226998	-7.516783682599252e-20	2.5515122571080352e-11	1.7535151225373655e-18	2.4949966534004934e-19	8.034801270865814e-26
2700000	0.00005993897761810887	-1.781183801501183e-20	-3.4877673625858164e-34	7.384485638480896e-15	6.89129706400248e-15	0.009880122019226998	-7.448847146364024e-20	2.5515122571080352e-11	1.7535151225373655e-18	2.4949966534004934e-19	8.034801270865814e-26
2800000	0.00005993897761810887	-1.781183801501183e-20	-3.4877673625858164e-34	7.384485638480896e-15	6.89129706400248e-15	0.009880122019226998	-7.380910610128796e-20	2.5515122571080352e-11	1.7535151225373655e-18	2.4949966534004934e-19	8.034801270865814e-26
2900000	0.00005993897761810887	-1.781183801501183e-20	-3.4877673625858164e-34	7.384485638480896e-15	6.89129706400248e-15	0.009880122019226998	-7.312974073893569e-20	2.5515122571080352e-11	1.7535151225373655e-18	2.4949966534004934e-19	8.034801270865814e-26
3000000	0.00005993897761810887	-1.781183801501183e-20	-3.4877673625858164e-34	7.384485638480896e-15	6.89129706400248e-15	0.009880122019226998	-7.245037537658341e-20	2.5515122571080352e-11	1.7535151225373655e-18	2.4949966534004934e-19	8.034801270865814e-26
3100000	0.00005993897761810887	-1.781183801501183e-20	-3.4877673625858164e-34	7.384485638480896e-15	6.89129706400248e-15	0.009880122019226998	-7.177101001423113e-20	2.5515122571080352e-11	1.7535151225373655e-18	2.4949966534004934e-19	8.034801270865814e-26
3200000	0.00005993897761810887	-1.781183801501183e-20	-3.4877673625858164e-34	7.384485638480896e-15	6.89129706400248e-15	0.009880122019226998	-7.109164465187886e-20	2.5515122571080352e-11	1.7535151225373655e-18	2.4949966534004934e-19	8.034801270865814e-26
3300000	0.000059938977618108877	-1.781183801501183e-20	-3.4877673625858164e-34	7.384485638480896e-15	6.89129706400248e-15	0.009880122019226998	-7.041227928952658e-20	2.5515122571080352e-11	1.7535151225373655e-18	2.4949966534004934e-19	8.034801270865814e-26
3400000	0.000059938977618108877	-1.781183801501183e-20	-3.4877673625858164e-34	7.384485638480896e-15	6.89129706400248e-15	0.009880122019226998	-6.97329139271743e-20	2.5515122571080352e-11	1.7535151225373655e-18	2.4949966534004934e-19	8.034801270865814e-26
3500000	0.000059938977618108877	-1.781183801501183e-20	-3.4877673625858164e-34	7.384485638480896e-15	6.89129706400248e-15	0.009880122019226998	-6.905354856482201e-20	2.5515122571080352e-11	1.7535151225373655e-18	2.494996653400494e-19	8.034801270865814e-26
3600000	0.000059938977618108877	-1.781183801501183e-20	-3.4877673625858164e-34	7.384485638480896e-15	6.89129706400248e-15	0.009880122019226998	-6.837418320246975e-20	2.5515122571080352e-11	1.7535151225373655e-18	2.494996653400494e-19	8.034801270865814e-26
3700000	0.000059938977618108877	-1.781183801501183e-20	-3.4877673625858164e-34	7.384485638480896e-15	6.89129706400248e-15	0.009880122019226998	-6.769481784011746e-20	2.5515122571080352e-11	1.7535151225373655e-18	2.494996653400494e-19	8.034801270865814e-26
3800000	0.000059938977618108877	-1.781183801501183e-20	-3.4877673625858164e-34	7.384485638480896e-15	6.89129706400248e-15	0.009880122019226998	-6.701545247776518e-20	2.5515122571080352e-11	1.7535151225373655e-18	2.494996653400494e-19	8.034801270865814e-26
3900000	0.00005993897761810888	-1.781183801501183e-20	-3.4877673625858164e-34	7.384485638480896e-15	6.89129706400248e-15	0.009880122019226998	-6.633608711541291e-20	2.5515122571080352e-11	1.7535151225373655e-18	2.494996653400494e-19	8.034801270865814e-26
4000000	0.00005993897761810888	-1.781183801501183e-20	-3.4877673625858164e-34	7.384485638480896e-15	6.89129706400248e-15	0.009880122019226998	-6.565672175306063e-20	2.5515122571080352e-11	1.7535151225373655e-18	2.494996653400494e-19	8.034801270865814e-26
4100000	0.00005993897761810888	-1.781183801501183e-20	-3.4877673625858164e-34	7.384485638480896e-15	6.89129706400248e-15	0.009880122019226998	-6.497735639070835e-20	2.5515122571080352e-11	1.7535151225373655e-18	2.494996653400494e-19	8.034801270865814e-26
4200000	0.00005993897761810888	-1.781183801501183e-20	-3.4877673625858164e-34	7.384485638480896e-15	6.89129706400248e-15	0.009880122019226998	-6.429799523682426e-20	2.5515122571080352e-11	1.7535151225373655e-18	2.494996653400494e-19	8.034801270865814e-26
4300000	0.00005993897761810888	-1.781183801501183e-20	-3.4877673625858164e-34	7.384485638480896e-15	6.89129706400248e-15	0.009880122019226998	-6.361945252975051e-20	2.5515122571080352e-11	1.7535151225373655e-18	2.494996653400494e-19	8.034801270865814e-26
4400000	0.00005993897761810888	-1.781183801501183e-20	-3.4877673625858164e-34	7.384485638480896e-15	6.89129706400248e-15	0.009880122019226998	-6.294232111198298e-20	2.5515122571080352e-11	1.7535151225373655e-18	2.494996653400494e-19	8.034801270865814e-26
4500000	0.00005993897761810888	-1.781183801501183e-20	-3.4877673625858164e-34	7.384485638480896e-15	6.89129706400248e-15	0.009880122019226998	-6.226657946670194e-20	2.5515122571080352e-11	1.7535151225373655e-18	2.494996653400494e-19	8.034801270865814e-26
4600000	0.00005993897761810888	-1.781183801501183e-20	-3.4877673625858164e-34	7.384485638480896e-15	6.89129706400248e-15	0.009880122019226998	-6.159220607708766e-20	2.5515122571080352e-11	1.7535151225373655e-18	2.494996653400494e-19	8.034801270865814e-26
4700000	0.00005993897761810888	-1.781183801501183e-20	-3.4877673625858164e-34	7.384485638480896e-15	6.89129706400248e-15	0.009880122019226998	-6.091917942632042e-20	2.5515122571080352e-11	1.7535151225373655e-18	2.494996653400494e-19	8.034801270865814e-26
4800000	0.00005993897761810888	-1.781183801501183e-20	-3.4877673625858164e-34	7.384485638480896e-15	6.89129706400248e-15	0.009880122019226998	-6.024747799758049e-20	2.5515122571080352e-11	1.7535151225373655e-18	2.494996653400494e-19	8.034801270865814e-26
4900000	0.00005993897761810889	-1.781183801501183e-20	-3.4877673625858164e-34	7.384485638480896e-15	6.89129706400248e-15	0.009880122019226998	-5.957708027404813e-20	2.5515122571080352e-11	1.7535151225373655e-18	2.494996653400494e-19	8.034801270865814e-26
5000000	0.00005993897761810889	-1.781183801501183e-20	-3.4877673625858164e-34	7.384485638480896e-15	6.89129706400248e-15	0.009880122019226998	-5.890796473890364e-20	2.5515122571080352e-11	1.7535151225373655e-18	2.4949966534004944e-19	8.034801270865814e-26
5100000	0.00005993897761810889	-1.781183801501183e-20	-3.4877673625858164e-34	7.384485638480896e-15	6.89129706400248e-15	0.009880122019226998	-5.824010987532725e-20	2.5515122571080352e-11	1.7535151225373655e-18	2.4949966534004944e-19	8.034801270865814e-26
5200000	0.00005993897761810889	-1.781183801501183e-20	-3.4877673625858164e-34	7.384485638480896e-15	6.89129706400248e-15	0.009880122019226998	-5.757349416649928e-20	2.5515122571080352e-11	1.7535151225373655e-18	2.4949966534004944e-19	8.034801270865814e-26
5300000	0.00005993897761810889	-1.781183801501183e-20	-3.4877673625858164e-34	7.384485638480896e-15	6.89129706400248e-15	0.009880122019226998	-5.690809609559998e-20	2.5515122571080352e-11	1.7535151225373655e-18	2.4949966534004944e-19	8.034801270865814e-26
5400000	0.00005993897761810889	-1.781183801501183e-20	-3.4877673625858164e-34	7.384485638480896e-15	6.89129706400248e-15	0.009880122019226998	-5.624389414580961e-20	2.5515122571080352e-11	1.7535151225373655e-18	2.4949966534004944e-19	8.034801270865814e-26
5500000	0.00005993897761810889	-1.781183801501183e-20	-3.4877673625858164e-34	7.384485638480896e-15	6.89129706400248e-15	0.009880122019226998	-5.558086680030847e-20	2.5515122571080352e-11	1.7535151225373655e-18	2.4949966534004944e-19	8.034801270865814e-26
5600000	0.00005993897761810889	-1.781183801501183e-20	-3.4877673625858164e-34	7.384485638480896e-15	6.89129706400248e-15	0.009880122019226998	-5.491899254227681e-20	2.5515122571080352e-11	1.7535151225373655e-18	2.4949966534004944e-19	8.034801270865815e-26
5700000	0.00005993897761810889	-1.781183801501183e-20	-3.4877673625858164e-34	7.384485638480896e-15	6.89129706400248e-15	0.009880122019226998	-5.425824985489491e-20	2.5515122571080352e-11	1.753515122537366e-18	2.4949966534004944e-19	8.034801270865815e-26
5800000	0.00005993897761810889	-1.781183801501183e-20	-3.4877673625858164e-34	7.384485638480896e-15	6.89129706400248e-15	0.009880122019226998	-5.359861722134306e-20	2.5515122571080352e-11	1.753515122537366e-18	2.4949966534004944e-19	8.034801270865815e-26
5900000	0.00005993897761810889	-1.781183801501183e-20	-3.4877673625858164e-34	7.384485638480896e-15	6.89129706400248e-15	0.009880122019226998	-5.2940073124801504e-20	2.5515122571080352e-11	1.753515122537366e-18	2.4949966534004944e-19	8.034801270865815e-26
6000000	0.00005993897761810889	-1.781183801501183e-20	-3.4877673625858164e-34	7.384485638480896e-15	6.89129706400248e-15	0.009880122019226998	-5.2282596048450527e-20	2.5515122571080352e-11	1.753515122537366e-18	2.4949966534004944e-19	8.034801270865815e-26
6100000	0.00005993897761810889	-1.781183801501183e-20	-3.4877673625858164e-34	7.384485638480896e-15	6.89129706400248e-15	0.009880122019226998	-5.16261644754704e-20	2.5515122571080352e-11	1.753515122537366e-18	2.494996653400495e-19	8.034801270865815e-26
6200000	0.00005993897761810889	-1.781183801501183e-20	-3.4877673625858164e-34	7.384485638480896e-15	6.89129706400248e-15	0.009880122019226998	-5.09707568890414e-20	2.5515122571080352e-11	1.753515122537366e-18	2.494996653400495e-19	8.034801270865815e-26
6300000	0.00005993897761810889	-1.781183801501183e-20	-3.4877673625858164e-34	7.384485638480896e-15	6.89129706400248e-15	0.009880122019226998	-5.0316351772343796e-20	2.5515122571080352e-11	1.753515122537366e-18	2.494996653400495e-19	8.034801270865815e-26
6400000	0.00005993897761810889	-1.781183801501183e-20	-3.4877673625858164e-34	7.384485638480896e-15	6.89129706400248e-15	0.009880122019226998	-4.9662927608557865e-20	2.5515122571080352e-11	1.753515122537366e-18	2.494996653400495e-19	8.034801270865815e-26
6500000	0.00005993897761810889	-1.781183801501183e-20	-3.4877673625858164e-34	7.384485638480896e-15	6.89129706400248e-15	0.009880122019226998	-4.901046288086387e-20	2.5515122571080352e-11	1.753515122537366e-18	2.494996653400495e-19	8.034801270865816e-26
6600000	0.00005993897761810889	-1.781183801501183e-20	-3.4877673625858164e-34	7.384485638480896e-15	6.89129706400248e-15	0.009880122019226998	-4.835893607244209e-20	2.5515122571080352e-11	1.753515122537366e-18	2.494996653400495e-19	8.034801270865816e-26
6700000	0.00005993897761810889	-1.781183801501183e-20	-3.4877673625858164e-34	7.384485638480896e-15	6.89129706400248e-15	0.009880122019226998	-4.7708325666472796e-20	2.5515122571080352e-11	1.753515122537366e-18	2.494996653400495e-19	8.034801270865816e-26
6800000	0.00005993897761810889	-1.781183801501183e-20	-3.4877673625858164e-34	7.384485638480896e-15	6.89129706400248e-15	0.009880122019226998	-4.705861014613626e-20	2.5515122571080352e-11	1.7535151225373662e-18	2.494996653400495e-19	8.034801270865816e-26
6900000	0.00005993897761810889	-1.781183801501183e-20	-3.4877673625858164e-34	7.384485638480896e-15	6.89129706400248e-15	0.009880122019226998	-4.640976799461276e-20	2.5515122571080352e-11	1.7535151225373662e-18	2.4949966534004953e-19	8.034801270865816e-26
7000000	0.00005993897761810889	-1.781183801501183e-20	-3.4877673625858164e-34	7.384485638480896e-15	6.89129706400248e-15	0.009880122019226998	-4.5761777695082564e-20	2.5515122571080352e-11	1.7535151225373662e-18	2.4949966534004953e-19	8.034801270865816e-26
7100000	0.00005993897761810889	-1.781183801501183e-20	-3.4877673625858164e-34	7.384485638480896e-15	6.89129706400248e-15	0.009880122019226998	-4.511461773072594e-20	2.5515122571080352e-11	1.7535151225373662e-18	2.4949966534004953e-19	8.034801270865817e-26
7200000	0.00005993897761810889	-1.781183801501183e-20	-3.4877673625858164e-34	7.384485638480896e-15	6.89129706400248e-15	0.009880122019226998	-4.446826658472318e-20	2.5515122571080352e-11	1.7535151225373662e-18	2.4949966534004953e-19	8.034801270865817e-26
7300000	0.00005993897761810889	-1.781183801501183e-20	-3.4877673625858164e-34	7.384485638480896e-15	6.89129706400248e-15	0.009880122019226998	-4.3822702740254526e-20	2.5515122571080352e-11	1.7535151225373662e-18	2.4949966534004953e-19	8.034801270865817e-26
7400000	0.00005993897761810889	-1.781183801501183e-20	-3.4877673625858164e-34	7.384485638480896e-15	6.89129706400248e-15	0.009880122019226998	-4.317790468050027e-20	2.5515122571080352e-11	1.7535151225373662e-18	2.4949966534004953e-19	8.034801270865817e-26
7500000	0.00005993897761810889	-1.781183801501183e-20	-3.4877673625858164e-34	7.384485638480896e-15	6.89129706400248e-15	0.009880122019226998	-4.2533850888640684e-20	2.5515122571080352e-11	1.7535151225373662e-18	2.4949966534004953e-19	8.034801270865817e-26
7600000	0.00005993897761810889	-1.781183801501183e-20	-3.4877673625858164e-34	7.384485638480896e-15	6.89129706400248e-15	0.009880122019226998	-4.189051984785604e-20	2.5515122571080352e-11	1.7535151225373662e-18	2.494996653400496e-19	8.034801270865819e-26
7700000	0.00005993897761810889	-1.781183801501183e-20	-3.4877673625858164e-34	7.384485638480896e-15	6.89129706400248e-15	0.009880122019226998	-4.1247890041326604e-20	2.5515122571080352e-11	1.7535151225373666e-18	2.494996653400496e-19	8.034801270865819e-26
7800000	0.00005993897761810889	-1.781183801501183e-20	-3.4877673625858164e-34	7.384485638480896e-15	6.89129706400248e-15	0.009880122019226998	-4.0605939952232656e-20	2.5515122571080352e-11	1.7535151225373666e-18	2.494996653400496e-19	8.034801270865819e-26
7900000	0.00005993897761810889	-1.781183801501183e-20	-3.4877673625858164e-34	7.384485638480896e-15	6.89129706400248e-15	0.009880122019226998	-3.9964648063754463e-20	2.5515122571080352e-11	1.7535151225373666e-18	2.494996653400496e-19	8.034801270865819e-26
8000000	0.0000599389776181089	-1.781183801501183e-20	-3.4877673625858164e-34	7.384485638480896e-15	6.89129706400248e-15	0.009880122019226998	-3.93239928590723e-20	2.5515122571080352e-11	1.7535151225373666e-18	2.494996653400496e-19	8.034801270865819e-26
8100000	0.0000599389776181089	-1.781183801501183e-20	-3.4877673625858164e-34	7.384485638480896e-15	6.89129706400248e-15	0.009880122019226998	-3.8683952821366444e-20	2.5515122571080352e-11	1.7535151225373666e-18	2.494996653400496e-19	8.03480127086582e-26
8200000	0.0000599389776181089	-1.781183801501183e-20	-3.4877673625858164e-34	7.384485638480896e-15	6.89129706400248e-15	0.009880122019226998	-3.8044506433817153e-20	2.5515122571080352e-11	1.7535151225373666e-18	2.4949966534004963e-19	8.03480127086582e-26
8300000	0.0000599389776181089	-1.781183801501183e-20	-3.4877673625858164e-34	7.384485638480896e-15	6.89129706400248e-15	0.009880122019226998	-3.740563217960472e-20	2.5515122571080352e-11	1.7535151225373666e-18	2.4949966534004963e-19	8.03480127086582e-26
8400000	0.0000599389776181089	-1.781183801501183e-20	-3.4877673625858164e-34	7.384485638480896e-15	6.89129706400248e-15	0.009880122019226998	-3.6767308541909405e-20	2.5515122571080352e-11	1.753515122537367e-18	2.4949966534004963e-19	8.03480127086582e-26
8500000	0.0000599389776181089	-1.781183801501183e-20	-3.4877673625858164e-34	7.384485638480896e-15	6.89129706400248e-15	0.009880122019226998	-3.612951400391148e-20	2.5515122571080352e-11	1.753515122537367e-18	2.4949966534004963e-19	8.034801270865821e-26
8600000	0.0000599389776181089	-1.781183801501183e-20	-3.4877673625858164e-34	7.384485638480896e-15	6.89129706400248e-15	0.009880122019226998	-3.5492227048791216e-20	2.5515122571080352e-11	1.753515122537367e-18	2.4949966534004963e-19	8.034801270865821e-26
8700000	0.00005993897761810889	-1.781183801501183e-20	-3.4877673625858164e-34	7.384485638480896e-15	6.89129706400248e-15	0.009880122019226998	-3.4855426159728896e-20	2.5515122571080352e-11	1.753515122537367e-18	2.4949966534004963e-19	8.034801270865821e-26
8800000	0.00005993897761810889	-1.781183801501183e-20	-3.4877673625858164e-34	7.384485638480896e-15	6.89129706400248e-15	0.009880122019226998	-3.421908981990479e-20	2.5515122571080352e-11	1.753515122537367e-18	2.494996653400497e-19	8.034801270865821e-26
8900000	0.00005993897761810889	-1.781183801501183e-20	-3.4877673625858164e-34	7.384485638480896e-15	6.89129706400248e-15	0.009880122019226998	-3.3583196512499164e-20	2.5515122571080352e-11	1.753515122537367e-18	2.494996653400497e-19	8.034801270865821e-26
9000000	0.00005993897761810889	-1.781183801501183e-20	-3.4877673625858164e-34	7.384485638480896e-15	6.89129706400248e-15	0.009880122019226998	-3.2947724720692293e-20	2.5515122571080352e-11	1.7535151225373674e-18	2.494996653400497e-19	8.034801270865822e-26
9100000	0.00005993897761810889	-1.781183801501183e-20	-3.4877673625858164e-34	7.384485638480896e-15	6.89129706400248e-15	0.009880122019226998	-3.231265292766445e-20	2.5515122571080352e-11	1.7535151225373674e-18	2.494996653400497e-19	8.034801270865822e-26
9200000	0.00005993897761810889	-1.781183801501183e-20	-3.4877673625858164e-34	7.384485638480896e-15	6.89129706400248e-15	0.009880122019226998	-3.167795961659591e-20	2.5515122571080352e-11	1.7535151225373674e-18	2.494996653400497e-19	8.034801270865822e-26
9300000	0.00005993897761810889	-1.781183801501183e-20	-3.4877673625858164e-34	7.384485638480896e-15	6.89129706400248e-15	0.009880122019226998	-3.1043623270666934e-20	2.5515122571080352e-11	1.7535151225373674e-18	2.494996653400497e-19	8.034801270865822e-26
9400000	0.00005993897761810889	-1.781183801501183e-20	-3.4877673625858164e-34	7.384485638480896e-15	6.89129706400248e-15	0.009880122019226998	-3.040962237305781e-20	2.5515122571080352e-11	1.7535151225373674e-18	2.4949966534004972e-19	8.034801270865823e-26
9500000	0.00005993897761810889	-1.781183801501183e-20	-3.4877673625858164e-34	7.384485638480896e-15	6.89129706400248e-15	0.009880122019226998	-2.9775935406948804e-20	2.5515122571080352e-11	1.7535151225373674e-18	2.4949966534004972e-19	8.034801270865823e-26
9600000	0.00005993897761810889	-1.781183801501183e-20	-3.4877673625858164e-34	7.384485638480896e-15	6.89129706400248e-15	0.009880122019226998	-2.914254085552019e-20	2.5515122571080352e-11	1.7535151225373674e-18	2.4949966534004972e-19	8.034801270865823e-26
9700000	0.00005993897761810889	-1.781183801501183e-20	-3.4877673625858164e-34	7.384485638480896e-15	6.89129706400248e-15	0.009880122019226998	-2.8509417201952237e-20	2.5515122571080352e-11	1.7535151225373678e-18	2.4949966534004972e-19	8.034801270865824e-26
9800000	0.00005993897761810889	-1.781183801501183e-20	-3.4877673625858164e-34	7.384485638480896e-15	6.89129706400248e-15	0.009880122019226998	-2.787654292942522e-20	2.5515122571080352e-11	1.7535151225373678e-18	2.4949966534004972e-19	8.034801270865824e-26
9900000	0.00005993897761810889	-1.781183801501183e-20	-3.4877673625858164e-34	7.384485638480896e-15	6.89129706400248e-15	0.009880122019226998	-2.7243896521119414e-20	2.5515122571080352e-11	1.7535151225373678e-18	2.4949966534004972e-19	8.034801270865824e-26
10000000	0.00005993897761810889	-1.781183801501183e-20	-3.4877673625858164e-34	7.384485638480896e-15	6.89129706400248e-15	0.009880122019226998	-2.661145646021509e-20	2.5515122571080352e-11	1.7535151225373678e-18	2.4949966534004977e-19	8.034801270865824e-26
10100000	0.00005993897761810889	-1.781183801501183e-20	-3.4877673625858164e-34	7.384485638480896e-15	6.89129706400248e-15	0.009880122019226998	-2.597920122989252e-20	2.5515122571080352e-11	1.7535151225373678e-18	2.4949966534004977e-19	8.034801270865825e-26
10200000	0.00005993897761810889	-1.781183801501183e-20	-3.4877673625858164e-34	7.384485638480896e-15	6.89129706400248e-15	0.009880122019226998	-2.5347109313331972e-20	2.5515122571080352e-11	1.753515122537368e-18	2.4949966534004977e-19	8.034801270865825e-26
10300000	0.00005993897761810889	-1.781183801501183e-20	-3.4877673625858164e-34	7.384485638480896e-15	6.89129706400248e-15	0.009880122019226998	-2.4715159193713728e-20	2.5515122571080352e-11	1.753515122537368e-18	2.4949966534004977e-19	8.034801270865825e-26
10400000	0.00005993897761810889	-1.781183801501183e-20	-3.4877673625858164e-34	7.384485638480896e-15	6.89129706400248e-15	0.009880122019226998	-2.408332935421805e-20	2.5515122571080352e-11	1.753515122537368e-18	2.4949966534004977e-19	8.034801270865825e-26
10500000	0.00005993897761810889	-1.781183801501183e-20	-3.4877673625858164e-34	7.384485638480896e-15	6.89129706400248e-15	0.009880122019226998	-2.3451598278025217e-20	2.5515122571080352e-11	1.753515122537368e-18	2.494996653400498e-19	8.034801270865827e-26
10600000	0.00005993897761810889	-1.781183801501183e-20	-3.4877673625858164e-34	7.384485638480896e-15	6.89129706400248e-15	0.009880122019226998	-2.2819944448315505e-20	2.5515122571080352e-11	1.753515122537368e-18	2.494996653400498e-19	8.034801270865827e-26
10700000	0.00005993897761810889	-1.781183801501183e-20	-3.4877673625858164e-34	7.384485638480896e-15	6.89129706400248e-15	0.009880122019226998	-2.2188346348269178e-20	2.5515122571080352e-11	1.753515122537368e-18	2.494996653400498e-19	8.034801270865827e-26
10800000	0.00005993897761810889	-1.781183801501183e-20	-3.4877673625858164e-34	7.384485638480896e-15	6.89129706400248e-15	0.009880122019226998	-2.1556782461066513e-20	2.5515122571080352e-11	1.7535151225373685e-18	2.494996653400498e-19	8.034801270865827e-26
10900000	0.00005993897761810889	-1.781183801501183e-20	-3.4877673625858164e-34	7.384485638480896e-15	6.89129706400248e-15	0.009880122019226998	-2.0925231269887783e-20	2.5515122571080352e-11	1.7535151225373685e-18	2.494996653400498e-19	8.034801270865828e-26
11000000	0.00005993897761810889	-1.781183801501183e-20	-3.4877673625858164e-34	7.384485638480896e-15	6.89129706400248e-15	0.009880122019226998	-2.0293671257913258e-20	2.5515122571080352e-11	1.7535151225373685e-18	2.494996653400498e-19	8.034801270865828e-26
11100000	0.00005993897761810889	-1.781183801501183e-20	-3.4877673625858164e-34	7.384485638480896e-15	6.89129706400248e-15	0.009880122019226998	-1.966208090832321e-20	2.5515122571080352e-11	1.7535151225373685e-18	2.4949966534004987e-19	8.034801270865828e-26
11200000	0.00005993897761810889	-1.781183801501183e-20	-3.4877673625858164e-34	7.384485638480896e-15	6.89129706400248e-15	0.009880122019226998	-1.9030438704297917e-20	2.5515122571080352e-11	1.7535151225373685e-18	2.4949966534004987e-19	8.034801270865829e-26
11300000	0.00005993897761810889	-1.781183801501183e-20	-3.4877673625858164e-34	7.384485638480896e-15	6.89129706400248e-15	0.009880122019226998	-1.839872312901765e-20	2.5515122571080352e-11	1.7535151225373685e-18	2.4949966534004987e-19	8.034801270865829e-26
11400000	0.00005993897761810889	-1.781183801501183e-20	-3.4877673625858164e-34	7.384485638480896e-15	6.89129706400248e-15	0.009880122019226998	-1.776691266566268e-20	2.5515122571080352e-11	1.753515122537369e-18	2.4949966534004987e-19	8.034801270865829e-26
11500000	0.00005993897761810889	-1.781183801501183e-20	-3.4877673625858164e-34	7.384485638480896e-15	6.89129706400248e-15	0.009880122019226998	-1.7134985797413276e-20	2.5515122571080352e-11	1.753515122537369e-18	2.4949966534004987e-19	8.034801270865829e-26
11600000	0.00005993897761810889	-1.781183801501183e-20	-3.4877673625858164e-34	7.384485638480896e-15	6.89129706400248e-15	0.009880122019226998	-1.6502921007449717e-20	2.5515122571080352e-11	1.753515122537369e-18	2.494996653400499e-19	8.03480127086583e-26
11700000	0.00005993897761810889	-1.781183801501183e-20	-3.4877673625858164e-34	7.384485638480896e-15	6.89129706400248e-15	0.009880122019226998	-1.5870696778952272e-20	2.5515122571080352e-11	1.753515122537369e-18	2.494996653400499e-19	8.03480127086583e-26
11800000	0.00005993897761810889	-1.781183801501183e-20	-3.4877673625858164e-34	7.384485638480896e-15	6.89129706400248e-15	0.009880122019226998	-1.523829159510121e-20	2.5515122571080352e-11	1.753515122537369e-18	2.494996653400499e-19	8.03480127086583e-26
11900000	0.00005993897761810889	-1.781183801501183e-20	-3.4877673625858164e-34	7.384485638480896e-15	6.89129706400248e-15	0.009880122019226998	-1.4605683939076813e-20	2.5515122571080352e-11	1.753515122537369e-18	2.494996653400499e-19	8.03480127086583e-26
12000000	0.00005993897761810889	-1.781183801501183e-20	-3.4877673625858164e-34	7.384485638480896e-15	6.89129706400248e-15	0.009880122019226998	-1.3972852294059346e-20	2.5515122571080352e-11	1.7535151225373693e-18	2.494996653400499e-19	8.034801270865831e-26
12100000	0.00005993897761810889	-1.781183801501183e-20	-3.4877673625858164e-34	7.384485638480896e-15	6.89129706400248e-15	0.009880122019226998	-1.3339775143229082e-20	2.5515122571080352e-11	1.7535151225373693e-18	2.494996653400499e-19	8.034801270865831e-26
12200000	0.00005993897761810889	-1.781183801501183e-20	-3.4877673625858164e-34	7.384485638480896e-15	6.89129706400248e-15	0.009880122019226998	-1.2706430969766297e-20	2.5515122571080352e-11	1.7535151225373693e-18	2.4949966534004997e-19	8.034801270865831e-26
12300000	0.00005993897761810889	-1.781183801501183e-20	-3.4877673625858164e-34	7.384485638480896e-15	6.89129706400248e-15	0.009880122019226998	-1.2072798256851261e-20	2.5515122571080352e-11	1.7535151225373693e-18	2.4949966534004997e-19	8.034801270865832e-26
12400000	0.00005993897761810889	-1.781183801501183e-20	-3.4877673625858164e-34	7.384485638480896e-15	6.89129706400248e-15	0.009880122019226998	-1.1438855487664249e-20	2.5515122571080352e-11	1.7535151225373693e-18	2.4949966534004997e-19	8.034801270865832e-26
12500000	0.00005993897761810889	-1.781183801501183e-20	-3.4877673625858164e-34	7.384485638480896e-15	6.89129706400248e-15	0.009880122019226998	-1.0804581145385531e-20	2.5515122571080352e-11	1.7535151225373693e-18	2.4949966534004997e-19	8.034801270865832e-26
12600000	0.00005993897761810889	-1.781183801501183e-20	-3.4877673625858164e-34	7.384485638480896e-15	6.89129706400248e-15	0.009880122019226998	-1.0169953713195381e-20	2.5515122571080352e-11	1.7535151225373697e-18	2.4949966534004997e-19	8.034801270865832e-26
12700000	0.00005993897761810889	-1.781183801501183e-20	-3.4877673625858164e-34	7.384485638480896e-15	6.89129706400248e-15	0.009880122019226998	-9.534951674274071e-21	2.5515122571080352e-11	1.7535151225373697e-18	2.4949966534005e-19	8.034801270865834e-26
12800000	0.00005993897761810889	-1.781183801501183e-20	-3.4877673625858164e-34	7.384485638480896e-15	6.89129706400248e-15	0.009880122019226998	-8.899553511801875e-21	2.5515122571080352e-11	1.7535151225373697e-18	2.4949966534005e-19	8.034801270865834e-26
12900000	0.00005993897761810889	-1.781183801501183e-20	-3.4877673625858164e-34	7.384485638480896e-15	6.89129706400248e-15	0.009880122019226998	-8.263737708959063e-21	2.5515122571080352e-11	1.7535151225373697e-18	2.4949966534005e-19	8.034801270865834e-26
13000000	0.00005993897761810889	-1.781183801501183e-20	-3.4877673625858164e-34	7.384485638480896e-15	6.89129706400248e-15	0.009880122019226998	-7.62748274892591e-21	2.5515122571080352e-11	1.7535151225373697e-18	2.4949966534005e-19	8.034801270865834e-26
13100000	0.00005993897761810889	-1.781183801501183e-20	-3.4877673625858164e-34	7.384485638480896e-15	6.89129706400248e-15	0.009880122019226998	-6.990767114882686e-21	2.5515122571080352e-11	1.7535151225373697e-18	2.4949966534005e-19	8.034801270865835e-26
13200000	0.00005993897761810889	-1.781183801501183e-20	-3.4877673625858164e-34	7.384485638480896e-15	6.89129706400248e-15	0.009880122019226998	-6.3535692900096636e-21	2.5515122571080352e-11	1.75351512253737e-18	2.4949966534005e-19	8.034801270865835e-26
13300000	0.00005993897761810889	-1.781183801501183e-20	-3.4877673625858164e-34	7.384485638480896e-15	6.89129706400248e-15	0.009880122019226998	-5.715867757487118e-21	2.5515122571080352e-11	1.75351512253737e-18	2.4949966534005006e-19	8.034801270865835e-26
13400000	0.00005993897761810889	-1.781183801501183e-20	-3.4877673625858164e-34	7.384485638480896e-15	6.89129706400248e-15	0.009880122019226998	-5.0776410004953206e-21	2.5515122571080352e-11	1.75351512253737e-18	2.4949966534005006e-19	8.034801270865835e-26
13500000	0.00005993897761810889	-1.781183801501183e-20	-3.4877673625858164e-34	7.384485638480896e-15	6.89129706400248e-15	0.009880122019226998	-4.438867502214543e-21	2.5515122571080352e-11	1.75351512253737e-18	2.4949966534005006e-19	8.034801270865835e-26
13600000	0.00005993897761810889	-1.781183801501183e-20	-3.4877673625858164e-34	7.384485638480896e-15	6.89129706400248e-15	0.009880122019226998	-3.799525745825059e-21	2.5515122571080352e-11	1.75351512253737e-18	2.4949966534005006e-19	8.034801270865836e-26
13700000	0.00005993897761810889	-1.781183801501183e-20	-3.4877673625858164e-34	7.384485638480896e-15	6.89129706400248e-15	0.009880122019226998	-3.159594214507141e-21	2.5515122571080352e-11	1.75351512253737e-18	2.4949966534005006e-19	8.034801270865836e-26
13800000	0.00005993897761810889	-1.781183801501183e-20	-3.4877673625858164e-34	7.384485638480896e-15	6.89129706400248e-15	0.009880122019226998	-2.5190513914410606e-21	2.5515122571080352e-11	1.75351512253737e-18	2.4949966534005006e-19	8.034801270865836e-26
13900000	0.00005993897761810889	-1.781183801501183e-20	-3.4877673625858164e-34	7.384485638480896e-15	6.89129706400248e-15	0.009880122019226998	-1.877875759807091e-21	2.5515122571080352e-11	1.7535151225373705e-18	2.494996653400501e-19	8.034801270865836e-26
14000000	0.00005993897761810889	-1.781183801501183e-20	-3.4877673625858164e-34	7.384485638480896e-15	6.89129706400248e-15	0.009880122019226998	-1.236045802785505e-21	2.5515122571080352e-11	1.7535151225373705e-18	2.494996653400501e-19	8.034801270865837e-26
14100000	0.00005993897761810889	-1.781183801501183e-20	-3.4877673625858164e-34	7.384485638480896e-15	6.89129706400248e-15	0.009880122019226998	-5.935400035565748e-22	2.5515122571080352e-11	1.7535151225373705e-18	2.494996653400501e-19	8.034801270865837e-26
14200000	0.00005993897761810889	-1.781183801501183e-20	-3.4877673625858164e-34	7.384485638480896e-15	6.89129706400248e-15	0.009880122019226998	4.958553794730957e-23	2.5515122571080352e-11	1.7535151225373705e-18	2.494996653400501e-19	8.034801270865837e-26
14300000	0.00005993897761810889	-1.781183801501183e-20	-3.4877673625858164e-34	7.384485638480896e-15	6.89129706400248e-15	0.009880122019226998	6.78329108524342e-22	2.5515122571080352e-11	1.7535151225373705e-18	2.494996653400501e-19	8.034801270865837e-26
14400000	0.00005993897761810889	-1.781183801501183e-20	-3.4877673625858164e-34	7.384485638480896e-15	6.89129706400248e-15	0.009880122019226998	1.281750735274135e-21	2.5515122571080352e-11	1.7535151225373705e-18	2.494996653400501e-19	8.034801270865837e-26
14500000	0.00005993897761810889	-1.781183801501183e-20	-3.4877673625858164e-34	7.384485638480896e-15	6.89129706400248e-15	0.009880122019226998	1.8602364819882012e-21	2.5515122571080352e-11	1.7535151225373705e-18	2.494996653400501e-19	8.034801270865838e-26
14600000	0.00005993897761810889	-1.781183801501183e-20	-3.4877673625858164e-34	7.384485638480896e-15	6.89129706400248e-15	0.009880122019226998	2.4141724124580533e-21	2.5515122571080352e-11	1.7535151225373705e-18	2.4949966534005016e-19	8.034801270865838e-26
14700000	0.00005993897761810889	-1.781183801501183e-20	-3.4877673625858164e-34	7.384485638480896e-15	6.89129706400248e-15	0.009880122019226998	2.9439445904752026e-21	2.5515122571080352e-11	1.753515122537371e-18	2.4949966534005016e-19	8.034801270865838e-26
14800000	0.00005993897761810889	-1.781183801501183e-20	-3.4877673625858164e-34	7.384485638480896e-15	6.89129706400248e-15	0.009880122019226998	3.449939079831162e-21	2.5515122571080352e-11	1.753515122537371e-18	2.4949966534005016e-19	8.034801270865838e-26
14900000	0.00005993897761810889	-1.781183801501183e-20	-3.4877673625858164e-34	7.384485638480896e-15	6.89129706400248e-15	0.009880122019226998	3.932541944317444e-21	2.5515122571080352e-11	1.753515122537371e-18	2.4949966534005016e-19	8.034801270865838e-26
15000000	0.00005993897761810889	-1.781183801501183e-20	-3.4877673625858164e-34	7.384485638480896e-15	6.89129706400248e-15	0.009880122019226998	4.392139247725559e-21	2.5515122571080352e-11	1.753515122537371e-18	2.4949966534005016e-19	8.034801270865838e-26
15100000	0.00005993897761810889	-1.781183801501183e-20	-3.4877673625858164e-34	7.384485638480896e-15	6.89129706400248e-15	0.009880122019226998	4.8291170538470215e-21	2.5515122571080352e-11	1.753515122537371e-18	2.4949966534005016e-19	8.034801270865838e-26
15200000	0.00005993897761810889	-1.781183801501183e-20	-3.4877673625858164e-34	7.384485638480896e-15	6.89129706400248e-15	0.009880122019226998	5.243861426473343e-21	2.5515122571080352e-11	1.753515122537371e-18	2.4949966534005016e-19	8.034801270865838e-26
15300000	0.00005993897761810889	-1.781183801501183e-20	-3.4877673625858164e-34	7.384485638480896e-15	6.89129706400248e-15	0.009880122019226998	5.636758429396035e-21	2.5515122571080352e-11	1.753515122537371e-18	2.4949966534005016e-19	8.034801270865838e-26
15400000	0.00005993897761810889	-1.781183801501183e-20	-3.4877673625858164e-34	7.384485638480896e-15	6.89129706400248e-15	0.009880122019226998	6.00819412640661e-21	2.5515122571080352e-11	1.753515122537371e-18	2.4949966534005016e-19	8.034801270865838e-26
15500000	0.00005993897761810889	-1.781183801501183e-20	-3.4877673625858164e-34	7.384485638480896e-15	6.89129706400248e-15	0.009880122019226998	6.358554581296581e-21	2.5515122571080352e-11	1.753515122537371e-18	2.4949966534005016e-19	8.034801270865838e-26
15600000	0.00005993897761810889	-1.781183801501183e-20	-3.4877673625858164e-34	7.384485638480896e-15	6.89129706400248e-15	0.009880122019226998	6.68822585785746e-21	2.5515122571080352e-11	1.753515122537371e-18	2.4949966534005016e-19	8.034801270865838e-26
15700000	0.00005993897761810889	-1.781183801501183e-20	-3.4877673625858164e-34	7.384485638480896e-15	6.89129706400248e-15	0.009880122019226998	6.997594019880759e-21	2.5515122571080352e-11	1.753515122537371e-18	2.4949966534005016e-19	8.034801270865838e-26
15800000	0.00005993897761810889	-1.781183801501183e-20	-3.4877673625858164e-34	7.384485638480896e-15	6.89129706400248e-15	0.009880122019226998	7.28704513115799e-21	2.5515122571080352e-11	1.753515122537371e-18	2.4949966534005016e-19	8.034801270865838e-26
15900000	0.00005993897761810889	-1.781183801501183e-20	-3.4877673625858164e-34	7.384485638480896e-15	6.89129706400248e-15	0.009880122019226998	7.556965255480664e-21	2.5515122571080352e-11	1.753515122537371e-18	2.4949966534005016e-19	8.034801270865838e-26
16000000	0.00005993897761810889	-1.781183801501183e-20	-3.4877673625858164e-34	7.384485638480896e-15	6.89129706400248e-15	0.009880122019226998	7.807740456640296e-21	2.5515122571080352e-11	1.753515122537371e-18	2.4949966534005016e-19	8.034801270865838e-26
16100000	0.00005993897761810889	-1.781183801501183e-20	-3.4877673625858164e-34	7.384485638480896e-15	6.89129706400248e-15	0.009880122019226998	8.039756798428397e-21	2.5515122571080352e-11	1.753515122537371e-18	2.4949966534005016e-19	8.034801270865838e-26
16200000	0.00005993897761810889	-1.781183801501183e-20	-3.4877673625858164e-34	7.384485638480896e-15	6.89129706400248e-15	0.009880122019226998	8.253400344636478e-21	2.5515122571080352e-11	1.753515122537371e-18	2.4949966534005016e-19	8.034801270865838e-26
16300000	0.00005993897761810889	-1.781183801501183e-20	-3.4877673625858164e-34	7.384485638480896e-15	6.89129706400248e-15	0.009880122019226998	8.449057159056054e-21	2.5515122571080352e-11	1.753515122537371e-18	2.4949966534005016e-19	8.034801270865838e-26
16400000	0.00005993897761810889	-1.781183801501183e-20	-3.4877673625858164e-34	7.384485638480896e-15	6.89129706400248e-15	0.009880122019226998	8.627113305478633e-21	2.5515122571080352e-11	1.753515122537371e-18	2.4949966534005016e-19	8.034801270865838e-26
16500000	0.00005993897761810889	-1.781183801501183e-20	-3.4877673625858164e-34	7.384485638480896e-15	6.89129706400248e-15	0.009880122019226998	8.787954847695731e-21	2.5515122571080352e-11	1.7535151225373705e-18	2.4949966534005016e-19	8.034801270865838e-26
16600000	0.00005993897761810889	-1.781183801501183e-20	-3.4877673625858164e-34	7.384485638480896e-15	6.89129706400248e-15	0.009880122019226998	8.93196784949886e-21	2.5515122571080352e-11	1.7535151225373705e-18	2.4949966534005016e-19	8.034801270865838e-26
16700000	0.00005993897761810889	-1.781183801501183e-20	-3.4877673625858164e-34	7.384485638480896e-15	6.89129706400248e-15	0.009880122019226998	9.05953837467953e-21	2.5515122571080352e-11	1.7535151225373705e-18	2.494996653400501e-19	8.034801270865838e-26
16800000	0.00005993897761810889	-1.781183801501183e-20	-3.4877673625858164e-34	7.384485638480896e-15	6.89129706400248e-15	0.009880122019226998	9.171052487029254e-21	2.5515122571080352e-11	1.7535151225373705e-18	2.494996653400501e-19	8.034801270865838e-26
16900000	0.00005993897761810889	-1.781183801501183e-20	-3.4877673625858164e-34	7.384485638480896e-15	6.89129706400248e-15	0.009880122019226998	9.266896250339545e-21	2.5515122571080352e-11	1.7535151225373705e-18	2.494996653400501e-19	8.034801270865837e-26
17000000	0.00005993897761810889	-1.781183801501183e-20	-3.4877673625858164e-34	7.384485638480896e-15	6.89129706400248e-15	0.009880122019226998	9.347455728401915e-21	2.5515122571080352e-11	1.7535151225373705e-18	2.494996653400501e-19	8.034801270865837e-26
17100000	0.00005993897761810889	-1.781183801501183e-20	-3.4877673625858164e-34	7.384485638480896e-15	6.89129706400248e-15	0.009880122019226998	9.413116985007875e-21	2.5515122571080352e-11	1.7535151225373705e-18	2.494996653400501e-19	8.034801270865837e-26
17200000	0.00005993897761810889	-1.781183801501183e-20	-3.4877673625858164e-34	7.384485638480896e-15	6.89129706400248e-15	0.009880122019226998	9.46426608394894e-21	2.5515122571080352e-11	1.7535151225373705e-18	2.494996653400501e-19	8.034801270865837e-26
17300000	0.00005993897761810889	-1.781183801501183e-20	-3.4877673625858164e-34	7.384485638480896e-15	6.89129706400248e-15	0.009880122019226998	9.50128908901662e-21	2.5515122571080352e-11	1.7535151225373705e-18	2.494996653400501e-19	8.034801270865837e-26
17400000	0.00005993897761810889	-1.781183801501183e-20	-3.4877673625858164e-34	7.384485638480896e-15	6.89129706400248e-15	0.009880122019226998	9.524572064002427e-21	2.5515122571080352e-11	1.7535151225373705e-18	2.494996653400501e-19	8.034801270865837e-26
17500000	0.00005993897761810889	-1.781183801501183e-20	-3.4877673625858164e-34	7.384485638480896e-15	6.89129706400248e-15	0.009880122019226998	9.534501072697874e-21	2.5515122571080352e-11	1.75351512253737e-18	2.4949966534005006e-19	8.034801270865836e-26
17600000	0.00005993897761810889	-1.781183801501183e-20	-3.4877673625858164e-34	7.384485638480896e-15	6.89129706400248e-15	0.009880122019226998	9.531462178894476e-21	2.5515122571080352e-11	1.75351512253737e-18	2.4949966534005006e-19	8.034801270865836e-26
17700000	0.00005993897761810889	-1.781183801501183e-20	-3.4877673625858164e-34	7.384485638480896e-15	6.89129706400248e-15	0.009880122019226998	9.51584144638374e-21	2.5515122571080352e-11	1.75351512253737e-18	2.4949966534005006e-19	8.034801270865836e-26
17800000	0.00005993897761810889	-1.781183801501183e-20	-3.4877673625858164e-34	7.384485638480896e-15	6.89129706400248e-15	0.009880122019226998	9.48802493895718e-21	2.5515122571080352e-11	1.75351512253737e-18	2.4949966534005006e-19	8.034801270865836e-26
17900000	0.00005993897761810889	-1.781183801501183e-20	-3.4877673625858164e-34	7.384485638480896e-15	6.89129706400248e-15	0.009880122019226998	9.44839872040631e-21	2.5515122571080352e-11	1.75351512253737e-18	2.4949966534005006e-19	8.034801270865835e-26
18000000	0.00005993897761810889	-1.781183801501183e-20	-3.4877673625858164e-34	7.384485638480896e-15	6.89129706400248e-15	0.009880122019226998	9.397348854522642e-21	2.5515122571080352e-11	1.75351512253737e-18	2.4949966534005006e-19	8.034801270865835e-26
18100000	0.00005993897761810889	-1.781183801501183e-20	-3.4877673625858164e-34	7.384485638480896e-15	6.89129706400248e-15	0.009880122019226998	9.335261405097687e-21	2.5515122571080352e-11	1.7535151225373697e-18	2.4949966534005e-19	8.034801270865835e-26
18200000	0.00005993897761810889	-1.781183801501183e-20	-3.4877673625858164e-34	7.384485638480896e-15	6.89129706400248e-15	0.009880122019226998	9.262522435922956e-21	2.5515122571080352e-11	1.7535151225373697e-18	2.4949966534005e-19	8.034801270865835e-26
18300000	0.00005993897761810889	-1.781183801501183e-20	-3.4877673625858164e-34	7.384485638480896e-15	6.89129706400248e-15	0.009880122019226998	9.179518010789964e-21	2.5515122571080352e-11	1.7535151225373697e-18	2.4949966534005e-19	8.034801270865835e-26
18400000	0.00005993897761810889	-1.781183801501183e-20	-3.4877673625858164e-34	7.384485638480896e-15	6.89129706400248e-15	0.009880122019226998	9.086634193490223e-21	2.5515122571080352e-11	1.7535151225373697e-18	2.4949966534005e-19	8.034801270865834e-26
18500000	0.00005993897761810889	-1.781183801501183e-20	-3.4877673625858164e-34	7.384485638480896e-15	6.89129706400248e-15	0.009880122019226998	8.984257047815241e-21	2.5515122571080352e-11	1.7535151225373697e-18	2.4949966534005e-19	8.034801270865834e-26
18600000	0.00005993897761810889	-1.781183801501183e-20	-3.4877673625858164e-34	7.384485638480896e-15	6.89129706400248e-15	0.009880122019226998	8.872772637556537e-21	2.5515122571080352e-11	1.7535151225373697e-18	2.4949966534004997e-19	8.034801270865834e-26
18700000	0.00005993897761810889	-1.781183801501183e-20	-3.4877673625858164e-34	7.384485638480896e-15	6.89129706400248e-15	0.009880122019226998	8.752567026505617e-21	2.5515122571080352e-11	1.7535151225373693e-18	2.4949966534004997e-19	8.034801270865832e-26
18800000	0.00005993897761810889	-1.781183801501183e-20	-3.4877673625858164e-34	7.384485638480896e-15	6.89129706400248e-15	0.009880122019226998	8.624026278453998e-21	2.5515122571080352e-11	1.7535151225373693e-18	2.4949966534004997e-19	8.034801270865832e-26
18900000	0.00005993897761810889	-1.781183801501183e-20	-3.4877673625858164e-34	7.384485638480896e-15	6.89129706400248e-15	0.009880122019226998	8.487536457193189e-21	2.5515122571080352e-11	1.7535151225373693e-18	2.4949966534004997e-19	8.034801270865832e-26
19000000	0.00005993897761810889	-1.781183801501183e-20	-3.4877673625858164e-34	7.384485638480896e-15	6.89129706400248e-15	0.009880122019226998	8.343483626514703e-21	2.5515122571080352e-11	1.7535151225373693e-18	2.4949966534004997e-19	8.034801270865832e-26
19100000	0.00005993897761810889	-1.781183801501183e-20	-3.4877673625858164e-34	7.384485638480896e-15	6.89129706400248e-15	0.009880122019226998	8.192253850210055e-21	2.5515122571080352e-11	1.7535151225373693e-18	2.494996653400499e-19	8.034801270865831e-26
19200000	0.00005993897761810889	-1.781183801501183e-20	-3.4877673625858164e-34	7.384485638480896e-15	6.89129706400248e-15	0.009880122019226998	8.034233192070753e-21	2.5515122571080352e-11	1.753515122537369e-18	2.494996653400499e-19	8.034801270865831e-26
19300000	0.00005993897761810889	-1.781183801501183e-20	-3.4877673625858164e-34	7.384485638480896e-15	6.89129706400248e-15	0.009880122019226998	7.869807715888311e-21	2.5515122571080352e-11	1.753515122537369e-18	2.494996653400499e-19	8.034801270865831e-26
19400000	0.00005993897761810889	-1.781183801501183e-20	-3.4877673625858164e-34	7.384485638480896e-15	6.89129706400248e-15	0.009880122019226998	7.699363485454242e-21	2.5515122571080352e-11	1.753515122537369e-18	2.494996653400499e-19	8.03480127086583e-26
19500000	0.00005993897761810889	-1.781183801501183e-20	-3.4877673625858164e-34	7.384485638480896e-15	6.89129706400248e-15	0.009880122019226998	7.523286564560056e-21	2.5515122571080352e-11	1.753515122537369e-18	2.494996653400499e-19	8.03480127086583e-26
19600000	0.00005993897761810889	-1.781183801501183e-20	-3.4877673625858164e-34	7.384485638480896e-15	6.89129706400248e-15	0.009880122019226998	7.341963016997269e-21	2.5515122571080352e-11	1.7535151225373685e-18	2.4949966534004987e-19	8.03480127086583e-26
19700000	0.00005993897761810889	-1.781183801501183e-20	-3.4877673625858164e-34	7.384485638480896e-15	6.89129706400248e-15	0.009880122019226998	7.15577890655739e-21	2.5515122571080352e-11	1.7535151225373685e-18	2.4949966534004987e-19	8.034801270865829e-26
19800000	0.00005993897761810889	-1.781183801501183e-20	-3.4877673625858164e-34	7.384485638480896e-15	6.89129706400248e-15	0.009880122019226998	6.965120297031931e-21	2.5515122571080352e-11	1.7535151225373685e-18	2.4949966534004987e-19	8.034801270865829e-26
19900000	0.00005993897761810889	-1.781183801501183e-20	-3.4877673625858164e-34	7.384485638480898e-15	6.89129706400248e-15	0.009880122019226998	6.7703732522124066e-21	2.5515122571080355e-11	1.7535151225373685e-18	2.4949966534004987e-19	8.034801270865829e-26
20000000	0.00005993897761810889	-1.781183801501183e-20	-3.4877673625858164e-34	7.384485638480898e-15	6.89129706400248e-15	0.009880122019226998	6.571923835890327e-21	2.5515122571080355e-11	1.7535151225373685e-18	2.494996653400498e-19	8.034801270865828e-26
20100000	0.00005993897761810889	-1.781183801501183e-20	-3.4877673625858164e-34	7.384485638480898e-15	6.89129706400248e-15	0.009880122019226998	6.370158111857207e-21	2.5515122571080355e-11	1.753515122537368e-18	2.494996653400498e-19	8.034801270865828e-26
20200000	0.00005993897761810889	-1.781183801501183e-20	-3.4877673625858164e-34	7.384485638480898e-15	6.89129706400248e-15	0.009880122019226998	6.1654621439045556e-21	2.5515122571080355e-11	1.753515122537368e-18	2.494996653400498e-19	8.034801270865828e-26
20300000	0.00005993897761810889	-1.781183801501183e-20	-3.4877673625858164e-34	7.384485638480898e-15	6.89129706400248e-15	0.009880122019226998	5.958221995823886e-21	2.5515122571080355e-11	1.753515122537368e-18	2.494996653400498e-19	8.034801270865827e-26
20400000	0.00005993897761810889	-1.781183801501183e-20	-3.4877673625858164e-34	7.384485638480898e-15	6.89129706400248e-15	0.009880122019226998	5.7488237314067125e-21	2.5515122571080355e-11	1.753515122537368e-18	2.4949966534004977e-19	8.034801270865827e-26
20500000	0.00005993897761810889	-1.781183801501183e-20	-3.4877673625858164e-34	7.384485638480898e-15	6.89129706400248e-15	0.009880122019226998	5.537653414444545e-21	2.5515122571080355e-11	1.7535151225373678e-18	2.4949966534004977e-19	8.034801270865827e-26
20600000	0.00005993897761810889	-1.781183801501183e-20	-3.4877673625858164e-34	7.384485638480898e-15	6.89129706400248e-15	0.009880122019226998	5.325097108728896e-21	2.5515122571080355e-11	1.7535151225373678e-18	2.4949966534004977e-19	8.034801270865825e-26
20700000	0.00005993897761810889	-1.781183801501183e-20	-3.4877673625858164e-34	7.384485638480898e-15	6.89129706400248e-15	0.009880122019226998	5.111540878051279e-21	2.5515122571080355e-11	1.7535151225373678e-18	2.4949966534004977e-19	8.034801270865825e-26
20800000	0.00005993897761810889	-1.781183801501183e-20	-3.4877673625858164e-34	7.384485638480898e-15	6.89129706400248e-15	0.009880122019226998	4.897370786203206e-21	2.5515122571080355e-11	1.7535151225373678e-18	2.4949966534004972e-19	8.034801270865825e-26
20900000	0.00005993897761810889	-1.781183801501183e-20	-3.4877673625858164e-34	7.384485638480898e-15	6.89129706400248e-15	0.009880122019226998	4.6829728969761875e-21	2.5515122571080355e-11	1.7535151225373674e-18	2.4949966534004972e-19	8.034801270865824e-26
21000000	0.00005993897761810889	-1.781183801501183e-20	-3.4877673625858164e-34	7.384485638480898e-15	6.89129706400248e-15	0.009880122019226998	4.468733274161738e-21	2.5515122571080355e-11	1.7535151225373674e-18	2.4949966534004972e-19	8.034801270865824e-26
21100000	0.00005993897761810888	-1.781183801501183e-20	-3.4877673625858164e-34	7.384485638480898e-15	6.89129706400248e-15	0.009880122019226998	4.255037981551369e-21	2.5515122571080355e-11	1.7535151225373674e-18	2.4949966534004972e-19	8.034801270865824e-26
21200000	0.00005993897761810888	-1.781183801501183e-20	-3.4877673625858164e-34	7.384485638480898e-15	6.89129706400248e-15	0.009880122019226998	4.042273082936592e-21	2.5515122571080355e-11	1.7535151225373674e-18	2.494996653400497e-19	8.034801270865823e-26
21300000	0.00005993897761810888	-1.781183801501183e-20	-3.4877673625858164e-34	7.384485638480898e-15	6.89129706400248e-15	0.009880122019226998	3.830824642108918e-21	2.5515122571080355e-11	1.7535151225373674e-18	2.494996653400497e-19	8.034801270865823e-26
21400000	0.00005993897761810888	-1.781183801501183e-20	-3.4877673625858164e-34	7.384485638480898e-15	6.89129706400248e-15	0.009880122019226998	3.6210787228598626e-21	2.5515122571080355e-11	1.753515122537367e-18	2.494996653400497e-19	8.034801270865823e-26
21500000	0.00005993897761810888	-1.781183801501183e-20	-3.4877673625858164e-34	7.384485638480898e-15	6.89129706400248e-15	0.009880122019226998	3.413421388980935e-21	2.5515122571080355e-11	1.753515122537367e-18	2.494996653400497e-19	8.034801270865822e-26
21600000	0.00005993897761810888	-1.781183801501183e-20	-3.4877673625858164e-34	7.384485638480898e-15	6.89129706400248e-15	0.009880122019226998	3.2082387042636497e-21	2.5515122571080355e-11	1.753515122537367e-18	2.4949966534004963e-19	8.034801270865822e-26
21700000	0.00005993897761810888	-1.781183801501183e-20	-3.4877673625858164e-34	7.384485638480898e-15	6.89129706400248e-15	0.009880122019226998	3.0059167324995173e-21	2.5515122571080355e-11	1.753515122537367e-18	2.4949966534004963e-19	8.034801270865822e-26
21800000	0.00005993897761810888	-1.781183801501183e-20	-3.4877673625858164e-34	7.384485638480898e-15	6.89129706400248e-15	0.009880122019226998	2.8068415374800514e-21	2.5515122571080355e-11	1.7535151225373666e-18	2.4949966534004963e-19	8.034801270865821e-26
21900000	0.00005993897761810888	-1.781183801501183e-20	-3.4877673625858164e-34	7.384485638480898e-15	6.89129706400248e-15	0.009880122019226998	2.6113991829967622e-21	2.5515122571080355e-11	1.7535151225373666e-18	2.4949966534004963e-19	8.034801270865821e-26
22000000	0.00005993897761810888	-1.781183801501183e-20	-3.4877673625858164e-34	7.384485638480898e-15	6.89129706400248e-15	0.009880122019226998	2.4199757328411644e-21	2.5515122571080355e-11	1.7535151225373666e-18	2.494996653400496e-19	8.034801270865821e-26
22100000	0.00005993897761810888	-1.781183801501183e-20	-3.4877673625858164e-34	7.384485638480898e-15	6.89129706400248e-15	0.009880122019226998	2.2329572508047684e-21	2.5515122571080355e-11	1.7535151225373666e-18	2.494996653400496e-19	8.034801270865821e-26
22200000	0.00005993897761810888	-1.781183801501183e-20	-3.4877673625858164e-34	7.384485638480898e-15	6.89129706400248e-15	0.009880122019226998	2.050729800679087e-21	2.5515122571080355e-11	1.7535151225373666e-18	2.494996653400496e-19	8.03480127086582e-26
22300000	0.00005993897761810888	-1.781183801501183e-20	-3.4877673625858164e-34	7.384485638480898e-15	6.89129706400248e-15	0.009880122019226998	1.8736794462556326e-21	2.5515122571080355e-11	1.7535151225373662e-18	2.494996653400496e-19	8.03480127086582e-26
22400000	0.00005993897761810888	-1.781183801501183e-20	-3.4877673625858164e-34	7.384485638480898e-15	6.89129706400248e-15	0.009880122019226998	1.7021922513259174e-21	2.5515122571080355e-11	1.7535151225373662e-18	2.4949966534004953e-19	8.03480127086582e-26
22500000	0.00005993897761810888	-1.781183801501183e-20	-3.4877673625858164e-34	7.384485638480898e-15	6.89129706400248e-15	0.009880122019226998	1.5366542796814533e-21	2.5515122571080355e-11	1.7535151225373662e-18	2.4949966534004953e-19	8.034801270865819e-26
22600000	0.00005993897761810888	-1.781183801501183e-20	-3.4877673625858164e-34	7.384485638480898e-15	6.89129706400248e-15	0.009880122019226998	1.3774515951137528e-21	2.5515122571080355e-11	1.7535151225373662e-18	2.4949966534004953e-19	8.034801270865819e-26
22700000	0.00005993897761810888	-1.781183801501183e-20	-3.4877673625858164e-34	7.384485638480898e-15	6.89129706400248e-15	0.009880122019226998	1.224970261414328e-21	2.5515122571080355e-11	1.7535151225373662e-18	2.4949966534004953e-19	8.034801270865819e-26
22800000	0.00005993897761810888	-1.781183801501183e-20	-3.4877673625858164e-34	7.384485638480898e-15	6.89129706400248e-15	0.009880122019226998	1.0795963423746913e-21	2.5515122571080355e-11	1.753515122537366e-18	2.4949966534004953e-19	8.034801270865817e-26
22900000	0.00005993897761810888	-1.781183801501183e-20	-3.4877673625858164e-34	7.384485638480898e-15	6.89129706400248e-15	0.009880122019226998	9.41715901786355e-22	2.5515122571080355e-11	1.753515122537366e-18	2.494996653400495e-19	8.034801270865817e-26
23000000	0.00005993897761810888	-1.781183801501183e-20	-3.4877673625858164e-34	7.384485638480898e-15	6.89129706400248e-15	0.009880122019226998	8.117150034408308e-22	2.5515122571080355e-11	1.753515122537366e-18	2.494996653400495e-19	8.034801270865817e-26
23100000	0.00005993897761810888	-1.781183801501183e-20	-3.4877673625858164e-34	7.384485638480898e-15	6.89129706400248e-15	0.009880122019226998	6.899797111296315e-22	2.5515122571080355e-11	1.753515122537366e-18	2.494996653400495e-19	8.034801270865817e-26
23200000	0.00005993897761810888	-1.781183801501183e-20	-3.4877673625858164e-34	7.384485638480898e-15	6.89129706400248e-15	0.009880122019226998	5.76896088644269e-22	2.5515122571080355e-11	1.753515122537366e-18	2.494996653400495e-19	8.034801270865816e-26
23300000	0.00005993897761810888	-1.781183801501183e-20	-3.4877673625858164e-34	7.384485638480898e-15	6.89129706400248e-15	0.009880122019226998	4.7285019977625565e-22	2.5515122571080355e-11	1.7535151225373655e-18	2.494996653400495e-19	8.034801270865816e-26
23400000	0.00005993897761810888	-1.781183801501183e-20	-3.4877673625858164e-34	7.384485638480898e-15	6.89129706400248e-15	0.009880122019226998	3.7822810831710365e-22	2.5515122571080355e-11	1.7535151225373655e-18	2.4949966534004944e-19	8.034801270865816e-26
23500000	0.00005993897761810888	-1.781183801501183e-20	-3.4877673625858164e-34	7.384485638480898e-15	6.89129706400248e-15	0.009880122019226998	2.934158780583253e-22	2.5515122571080355e-11	1.7535151225373655e-18	2.4949966534004944e-19	8.034801270865816e-26
23600000	0.00005993897761810888	-1.781183801501183e-20	-3.4877673625858164e-34	7.384485638480898e-15	6.89129706400248e-15	0.009880122019226998	2.1879957279143264e-22	2.5515122571080355e-11	1.7535151225373655e-18	2.4949966534004944e-19	8.034801270865815e-26
23700000	0.00005993897761810888	-1.781183801501183e-20	-3.4877673625858164e-34	7.384485638480898e-15	6.89129706400248e-15	0.009880122019226998	1.5476525630793806e-22	2.5515122571080355e-11	1.7535151225373655e-18	2.4949966534004944e-19	8.034801270865815e-26
23800000	0.00005993897761810888	-1.781183801501183e-20	-3.4877673625858164e-34	7.384485638480898e-15	6.89129706400248e-15	0.009880122019226998	1.0169899239935375e-22	2.5515122571080355e-11	1.7535151225373655e-18	2.4949966534004944e-19	8.034801270865815e-26
23900000	0.00005993897761810888	-1.781183801501183e-20	-3.4877673625858164e-34	7.384485638480898e-15	6.89129706400248e-15	0.009880122019226998	5.99868448571919e-23	2.5515122571080355e-11	1.753515122537365e-18	2.494996653400494e-19	8.034801270865815e-26
24000000	0.00005993897761810888	-1.781183801501183e-20	-3.4877673625858164e-34	7.384485638480898e-15	6.89129706400248e-15	0.009880122019226998	3.001487747296477e-23	2.5515122571080355e-11	1.753515122537365e-18	2.494996653400494e-19	8.034801270865814e-26
24100000	0.00005993897761810888	-1.781183801501183e-20	-3.4877673625858164e-34	7.384485638480898e-15	6.89129706400248e-15	0.009880122019226998	1.2169154038184573e-23	2.5515122571080355e-11	1.753515122537365e-18	2.494996653400494e-19	8.034801270865814e-26
24200000	0.00005993897761810888	-1.781183801501183e-20	-3.4877673625858164e-34	7.384485638480898e-15	6.89129706400248e-15	0.009880122019226998	6.797932338753337e-24	2.5515122571080355e-11	1.753515122537365e-18	2.494996653400494e-19	8.034801270865814e-26
24300000	0.00005993897761810888	-1.781183801501183e-20	-3.4877673625858164e-34	7.384485638480898e-15	6.89129706400248e-15	0.009880122019226998	6.86080007122389e-24	2.5515122571080355e-11	1.753515122537365e-18	2.494996653400494e-19	8.034801270865814e-26
24400000	0.00005993897761810888	-1.781183801501183e-20	-3.4877673625858164e-34	7.384485638480898e-15	6.89129706400248e-15	0.009880122019226998	6.921135876135911e-24	2.5515122571080355e-11	1.753515122537365e-18	2.494996653400494e-19	8.034801270865814e-26
24500000	0.00005993897761810888	-1.781183801501183e-20	-3.4877673625858164e-34	7.384485638480898e-15	6.89129706400248e-15	0.009880122019226998	6.978978355800495e-24	2.5515122571080355e-11	1.753515122537365e-18	2.494996653400494e-19	8.034801270865813e-26
24600000	0.00005993897761810888	-1.781183801501183e-20	-3.4877673625858164e-34	7.384485638480898e-15	6.89129706400248e-15	0.009880122019226998	7.034366112528734e-24	2.5515122571080355e-11	1.753515122537365e-18	2.4949966534004934e-19	8.034801270865813e-26
24700000	0.00005993897761810888	-1.781183801501183e-20	-3.4877673625858164e-34	7.384485638480898e-15	6.89129706400248e-15	0.009880122019226998	7.087337748631719e-24	2.5515122571080355e-11	1.7535151225373647e-18	2.4949966534004934e-19	8.034801270865813e-26
24800000	0.00005993897761810888	-1.781183801501183e-20	-3.4877673625858164e-34	7.384485638480898e-15	6.89129706400248e-15	0.009880122019226998	7.137931866420542e-24	2.5515122571080355e-11	1.7535151225373647e-18	2.4949966534004934e-19	8.034801270865813e-26
24900000	0.00005993897761810888	-1.781183801501183e-20	-3.4877673625858164e-34	7.384485638480898e-15	6.89129706400248e-15	0.009880122019226998	7.186187068206296e-24	2.5515122571080355e-11	1.7535151225373647e-18	2.4949966534004934e-19	8.034801270865813e-26
25000000	0.00005993897761810888	-1.781183801501183e-20	-3.4877673625858164e-34	7.384485638480898e-15	6.89129706400248e-15	0.009880122019226998	7.232141956300074e-24	2.5515122571080355e-11	1.7535151225373647e-18	2.4949966534004934e-19	8.034801270865813e-26
25100000	0.00005993897761810888	-1.781183801501183e-20	-3.4877673625858164e-34	7.384485638480898e-15	6.89129706400248e-15	0.009880122019226998	7.275835133012967e-24	2.5515122571080355e-11	1.7535151225373647e-18	2.4949966534004934e-19	8.034801270865813e-26
25200000	0.00005993897761810888	-1.781183801501183e-20	-3.4877673625858164e-34	7.384485638480898e-15	6.89129706400248e-15	0.009880122019226998	7.317305200656068e-24	2.5515122571080355e-11	1.7535151225373647e-18	2.4949966534004934e-19	8.034801270865812e-26
25300000	0.00005993897761810888	-1.781183801501183e-20	-3.4877673625858164e-34	7.384485638480898e-15	6.89129706400248e-15	0.009880122019226998	7.356590761540469e-24	2.5515122571080355e-11	1.7535151225373647e-18	2.4949966534004934e-19	8.034801270865812e-26
25400000	0.00005993897761810888	-1.781183801501183e-20	-3.4877673625858164e-34	7.384485638480898e-15	6.89129706400248e-15	0.009880122019226998	7.393730417977264e-24	2.5515122571080355e-11	1.7535151225373647e-18	2.4949966534004934e-19	8.034801270865812e-26
25500000	0.00005993897761810888	-1.781183801501183e-20	-3.4877673625858164e-34	7.384485638480898e-15	6.89129706400248e-15	0.009880122019226998	7.428762772277542e-24	2.5515122571080355e-11	1.7535151225373647e-18	2.4949966534004934e-19	8.034801270865812e-26
25600000	0.00005993897761810888	-1.781183801501183e-20	-3.4877673625858164e-34	7.384485638480898e-15	6.89129706400248e-15	0.009880122019226998	7.461726426752398e-24	2.5515122571080355e-11	1.7535151225373647e-18	2.494996653400493e-19	8.034801270865812e-26
25700000	0.00005993897761810888	-1.781183801501183e-20	-3.4877673625858164e-34	7.384485638480898e-15	6.89129706400248e-15	0.009880122019226998	7.492659983712922e-24	2.5515122571080355e-11	1.7535151225373647e-18	2.494996653400493e-19	8.034801270865812e-26
25800000	0.00005993897761810888	-1.781183801501183e-20	-3.4877673625858164e-34	7.384485638480898e-15	6.89129706400248e-15	0.009880122019226998	7.521602045470209e-24	2.5515122571080355e-11	1.7535151225373647e-18	2.494996653400493e-19	8.034801270865812e-26
25900000	0.00005993897761810888	-1.781183801501183e-20	-3.4877673625858164e-34	7.384485638480898e-15	6.89129706400248e-15	0.009880122019226998	7.548591214335349e-24	2.5515122571080355e-11	1.7535151225373643e-18	2.494996653400493e-19	8.034801270865812e-26
26000000	0.00005993897761810888	-1.781183801501183e-20	-3.4877673625858164e-34	7.384485638480898e-15	6.89129706400248e-15	0.009880122019226998	7.573666092619435e-24	2.5515122571080355e-11	1.7535151225373643e-18	2.494996653400493e-19	8.034801270865812e-26
26100000	0.00005993897761810888	-1.781183801501183e-20	-3.4877673625858164e-34	7.384485638480898e-15	6.89129706400248e-15	0.009880122019226998	7.59686528263356e-24	2.5515122571080355e-11	1.7535151225373643e-18	2.494996653400493e-19	8.034801270865812e-26
26200000	0.00005993897761810888	-1.781183801501183e-20	-3.4877673625858164e-34	7.384485638480898e-15	6.89129706400248e-15	0.009880122019226998	7.618227386688816e-24	2.5515122571080355e-11	1.7535151225373643e-18	2.494996653400493e-19	8.03480127086581e-26
26300000	0.00005993897761810888	-1.781183801501183e-20	-3.4877673625858164e-34	7.384485638480898e-15	6.89129706400248e-15	0.009880122019226998	7.637791007096295e-24	2.5515122571080355e-11	1.7535151225373643e-18	2.494996653400493e-19	8.03480127086581e-26
26400000	0.00005993897761810888	-1.781183801501183e-20	-3.4877673625858164e-34	7.384485638480898e-15	6.89129706400248e-15	0.009880122019226998	7.655594746167089e-24	2.5515122571080355e-11	1.7535151225373643e-18	2.494996653400493e-19	8.03480127086581e-26
26500000	0.00005993897761810888	-1.781183801501183e-20	-3.4877673625858164e-34	7.384485638480898e-15	6.89129706400248e-15	0.009880122019226998	7.671677206212291e-24	2.5515122571080355e-11	1.7535151225373643e-18	2.494996653400493e-19	8.03480127086581e-26
26600000	0.00005993897761810888	-1.781183801501183e-20	-3.4877673625858164e-34	7.384485638480898e-15	6.89129706400248e-15	0.009880122019226998	7.686076989542993e-24	2.5515122571080355e-11	1.7535151225373643e-18	2.494996653400493e-19	8.03480127086581e-26
26700000	0.00005993897761810888	-1.781183801501183e-20	-3.4877673625858164e-34	7.384485638480898e-15	6.89129706400248e-15	0.009880122019226998	7.698832698470287e-24	2.5515122571080355e-11	1.7535151225373643e-18	2.494996653400493e-19	8.03480127086581e-26
26800000	0.00005993897761810888	-1.781183801501183e-20	-3.4877673625858164e-34	7.384485638480898e-15	6.89129706400248e-15	0.009880122019226998	7.709982935305264e-24	2.5515122571080355e-11	1.7535151225373643e-18	2.494996653400493e-19	8.03480127086581e-26
26900000	0.00005993897761810888	-1.781183801501183e-20	-3.4877673625858164e-34	7.384485638480898e-15	6.89129706400248e-15	0.009880122019226998	7.71956630235902e-24	2.5515122571080355e-11	1.7535151225373643e-18	2.494996653400493e-19	8.03480127086581e-26
27000000	0.00005993897761810888	-1.781183801501183e-20	-3.4877673625858164e-34	7.384485638480898e-15	6.89129706400248e-15	0.009880122019226998	7.727621401942645e-24	2.5515122571080355e-11	1.7535151225373643e-18	2.494996653400493e-19	8.03480127086581e-26
27100000	0.00005993897761810888	-1.781183801501183e-20	-3.4877673625858164e-34	7.384485638480898e-15	6.89129706400248e-15	0.009880122019226998	7.73418683636723e-24	2.5515122571080355e-11	1.7535151225373643e-18	2.494996653400493e-19	8.03480127086581e-26
27200000	0.00005993897761810888	-1.781183801501183e-20	-3.4877673625858164e-34	7.384485638480898e-15	6.89129706400248e-15	0.009880122019226998	7.73930120794387e-24	2.5515122571080355e-11	1.7535151225373643e-18	2.494996653400493e-19	8.03480127086581e-26
27300000	0.00005993897761810888	-1.781183801501183e-20	-3.4877673625858164e-34	7.384485638480898e-15	6.89129706400248e-15	0.009880122019226998	7.743003118983655e-24	2.5515122571080355e-11	1.7535151225373643e-18	2.494996653400493e-19	8.03480127086581e-26
27400000	0.00005993897761810888	-1.781183801501183e-20	-3.4877673625858164e-34	7.384485638480898e-15	6.89129706400248e-15	0.009880122019226998	7.745331171797677e-24	2.5515122571080355e-11	1.7535151225373643e-18	2.494996653400493e-19	8.03480127086581e-26
27500000	0.00005993897761810888	-1.781183801501183e-20	-3.4877673625858164e-34	7.384485638480898e-15	6.89129706400248e-15	0.009880122019226998	7.746323968697031e-24	2.5515122571080355e-11	1.7535151225373643e-18	2.494996653400493e-19	8.03480127086581e-26
27600000	0.00005993897761810888	-1.781183801501183e-20	-3.4877673625858164e-34	7.384485638480898e-15	6.89129706400248e-15	0.009880122019226998	7.74602011199281e-24	2.5515122571080355e-11	1.7535151225373643e-18	2.494996653400493e-19	8.03480127086581e-26
27700000	0.00005993897761810888	-1.781183801501183e-20	-3.4877673625858164e-34	7.384485638480898e-15	6.89129706400248e-15	0.009880122019226998	7.7444582039961e-24	2.5515122571080355e-11	1.7535151225373643e-18	2.494996653400493e-19	8.03480127086581e-26
27800000	0.00005993897761810888	-1.781183801501183e-20	-3.4877673625858164e-34	7.384485638480898e-15	6.89129706400248e-15	0.009880122019226998	7.741676847018e-24	2.5515122571080355e-11	1.7535151225373643e-18	2.494996653400493e-19	8.03480127086581e-26
27900000	0.00005993897761810888	-1.781183801501183e-20	-3.4877673625858164e-34	7.384485638480898e-15	6.89129706400248e-15	0.009880122019226998	7.7377146433696e-24	2.5515122571080355e-11	1.7535151225373643e-18	2.494996653400493e-19	8.03480127086581e-26
28000000	0.00005993897761810888	-1.781183801501183e-20	-3.4877673625858164e-34	7.384485638480898e-15	6.89129706400248e-15	0.009880122019226998	7.73261019536199e-24	2.5515122571080355e-11	1.7535151225373643e-18	2.494996653400493e-19	8.03480127086581e-26
28100000	0.00005993897761810888	-1.781183801501183e-20	-3.4877673625858164e-34	7.384485638480898e-15	6.89129706400248e-15	0.009880122019226998	7.726402105306265e-24	2.5515122571080355e-11	1.7535151225373643e-18	2.494996653400493e-19	8.03480127086581e-26
28200000	0.00005993897761810888	-1.781183801501183e-20	-3.4877673625858164e-34	7.384485638480898e-15	6.89129706400248e-15	0.009880122019226998	7.719128975513517e-24	2.5515122571080355e-11	1.7535151225373643e-18	2.494996653400493e-19	8.03480127086581e-26
28300000	0.00005993897761810888	-1.781183801501183e-20	-3.4877673625858164e-34	7.384485638480898e-15	6.89129706400248e-15	0.009880122019226998	7.710829408294838e-24	2.5515122571080355e-11	1.7535151225373643e-18	2.494996653400493e-19	8.03480127086581e-26
28400000	0.00005993897761810888	-1.781183801501183e-20	-3.4877673625858164e-34	7.384485638480898e-15	6.89129706400248e-15	0.009880122019226998	7.701542005961319e-24	2.5515122571080355e-11	1.7535151225373643e-18	2.494996653400493e-19	8.03480127086581e-26
28500000	0.00005993897761810888	-1.781183801501183e-20	-3.4877673625858164e-34	7.384485638480898e-15	6.89129706400248e-15	0.009880122019226998	7.691305370824054e-24	2.5515122571080355e-11	1.7535151225373643e-18	2.494996653400493e-19	8.03480127086581e-26
28600000	0.00005993897761810888	-1.781183801501183e-20	-3.4877673625858164e-34	7.384485638480898e-15	6.89129706400248e-15	0.009880122019226998	7.680158105194136e-24	2.5515122571080355e-11	1.7535151225373647e-18	2.494996653400493e-19	8.03480127086581e-26
28700000	0.00005993897761810888	-1.781183801501183e-20	-3.4877673625858164e-34	7.384485638480898e-15	6.89129706400248e-15	0.009880122019226998	7.668138811382655e-24	2.5515122571080355e-11	1.7535151225373647e-18	2.494996653400493e-19	8.03480127086581e-26
28800000	0.00005993897761810888	-1.781183801501183e-20	-3.4877673625858164e-34	7.384485638480898e-15	6.89129706400248e-15	0.009880122019226998	7.655286091700704e-24	2.5515122571080355e-11	1.7535151225373647e-18	2.494996653400493e-19	8.03480127086581e-26
28900000	0.00005993897761810888	-1.781183801501183e-20	-3.4877673625858164e-34	7.384485638480898e-15	6.89129706400248e-15	0.009880122019226998	7.641638548459376e-24	2.5515122571080355e-11	1.7535151225373647e-18	2.494996653400493e-19	8.03480127086581e-26
29000000	0.00005993897761810888	-1.781183801501183e-20	-3.4877673625858164e-34	7.384485638480898e-15	6.89129706400248e-15	0.009880122019226998	7.627234783969762e-24	2.5515122571080355e-11	1.7535151225373647e-18	2.494996653400493e-19	8.03480127086581e-26
29100000	0.00005993897761810888	-1.781183801501183e-20	-3.4877673625858164e-34	7.384485638480898e-15	6.89129706400248e-15	0.009880122019226998	7.612113400542955e-24	2.5515122571080355e-11	1.7535151225373647e-18	2.494996653400493e-19	8.03480127086581e-26
29200000	0.00005993897761810888	-1.781183801501183e-20	-3.4877673625858164e-34	7.384485638480898e-15	6.89129706400248e-15	0.009880122019226998	7.59631300049005e-24	2.5515122571080355e-11	1.7535151225373647e-18	2.494996653400493e-19	8.034801270865812e-26
29300000	0.00005993897761810888	-1.781183801501183e-20	-3.4877673625858164e-34	7.384485638480898e-15	6.89129706400248e-15	0.009880122019226998	7.579872186122134e-24	2.5515122571080355e-11	1.7535151225373647e-18	2.494996653400493e-19	8.034801270865812e-26
29400000	0.00005993897761810888	-1.781183801501183e-20	-3.4877673625858164e-34	7.384485638480898e-15	6.89129706400248e-15	0.009880122019226998	7.562829559750303e-24	2.5515122571080355e-11	1.7535151225373647e-18	2.494996653400493e-19	8.034801270865812e-26
29500000	0.00005993897761810888	-1.781183801501183e-20	-3.4877673625858164e-34	7.384485638480898e-15	6.89129706400248e-15	0.009880122019226998	7.545223723685649e-24	2.5515122571080355e-11	1.7535151225373647e-18	2.494996653400493e-19	8.034801270865812e-26
29600000	0.00005993897761810888	-1.781183801501183e-20	-3.4877673625858164e-34	7.384485638480898e-15	6.89129706400248e-15	0.009880122019226998	7.527093280239262e-24	2.5515122571080355e-11	1.7535151225373647e-18	2.494996653400493e-19	8.034801270865812e-26
29700000	0.00005993897761810888	-1.781183801501183e-20	-3.4877673625858164e-34	7.384485638480898e-15	6.89129706400248e-15	0.009880122019226998	7.508476831722236e-24	2.5515122571080355e-11	1.7535151225373647e-18	2.494996653400493e-19	8.034801270865812e-26
29800000	0.00005993897761810888	-1.781183801501183e-20	-3.4877673625858164e-34	7.384485638480898e-15	6.89129706400248e-15	0.009880122019226998	7.489412980445665e-24	2.5515122571080355e-11	1.7535151225373647e-18	2.494996653400493e-19	8.034801270865812e-26
29900000	0.00005993897761810888	-1.781183801501183e-20	-3.4877673625858164e-34	7.384485638480898e-15	6.89129706400248e-15	0.009880122019226998	7.469940328720639e-24	2.5515122571080355e-11	1.7535151225373647e-18	2.494996653400493e-19	8.034801270865812e-26
30000000	0.00005993897761810888	-1.781183801501183e-20	-3.4877673625858164e-34	7.384485638480898e-15	6.89129706400248e-15	0.009880122019226998	7.45009747885825e-24	2.5515122571080355e-11	1.7535151225373647e-18	2.494996653400493e-19	8.034801270865812e-26
30100000	0.00005993897761810888	-1.781183801501183e-20	-3.4877673625858164e-34	7.384485638480898e-15	6.89129706400248e-15	0.009880122019226998	7.42992303316959e-24	2.5515122571080355e-11	1.7535151225373647e-18	2.494996653400493e-19	8.034801270865812e-26
30200000	0.00005993897761810888	-1.781183801501183e-20	-3.4877673625858164e-34	7.384485638480898e-15	6.89129706400248e-15	0.009880122019226998	7.409455593965755e-24	2.5515122571080355e-11	1.7535151225373647e-18	2.494996653400493e-19	8.034801270865812e-26
30300000	0.00005993897761810888	-1.781183801501183e-20	-3.4877673625858164e-34	7.384485638480898e-15	6.89129706400248e-15	0.009880122019226998	7.388733763557833e-24	2.5515122571080355e-11	1.7535151225373647e-18	2.494996653400493e-19	8.034801270865812e-26
30400000	0.00005993897761810888	-1.781183801501183e-20	-3.4877673625858164e-34	7.384485638480898e-15	6.89129706400248e-15	0.009880122019226998	7.367796144256917e-24	2.5515122571080355e-11	1.7535151225373647e-18	2.494996653400493e-19	8.034801270865812e-26
30500000	0.00005993897761810888	-1.781183801501183e-20	-3.4877673625858164e-34	7.384485638480898e-15	6.89129706400248e-15	0.009880122019226998	7.346681338374102e-24	2.5515122571080355e-11	1.7535151225373647e-18	2.494996653400493e-19	8.034801270865812e-26
30600000	0.00005993897761810888	-1.781183801501183e-20	-3.4877673625858164e-34	7.384485638480898e-15	6.89129706400248e-15	0.009880122019226998	7.325427948220478e-24	2.5515122571080355e-11	1.753515122537365e-18	2.494996653400493e-19	8.034801270865812e-26
30700000	0.00005993897761810888	-1.781183801501183e-20	-3.4877673625858164e-34	7.384485638480898e-15	6.89129706400248e-15	0.009880122019226998	7.304074576107137e-24	2.5515122571080355e-11	1.753515122537365e-18	2.494996653400493e-19	8.034801270865812e-26
30800000	0.00005993897761810888	-1.781183801501183e-20	-3.4877673625858164e-34	7.384485638480898e-15	6.89129706400248e-15	0.009880122019226998	7.282659824345173e-24	2.5515122571080355e-11	1.753515122537365e-18	2.494996653400493e-19	8.034801270865812e-26
30900000	0.00005993897761810888	-1.781183801501183e-20	-3.4877673625858164e-34	7.384485638480896e-15	6.89129706400248e-15	0.009880122019226998	7.261222295245677e-24	2.5515122571080352e-11	1.753515122537365e-18	2.494996653400493e-19	8.034801270865813e-26
31000000	0.00005993897761810888	-1.781183801501183e-20	-3.4877673625858164e-34	7.384485638480896e-15	6.89129706400248e-15	0.009880122019226998	7.239800591119741e-24	2.5515122571080352e-11	1.753515122537365e-18	2.494996653400493e-19	8.034801270865813e-26
31100000	0.00005993897761810888	-1.781183801501183e-20	-3.4877673625858164e-34	7.384485638480896e-15	6.89129706400248e-15	0.009880122019226998	7.21843331427846e-24	2.5515122571080352e-11	1.753515122537365e-18	2.494996653400493e-19	8.034801270865813e-26
31200000	0.00005993897761810888	-1.781183801501183e-20	-3.4877673625858164e-34	7.384485638480896e-15	6.89129706400248e-15	0.009880122019226998	7.197159067032922e-24	2.5515122571080352e-11	1.753515122537365e-18	2.494996653400493e-19	8.034801270865813e-26
31300000	0.00005993897761810888	-1.781183801501183e-20	-3.4877673625858164e-34	7.384485638480896e-15	6.89129706400248e-15	0.009880122019226998	7.176016451694223e-24	2.5515122571080352e-11	1.753515122537365e-18	2.494996653400493e-19	8.034801270865813e-26
31400000	0.00005993897761810888	-1.781183801501183e-20	-3.4877673625858164e-34	7.384485638480896e-15	6.89129706400248e-15	0.009880122019226998	7.155044070573453e-24	2.5515122571080352e-11	1.753515122537365e-18	2.494996653400493e-19	8.034801270865813e-26
31500000	0.00005993897761810888	-1.781183801501183e-20	-3.4877673625858164e-34	7.384485638480896e-15	6.89129706400248e-15	0.009880122019226998	7.134280525981705e-24	2.5515122571080352e-11	1.753515122537365e-18	2.494996653400493e-19	8.034801270865813e-26
31600000	0.00005993897761810888	-1.781183801501183e-20	-3.4877673625858164e-34	7.384485638480896e-15	6.89129706400248e-15	0.009880122019226998	7.113764420230072e-24	2.5515122571080352e-11	1.753515122537365e-18	2.494996653400493e-19	8.034801270865813e-26
31700000	0.00005993897761810888	-1.781183801501183e-20	-3.4877673625858164e-34	7.384485638480896e-15	6.89129706400248e-15	0.009880122019226998	7.093534355629646e-24	2.5515122571080352e-11	1.753515122537365e-18	2.494996653400493e-19	8.034801270865813e-26
31800000	0.00005993897761810888	-1.781183801501183e-20	-3.4877673625858164e-34	7.384485638480896e-15	6.89129706400248e-15	0.009880122019226998	7.073628934491519e-24	2.5515122571080352e-11	1.753515122537365e-18	2.4949966534004934e-19	8.034801270865813e-26
31900000	0.00005993897761810888	-1.781183801501183e-20	-3.4877673625858164e-34	7.384485638480896e-15	6.89129706400248e-15	0.009880122019226998	7.054086759126783e-24	2.5515122571080352e-11	1.753515122537365e-18	2.4949966534004934e-19	8.034801270865813e-26
32000000	0.00005993897761810888	-1.781183801501183e-20	-3.4877673625858164e-34	7.384485638480896e-15	6.89129706400248e-15	0.009880122019226998	7.03494643184653e-24	2.5515122571080352e-11	1.753515122537365e-18	2.4949966534004934e-19	8.034801270865813e-26
32100000	0.00005993897761810888	-1.781183801501183e-20	-3.4877673625858164e-34	7.384485638480896e-15	6.89129706400248e-15	0.009880122019226998	7.016246554961852e-24	2.5515122571080352e-11	1.753515122537365e-18	2.4949966534004934e-19	8.034801270865813e-26
32200000	0.00005993897761810888	-1.781183801501183e-20	-3.4877673625858164e-34	7.384485638480896e-15	6.89129706400248e-15	0.009880122019226998	6.998025730783844e-24	2.5515122571080352e-11	1.753515122537365e-18	2.4949966534004934e-19	8.034801270865813e-26
32300000	0.00005993897761810888	-1.781183801501183e-20	-3.4877673625858164e-34	7.384485638480896e-15	6.89129706400248e-15	0.009880122019226998	6.980322561623594e-24	2.5515122571080352e-11	1.753515122537365e-18	2.4949966534004934e-19	8.034801270865813e-26
32400000	0.00005993897761810888	-1.781183801501183e-20	-3.4877673625858164e-34	7.384485638480896e-15	6.89129706400248e-15	0.009880122019226998	6.9631756497922e-24	2.5515122571080352e-11	1.753515122537365e-18	2.4949966534004934e-19	8.034801270865813e-26
32500000	0.00005993897761810888	-1.781183801501183e-20	-3.4877673625858164e-34	7.384485638480896e-15	6.89129706400248e-15	0.009880122019226998	6.946623597600749e-24	2.5515122571080352e-11	1.7535151225373655e-18	2.4949966534004934e-19	8.034801270865813e-26
32600000	0.00005993897761810888	-1.781183801501183e-20	-3.4877673625858164e-34	7.384485638480896e-15	6.89129706400248e-15	0.009880122019226998	6.930705007360335e-24	2.5515122571080352e-11	1.7535151225373655e-18	2.4949966534004934e-19	8.034801270865814e-26
32700000	0.00005993897761810888	-1.781183801501183e-20	-3.4877673625858164e-34	7.384485638480896e-15	6.89129706400248e-15	0.009880122019226998	6.915458481382051e-24	2.5515122571080352e-11	1.7535151225373655e-18	2.4949966534004934e-19	8.034801270865814e-26
32800000	0.00005993897761810888	-1.781183801501183e-20	-3.4877673625858164e-34	7.384485638480896e-15	6.89129706400248e-15	0.009880122019226998	6.900922621976989e-24	2.5515122571080352e-11	1.7535151225373655e-18	2.4949966534004934e-19	8.034801270865814e-26
32900000	0.00005993897761810888	-1.781183801501183e-20	-3.4877673625858164e-34	7.384485638480896e-15	6.89129706400248e-15	0.009880122019226998	6.887136031456242e-24	2.5515122571080352e-11	1.7535151225373655e-18	2.4949966534004934e-19	8.034801270865814e-26
33000000	0.00005993897761810888	-1.781183801501183e-20	-3.4877673625858164e-34	7.384485638480896e-15	6.89129706400248e-15	0.009880122019226998	6.8741373121309e-24	2.5515122571080352e-11	1.7535151225373655e-18	2.4949966534004934e-19	8.034801270865814e-26
33100000	0.00005993897761810888	-1.781183801501183e-20	-3.4877673625858164e-34	7.384485638480896e-15	6.89129706400248e-15	0.009880122019226998	6.861965066312058e-24	2.5515122571080352e-11	1.7535151225373655e-18	2.4949966534004934e-19	8.034801270865814e-26
33200000	0.00005993897761810888	-1.781183801501183e-20	-3.4877673625858164e-34	7.384485638480896e-15	6.89129706400248e-15	0.009880122019226998	6.850657896310806e-24	2.5515122571080352e-11	1.7535151225373655e-18	2.4949966534004934e-19	8.034801270865814e-26
33300000	0.00005993897761810888	-1.781183801501183e-20	-3.4877673625858164e-34	7.384485638480896e-15	6.89129706400248e-15	0.009880122019226998	6.840254404438237e-24	2.5515122571080352e-11	1.7535151225373655e-18	2.4949966534004934e-19	8.034801270865814e-26
33400000	0.00005993897761810888	-1.781183801501183e-20	-3.4877673625858164e-34	7.384485638480896e-15	6.89129706400248e-15	0.009880122019226998	6.830793193005445e-24	2.5515122571080352e-11	1.7535151225373655e-18	2.4949966534004934e-19	8.034801270865814e-26
33500000	0.00005993897761810888	-1.781183801501183e-20	-3.4877673625858164e-34	7.384485638480896e-15	6.89129706400248e-15	0.009880122019226998	6.82231286432352e-24	2.5515122571080352e-11	1.7535151225373655e-18	2.4949966534004934e-19	8.034801270865814e-26
33600000	0.00005993897761810888	-1.781183801501183e-20	-3.4877673625858164e-34	7.384485638480896e-15	6.89129706400248e-15	0.009880122019226998	6.814852020703555e-24	2.5515122571080352e-11	1.7535151225373655e-18	2.4949966534004934e-19	8.034801270865814e-26
33700000	0.00005993897761810888	-1.781183801501183e-20	-3.4877673625858164e-34	7.384485638480896e-15	6.89129706400248e-15	0.009880122019226998	6.808449264456643e-24	2.5515122571080352e-11	1.7535151225373655e-18	2.4949966534004934e-19	8.034801270865814e-26
33800000	0.00005993897761810888	-1.781183801501183e-20	-3.4877673625858164e-34	7.384485638480896e-15	6.89129706400248e-15	0.009880122019226998	6.803143197893876e-24	2.5515122571080352e-11	1.7535151225373655e-18	2.4949966534004934e-19	8.034801270865814e-26
33900000	0.00005993897761810888	-1.781183801501183e-20	-3.4877673625858164e-34	7.384485638480896e-15	6.89129706400248e-15	0.009880122019226998	6.798972423326345e-24	2.5515122571080352e-11	1.7535151225373655e-18	2.4949966534004934e-19	8.034801270865814e-26
34000000	0.00005993897761810888	-1.781183801501183e-20	-3.4877673625858164e-34	7.384485638480896e-15	6.89129706400248e-15	0.009880122019226998	6.795975543065144e-24	2.5515122571080352e-11	1.7535151225373655e-18	2.4949966534004934e-19	8.034801270865814e-26
34100000	0.00005993897761810888	-1.781183801501183e-20	-3.4877673625858164e-34	7.384485638480896e-15	6.89129706400248e-15	0.009880122019226998	6.794191159421364e-24	2.5515122571080352e-11	1.7535151225373655e-18	2.4949966534004934e-19	8.034801270865814e-26
34200000	0.00005993897761810888	-1.781183801501183e-20	-3.4877673625858164e-34	7.384485638480896e-15	6.89129706400248e-15	0.009880122019226998	6.79365409450376e-24	2.5515122571080352e-11	1.7535151225373655e-18	2.4949966534004934e-19	8.034801270865814e-26
34300000	0.00005993897761810888	-1.781183801501183e-20	-3.4877673625858164e-34	7.384485638480896e-15	6.89129706400248e-15	0.009880122019226998	6.793660381239789e-24	2.5515122571080352e-11	1.7535151225373655e-18	2.4949966534004934e-19	8.034801270865814e-26
34400000	0.00005993897761810888	-1.781183801501183e-20	-3.4877673625858164e-34	7.384485638480896e-15	6.89129706400248e-15	0.009880122019226998	6.79366641475959e-24	2.5515122571080352e-11	1.7535151225373655e-18	2.4949966534004934e-19	8.034801270865814e-26
34500000	0.00005993897761810888	-1.781183801501183e-20	-3.4877673625858164e-34	7.384485638480896e-15	6.89129706400248e-15	0.009880122019226998	6.793672198923755e-24	2.5515122571080352e-11	1.7535151225373655e-18	2.4949966534004934e-19	8.034801270865814e-26
34600000	0.00005993897761810888	-1.781183801501183e-20	-3.4877673625858164e-34	7.384485638480896e-15	6.89129706400248e-15	0.009880122019226998	6.79367773759287e-24	2.5515122571080352e-11	1.7535151225373655e-18	2.4949966534004934e-19	8.034801270865814e-26
34700000	0.00005993897761810888	-1.781183801501183e-20	-3.4877673625858164e-34	7.384485638480896e-15	6.89129706400248e-15	0.009880122019226998	6.793683034627526e-24	2.5515122571080352e-11	1.7535151225373655e-18	2.4949966534004934e-19	8.034801270865814e-26
34800000	0.00005993897761810888	-1.781183801501183e-20	-3.4877673625858164e-34	7.384485638480896e-15	6.89129706400248e-15	0.009880122019226998	6.793688093888312e-24	2.5515122571080352e-11	1.7535151225373655e-18	2.4949966534004934e-19	8.034801270865814e-26
34900000	0.00005993897761810888	-1.781183801501183e-20	-3.4877673625858164e-34	7.384485638480896e-15	6.89129706400248e-15	0.009880122019226998	6.793692919235816e-24	2.5515122571080352e-11	1.7535151225373655e-18	2.4949966534004934e-19	8.034801270865814e-26
35000000	0.00005993897761810888	-1.781183801501183e-20	-3.4877673625858164e-34	7.384485638480896e-15	6.89129706400248e-15	0.009880122019226998	6.793697514530629e-24	2.5515122571080352e-11	1.7535151225373655e-18	2.4949966534004934e-19	8.034801270865814e-26
35100000	0.00005993897761810888	-1.781183801501183e-20	-3.4877673625858164e-34	7.384485638480896e-15	6.89129706400248e-15	0.009880122019226998	6.793701883633336e-24	2.5515122571080352e-11	1.7535151225373655e-18	2.4949966534004934e-19	8.034801270865814e-26
35200000	0.00005993897761810888	-1.781183801501183e-20	-3.4877673625858164e-34	7.384485638480896e-15	6.89129706400248e-15	0.009880122019226998	6.793706030404528e-24	2.5515122571080352e-11	1.7535151225373655e-18	2.4949966534004934e-19	8.034801270865814e-26
35300000	0.00005993897761810888	-1.781183801501183e-20	-3.4877673625858164e-34	7.384485638480896e-15	6.89129706400248e-15	0.009880122019226998	6.793709958704796e-24	2.5515122571080352e-11	1.7535151225373655e-18	2.4949966534004934e-19	8.034801270865814e-26
35400000	0.00005993897761810888	-1.781183801501183e-20	-3.4877673625858164e-34	7.384485638480896e-15	6.89129706400248e-15	0.009880122019226998	6.793713672394726e-24	2.5515122571080352e-11	1.7535151225373655e-18	2.4949966534004934e-19	8.034801270865814e-26
35500000	0.00005993897761810888	-1.781183801501183e-20	-3.4877673625858164e-34	7.384485638480896e-15	6.89129706400248e-15	0.009880122019226998	6.793717175334909e-24	2.5515122571080352e-11	1.7535151225373655e-18	2.4949966534004934e-19	8.034801270865814e-26
35600000	0.00005993897761810888	-1.781183801501183e-20	-3.4877673625858164e-34	7.384485638480896e-15	6.89129706400248e-15	0.009880122019226998	6.793720471385933e-24	2.5515122571080352e-11	1.7535151225373655e-18	2.4949966534004934e-19	8.034801270865814e-26
35700000	0.00005993897761810888	-1.781183801501183e-20	-3.4877673625858164e-34	7.384485638480896e-15	6.89129706400248e-15	0.009880122019226998	6.793723564408387e-24	2.5515122571080352e-11	1.7535151225373655e-18	2.4949966534004934e-19	8.034801270865814e-26
35800000	0.00005993897761810888	-1.781183801501183e-20	-3.4877673625858164e-34	7.384485638480896e-15	6.89129706400248e-15	0.009880122019226998	6.793726458262858e-24	2.5515122571080352e-11	1.7535151225373655e-18	2.4949966534004934e-19	8.034801270865814e-26
35900000	0.00005993897761810888	-1.781183801501183e-20	-3.4877673625858164e-34	7.384485638480896e-15	6.89129706400248e-15	0.009880122019226998	6.793729156809939e-24	2.5515122571080352e-11	1.7535151225373655e-18	2.4949966534004934e-19	8.034801270865814e-26
36000000	0.00005993897761810888	-1.781183801501183e-20	-3.4877673625858164e-34	7.384485638480896e-15	6.89129706400248e-15	0.009880122019226998	6.793731663910215e-24	2.5515122571080352e-11	1.7535151225373655e-18	2.4949966534004934e-19	8.034801270865814e-26
36100000	0.00005993897761810888	-1.781183801501183e-20	-3.4877673625858164e-34	7.384485638480896e-15	6.89129706400248e-15	0.009880122019226998	6.793733983424278e-24	2.5515122571080352e-11	1.7535151225373655e-18	2.4949966534004934e-19	8.034801270865814e-26
36200000	0.00005993897761810888	-1.781183801501183e-20	-3.4877673625858164e-34	7.384485638480896e-15	6.89129706400248e-15	0.009880122019226998	6.793736119212716e-24	2.5515122571080352e-11	1.7535151225373655e-18	2.4949966534004934e-19	8.034801270865814e-26
36300000	0.00005993897761810888	-1.781183801501183e-20	-3.4877673625858164e-34	7.384485638480896e-15	6.89129706400248e-15	0.009880122019226998	6.793738075136117e-24	2.5515122571080352e-11	1.7535151225373655e-18	2.4949966534004934e-19	8.034801270865814e-26
36400000	0.00005993897761810888	-1.781183801501183e-20	-3.4877673625858164e-34	7.384485638480896e-15	6.89129706400248e-15	0.009880122019226998	6.793739855055071e-24	2.5515122571080352e-11	1.7535151225373655e-18	2.4949966534004934e-19	8.034801270865814e-26
36500000	0.00005993897761810888	-1.781183801501183e-20	-3.4877673625858164e-34	7.384485638480896e-15	6.89129706400248e-15	0.009880122019226998	6.793741462830165e-24	2.5515122571080352e-11	1.7535151225373655e-18	2.4949966534004934e-19	8.034801270865814e-26
36600000	0.00005993897761810888	-1.781183801501183e-20	-3.4877673625858164e-34	7.384485638480896e-15	6.89129706400248e-15	0.009880122019226998	6.793742902321992e-24	2.5515122571080352e-11	1.7535151225373655e-18	2.4949966534004934e-19	8.034801270865814e-26
36700000	0.00005993897761810888	-1.781183801501183e-20	-3.4877673625858164e-34	7.384485638480896e-15	6.89129706400248e-15	0.009880122019226998	6.793744177391137e-24	2.5515122571080352e-11	1.7535151225373655e-18	2.4949966534004934e-19	8.034801270865814e-26
36800000	0.00005993897761810888	-1.781183801501183e-20	-3.4877673625858164e-34	7.384485638480896e-15	6.89129706400248e-15	0.009880122019226998	6.79374529189819e-24	2.5515122571080352e-11	1.7535151225373655e-18	2.4949966534004934e-19	8.034801270865814e-26
36900000	0.00005993897761810888	-1.781183801501183e-20	-3.4877673625858164e-34	7.384485638480896e-15	6.89129706400248e-15	0.009880122019226998	6.793746249703741e-24	2.5515122571080352e-11	1.7535151225373655e-18	2.4949966534004934e-19	8.034801270865814e-26
37000000	0.00005993897761810888	-1.781183801501183e-20	-3.4877673625858164e-34	7.384485638480896e-15	6.89129706400248e-15	0.009880122019226998	6.793747054668378e-24	2.5515122571080352e-11	1.7535151225373655e-18	2.4949966534004934e-19	8.034801270865814e-26
37100000	0.00005993897761810888	-1.781183801501183e-20	-3.4877673625858164e-34	7.384485638480896e-15	6.89129706400248e-15	0.009880122019226998	6.79374771065269e-24	2.5515122571080352e-11	1.7535151225373655e-18	2.4949966534004934e-19	8.034801270865814e-26
37200000	0.00005993897761810888	-1.781183801501183e-20	-3.4877673625858164e-34	7.384485638480896e-15	6.89129706400248e-15	0.009880122019226998	6.793748221517266e-24	2.5515122571080352e-11	1.7535151225373655e-18	2.4949966534004934e-19	8.034801270865814e-26
37300000	0.00005993897761810888	-1.781183801501183e-20	-3.4877673625858164e-34	7.384485638480896e-15	6.89129706400248e-15	0.009880122019226998	6.793748591122696e-24	2.5515122571080352e-11	1.7535151225373655e-18	2.4949966534004934e-19	8.034801270865814e-26
37400000	0.00005993897761810888	-1.781183801501183e-20	-3.4877673625858164e-34	7.384485638480896e-15	6.89129706400248e-15	0.009880122019226998	6.793748823329568e-24	2.5515122571080352e-11	1.7535151225373655e-18	2.4949966534004934e-19	8.034801270865814e-26
37500000	0.00005993897761810888	-1.781183801501183e-20	-3.4877673625858164e-34	7.384485638480896e-15	6.89129706400248e-15	0.009880122019226998	6.79374892199847e-24	2.5515122571080352e-11	1.7535151225373655e-18	2.4949966534004934e-19	8.034801270865814e-26
37600000	0.00005993897761810888	-1.781183801501183e-20	-3.4877673625858164e-34	7.384485638480896e-15	6.89129706400248e-15	0.009880122019226998	6.793748890989993e-24	2.5515122571080352e-11	1.7535151225373655e-18	2.4949966534004934e-19	8.034801270865814e-26
37700000	0.00005993897761810888	-1.781183801501183e-20	-3.4877673625858164e-34	7.384485638480896e-15	6.89129706400248e-15	0.009880122019226998	6.793748734164724e-24	2.5515122571080352e-11	1.7535151225373655e-18	2.4949966534004934e-19	8.034801270865814e-26
37800000	0.00005993897761810888	-1.781183801501183e-20	-3.4877673625858164e-34	7.384485638480896e-15	6.89129706400248e-15	0.009880122019226998	6.793748455383253e-24	2.5515122571080352e-11	1.7535151225373655e-18	2.4949966534004934e-19	8.034801270865814e-26
37900000	0.00005993897761810888	-1.781183801501183e-20	-3.4877673625858164e-34	7.384485638480896e-15	6.89129706400248e-15	0.009880122019226998	6.793748058506169e-24	2.5515122571080352e-11	1.7535151225373655e-18	2.4949966534004934e-19	8.034801270865814e-26
38000000	0.00005993897761810888	-1.781183801501183e-20	-3.4877673625858164e-34	7.384485638480896e-15	6.89129706400248e-15	0.009880122019226998	6.79374754739406e-24	2.5515122571080352e-11	1.7535151225373655e-18	2.4949966534004934e-19	8.034801270865814e-26
38100000	0.00005993897761810888	-1.781183801501183e-20	-3.4877673625858164e-34	7.384485638480896e-15	6.89129706400248e-15	0.009880122019226998	6.793746925907517e-24	2.5515122571080352e-11	1.7535151225373655e-18	2.4949966534004934e-19	8.034801270865814e-26
38200000	0.00005993897761810888	-1.781183801501183e-20	-3.4877673625858164e-34	7.384485638480896e-15	6.89129706400248e-15	0.009880122019226998	6.793746197907127e-24	2.5515122571080352e-11	1.7535151225373655e-18	2.4949966534004934e-19	8.034801270865814e-26
38300000	0.00005993897761810888	-1.781183801501183e-20	-3.4877673625858164e-34	7.384485638480896e-15	6.89129706400248e-15	0.009880122019226998	6.793745367253478e-24	2.5515122571080352e-11	1.7535151225373655e-18	2.4949966534004934e-19	8.034801270865814e-26
38400000	0.00005993897761810888	-1.781183801501183e-20	-3.4877673625858164e-34	7.384485638480896e-15	6.89129706400248e-15	0.009880122019226998	6.793744437807162e-24	2.5515122571080352e-11	1.7535151225373655e-18	2.4949966534004934e-19	8.034801270865814e-26
38500000	0.00005993897761810888	-1.781183801501183e-20	-3.4877673625858164e-34	7.384485638480896e-15	6.89129706400248e-15	0.009880122019226998	6.793743413428767e-24	2.5515122571080352e-11	1.7535151225373655e-18	2.4949966534004934e-19	8.034801270865814e-26
38600000	0.00005993897761810888	-1.781183801501183e-20	-3.4877673625858164e-34	7.384485638480896e-15	6.89129706400248e-15	0.009880122019226998	6.79374229797888e-24	2.5515122571080352e-11	1.7535151225373655e-18	2.4949966534004934e-19	8.034801270865814e-26
38700000	0.00005993897761810888	-1.781183801501183e-20	-3.4877673625858164e-34	7.384485638480896e-15	6.89129706400248e-15	0.009880122019226998	6.793741095318092e-24	2.5515122571080352e-11	1.7535151225373655e-18	2.4949966534004934e-19	8.034801270865814e-26
38800000	0.00005993897761810888	-1.781183801501183e-20	-3.4877673625858164e-34	7.384485638480896e-15	6.89129706400248e-15	0.009880122019226998	6.793739809306991e-24	2.5515122571080352e-11	1.7535151225373655e-18	2.4949966534004934e-19	8.034801270865814e-26
38900000	0.00005993897761810888	-1.781183801501183e-20	-3.4877673625858164e-34	7.384485638480896e-15	6.89129706400248e-15	0.009880122019226998	6.793738443806167e-24	2.5515122571080352e-11	1.7535151225373655e-18	2.4949966534004934e-19	8.034801270865814e-26
39000000	0.00005993897761810888	-1.781183801501183e-20	-3.4877673625858164e-34	7.384485638480896e-15	6.89129706400248e-15	0.009880122019226998	6.793737002676208e-24	2.5515122571080352e-11	1.7535151225373655e-18	2.4949966534004934e-19	8.034801270865814e-26
39100000	0.00005993897761810888	-1.781183801501183e-20	-3.4877673625858164e-34	7.384485638480896e-15	6.89129706400248e-15	0.009880122019226998	6.793735489777702e-24	2.5515122571080352e-11	1.7535151225373655e-18	2.4949966534004934e-19	8.034801270865814e-26
39200000	0.00005993897761810888	-1.781183801501183e-20	-3.4877673625858164e-34	7.384485638480896e-15	6.89129706400248e-15	0.009880122019226998	6.79373390897124e-24	2.5515122571080352e-11	1.7535151225373655e-18	2.4949966534004934e-19	8.034801270865814e-26
39300000	0.00005993897761810888	-1.781183801501183e-20	-3.4877673625858164e-34	7.384485638480896e-15	6.89129706400248e-15	0.009880122019226998	6.79373226411741e-24	2.5515122571080352e-11	1.7535151225373655e-18	2.4949966534004934e-19	8.034801270865814e-26
39400000	0.00005993897761810888	-1.781183801501183e-20	-3.4877673625858164e-34	7.384485638480896e-15	6.89129706400248e-15	0.009880122019226998	6.7937305590768e-24	2.5515122571080352e-11	1.7535151225373655e-18	2.4949966534004934e-19	8.034801270865814e-26
39500000	0.00005993897761810888	-1.781183801501183e-20	-3.4877673625858164e-34	7.384485638480896e-15	6.89129706400248e-15	0.009880122019226998	6.79372879771e-24	2.5515122571080352e-11	1.7535151225373655e-18	2.4949966534004934e-19	8.034801270865814e-26
39600000	0.00005993897761810888	-1.781183801501183e-20	-3.4877673625858164e-34	7.384485638480896e-15	6.89129706400248e-15	0.009880122019226998	6.7937269838776e-24	2.5515122571080352e-11	1.7535151225373655e-18	2.4949966534004934e-19	8.034801270865814e-26
39700000	0.00005993897761810888	-1.781183801501183e-20	-3.4877673625858164e-34	7.384485638480896e-15	6.89129706400248e-15	0.009880122019226998	6.793725121440187e-24	2.5515122571080352e-11	1.7535151225373655e-18	2.4949966534004934e-19	8.034801270865814e-26
39800000	0.00005993897761810888	-1.781183801501183e-20	-3.4877673625858164e-34	7.384485638480896e-15	6.89129706400248e-15	0.009880122019226998	6.79372321425835e-24	2.5515122571080352e-11	1.7535151225373655e-18	2.4949966534004934e-19	8.034801270865814e-26
39900000	0.00005993897761810888	-1.781183801501183e-20	-3.4877673625858164e-34	7.384485638480896e-15	6.89129706400248e-15	0.009880122019226998	6.79372126619268e-24	2.5515122571080352e-11	1.7535151225373655e-18	2.4949966534004934e-19	8.034801270865814e-26
40000000	0.00005993897761810888	-1.781183801501183e-20	-3.4877673625858164e-34	7.384485638480896e-15	6.89129706400248e-15	0.009880122019226998	6.793719281103765e-24	2.5515122571080352e-11	1.7535151225373655e-18	2.494996653400494e-19	8.034801270865814e-26
40100000	0.00005993897761810888	-1.781183801501183e-20	-3.4877673625858164e-34	7.384485638480896e-15	6.89129706400248e-15	0.009880122019226998	6.793717262852191e-24	2.5515122571080352e-11	1.7535151225373655e-18	2.494996653400494e-19	8.034801270865814e-26
40200000	0.00005993897761810888	-1.781183801501183e-20	-3.4877673625858164e-34	7.384485638480896e-15	6.89129706400248e-15	0.009880122019226998	6.793715215298551e-24	2.5515122571080352e-11	1.7535151225373655e-18	2.494996653400494e-19	8.034801270865814e-26
40300000	0.00005993897761810888	-1.781183801501183e-20	-3.4877673625858164e-34	7.384485638480896e-15	6.89129706400248e-15	0.009880122019226998	6.793713142303433e-24	2.5515122571080352e-11	1.7535151225373655e-18	2.494996653400494e-19	8.034801270865814e-26
40400000	0.00005993897761810888	-1.781183801501183e-20	-3.4877673625858164e-34	7.384485638480896e-15	6.89129706400248e-15	0.009880122019226998	6.793711047727425e-24	2.5515122571080352e-11	1.7535151225373655e-18	2.494996653400494e-19	8.034801270865814e-26
40500000	0.00005993897761810888	-1.781183801501183e-20	-3.4877673625858164e-34	7.384485638480896e-15	6.89129706400248e-15	0.009880122019226998	6.793708935431117e-24	2.5515122571080352e-11	1.7535151225373655e-18	2.494996653400494e-19	8.034801270865814e-26
40600000	0.00005993897761810888	-1.781183801501183e-20	-3.4877673625858164e-34	7.384485638480896e-15	6.89129706400248e-15	0.009880122019226998	6.793706809275097e-24	2.5515122571080352e-11	1.7535151225373655e-18	2.494996653400494e-19	8.034801270865814e-26
40700000	0.00005993897761810888	-1.781183801501183e-20	-3.4877673625858164e-34	7.384485638480896e-15	6.89129706400248e-15	0.009880122019226998	6.793704673119953e-24	2.5515122571080352e-11	1.7535151225373655e-18	2.494996653400494e-19	8.034801270865814e-26
40800000	0.00005993897761810889	-1.781183801501183e-20	-3.4877673625858164e-34	7.384485638480896e-15	6.89129706400248e-15	0.009880122019226998	6.793702530826276e-24	2.5515122571080352e-11	1.7535151225373655e-18	2.494996653400494e-19	8.034801270865814e-26
40900000	0.00005993897761810889	-1.781183801501183e-20	-3.4877673625858164e-34	7.384485638480896e-15	6.89129706400248e-15	0.009880122019226998	6.793700386254654e-24	2.5515122571080352e-11	1.7535151225373655e-18	2.494996653400494e-19	8.034801270865814e-26
41000000	0.00005993897761810889	-1.781183801501183e-20	-3.4877673625858164e-34	7.384485638480896e-15	6.89129706400248e-15	0.009880122019226998	6.793698243265675e-24	2.5515122571080352e-11	1.7535151225373655e-18	2.494996653400494e-19	8.034801270865814e-26
41100000	0.00005993897761810889	-1.781183801501183e-20	-3.4877673625858164e-34	7.384485638480896e-15	6.89129706400248e-15	0.009880122019226998	6.79369610571993e-24	2.5515122571080352e-11	1.7535151225373655e-18	2.494996653400494e-19	8.034801270865814e-26
41200000	0.00005993897761810889	-1.781183801501183e-20	-3.4877673625858164e-34	7.384485638480896e-15	6.89129706400248e-15	0.009880122019226998	6.793693977478007e-24	2.5515122571080352e-11	1.7535151225373655e-18	2.494996653400494e-19	8.034801270865814e-26
41300000	0.00005993897761810889	-1.781183801501183e-20	-3.4877673625858164e-34	7.384485638480896e-15	6.89129706400248e-15	0.009880122019226998	6.793691862400495e-24	2.5515122571080352e-11	1.7535151225373655e-18	2.494996653400494e-19	8.034801270865814e-26
41400000	0.00005993897761810889	-1.781183801501183e-20	-3.4877673625858164e-34	7.384485638480896e-15	6.89129706400248e-15	0.009880122019226998	6.793689764347984e-24	2.5515122571080352e-11	1.7535151225373655e-18	2.494996653400494e-19	8.034801270865814e-26
41500000	0.00005993897761810889	-1.781183801501183e-20	-3.4877673625858164e-34	7.384485638480896e-15	6.89129706400248e-15	0.009880122019226998	6.793687687181059e-24	2.5515122571080352e-11	1.7535151225373655e-18	2.494996653400494e-19	8.034801270865814e-26
41600000	0.00005993897761810889	-1.781183801501183e-20	-3.4877673625858164e-34	7.384485638480896e-15	6.89129706400248e-15	0.009880122019226998	6.793685634760314e-24	2.5515122571080352e-11	1.7535151225373655e-18	2.494996653400494e-19	8.034801270865814e-26
41700000	0.00005993897761810889	-1.781183801501183e-20	-3.4877673625858164e-34	7.384485638480896e-15	6.89129706400248e-15	0.009880122019226998	6.793683610946334e-24	2.5515122571080352e-11	1.7535151225373655e-18	2.494996653400494e-19	8.034801270865814e-26
41800000	0.00005993897761810889	-1.781183801501183e-20	-3.4877673625858164e-34	7.384485638480896e-15	6.89129706400248e-15	0.009880122019226998	6.793681619599711e-24	2.5515122571080352e-11	1.7535151225373655e-18	2.494996653400494e-19	8.034801270865814e-26
41900000	0.00005993897761810889	-1.781183801501183e-20	-3.4877673625858164e-34	7.384485638480896e-15	6.89129706400248e-15	0.009880122019226998	6.793679664581032e-24	2.5515122571080352e-11	1.7535151225373655e-18	2.494996653400494e-19	8.034801270865814e-26
42000000	0.00005993897761810889	-1.781183801501183e-20	-3.4877673625858164e-34	7.384485638480896e-15	6.89129706400248e-15	0.009880122019226998	6.793677749750886e-24	2.5515122571080352e-11	1.7535151225373655e-18	2.494996653400494e-19	8.034801270865814e-26
42100000	0.00005993897761810889	-1.781183801501183e-20	-3.4877673625858164e-34	7.384485638480896e-15	6.89129706400248e-15	0.009880122019226998	6.793675878969863e-24	2.5515122571080352e-11	1.7535151225373655e-18	2.494996653400494e-19	8.034801270865814e-26
42200000	0.00005993897761810889	-1.781183801501183e-20	-3.4877673625858164e-34	7.384485638480896e-15	6.89129706400248e-15	0.009880122019226998	6.793674056098551e-24	2.5515122571080352e-11	1.7535151225373655e-18	2.494996653400494e-19	8.034801270865814e-26
42300000	0.00005993897761810889	-1.781183801501183e-20	-3.4877673625858164e-34	7.384485638480896e-15	6.89129706400248e-15	0.009880122019226998	6.79367228499754e-24	2.5515122571080352e-11	1.7535151225373655e-18	2.494996653400494e-19	8.034801270865814e-26
42400000	0.00005993897761810889	-1.781183801501183e-20	-3.4877673625858164e-34	7.384485638480896e-15	6.89129706400248e-15	0.009880122019226998	6.793670569527418e-24	2.5515122571080352e-11	1.7535151225373655e-18	2.494996653400494e-19	8.034801270865814e-26
42500000	0.00005993897761810889	-1.781183801501183e-20	-3.4877673625858164e-34	7.384485638480896e-15	6.89129706400248e-15	0.009880122019226998	6.793668913548775e-24	2.5515122571080352e-11	1.7535151225373655e-18	2.494996653400494e-19	8.034801270865814e-26
42600000	0.00005993897761810889	-1.781183801501183e-20	-3.4877673625858164e-34	7.384485638480896e-15	6.89129706400248e-15	0.009880122019226998	6.793667320922198e-24	2.5515122571080352e-11	1.7535151225373655e-18	2.494996653400494e-19	8.034801270865814e-26
42700000	0.00005993897761810889	-1.781183801501183e-20	-3.4877673625858164e-34	7.384485638480896e-15	6.89129706400248e-15	0.009880122019226998	6.793665795508278e-24	2.5515122571080352e-11	1.7535151225373655e-18	2.494996653400494e-19	8.034801270865814e-26
42800000	0.00005993897761810889	-1.781183801501183e-20	-3.4877673625858164e-34	7.384485638480896e-15	6.89129706400248e-15	0.009880122019226998	6.793664341167602e-24	2.5515122571080352e-11	1.7535151225373655e-18	2.494996653400494e-19	8.034801270865814e-26
42900000	0.00005993897761810889	-1.781183801501183e-20	-3.4877673625858164e-34	7.384485638480896e-15	6.89129706400248e-15	0.009880122019226998	6.79366296176076e-24	2.5515122571080352e-11	1.7535151225373655e-18	2.494996653400494e-19	8.034801270865814e-26
43000000	0.00005993897761810889	-1.781183801501183e-20	-3.4877673625858164e-34	7.384485638480896e-15	6.89129706400248e-15	0.009880122019226998	6.793661661148342e-24	2.5515122571080352e-11	1.7535151225373655e-18	2.494996653400494e-19	8.034801270865814e-26
43100000	0.00005993897761810889	-1.781183801501183e-20	-3.4877673625858164e-34	7.384485638480896e-15	6.89129706400248e-15	0.009880122019226998	6.793660443190935e-24	2.5515122571080352e-11	1.7535151225373655e-18	2.494996653400494e-19	8.034801270865814e-26
43200000	0.00005993897761810889	-1.781183801501183e-20	-3.4877673625858164e-34	7.384485638480896e-15	6.89129706400248e-15	0.009880122019226998	6.79365931174913e-24	2.5515122571080352e-11	1.7535151225373655e-18	2.494996653400494e-19	8.034801270865814e-26
43300000	0.00005993897761810889	-1.781183801501183e-20	-3.4877673625858164e-34	7.384485638480896e-15	6.89129706400248e-15	0.009880122019226998	6.793658270683513e-24	2.5515122571080352e-11	1.7535151225373655e-18	2.494996653400494e-19	8.034801270865814e-26
43400000	0.00005993897761810889	-1.781183801501183e-20	-3.4877673625858164e-34	7.384485638480896e-15	6.89129706400248e-15	0.009880122019226998	6.793657323854675e-24	2.5515122571080352e-11	1.7535151225373655e-18	2.494996653400494e-19	8.034801270865814e-26
43500000	0.00005993897761810889	-1.781183801501183e-20	-3.4877673625858164e-34	7.384485638480896e-15	6.89129706400248e-15	0.009880122019226998	6.793656475123207e-24	2.5515122571080352e-11	1.7535151225373655e-18	2.494996653400494e-19	8.034801270865814e-26
43600000	0.00005993897761810889	-1.781183801501183e-20	-3.4877673625858164e-34	7.384485638480896e-15	6.89129706400248e-15	0.009880122019226998	6.793655728349694e-24	2.5515122571080352e-11	1.7535151225373655e-18	2.494996653400494e-19	8.034801270865814e-26
43700000	0.00005993897761810889	-1.781183801501183e-20	-3.4877673625858164e-34	7.384485638480896e-15	6.89129706400248e-15	0.009880122019226998	6.793655087394726e-24	2.5515122571080352e-11	1.7535151225373655e-18	2.494996653400494e-19	8.034801270865814e-26
43800000	0.00005993897761810889	-1.781183801501183e-20	-3.4877673625858164e-34	7.384485638480896e-15	6.89129706400248e-15	0.009880122019226998	6.793654556118893e-24	2.5515122571080352e-11	1.7535151225373655e-18	2.494996653400494e-19	8.034801270865814e-26
43900000	0.00005993897761810889	-1.781183801501183e-20	-3.4877673625858164e-34	7.384485638480896e-15	6.89129706400248e-15	0.009880122019226998	6.793654138382784e-24	2.5515122571080352e-11	1.7535151225373655e-18	2.494996653400494e-19	8.034801270865814e-26
44000000	0.00005993897761810889	-1.781183801501183e-20	-3.4877673625858164e-34	7.384485638480896e-15	6.89129706400248e-15	0.009880122019226998	6.793653838046986e-24	2.5515122571080352e-11	1.7535151225373655e-18	2.494996653400494e-19	8.034801270865814e-26
44100000	0.00005993897761810889	-1.781183801501183e-20	-3.4877673625858164e-34	7.384485638480896e-15	6.89129706400248e-15	0.009880122019226998	6.79365365897209e-24	2.5515122571080352e-11	1.7535151225373655e-18	2.494996653400494e-19	8.034801270865814e-26
44200000	0.00005993897761810889	-1.781183801501183e-20	-3.4877673625858164e-34	7.384485638480896e-15	6.89129706400248e-15	0.009880122019226998	6.793653604640703e-24	2.5515122571080352e-11	1.7535151225373655e-18	2.494996653400494e-19	8.034801270865814e-26
44300000	0.00005993897761810889	-1.781183801501183e-20	-3.4877673625858164e-34	7.384485638480896e-15	6.89129706400248e-15	0.009880122019226998	6.793653604663665e-24	2.5515122571080352e-11	1.7535151225373655e-18	2.494996653400494e-19	8.034801270865814e-26
44400000	0.00005993897761810889	-1.781183801501183e-20	-3.4877673625858164e-34	7.384485638480896e-15	6.89129706400248e-15	0.009880122019226998	6.7936536046857e-24	2.5515122571080352e-11	1.7535151225373655e-18	2.494996653400494e-19	8.034801270865814e-26
44500000	0.00005993897761810889	-1.781183801501183e-20	-3.4877673625858164e-34	7.384485638480896e-15	6.89129706400248e-15	0.009880122019226998	6.793653604706822e-24	2.5515122571080352e-11	1.7535151225373655e-18	2.494996653400494e-19	8.034801270865814e-26
44600000	0.00005993897761810889	-1.781183801501183e-20	-3.4877673625858164e-34	7.384485638480896e-15	6.89129706400248e-15	0.009880122019226998	6.793653604727045e-24	2.5515122571080352e-11	1.7535151225373655e-18	2.494996653400494e-19	8.034801270865814e-26
44700000	0.00005993897761810889	-1.781183801501183e-20	-3.4877673625858164e-34	7.384485638480896e-15	6.89129706400248e-15	0.009880122019226998	6.793653604746383e-24	2.5515122571080352e-11	1.7535151225373655e-18	2.494996653400494e-19	8.034801270865814e-26
44800000	0.00005993897761810889	-1.781183801501183e-20	-3.4877673625858164e-34	7.384485638480896e-15	6.89129706400248e-15	0.009880122019226998	6.793653604764852e-24	2.5515122571080352e-11	1.7535151225373655e-18	2.494996653400494e-19	8.034801270865814e-26
44900000	0.00005993897761810889	-1.781183801501183e-20	-3.4877673625858164e-34	7.384485638480896e-15	6.89129706400248e-15	0.009880122019226998	6.793653604782462e-24	2.5515122571080352e-11	1.7535151225373655e-18	2.494996653400494e-19	8.034801270865814e-26
45000000	0.00005993897761810889	-1.781183801501183e-20	-3.4877673625858164e-34	7.384485638480896e-15	6.89129706400248e-15	0.009880122019226998	6.79365360479923e-24	2.5515122571080352e-11	1.7535151225373655e-18	2.494996653400494e-19	8.034801270865814e-26
45100000	0.00005993897761810889	-1.781183801501183e-20	-3.4877673625858164e-34	7.384485638480896e-15	6.89129706400248e-15	0.009880122019226998	6.79365360481517e-24	2.5515122571080352e-11	1.7535151225373655e-18	2.494996653400494e-19	8.034801270865814e-26
45200000	0.00005993897761810889	-1.781183801501183e-20	-3.4877673625858164e-34	7.384485638480896e-15	6.89129706400248e-15	0.009880122019226998	6.793653604830296e-24	2.5515122571080352e-11	1.7535151225373655e-18	2.494996653400494e-19	8.034801270865814e-26
45300000	0.00005993897761810889	-1.781183801501183e-20	-3.4877673625858164e-34	7.384485638480896e-15	6.89129706400248e-15	0.009880122019226998	6.793653604844622e-24	2.5515122571080352e-11	1.7535151225373655e-18	2.494996653400494e-19	8.034801270865814e-26
45400000	0.00005993897761810889	-1.781183801501183e-20	-3.4877673625858164e-34	7.384485638480896e-15	6.89129706400248e-15	0.009880122019226998	6.793653604858162e-24	2.5515122571080352e-11	1.7535151225373655e-18	2.494996653400494e-19	8.034801270865814e-26
45500000	0.00005993897761810889	-1.781183801501183e-20	-3.4877673625858164e-34	7.384485638480896e-15	6.89129706400248e-15	0.009880122019226998	6.79365360487093e-24	2.5515122571080352e-11	1.7535151225373655e-18	2.494996653400494e-19	8.034801270865814e-26
45600000	0.00005993897761810889	-1.781183801501183e-20	-3.4877673625858164e-34	7.384485638480896e-15	6.89129706400248e-15	0.009880122019226998	6.79365360488294e-24	2.5515122571080352e-11	1.7535151225373655e-18	2.494996653400494e-19	8.034801270865814e-26
45700000	0.00005993897761810889	-1.781183801501183e-20	-3.4877673625858164e-34	7.384485638480896e-15	6.89129706400248e-15	0.009880122019226998	6.793653604894207e-24	2.5515122571080352e-11	1.7535151225373655e-18	2.494996653400494e-19	8.034801270865814e-26
45800000	0.00005993897761810889	-1.781183801501183e-20	-3.4877673625858164e-34	7.384485638480896e-15	6.89129706400248e-15	0.009880122019226998	6.793653604904746e-24	2.5515122571080352e-11	1.7535151225373655e-18	2.494996653400494e-19	8.034801270865814e-26
45900000	0.00005993897761810889	-1.781183801501183e-20	-3.4877673625858164e-34	7.384485638480896e-15	6.89129706400248e-15	0.009880122019226998	6.793653604914567e-24	2.5515122571080352e-11	1.7535151225373655e-18	2.494996653400494e-19	8.034801270865814e-26
46000000	0.00005993897761810889	-1.781183801501183e-20	-3.4877673625858164e-34	7.384485638480896e-15	6.89129706400248e-15	0.009880122019226998	6.793653604923689e-24	2.5515122571080352e-11	1.7535151225373655e-18	2.494996653400494e-19	8.034801270865814e-26
46100000	0.00005993897761810889	-1.781183801501183e-20	-3.4877673625858164e-34	7.384485638480896e-15	6.89129706400248e-15	0.009880122019226998	6.793653604932123e-24	2.5515122571080352e-11	1.7535151225373655e-18	2.494996653400494e-19	8.034801270865814e-26
46200000	0.00005993897761810889	-1.781183801501183e-20	-3.4877673625858164e-34	7.384485638480896e-15	6.89129706400248e-15	0.009880122019226998	6.793653604939886e-24	2.5515122571080352e-11	1.7535151225373655e-18	2.494996653400494e-19	8.034801270865814e-26
46300000	0.00005993897761810889	-1.781183801501183e-20	-3.4877673625858164e-34	7.384485638480896e-15	6.89129706400248e-15	0.009880122019226998	6.793653604946989e-24	2.5515122571080352e-11	1.7535151225373655e-18	2.494996653400494e-19	8.034801270865814e-26
46400000	0.00005993897761810889	-1.781183801501183e-20	-3.4877673625858164e-34	7.384485638480896e-15	6.89129706400248e-15	0.009880122019226998	6.793653604953446e-24	2.5515122571080352e-11	1.7535151225373655e-18	2.494996653400494e-19	8.034801270865814e-26
46500000	0.00005993897761810889	-1.781183801501183e-20	-3.4877673625858164e-34	7.384485638480896e-15	6.89129706400248e-15	0.009880122019226998	6.793653604959274e-24	2.5515122571080352e-11	1.7535151225373655e-18	2.494996653400494e-19	8.034801270865814e-26
46600000	0.00005993897761810889	-1.781183801501183e-20	-3.4877673625858164e-34	7.384485638480896e-15	6.89129706400248e-15	0.009880122019226998	6.793653604964486e-24	2.5515122571080352e-11	1.7535151225373655e-18	2.494996653400494e-19	8.034801270865814e-26
46700000	0.00005993897761810889	-1.781183801501183e-20	-3.4877673625858164e-34	7.384485638480896e-15	6.89129706400248e-15	0.009880122019226998	6.793653604969095e-24	2.5515122571080352e-11	1.7535151225373655e-18	2.494996653400494e-19	8.034801270865814e-26
46800000	0.00005993897761810889	-1.781183801501183e-20	-3.4877673625858164e-34	7.384485638480896e-15	6.89129706400248e-15	0.009880122019226998	6.793653604973117e-24	2.5515122571080352e-11	1.7535151225373655e-18	2.494996653400494e-19	8.034801270865814e-26
46900000	0.00005993897761810889	-1.781183801501183e-20	-3.4877673625858164e-34	7.384485638480896e-15	6.89129706400248e-15	0.009880122019226998	6.793653604976566e-24	2.5515122571080352e-11	1.7535151225373655e-18	2.494996653400494e-19	8.034801270865814e-26
47000000	0.00005993897761810889	-1.781183801501183e-20	-3.4877673625858164e-34	7.384485638480896e-15	6.89129706400248e-15	0.009880122019226998	6.793653604979453e-24	2.5515122571080352e-11	1.7535151225373655e-18	2.494996653400494e-19	8.034801270865814e-26
47100000	0.00005993897761810889	-1.781183801501183e-20	-3.4877673625858164e-34	7.384485638480896e-15	6.89129706400248e-15	0.009880122019226998	6.793653604981795e-24	2.5515122571080352e-11	1.7535151225373655e-18	2.494996653400494e-19	8.034801270865814e-26
47200000	0.00005993897761810889	-1.781183801501183e-20	-3.4877673625858164e-34	7.384485638480896e-15	6.89129706400248e-15	0.009880122019226998	6.793653604983607e-24	2.5515122571080352e-11	1.7535151225373655e-18	2.494996653400494e-19	8.034801270865814e-26
47300000	0.00005993897761810889	-1.781183801501183e-20	-3.4877673625858164e-34	7.384485638480896e-15	6.89129706400248e-15	0.009880122019226998	6.7936536049849e-24	2.5515122571080352e-11	1.7535151225373655e-18	2.494996653400494e-19	8.034801270865814e-26
47400000	0.00005993897761810889	-1.781183801501183e-20	-3.4877673625858164e-34	7.384485638480896e-15	6.89129706400248e-15	0.009880122019226998	6.793653604985692e-24	2.5515122571080352e-11	1.7535151225373655e-18	2.494996653400494e-19	8.034801270865814e-26
47500000	0.00005993897761810889	-1.781183801501183e-20	-3.4877673625858164e-34	7.384485638480896e-15	6.89129706400248e-15	0.009880122019226998	6.793653604985993e-24	2.5515122571080352e-11	1.7535151225373655e-18	2.494996653400494e-19	8.034801270865814e-26
47600000	0.00005993897761810889	-1.781183801501183e-20	-3.4877673625858164e-34	7.384485638480896e-15	6.89129706400248e-15	0.009880122019226998	6.79365360498582e-24	2.5515122571080352e-11	1.7535151225373655e-18	2.494996653400494e-19	8.034801270865814e-26
47700000	0.00005993897761810889	-1.781183801501183e-20	-3.4877673625858164e-34	7.384485638480896e-15	6.89129706400248e-15	0.009880122019226998	6.793653604985185e-24	2.5515122571080352e-11	1.7535151225373655e-18	2.494996653400494e-19	8.034801270865814e-26
47800000	0.00005993897761810889	-1.781183801501183e-20	-3.4877673625858164e-34	7.384485638480896e-15	6.89129706400248e-15	0.009880122019226998	6.793653604984105e-24	2.5515122571080352e-11	1.7535151225373655e-18	2.494996653400494e-19	8.034801270865814e-26
47900000	0.00005993897761810889	-1.781183801501183e-20	-3.4877673625858164e-34	7.384485638480896e-15	6.89129706400248e-15	0.009880122019226998	6.793653604982591e-24	2.5515122571080352e-11	1.7535151225373655e-18	2.494996653400494e-19	8.034801270865814e-26
48000000	0.00005993897761810889	-1.781183801501183e-20	-3.4877673625858164e-34	7.384485638480896e-15	6.89129706400248e-15	0.009880122019226998	6.79365360498066e-24	2.5515122571080352e-11	1.7535151225373655e-18	2.494996653400494e-19	8.034801270865814e-26
48100000	0.00005993897761810889	-1.781183801501183e-20	-3.4877673625858164e-34	7.384485638480896e-15	6.89129706400248e-15	0.009880122019226998	6.793653604978324e-24	2.5515122571080352e-11	1.7535151225373655e-18	2.494996653400494e-19	8.034801270865814e-26
48200000	0.00005993897761810889	-1.781183801501183e-20	-3.4877673625858164e-34	7.384485638480896e-15	6.89129706400248e-15	0.009880122019226998	6.793653604975599e-24	2.5515122571080352e-11	1.7535151225373655e-18	2.494996653400494e-19	8.034801270865814e-26
48300000	0.00005993897761810889	-1.781183801501183e-20	-3.4877673625858164e-34	7.384485638480896e-15	6.89129706400248e-15	0.009880122019226998	6.793653604972497e-24	2.5515122571080352e-11	1.7535151225373655e-18	2.494996653400494e-19	8.034801270865814e-26
48400000	0.00005993897761810889	-1.781183801501183e-20	-3.4877673625858164e-34	7.384485638480896e-15	6.89129706400248e-15	0.009880122019226998	6.793653604969034e-24	2.5515122571080352e-11	1.7535151225373655e-18	2.494996653400494e-19	8.034801270865814e-26
48500000	0.00005993897761810889	-1.781183801501183e-20	-3.4877673625858164e-34	7.384485638480896e-15	6.89129706400248e-15	0.009880122019226998	6.793653604965223e-24	2.5515122571080352e-11	1.7535151225373655e-18	2.494996653400494e-19	8.034801270865814e-26
48600000	0.00005993897761810889	-1.781183801501183e-20	-3.4877673625858164e-34	7.384485638480896e-15	6.89129706400248e-15	0.009880122019226998	6.793653604961078e-24	2.5515122571080352e-11	1.7535151225373655e-18	2.494996653400494e-19	8.034801270865814e-26
48700000	0.00005993897761810889	-1.781183801501183e-20	-3.4877673625858164e-34	7.384485638480896e-15	6.89129706400248e-15	0.009880122019226998	6.793653604956614e-24	2.5515122571080352e-11	1.7535151225373655e-18	2.494996653400494e-19	8.034801270865814e-26
48800000	0.00005993897761810889	-1.781183801501183e-20	-3.4877673625858164e-34	7.384485638480896e-15	6.89129706400248e-15	0.009880122019226998	6.793653604951845e-24	2.5515122571080352e-11	1.7535151225373655e-18	2.494996653400494e-19	8.034801270865814e-26
48900000	0.00005993897761810889	-1.781183801501183e-20	-3.4877673625858164e-34	7.384485638480896e-15	6.89129706400248e-15	0.009880122019226998	6.793653604946784e-24	2.5515122571080352e-11	1.7535151225373655e-18	2.494996653400494e-19	8.034801270865814e-26
49000000	0.00005993897761810889	-1.781183801501183e-20	-3.4877673625858164e-34	7.384485638480896e-15	6.89129706400248e-15	0.009880122019226998	6.793653604941448e-24	2.5515122571080352e-11	1.7535151225373655e-18	2.494996653400494e-19	8.034801270865814e-26
49100000	0.00005993897761810889	-1.781183801501183e-20	-3.4877673625858164e-34	7.384485638480896e-15	6.89129706400248e-15	0.009880122019226998	6.793653604935848e-24	2.5515122571080352e-11	1.7535151225373655e-18	2.494996653400494e-19	8.034801270865814e-26
49200000	0.00005993897761810889	-1.781183801501183e-20	-3.4877673625858164e-34	7.384485638480896e-15	6.89129706400248e-15	0.009880122019226998	6.79365360493e-24	2.5515122571080352e-11	1.7535151225373655e-18	2.494996653400494e-19	8.034801270865814e-26
49300000	0.00005993897761810889	-1.781183801501183e-20	-3.4877673625858164e-34	7.384485638480896e-15	6.89129706400248e-15	0.009880122019226998	6.793653604923917e-24	2.5515122571080352e-11	1.7535151225373655e-18	2.494996653400494e-19	8.034801270865814e-26
49400000	0.00005993897761810889	-1.781183801501183e-20	-3.4877673625858164e-34	7.384485638480896e-15	6.89129706400248e-15	0.009880122019226998	6.793653604917613e-24	2.5515122571080352e-11	1.7535151225373655e-18	2.494996653400494e-19	8.034801270865814e-26
49500000	0.00005993897761810889	-1.781183801501183e-20	-3.4877673625858164e-34	7.384485638480896e-15	6.89129706400248e-15	0.009880122019226998	6.793653604911102e-24	2.5515122571080352e-11	1.7535151225373655e-18	2.494996653400494e-19	8.034801270865814e-26
49600000	0.00005993897761810889	-1.781183801501183e-20	-3.4877673625858164e-34	7.384485638480896e-15	6.89129706400248e-15	0.009880122019226998	6.7936536049044e-24	2.5515122571080352e-11	1.7535151225373655e-18	2.494996653400494e-19	8.034801270865814e-26
49700000	0.00005993897761810889	-1.781183801501183e-20	-3.4877673625858164e-34	7.384485638480896e-15	6.89129706400248e-15	0.009880122019226998	6.793653604897521e-24	2.5515122571080352e-11	1.7535151225373655e-18	2.494996653400494e-19	8.034801270865814e-26
49800000	0.00005993897761810889	-1.781183801501183e-20	-3.4877673625858164e-34	7.384485638480896e-15	6.89129706400248e-15	0.009880122019226998	6.793653604890477e-24	2.5515122571080352e-11	1.7535151225373655e-18	2.494996653400494e-19	8.034801270865814e-26
49900000	0.00005993897761810889	-1.781183801501183e-20	-3.4877673625858164e-34	7.384485638480896e-15	6.89129706400248e-15	0.009880122019226998	6.793653604883283e-24	2.5515122571080352e-11	1.7535151225373655e-18	2.494996653400494e-19	8.034801270865814e-26
50000000	0.00005993897761810889	-1.781183801501183e-20	-3.4877673625858164e-34	7.384485638480896e-15	6.89129706400248e-15	0.009880122019226998	6.793653604875953e-24	2.5515122571080352e-11	1.7535151225373655e-18	2.494996653400494e-19	8.034801270865814e-26
50100000	0.00005993897761810889	-1.781183801501183e-20	-3.4877673625858164e-34	7.384485638480896e-15	6.89129706400248e-15	0.009880122019226998	6.793653604868502e-24	2.5515122571080352e-11	1.7535151225373655e-18	2.494996653400494e-19	8.034801270865814e-26
50200000	0.00005993897761810889	-1.781183801501183e-20	-3.4877673625858164e-34	7.384485638480896e-15	6.89129706400248e-15	0.009880122019226998	6.793653604860945e-24	2.5515122571080352e-11	1.7535151225373655e-18	2.494996653400494e-19	8.034801270865814e-26
50300000	0.00005993897761810889	-1.781183801501183e-20	-3.4877673625858164e-34	7.384485638480896e-15	6.89129706400248e-15	0.009880122019226998	6.793653604853294e-24	2.5515122571080352e-11	1.7535151225373655e-18	2.494996653400494e-19	8.034801270865814e-26
50400000	0.00005993897761810889	-1.781183801501183e-20	-3.4877673625858164e-34	7.384485638480896e-15	6.89129706400248e-15	0.009880122019226998	6.793653604845564e-24	2.5515122571080352e-11	1.7535151225373655e-18	2.494996653400494e-19	8.034801270865814e-26
50500000	0.00005993897761810889	-1.781183801501183e-20	-3.4877673625858164e-34	7.384485638480896e-15	6.89129706400248e-15	0.009880122019226998	6.793653604837769e-24	2.5515122571080352e-11	1.7535151225373655e-18	2.494996653400494e-19	8.034801270865814e-26
50600000	0.00005993897761810889	-1.781183801501183e-20	-3.4877673625858164e-34	7.384485638480896e-15	6.89129706400248e-15	0.009880122019226998	6.793653604829923e-24	2.5515122571080352e-11	1.7535151225373655e-18	2.494996653400494e-19	8.034801270865814e-26
50700000	0.00005993897761810889	-1.781183801501183e-20	-3.4877673625858164e-34	7.384485638480896e-15	6.89129706400248e-15	0.009880122019226998	6.793653604822041e-24	2.5515122571080352e-11	1.7535151225373655e-18	2.494996653400494e-19	8.034801270865814e-26
50800000	0.00005993897761810888	-1.781183801501183e-20	-3.4877673625858164e-34	7.384485638480896e-15	6.89129706400248e-15	0.009880122019226998	6.793653604814136e-24	2.5515122571080352e-11	1.7535151225373655e-18	2.494996653400494e-19	8.034801270865814e-26
50900000	0.00005993897761810888	-1.781183801501183e-20	-3.4877673625858164e-34	7.384485638480896e-15	6.89129706400248e-15	0.009880122019226998	6.793653604806223e-24	2.5515122571080352e-11	1.7535151225373655e-18	2.494996653400494e-19	8.034801270865814e-26
51000000	0.00005993897761810888	-1.781183801501183e-20	-3.4877673625858164e-34	7.384485638480896e-15	6.89129706400248e-15	0.009880122019226998	6.793653604798315e-24	2.5515122571080352e-11	1.7535151225373655e-18	2.494996653400494e-19	8.034801270865814e-26
51100000	0.00005993897761810888	-1.781183801501183e-20	-3.4877673625858164e-34	7.384485638480896e-15	6.89129706400248e-15	0.009880122019226998	6.793653604790427e-24	2.5515122571080352e-11	1.7535151225373655e-18	2.494996653400494e-19	8.034801270865814e-26
51200000	0.00005993897761810888	-1.781183801501183e-20	-3.4877673625858164e-34	7.384485638480896e-15	6.89129706400248e-15	0.009880122019226998	6.793653604782574e-24	2.5515122571080352e-11	1.7535151225373655e-18	2.494996653400494e-19	8.034801270865814e-26
51300000	0.00005993897761810888	-1.781183801501183e-20	-3.4877673625858164e-34	7.384485638480896e-15	6.89129706400248e-15	0.009880122019226998	6.793653604774768e-24	2.5515122571080352e-11	1.7535151225373655e-18	2.494996653400494e-19	8.034801270865814e-26
51400000	0.00005993897761810888	-1.781183801501183e-20	-3.4877673625858164e-34	7.384485638480896e-15	6.89129706400248e-15	0.009880122019226998	6.793653604767026e-24	2.5515122571080352e-11	1.7535151225373655e-18	2.494996653400494e-19	8.034801270865814e-26
51500000	0.00005993897761810888	-1.781183801501183e-20	-3.4877673625858164e-34	7.384485638480896e-15	6.89129706400248e-15	0.009880122019226998	6.793653604759359e-24	2.5515122571080352e-11	1.7535151225373655e-18	2.494996653400494e-19	8.034801270865814e-26
51600000	0.00005993897761810888	-1.781183801501183e-20	-3.4877673625858164e-34	7.384485638480896e-15	6.89129706400248e-15	0.009880122019226998	6.793653604751785e-24	2.5515122571080352e-11	1.7535151225373655e-18	2.494996653400494e-19	8.034801270865814e-26
51700000	0.00005993897761810888	-1.781183801501183e-20	-3.4877673625858164e-34	7.384485638480896e-15	6.89129706400248e-15	0.009880122019226998	6.793653604744313e-24	2.5515122571080352e-11	1.7535151225373655e-18	2.494996653400494e-19	8.034801270865814e-26
51800000	0.00005993897761810888	-1.781183801501183e-20	-3.4877673625858164e-34	7.384485638480896e-15	6.89129706400248e-15	0.009880122019226998	6.793653604736962e-24	2.5515122571080352e-11	1.7535151225373655e-18	2.494996653400494e-19	8.034801270865814e-26
51900000	0.00005993897761810888	-1.781183801501183e-20	-3.4877673625858164e-34	7.384485638480896e-15	6.89129706400248e-15	0.009880122019226998	6.793653604729743e-24	2.5515122571080352e-11	1.7535151225373655e-18	2.494996653400494e-19	8.034801270865814e-26
52000000	0.00005993897761810888	-1.781183801501183e-20	-3.4877673625858164e-34	7.384485638480896e-15	6.89129706400248e-15	0.009880122019226998	6.79365360472267e-24	2.5515122571080352e-11	1.7535151225373655e-18	2.494996653400494e-19	8.034801270865814e-26
52100000	0.00005993897761810888	-1.781183801501183e-20	-3.4877673625858164e-34	7.384485638480896e-15	6.89129706400248e-15	0.009880122019226998	6.79365360471576e-24	2.5515122571080352e-11	1.7535151225373655e-18	2.494996653400494e-19	8.034801270865814e-26
52200000	0.00005993897761810888	-1.781183801501183e-20	-3.4877673625858164e-34	7.384485638480896e-15	6.89129706400248e-15	0.009880122019226998	6.793653604709024e-24	2.5515122571080352e-11	1.7535151225373655e-18	2.494996653400494e-19	8.034801270865814e-26
52300000	0.00005993897761810888	-1.781183801501183e-20	-3.4877673625858164e-34	7.384485638480896e-15	6.89129706400248e-15	0.009880122019226998	6.793653604702478e-24	2.5515122571080352e-11	1.7535151225373655e-18	2.494996653400494e-19	8.034801270865814e-26
52400000	0.00005993897761810888	-1.781183801501183e-20	-3.4877673625858164e-34	7.384485638480896e-15	6.89129706400248e-15	0.009880122019226998	6.793653604696137e-24	2.5515122571080352e-11	1.7535151225373655e-18	2.494996653400494e-19	8.034801270865814e-26
52500000	0.00005993897761810888	-1.781183801501183e-20	-3.4877673625858164e-34	7.384485638480896e-15	6.89129706400248e-15	0.009880122019226998	6.793653604690012e-24	2.5515122571080352e-11	1.7535151225373655e-18	2.494996653400494e-19	8.034801270865814e-26
52600000	0.00005993897761810888	-1.781183801501183e-20	-3.4877673625858164e-34	7.384485638480896e-15	6.89129706400248e-15	0.009880122019226998	6.793653604684122e-24	2.5515122571080352e-11	1.7535151225373655e-18	2.494996653400494e-19	8.034801270865814e-26
52700000	0.00005993897761810888	-1.781183801501183e-20	-3.4877673625858164e-34	7.384485638480896e-15	6.89129706400248e-15	0.009880122019226998	6.793653604678475e-24	2.5515122571080352e-11	1.7535151225373655e-18	2.494996653400494e-19	8.034801270865814e-26
52800000	0.00005993897761810888	-1.781183801501183e-20	-3.4877673625858164e-34	7.384485638480896e-15	6.89129706400248e-15	0.009880122019226998	6.79365360467309e-24	2.5515122571080352e-11	1.7535151225373655e-18	2.494996653400494e-19	8.034801270865814e-26
52900000	0.00005993897761810888	-1.781183801501183e-20	-3.4877673625858164e-34	7.384485638480896e-15	6.89129706400248e-15	0.009880122019226998	6.793653604667979e-24	2.5515122571080352e-11	1.7535151225373655e-18	2.494996653400494e-19	8.034801270865814e-26
53000000	0.00005993897761810888	-1.781183801501183e-20	-3.4877673625858164e-34	7.384485638480896e-15	6.89129706400248e-15	0.009880122019226998	6.793653604663155e-24	2.5515122571080352e-11	1.7535151225373655e-18	2.494996653400494e-19	8.034801270865814e-26
53100000	0.00005993897761810888	-1.781183801501183e-20	-3.4877673625858164e-34	7.384485638480896e-15	6.89129706400248e-15	0.009880122019226998	6.793653604658635e-24	2.5515122571080352e-11	1.7535151225373655e-18	2.494996653400494e-19	8.034801270865814e-26
53200000	0.00005993897761810888	-1.781183801501183e-20	-3.4877673625858164e-34	7.384485638480896e-15	6.89129706400248e-15	0.009880122019226998	6.793653604654433e-24	2.5515122571080352e-11	1.7535151225373655e-18	2.494996653400494e-19	8.034801270865814e-26
53300000	0.00005993897761810888	-1.781183801501183e-20	-3.4877673625858164e-34	7.384485638480896e-15	6.89129706400248e-15	0.009880122019226998	6.793653604650561e-24	2.5515122571080352e-11	1.7535151225373655e-18	2.494996653400494e-19	8.034801270865814e-26
53400000	0.00005993897761810888	-1.781183801501183e-20	-3.4877673625858164e-34	7.384485638480896e-15	6.89129706400248e-15	0.009880122019226998	6.793653604647033e-24	2.5515122571080352e-11	1.7535151225373655e-18	2.494996653400494e-19	8.034801270865814e-26
53500000	0.00005993897761810888	-1.781183801501183e-20	-3.4877673625858164e-34	7.384485638480896e-15	6.89129706400248e-15	0.009880122019226998	6.793653604643865e-24	2.5515122571080352e-11	1.7535151225373655e-18	2.494996653400494e-19	8.034801270865814e-26
53600000	0.00005993897761810888	-1.781183801501183e-20	-3.4877673625858164e-34	7.384485638480896e-15	6.89129706400248e-15	0.009880122019226998	6.793653604641072e-24	2.5515122571080352e-11	1.7535151225373655e-18	2.494996653400494e-19	8.034801270865814e-26
53700000	0.00005993897761810888	-1.781183801501183e-20	-3.4877673625858164e-34	7.384485638480896e-15	6.89129706400248e-15	0.009880122019226998	6.793653604638665e-24	2.5515122571080352e-11	1.7535151225373655e-18	2.494996653400494e-19	8.034801270865814e-26
53800000	0.00005993897761810888	-1.781183801501183e-20	-3.4877673625858164e-34	7.384485638480896e-15	6.89129706400248e-15	0.009880122019226998	6.79365360463666e-24	2.5515122571080352e-11	1.7535151225373655e-18	2.494996653400494e-19	8.034801270865814e-26
53900000	0.00005993897761810888	-1.781183801501183e-20	-3.4877673625858164e-34	7.384485638480896e-15	6.89129706400248e-15	0.009880122019226998	6.79365360463507e-24	2.5515122571080352e-11	1.7535151225373655e-18	2.494996653400494e-19	8.034801270865814e-26
54000000	0.00005993897761810888	-1.781183801501183e-20	-3.4877673625858164e-34	7.384485638480896e-15	6.89129706400248e-15	0.009880122019226998	6.79365360463391e-24	2.5515122571080352e-11	1.7535151225373655e-18	2.494996653400494e-19	8.034801270865814e-26
54100000	0.00005993897761810888	-1.781183801501183e-20	-3.4877673625858164e-34	7.384485638480896e-15	6.89129706400248e-15	0.009880122019226998	6.793653604633195e-24	2.5515122571080352e-11	1.7535151225373655e-18	2.494996653400494e-19	8.034801270865814e-26
54200000	0.00005993897761810888	-1.781183801501183e-20	-3.4877673625858164e-34	7.384485638480896e-15	6.89129706400248e-15	0.009880122019226998	6.793653604632936e-24	2.5515122571080352e-11	1.7535151225373655e-18	2.494996653400494e-19	8.034801270865814e-26
54300000	0.00005993897761810888	-1.781183801501183e-20	-3.4877673625858164e-34	7.384485638480896e-15	6.89129706400248e-15	0.009880122019226998	6.793653604632877e-24	2.5515122571080352e-11	1.7535151225373655e-18	2.494996653400494e-19	8.034801270865814e-26
54400000	0.00005993897761810888	-1.781183801501183e-20	-3.4877673625858164e-34	7.384485638480896e-15	6.89129706400248e-15	0.009880122019226998	6.793653604632822e-24	2.5515122571080352e-11	1.7535151225373655e-18	2.494996653400494e-19	8.034801270865814e-26
54500000	0.00005993897761810888	-1.781183801501183e-20	-3.4877673625858164e-34	7.384485638480896e-15	6.89129706400248e-15	0.009880122019226998	6.793653604632769e-24	2.5515122571080352e-11	1.7535151225373655e-18	2.494996653400494e-19	8.034801270865814e-26
54600000	0.00005993897761810888	-1.781183801501183e-20	-3.4877673625858164e-34	7.384485638480896e-15	6.89129706400248e-15	0.009880122019226998	6.793653604632717e-24	2.5515122571080352e-11	1.7535151225373655e-18	2.494996653400494e-19	8.034801270865814e-26
54700000	0.00005993897761810888	-1.781183801501183e-20	-3.4877673625858164e-34	7.384485638480896e-15	6.89129706400248e-15	0.009880122019226998	6.793653604632667e-24	2.5515122571080352e-11	1.7535151225373655e-18	2.494996653400494e-19	8.034801270865814e-26
54800000	0.00005993897761810888	-1.781183801501183e-20	-3.4877673625858164e-34	7.384485638480896e-15	6.89129706400248e-15	0.009880122019226998	6.79365360463262e-24	2.5515122571080352e-11	1.7535151225373655e-18	2.494996653400494e-19	8.034801270865814e-26
54900000	0.00005993897761810888	-1.781183801501183e-20	-3.4877673625858164e-34	7.384485638480896e-15	6.89129706400248e-15	0.009880122019226998	6.793653604632576e-24	2.5515122571080352e-11	1.7535151225373655e-18	2.494996653400494e-19	8.034801270865814e-26
55000000	0.00005993897761810888	-1.781183801501183e-20	-3.4877673625858164e-34	7.384485638480896e-15	6.89129706400248e-15	0.009880122019226998	6.793653604632534e-24	2.5515122571080352e-11	1.7535151225373655e-18	2.494996653400494e-19	8.034801270865814e-26
55100000	0.00005993897761810888	-1.781183801501183e-20	-3.4877673625858164e-34	7.384485638480896e-15	6.89129706400248e-15	0.009880122019226998	6.793653604632492e-24	2.5515122571080352e-11	1.7535151225373655e-18	2.494996653400494e-19	8.034801270865814e-26
55200000	0.00005993897761810888	-1.781183801501183e-20	-3.4877673625858164e-34	7.384485638480896e-15	6.89129706400248e-15	0.009880122019226998	6.793653604632454e-24	2.5515122571080352e-11	1.7535151225373655e-18	2.494996653400494e-19	8.034801270865814e-26
55300000	0.00005993897761810888	-1.781183801501183e-20	-3.4877673625858164e-34	7.384485638480896e-15	6.89129706400248e-15	0.009880122019226998	6.793653604632418e-24	2.5515122571080352e-11	1.7535151225373655e-18	2.494996653400494e-19	8.034801270865814e-26
55400000	0.00005993897761810888	-1.781183801501183e-20	-3.4877673625858164e-34	7.384485638480896e-15	6.89129706400248e-15	0.009880122019226998	6.793653604632384e-24	2.5515122571080352e-11	1.7535151225373655e-18	2.494996653400494e-19	8.034801270865814e-26
55500000	0.00005993897761810888	-1.781183801501183e-20	-3.4877673625858164e-34	7.384485638480896e-15	6.89129706400248e-15	0.009880122019226998	6.793653604632351e-24	2.5515122571080352e-11	1.7535151225373655e-18	2.494996653400494e-19	8.034801270865814e-26
55600000	0.00005993897761810888	-1.781183801501183e-20	-3.4877673625858164e-34	7.384485638480896e-15	6.89129706400248e-15	0.009880122019226998	6.79365360463232e-24	2.5515122571080352e-11	1.7535151225373655e-18	2.494996653400494e-19	8.034801270865814e-26
55700000	0.00005993897761810888	-1.781183801501183e-20	-3.4877673625858164e-34	7.384485638480896e-15	6.89129706400248e-15	0.009880122019226998	6.793653604632293e-24	2.5515122571080352e-11	1.7535151225373655e-18	2.494996653400494e-19	8.034801270865814e-26
55800000	0.00005993897761810888	-1.781183801501183e-20	-3.4877673625858164e-34	7.384485638480896e-15	6.89129706400248e-15	0.009880122019226998	6.793653604632265e-24	2.5515122571080352e-11	1.7535151225373655e-18	2.494996653400494e-19	8.034801270865814e-26
55900000	0.00005993897761810888	-1.781183801501183e-20	-3.4877673625858164e-34	7.384485638480896e-15	6.89129706400248e-15	0.009880122019226998	6.79365360463224e-24	2.5515122571080352e-11	1.7535151225373655e-18	2.494996653400494e-19	8.034801270865814e-26
56000000	0.00005993897761810888	-1.781183801501183e-20	-3.4877673625858164e-34	7.384485638480896e-15	6.89129706400248e-15	0.009880122019226998	6.793653604632218e-24	2.5515122571080352e-11	1.7535151225373655e-18	2.494996653400494e-19	8.034801270865814e-26
56100000	0.00005993897761810888	-1.781183801501183e-20	-3.4877673625858164e-34	7.384485638480896e-15	6.89129706400248e-15	0.009880122019226998	6.793653604632196e-24	2.5515122571080352e-11	1.7535151225373655e-18	2.494996653400494e-19	8.034801270865814e-26
56200000	0.00005993897761810888	-1.781183801501183e-20	-3.4877673625858164e-34	7.384485638480896e-15	6.89129706400248e-15	0.009880122019226998	6.793653604632175e-24	2.5515122571080352e-11	1.7535151225373655e-18	2.494996653400494e-19	8.034801270865814e-26
56300000	0.00005993897761810888	-1.781183801501183e-20	-3.4877673625858164e-34	7.384485638480896e-15	6.89129706400248e-15	0.009880122019226998	6.793653604632157e-24	2.5515122571080352e-11	1.7535151225373655e-18	2.494996653400494e-19	8.034801270865814e-26
56400000	0.00005993897761810888	-1.781183801501183e-20	-3.4877673625858164e-34	7.384485638480896e-15	6.89129706400248e-15	0.009880122019226998	6.793653604632141e-24	2.5515122571080352e-11	1.7535151225373655e-18	2.494996653400494e-19	8.034801270865814e-26
56500000	0.00005993897761810888	-1.781183801501183e-20	-3.4877673625858164e-34	7.384485638480896e-15	6.89129706400248e-15	0.009880122019226998	6.793653604632127e-24	2.5515122571080352e-11	1.7535151225373655e-18	2.494996653400494e-19	8.034801270865814e-26
56600000	0.00005993897761810888	-1.781183801501183e-20	-3.4877673625858164e-34	7.384485638480896e-15	6.89129706400248e-15	0.009880122019226998	6.793653604632113e-24	2.5515122571080352e-11	1.7535151225373655e-18	2.494996653400494e-19	8.034801270865814e-26
56700000	0.00005993897761810888	-1.781183801501183e-20	-3.4877673625858164e-34	7.384485638480896e-15	6.89129706400248e-15	0.009880122019226998	6.793653604632102e-24	2.5515122571080352e-11	1.7535151225373655e-18	2.494996653400494e-19	8.034801270865814e-26
56800000	0.00005993897761810888	-1.781183801501183e-20	-3.4877673625858164e-34	7.384485638480896e-15	6.89129706400248e-15	0.009880122019226998	6.79365360463209e-24	2.5515122571080352e-11	1.7535151225373655e-18	2.494996653400494e-19	8.034801270865814e-26
56900000	0.00005993897761810888	-1.781183801501183e-20	-3.4877673625858164e-34	7.384485638480896e-15	6.89129706400248e-15	0.009880122019226998	6.793653604632081e-24	2.5515122571080352e-11	1.7535151225373655e-18	2.494996653400494e-19	8.034801270865814e-26
57000000	0.00005993897761810888	-1.781183801501183e-20	-3.4877673625858164e-34	7.384485638480896e-15	6.89129706400248e-15	0.009880122019226998	6.793653604632074e-24	2.5515122571080352e-11	1.7535151225373655e-18	2.494996653400494e-19	8.034801270865814e-26
57100000	0.00005993897761810888	-1.781183801501183e-20	-3.4877673625858164e-34	7.384485638480896e-15	6.89129706400248e-15	0.009880122019226998	6.793653604632068e-24	2.5515122571080352e-11	1.7535151225373655e-18	2.494996653400494e-19	8.034801270865814e-26
57200000	0.00005993897761810888	-1.781183801501183e-20	-3.4877673625858164e-34	7.384485638480896e-15	6.89129706400248e-15	0.009880122019226998	6.793653604632063e-24	2.5515122571080352e-11	1.7535151225373655e-18	2.494996653400494e-19	8.034801270865814e-26
57300000	0.00005993897761810888	-1.781183801501183e-20	-3.4877673625858164e-34	7.384485638480896e-15	6.89129706400248e-15	0.009880122019226998	6.79365360463206e-24	2.5515122571080352e-11	1.7535151225373655e-18	2.494996653400494e-19	8.034801270865814e-26
57400000	0.00005993897761810888	-1.781183801501183e-20	-3.4877673625858164e-34	7.384485638480896e-15	6.89129706400248e-15	0.009880122019226998	6.793653604632058e-24	2.5515122571080352e-11	1.7535151225373655e-18	2.494996653400494e-19	8.034801270865814e-26
57500000	0.00005993897761810888	-1.781183801501183e-20	-3.4877673625858164e-34	7.384485638480896e-15	6.89129706400248e-15	0.009880122019226998	6.793653604632058e-24	2.5515122571080352e-11	1.7535151225373655e-18	2.494996653400494e-19	8.034801270865814e-26
57600000	0.00005993897761810888	-1.781183801501183e-20	-3.4877673625858164e-34	7.384485638480896e-15	6.89129706400248e-15	0.009880122019226998	6.793653604632058e-24	2.5515122571080352e-11	1.7535151225373655e-18	2.494996653400494e-19	8.034801270865814e-26
57700000	0.00005993897761810888	-1.781183801501183e-20	-3.4877673625858164e-34	7.384485638480896e-15	6.89129706400248e-15	0.009880122019226998	6.793653604632059e-24	2.5515122571080352e-11	1.7535151225373655e-18	2.494996653400494e-19	8.034801270865814e-26
57800000	0.00005993897761810888	-1.781183801501183e-20	-3.4877673625858164e-34	7.384485638480896e-15	6.89129706400248e-15	0.009880122019226998	6.79365360463206e-24	2.5515122571080352e-11	1.7535151225373655e-18	2.494996653400494e-19	8.034801270865814e-26
57900000	0.00005993897761810888	-1.781183801501183e-20	-3.4877673625858164e-34	7.384485638480896e-15	6.89129706400248e-15	0.009880122019226998	6.793653604632065e-24	2.5515122571080352e-11	1.7535151225373655e-18	2.494996653400494e-19	8.034801270865814e-26
58000000	0.00005993897761810888	-1.781183801501183e-20	-3.4877673625858164e-34	7.384485638480896e-15	6.89129706400248e-15	0.009880122019226998	6.793653604632069e-24	2.5515122571080352e-11	1.7535151225373655e-18	2.494996653400494e-19	8.034801270865814e-26
58100000	0.00005993897761810888	-1.781183801501183e-20	-3.4877673625858164e-34	7.384485638480896e-15	6.89129706400248e-15	0.009880122019226998	6.793653604632075e-24	2.5515122571080352e-11	1.7535151225373655e-18	2.494996653400494e-19	8.034801270865814e-26
58200000	0.00005993897761810888	-1.781183801501183e-20	-3.4877673625858164e-34	7.384485638480896e-15	6.89129706400248e-15	0.009880122019226998	6.793653604632082e-24	2.5515122571080352e-11	1.7535151225373655e-18	2.494996653400494e-19	8.034801270865814e-26
58300000	0.00005993897761810888	-1.781183801501183e-20	-3.4877673625858164e-34	7.384485638480896e-15	6.89129706400248e-15	0.009880122019226998	6.79365360463209e-24	2.5515122571080352e-11	1.7535151225373655e-18	2.494996653400494e-19	8.034801270865814e-26
58400000	0.00005993897761810888	-1.781183801501183e-20	-3.4877673625858164e-34	7.384485638480896e-15	6.89129706400248e-15	0.009880122019226998	6.793653604632099e-24	2.5515122571080352e-11	1.7535151225373655e-18	2.494996653400494e-19	8.034801270865814e-26
58500000	0.00005993897761810888	-1.781183801501183e-20	-3.4877673625858164e-34	7.384485638480896e-15	6.89129706400248e-15	0.009880122019226998	6.793653604632107e-24	2.5515122571080352e-11	1.7535151225373655e-18	2.494996653400494e-19	8.034801270865814e-26
58600000	0.00005993897761810888	-1.781183801501183e-20	-3.4877673625858164e-34	7.384485638480896e-15	6.89129706400248e-15	0.009880122019226998	6.793653604632118e-24	2.5515122571080352e-11	1.7535151225373655e-18	2.494996653400494e-19	8.034801270865814e-26
58700000	0.00005993897761810888	-1.781183801501183e-20	-3.4877673625858164e-34	7.384485638480896e-15	6.89129706400248e-15	0.009880122019226998	6.79365360463213e-24	2.5515122571080352e-11	1.7535151225373655e-18	2.494996653400494e-19	8.034801270865814e-26
58800000	0.00005993897761810888	-1.781183801501183e-20	-3.4877673625858164e-34	7.384485638480896e-15	6.89129706400248e-15	0.009880122019226998	6.793653604632141e-24	2.5515122571080352e-11	1.7535151225373655e-18	2.494996653400494e-19	8.034801270865814e-26
58900000	0.00005993897761810888	-1.781183801501183e-20	-3.4877673625858164e-34	7.384485638480896e-15	6.89129706400248e-15	0.009880122019226998	6.793653604632153e-24	2.5515122571080352e-11	1.7535151225373655e-18	2.494996653400494e-19	8.034801270865813e-26
59000000	0.00005993897761810888	-1.781183801501183e-20	-3.4877673625858164e-34	7.384485638480896e-15	6.89129706400248e-15	0.009880122019226998	6.793653604632166e-24	2.5515122571080352e-11	1.7535151225373655e-18	2.494996653400494e-19	8.034801270865813e-26
59100000	0.00005993897761810888	-1.781183801501183e-20	-3.4877673625858164e-34	7.384485638480896e-15	6.89129706400248e-15	0.009880122019226998	6.793653604632181e-24	2.5515122571080352e-11	1.7535151225373655e-18	2.494996653400494e-19	8.034801270865813e-26
59200000	0.00005993897761810888	-1.781183801501183e-20	-3.4877673625858164e-34	7.384485638480896e-15	6.89129706400248e-15	0.009880122019226998	6.793653604632196e-24	2.5515122571080352e-11	1.7535151225373655e-18	2.494996653400494e-19	8.034801270865813e-26
59300000	0.00005993897761810888	-1.781183801501183e-20	-3.4877673625858164e-34	7.384485638480896e-15	6.89129706400248e-15	0.009880122019226998	6.79365360463221e-24	2.5515122571080352e-11	1.7535151225373655e-18	2.494996653400494e-19	8.034801270865813e-26
59400000	0.00005993897761810888	-1.781183801501183e-20	-3.4877673625858164e-34	7.384485638480896e-15	6.89129706400248e-15	0.009880122019226998	6.793653604632226e-24	2.5515122571080352e-11	1.7535151225373655e-18	2.494996653400494e-19	8.034801270865813e-26
59500000	0.00005993897761810888	-1.781183801501183e-20	-3.4877673625858164e-34	7.384485638480896e-15	6.89129706400248e-15	0.009880122019226998	6.793653604632243e-24	2.5515122571080352e-11	1.7535151225373655e-18	2.494996653400494e-19	8.034801270865813e-26
59600000	0.00005993897761810888	-1.781183801501183e-20	-3.4877673625858164e-34	7.384485638480896e-15	6.89129706400248e-15	0.009880122019226998	6.79365360463226e-24	2.5515122571080352e-11	1.7535151225373655e-18	2.494996653400494e-19	8.034801270865813e-26
59700000	0.00005993897761810888	-1.781183801501183e-20	-3.4877673625858164e-34	7.384485638480896e-15	6.89129706400248e-15	0.009880122019226998	6.793653604632276e-24	2.5515122571080352e-11	1.7535151225373655e-18	2.494996653400494e-19	8.034801270865813e-26
59800000	0.00005993897761810888	-1.781183801501183e-20	-3.4877673625858164e-34	7.384485638480896e-15	6.89129706400248e-15	0.009880122019226998	6.793653604632294e-24	2.5515122571080352e-11	1.7535151225373655e-18	2.494996653400494e-19	8.034801270865813e-26
59900000	0.00005993897761810888	-1.781183801501183e-20	-3.4877673625858164e-34	7.384485638480896e-15	6.89129706400248e-15	0.009880122019226998	6.793653604632313e-24	2.5515122571080352e-11	1.7535151225373655e-18	2.494996653400494e-19	8.034801270865813e-26
60000000	0.00005993897761810888	-1.781183801501183e-20	-3.4877673625858164e-34	7.384485638480896e-15	6.89129706400248e-15	0.009880122019226998	6.793653604632331e-24	2.5515122571080352e-11	1.7535151225373655e-18	2.494996653400494e-19	8.034801270865813e-26
60100000	0.00005993897761810888	-1.781183801501183e-20	-3.4877673625858164e-34	7.384485638480896e-15	6.89129706400248e-15	0.009880122019226998	6.79365360463235e-24	2.5515122571080352e-11	1.7535151225373655e-18	2.494996653400494e-19	8.034801270865813e-26
60200000	0.00005993897761810888	-1.781183801501183e-20	-3.4877673625858164e-34	7.384485638480896e-15	6.89129706400248e-15	0.009880122019226998	6.793653604632369e-24	2.5515122571080352e-11	1.7535151225373655e-18	2.494996653400494e-19	8.034801270865813e-26
60300000	0.00005993897761810888	-1.781183801501183e-20	-3.4877673625858164e-34	7.384485638480896e-15	6.89129706400248e-15	0.009880122019226998	6.793653604632388e-24	2.5515122571080352e-11	1.7535151225373655e-18	2.494996653400494e-19	8.034801270865813e-26
60400000	0.00005993897761810888	-1.781183801501183e-20	-3.4877673625858164e-34	7.384485638480896e-15	6.89129706400248e-15	0.009880122019226998	6.793653604632407e-24	2.5515122571080352e-11	1.7535151225373655e-18	2.494996653400494e-19	8.034801270865813e-26
60500000	0.00005993897761810888	-1.781183801501183e-20	-3.4877673625858164e-34	7.384485638480896e-15	6.89129706400248e-15	0.009880122019226998	6.793653604632426e-24	2.5515122571080352e-11	1.7535151225373655e-18	2.494996653400494e-19	8.034801270865813e-26
60600000	0.00005993897761810888	-1.781183801501183e-20	-3.4877673625858164e-34	7.384485638480896e-15	6.89129706400248e-15	0.009880122019226998	6.793653604632447e-24	2.5515122571080352e-11	1.7535151225373655e-18	2.494996653400494e-19	8.034801270865813e-26
60700000	0.00005993897761810889	-1.781183801501183e-20	-3.4877673625858164e-34	7.384485638480896e-15	6.89129706400248e-15	0.009880122019226998	6.793653604632466e-24	2.5515122571080352e-11	1.7535151225373655e-18	2.494996653400494e-19	8.034801270865813e-26
60800000	0.00005993897761810889	-1.781183801501183e-20	-3.4877673625858164e-34	7.384485638480896e-15	6.89129706400248e-15	0.009880122019226998	6.793653604632487e-24	2.5515122571080352e-11	1.7535151225373655e-18	2.494996653400494e-19	8.034801270865813e-26
60900000	0.00005993897761810889	-1.781183801501183e-20	-3.4877673625858164e-34	7.384485638480896e-15	6.89129706400248e-15	0.009880122019226998	6.793653604632506e-24	2.5515122571080352e-11	1.7535151225373655e-18	2.494996653400494e-19	8.034801270865813e-26
61000000	0.00005993897761810889	-1.781183801501183e-20	-3.4877673625858164e-34	7.384485638480896e-15	6.89129706400248e-15	0.009880122019226998	6.793653604632526e-24	2.5515122571080352e-11	1.7535151225373655e-18	2.494996653400494e-19	8.034801270865813e-26
61100000	0.00005993897761810889	-1.781183801501183e-20	-3.4877673625858164e-34	7.384485638480896e-15	6.89129706400248e-15	0.009880122019226998	6.793653604632545e-24	2.5515122571080352e-11	1.7535151225373655e-18	2.494996653400494e-19	8.034801270865813e-26
61200000	0.00005993897761810889	-1.781183801501183e-20	-3.4877673625858164e-34	7.384485638480896e-15	6.89129706400248e-15	0.009880122019226998	6.793653604632566e-24	2.5515122571080352e-11	1.7535151225373655e-18	2.494996653400494e-19	8.034801270865813e-26
61300000	0.00005993897761810889	-1.781183801501183e-20	-3.4877673625858164e-34	7.384485638480896e-15	6.89129706400248e-15	0.009880122019226998	6.793653604632585e-24	2.5515122571080352e-11	1.7535151225373655e-18	2.494996653400494e-19	8.034801270865813e-26
61400000	0.00005993897761810889	-1.781183801501183e-20	-3.4877673625858164e-34	7.384485638480896e-15	6.89129706400248e-15	0.009880122019226998	6.793653604632604e-24	2.5515122571080352e-11	1.7535151225373655e-18	2.494996653400494e-19	8.034801270865813e-26
61500000	0.00005993897761810889	-1.781183801501183e-20	-3.4877673625858164e-34	7.384485638480896e-15	6.89129706400248e-15	0.009880122019226998	6.793653604632623e-24	2.5515122571080352e-11	1.7535151225373655e-18	2.494996653400494e-19	8.034801270865813e-26
61600000	0.00005993897761810889	-1.781183801501183e-20	-3.4877673625858164e-34	7.384485638480896e-15	6.89129706400248e-15	0.009880122019226998	6.793653604632642e-24	2.5515122571080352e-11	1.7535151225373655e-18	2.494996653400494e-19	8.034801270865813e-26
61700000	0.00005993897761810889	-1.781183801501183e-20	-3.4877673625858164e-34	7.384485638480896e-15	6.89129706400248e-15	0.009880122019226998	6.793653604632661e-24	2.5515122571080352e-11	1.7535151225373655e-18	2.494996653400494e-19	8.034801270865813e-26
61800000	0.00005993897761810889	-1.781183801501183e-20	-3.4877673625858164e-34	7.384485638480896e-15	6.89129706400248e-15	0.009880122019226998	6.793653604632679e-24	2.5515122571080352e-11	1.7535151225373655e-18	2.494996653400494e-19	8.034801270865813e-26
61900000	0.00005993897761810889	-1.781183801501183e-20	-3.4877673625858164e-34	7.384485638480896e-15	6.89129706400248e-15	0.009880122019226998	6.793653604632698e-24	2.5515122571080352e-11	1.7535151225373655e-18	2.494996653400494e-19	8.034801270865813e-26
62000000	0.00005993897761810889	-1.781183801501183e-20	-3.4877673625858164e-34	7.384485638480896e-15	6.89129706400248e-15	0.009880122019226998	6.793653604632716e-24	2.5515122571080352e-11	1.7535151225373655e-18	2.494996653400494e-19	8.034801270865813e-26
62100000	0.00005993897761810889	-1.781183801501183e-20	-3.4877673625858164e-34	7.384485638480896e-15	6.89129706400248e-15	0.009880122019226998	6.793653604632733e-24	2.5515122571080352e-11	1.7535151225373655e-18	2.494996653400494e-19	8.034801270865813e-26
62200000	0.00005993897761810889	-1.781183801501183e-20	-3.4877673625858164e-34	7.384485638480896e-15	6.89129706400248e-15	0.009880122019226998	6.79365360463275e-24	2.5515122571080352e-11	1.7535151225373655e-18	2.494996653400494e-19	8.034801270865813e-26
62300000	0.00005993897761810889	-1.781183801501183e-20	-3.4877673625858164e-34	7.384485638480896e-15	6.89129706400248e-15	0.009880122019226998	6.793653604632766e-24	2.5515122571080352e-11	1.7535151225373655e-18	2.494996653400494e-19	8.034801270865813e-26
62400000	0.00005993897761810889	-1.781183801501183e-20	-3.4877673625858164e-34	7.384485638480896e-15	6.89129706400248e-15	0.009880122019226998	6.793653604632782e-24	2.5515122571080352e-11	1.7535151225373655e-18	2.494996653400494e-19	8.034801270865813e-26
62500000	0.00005993897761810889	-1.781183801501183e-20	-3.4877673625858164e-34	7.384485638480896e-15	6.89129706400248e-15	0.009880122019226998	6.793653604632798e-24	2.5515122571080352e-11	1.7535151225373655e-18	2.494996653400494e-19	8.034801270865813e-26
62600000	0.00005993897761810889	-1.781183801501183e-20	-3.4877673625858164e-34	7.384485638480896e-15	6.89129706400248e-15	0.009880122019226998	6.793653604632813e-24	2.5515122571080352e-11	1.7535151225373655e-18	2.494996653400494e-19	8.034801270865813e-26
62700000	0.00005993897761810889	-1.781183801501183e-20	-3.4877673625858164e-34	7.384485638480896e-15	6.89129706400248e-15	0.009880122019226998	6.793653604632826e-24	2.5515122571080352e-11	1.7535151225373655e-18	2.494996653400494e-19	8.034801270865813e-26
62800000	0.00005993897761810889	-1.781183801501183e-20	-3.4877673625858164e-34	7.384485638480896e-15	6.89129706400248e-15	0.009880122019226998	6.793653604632839e-24	2.5515122571080352e-11	1.7535151225373655e-18	2.494996653400494e-19	8.034801270865813e-26
62900000	0.00005993897761810889	-1.781183801501183e-20	-3.4877673625858164e-34	7.384485638480896e-15	6.89129706400248e-15	0.009880122019226998	6.793653604632852e-24	2.5515122571080352e-11	1.7535151225373655e-18	2.494996653400494e-19	8.034801270865813e-26
63000000	0.00005993897761810889	-1.781183801501183e-20	-3.4877673625858164e-34	7.384485638480896e-15	6.89129706400248e-15	0.009880122019226998	6.793653604632864e-24	2.5515122571080352e-11	1.7535151225373655e-18	2.494996653400494e-19	8.034801270865813e-26
63100000	0.00005993897761810889	-1.781183801501183e-20	-3.4877673625858164e-34	7.384485638480896e-15	6.89129706400248e-15	0.009880122019226998	6.793653604632876e-24	2.5515122571080352e-11	1.7535151225373655e-18	2.494996653400494e-19	8.034801270865813e-26
63200000	0.00005993897761810889	-1.781183801501183e-20	-3.4877673625858164e-34	7.384485638480896e-15	6.89129706400248e-15	0.009880122019226998	6.793653604632886e-24	2.5515122571080352e-11	1.7535151225373655e-18	2.494996653400494e-19	8.034801270865813e-26
63300000	0.00005993897761810889	-1.781183801501183e-20	-3.4877673625858164e-34	7.384485638480896e-15	6.89129706400248e-15	0.009880122019226998	6.793653604632897e-24	2.5515122571080352e-11	1.7535151225373655e-18	2.494996653400494e-19	8.034801270865813e-26
63400000	0.00005993897761810889	-1.781183801501183e-20	-3.4877673625858164e-34	7.384485638480896e-15	6.89129706400248e-15	0.009880122019226998	6.793653604632905e-24	2.5515122571080352e-11	1.7535151225373655e-18	2.494996653400494e-19	8.034801270865813e-26
63500000	0.00005993897761810889	-1.781183801501183e-20	-3.4877673625858164e-34	7.384485638480896e-15	6.89129706400248e-15	0.009880122019226998	6.793653604632913e-24	2.5515122571080352e-11	1.7535151225373655e-18	2.494996653400494e-19	8.034801270865813e-26
63600000	0.00005993897761810889	-1.781183801501183e-20	-3.4877673625858164e-34	7.384485638480896e-15	6.89129706400248e-15	0.009880122019226998	6.79365360463292e-24	2.5515122571080352e-11	1.7535151225373655e-18	2.494996653400494e-19	8.034801270865813e-26
63700000	0.00005993897761810889	-1.781183801501183e-20	-3.4877673625858164e-34	7.384485638480896e-15	6.89129706400248e-15	0.009880122019226998	6.793653604632926e-24	2.5515122571080352e-11	1.7535151225373655e-18	2.494996653400494e-19	8.034801270865813e-26
63800000	0.00005993897761810889	-1.781183801501183e-20	-3.4877673625858164e-34	7.384485638480896e-15	6.89129706400248e-15	0.009880122019226998	6.79365360463293e-24	2.5515122571080352e-11	1.7535151225373655e-18	2.494996653400494e-19	8.034801270865813e-26
63900000	0.00005993897761810889	-1.781183801501183e-20	-3.4877673625858164e-34	7.384485638480896e-15	6.89129706400248e-15	0.009880122019226998	6.793653604632935e-24	2.5515122571080352e-11	1.7535151225373655e-18	2.494996653400494e-19	8.034801270865813e-26
64000000	0.00005993897761810889	-1.781183801501183e-20	-3.4877673625858164e-34	7.384485638480896e-15	6.89129706400248e-15	0.009880122019226998	6.793653604632938e-24	2.5515122571080352e-11	1.7535151225373655e-18	2.494996653400494e-19	8.034801270865813e-26
64100000	0.00005993897761810889	-1.781183801501183e-20	-3.4877673625858164e-34	7.384485638480896e-15	6.89129706400248e-15	0.009880122019226998	6.793653604632939e-24	2.5515122571080352e-11	1.7535151225373655e-18	2.494996653400494e-19	8.034801270865813e-26
64200000	0.00005993897761810889	-1.781183801501183e-20	-3.4877673625858164e-34	7.384485638480896e-15	6.89129706400248e-15	0.009880122019226998	6.793653604632939e-24	2.5515122571080352e-11	1.7535151225373655e-18	2.494996653400494e-19	8.034801270865813e-26
64300000	0.00005993897761810889	-1.781183801501183e-20	-3.4877673625858164e-34	7.384485638480896e-15	6.89129706400248e-15	0.009880122019226998	6.793653604632939e-24	2.5515122571080352e-11	1.7535151225373655e-18	2.494996653400494e-19	8.034801270865813e-26
64400000	0.00005993897761810889	-1.781183801501183e-20	-3.4877673625858164e-34	7.384485638480896e-15	6.89129706400248e-15	0.009880122019226998	6.793653604632939e-24	2.5515122571080352e-11	1.7535151225373655e-18	2.494996653400494e-19	8.034801270865813e-26
64500000	0.00005993897761810889	-1.781183801501183e-20	-3.4877673625858164e-34	7.384485638480896e-15	6.89129706400248e-15	0.009880122019226998	6.793653604632939e-24	2.5515122571080352e-11	1.7535151225373655e-18	2.494996653400494e-19	8.034801270865813e-26
64600000	0.00005993897761810889	-1.781183801501183e-20	-3.4877673625858164e-34	7.384485638480896e-15	6.89129706400248e-15	0.009880122019226998	6.793653604632939e-24	2.5515122571080352e-11	1.7535151225373655e-18	2.494996653400494e-19	8.034801270865813e-26
64700000	0.00005993897761810889	-1.781183801501183e-20	-3.4877673625858164e-34	7.384485638480896e-15	6.89129706400248e-15	0.009880122019226998	6.793653604632939e-24	2.5515122571080352e-11	1.7535151225373655e-18	2.494996653400494e-19	8.034801270865813e-26
64800000	0.00005993897761810889	-1.781183801501183e-20	-3.4877673625858164e-34	7.384485638480896e-15	6.89129706400248e-15	0.009880122019226998	6.793653604632939e-24	2.5515122571080352e-11	1.7535151225373655e-18	2.494996653400494e-19	8.034801270865813e-26
64900000	0.00005993897761810889	-1.781183801501183e-20	-3.4877673625858164e-34	7.384485638480896e-15	6.89129706400248e-15	0.009880122019226998	6.793653604632939e-24	2.5515122571080352e-11	1.7535151225373655e-18	2.494996653400494e-19	8.034801270865813e-26
65000000	0.00005993897761810889	-1.781183801501183e-20	-3.4877673625858164e-34	7.384485638480896e-15	6.89129706400248e-15	0.009880122019226998	6.793653604632939e-24	2.5515122571080352e-11	1.7535151225373655e-18	2.494996653400494e-19	8.034801270865813e-26
65100000	0.00005993897761810889	-1.781183801501183e-20	-3.4877673625858164e-34	7.384485638480896e-15	6.89129706400248e-15	0.009880122019226998	6.793653604632939e-24	2.5515122571080352e-11	1.7535151225373655e-18	2.494996653400494e-19	8.034801270865813e-26
65200000	0.00005993897761810889	-1.781183801501183e-20	-3.4877673625858164e-34	7.384485638480896e-15	6.89129706400248e-15	0.009880122019226998	6.793653604632939e-24	2.5515122571080352e-11	1.7535151225373655e-18	2.494996653400494e-19	8.034801270865813e-26
65300000	0.00005993897761810889	-1.781183801501183e-20	-3.4877673625858164e-34	7.384485638480896e-15	6.89129706400248e-15	0.009880122019226998	6.793653604632939e-24	2.5515122571080352e-11	1.7535151225373655e-18	2.494996653400494e-19	8.034801270865813e-26
65400000	0.00005993897761810889	-1.781183801501183e-20	-3.4877673625858164e-34	7.384485638480896e-15	6.89129706400248e-15	0.009880122019226998	6.793653604632939e-24	2.5515122571080352e-11	1.7535151225373655e-18	2.494996653400494e-19	8.034801270865813e-26
65500000	0.00005993897761810889	-1.781183801501183e-20	-3.4877673625858164e-34	7.384485638480896e-15	6.89129706400248e-15	0.009880122019226998	6.793653604632939e-24	2.5515122571080352e-11	1.7535151225373655e-18	2.494996653400494e-19	8.034801270865813e-26
65600000	0.00005993897761810889	-1.781183801501183e-20	-3.4877673625858164e-34	7.384485638480896e-15	6.89129706400248e-15	0.009880122019226998	6.793653604632939e-24	2.5515122571080352e-11	1.7535151225373655e-18	2.494996653400494e-19	8.034801270865813e-26
65700000	0.00005993897761810889	-1.781183801501183e-20	-3.4877673625858164e-34	7.384485638480896e-15	6.89129706400248e-15	0.009880122019226998	6.793653604632939e-24	2.5515122571080352e-11	1.7535151225373655e-18	2.494996653400494e-19	8.034801270865813e-26
65800000	0.00005993897761810889	-1.781183801501183e-20	-3.4877673625858164e-34	7.384485638480896e-15	6.89129706400248e-15	0.009880122019226998	6.793653604632939e-24	2.5515122571080352e-11	1.7535151225373655e-18	2.494996653400494e-19	8.034801270865813e-26
65900000	0.00005993897761810889	-1.781183801501183e-20	-3.4877673625858164e-34	7.384485638480896e-15	6.89129706400248e-15	0.009880122019226998	6.793653604632939e-24	2.5515122571080352e-11	1.7535151225373655e-18	2.494996653400494e-19	8.034801270865813e-26
66000000	0.00005993897761810889	-1.781183801501183e-20	-3.4877673625858164e-34	7.384485638480896e-15	6.89129706400248e-15	0.009880122019226998	6.793653604632939e-24	2.5515122571080352e-11	1.7535151225373655e-18	2.494996653400494e-19	8.034801270865813e-26
66100000	0.00005993897761810889	-1.781183801501183e-20	-3.4877673625858164e-34	7.384485638480896e-15	6.89129706400248e-15	0.009880122019226998	6.793653604632939e-24	2.5515122571080352e-11	1.7535151225373655e-18	2.494996653400494e-19	8.034801270865813e-26
66200000	0.00005993897761810889	-1.781183801501183e-20	-3.4877673625858164e-34	7.384485638480896e-15	6.89129706400248e-15	0.009880122019226998	6.793653604632939e-24	2.5515122571080352e-11	1.7535151225373655e-18	2.494996653400494e-19	8.034801270865813e-26
66300000	0.00005993897761810889	-1.781183801501183e-20	-3.4877673625858164e-34	7.384485638480896e-15	6.89129706400248e-15	0.009880122019226998	6.793653604632939e-24	2.5515122571080352e-11	1.7535151225373655e-18	2.494996653400494e-19	8.034801270865813e-26
66400000	0.00005993897761810889	-1.781183801501183e-20	-3.4877673625858164e-34	7.384485638480896e-15	6.89129706400248e-15	0.009880122019226998	6.793653604632939e-24	2.5515122571080352e-11	1.7535151225373655e-18	2.494996653400494e-19	8.034801270865813e-26
66500000	0.00005993897761810889	-1.781183801501183e-20	-3.4877673625858164e-34	7.384485638480896e-15	6.89129706400248e-15	0.009880122019226998	6.793653604632939e-24	2.5515122571080352e-11	1.7535151225373655e-18	2.494996653400494e-19	8.034801270865813e-26
66600000	0.00005993897761810889	-1.781183801501183e-20	-3.4877673625858164e-34	7.384485638480896e-15	6.89129706400248e-15	0.009880122019226998	6.793653604632939e-24	2.5515122571080352e-11	1.7535151225373655e-18	2.494996653400494e-19	8.034801270865813e-26
66700000	0.00005993897761810889	-1.781183801501183e-20	-3.4877673625858164e-34	7.384485638480896e-15	6.89129706400248e-15	0.009880122019226998	6.793653604632939e-24	2.5515122571080352e-11	1.7535151225373655e-18	2.494996653400494e-19	8.034801270865813e-26
66800000	0.00005993897761810889	-1.781183801501183e-20	-3.4877673625858164e-34	7.384485638480896e-15	6.89129706400248e-15	0.009880122019226998	6.793653604632939e-24	2.5515122571080352e-11	1.7535151225373655e-18	2.494996653400494e-19	8.034801270865813e-26
66900000	0.00005993897761810889	-1.781183801501183e-20	-3.4877673625858164e-34	7.384485638480896e-15	6.89129706400248e-15	0.009880122019226998	6.793653604632939e-24	2.5515122571080352e-11	1.7535151225373655e-18	2.494996653400494e-19	8.034801270865813e-26
67000000	0.00005993897761810889	-1.781183801501183e-20	-3.4877673625858164e-34	7.384485638480896e-15	6.89129706400248e-15	0.009880122019226998	6.793653604632939e-24	2.5515122571080352e-11	1.7535151225373655e-18	2.494996653400494e-19	8.034801270865813e-26
67100000	0.00005993897761810889	-1.781183801501183e-20	-3.4877673625858164e-34	7.384485638480896e-15	6.89129706400248e-15	0.009880122019226998	6.793653604632939e-24	2.5515122571080352e-11	1.7535151225373655e-18	2.494996653400494e-19	8.034801270865813e-26
67200000	0.00005993897761810889	-1.781183801501183e-20	-3.4877673625858164e-34	7.384485638480896e-15	6.89129706400248e-15	0.009880122019226998	6.793653604632939e-24	2.5515122571080352e-11	1.7535151225373655e-18	2.494996653400494e-19	8.034801270865813e-26
67300000	0.00005993897761810889	-1.781183801501183e-20	-3.4877673625858164e-34	7.384485638480896e-15	6.89129706400248e-15	0.009880122019226998	6.793653604632939e-24	2.5515122571080352e-11	1.7535151225373655e-18	2.494996653400494e-19	8.034801270865813e-26
67400000	0.00005993897761810889	-1.781183801501183e-20	-3.4877673625858164e-34	7.384485638480896e-15	6.89129706400248e-15	0.009880122019226998	6.793653604632939e-24	2.5515122571080352e-11	1.7535151225373655e-18	2.494996653400494e-19	8.034801270865813e-26
67500000	0.00005993897761810889	-1.781183801501183e-20	-3.4877673625858164e-34	7.384485638480896e-15	6.89129706400248e-15	0.009880122019226998	6.793653604632939e-24	2.5515122571080352e-11	1.7535151225373655e-18	2.494996653400494e-19	8.034801270865813e-26
67600000	0.00005993897761810889	-1.781183801501183e-20	-3.4877673625858164e-34	7.384485638480896e-15	6.89129706400248e-15	0.009880122019226998	6.793653604632939e-24	2.5515122571080352e-11	1.7535151225373655e-18	2.494996653400494e-19	8.034801270865813e-26
67700000	0.00005993897761810889	-1.781183801501183e-20	-3.4877673625858164e-34	7.384485638480896e-15	6.89129706400248e-15	0.009880122019226998	6.793653604632939e-24	2.5515122571080352e-11	1.7535151225373655e-18	2.494996653400494e-19	8.034801270865813e-26
67800000	0.00005993897761810889	-1.781183801501183e-20	-3.4877673625858164e-34	7.384485638480896e-15	6.89129706400248e-15	0.009880122019226998	6.793653604632939e-24	2.5515122571080352e-11	1.7535151225373655e-18	2.494996653400494e-19	8.034801270865813e-26
67900000	0.00005993897761810889	-1.781183801501183e-20	-3.4877673625858164e-34	7.384485638480896e-15	6.89129706400248e-15	0.009880122019226998	6.793653604632939e-24	2.5515122571080352e-11	1.7535151225373655e-18	2.494996653400494e-19	8.034801270865813e-26
68000000	0.00005993897761810889	-1.781183801501183e-20	-3.4877673625858164e-34	7.384485638480896e-15	6.89129706400248e-15	0.009880122019226998	6.793653604632939e-24	2.5515122571080352e-11	1.7535151225373655e-18	2.494996653400494e-19	8.034801270865813e-26
68100000	0.00005993897761810889	-1.781183801501183e-20	-3.4877673625858164e-34	7.384485638480896e-15	6.89129706400248e-15	0.009880122019226998	6.793653604632939e-24	2.5515122571080352e-11	1.7535151225373655e-18	2.494996653400494e-19	8.034801270865813e-26
68200000	0.00005993897761810889	-1.781183801501183e-20	-3.4877673625858164e-34	7.384485638480896e-15	6.89129706400248e-15	0.009880122019226998	6.793653604632939e-24	2.5515122571080352e-11	1.7535151225373655e-18	2.494996653400494e-19	8.034801270865813e-26
68300000	0.00005993897761810889	-1.781183801501183e-20	-3.4877673625858164e-34	7.384485638480896e-15	6.89129706400248e-15	0.009880122019226998	6.793653604632939e-24	2.5515122571080352e-11	1.7535151225373655e-18	2.494996653400494e-19	8.034801270865813e-26
68400000	0.00005993897761810889	-1.781183801501183e-20	-3.4877673625858164e-34	7.384485638480896e-15	6.89129706400248e-15	0.009880122019226998	6.793653604632939e-24	2.5515122571080352e-11	1.7535151225373655e-18	2.494996653400494e-19	8.034801270865813e-26
68500000	0.00005993897761810889	-1.781183801501183e-20	-3.4877673625858164e-34	7.384485638480896e-15	6.89129706400248e-15	0.009880122019226998	6.793653604632939e-24	2.5515122571080352e-11	1.7535151225373655e-18	2.494996653400494e-19	8.034801270865813e-26
68600000	0.00005993897761810889	-1.781183801501183e-20	-3.4877673625858164e-34	7.384485638480896e-15	6.89129706400248e-15	0.009880122019226998	6.793653604632939e-24	2.5515122571080352e-11	1.7535151225373655e-18	2.494996653400494e-19	8.034801270865813e-26
68700000	0.00005993897761810889	-1.781183801501183e-20	-3.4877673625858164e-34	7.384485638480896e-15	6.89129706400248e-15	0.009880122019226998	6.793653604632939e-24	2.5515122571080352e-11	1.7535151225373655e-18	2.494996653400494e-19	8.034801270865813e-26
68800000	0.00005993897761810889	-1.781183801501183e-20	-3.4877673625858164e-34	7.384485638480896e-15	6.89129706400248e-15	0.009880122019226998	6.793653604632939e-24	2.5515122571080352e-11	1.7535151225373655e-18	2.494996653400494e-19	8.034801270865813e-26
68900000	0.00005993897761810889	-1.781183801501183e-20	-3.4877673625858164e-34	7.384485638480896e-15	6.89129706400248e-15	0.009880122019226998	6.793653604632939e-24	2.5515122571080352e-11	1.7535151225373655e-18	2.494996653400494e-19	8.034801270865813e-26
69000000	0.00005993897761810889	-1.781183801501183e-20	-3.4877673625858164e-34	7.384485638480896e-15	6.89129706400248e-15	0.009880122019226998	6.793653604632939e-24	2.5515122571080352e-11	1.7535151225373655e-18	2.494996653400494e-19	8.034801270865813e-26
69100000	0.00005993897761810889	-1.781183801501183e-20	-3.4877673625858164e-34	7.384485638480896e-15	6.89129706400248e-15	0.009880122019226998	6.793653604632939e-24	2.5515122571080352e-11	1.7535151225373655e-18	2.494996653400494e-19	8.034801270865813e-26
69200000	0.00005993897761810889	-1.781183801501183e-20	-3.4877673625858164e-34	7.384485638480896e-15	6.89129706400248e-15	0.009880122019226998	6.793653604632939e-24	2.5515122571080352e-11	1.7535151225373655e-18	2.494996653400494e-19	8.034801270865813e-26
69300000	0.00005993897761810889	-1.781183801501183e-20	-3.4877673625858164e-34	7.384485638480896e-15	6.89129706400248e-15	0.009880122019226998	6.793653604632939e-24	2.5515122571080352e-11	1.7535151225373655e-18	2.494996653400494e-19	8.034801270865813e-26
69400000	0.00005993897761810889	-1.781183801501183e-20	-3.4877673625858164e-34	7.384485638480896e-15	6.89129706400248e-15	0.009880122019226998	6.793653604632939e-24	2.5515122571080352e-11	1.7535151225373655e-18	2.494996653400494e-19	8.034801270865813e-26
69500000	0.00005993897761810889	-1.781183801501183e-20	-3.4877673625858164e-34	7.384485638480896e-15	6.89129706400248e-15	0.009880122019226998	6.793653604632939e-24	2.5515122571080352e-11	1.7535151225373655e-18	2.494996653400494e-19	8.034801270865813e-26
69600000	0.00005993897761810889	-1.781183801501183e-20	-3.4877673625858164e-34	7.384485638480896e-15	6.89129706400248e-15	0.009880122019226998	6.793653604632939e-24	2.5515122571080352e-11	1.7535151225373655e-18	2.494996653400494e-19	8.034801270865813e-26
69700000	0.00005993897761810889	-1.781183801501183e-20	-3.4877673625858164e-34	7.384485638480896e-15	6.89129706400248e-15	0.009880122019226998	6.793653604632939e-24	2.5515122571080352e-11	1.7535151225373655e-18	2.4949966534004934e-19	8.034801270865813e-26
69800000	0.00005993897761810889	-1.781183801501183e-20	-3.4877673625858164e-34	7.384485638480896e-15	6.89129706400248e-15	0.009880122019226998	6.793653604632939e-24	2.5515122571080352e-11	1.7535151225373655e-18	2.4949966534004934e-19	8.034801270865813e-26
69900000	0.00005993897761810889	-1.781183801501183e-20	-3.4877673625858164e-34	7.384485638480896e-15	6.89129706400248e-15	0.009880122019226998	6.793653604632939e-24	2.5515122571080352e-11	1.7535151225373655e-18	2.4949966534004934e-19	8.034801270865813e-26
70000000	0.00005993897761810889	-1.781183801501183e-20	-3.4877673625858164e-34	7.384485638480896e-15	6.89129706400248e-15	0.009880122019226998	6.79365360463294e-24	2.5515122571080352e-11	1.7535151225373655e-18	2.4949966534004934e-19	8.034801270865813e-26
70100000	0.00005993897761810889	-1.781183801501183e-20	-3.4877673625858164e-34	7.384485638480896e-15	6.89129706400248e-15	0.009880122019226998	6.79365360463294e-24	2.5515122571080352e-11	1.7535151225373655e-18	2.4949966534004934e-19	8.034801270865813e-26
70200000	0.00005993897761810889	-1.781183801501183e-20	-3.4877673625858164e-34	7.384485638480896e-15	6.89129706400248e-15	0.009880122019226998	6.79365360463294e-24	2.5515122571080352e-11	1.7535151225373655e-18	2.4949966534004934e-19	8.034801270865813e-26
70300000	0.00005993897761810889	-1.781183801501183e-20	-3.4877673625858164e-34	7.384485638480896e-15	6.89129706400248e-15	0.009880122019226998	6.79365360463294e-24	2.5515122571080352e-11	1.7535151225373655e-18	2.4949966534004934e-19	8.034801270865813e-26
70400000	0.00005993897761810889	-1.781183801501183e-20	-3.4877673625858164e-34	7.384485638480896e-15	6.89129706400248e-15	0.009880122019226998	6.79365360463294e-24	2.5515122571080352e-11	1.7535151225373655e-18	2.4949966534004934e-19	8.034801270865813e-26
70500000	0.00005993897761810889	-1.781183801501183e-20	-3.4877673625858164e-34	7.384485638480896e-15	6.89129706400248e-15	0.009880122019226998	6.79365360463294e-24	2.5515122571080352e-11	1.7535151225373655e-18	2.4949966534004934e-19	8.034801270865813e-26
70600000	0.00005993897761810889	-1.781183801501183e-20	-3.4877673625858164e-34	7.384485638480896e-15	6.89129706400248e-15	0.009880122019226998	6.79365360463294e-24	2.5515122571080352e-11	1.7535151225373655e-18	2.4949966534004934e-19	8.034801270865813e-26
70700000	0.00005993897761810889	-1.781183801501183e-20	-3.4877673625858164e-34	7.384485638480896e-15	6.89129706400248e-15	0.009880122019226998	6.79365360463294e-24	2.5515122571080352e-11	1.7535151225373655e-18	2.4949966534004934e-19	8.034801270865813e-26
70800000	0.00005993897761810889	-1.781183801501183e-20	-3.4877673625858164e-34	7.384485638480896e-15	6.89129706400248e-15	0.009880122019226998	6.79365360463294e-24	2.5515122571080352e-11	1.7535151225373655e-18	2.4949966534004934e-19	8.034801270865813e-26
70900000	0.00005993897761810888	-1.781183801501183e-20	-3.4877673625858164e-34	7.384485638480896e-15	6.89129706400248e-15	0.009880122019226998	6.79365360463294e-24	2.5515122571080352e-11	1.7535151225373655e-18	2.4949966534004934e-19	8.034801270865813e-26
71000000	0.00005993897761810888	-1.781183801501183e-20	-3.4877673625858164e-34	7.384485638480896e-15	6.89129706400248e-15	0.009880122019226998	6.79365360463294e-24	2.5515122571080352e-11	1.7535151225373655e-18	2.4949966534004934e-19	8.034801270865813e-26
71100000	0.00005993897761810888	-1.781183801501183e-20	-3.4877673625858164e-34	7.384485638480896e-15	6.89129706400248e-15	0.009880122019226998	6.79365360463294e-24	2.5515122571080352e-11	1.7535151225373655e-18	2.4949966534004934e-19	8.034801270865813e-26
71200000	0.00005993897761810888	-1.781183801501183e-20	-3.4877673625858164e-34	7.384485638480896e-15	6.89129706400248e-15	0.009880122019226998	6.79365360463294e-24	2.5515122571080352e-11	1.7535151225373655e-18	2.4949966534004934e-19	8.034801270865813e-26
71300000	0.00005993897761810888	-1.781183801501183e-20	-3.4877673625858164e-34	7.384485638480896e-15	6.89129706400248e-15	0.009880122019226998	6.79365360463294e-24	2.5515122571080352e-11	1.7535151225373655e-18	2.4949966534004934e-19	8.034801270865813e-26
71400000	0.00005993897761810888	-1.781183801501183e-20	-3.4877673625858164e-34	7.384485638480896e-15	6.89129706400248e-15	0.009880122019226998	6.79365360463294e-24	2.5515122571080352e-11	1.7535151225373655e-18	2.4949966534004934e-19	8.034801270865813e-26
71500000	0.00005993897761810888	-1.781183801501183e-20	-3.4877673625858164e-34	7.384485638480896e-15	6.89129706400248e-15	0.009880122019226998	6.79365360463294e-24	2.5515122571080352e-11	1.7535151225373655e-18	2.4949966534004934e-19	8.034801270865813e-26
71600000	0.00005993897761810888	-1.781183801501183e-20	-3.4877673625858164e-34	7.384485638480896e-15	6.89129706400248e-15	0.009880122019226998	6.79365360463294e-24	2.5515122571080352e-11	1.7535151225373655e-18	2.4949966534004934e-19	8.034801270865813e-26
71700000	0.00005993897761810888	-1.781183801501183e-20	-3.4877673625858164e-34	7.384485638480896e-15	6.89129706400248e-15	0.009880122019226998	6.79365360463294e-24	2.5515122571080352e-11	1.7535151225373655e-18	2.4949966534004934e-19	8.034801270865813e-26
71800000	0.00005993897761810888	-1.781183801501183e-20	-3.4877673625858164e-34	7.384485638480896e-15	6.89129706400248e-15	0.009880122019226998	6.79365360463294e-24	2.5515122571080352e-11	1.7535151225373655e-18	2.4949966534004934e-19	8.034801270865813e-26
71900000	0.00005993897761810888	-1.781183801501183e-20	-3.4877673625858164e-34	7.384485638480896e-15	6.89129706400248e-15	0.009880122019226998	6.79365360463294e-24	2.5515122571080352e-11	1.7535151225373655e-18	2.4949966534004934e-19	8.034801270865813e-26
72000000	0.00005993897761810888	-1.781183801501183e-20	-3.4877673625858164e-34	7.384485638480896e-15	6.89129706400248e-15	0.009880122019226998	6.79365360463294e-24	2.5515122571080352e-11	1.7535151225373655e-18	2.4949966534004934e-19	8.034801270865813e-26
72100000	0.00005993897761810888	-1.781183801501183e-20	-3.4877673625858164e-34	7.384485638480896e-15	6.89129706400248e-15	0.009880122019226998	6.79365360463294e-24	2.5515122571080352e-11	1.7535151225373655e-18	2.4949966534004934e-19	8.034801270865813e-26
72200000	0.00005993897761810888	-1.781183801501183e-20	-3.4877673625858164e-34	7.384485638480896e-15	6.89129706400248e-15	0.009880122019226998	6.79365360463294e-24	2.5515122571080352e-11	1.7535151225373655e-18	2.4949966534004934e-19	8.034801270865813e-26
72300000	0.00005993897761810888	-1.781183801501183e-20	-3.4877673625858164e-34	7.384485638480896e-15	6.89129706400248e-15	0.009880122019226998	6.79365360463294e-24	2.5515122571080352e-11	1.7535151225373655e-18	2.4949966534004934e-19	8.034801270865813e-26
72400000	0.00005993897761810888	-1.781183801501183e-20	-3.4877673625858164e-34	7.384485638480896e-15	6.89129706400248e-15	0.009880122019226998	6.79365360463294e-24	2.5515122571080352e-11	1.7535151225373655e-18	2.4949966534004934e-19	8.034801270865813e-26
72500000	0.00005993897761810888	-1.781183801501183e-20	-3.4877673625858164e-34	7.384485638480896e-15	6.89129706400248e-15	0.009880122019226998	6.79365360463294e-24	2.5515122571080352e-11	1.7535151225373655e-18	2.4949966534004934e-19	8.034801270865813e-26
72600000	0.00005993897761810888	-1.781183801501183e-20	-3.4877673625858164e-34	7.384485638480896e-15	6.89129706400248e-15	0.009880122019226998	6.79365360463294e-24	2.5515122571080352e-11	1.7535151225373655e-18	2.4949966534004934e-19	8.034801270865813e-26
72700000	0.00005993897761810888	-1.781183801501183e-20	-3.4877673625858164e-34	7.384485638480896e-15	6.89129706400248e-15	0.009880122019226998	6.79365360463294e-24	2.5515122571080352e-11	1.7535151225373655e-18	2.4949966534004934e-19	8.034801270865813e-26
72800000	0.00005993897761810888	-1.781183801501183e-20	-3.4877673625858164e-34	7.384485638480896e-15	6.89129706400248e-15	0.009880122019226998	6.79365360463294e-24	2.5515122571080352e-11	1.7535151225373655e-18	2.4949966534004934e-19	8.034801270865813e-26
72900000	0.00005993897761810888	-1.781183801501183e-20	-3.4877673625858164e-34	7.384485638480896e-15	6.89129706400248e-15	0.009880122019226998	6.79365360463294e-24	2.5515122571080352e-11	1.7535151225373655e-18	2.4949966534004934e-19	8.034801270865813e-26
73000000	0.00005993897761810888	-1.781183801501183e-20	-3.4877673625858164e-34	7.384485638480896e-15	6.89129706400248e-15	0.009880122019226998	6.79365360463294e-24	2.5515122571080352e-11	1.7535151225373655e-18	2.4949966534004934e-19	8.034801270865813e-26
73100000	0.00005993897761810888	-1.781183801501183e-20	-3.4877673625858164e-34	7.384485638480896e-15	6.89129706400248e-15	0.009880122019226998	6.79365360463294e-24	2.5515122571080352e-11	1.7535151225373655e-18	2.4949966534004934e-19	8.034801270865813e-26
73200000	0.00005993897761810888	-1.781183801501183e-20	-3.4877673625858164e-34	7.384485638480896e-15	6.89129706400248e-15	0.009880122019226998	6.79365360463294e-24	2.5515122571080352e-11	1.7535151225373655e-18	2.4949966534004934e-19	8.034801270865813e-26
73300000	0.00005993897761810888	-1.781183801501183e-20	-3.4877673625858164e-34	7.384485638480896e-15	6.89129706400248e-15	0.009880122019226998	6.79365360463294e-24	2.5515122571080352e-11	1.7535151225373655e-18	2.4949966534004934e-19	8.034801270865813e-26
73400000	0.00005993897761810888	-1.781183801501183e-20	-3.4877673625858164e-34	7.384485638480896e-15	6.89129706400248e-15	0.009880122019226998	6.79365360463294e-24	2.5515122571080352e-11	1.7535151225373655e-18	2.4949966534004934e-19	8.034801270865813e-26
73500000	0.00005993897761810888	-1.781183801501183e-20	-3.4877673625858164e-34	7.384485638480896e-15	6.89129706400248e-15	0.009880122019226998	6.79365360463294e-24	2.5515122571080352e-11	1.7535151225373655e-18	2.4949966534004934e-19	8.034801270865813e-26
73600000	0.00005993897761810888	-1.781183801501183e-20	-3.4877673625858164e-34	7.384485638480896e-15	6.89129706400248e-15	0.009880122019226998	6.79365360463294e-24	2.5515122571080352e-11	1.7535151225373655e-18	2.4949966534004934e-19	8.034801270865813e-26
73700000	0.00005993897761810888	-1.781183801501183e-20	-3.4877673625858164e-34	7.384485638480896e-15	6.89129706400248e-15	0.009880122019226998	6.79365360463294e-24	2.5515122571080352e-11	1.7535151225373655e-18	2.4949966534004934e-19	8.034801270865813e-26
73800000	0.00005993897761810888	-1.781183801501183e-20	-3.4877673625858164e-34	7.384485638480896e-15	6.89129706400248e-15	0.009880122019226998	6.79365360463294e-24	2.5515122571080352e-11	1.7535151225373655e-18	2.4949966534004934e-19	8.034801270865813e-26
73900000	0.00005993897761810888	-1.781183801501183e-20	-3.4877673625858164e-34	7.384485638480896e-15	6.89129706400248e-15	0.009880122019226998	6.79365360463294e-24	2.5515122571080352e-11	1.7535151225373655e-18	2.4949966534004934e-19	8.034801270865813e-26
74000000	0.00005993897761810888	-1.781183801501183e-20	-3.4877673625858164e-34	7.384485638480896e-15	6.89129706400248e-15	0.009880122019226998	6.79365360463294e-24	2.5515122571080352e-11	1.7535151225373655e-18	2.4949966534004934e-19	8.034801270865813e-26
74100000	0.00005993897761810888	-1.781183801501183e-20	-3.4877673625858164e-34	7.384485638480896e-15	6.89129706400248e-15	0.009880122019226998	6.79365360463294e-24	2.5515122571080352e-11	1.7535151225373655e-18	2.4949966534004934e-19	8.034801270865813e-26
74200000	0.00005993897761810888	-1.781183801501183e-20	-3.4877673625858164e-34	7.384485638480896e-15	6.89129706400248e-15	0.009880122019226998	6.79365360463294e-24	2.5515122571080352e-11	1.7535151225373655e-18	2.4949966534004934e-19	8.034801270865813e-26
74300000	0.00005993897761810888	-1.781183801501183e-20	-3.4877673625858164e-34	7.384485638480896e-15	6.89129706400248e-15	0.009880122019226998	6.79365360463294e-24	2.5515122571080352e-11	1.7535151225373655e-18	2.4949966534004934e-19	8.034801270865813e-26
74400000	0.00005993897761810888	-1.781183801501183e-20	-3.4877673625858164e-34	7.384485638480896e-15	6.89129706400248e-15	0.009880122019226998	6.79365360463294e-24	2.5515122571080352e-11	1.7535151225373655e-18	2.4949966534004934e-19	8.034801270865813e-26
74500000	0.00005993897761810888	-1.781183801501183e-20	-3.4877673625858164e-34	7.384485638480896e-15	6.89129706400248e-15	0.009880122019226998	6.79365360463294e-24	2.5515122571080352e-11	1.7535151225373655e-18	2.4949966534004934e-19	8.034801270865813e-26
74600000	0.00005993897761810888	-1.781183801501183e-20	-3.4877673625858164e-34	7.384485638480896e-15	6.89129706400248e-15	0.009880122019226998	6.79365360463294e-24	2.5515122571080352e-11	1.7535151225373655e-18	2.4949966534004934e-19	8.034801270865813e-26
74700000	0.00005993897761810888	-1.781183801501183e-20	-3.4877673625858164e-34	7.384485638480896e-15	6.89129706400248e-15	0.009880122019226998	6.79365360463294e-24	2.5515122571080352e-11	1.7535151225373655e-18	2.4949966534004934e-19	8.034801270865813e-26
74800000	0.00005993897761810888	-1.781183801501183e-20	-3.4877673625858164e-34	7.384485638480896e-15	6.89129706400248e-15	0.009880122019226998	6.79365360463294e-24	2.5515122571080352e-11	1.7535151225373655e-18	2.4949966534004934e-19	8.034801270865813e-26
74900000	0.00005993897761810888	-1.781183801501183e-20	-3.4877673625858164e-34	7.384485638480896e-15	6.89129706400248e-15	0.009880122019226998	6.79365360463294e-24	2.5515122571080352e-11	1.7535151225373655e-18	2.4949966534004934e-19	8.034801270865813e-26
75000000	0.00005993897761810888	-1.781183801501183e-20	-3.4877673625858164e-34	7.384485638480896e-15	6.89129706400248e-15	0.009880122019226998	6.79365360463294e-24	2.5515122571080352e-11	1.7535151225373655e-18	2.4949966534004934e-19	8.034801270865813e-26
75100000	0.00005993897761810888	-1.781183801501183e-20	-3.4877673625858164e-34	7.384485638480896e-15	6.89129706400248e-15	0.009880122019226998	6.79365360463294e-24	2.5515122571080352e-11	1.7535151225373655e-18	2.4949966534004934e-19	8.034801270865813e-26
75200000	0.00005993897761810888	-1.781183801501183e-20	-3.4877673625858164e-34	7.384485638480896e-15	6.89129706400248e-15	0.009880122019226998	6.79365360463294e-24	2.5515122571080352e-11	1.7535151225373655e-18	2.4949966534004934e-19	8.034801270865813e-26
75300000	0.00005993897761810888	-1.781183801501183e-20	-3.4877673625858164e-34	7.384485638480896e-15	6.89129706400248e-15	0.009880122019226998	6.79365360463294e-24	2.5515122571080352e-11	1.7535151225373655e-18	2.4949966534004934e-19	8.034801270865813e-26
75400000	0.00005993897761810888	-1.781183801501183e-20	-3.4877673625858164e-34	7.384485638480896e-15	6.89129706400248e-15	0.009880122019226998	6.79365360463294e-24	2.5515122571080352e-11	1.7535151225373655e-18	2.4949966534004934e-19	8.034801270865813e-26
75500000	0.00005993897761810888	-1.781183801501183e-20	-3.4877673625858164e-34	7.384485638480896e-15	6.89129706400248e-15	0.009880122019226998	6.79365360463294e-24	2.5515122571080352e-11	1.7535151225373655e-18	2.4949966534004934e-19	8.034801270865813e-26
75600000	0.00005993897761810888	-1.781183801501183e-20	-3.4877673625858164e-34	7.384485638480896e-15	6.89129706400248e-15	0.009880122019226998	6.79365360463294e-24	2.5515122571080352e-11	1.7535151225373655e-18	2.4949966534004934e-19	8.034801270865813e-26
75700000	0.00005993897761810888	-1.781183801501183e-20	-3.4877673625858164e-34	7.384485638480896e-15	6.89129706400248e-15	0.009880122019226998	6.79365360463294e-24	2.5515122571080352e-11	1.7535151225373655e-18	2.4949966534004934e-19	8.034801270865813e-26
75800000	0.00005993897761810888	-1.781183801501183e-20	-3.4877673625858164e-34	7.384485638480896e-15	6.89129706400248e-15	0.009880122019226998	6.79365360463294e-24	2.5515122571080352e-11	1.7535151225373655e-18	2.4949966534004934e-19	8.034801270865813e-26
75900000	0.00005993897761810888	-1.781183801501183e-20	-3.4877673625858164e-34	7.384485638480896e-15	6.89129706400248e-15	0.009880122019226998	6.79365360463294e-24	2.5515122571080352e-11	1.7535151225373655e-18	2.4949966534004934e-19	8.034801270865813e-26
76000000	0.00005993897761810888	-1.781183801501183e-20	-3.4877673625858164e-34	7.384485638480896e-15	6.89129706400248e-15	0.009880122019226998	6.79365360463294e-24	2.5515122571080352e-11	1.7535151225373655e-18	2.4949966534004934e-19	8.034801270865813e-26
76100000	0.00005993897761810888	-1.781183801501183e-20	-3.4877673625858164e-34	7.384485638480896e-15	6.89129706400248e-15	0.009880122019226998	6.79365360463294e-24	2.5515122571080352e-11	1.7535151225373655e-18	2.4949966534004934e-19	8.034801270865813e-26
76200000	0.00005993897761810888	-1.781183801501183e-20	-3.4877673625858164e-34	7.384485638480896e-15	6.89129706400248e-15	0.009880122019226998	6.79365360463294e-24	2.5515122571080352e-11	1.7535151225373655e-18	2.4949966534004934e-19	8.034801270865813e-26
76300000	0.00005993897761810888	-1.781183801501183e-20	-3.4877673625858164e-34	7.384485638480896e-15	6.89129706400248e-15	0.009880122019226998	6.79365360463294e-24	2.5515122571080352e-11	1.7535151225373655e-18	2.4949966534004934e-19	8.034801270865813e-26
76400000	0.00005993897761810888	-1.781183801501183e-20	-3.4877673625858164e-34	7.384485638480896e-15	6.89129706400248e-15	0.009880122019226998	6.79365360463294e-24	2.5515122571080352e-11	1.7535151225373655e-18	2.4949966534004934e-19	8.034801270865813e-26
76500000	0.00005993897761810888	-1.781183801501183e-20	-3.4877673625858164e-34	7.384485638480896e-15	6.89129706400248e-15	0.009880122019226998	6.79365360463294e-24	2.5515122571080352e-11	1.7535151225373655e-18	2.4949966534004934e-19	8.034801270865813e-26
76600000	0.00005993897761810888	-1.781183801501183e-20	-3.4877673625858164e-34	7.384485638480896e-15	6.89129706400248e-15	0.009880122019226998	6.79365360463294e-24	2.5515122571080352e-11	1.7535151225373655e-18	2.4949966534004934e-19	8.034801270865813e-26
76700000	0.00005993897761810888	-1.781183801501183e-20	-3.4877673625858164e-34	7.384485638480896e-15	6.89129706400248e-15	0.009880122019226998	6.79365360463294e-24	2.5515122571080352e-11	1.7535151225373655e-18	2.4949966534004934e-19	8.034801270865813e-26
76800000	0.00005993897761810888	-1.781183801501183e-20	-3.4877673625858164e-34	7.384485638480896e-15	6.89129706400248e-15	0.009880122019226998	6.79365360463294e-24	2.5515122571080352e-11	1.7535151225373655e-18	2.4949966534004934e-19	8.034801270865813e-26
76900000	0.00005993897761810888	-1.781183801501183e-20	-3.4877673625858164e-34	7.384485638480896e-15	6.89129706400248e-15	0.009880122019226998	6.79365360463294e-24	2.5515122571080352e-11	1.7535151225373655e-18	2.4949966534004934e-19	8.034801270865813e-26
77000000	0.00005993897761810888	-1.781183801501183e-20	-3.4877673625858164e-34	7.384485638480896e-15	6.89129706400248e-15	0.009880122019226998	6.79365360463294e-24	2.5515122571080352e-11	1.7535151225373655e-18	2.4949966534004934e-19	8.034801270865813e-26
77100000	0.00005993897761810888	-1.781183801501183e-20	-3.4877673625858164e-34	7.384485638480896e-15	6.89129706400248e-15	0.009880122019226998	6.79365360463294e-24	2.5515122571080352e-11	1.7535151225373655e-18	2.4949966534004934e-19	8.034801270865813e-26
77200000	0.00005993897761810888	-1.781183801501183e-20	-3.4877673625858164e-34	7.384485638480896e-15	6.89129706400248e-15	0.009880122019226998	6.79365360463294e-24	2.5515122571080352e-11	1.7535151225373655e-18	2.4949966534004934e-19	8.034801270865813e-26
77300000	0.00005993897761810888	-1.781183801501183e-20	-3.4877673625858164e-34	7.384485638480896e-15	6.89129706400248e-15	0.009880122019226998	6.79365360463294e-24	2.5515122571080352e-11	1.7535151225373655e-18	2.4949966534004934e-19	8.034801270865813e-26
77400000	0.00005993897761810888	-1.781183801501183e-20	-3.4877673625858164e-34	7.384485638480896e-15	6.89129706400248e-15	0.009880122019226998	6.79365360463294e-24	2.5515122571080352e-11	1.7535151225373655e-18	2.4949966534004934e-19	8.034801270865813e-26
77500000	0.00005993897761810888	-1.781183801501183e-20	-3.4877673625858164e-34	7.384485638480896e-15	6.89129706400248e-15	0.009880122019226998	6.79365360463294e-24	2.5515122571080352e-11	1.7535151225373655e-18	2.4949966534004934e-19	8.034801270865813e-26
77600000	0.00005993897761810888	-1.781183801501183e-20	-3.4877673625858164e-34	7.384485638480896e-15	6.89129706400248e-15	0.009880122019226998	6.79365360463294e-24	2.5515122571080352e-11	1.7535151225373655e-18	2.4949966534004934e-19	8.034801270865813e-26
77700000	0.00005993897761810888	-1.781183801501183e-20	-3.4877673625858164e-34	7.384485638480896e-15	6.89129706400248e-15	0.009880122019226998	6.79365360463294e-24	2.5515122571080352e-11	1.7535151225373655e-18	2.4949966534004934e-19	8.034801270865813e-26
77800000	0.00005993897761810888	-1.781183801501183e-20	-3.4877673625858164e-34	7.384485638480896e-15	6.89129706400248e-15	0.009880122019226998	6.79365360463294e-24	2.5515122571080352e-11	1.7535151225373655e-18	2.4949966534004934e-19	8.034801270865813e-26
77900000	0.00005993897761810888	-1.781183801501183e-20	-3.4877673625858164e-34	7.384485638480896e-15	6.89129706400248e-15	0.009880122019226998	6.79365360463294e-24	2.5515122571080352e-11	1.7535151225373655e-18	2.4949966534004934e-19	8.034801270865813e-26
78000000	0.00005993897761810888	-1.781183801501183e-20	-3.4877673625858164e-34	7.384485638480896e-15	6.89129706400248e-15	0.009880122019226998	6.79365360463294e-24	2.5515122571080352e-11	1.7535151225373655e-18	2.4949966534004934e-19	8.034801270865813e-26
78100000	0.00005993897761810888	-1.781183801501183e-20	-3.4877673625858164e-34	7.384485638480896e-15	6.89129706400248e-15	0.009880122019226998	6.79365360463294e-24	2.5515122571080352e-11	1.7535151225373655e-18	2.4949966534004934e-19	8.034801270865813e-26
78200000	0.00005993897761810888	-1.781183801501183e-20	-3.4877673625858164e-34	7.384485638480896e-15	6.89129706400248e-15	0.009880122019226998	6.79365360463294e-24	2.5515122571080352e-11	1.7535151225373655e-18	2.4949966534004934e-19	8.034801270865813e-26
78300000	0.00005993897761810888	-1.781183801501183e-20	-3.4877673625858164e-34	7.384485638480896e-15	6.89129706400248e-15	0.009880122019226998	6.79365360463294e-24	2.5515122571080352e-11	1.7535151225373655e-18	2.4949966534004934e-19	8.034801270865813e-26
78400000	0.00005993897761810888	-1.781183801501183e-20	-3.4877673625858164e-34	7.384485638480896e-15	6.89129706400248e-15	0.009880122019226998	6.79365360463294e-24	2.5515122571080352e-11	1.7535151225373655e-18	2.4949966534004934e-19	8.034801270865813e-26
78500000	0.00005993897761810888	-1.781183801501183e-20	-3.4877673625858164e-34	7.384485638480896e-15	6.89129706400248e-15	0.009880122019226998	6.79365360463294e-24	2.5515122571080352e-11	1.7535151225373655e-18	2.4949966534004934e-19	8.034801270865813e-26
78600000	0.00005993897761810888	-1.781183801501183e-20	-3.4877673625858164e-34	7.384485638480896e-15	6.89129706400248e-15	0.009880122019226998	6.79365360463294e-24	2.5515122571080352e-11	1.7535151225373655e-18	2.4949966534004934e-19	8.034801270865813e-26
78700000	0.00005993897761810888	-1.781183801501183e-20	-3.4877673625858164e-34	7.384485638480896e-15	6.89129706400248e-15	0.009880122019226998	6.79365360463294e-24	2.5515122571080352e-11	1.7535151225373655e-18	2.4949966534004934e-19	8.034801270865813e-26
78800000	0.00005993897761810888	-1.781183801501183e-20	-3.4877673625858164e-34	7.384485638480896e-15	6.89129706400248e-15	0.009880122019226998	6.79365360463294e-24	2.5515122571080352e-11	1.7535151225373655e-18	2.4949966534004934e-19	8.034801270865813e-26
78900000	0.00005993897761810888	-1.781183801501183e-20	-3.4877673625858164e-34	7.384485638480896e-15	6.89129706400248e-15	0.009880122019226998	6.79365360463294e-24	2.5515122571080352e-11	1.7535151225373655e-18	2.4949966534004934e-19	8.034801270865813e-26
79000000	0.00005993897761810888	-1.781183801501183e-20	-3.4877673625858164e-34	7.384485638480896e-15	6.89129706400248e-15	0.009880122019226998	6.79365360463294e-24	2.5515122571080352e-11	1.7535151225373655e-18	2.4949966534004934e-19	8.034801270865813e-26
79100000	0.00005993897761810888	-1.781183801501183e-20	-3.4877673625858164e-34	7.384485638480896e-15	6.89129706400248e-15	0.009880122019226998	6.79365360463294e-24	2.5515122571080352e-11	1.7535151225373655e-18	2.4949966534004934e-19	8.034801270865813e-26
79200000	0.00005993897761810888	-1.781183801501183e-20	-3.4877673625858164e-34	7.384485638480896e-15	6.89129706400248e-15	0.009880122019226998	6.79365360463294e-24	2.5515122571080352e-11	1.7535151225373655e-18	2.4949966534004934e-19	8.034801270865813e-26
79300000	0.00005993897761810888	-1.781183801501183e-20	-3.4877673625858164e-34	7.384485638480896e-15	6.89129706400248e-15	0.009880122019226998	6.79365360463294e-24	2.5515122571080352e-11	1.7535151225373655e-18	2.4949966534004934e-19	8.034801270865813e-26
79400000	0.00005993897761810888	-1.781183801501183e-20	-3.4877673625858164e-34	7.384485638480896e-15	6.89129706400248e-15	0.009880122019226998	6.79365360463294e-24	2.5515122571080352e-11	1.7535151225373655e-18	2.4949966534004934e-19	8.034801270865813e-26
79500000	0.00005993897761810888	-1.781183801501183e-20	-3.4877673625858164e-34	7.384485638480896e-15	6.89129706400248e-15	0.009880122019226998	6.79365360463294e-24	2.5515122571080352e-11	1.7535151225373655e-18	2.4949966534004934e-19	8.034801270865813e-26
79600000	0.00005993897761810888	-1.781183801501183e-20	-3.4877673625858164e-34	7.384485638480896e-15	6.89129706400248e-15	0.009880122019226998	6.79365360463294e-24	2.5515122571080352e-11	1.7535151225373655e-18	2.4949966534004934e-19	8.034801270865813e-26
79700000	0.00005993897761810888	-1.781183801501183e-20	-3.4877673625858164e-34	7.384485638480896e-15	6.89129706400248e-15	0.009880122019226998	6.79365360463294e-24	2.5515122571080352e-11	1.7535151225373655e-18	2.4949966534004934e-19	8.034801270865813e-26
79800000	0.00005993897761810888	-1.781183801501183e-20	-3.4877673625858164e-34	7.384485638480896e-15	6.89129706400248e-15	0.009880122019226998	6.79365360463294e-24	2.5515122571080352e-11	1.7535151225373655e-18	2.4949966534004934e-19	8.034801270865813e-26
79900000	0.00005993897761810888	-1.781183801501183e-20	-3.4877673625858164e-34	7.384485638480896e-15	6.89129706400248e-15	0.009880122019226998	6.79365360463294e-24	2.5515122571080352e-11	1.7535151225373655e-18	2.4949966534004934e-19	8.034801270865813e-26
80000000	0.00005993897761810888	-1.781183801501183e-20	-3.4877673625858164e-34	7.384485638480896e-15	6.89129706400248e-15	0.009880122019226998	6.79365360463294e-24	2.5515122571080352e-11	1.7535151225373655e-18	2.494996653400494e-19	8.034801270865813e-26
80100000	0.00005993897761810888	-1.781183801501183e-20	-3.4877673625858164e-34	7.384485638480896e-15	6.89129706400248e-15	0.009880122019226998	6.79365360463294e-24	2.5515122571080352e-11	1.7535151225373655e-18	2.494996653400494e-19	8.034801270865813e-26
80200000	0.00005993897761810888	-1.781183801501183e-20	-3.4877673625858164e-34	7.384485638480896e-15	6.89129706400248e-15	0.009880122019226998	6.79365360463294e-24	2.5515122571080352e-11	1.7535151225373655e-18	2.494996653400494e-19	8.034801270865813e-26
80300000	0.00005993897761810888	-1.781183801501183e-20	-3.4877673625858164e-34	7.384485638480896e-15	6.89129706400248e-15	0.009880122019226998	6.79365360463294e-24	2.5515122571080352e-11	1.7535151225373655e-18	2.494996653400494e-19	8.034801270865813e-26
80400000	0.00005993897761810888	-1.781183801501183e-20	-3.4877673625858164e-34	7.384485638480896e-15	6.89129706400248e-15	0.009880122019226998	6.79365360463294e-24	2.5515122571080352e-11	1.7535151225373655e-18	2.494996653400494e-19	8.034801270865813e-26
80500000	0.00005993897761810889	-1.781183801501183e-20	-3.4877673625858164e-34	7.384485638480896e-15	6.89129706400248e-15	0.009880122019226998	6.79365360463294e-24	2.5515122571080352e-11	1.7535151225373655e-18	2.494996653400494e-19	8.034801270865813e-26
80600000	0.00005993897761810889	-1.781183801501183e-20	-3.4877673625858164e-34	7.384485638480896e-15	6.89129706400248e-15	0.009880122019226998	6.79365360463294e-24	2.5515122571080352e-11	1.7535151225373655e-18	2.494996653400494e-19	8.034801270865813e-26
80700000	0.00005993897761810889	-1.781183801501183e-20	-3.4877673625858164e-34	7.384485638480896e-15	6.89129706400248e-15	0.009880122019226998	6.79365360463294e-24	2.5515122571080352e-11	1.7535151225373655e-18	2.494996653400494e-19	8.034801270865813e-26
80800000	0.00005993897761810889	-1.781183801501183e-20	-3.4877673625858164e-34	7.384485638480896e-15	6.89129706400248e-15	0.009880122019226998	6.79365360463294e-24	2.5515122571080352e-11	1.7535151225373655e-18	2.494996653400494e-19	8.034801270865813e-26
80900000	0.00005993897761810889	-1.781183801501183e-20	-3.4877673625858164e-34	7.384485638480896e-15	6.89129706400248e-15	0.009880122019226998	6.79365360463294e-24	2.5515122571080352e-11	1.7535151225373655e-18	2.494996653400494e-19	8.034801270865813e-26
81000000	0.00005993897761810889	-1.781183801501183e-20	-3.4877673625858164e-34	7.384485638480896e-15	6.89129706400248e-15	0.009880122019226998	6.79365360463294e-24	2.5515122571080352e-11	1.7535151225373655e-18	2.494996653400494e-19	8.034801270865813e-26
81100000	0.00005993897761810889	-1.781183801501183e-20	-3.4877673625858164e-34	7.384485638480896e-15	6.89129706400248e-15	0.009880122019226998	6.79365360463294e-24	2.5515122571080352e-11	1.7535151225373655e-18	2.494996653400494e-19	8.034801270865813e-26
81200000	0.00005993897761810889	-1.781183801501183e-20	-3.4877673625858164e-34	7.384485638480896e-15	6.89129706400248e-15	0.009880122019226998	6.79365360463294e-24	2.5515122571080352e-11	1.7535151225373655e-18	2.494996653400494e-19	8.034801270865813e-26
81300000	0.00005993897761810889	-1.781183801501183e-20	-3.4877673625858164e-34	7.384485638480896e-15	6.89129706400248e-15	0.009880122019226998	6.79365360463294e-24	2.5515122571080352e-11	1.7535151225373655e-18	2.494996653400494e-19	8.034801270865813e-26
81400000	0.00005993897761810889	-1.781183801501183e-20	-3.4877673625858164e-34	7.384485638480896e-15	6.89129706400248e-15	0.009880122019226998	6.79365360463294e-24	2.5515122571080352e-11	1.7535151225373655e-18	2.494996653400494e-19	8.034801270865813e-26
81500000	0.00005993897761810889	-1.781183801501183e-20	-3.4877673625858164e-34	7.384485638480896e-15	6.89129706400248e-15	0.009880122019226998	6.79365360463294e-24	2.5515122571080352e-11	1.7535151225373655e-18	2.494996653400494e-19	8.034801270865813e-26
81600000	0.00005993897761810889	-1.781183801501183e-20	-3.4877673625858164e-34	7.384485638480896e-15	6.89129706400248e-15	0.009880122019226998	6.79365360463294e-24	2.5515122571080352e-11	1.7535151225373655e-18	2.494996653400494e-19	8.034801270865813e-26
81700000	0.00005993897761810889	-1.781183801501183e-20	-3.4877673625858164e-34	7.384485638480896e-15	6.89129706400248e-15	0.009880122019226998	6.79365360463294e-24	2.5515122571080352e-11	1.7535151225373655e-18	2.494996653400494e-19	8.034801270865813e-26
81800000	0.00005993897761810889	-1.781183801501183e-20	-3.4877673625858164e-34	7.384485638480896e-15	6.89129706400248e-15	0.009880122019226998	6.79365360463294e-24	2.5515122571080352e-11	1.7535151225373655e-18	2.494996653400494e-19	8.034801270865813e-26
81900000	0.00005993897761810889	-1.781183801501183e-20	-3.4877673625858164e-34	7.384485638480896e-15	6.89129706400248e-15	0.009880122019226998	6.79365360463294e-24	2.5515122571080352e-11	1.7535151225373655e-18	2.494996653400494e-19	8.034801270865813e-26
82000000	0.00005993897761810889	-1.781183801501183e-20	-3.4877673625858164e-34	7.384485638480896e-15	6.89129706400248e-15	0.009880122019226998	6.79365360463294e-24	2.5515122571080352e-11	1.7535151225373655e-18	2.494996653400494e-19	8.034801270865813e-26
82100000	0.00005993897761810889	-1.781183801501183e-20	-3.4877673625858164e-34	7.384485638480896e-15	6.89129706400248e-15	0.009880122019226998	6.79365360463294e-24	2.5515122571080352e-11	1.7535151225373655e-18	2.494996653400494e-19	8.034801270865813e-26
82200000	0.00005993897761810889	-1.781183801501183e-20	-3.4877673625858164e-34	7.384485638480896e-15	6.89129706400248e-15	0.009880122019226998	6.79365360463294e-24	2.5515122571080352e-11	1.7535151225373655e-18	2.494996653400494e-19	8.034801270865813e-26
82300000	0.00005993897761810889	-1.781183801501183e-20	-3.4877673625858164e-34	7.384485638480896e-15	6.89129706400248e-15	0.009880122019226998	6.79365360463294e-24	2.5515122571080352e-11	1.7535151225373655e-18	2.494996653400494e-19	8.034801270865813e-26
82400000	0.00005993897761810889	-1.781183801501183e-20	-3.4877673625858164e-34	7.384485638480896e-15	6.89129706400248e-15	0.009880122019226998	6.79365360463294e-24	2.5515122571080352e-11	1.7535151225373655e-18	2.494996653400494e-19	8.034801270865813e-26
82500000	0.00005993897761810889	-1.781183801501183e-20	-3.4877673625858164e-34	7.384485638480896e-15	6.89129706400248e-15	0.009880122019226998	6.79365360463294e-24	2.5515122571080352e-11	1.7535151225373655e-18	2.494996653400494e-19	8.034801270865813e-26
82600000	0.00005993897761810889	-1.781183801501183e-20	-3.4877673625858164e-34	7.384485638480896e-15	6.89129706400248e-15	0.009880122019226998	6.79365360463294e-24	2.5515122571080352e-11	1.7535151225373655e-18	2.494996653400494e-19	8.034801270865813e-26
82700000	0.00005993897761810889	-1.781183801501183e-20	-3.4877673625858164e-34	7.384485638480896e-15	6.89129706400248e-15	0.009880122019226998	6.79365360463294e-24	2.5515122571080352e-11	1.7535151225373655e-18	2.494996653400494e-19	8.034801270865813e-26
82800000	0.00005993897761810889	-1.781183801501183e-20	-3.4877673625858164e-34	7.384485638480896e-15	6.89129706400248e-15	0.009880122019226998	6.79365360463294e-24	2.5515122571080352e-11	1.7535151225373655e-18	2.494996653400494e-19	8.034801270865813e-26
82900000	0.00005993897761810889	-1.781183801501183e-20	-3.4877673625858164e-34	7.384485638480896e-15	6.89129706400248e-15	0.009880122019226998	6.79365360463294e-24	2.5515122571080352e-11	1.7535151225373655e-18	2.494996653400494e-19	8.034801270865813e-26
83000000	0.00005993897761810889	-1.781183801501183e-20	-3.4877673625858164e-34	7.384485638480896e-15	6.89129706400248e-15	0.009880122019226998	6.79365360463294e-24	2.5515122571080352e-11	1.7535151225373655e-18	2.494996653400494e-19	8.034801270865813e-26
83100000	0.00005993897761810889	-1.781183801501183e-20	-3.4877673625858164e-34	7.384485638480896e-15	6.89129706400248e-15	0.009880122019226998	6.79365360463294e-24	2.5515122571080352e-11	1.7535151225373655e-18	2.494996653400494e-19	8.034801270865813e-26
83200000	0.00005993897761810889	-1.781183801501183e-20	-3.4877673625858164e-34	7.384485638480896e-15	6.89129706400248e-15	0.009880122019226998	6.79365360463294e-24	2.5515122571080352e-11	1.7535151225373655e-18	2.494996653400494e-19	8.034801270865813e-26
83300000	0.00005993897761810889	-1.781183801501183e-20	-3.4877673625858164e-34	7.384485638480896e-15	6.89129706400248e-15	0.009880122019226998	6.79365360463294e-24	2.5515122571080352e-11	1.7535151225373655e-18	2.494996653400494e-19	8.034801270865813e-26
83400000	0.00005993897761810889	-1.781183801501183e-20	-3.4877673625858164e-34	7.384485638480896e-15	6.89129706400248e-15	0.009880122019226998	6.79365360463294e-24	2.5515122571080352e-11	1.7535151225373655e-18	2.494996653400494e-19	8.034801270865813e-26
83500000	0.00005993897761810889	-1.781183801501183e-20	-3.4877673625858164e-34	7.384485638480896e-15	6.89129706400248e-15	0.009880122019226998	6.79365360463294e-24	2.5515122571080352e-11	1.7535151225373655e-18	2.494996653400494e-19	8.034801270865813e-26
83600000	0.00005993897761810889	-1.781183801501183e-20	-3.4877673625858164e-34	7.384485638480896e-15	6.89129706400248e-15	0.009880122019226998	6.79365360463294e-24	2.5515122571080352e-11	1.7535151225373655e-18	2.494996653400494e-19	8.034801270865813e-26
83700000	0.00005993897761810889	-1.781183801501183e-20	-3.4877673625858164e-34	7.384485638480896e-15	6.89129706400248e-15	0.009880122019226998	6.79365360463294e-24	2.5515122571080352e-11	1.7535151225373655e-18	2.494996653400494e-19	8.034801270865813e-26
83800000	0.00005993897761810889	-1.781183801501183e-20	-3.4877673625858164e-34	7.384485638480896e-15	6.89129706400248e-15	0.009880122019226998	6.79365360463294e-24	2.5515122571080352e-11	1.7535151225373655e-18	2.494996653400494e-19	8.034801270865813e-26
83900000	0.00005993897761810889	-1.781183801501183e-20	-3.4877673625858164e-34	7.384485638480896e-15	6.89129706400248e-15	0.009880122019226998	6.79365360463294e-24	2.5515122571080352e-11	1.7535151225373655e-18	2.494996653400494e-19	8.034801270865813e-26
84000000	0.00005993897761810889	-1.781183801501183e-20	-3.4877673625858164e-34	7.384485638480896e-15	6.89129706400248e-15	0.009880122019226998	6.79365360463294e-24	2.5515122571080352e-11	1.7535151225373655e-18	2.494996653400494e-19	8.034801270865813e-26
84100000	0.00005993897761810889	-1.781183801501183e-20	-3.4877673625858164e-34	7.384485638480896e-15	6.89129706400248e-15	0.009880122019226998	6.79365360463294e-24	2.5515122571080352e-11	1.7535151225373655e-18	2.494996653400494e-19	8.034801270865813e-26
84200000	0.00005993897761810889	-1.781183801501183e-20	-3.4877673625858164e-34	7.384485638480896e-15	6.89129706400248e-15	0.009880122019226998	6.79365360463294e-24	2.5515122571080352e-11	1.7535151225373655e-18	2.494996653400494e-19	8.034801270865813e-26
84300000	0.00005993897761810889	-1.781183801501183e-20	-3.4877673625858164e-34	7.384485638480896e-15	6.89129706400248e-15	0.009880122019226998	6.79365360463294e-24	2.5515122571080352e-11	1.7535151225373655e-18	2.494996653400494e-19	8.034801270865813e-26
84400000	0.00005993897761810889	-1.781183801501183e-20	-3.4877673625858164e-34	7.384485638480896e-15	6.89129706400248e-15	0.009880122019226998	6.79365360463294e-24	2.5515122571080352e-11	1.7535151225373655e-18	2.494996653400494e-19	8.034801270865813e-26
84500000	0.00005993897761810889	-1.781183801501183e-20	-3.4877673625858164e-34	7.384485638480896e-15	6.89129706400248e-15	0.009880122019226998	6.79365360463294e-24	2.5515122571080352e-11	1.7535151225373655e-18	2.494996653400494e-19	8.034801270865813e-26
84600000	0.00005993897761810889	-1.781183801501183e-20	-3.4877673625858164e-34	7.384485638480896e-15	6.89129706400248e-15	0.009880122019226998	6.79365360463294e-24	2.5515122571080352e-11	1.7535151225373655e-18	2.494996653400494e-19	8.034801270865813e-26
84700000	0.00005993897761810889	-1.781183801501183e-20	-3.4877673625858164e-34	7.384485638480896e-15	6.89129706400248e-15	0.009880122019226998	6.79365360463294e-24	2.5515122571080352e-11	1.7535151225373655e-18	2.494996653400494e-19	8.034801270865813e-26
84800000	0.00005993897761810889	-1.781183801501183e-20	-3.4877673625858164e-34	7.384485638480896e-15	6.89129706400248e-15	0.009880122019226998	6.79365360463294e-24	2.5515122571080352e-11	1.7535151225373655e-18	2.494996653400494e-19	8.034801270865813e-26
84900000	0.00005993897761810889	-1.781183801501183e-20	-3.4877673625858164e-34	7.384485638480896e-15	6.89129706400248e-15	0.009880122019226998	6.79365360463294e-24	2.5515122571080352e-11	1.7535151225373655e-18	2.494996653400494e-19	8.034801270865813e-26
85000000	0.00005993897761810889	-1.781183801501183e-20	-3.4877673625858164e-34	7.384485638480896e-15	6.89129706400248e-15	0.009880122019226998	6.79365360463294e-24	2.5515122571080352e-11	1.7535151225373655e-18	2.494996653400494e-19	8.034801270865813e-26
85100000	0.00005993897761810889	-1.781183801501183e-20	-3.4877673625858164e-34	7.384485638480896e-15	6.89129706400248e-15	0.009880122019226998	6.79365360463294e-24	2.5515122571080352e-11	1.7535151225373655e-18	2.494996653400494e-19	8.034801270865813e-26
85200000	0.00005993897761810889	-1.781183801501183e-20	-3.4877673625858164e-34	7.384485638480896e-15	6.89129706400248e-15	0.009880122019226998	6.79365360463294e-24	2.5515122571080352e-11	1.7535151225373655e-18	2.494996653400494e-19	8.034801270865813e-26
85300000	0.00005993897761810889	-1.781183801501183e-20	-3.4877673625858164e-34	7.384485638480896e-15	6.89129706400248e-15	0.009880122019226998	6.79365360463294e-24	2.5515122571080352e-11	1.7535151225373655e-18	2.494996653400494e-19	8.034801270865813e-26
85400000	0.00005993897761810889	-1.781183801501183e-20	-3.4877673625858164e-34	7.384485638480896e-15	6.89129706400248e-15	0.009880122019226998	6.79365360463294e-24	2.5515122571080352e-11	1.7535151225373655e-18	2.494996653400494e-19	8.034801270865813e-26
85500000	0.00005993897761810889	-1.781183801501183e-20	-3.4877673625858164e-34	7.384485638480896e-15	6.89129706400248e-15	0.009880122019226998	6.79365360463294e-24	2.5515122571080352e-11	1.7535151225373655e-18	2.494996653400494e-19	8.034801270865813e-26
85600000	0.00005993897761810889	-1.781183801501183e-20	-3.4877673625858164e-34	7.384485638480896e-15	6.89129706400248e-15	0.009880122019226998	6.79365360463294e-24	2.5515122571080352e-11	1.7535151225373655e-18	2.494996653400494e-19	8.034801270865813e-26
85700000	0.00005993897761810889	-1.781183801501183e-20	-3.4877673625858164e-34	7.384485638480896e-15	6.89129706400248e-15	0.009880122019226998	6.79365360463294e-24	2.5515122571080352e-11	1.7535151225373655e-18	2.494996653400494e-19	8.034801270865813e-26
85800000	0.00005993897761810889	-1.781183801501183e-20	-3.4877673625858164e-34	7.384485638480896e-15	6.89129706400248e-15	0.009880122019226998	6.79365360463294e-24	2.5515122571080352e-11	1.7535151225373655e-18	2.494996653400494e-19	8.034801270865813e-26
85900000	0.00005993897761810889	-1.781183801501183e-20	-3.4877673625858164e-34	7.384485638480896e-15	6.89129706400248e-15	0.009880122019226998	6.79365360463294e-24	2.5515122571080352e-11	1.7535151225373655e-18	2.494996653400494e-19	8.034801270865813e-26
86000000	0.00005993897761810889	-1.781183801501183e-20	-3.4877673625858164e-34	7.384485638480896e-15	6.89129706400248e-15	0.009880122019226998	6.79365360463294e-24	2.5515122571080352e-11	1.7535151225373655e-18	2.494996653400494e-19	8.034801270865813e-26
86100000	0.00005993897761810889	-1.781183801501183e-20	-3.4877673625858164e-34	7.384485638480896e-15	6.89129706400248e-15	0.009880122019226998	6.79365360463294e-24	2.5515122571080352e-11	1.7535151225373655e-18	2.494996653400494e-19	8.034801270865813e-26
86200000	0.00005993897761810889	-1.781183801501183e-20	-3.4877673625858164e-34	7.384485638480896e-15	6.89129706400248e-15	0.009880122019226998	6.79365360463294e-24	2.5515122571080352e-11	1.7535151225373655e-18	2.494996653400494e-19	8.034801270865813e-26
86300000	0.00005993897761810889	-1.781183801501183e-20	-3.4877673625858164e-34	7.384485638480896e-15	6.89129706400248e-15	0.009880122019226998	6.79365360463294e-24	2.5515122571080352e-11	1.7535151225373655e-18	2.494996653400494e-19	8.034801270865813e-26
86400000	0.00005993897761810889	-1.781183801501183e-20	-3.4877673625858164e-34	7.384485638480896e-15	6.89129706400248e-15	0.009880122019226998	6.79365360463294e-24	2.5515122571080352e-11	1.7535151225373655e-18	2.494996653400494e-19	8.034801270865813e-26
86500000	0.00005993897761810889	-1.781183801501183e-20	-3.4877673625858164e-34	7.384485638480896e-15	6.89129706400248e-15	0.009880122019226998	6.79365360463294e-24	2.5515122571080352e-11	1.7535151225373655e-18	2.494996653400494e-19	8.034801270865813e-26
86600000	0.00005993897761810889	-1.781183801501183e-20	-3.4877673625858164e-34	7.384485638480896e-15	6.89129706400248e-15	0.009880122019226998	6.79365360463294e-24	2.5515122571080352e-11	1.7535151225373655e-18	2.494996653400494e-19	8.034801270865813e-26
86700000	0.00005993897761810889	-1.781183801501183e-20	-3.4877673625858164e-34	7.384485638480896e-15	6.89129706400248e-15	0.009880122019226998	6.79365360463294e-24	2.5515122571080352e-11	1.7535151225373655e-18	2.494996653400494e-19	8.034801270865813e-26
86800000	0.00005993897761810889	-1.781183801501183e-20	-3.4877673625858164e-34	7.384485638480896e-15	6.89129706400248e-15	0.009880122019226998	6.79365360463294e-24	2.5515122571080352e-11	1.7535151225373655e-18	2.494996653400494e-19	8.034801270865813e-26
86900000	0.00005993897761810889	-1.781183801501183e-20	-3.4877673625858164e-34	7.384485638480896e-15	6.89129706400248e-15	0.009880122019226998	6.79365360463294e-24	2.5515122571080352e-11	1.7535151225373655e-18	2.494996653400494e-19	8.034801270865813e-26
87000000	0.00005993897761810889	-1.781183801501183e-20	-3.4877673625858164e-34	7.384485638480896e-15	6.89129706400248e-15	0.009880122019226998	6.79365360463294e-24	2.5515122571080352e-11	1.7535151225373655e-18	2.494996653400494e-19	8.034801270865813e-26
87100000	0.00005993897761810889	-1.781183801501183e-20	-3.4877673625858164e-34	7.384485638480896e-15	6.89129706400248e-15	0.009880122019226998	6.79365360463294e-24	2.5515122571080352e-11	1.7535151225373655e-18	2.494996653400494e-19	8.034801270865813e-26
87200000	0.00005993897761810889	-1.781183801501183e-20	-3.4877673625858164e-34	7.384485638480896e-15	6.89129706400248e-15	0.009880122019226998	6.79365360463294e-24	2.5515122571080352e-11	1.7535151225373655e-18	2.494996653400494e-19	8.034801270865813e-26
87300000	0.00005993897761810889	-1.781183801501183e-20	-3.4877673625858164e-34	7.384485638480896e-15	6.89129706400248e-15	0.009880122019226998	6.79365360463294e-24	2.5515122571080352e-11	1.7535151225373655e-18	2.494996653400494e-19	8.034801270865813e-26
87400000	0.00005993897761810889	-1.781183801501183e-20	-3.4877673625858164e-34	7.384485638480896e-15	6.89129706400248e-15	0.009880122019226998	6.79365360463294e-24	2.5515122571080352e-11	1.7535151225373655e-18	2.494996653400494e-19	8.034801270865813e-26
87500000	0.00005993897761810889	-1.781183801501183e-20	-3.4877673625858164e-34	7.384485638480896e-15	6.89129706400248e-15	0.009880122019226998	6.79365360463294e-24	2.5515122571080352e-11	1.7535151225373655e-18	2.494996653400494e-19	8.034801270865813e-26
87600000	0.00005993897761810889	-1.781183801501183e-20	-3.4877673625858164e-34	7.384485638480896e-15	6.89129706400248e-15	0.009880122019226998	6.79365360463294e-24	2.5515122571080352e-11	1.7535151225373655e-18	2.494996653400494e-19	8.034801270865813e-26
87700000	0.00005993897761810889	-1.781183801501183e-20	-3.4877673625858164e-34	7.384485638480896e-15	6.89129706400248e-15	0.009880122019226998	6.79365360463294e-24	2.5515122571080352e-11	1.7535151225373655e-18	2.494996653400494e-19	8.034801270865813e-26
87800000	0.00005993897761810889	-1.781183801501183e-20	-3.4877673625858164e-34	7.384485638480896e-15	6.89129706400248e-15	0.009880122019226998	6.79365360463294e-24	2.5515122571080352e-11	1.7535151225373655e-18	2.494996653400494e-19	8.034801270865813e-26
87900000	0.00005993897761810889	-1.781183801501183e-20	-3.4877673625858164e-34	7.384485638480896e-15	6.89129706400248e-15	0.009880122019226998	6.79365360463294e-24	2.5515122571080352e-11	1.7535151225373655e-18	2.494996653400494e-19	8.034801270865813e-26
88000000	0.00005993897761810889	-1.781183801501183e-20	-3.4877673625858164e-34	7.384485638480896e-15	6.89129706400248e-15	0.009880122019226998	6.79365360463294e-24	2.5515122571080352e-11	1.7535151225373655e-18	2.494996653400494e-19	8.034801270865813e-26
88100000	0.00005993897761810889	-1.781183801501183e-20	-3.4877673625858164e-34	7.384485638480896e-15	6.89129706400248e-15	0.009880122019226998	6.79365360463294e-24	2.5515122571080352e-11	1.7535151225373655e-18	2.494996653400494e-19	8.034801270865813e-26
88200000	0.00005993897761810889	-1.781183801501183e-20	-3.4877673625858164e-34	7.384485638480896e-15	6.89129706400248e-15	0.009880122019226998	6.79365360463294e-24	2.5515122571080352e-11	1.7535151225373655e-18	2.494996653400494e-19	8.034801270865813e-26
88300000	0.00005993897761810889	-1.781183801501183e-20	-3.4877673625858164e-34	7.384485638480896e-15	6.89129706400248e-15	0.009880122019226998	6.79365360463294e-24	2.5515122571080352e-11	1.7535151225373655e-18	2.494996653400494e-19	8.034801270865813e-26
88400000	0.00005993897761810889	-1.781183801501183e-20	-3.4877673625858164e-34	7.384485638480896e-15	6.89129706400248e-15	0.009880122019226998	6.79365360463294e-24	2.5515122571080352e-11	1.7535151225373655e-18	2.494996653400494e-19	8.034801270865813e-26
88500000	0.00005993897761810889	-1.781183801501183e-20	-3.4877673625858164e-34	7.384485638480896e-15	6.89129706400248e-15	0.009880122019226998	6.79365360463294e-24	2.5515122571080352e-11	1.7535151225373655e-18	2.494996653400494e-19	8.034801270865813e-26
88600000	0.00005993897761810889	-1.781183801501183e-20	-3.4877673625858164e-34	7.384485638480896e-15	6.89129706400248e-15	0.009880122019226998	6.79365360463294e-24	2.5515122571080352e-11	1.7535151225373655e-18	2.494996653400494e-19	8.034801270865813e-26
88700000	0.00005993897761810889	-1.781183801501183e-20	-3.4877673625858164e-34	7.384485638480896e-15	6.89129706400248e-15	0.009880122019226998	6.79365360463294e-24	2.5515122571080352e-11	1.7535151225373655e-18	2.494996653400494e-19	8.034801270865813e-26
88800000	0.00005993897761810889	-1.781183801501183e-20	-3.4877673625858164e-34	7.384485638480896e-15	6.89129706400248e-15	0.009880122019226998	6.79365360463294e-24	2.5515122571080352e-11	1.7535151225373655e-18	2.494996653400494e-19	8.034801270865813e-26
88900000	0.00005993897761810889	-1.781183801501183e-20	-3.4877673625858164e-34	7.384485638480896e-15	6.89129706400248e-15	0.009880122019226998	6.79365360463294e-24	2.5515122571080352e-11	1.7535151225373655e-18	2.494996653400494e-19	8.034801270865813e-26
89000000	0.00005993897761810889	-1.781183801501183e-20	-3.4877673625858164e-34	7.384485638480896e-15	6.89129706400248e-15	0.009880122019226998	6.79365360463294e-24	2.5515122571080352e-11	1.7535151225373655e-18	2.494996653400494e-19	8.034801270865813e-26
89100000	0.00005993897761810889	-1.781183801501183e-20	-3.4877673625858164e-34	7.384485638480896e-15	6.89129706400248e-15	0.009880122019226998	6.79365360463294e-24	2.5515122571080352e-11	1.7535151225373655e-18	2.494996653400494e-19	8.034801270865813e-26
89200000	0.00005993897761810889	-1.781183801501183e-20	-3.4877673625858164e-34	7.384485638480896e-15	6.89129706400248e-15	0.009880122019226998	6.79365360463294e-24	2.5515122571080352e-11	1.7535151225373655e-18	2.494996653400494e-19	8.034801270865813e-26
89300000	0.00005993897761810889	-1.781183801501183e-20	-3.4877673625858164e-34	7.384485638480896e-15	6.89129706400248e-15	0.009880122019226998	6.79365360463294e-24	2.5515122571080352e-11	1.7535151225373655e-18	2.494996653400494e-19	8.034801270865813e-26
89400000	0.00005993897761810889	-1.781183801501183e-20	-3.4877673625858164e-34	7.384485638480896e-15	6.89129706400248e-15	0.009880122019226998	6.79365360463294e-24	2.5515122571080352e-11	1.7535151225373655e-18	2.494996653400494e-19	8.034801270865813e-26
89500000	0.00005993897761810889	-1.781183801501183e-20	-3.4877673625858164e-34	7.384485638480896e-15	6.89129706400248e-15	0.009880122019226998	6.79365360463294e-24	2.5515122571080352e-11	1.7535151225373655e-18	2.494996653400494e-19	8.034801270865813e-26
89600000	0.00005993897761810889	-1.781183801501183e-20	-3.4877673625858164e-34	7.384485638480896e-15	6.89129706400248e-15	0.009880122019226998	6.79365360463294e-24	2.5515122571080352e-11	1.7535151225373655e-18	2.494996653400494e-19	8.034801270865813e-26
89700000	0.00005993897761810889	-1.781183801501183e-20	-3.4877673625858164e-34	7.384485638480896e-15	6.89129706400248e-15	0.009880122019226998	6.79365360463294e-24	2.5515122571080352e-11	1.7535151225373655e-18	2.494996653400494e-19	8.034801270865813e-26
89800000	0.00005993897761810889	-1.781183801501183e-20	-3.4877673625858164e-34	7.384485638480896e-15	6.89129706400248e-15	0.009880122019226998	6.79365360463294e-24	2.5515122571080352e-11	1.7535151225373655e-18	2.494996653400494e-19	8.034801270865813e-26
89900000	0.00005993897761810889	-1.781183801501183e-20	-3.4877673625858164e-34	7.384485638480896e-15	6.89129706400248e-15	0.009880122019226998	6.79365360463294e-24	2.5515122571080352e-11	1.7535151225373655e-18	2.494996653400494e-19	8.034801270865813e-26
90000000	0.00005993897761810889	-1.781183801501183e-20	-3.4877673625858164e-34	7.384485638480896e-15	6.89129706400248e-15	0.009880122019226998	6.79365360463294e-24	2.5515122571080352e-11	1.7535151225373655e-18	2.494996653400494e-19	8.034801270865813e-26
90100000	0.00005993897761810889	-1.781183801501183e-20	-3.4877673625858164e-34	7.384485638480896e-15	6.89129706400248e-15	0.009880122019226998	6.79365360463294e-24	2.5515122571080352e-11	1.7535151225373655e-18	2.494996653400494e-19	8.034801270865813e-26
90200000	0.00005993897761810889	-1.781183801501183e-20	-3.4877673625858164e-34	7.384485638480896e-15	6.89129706400248e-15	0.009880122019226998	6.79365360463294e-24	2.5515122571080352e-11	1.7535151225373655e-18	2.494996653400494e-19	8.034801270865813e-26
90300000	0.00005993897761810889	-1.781183801501183e-20	-3.4877673625858164e-34	7.384485638480896e-15	6.89129706400248e-15	0.009880122019226998	6.79365360463294e-24	2.5515122571080352e-11	1.7535151225373655e-18	2.494996653400494e-19	8.034801270865813e-26
90400000	0.00005993897761810889	-1.781183801501183e-20	-3.4877673625858164e-34	7.384485638480896e-15	6.89129706400248e-15	0.009880122019226998	6.79365360463294e-24	2.5515122571080352e-11	1.7535151225373655e-18	2.494996653400494e-19	8.034801270865813e-26
90500000	0.00005993897761810889	-1.781183801501183e-20	-3.4877673625858164e-34	7.384485638480896e-15	6.89129706400248e-15	0.009880122019226998	6.79365360463294e-24	2.5515122571080352e-11	1.7535151225373655e-18	2.494996653400494e-19	8.034801270865813e-26
90600000	0.00005993897761810889	-1.781183801501183e-20	-3.4877673625858164e-34	7.384485638480896e-15	6.89129706400248e-15	0.009880122019226998	6.79365360463294e-24	2.5515122571080352e-11	1.7535151225373655e-18	2.494996653400494e-19	8.034801270865813e-26
90700000	0.00005993897761810889	-1.781183801501183e-20	-3.4877673625858164e-34	7.384485638480896e-15	6.89129706400248e-15	0.009880122019226998	6.79365360463294e-24	2.5515122571080352e-11	1.7535151225373655e-18	2.494996653400494e-19	8.034801270865813e-26
90800000	0.00005993897761810889	-1.781183801501183e-20	-3.4877673625858164e-34	7.384485638480896e-15	6.89129706400248e-15	0.009880122019226998	6.79365360463294e-24	2.5515122571080352e-11	1.7535151225373655e-18	2.494996653400494e-19	8.034801270865813e-26
90900000	0.00005993897761810889	-1.781183801501183e-20	-3.4877673625858164e-34	7.384485638480896e-15	6.89129706400248e-15	0.009880122019226998	6.79365360463294e-24	2.5515122571080352e-11	1.7535151225373655e-18	2.494996653400494e-19	8.034801270865813e-26
91000000	0.00005993897761810889	-1.781183801501183e-20	-3.4877673625858164e-34	7.384485638480896e-15	6.89129706400248e-15	0.009880122019226998	6.79365360463294e-24	2.5515122571080352e-11	1.7535151225373655e-18	2.494996653400494e-19	8.034801270865813e-26
91100000	0.00005993897761810889	-1.781183801501183e-20	-3.4877673625858164e-34	7.384485638480896e-15	6.89129706400248e-15	0.009880122019226998	6.79365360463294e-24	2.5515122571080352e-11	1.7535151225373655e-18	2.494996653400494e-19	8.034801270865813e-26
91200000	0.00005993897761810889	-1.781183801501183e-20	-3.4877673625858164e-34	7.384485638480896e-15	6.89129706400248e-15	0.009880122019226998	6.79365360463294e-24	2.5515122571080352e-11	1.7535151225373655e-18	2.494996653400494e-19	8.034801270865813e-26
91300000	0.00005993897761810889	-1.781183801501183e-20	-3.4877673625858164e-34	7.384485638480896e-15	6.89129706400248e-15	0.009880122019226998	6.79365360463294e-24	2.5515122571080352e-11	1.7535151225373655e-18	2.494996653400494e-19	8.034801270865813e-26
91400000	0.00005993897761810889	-1.781183801501183e-20	-3.4877673625858164e-34	7.384485638480896e-15	6.89129706400248e-15	0.009880122019226998	6.79365360463294e-24	2.5515122571080352e-11	1.7535151225373655e-18	2.494996653400494e-19	8.034801270865813e-26
91500000	0.00005993897761810889	-1.781183801501183e-20	-3.4877673625858164e-34	7.384485638480896e-15	6.89129706400248e-15	0.009880122019226998	6.79365360463294e-24	2.5515122571080352e-11	1.7535151225373655e-18	2.494996653400494e-19	8.034801270865813e-26
91600000	0.00005993897761810889	-1.781183801501183e-20	-3.4877673625858164e-34	7.384485638480896e-15	6.89129706400248e-15	0.009880122019226998	6.79365360463294e-24	2.5515122571080352e-11	1.7535151225373655e-18	2.494996653400494e-19	8.034801270865813e-26
91700000	0.00005993897761810889	-1.781183801501183e-20	-3.4877673625858164e-34	7.384485638480896e-15	6.89129706400248e-15	0.009880122019226998	6.79365360463294e-24	2.5515122571080352e-11	1.7535151225373655e-18	2.494996653400494e-19	8.034801270865813e-26
91800000	0.00005993897761810889	-1.781183801501183e-20	-3.4877673625858164e-34	7.384485638480896e-15	6.89129706400248e-15	0.009880122019226998	6.79365360463294e-24	2.5515122571080352e-11	1.7535151225373655e-18	2.494996653400494e-19	8.034801270865813e-26
91900000	0.00005993897761810889	-1.781183801501183e-20	-3.4877673625858164e-34	7.384485638480896e-15	6.89129706400248e-15	0.009880122019226998	6.79365360463294e-24	2.5515122571080352e-11	1.7535151225373655e-18	2.494996653400494e-19	8.034801270865813e-26
92000000	0.00005993897761810889	-1.781183801501183e-20	-3.4877673625858164e-34	7.384485638480896e-15	6.89129706400248e-15	0.009880122019226998	6.79365360463294e-24	2.5515122571080352e-11	1.7535151225373655e-18	2.494996653400494e-19	8.034801270865813e-26
92100000	0.00005993897761810889	-1.781183801501183e-20	-3.4877673625858164e-34	7.384485638480896e-15	6.89129706400248e-15	0.009880122019226998	6.79365360463294e-24	2.5515122571080352e-11	1.7535151225373655e-18	2.494996653400494e-19	8.034801270865813e-26
92200000	0.00005993897761810889	-1.781183801501183e-20	-3.4877673625858164e-34	7.384485638480896e-15	6.89129706400248e-15	0.009880122019226998	6.79365360463294e-24	2.5515122571080352e-11	1.7535151225373655e-18	2.494996653400494e-19	8.034801270865813e-26
92300000	0.00005993897761810889	-1.781183801501183e-20	-3.4877673625858164e-34	7.384485638480896e-15	6.89129706400248e-15	0.009880122019226998	6.79365360463294e-24	2.5515122571080352e-11	1.7535151225373655e-18	2.494996653400494e-19	8.034801270865813e-26
92400000	0.00005993897761810889	-1.781183801501183e-20	-3.4877673625858164e-34	7.384485638480896e-15	6.89129706400248e-15	0.009880122019226998	6.79365360463294e-24	2.5515122571080352e-11	1.7535151225373655e-18	2.494996653400494e-19	8.034801270865813e-26
92500000	0.00005993897761810889	-1.781183801501183e-20	-3.4877673625858164e-34	7.384485638480896e-15	6.89129706400248e-15	0.009880122019226998	6.79365360463294e-24	2.5515122571080352e-11	1.7535151225373655e-18	2.494996653400494e-19	8.034801270865813e-26
92600000	0.00005993897761810889	-1.781183801501183e-20	-3.4877673625858164e-34	7.384485638480896e-15	6.89129706400248e-15	0.009880122019226998	6.79365360463294e-24	2.5515122571080352e-11	1.7535151225373655e-18	2.494996653400494e-19	8.034801270865813e-26
92700000	0.00005993897761810889	-1.781183801501183e-20	-3.4877673625858164e-34	7.384485638480896e-15	6.89129706400248e-15	0.009880122019226998	6.79365360463294e-24	2.5515122571080352e-11	1.7535151225373655e-18	2.494996653400494e-19	8.034801270865813e-26
92800000	0.00005993897761810889	-1.781183801501183e-20	-3.4877673625858164e-34	7.384485638480896e-15	6.89129706400248e-15	0.009880122019226998	6.79365360463294e-24	2.5515122571080352e-11	1.7535151225373655e-18	2.494996653400494e-19	8.034801270865813e-26
92900000	0.00005993897761810889	-1.781183801501183e-20	-3.4877673625858164e-34	7.384485638480896e-15	6.89129706400248e-15	0.009880122019226998	6.79365360463294e-24	2.5515122571080352e-11	1.7535151225373655e-18	2.494996653400494e-19	8.034801270865813e-26
93000000	0.00005993897761810889	-1.781183801501183e-20	-3.4877673625858164e-34	7.384485638480896e-15	6.89129706400248e-15	0.009880122019226998	6.79365360463294e-24	2.5515122571080352e-11	1.7535151225373655e-18	2.494996653400494e-19	8.034801270865813e-26
93100000	0.00005993897761810889	-1.781183801501183e-20	-3.4877673625858164e-34	7.384485638480896e-15	6.89129706400248e-15	0.009880122019226998	6.79365360463294e-24	2.5515122571080352e-11	1.7535151225373655e-18	2.494996653400494e-19	8.034801270865813e-26
93200000	0.00005993897761810889	-1.781183801501183e-20	-3.4877673625858164e-34	7.384485638480896e-15	6.89129706400248e-15	0.009880122019226998	6.79365360463294e-24	2.5515122571080352e-11	1.7535151225373655e-18	2.494996653400494e-19	8.034801270865813e-26
93300000	0.00005993897761810889	-1.781183801501183e-20	-3.4877673625858164e-34	7.384485638480896e-15	6.89129706400248e-15	0.009880122019226998	6.79365360463294e-24	2.5515122571080352e-11	1.7535151225373655e-18	2.494996653400494e-19	8.034801270865813e-26
93400000	0.00005993897761810889	-1.781183801501183e-20	-3.4877673625858164e-34	7.384485638480896e-15	6.89129706400248e-15	0.009880122019226998	6.79365360463294e-24	2.5515122571080352e-11	1.7535151225373655e-18	2.494996653400494e-19	8.034801270865813e-26
93500000	0.00005993897761810889	-1.781183801501183e-20	-3.4877673625858164e-34	7.384485638480896e-15	6.89129706400248e-15	0.009880122019226998	6.79365360463294e-24	2.5515122571080352e-11	1.7535151225373655e-18	2.494996653400494e-19	8.034801270865813e-26
93600000	0.00005993897761810889	-1.781183801501183e-20	-3.4877673625858164e-34	7.384485638480896e-15	6.89129706400248e-15	0.009880122019226998	6.79365360463294e-24	2.5515122571080352e-11	1.7535151225373655e-18	2.494996653400494e-19	8.034801270865813e-26
93700000	0.00005993897761810889	-1.781183801501183e-20	-3.4877673625858164e-34	7.384485638480896e-15	6.89129706400248e-15	0.009880122019226998	6.79365360463294e-24	2.5515122571080352e-11	1.7535151225373655e-18	2.494996653400494e-19	8.034801270865813e-26
93800000	0.00005993897761810889	-1.781183801501183e-20	-3.4877673625858164e-34	7.384485638480896e-15	6.89129706400248e-15	0.009880122019226998	6.79365360463294e-24	2.5515122571080352e-11	1.7535151225373655e-18	2.494996653400494e-19	8.034801270865813e-26
93900000	0.00005993897761810889	-1.781183801501183e-20	-3.4877673625858164e-34	7.384485638480896e-15	6.89129706400248e-15	0.009880122019226998	6.79365360463294e-24	2.5515122571080352e-11	1.7535151225373655e-18	2.494996653400494e-19	8.034801270865813e-26
94000000	0.00005993897761810889	-1.781183801501183e-20	-3.4877673625858164e-34	7.384485638480896e-15	6.89129706400248e-15	0.009880122019226998	6.79365360463294e-24	2.5515122571080352e-11	1.7535151225373655e-18	2.494996653400494e-19	8.034801270865813e-26
94100000	0.00005993897761810889	-1.781183801501183e-20	-3.4877673625858164e-34	7.384485638480896e-15	6.89129706400248e-15	0.009880122019226998	6.79365360463294e-24	2.5515122571080352e-11	1.7535151225373655e-18	2.494996653400494e-19	8.034801270865813e-26
94200000	0.00005993897761810889	-1.781183801501183e-20	-3.4877673625858164e-34	7.384485638480896e-15	6.89129706400248e-15	0.009880122019226998	6.79365360463294e-24	2.5515122571080352e-11	1.7535151225373655e-18	2.494996653400494e-19	8.034801270865813e-26
94300000	0.00005993897761810889	-1.781183801501183e-20	-3.4877673625858164e-34	7.384485638480896e-15	6.89129706400248e-15	0.009880122019226998	6.79365360463294e-24	2.5515122571080352e-11	1.7535151225373655e-18	2.494996653400494e-19	8.034801270865813e-26
94400000	0.00005993897761810889	-1.781183801501183e-20	-3.4877673625858164e-34	7.384485638480896e-15	6.89129706400248e-15	0.009880122019226998	6.79365360463294e-24	2.5515122571080352e-11	1.7535151225373655e-18	2.494996653400494e-19	8.034801270865813e-26
94500000	0.00005993897761810889	-1.781183801501183e-20	-3.4877673625858164e-34	7.384485638480896e-15	6.89129706400248e-15	0.009880122019226998	6.79365360463294e-24	2.5515122571080352e-11	1.7535151225373655e-18	2.494996653400494e-19	8.034801270865813e-26
94600000	0.00005993897761810889	-1.781183801501183e-20	-3.4877673625858164e-34	7.384485638480896e-15	6.89129706400248e-15	0.009880122019226998	6.79365360463294e-24	2.5515122571080352e-11	1.7535151225373655e-18	2.494996653400494e-19	8.034801270865813e-26
94700000	0.00005993897761810889	-1.781183801501183e-20	-3.4877673625858164e-34	7.384485638480896e-15	6.89129706400248e-15	0.009880122019226998	6.79365360463294e-24	2.5515122571080352e-11	1.7535151225373655e-18	2.494996653400494e-19	8.034801270865813e-26
94800000	0.00005993897761810889	-1.781183801501183e-20	-3.4877673625858164e-34	7.384485638480896e-15	6.89129706400248e-15	0.009880122019226998	6.79365360463294e-24	2.5515122571080352e-11	1.7535151225373655e-18	2.494996653400494e-19	8.034801270865813e-26
94900000	0.00005993897761810889	-1.781183801501183e-20	-3.4877673625858164e-34	7.384485638480896e-15	6.89129706400248e-15	0.009880122019226998	6.79365360463294e-24	2.5515122571080352e-11	1.7535151225373655e-18	2.494996653400494e-19	8.034801270865813e-26
95000000	0.00005993897761810889	-1.781183801501183e-20	-3.4877673625858164e-34	7.384485638480896e-15	6.89129706400248e-15	0.009880122019226998	6.79365360463294e-24	2.5515122571080352e-11	1.7535151225373655e-18	2.494996653400494e-19	8.034801270865813e-26
95100000	0.00005993897761810889	-1.781183801501183e-20	-3.4877673625858164e-34	7.384485638480896e-15	6.89129706400248e-15	0.009880122019226998	6.79365360463294e-24	2.5515122571080352e-11	1.7535151225373655e-18	2.494996653400494e-19	8.034801270865813e-26
95200000	0.00005993897761810889	-1.781183801501183e-20	-3.4877673625858164e-34	7.384485638480896e-15	6.89129706400248e-15	0.009880122019226998	6.79365360463294e-24	2.5515122571080352e-11	1.7535151225373655e-18	2.494996653400494e-19	8.034801270865813e-26
95300000	0.00005993897761810889	-1.781183801501183e-20	-3.4877673625858164e-34	7.384485638480896e-15	6.89129706400248e-15	0.009880122019226998	6.79365360463294e-24	2.5515122571080352e-11	1.7535151225373655e-18	2.494996653400494e-19	8.034801270865813e-26
95400000	0.00005993897761810889	-1.781183801501183e-20	-3.4877673625858164e-34	7.384485638480896e-15	6.89129706400248e-15	0.009880122019226998	6.79365360463294e-24	2.5515122571080352e-11	1.7535151225373655e-18	2.494996653400494e-19	8.034801270865813e-26
95500000	0.00005993897761810889	-1.781183801501183e-20	-3.4877673625858164e-34	7.384485638480896e-15	6.89129706400248e-15	0.009880122019226998	6.79365360463294e-24	2.5515122571080352e-11	1.7535151225373655e-18	2.494996653400494e-19	8.034801270865813e-26
95600000	0.00005993897761810889	-1.781183801501183e-20	-3.4877673625858164e-34	7.384485638480896e-15	6.89129706400248e-15	0.009880122019226998	6.79365360463294e-24	2.5515122571080352e-11	1.7535151225373655e-18	2.494996653400494e-19	8.034801270865813e-26
95700000	0.00005993897761810889	-1.781183801501183e-20	-3.4877673625858164e-34	7.384485638480896e-15	6.89129706400248e-15	0.009880122019226998	6.79365360463294e-24	2.5515122571080352e-11	1.7535151225373655e-18	2.494996653400494e-19	8.034801270865813e-26
95800000	0.00005993897761810889	-1.781183801501183e-20	-3.4877673625858164e-34	7.384485638480896e-15	6.89129706400248e-15	0.009880122019226998	6.79365360463294e-24	2.5515122571080352e-11	1.7535151225373655e-18	2.494996653400494e-19	8.034801270865814e-26
95900000	0.00005993897761810889	-1.781183801501183e-20	-3.4877673625858164e-34	7.384485638480896e-15	6.89129706400248e-15	0.009880122019226998	6.79365360463294e-24	2.5515122571080352e-11	1.7535151225373655e-18	2.494996653400494e-19	8.034801270865814e-26
96000000	0.00005993897761810889	-1.781183801501183e-20	-3.4877673625858164e-34	7.384485638480896e-15	6.89129706400248e-15	0.009880122019226998	6.79365360463294e-24	2.5515122571080352e-11	1.7535151225373655e-18	2.494996653400494e-19	8.034801270865814e-26
96100000	0.00005993897761810889	-1.781183801501183e-20	-3.4877673625858164e-34	7.384485638480896e-15	6.89129706400248e-15	0.009880122019226998	6.79365360463294e-24	2.5515122571080352e-11	1.7535151225373655e-18	2.494996653400494e-19	8.034801270865814e-26
96200000	0.00005993897761810889	-1.781183801501183e-20	-3.4877673625858164e-34	7.384485638480896e-15	6.89129706400248e-15	0.009880122019226998	6.79365360463294e-24	2.5515122571080352e-11	1.7535151225373655e-18	2.494996653400494e-19	8.034801270865814e-26
96300000	0.00005993897761810889	-1.781183801501183e-20	-3.4877673625858164e-34	7.384485638480896e-15	6.89129706400248e-15	0.009880122019226998	6.79365360463294e-24	2.5515122571080352e-11	1.7535151225373655e-18	2.494996653400494e-19	8.034801270865814e-26
96400000	0.00005993897761810889	-1.781183801501183e-20	-3.4877673625858164e-34	7.384485638480896e-15	6.89129706400248e-15	0.009880122019226998	6.79365360463294e-24	2.5515122571080352e-11	1.7535151225373655e-18	2.494996653400494e-19	8.034801270865814e-26
96500000	0.00005993897761810889	-1.781183801501183e-20	-3.4877673625858164e-34	7.384485638480896e-15	6.89129706400248e-15	0.009880122019226998	6.79365360463294e-24	2.5515122571080352e-11	1.7535151225373655e-18	2.494996653400494e-19	8.034801270865814e-26
96600000	0.00005993897761810889	-1.781183801501183e-20	-3.4877673625858164e-34	7.384485638480896e-15	6.89129706400248e-15	0.009880122019226998	6.79365360463294e-24	2.5515122571080352e-11	1.7535151225373655e-18	2.494996653400494e-19	8.034801270865814e-26
96700000	0.00005993897761810889	-1.781183801501183e-20	-3.4877673625858164e-34	7.384485638480896e-15	6.89129706400248e-15	0.009880122019226998	6.79365360463294e-24	2.5515122571080352e-11	1.7535151225373655e-18	2.494996653400494e-19	8.034801270865814e-26
96800000	0.00005993897761810889	-1.781183801501183e-20	-3.4877673625858164e-34	7.384485638480896e-15	6.89129706400248e-15	0.009880122019226998	6.79365360463294e-24	2.5515122571080352e-11	1.7535151225373655e-18	2.494996653400494e-19	8.034801270865814e-26
96900000	0.00005993897761810889	-1.781183801501183e-20	-3.4877673625858164e-34	7.384485638480896e-15	6.89129706400248e-15	0.009880122019226998	6.79365360463294e-24	2.5515122571080352e-11	1.7535151225373655e-18	2.494996653400494e-19	8.034801270865814e-26
97000000	0.00005993897761810889	-1.781183801501183e-20	-3.4877673625858164e-34	7.384485638480896e-15	6.89129706400248e-15	0.009880122019226998	6.79365360463294e-24	2.5515122571080352e-11	1.7535151225373655e-18	2.494996653400494e-19	8.034801270865814e-26
97100000	0.00005993897761810889	-1.781183801501183e-20	-3.4877673625858164e-34	7.384485638480896e-15	6.89129706400248e-15	0.009880122019226998	6.79365360463294e-24	2.5515122571080352e-11	1.7535151225373655e-18	2.494996653400494e-19	8.034801270865814e-26
97200000	0.00005993897761810889	-1.781183801501183e-20	-3.4877673625858164e-34	7.384485638480896e-15	6.89129706400248e-15	0.009880122019226998	6.79365360463294e-24	2.5515122571080352e-11	1.7535151225373655e-18	2.494996653400494e-19	8.034801270865814e-26
97300000	0.00005993897761810889	-1.781183801501183e-20	-3.4877673625858164e-34	7.384485638480896e-15	6.89129706400248e-15	0.009880122019226998	6.79365360463294e-24	2.5515122571080352e-11	1.7535151225373655e-18	2.494996653400494e-19	8.034801270865814e-26
97400000	0.00005993897761810889	-1.781183801501183e-20	-3.4877673625858164e-34	7.384485638480896e-15	6.89129706400248e-15	0.009880122019226998	6.79365360463294e-24	2.5515122571080352e-11	1.7535151225373655e-18	2.494996653400494e-19	8.034801270865814e-26
97500000	0.00005993897761810889	-1.781183801501183e-20	-3.4877673625858164e-34	7.384485638480896e-15	6.89129706400248e-15	0.009880122019226998	6.79365360463294e-24	2.5515122571080352e-11	1.7535151225373655e-18	2.494996653400494e-19	8.034801270865814e-26
97600000	0.00005993897761810889	-1.781183801501183e-20	-3.4877673625858164e-34	7.384485638480896e-15	6.89129706400248e-15	0.009880122019226998	6.79365360463294e-24	2.5515122571080352e-11	1.7535151225373655e-18	2.494996653400494e-19	8.034801270865814e-26
97700000	0.00005993897761810889	-1.781183801501183e-20	-3.4877673625858164e-34	7.384485638480896e-15	6.89129706400248e-15	0.009880122019226998	6.79365360463294e-24	2.5515122571080352e-11	1.7535151225373655e-18	2.494996653400494e-19	8.034801270865814e-26
97800000	0.00005993897761810889	-1.781183801501183e-20	-3.4877673625858164e-34	7.384485638480896e-15	6.89129706400248e-15	0.009880122019226998	6.79365360463294e-24	2.5515122571080352e-11	1.7535151225373655e-18	2.494996653400494e-19	8.034801270865814e-26
97900000	0.00005993897761810889	-1.781183801501183e-20	-3.4877673625858164e-34	7.384485638480896e-15	6.89129706400248e-15	0.009880122019226998	6.79365360463294e-24	2.5515122571080352e-11	1.7535151225373655e-18	2.494996653400494e-19	8.034801270865814e-26
98000000	0.00005993897761810889	-1.781183801501183e-20	-3.4877673625858164e-34	7.384485638480896e-15	6.89129706400248e-15	0.009880122019226998	6.79365360463294e-24	2.5515122571080352e-11	1.7535151225373655e-18	2.494996653400494e-19	8.034801270865814e-26
98100000	0.00005993897761810889	-1.781183801501183e-20	-3.4877673625858164e-34	7.384485638480896e-15	6.89129706400248e-15	0.009880122019226998	6.79365360463294e-24	2.5515122571080352e-11	1.7535151225373655e-18	2.494996653400494e-19	8.034801270865814e-26
98200000	0.00005993897761810889	-1.781183801501183e-20	-3.4877673625858164e-34	7.384485638480896e-15	6.89129706400248e-15	0.009880122019226998	6.79365360463294e-24	2.5515122571080352e-11	1.7535151225373655e-18	2.494996653400494e-19	8.034801270865814e-26
98300000	0.00005993897761810889	-1.781183801501183e-20	-3.4877673625858164e-34	7.384485638480896e-15	6.89129706400248e-15	0.009880122019226998	6.79365360463294e-24	2.5515122571080352e-11	1.7535151225373655e-18	2.494996653400494e-19	8.034801270865814e-26
98400000	0.00005993897761810889	-1.781183801501183e-20	-3.4877673625858164e-34	7.384485638480896e-15	6.89129706400248e-15	0.009880122019226998	6.79365360463294e-24	2.5515122571080352e-11	1.7535151225373655e-18	2.494996653400494e-19	8.034801270865814e-26
98500000	0.00005993897761810889	-1.781183801501183e-20	-3.4877673625858164e-34	7.384485638480896e-15	6.89129706400248e-15	0.009880122019226998	6.79365360463294e-24	2.5515122571080352e-11	1.7535151225373655e-18	2.494996653400494e-19	8.034801270865814e-26
98600000	0.00005993897761810889	-1.781183801501183e-20	-3.4877673625858164e-34	7.384485638480896e-15	6.89129706400248e-15	0.009880122019226998	6.79365360463294e-24	2.5515122571080352e-11	1.7535151225373655e-18	2.494996653400494e-19	8.034801270865814e-26
98700000	0.00005993897761810889	-1.781183801501183e-20	-3.4877673625858164e-34	7.384485638480896e-15	6.89129706400248e-15	0.009880122019226998	6.79365360463294e-24	2.5515122571080352e-11	1.7535151225373655e-18	2.494996653400494e-19	8.034801270865814e-26
98800000	0.00005993897761810889	-1.781183801501183e-20	-3.4877673625858164e-34	7.384485638480896e-15	6.89129706400248e-15	0.009880122019226998	6.79365360463294e-24	2.5515122571080352e-11	1.7535151225373655e-18	2.494996653400494e-19	8.034801270865814e-26
98900000	0.00005993897761810889	-1.781183801501183e-20	-3.4877673625858164e-34	7.384485638480896e-15	6.89129706400248e-15	0.009880122019226998	6.79365360463294e-24	2.5515122571080352e-11	1.7535151225373655e-18	2.494996653400494e-19	8.034801270865814e-26
99000000	0.00005993897761810889	-1.781183801501183e-20	-3.4877673625858164e-34	7.384485638480896e-15	6.89129706400248e-15	0.009880122019226998	6.79365360463294e-24	2.5515122571080352e-11	1.7535151225373655e-18	2.494996653400494e-19	8.034801270865814e-26
99100000	0.00005993897761810889	-1.781183801501183e-20	-3.4877673625858164e-34	7.384485638480896e-15	6.89129706400248e-15	0.009880122019226998	6.79365360463294e-24	2.5515122571080352e-11	1.7535151225373655e-18	2.494996653400494e-19	8.034801270865814e-26
99200000	0.00005993897761810889	-1.781183801501183e-20	-3.4877673625858164e-34	7.384485638480896e-15	6.89129706400248e-15	0.009880122019226998	6.79365360463294e-24	2.5515122571080352e-11	1.7535151225373655e-18	2.494996653400494e-19	8.034801270865814e-26
99300000	0.00005993897761810889	-1.781183801501183e-20	-3.4877673625858164e-34	7.384485638480896e-15	6.89129706400248e-15	0.009880122019226998	6.79365360463294e-24	2.5515122571080352e-11	1.7535151225373655e-18	2.494996653400494e-19	8.034801270865814e-26
99400000	0.00005993897761810889	-1.781183801501183e-20	-3.4877673625858164e-34	7.384485638480896e-15	6.89129706400248e-15	0.009880122019226998	6.79365360463294e-24	2.5515122571080352e-11	1.7535151225373655e-18	2.494996653400494e-19	8.034801270865814e-26
99500000	0.00005993897761810889	-1.781183801501183e-20	-3.4877673625858164e-34	7.384485638480896e-15	6.89129706400248e-15	0.009880122019226998	6.79365360463294e-24	2.5515122571080352e-11	1.7535151225373655e-18	2.494996653400494e-19	8.034801270865814e-26
99600000	0.00005993897761810889	-1.781183801501183e-20	-3.4877673625858164e-34	7.384485638480896e-15	6.89129706400248e-15	0.009880122019226998	6.79365360463294e-24	2.5515122571080352e-11	1.7535151225373655e-18	2.494996653400494e-19	8.034801270865814e-26
99700000	0.00005993897761810889	-1.781183801501183e-20	-3.4877673625858164e-34	7.384485638480896e-15	6.89129706400248e-15	0.009880122019226998	6.79365360463294e-24	2.5515122571080352e-11	1.7535151225373655e-18	2.494996653400494e-19	8.034801270865814e-26
99800000	0.00005993897761810889	-1.781183801501183e-20	-3.4877673625858164e-34	7.384485638480896e-15	6.89129706400248e-15	0.009880122019226998	6.79365360463294e-24	2.5515122571080352e-11	1.7535151225373655e-18	2.494996653400494e-19	8.034801270865814e-26
99900000	0.00005993897761810889	-1.781183801501183e-20	-3.4877673625858164e-34	7.384485638480896e-15	6.89129706400248e-15	0.009880122019226998	6.79365360463294e-24	2.5515122571080352e-11	1.7535151225373655e-18	2.494996653400494e-19	8.034801270865814e-26
100000000	0.00005993897761810889	-1.781183801501183e-20	-3.4877673625858164e-34	7.384485638480896e-15	6.89129706400248e-15	0.009880122019226998	6.79365360463294e-24	2.5515122571080352e-11	1.7535151225373655e-18	2.494996653400494e-19	8.034801270865814e-26
