# Supplementary material for: Thermodynamics Underpinning the Microbial Community‐Level Nitrogen Energy Metabolism
Source: Environ Microbiol. 2025 Feb 16;27(2):e70055. doi: 10.1111/1462-2920.70055 (PMC11830459; doi:10.1111/1462-2920.70055)
Supplement: Supplementary file 1 — Data S1. [file EMI-27-e70055-s001.zip › SI/Nnetwork/Results/kdef_-10/Iin_-5/p_0.2/O2_-8.4_H_-9.5.csv]

time	N2	N2H4	N2H5	N2O	NH2OH	NH3	NH3OH	NH4	NO	NO2	NO3
0	0.00001	0.00001	0.00001	0.00001	0.00001	0.00001	0.00001	0.00001	0.00001	0.00001	0.00001
100000	0.004823574176453593	1.8833420760707504e-49	-8.546145145708589e-49	1.5222643468326328e-11	9.80095997760732e-15	0.00035285161658113115	-3.495829755916634e-21	9.112066391366326e-19	2.7731783335424522e-15	4.929065344082476e-14	4.535312122589625e-15
200000	0.004823574176453591	1.883342076070752e-49	-3.057034237317814e-48	1.522264346832633e-11	9.800959977753804e-15	0.0003528516165811311	-3.495828789660238e-21	9.112287277621159e-19	2.773178333542453e-15	4.9290653466535835e-14	4.5353121233483094e-15
300000	0.004823574176453591	1.883342076070751e-49	-5.259453656580124e-48	1.522264346832633e-11	9.800959977754319e-15	0.0003528516165811311	-3.4958278234037384e-21	9.112288052284347e-19	2.773178333542453e-15	4.9290653466626005e-14	4.5353121233509655e-15
400000	0.00482357417645359	1.8833420760707504e-49	-7.461873088120675e-48	1.522264346832633e-11	9.800959977754257e-15	0.0003528516165811311	-3.495826857147238e-21	9.112287959643252e-19	2.773178333542453e-15	4.929065346661522e-14	4.535312123350651e-15
500000	0.00482357417645359	1.88334207607075e-49	-9.664292510055963e-48	1.5222643468326328e-11	9.800959977754204e-15	0.0003528516165811311	-3.495825890890738e-21	9.112287879079231e-19	2.773178333542453e-15	4.929065346660584e-14	4.5353121233503754e-15
600000	0.00482357417645359	1.88334207607075e-49	-1.1866711923276233e-47	1.5222643468326328e-11	9.800959977754177e-15	0.0003528516165811311	-3.495824924634238e-21	9.112287838563096e-19	2.773178333542453e-15	4.929065346660113e-14	4.535312123350237e-15
700000	0.00482357417645359	1.88334207607075e-49	-1.4069131329373818e-47	1.5222643468326328e-11	9.800959977754172e-15	0.0003528516165811311	-3.495823958377738e-21	9.112287830777646e-19	2.773178333542453e-15	4.929065346660022e-14	4.535312123350211e-15
800000	0.00482357417645359	1.8833420760707504e-49	-1.627155072994105e-47	1.5222643468326328e-11	9.800959977754183e-15	0.0003528516165811311	-3.495822992121238e-21	9.112287848405671e-19	2.773178333542453e-15	4.929065346660227e-14	4.535312123350271e-15
900000	0.00482357417645359	1.8833420760707504e-49	-1.8473970126570265e-47	1.5222643468326328e-11	9.800959977754207e-15	0.0003528516165811311	-3.495822025864738e-21	9.112287884129965e-19	2.773178333542453e-15	4.929065346660643e-14	4.535312123350393e-15
1000000	0.00482357417645359	1.8833420760707508e-49	-2.0676389520853793e-47	1.5222643468326328e-11	9.800959977754237e-15	0.0003528516165811311	-3.495821059608238e-21	9.112287930633323e-19	2.773178333542453e-15	4.929065346661184e-14	4.535312123350551e-15
1100000	0.004823574176453591	1.883342076070751e-49	-2.287880891438397e-47	1.522264346832633e-11	9.80095997775427e-15	0.0003528516165811311	-3.495820093351738e-21	9.112287980598537e-19	2.7731783335424534e-15	4.9290653466617656e-14	4.535312123350722e-15
1200000	0.004823574176453591	1.8833420760707515e-49	-2.508122830875313e-47	1.522264346832633e-11	9.800959977754301e-15	0.0003528516165811311	-3.495819127095238e-21	9.112288026708402e-19	2.7731783335424534e-15	4.929065346662302e-14	4.5353121233508795e-15
1300000	0.004823574176453591	1.883342076070752e-49	-2.7283647705553603e-47	1.522264346832633e-11	9.800959977754323e-15	0.0003528516165811311	-3.495818160838738e-21	9.112288061645711e-19	2.7731783335424534e-15	4.929065346662709e-14	4.535312123350999e-15
1400000	0.004823574176453591	1.883342076070752e-49	-2.9486067106377727e-47	1.522264346832633e-11	9.800959977754334e-15	0.0003528516165811311	-3.495817194582238e-21	9.112288078093257e-19	2.7731783335424534e-15	4.9290653466629e-14	4.535312123351055e-15
1500000	0.004823574176453591	1.883342076070752e-49	-3.168848650692886e-47	1.522264346832633e-11	9.800959977754334e-15	0.0003528516165811311	-3.4958162283257376e-21	9.112288078430098e-19	2.7731783335424534e-15	4.929065346662904e-14	4.535312123351056e-15
1600000	0.004823574176453591	1.883342076070752e-49	-3.389090589726006e-47	1.522264346832633e-11	9.800959977754334e-15	0.0003528516165811311	-3.4958152620692375e-21	9.112288078352437e-19	2.7731783335424534e-15	4.9290653466629035e-14	4.5353121233510554e-15
1700000	0.004823574176453591	1.883342076070752e-49	-3.6093325278660234e-47	1.522264346832633e-11	9.800959977754334e-15	0.0003528516165811311	-3.4958142958127374e-21	9.1122880783116e-19	2.7731783335424534e-15	4.929065346662903e-14	4.5353121233510554e-15
1800000	0.004823574176453591	1.883342076070752e-49	-3.829574465272172e-47	1.522264346832633e-11	9.800959977754334e-15	0.0003528516165811311	-3.495813329556237e-21	9.112288078301017e-19	2.7731783335424534e-15	4.929065346662903e-14	4.5353121233510554e-15
1900000	0.004823574176453591	1.8833420760707515e-49	-4.0498164021036853e-47	1.522264346832633e-11	9.800959977754334e-15	0.0003528516165811311	-3.495812363299737e-21	9.112288078314124e-19	2.7731783335424534e-15	4.9290653466629035e-14	4.5353121233510554e-15
2000000	0.004823574176453591	1.8833420760707515e-49	-4.2700583385197966e-47	1.522264346832633e-11	9.800959977754334e-15	0.0003528516165811311	-3.495811397043237e-21	9.112288078344358e-19	2.7731783335424534e-15	4.9290653466629035e-14	4.5353121233510554e-15
2100000	0.004823574176453591	1.8833420760707515e-49	-4.490300274679738e-47	1.522264346832633e-11	9.800959977754334e-15	0.0003528516165811311	-3.495810430786737e-21	9.112288078385153e-19	2.7731783335424534e-15	4.929065346662904e-14	4.5353121233510554e-15
2200000	0.004823574176453591	1.883342076070751e-49	-4.710542210742745e-47	1.522264346832633e-11	9.800959977754334e-15	0.0003528516165811311	-3.495809464530237e-21	9.112288078429946e-19	2.773178333542453e-15	4.929065346662905e-14	4.535312123351056e-15
2300000	0.004823574176453591	1.883342076070751e-49	-4.93078414686805e-47	1.522264346832633e-11	9.800959977754334e-15	0.0003528516165811311	-3.495808498273737e-21	9.112288078472168e-19	2.773178333542453e-15	4.929065346662906e-14	4.535312123351056e-15
2400000	0.004823574176453591	1.8833420760707508e-49	-5.1510260832148855e-47	1.522264346832633e-11	9.800959977754334e-15	0.0003528516165811311	-3.495807532017237e-21	9.11228807850526e-19	2.773178333542453e-15	4.929065346662906e-14	4.535312123351056e-15
2500000	0.004823574176453591	1.8833420760707508e-49	-5.371268019942485e-47	1.522264346832633e-11	9.800959977754334e-15	0.0003528516165811311	-3.495806565760737e-21	9.11228807852265e-19	2.773178333542453e-15	4.9290653466629066e-14	4.535312123351056e-15
2600000	0.004823574176453591	1.8833420760707508e-49	-5.591509957061996e-47	1.522264346832633e-11	9.800959977754334e-15	0.0003528516165811311	-3.495805599504237e-21	9.112288078523748e-19	2.773178333542453e-15	4.9290653466629066e-14	4.535312123351056e-15
2700000	0.004823574176453591	1.8833420760707508e-49	-5.811751894197263e-47	1.522264346832633e-11	9.800959977754334e-15	0.0003528516165811311	-3.495804633247737e-21	9.112288078523633e-19	2.773178333542453e-15	4.9290653466629066e-14	4.535312123351056e-15
2800000	0.004823574176453591	1.8833420760707504e-49	-6.031993831318247e-47	1.522264346832633e-11	9.800959977754334e-15	0.0003528516165811311	-3.495803666991237e-21	9.112288078523521e-19	2.773178333542453e-15	4.9290653466629066e-14	4.535312123351056e-15
2900000	0.004823574176453591	1.8833420760707504e-49	-6.25223576842516e-47	1.522264346832633e-11	9.800959977754334e-15	0.0003528516165811311	-3.4958027007347366e-21	9.112288078523415e-19	2.773178333542453e-15	4.929065346662907e-14	4.535312123351056e-15
3000000	0.004823574176453591	1.8833420760707504e-49	-6.472477705518214e-47	1.522264346832633e-11	9.800959977754334e-15	0.0003528516165811311	-3.4958017344782365e-21	9.112288078523313e-19	2.773178333542453e-15	4.929065346662907e-14	4.535312123351056e-15
3100000	0.004823574176453591	1.8833420760707504e-49	-6.692719642597652e-47	1.522264346832633e-11	9.800959977754334e-15	0.0003528516165811311	-3.4958007682217365e-21	9.112288078523217e-19	2.773178333542453e-15	4.929065346662907e-14	4.535312123351056e-15
3200000	0.004823574176453591	1.88334207607075e-49	-6.912961579663672e-47	1.522264346832633e-11	9.800959977754334e-15	0.0003528516165811311	-3.4957998019652364e-21	9.112288078523124e-19	2.773178333542453e-15	4.929065346662907e-14	4.535312123351056e-15
3300000	0.004823574176453591	1.88334207607075e-49	-7.133203516716507e-47	1.522264346832633e-11	9.800959977754334e-15	0.0003528516165811311	-3.495798835708736e-21	9.112288078523036e-19	2.7731783335424526e-15	4.929065346662907e-14	4.535312123351056e-15
3400000	0.004823574176453591	1.88334207607075e-49	-7.353445453756366e-47	1.522264346832633e-11	9.800959977754334e-15	0.0003528516165811311	-3.495797869452236e-21	9.112288078522951e-19	2.7731783335424526e-15	4.929065346662907e-14	4.535312123351056e-15
3500000	0.004823574176453591	1.88334207607075e-49	-7.573687390783477e-47	1.522264346832633e-11	9.800959977754334e-15	0.0003528516165811311	-3.495796903195736e-21	9.112288078522872e-19	2.7731783335424526e-15	4.929065346662907e-14	4.535312123351056e-15
3600000	0.004823574176453591	1.88334207607075e-49	-7.793929327798063e-47	1.522264346832633e-11	9.800959977754334e-15	0.0003528516165811311	-3.495795936939236e-21	9.112288078522797e-19	2.7731783335424526e-15	4.929065346662907e-14	4.535312123351056e-15
3700000	0.004823574176453591	1.88334207607075e-49	-8.014171264800332e-47	1.5222643468326328e-11	9.800959977754334e-15	0.0003528516165811311	-3.495794970682736e-21	9.112288078522724e-19	2.7731783335424526e-15	4.929065346662908e-14	4.535312123351056e-15
3800000	0.004823574176453591	1.8833420760707496e-49	-8.234413201790512e-47	1.5222643468326328e-11	9.800959977754334e-15	0.0003528516165811311	-3.495794004426236e-21	9.112288078522656e-19	2.7731783335424526e-15	4.929065346662908e-14	4.535312123351056e-15
3900000	0.004823574176453591	1.8833420760707496e-49	-8.454655138768826e-47	1.5222643468326328e-11	9.800959977754334e-15	0.0003528516165811311	-3.495793038169736e-21	9.112288078522593e-19	2.7731783335424526e-15	4.929065346662908e-14	4.535312123351056e-15
4000000	0.004823574176453591	1.8833420760707496e-49	-8.674897075735484e-47	1.5222643468326328e-11	9.800959977754334e-15	0.0003528516165811311	-3.495792071913236e-21	9.112288078522533e-19	2.7731783335424526e-15	4.929065346662908e-14	4.535312123351056e-15
4100000	0.004823574176453591	1.8833420760707496e-49	-8.895139012690715e-47	1.5222643468326328e-11	9.800959977754334e-15	0.0003528516165811311	-3.495791105656736e-21	9.112288078522477e-19	2.7731783335424526e-15	4.929065346662908e-14	4.535312123351056e-15
4200000	0.004823574176453591	1.8833420760707496e-49	-9.115380949634732e-47	1.5222643468326328e-11	9.800959977754334e-15	0.0003528516165811311	-3.495790139400236e-21	9.112288078522425e-19	2.7731783335424526e-15	4.929065346662908e-14	4.535312123351056e-15
4300000	0.004823574176453591	1.8833420760707496e-49	-9.335622886567758e-47	1.5222643468326328e-11	9.800959977754334e-15	0.0003528516165811311	-3.495789173143736e-21	9.112288078522377e-19	2.7731783335424526e-15	4.929065346662908e-14	4.5353121233510554e-15
4400000	0.004823574176453591	1.8833420760707496e-49	-9.555864823490014e-47	1.5222643468326328e-11	9.800959977754334e-15	0.0003528516165811311	-3.4957882068872356e-21	9.112288078522331e-19	2.7731783335424526e-15	4.929065346662908e-14	4.5353121233510554e-15
4500000	0.004823574176453591	1.8833420760707496e-49	-9.776106760401719e-47	1.5222643468326328e-11	9.800959977754334e-15	0.0003528516165811311	-3.4957872406307355e-21	9.11228807852229e-19	2.7731783335424526e-15	4.929065346662908e-14	4.5353121233510554e-15
4600000	0.004823574176453591	1.8833420760707496e-49	-9.996348697303091e-47	1.5222643468326328e-11	9.800959977754334e-15	0.0003528516165811311	-3.4957862743742354e-21	9.112288078522252e-19	2.7731783335424526e-15	4.929065346662908e-14	4.5353121233510554e-15
4700000	0.004823574176453591	1.8833420760707496e-49	-1.0216590634194353e-46	1.5222643468326328e-11	9.800959977754334e-15	0.0003528516165811311	-3.4957853081177354e-21	9.112288078522217e-19	2.7731783335424526e-15	4.929065346662908e-14	4.5353121233510554e-15
4800000	0.004823574176453591	1.8833420760707492e-49	-1.0436832571075722e-46	1.5222643468326328e-11	9.800959977754334e-15	0.0003528516165811311	-3.495784341861235e-21	9.112288078522185e-19	2.7731783335424526e-15	4.929065346662908e-14	4.5353121233510554e-15
4900000	0.004823574176453591	1.8833420760707492e-49	-1.0657074507947422e-46	1.5222643468326328e-11	9.800959977754334e-15	0.0003528516165811311	-3.495783375604735e-21	9.112288078522158e-19	2.7731783335424526e-15	4.929065346662908e-14	4.5353121233510554e-15
5000000	0.004823574176453591	1.8833420760707492e-49	-1.0877316444809667e-46	1.5222643468326328e-11	9.800959977754334e-15	0.0003528516165811311	-3.495782409348235e-21	9.112288078522133e-19	2.7731783335424526e-15	4.929065346662908e-14	4.5353121233510554e-15
5100000	0.004823574176453591	1.8833420760707492e-49	-1.1097558381662681e-46	1.5222643468326328e-11	9.800959977754334e-15	0.0003528516165811311	-3.495781443091735e-21	9.11228807852211e-19	2.7731783335424526e-15	4.929065346662908e-14	4.5353121233510554e-15
5200000	0.004823574176453591	1.8833420760707492e-49	-1.1317800318506683e-46	1.5222643468326328e-11	9.800959977754334e-15	0.0003528516165811311	-3.495780476835235e-21	9.11228807852209e-19	2.7731783335424526e-15	4.929065346662908e-14	4.5353121233510554e-15
5300000	0.004823574176453591	1.8833420760707492e-49	-1.1538042255341893e-46	1.5222643468326328e-11	9.800959977754334e-15	0.0003528516165811311	-3.495779510578735e-21	9.112288078522075e-19	2.7731783335424526e-15	4.929065346662908e-14	4.5353121233510554e-15
5400000	0.004823574176453591	1.8833420760707492e-49	-1.1758284192168527e-46	1.5222643468326328e-11	9.800959977754334e-15	0.0003528516165811311	-3.495778544322235e-21	9.112288078522061e-19	2.7731783335424526e-15	4.929065346662908e-14	4.5353121233510554e-15
5500000	0.004823574176453591	1.8833420760707492e-49	-1.1978526128986812e-46	1.5222643468326328e-11	9.800959977754334e-15	0.0003528516165811311	-3.495777578065735e-21	9.11228807852205e-19	2.7731783335424526e-15	4.929065346662908e-14	4.5353121233510554e-15
5600000	0.004823574176453591	1.8833420760707492e-49	-1.2198768065796965e-46	1.5222643468326328e-11	9.800959977754334e-15	0.0003528516165811311	-3.495776611809235e-21	9.112288078522042e-19	2.7731783335424526e-15	4.929065346662908e-14	4.5353121233510554e-15
5700000	0.004823574176453591	1.8833420760707492e-49	-1.2419010002599202e-46	1.5222643468326328e-11	9.800959977754334e-15	0.0003528516165811311	-3.495775645552735e-21	9.112288078522036e-19	2.7731783335424526e-15	4.929065346662908e-14	4.5353121233510554e-15
5800000	0.004823574176453591	1.8833420760707492e-49	-1.2639251939393749e-46	1.5222643468326328e-11	9.800959977754334e-15	0.0003528516165811311	-3.495774679296235e-21	9.112288078522034e-19	2.7731783335424526e-15	4.929065346662908e-14	4.5353121233510554e-15
5900000	0.004823574176453591	1.8833420760707492e-49	-1.2859493876180822e-46	1.5222643468326328e-11	9.800959977754334e-15	0.0003528516165811311	-3.4957737130397346e-21	9.112288078522032e-19	2.7731783335424526e-15	4.929065346662908e-14	4.5353121233510554e-15
6000000	0.004823574176453591	1.8833420760707492e-49	-1.3079735812960643e-46	1.5222643468326328e-11	9.800959977754334e-15	0.0003528516165811311	-3.4957727467832345e-21	9.112288078522034e-19	2.7731783335424526e-15	4.929065346662908e-14	4.5353121233510554e-15
6100000	0.004823574176453591	1.8833420760707492e-49	-1.3299977749733428e-46	1.5222643468326328e-11	9.800959977754334e-15	0.0003528516165811311	-3.4957717805267344e-21	9.11228807852204e-19	2.7731783335424526e-15	4.929065346662908e-14	4.5353121233510554e-15
6200000	0.004823574176453591	1.8833420760707496e-49	-1.3520219686499401e-46	1.5222643468326328e-11	9.800959977754334e-15	0.0003528516165811311	-3.495770814270234e-21	9.112288078522046e-19	2.7731783335424526e-15	4.929065346662908e-14	4.5353121233510554e-15
6300000	0.004823574176453591	1.8833420760707496e-49	-1.3740461623258782e-46	1.5222643468326328e-11	9.800959977754334e-15	0.0003528516165811311	-3.495769848013734e-21	9.112288078522056e-19	2.7731783335424526e-15	4.929065346662908e-14	4.5353121233510554e-15
6400000	0.004823574176453591	1.8833420760707496e-49	-1.3960703560011786e-46	1.5222643468326328e-11	9.800959977754334e-15	0.0003528516165811311	-3.495768881757234e-21	9.112288078522065e-19	2.7731783335424526e-15	4.929065346662908e-14	4.5353121233510554e-15
6500000	0.004823574176453591	1.8833420760707496e-49	-1.4180945496758637e-46	1.5222643468326328e-11	9.800959977754334e-15	0.0003528516165811311	-3.495767915500734e-21	9.112288078522079e-19	2.7731783335424526e-15	4.929065346662908e-14	4.5353121233510554e-15
6600000	0.004823574176453591	1.8833420760707496e-49	-1.4401187433499559e-46	1.5222643468326328e-11	9.800959977754334e-15	0.0003528516165811311	-3.495766949244234e-21	9.112288078522094e-19	2.7731783335424526e-15	4.929065346662908e-14	4.5353121233510554e-15
6700000	0.004823574176453591	1.8833420760707496e-49	-1.462142937023476e-46	1.5222643468326328e-11	9.800959977754334e-15	0.0003528516165811311	-3.495765982987734e-21	9.11228807852211e-19	2.7731783335424526e-15	4.929065346662908e-14	4.5353121233510554e-15
6800000	0.004823574176453591	1.8833420760707496e-49	-1.4841671306964471e-46	1.5222643468326328e-11	9.800959977754334e-15	0.0003528516165811311	-3.495765016731234e-21	9.112288078522129e-19	2.7731783335424526e-15	4.929065346662908e-14	4.5353121233510554e-15
6900000	0.004823574176453591	1.8833420760707496e-49	-1.5061913243688908e-46	1.5222643468326328e-11	9.800959977754334e-15	0.0003528516165811311	-3.495764050474734e-21	9.11228807852215e-19	2.7731783335424526e-15	4.929065346662908e-14	4.5353121233510554e-15
7000000	0.004823574176453591	1.8833420760707496e-49	-1.528215518040829e-46	1.5222643468326328e-11	9.800959977754334e-15	0.0003528516165811311	-3.495763084218234e-21	9.112288078522171e-19	2.7731783335424526e-15	4.929065346662908e-14	4.5353121233510554e-15
7100000	0.004823574176453592	1.8833420760707496e-49	-1.5502397117122835e-46	1.5222643468326328e-11	9.800959977754334e-15	0.0003528516165811311	-3.495762117961734e-21	9.112288078522194e-19	2.7731783335424526e-15	4.929065346662908e-14	4.5353121233510554e-15
7200000	0.004823574176453592	1.8833420760707496e-49	-1.5722639053832768e-46	1.5222643468326328e-11	9.800959977754334e-15	0.0003528516165811311	-3.495761151705234e-21	9.11228807852222e-19	2.7731783335424526e-15	4.929065346662908e-14	4.5353121233510554e-15
7300000	0.004823574176453592	1.8833420760707496e-49	-1.5942880990538302e-46	1.5222643468326328e-11	9.800959977754334e-15	0.0003528516165811311	-3.4957601854487336e-21	9.112288078522246e-19	2.7731783335424526e-15	4.929065346662908e-14	4.5353121233510554e-15
7400000	0.004823574176453592	1.8833420760707496e-49	-1.6163122927239665e-46	1.5222643468326328e-11	9.800959977754334e-15	0.0003528516165811311	-3.4957592191922335e-21	9.112288078522275e-19	2.7731783335424526e-15	4.929065346662908e-14	4.5353121233510554e-15
7500000	0.004823574176453592	1.88334207607075e-49	-1.6383364863937074e-46	1.5222643468326328e-11	9.800959977754334e-15	0.0003528516165811311	-3.4957582529357335e-21	9.112288078522304e-19	2.7731783335424526e-15	4.929065346662908e-14	4.5353121233510554e-15
7600000	0.004823574176453592	1.88334207607075e-49	-1.6603606800630745e-46	1.5222643468326328e-11	9.800959977754334e-15	0.0003528516165811311	-3.4957572866792334e-21	9.112288078522335e-19	2.7731783335424526e-15	4.929065346662907e-14	4.5353121233510554e-15
7700000	0.004823574176453592	1.88334207607075e-49	-1.6823848737320905e-46	1.5222643468326328e-11	9.800959977754334e-15	0.0003528516165811311	-3.495756320422733e-21	9.112288078522366e-19	2.7731783335424526e-15	4.929065346662907e-14	4.5353121233510554e-15
7800000	0.004823574176453592	1.88334207607075e-49	-1.7044090674007766e-46	1.5222643468326328e-11	9.800959977754334e-15	0.0003528516165811311	-3.495755354166233e-21	9.112288078522398e-19	2.7731783335424526e-15	4.929065346662907e-14	4.5353121233510554e-15
7900000	0.004823574176453592	1.88334207607075e-49	-1.7264332610691552e-46	1.5222643468326328e-11	9.800959977754334e-15	0.0003528516165811311	-3.495754387909733e-21	9.112288078522433e-19	2.773178333542453e-15	4.929065346662907e-14	4.5353121233510554e-15
8000000	0.004823574176453592	1.88334207607075e-49	-1.7484574547372484e-46	1.5222643468326328e-11	9.800959977754334e-15	0.0003528516165811311	-3.495753421653233e-21	9.112288078522468e-19	2.773178333542453e-15	4.929065346662907e-14	4.5353121233510554e-15
8100000	0.004823574176453592	1.88334207607075e-49	-1.7704816484050777e-46	1.5222643468326328e-11	9.800959977754334e-15	0.0003528516165811311	-3.495752455396733e-21	9.112288078522502e-19	2.773178333542453e-15	4.929065346662907e-14	4.5353121233510554e-15
8200000	0.004823574176453592	1.88334207607075e-49	-1.7925058420726656e-46	1.5222643468326328e-11	9.800959977754334e-15	0.0003528516165811311	-3.495751489140233e-21	9.112288078522539e-19	2.773178333542453e-15	4.929065346662907e-14	4.5353121233510554e-15
8300000	0.004823574176453592	1.8833420760707504e-49	-1.8145300357400338e-46	1.5222643468326328e-11	9.800959977754334e-15	0.0003528516165811311	-3.495750522883733e-21	9.112288078522576e-19	2.773178333542453e-15	4.929065346662907e-14	4.5353121233510554e-15
8400000	0.004823574176453592	1.8833420760707504e-49	-1.8365542294072044e-46	1.5222643468326328e-11	9.800959977754334e-15	0.0003528516165811311	-3.495749556627233e-21	9.112288078522614e-19	2.773178333542453e-15	4.929065346662907e-14	4.5353121233510554e-15
8500000	0.004823574176453592	1.8833420760707504e-49	-1.8585784230741996e-46	1.5222643468326328e-11	9.800959977754334e-15	0.0003528516165811311	-3.495748590370733e-21	9.112288078522653e-19	2.773178333542453e-15	4.929065346662907e-14	4.5353121233510554e-15
8600000	0.004823574176453592	1.8833420760707504e-49	-1.880602616741041e-46	1.5222643468326328e-11	9.800959977754334e-15	0.0003528516165811311	-3.495747624114233e-21	9.112288078522691e-19	2.773178333542453e-15	4.929065346662907e-14	4.5353121233510554e-15
8700000	0.004823574176453592	1.8833420760707504e-49	-1.902626810407751e-46	1.5222643468326328e-11	9.800959977754334e-15	0.0003528516165811311	-3.495746657857733e-21	9.11228807852273e-19	2.773178333542453e-15	4.929065346662907e-14	4.5353121233510554e-15
8800000	0.004823574176453592	1.8833420760707504e-49	-1.924651004074351e-46	1.5222643468326328e-11	9.800959977754334e-15	0.0003528516165811311	-3.4957456916012326e-21	9.11228807852277e-19	2.773178333542453e-15	4.929065346662907e-14	4.5353121233510554e-15
8900000	0.004823574176453592	1.8833420760707504e-49	-1.9466751977408634e-46	1.5222643468326328e-11	9.800959977754334e-15	0.0003528516165811311	-3.4957447253447325e-21	9.11228807852281e-19	2.773178333542453e-15	4.9290653466629066e-14	4.5353121233510554e-15
9000000	0.004823574176453592	1.8833420760707504e-49	-1.9686993914073102e-46	1.522264346832633e-11	9.800959977754334e-15	0.0003528516165811311	-3.4957437590882324e-21	9.11228807852285e-19	2.773178333542453e-15	4.9290653466629066e-14	4.5353121233510554e-15
9100000	0.004823574176453592	1.8833420760707508e-49	-1.990723585073713e-46	1.522264346832633e-11	9.800959977754334e-15	0.0003528516165811311	-3.495742792831732e-21	9.11228807852289e-19	2.773178333542453e-15	4.9290653466629066e-14	4.5353121233510554e-15
9200000	0.004823574176453592	1.8833420760707508e-49	-2.0127477787400945e-46	1.522264346832633e-11	9.800959977754334e-15	0.0003528516165811311	-3.495741826575232e-21	9.11228807852293e-19	2.773178333542453e-15	4.9290653466629066e-14	4.5353121233510554e-15
9300000	0.004823574176453592	1.8833420760707508e-49	-2.0347719724064764e-46	1.522264346832633e-11	9.800959977754334e-15	0.0003528516165811311	-3.495740860318732e-21	9.11228807852297e-19	2.773178333542453e-15	4.9290653466629066e-14	4.5353121233510554e-15
9400000	0.004823574176453592	1.8833420760707508e-49	-2.05679616607288e-46	1.522264346832633e-11	9.800959977754334e-15	0.0003528516165811311	-3.495739894062232e-21	9.11228807852301e-19	2.773178333542453e-15	4.9290653466629066e-14	4.5353121233510554e-15
9500000	0.004823574176453592	1.8833420760707508e-49	-2.0788203597393283e-46	1.522264346832633e-11	9.800959977754334e-15	0.0003528516165811311	-3.495738927805732e-21	9.112288078523051e-19	2.773178333542453e-15	4.9290653466629066e-14	4.5353121233510554e-15
9600000	0.004823574176453592	1.8833420760707508e-49	-2.1008445534058424e-46	1.522264346832633e-11	9.800959977754334e-15	0.0003528516165811311	-3.495737961549232e-21	9.112288078523092e-19	2.773178333542453e-15	4.9290653466629066e-14	4.5353121233510554e-15
9700000	0.004823574176453592	1.8833420760707508e-49	-2.1228687470724456e-46	1.522264346832633e-11	9.800959977754334e-15	0.0003528516165811311	-3.495736995292732e-21	9.11228807852313e-19	2.773178333542453e-15	4.9290653466629066e-14	4.5353121233510554e-15
9800000	0.004823574176453592	1.883342076070751e-49	-2.1448929407391584e-46	1.522264346832633e-11	9.800959977754334e-15	0.0003528516165811311	-3.495736029036232e-21	9.11228807852317e-19	2.773178333542453e-15	4.9290653466629066e-14	4.5353121233510554e-15
9900000	0.004823574176453592	1.883342076070751e-49	-2.1669171344060034e-46	1.522264346832633e-11	9.800959977754334e-15	0.0003528516165811311	-3.495735062779732e-21	9.11228807852321e-19	2.773178333542453e-15	4.9290653466629066e-14	4.5353121233510554e-15
10000000	0.004823574176453592	1.883342076070751e-49	-2.1889413280730025e-46	1.522264346832633e-11	9.800959977754334e-15	0.0003528516165811311	-3.495734096523232e-21	9.112288078523248e-19	2.773178333542453e-15	4.929065346662906e-14	4.5353121233510554e-15
10100000	0.004823574176453592	1.883342076070751e-49	-2.210965521740178e-46	1.522264346832633e-11	9.800959977754334e-15	0.0003528516165811311	-3.495733130266732e-21	9.112288078523284e-19	2.773178333542453e-15	4.929065346662906e-14	4.5353121233510554e-15
10200000	0.004823574176453592	1.883342076070751e-49	-2.2329897154075514e-46	1.522264346832633e-11	9.800959977754334e-15	0.0003528516165811311	-3.4957321640102316e-21	9.112288078523323e-19	2.773178333542453e-15	4.929065346662906e-14	4.5353121233510554e-15
10300000	0.004823574176453592	1.883342076070751e-49	-2.2550139090751452e-46	1.522264346832633e-11	9.800959977754334e-15	0.0003528516165811311	-3.4957311977537316e-21	9.11228807852336e-19	2.773178333542453e-15	4.929065346662906e-14	4.5353121233510554e-15
10400000	0.004823574176453592	1.883342076070751e-49	-2.2770381027429813e-46	1.522264346832633e-11	9.800959977754334e-15	0.0003528516165811311	-3.4957302314972315e-21	9.112288078523394e-19	2.773178333542453e-15	4.929065346662906e-14	4.5353121233510554e-15
10500000	0.004823574176453592	1.883342076070751e-49	-2.299062296411081e-46	1.522264346832633e-11	9.800959977754334e-15	0.0003528516165811311	-3.4957292652407314e-21	9.112288078523429e-19	2.7731783335424534e-15	4.929065346662906e-14	4.5353121233510554e-15
10600000	0.004823574176453592	1.883342076070751e-49	-2.3210864900794675e-46	1.522264346832633e-11	9.800959977754334e-15	0.0003528516165811311	-3.495728298984232e-21	9.112288078523463e-19	2.7731783335424534e-15	4.929065346662906e-14	4.5353121233510554e-15
10700000	0.004823574176453592	1.8833420760707515e-49	-2.3431106837481616e-46	1.522264346832633e-11	9.800959977754334e-15	0.0003528516165811311	-3.495727332727732e-21	9.112288078523496e-19	2.7731783335424534e-15	4.929065346662906e-14	4.5353121233510554e-15
10800000	0.004823574176453592	1.8833420760707515e-49	-2.365134877417186e-46	1.522264346832633e-11	9.800959977754334e-15	0.0003528516165811311	-3.495726366471232e-21	9.112288078523527e-19	2.7731783335424534e-15	4.929065346662906e-14	4.5353121233510554e-15
10900000	0.004823574176453592	1.8833420760707515e-49	-2.3871590710865625e-46	1.522264346832633e-11	9.800959977754334e-15	0.0003528516165811311	-3.495725400214732e-21	9.112288078523558e-19	2.7731783335424534e-15	4.929065346662906e-14	4.5353121233510554e-15
11000000	0.004823574176453592	1.8833420760707515e-49	-2.409183264756313e-46	1.522264346832633e-11	9.800959977754334e-15	0.0003528516165811311	-3.495724433958232e-21	9.112288078523587e-19	2.7731783335424534e-15	4.929065346662906e-14	4.5353121233510554e-15
11100000	0.004823574176453592	1.8833420760707515e-49	-2.4312074584264594e-46	1.522264346832633e-11	9.800959977754334e-15	0.0003528516165811311	-3.495723467701732e-21	9.112288078523616e-19	2.7731783335424534e-15	4.929065346662906e-14	4.5353121233510554e-15
11200000	0.004823574176453592	1.8833420760707515e-49	-2.4532316520970242e-46	1.522264346832633e-11	9.800959977754334e-15	0.0003528516165811311	-3.495722501445232e-21	9.11228807852364e-19	2.7731783335424534e-15	4.929065346662906e-14	4.5353121233510554e-15
11300000	0.004823574176453592	1.8833420760707515e-49	-2.4752558457680286e-46	1.522264346832633e-11	9.800959977754334e-15	0.0003528516165811311	-3.4957215351887316e-21	9.112288078523666e-19	2.7731783335424534e-15	4.929065346662906e-14	4.5353121233510554e-15
11400000	0.004823574176453592	1.8833420760707515e-49	-2.4972800394394954e-46	1.522264346832633e-11	9.800959977754334e-15	0.0003528516165811311	-3.4957205689322316e-21	9.11228807852369e-19	2.7731783335424534e-15	4.9290653466629054e-14	4.5353121233510554e-15
11500000	0.004823574176453592	1.8833420760707515e-49	-2.519304233111446e-46	1.522264346832633e-11	9.800959977754334e-15	0.0003528516165811311	-3.4957196026757315e-21	9.112288078523712e-19	2.7731783335424534e-15	4.9290653466629054e-14	4.5353121233510554e-15
11600000	0.004823574176453592	1.8833420760707515e-49	-2.5413284267839028e-46	1.522264346832633e-11	9.800959977754334e-15	0.0003528516165811311	-3.4957186364192314e-21	9.112288078523731e-19	2.7731783335424534e-15	4.9290653466629054e-14	4.5353121233510554e-15
11700000	0.004823574176453592	1.883342076070752e-49	-2.5633526204568872e-46	1.522264346832633e-11	9.800959977754334e-15	0.0003528516165811311	-3.495717670162731e-21	9.11228807852375e-19	2.7731783335424534e-15	4.9290653466629054e-14	4.5353121233510554e-15
11800000	0.004823574176453592	1.883342076070752e-49	-2.585376814130422e-46	1.522264346832633e-11	9.800959977754334e-15	0.0003528516165811311	-3.495716703906231e-21	9.112288078523768e-19	2.7731783335424534e-15	4.9290653466629054e-14	4.5353121233510554e-15
11900000	0.004823574176453592	1.883342076070752e-49	-2.6074010078045286e-46	1.522264346832633e-11	9.800959977754334e-15	0.0003528516165811311	-3.495715737649731e-21	9.112288078523781e-19	2.7731783335424534e-15	4.9290653466629054e-14	4.5353121233510554e-15
12000000	0.004823574176453592	1.883342076070752e-49	-2.629425201479229e-46	1.522264346832633e-11	9.800959977754334e-15	0.0003528516165811311	-3.495714771393231e-21	9.112288078523795e-19	2.7731783335424534e-15	4.9290653466629054e-14	4.5353121233510554e-15
12100000	0.004823574176453592	1.883342076070752e-49	-2.6514493951545456e-46	1.522264346832633e-11	9.800959977754334e-15	0.0003528516165811311	-3.495713805136731e-21	9.112288078523806e-19	2.7731783335424534e-15	4.9290653466629054e-14	4.5353121233510554e-15
12200000	0.004823574176453592	1.883342076070752e-49	-2.6734735888305e-46	1.522264346832633e-11	9.800959977754334e-15	0.0003528516165811311	-3.495712838880231e-21	9.112288078523814e-19	2.7731783335424534e-15	4.9290653466629054e-14	4.5353121233510554e-15
12300000	0.004823574176453592	1.883342076070752e-49	-2.6954977825071144e-46	1.522264346832633e-11	9.800959977754334e-15	0.0003528516165811311	-3.495711872623731e-21	9.112288078523822e-19	2.7731783335424534e-15	4.9290653466629054e-14	4.5353121233510554e-15
12400000	0.004823574176453592	1.883342076070752e-49	-2.7175219761844106e-46	1.522264346832633e-11	9.800959977754334e-15	0.0003528516165811311	-3.495710906367231e-21	9.112288078523826e-19	2.7731783335424534e-15	4.9290653466629054e-14	4.5353121233510554e-15
12500000	0.004823574176453592	1.883342076070752e-49	-2.7395461698624104e-46	1.522264346832633e-11	9.800959977754334e-15	0.0003528516165811311	-3.495709940110731e-21	9.112288078523827e-19	2.7731783335424534e-15	4.9290653466629054e-14	4.5353121233510554e-15
12600000	0.004823574176453592	1.883342076070752e-49	-2.7615703635406292e-46	1.522264346832633e-11	9.800959977754334e-15	0.0003528516165811311	-3.495708973854231e-21	9.112288078523827e-19	2.7731783335424534e-15	4.9290653466629054e-14	4.5353121233510554e-15
12700000	0.004823574176453592	1.883342076070752e-49	-2.7835945572175097e-46	1.522264346832633e-11	9.800959977754334e-15	0.0003528516165811311	-3.495708007597731e-21	9.112288078523827e-19	2.7731783335424534e-15	4.9290653466629054e-14	4.5353121233510554e-15
12800000	0.004823574176453592	1.883342076070752e-49	-2.805618750892962e-46	1.522264346832633e-11	9.800959977754334e-15	0.0003528516165811311	-3.4957070413412306e-21	9.112288078523827e-19	2.7731783335424534e-15	4.9290653466629054e-14	4.5353121233510554e-15
12900000	0.004823574176453592	1.883342076070752e-49	-2.8276429445670067e-46	1.522264346832633e-11	9.800959977754334e-15	0.0003528516165811311	-3.4957060750847305e-21	9.112288078523827e-19	2.7731783335424534e-15	4.9290653466629054e-14	4.5353121233510554e-15
13000000	0.004823574176453592	1.883342076070752e-49	-2.8496671382396663e-46	1.522264346832633e-11	9.800959977754334e-15	0.0003528516165811311	-3.4957051088282305e-21	9.112288078523827e-19	2.7731783335424534e-15	4.9290653466629054e-14	4.5353121233510554e-15
13100000	0.004823574176453592	1.883342076070752e-49	-2.8716913319109636e-46	1.522264346832633e-11	9.800959977754334e-15	0.0003528516165811311	-3.4957041425717304e-21	9.112288078523827e-19	2.7731783335424534e-15	4.9290653466629054e-14	4.5353121233510554e-15
13200000	0.004823574176453592	1.883342076070752e-49	-2.8937155255809194e-46	1.522264346832633e-11	9.800959977754334e-15	0.0003528516165811311	-3.49570317631523e-21	9.112288078523827e-19	2.7731783335424534e-15	4.9290653466629054e-14	4.5353121233510554e-15
13300000	0.004823574176453592	1.883342076070752e-49	-2.9157397192495567e-46	1.522264346832633e-11	9.800959977754334e-15	0.0003528516165811311	-3.49570221005873e-21	9.112288078523827e-19	2.7731783335424534e-15	4.9290653466629054e-14	4.5353121233510554e-15
13400000	0.004823574176453592	1.883342076070752e-49	-2.937763912916896e-46	1.522264346832633e-11	9.800959977754334e-15	0.0003528516165811311	-3.49570124380223e-21	9.112288078523827e-19	2.7731783335424534e-15	4.9290653466629054e-14	4.5353121233510554e-15
13500000	0.004823574176453592	1.883342076070752e-49	-2.959788106582961e-46	1.522264346832633e-11	9.800959977754334e-15	0.0003528516165811311	-3.49570027754573e-21	9.112288078523827e-19	2.7731783335424534e-15	4.9290653466629054e-14	4.5353121233510554e-15
13600000	0.004823574176453592	1.883342076070752e-49	-2.9818123002477734e-46	1.522264346832633e-11	9.800959977754334e-15	0.0003528516165811311	-3.49569931128923e-21	9.112288078523827e-19	2.7731783335424534e-15	4.9290653466629054e-14	4.5353121233510554e-15
13700000	0.004823574176453592	1.883342076070752e-49	-3.003836493911354e-46	1.522264346832633e-11	9.800959977754334e-15	0.0003528516165811311	-3.49569834503273e-21	9.112288078523827e-19	2.7731783335424534e-15	4.9290653466629054e-14	4.5353121233510554e-15
13800000	0.004823574176453592	1.883342076070752e-49	-3.025860687573726e-46	1.522264346832633e-11	9.800959977754334e-15	0.0003528516165811311	-3.49569737877623e-21	9.112288078523827e-19	2.7731783335424534e-15	4.9290653466629054e-14	4.5353121233510554e-15
13900000	0.004823574176453592	1.883342076070752e-49	-3.047884881234911e-46	1.522264346832633e-11	9.800959977754334e-15	0.0003528516165811311	-3.49569641251973e-21	9.112288078523827e-19	2.7731783335424534e-15	4.9290653466629054e-14	4.5353121233510554e-15
14000000	0.004823574176453592	1.883342076070752e-49	-3.0699090748949304e-46	1.522264346832633e-11	9.800959977754334e-15	0.0003528516165811311	-3.49569544626323e-21	9.112288078523827e-19	2.7731783335424534e-15	4.9290653466629054e-14	4.5353121233510554e-15
14100000	0.004823574176453592	1.883342076070752e-49	-3.0919332685538073e-46	1.522264346832633e-11	9.800959977754334e-15	0.0003528516165811311	-3.49569448000673e-21	9.112288078523827e-19	2.7731783335424534e-15	4.9290653466629054e-14	4.5353121233510554e-15
14200000	0.004823574176453592	1.883342076070752e-49	-3.1139574622115625e-46	1.522264346832633e-11	9.800959977754334e-15	0.0003528516165811311	-3.49569351375023e-21	9.112288078523827e-19	2.7731783335424534e-15	4.9290653466629054e-14	4.5353121233510554e-15
14300000	0.004823574176453592	1.883342076070752e-49	-3.135981655868219e-46	1.522264346832633e-11	9.800959977754334e-15	0.0003528516165811311	-3.4956925474937296e-21	9.112288078523827e-19	2.7731783335424534e-15	4.9290653466629054e-14	4.5353121233510554e-15
14400000	0.004823574176453592	1.883342076070752e-49	-3.158005849523798e-46	1.522264346832633e-11	9.800959977754334e-15	0.0003528516165811311	-3.4956915812372295e-21	9.112288078523827e-19	2.7731783335424534e-15	4.9290653466629054e-14	4.5353121233510554e-15
14500000	0.004823574176453592	1.883342076070752e-49	-3.1800300431783227e-46	1.522264346832633e-11	9.800959977754334e-15	0.0003528516165811311	-3.4956906149807294e-21	9.112288078523827e-19	2.7731783335424534e-15	4.9290653466629054e-14	4.5353121233510554e-15
14600000	0.004823574176453592	1.883342076070752e-49	-3.202054236831813e-46	1.522264346832633e-11	9.800959977754334e-15	0.0003528516165811311	-3.495689648724229e-21	9.112288078523827e-19	2.7731783335424534e-15	4.9290653466629054e-14	4.5353121233510554e-15
14700000	0.004823574176453592	1.883342076070752e-49	-3.224078430484293e-46	1.522264346832633e-11	9.800959977754334e-15	0.0003528516165811311	-3.495688682467729e-21	9.112288078523827e-19	2.7731783335424534e-15	4.9290653466629054e-14	4.5353121233510554e-15
14800000	0.004823574176453592	1.883342076070752e-49	-3.246102624135784e-46	1.522264346832633e-11	9.800959977754334e-15	0.0003528516165811311	-3.495687716211229e-21	9.112288078523827e-19	2.7731783335424534e-15	4.9290653466629054e-14	4.5353121233510554e-15
14900000	0.004823574176453592	1.883342076070752e-49	-3.2681268177863078e-46	1.522264346832633e-11	9.800959977754334e-15	0.0003528516165811311	-3.495686749954729e-21	9.112288078523827e-19	2.7731783335424534e-15	4.9290653466629054e-14	4.5353121233510554e-15
15000000	0.004823574176453592	1.883342076070752e-49	-3.290151011435886e-46	1.522264346832633e-11	9.800959977754334e-15	0.0003528516165811311	-3.495685783698229e-21	9.112288078523827e-19	2.7731783335424534e-15	4.9290653466629054e-14	4.5353121233510554e-15
15100000	0.004823574176453592	1.883342076070752e-49	-3.312175205084541e-46	1.522264346832633e-11	9.800959977754334e-15	0.0003528516165811311	-3.495684817441729e-21	9.112288078523827e-19	2.7731783335424534e-15	4.9290653466629054e-14	4.5353121233510554e-15
15200000	0.004823574176453592	1.883342076070752e-49	-3.334199398732295e-46	1.522264346832633e-11	9.800959977754334e-15	0.0003528516165811311	-3.495683851185229e-21	9.112288078523827e-19	2.7731783335424534e-15	4.9290653466629054e-14	4.5353121233510554e-15
15300000	0.004823574176453592	1.883342076070752e-49	-3.3562235923791694e-46	1.522264346832633e-11	9.800959977754334e-15	0.0003528516165811311	-3.495682884928729e-21	9.112288078523827e-19	2.7731783335424534e-15	4.9290653466629054e-14	4.5353121233510554e-15
15400000	0.004823574176453592	1.883342076070752e-49	-3.3782477860251868e-46	1.522264346832633e-11	9.800959977754334e-15	0.0003528516165811311	-3.495681918672229e-21	9.112288078523827e-19	2.7731783335424534e-15	4.9290653466629054e-14	4.5353121233510554e-15
15500000	0.004823574176453592	1.883342076070752e-49	-3.400271979670369e-46	1.522264346832633e-11	9.800959977754334e-15	0.0003528516165811311	-3.495680952415729e-21	9.112288078523827e-19	2.7731783335424534e-15	4.9290653466629054e-14	4.5353121233510554e-15
15600000	0.004823574176453592	1.883342076070752e-49	-3.4222961733147382e-46	1.522264346832633e-11	9.800959977754334e-15	0.0003528516165811311	-3.495679986159229e-21	9.112288078523827e-19	2.7731783335424534e-15	4.9290653466629054e-14	4.5353121233510554e-15
15700000	0.004823574176453592	1.883342076070752e-49	-3.444320366958316e-46	1.522264346832633e-11	9.800959977754334e-15	0.0003528516165811311	-3.4956790199027286e-21	9.112288078523827e-19	2.7731783335424534e-15	4.9290653466629054e-14	4.5353121233510554e-15
15800000	0.004823574176453592	1.883342076070752e-49	-3.4663445606011237e-46	1.522264346832633e-11	9.800959977754334e-15	0.0003528516165811311	-3.4956780536462285e-21	9.112288078523827e-19	2.7731783335424534e-15	4.9290653466629054e-14	4.5353121233510554e-15
15900000	0.004823574176453592	1.883342076070752e-49	-3.488368754243185e-46	1.522264346832633e-11	9.800959977754334e-15	0.0003528516165811311	-3.4956770873897285e-21	9.112288078523827e-19	2.7731783335424534e-15	4.9290653466629054e-14	4.5353121233510554e-15
16000000	0.004823574176453592	1.883342076070752e-49	-3.510392947884521e-46	1.522264346832633e-11	9.800959977754334e-15	0.0003528516165811311	-3.4956761211332284e-21	9.112288078523827e-19	2.7731783335424534e-15	4.9290653466629054e-14	4.5353121233510554e-15
16100000	0.004823574176453592	1.883342076070752e-49	-3.532417141525153e-46	1.522264346832633e-11	9.800959977754334e-15	0.0003528516165811311	-3.495675154876728e-21	9.112288078523827e-19	2.7731783335424534e-15	4.9290653466629054e-14	4.5353121233510554e-15
16200000	0.004823574176453592	1.883342076070752e-49	-3.554441335165104e-46	1.522264346832633e-11	9.800959977754334e-15	0.0003528516165811311	-3.495674188620228e-21	9.112288078523827e-19	2.7731783335424534e-15	4.9290653466629054e-14	4.5353121233510554e-15
16300000	0.004823574176453592	1.8833420760707515e-49	-3.576465528804396e-46	1.522264346832633e-11	9.800959977754334e-15	0.0003528516165811311	-3.495673222363728e-21	9.112288078523827e-19	2.7731783335424534e-15	4.9290653466629054e-14	4.5353121233510554e-15
16400000	0.004823574176453592	1.8833420760707515e-49	-3.59848972244305e-46	1.522264346832633e-11	9.800959977754334e-15	0.0003528516165811311	-3.495672256107228e-21	9.112288078523827e-19	2.7731783335424534e-15	4.9290653466629054e-14	4.5353121233510554e-15
16500000	0.004823574176453592	1.8833420760707515e-49	-3.6205139160810886e-46	1.522264346832633e-11	9.800959977754334e-15	0.0003528516165811311	-3.495671289850728e-21	9.112288078523827e-19	2.7731783335424534e-15	4.9290653466629054e-14	4.5353121233510554e-15
16600000	0.004823574176453592	1.8833420760707515e-49	-3.6425381097185346e-46	1.522264346832633e-11	9.800959977754334e-15	0.0003528516165811311	-3.495670323594228e-21	9.112288078523827e-19	2.7731783335424534e-15	4.9290653466629054e-14	4.5353121233510554e-15
16700000	0.004823574176453592	1.8833420760707515e-49	-3.664562303355409e-46	1.522264346832633e-11	9.800959977754334e-15	0.0003528516165811311	-3.495669357337728e-21	9.112288078523827e-19	2.7731783335424534e-15	4.9290653466629054e-14	4.5353121233510554e-15
16800000	0.004823574176453592	1.8833420760707515e-49	-3.686586496991734e-46	1.522264346832633e-11	9.800959977754334e-15	0.0003528516165811311	-3.495668391081228e-21	9.112288078523827e-19	2.7731783335424534e-15	4.9290653466629054e-14	4.5353121233510554e-15
16900000	0.004823574176453592	1.8833420760707515e-49	-3.708610690627531e-46	1.522264346832633e-11	9.800959977754334e-15	0.0003528516165811311	-3.495667424824728e-21	9.112288078523827e-19	2.7731783335424534e-15	4.9290653466629054e-14	4.5353121233510554e-15
17000000	0.004823574176453592	1.8833420760707515e-49	-3.730634884262823e-46	1.522264346832633e-11	9.800959977754334e-15	0.0003528516165811311	-3.495666458568228e-21	9.112288078523827e-19	2.7731783335424534e-15	4.9290653466629054e-14	4.5353121233510554e-15
17100000	0.004823574176453592	1.8833420760707515e-49	-3.752659077897631e-46	1.522264346832633e-11	9.800959977754334e-15	0.0003528516165811311	-3.495665492311728e-21	9.112288078523827e-19	2.7731783335424534e-15	4.9290653466629054e-14	4.5353121233510554e-15
17200000	0.004823574176453592	1.8833420760707515e-49	-3.774683271531978e-46	1.522264346832633e-11	9.800959977754334e-15	0.0003528516165811311	-3.4956645260552276e-21	9.112288078523827e-19	2.7731783335424534e-15	4.9290653466629054e-14	4.5353121233510554e-15
17300000	0.004823574176453592	1.8833420760707515e-49	-3.796707465165885e-46	1.522264346832633e-11	9.800959977754334e-15	0.0003528516165811311	-3.4956635597987275e-21	9.112288078523827e-19	2.7731783335424534e-15	4.9290653466629054e-14	4.5353121233510554e-15
17400000	0.004823574176453592	1.8833420760707515e-49	-3.818731658799375e-46	1.522264346832633e-11	9.800959977754334e-15	0.0003528516165811311	-3.4956625935422275e-21	9.112288078523827e-19	2.7731783335424534e-15	4.9290653466629054e-14	4.5353121233510554e-15
17500000	0.004823574176453592	1.8833420760707515e-49	-3.8407558524324696e-46	1.522264346832633e-11	9.800959977754334e-15	0.0003528516165811311	-3.4956616272857274e-21	9.112288078523827e-19	2.7731783335424534e-15	4.9290653466629054e-14	4.5353121233510554e-15
17600000	0.004823574176453592	1.8833420760707515e-49	-3.862780046065191e-46	1.522264346832633e-11	9.800959977754334e-15	0.0003528516165811311	-3.495660661029227e-21	9.112288078523827e-19	2.7731783335424534e-15	4.9290653466629054e-14	4.5353121233510554e-15
17700000	0.004823574176453592	1.8833420760707515e-49	-3.88480423969756e-46	1.522264346832633e-11	9.800959977754334e-15	0.0003528516165811311	-3.495659694772727e-21	9.112288078523827e-19	2.7731783335424534e-15	4.9290653466629054e-14	4.5353121233510554e-15
17800000	0.004823574176453592	1.8833420760707515e-49	-3.9068284333296e-46	1.522264346832633e-11	9.800959977754334e-15	0.0003528516165811311	-3.495658728516227e-21	9.112288078523827e-19	2.7731783335424534e-15	4.9290653466629054e-14	4.5353121233510554e-15
17900000	0.004823574176453592	1.8833420760707515e-49	-3.9288526269613325e-46	1.522264346832633e-11	9.800959977754334e-15	0.0003528516165811311	-3.495657762259727e-21	9.112288078523827e-19	2.7731783335424534e-15	4.9290653466629054e-14	4.5353121233510554e-15
18000000	0.004823574176453592	1.8833420760707515e-49	-3.9508768205927795e-46	1.5222643468326328e-11	9.800959977754334e-15	0.0003528516165811311	-3.495656796003227e-21	9.112288078523827e-19	2.7731783335424534e-15	4.9290653466629054e-14	4.5353121233510554e-15
18100000	0.004823574176453592	1.883342076070751e-49	-3.972901014223962e-46	1.5222643468326328e-11	9.800959977754334e-15	0.0003528516165811311	-3.495655829746727e-21	9.112288078523827e-19	2.7731783335424534e-15	4.9290653466629054e-14	4.5353121233510554e-15
18200000	0.004823574176453592	1.883342076070751e-49	-3.994925207854904e-46	1.5222643468326328e-11	9.800959977754334e-15	0.0003528516165811311	-3.495654863490227e-21	9.112288078523827e-19	2.7731783335424534e-15	4.9290653466629054e-14	4.535312123351056e-15
18300000	0.004823574176453592	1.883342076070751e-49	-4.016949401485626e-46	1.5222643468326328e-11	9.800959977754334e-15	0.0003528516165811311	-3.495653897233727e-21	9.112288078523827e-19	2.7731783335424534e-15	4.9290653466629054e-14	4.535312123351056e-15
18400000	0.004823574176453592	1.883342076070751e-49	-4.038973595116151e-46	1.5222643468326328e-11	9.800959977754334e-15	0.0003528516165811311	-3.495652930977227e-21	9.112288078523827e-19	2.7731783335424534e-15	4.9290653466629054e-14	4.535312123351056e-15
18500000	0.004823574176453592	1.883342076070751e-49	-4.060997788746499e-46	1.5222643468326328e-11	9.800959977754334e-15	0.0003528516165811311	-3.495651964720727e-21	9.112288078523827e-19	2.7731783335424534e-15	4.9290653466629054e-14	4.535312123351056e-15
18600000	0.004823574176453592	1.883342076070751e-49	-4.083021982376695e-46	1.5222643468326328e-11	9.800959977754334e-15	0.0003528516165811311	-3.495650998464227e-21	9.112288078523827e-19	2.7731783335424534e-15	4.9290653466629054e-14	4.535312123351056e-15
18700000	0.004823574176453592	1.883342076070751e-49	-4.105046176006758e-46	1.5222643468326328e-11	9.800959977754334e-15	0.0003528516165811311	-3.4956500322077266e-21	9.112288078523827e-19	2.7731783335424534e-15	4.9290653466629054e-14	4.535312123351056e-15
18800000	0.004823574176453592	1.883342076070751e-49	-4.127070369636712e-46	1.5222643468326328e-11	9.800959977754334e-15	0.0003528516165811311	-3.4956490659512265e-21	9.112288078523827e-19	2.7731783335424534e-15	4.9290653466629054e-14	4.535312123351056e-15
18900000	0.004823574176453592	1.883342076070751e-49	-4.149094563266578e-46	1.5222643468326328e-11	9.800959977754334e-15	0.0003528516165811311	-3.4956480996947264e-21	9.112288078523827e-19	2.7731783335424534e-15	4.9290653466629054e-14	4.535312123351056e-15
19000000	0.004823574176453592	1.883342076070751e-49	-4.171118756896379e-46	1.5222643468326328e-11	9.800959977754334e-15	0.0003528516165811311	-3.495647133438226e-21	9.112288078523827e-19	2.7731783335424534e-15	4.9290653466629054e-14	4.535312123351056e-15
19100000	0.004823574176453592	1.883342076070751e-49	-4.193142950526135e-46	1.5222643468326328e-11	9.800959977754334e-15	0.0003528516165811311	-3.495646167181726e-21	9.112288078523827e-19	2.7731783335424534e-15	4.9290653466629054e-14	4.535312123351056e-15
19200000	0.004823574176453592	1.883342076070751e-49	-4.21516714415587e-46	1.5222643468326328e-11	9.800959977754334e-15	0.0003528516165811311	-3.495645200925226e-21	9.112288078523827e-19	2.773178333542453e-15	4.9290653466629054e-14	4.535312123351056e-15
19300000	0.004823574176453591	1.883342076070751e-49	-4.237191337785606e-46	1.5222643468326328e-11	9.800959977754334e-15	0.0003528516165811311	-3.495644234668726e-21	9.112288078523827e-19	2.773178333542453e-15	4.9290653466629054e-14	4.535312123351056e-15
19400000	0.004823574176453591	1.883342076070751e-49	-4.2592155314153634e-46	1.5222643468326328e-11	9.800959977754334e-15	0.0003528516165811311	-3.495643268412226e-21	9.112288078523827e-19	2.773178333542453e-15	4.9290653466629054e-14	4.535312123351056e-15
19500000	0.004823574176453591	1.883342076070751e-49	-4.281239725045165e-46	1.5222643468326328e-11	9.800959977754334e-15	0.0003528516165811311	-3.495642302155726e-21	9.112288078523827e-19	2.773178333542453e-15	4.9290653466629054e-14	4.535312123351056e-15
19600000	0.004823574176453591	1.883342076070751e-49	-4.303263918675034e-46	1.5222643468326328e-11	9.800959977754334e-15	0.0003528516165811311	-3.495641335899226e-21	9.112288078523827e-19	2.773178333542453e-15	4.929065346662906e-14	4.535312123351056e-15
19700000	0.004823574176453591	1.8833420760707508e-49	-4.32528811230499e-46	1.5222643468326328e-11	9.800959977754334e-15	0.0003528516165811311	-3.495640369642726e-21	9.112288078523827e-19	2.773178333542453e-15	4.929065346662906e-14	4.535312123351056e-15
19800000	0.004823574176453591	1.8833420760707508e-49	-4.347312305935057e-46	1.5222643468326328e-11	9.800959977754334e-15	0.0003528516165811311	-3.495639403386226e-21	9.112288078523827e-19	2.773178333542453e-15	4.929065346662906e-14	4.535312123351056e-15
19900000	0.004823574176453591	1.8833420760707508e-49	-4.369336499565255e-46	1.5222643468326328e-11	9.800959977754334e-15	0.0003528516165811311	-3.495638437129726e-21	9.112288078523827e-19	2.773178333542453e-15	4.929065346662906e-14	4.535312123351056e-15
20000000	0.004823574176453591	1.8833420760707508e-49	-4.3913606931956085e-46	1.5222643468326328e-11	9.800959977754334e-15	0.0003528516165811311	-3.495637470873226e-21	9.112288078523827e-19	2.773178333542453e-15	4.929065346662906e-14	4.535312123351056e-15
20100000	0.004823574176453591	1.8833420760707508e-49	-4.413384886826138e-46	1.5222643468326328e-11	9.800959977754334e-15	0.0003528516165811311	-3.4956365046167256e-21	9.112288078523827e-19	2.773178333542453e-15	4.929065346662906e-14	4.535312123351056e-15
20200000	0.004823574176453591	1.8833420760707508e-49	-4.435409080456864e-46	1.5222643468326328e-11	9.800959977754334e-15	0.0003528516165811311	-3.4956355383602255e-21	9.112288078523827e-19	2.773178333542453e-15	4.929065346662906e-14	4.535312123351056e-15
20300000	0.004823574176453591	1.8833420760707508e-49	-4.457433274087812e-46	1.5222643468326328e-11	9.800959977754334e-15	0.0003528516165811311	-3.4956345721037255e-21	9.112288078523827e-19	2.773178333542453e-15	4.929065346662906e-14	4.535312123351056e-15
20400000	0.004823574176453591	1.8833420760707508e-49	-4.4794574677190014e-46	1.5222643468326328e-11	9.800959977754334e-15	0.0003528516165811311	-3.4956336058472254e-21	9.112288078523827e-19	2.773178333542453e-15	4.929065346662906e-14	4.535312123351056e-15
20500000	0.004823574176453591	1.8833420760707508e-49	-4.5014816613504554e-46	1.5222643468326328e-11	9.800959977754334e-15	0.0003528516165811311	-3.495632639590725e-21	9.112288078523827e-19	2.773178333542453e-15	4.929065346662906e-14	4.535312123351056e-15
20600000	0.004823574176453591	1.8833420760707508e-49	-4.523505854982196e-46	1.5222643468326328e-11	9.800959977754334e-15	0.0003528516165811311	-3.495631673334226e-21	9.112288078523827e-19	2.773178333542453e-15	4.929065346662906e-14	4.535312123351056e-15
20700000	0.004823574176453591	1.8833420760707508e-49	-4.545530048614243e-46	1.5222643468326328e-11	9.800959977754334e-15	0.0003528516165811311	-3.495630707077726e-21	9.112288078523827e-19	2.773178333542453e-15	4.929065346662906e-14	4.535312123351056e-15
20800000	0.004823574176453591	1.8833420760707508e-49	-4.567554242246621e-46	1.5222643468326328e-11	9.800959977754334e-15	0.0003528516165811311	-3.495629740821226e-21	9.112288078523827e-19	2.773178333542453e-15	4.929065346662906e-14	4.535312123351056e-15
20900000	0.004823574176453591	1.8833420760707508e-49	-4.589578435879352e-46	1.5222643468326328e-11	9.800959977754334e-15	0.0003528516165811311	-3.495628774564726e-21	9.112288078523827e-19	2.773178333542453e-15	4.929065346662906e-14	4.535312123351056e-15
21000000	0.004823574176453591	1.8833420760707508e-49	-4.611602629512456e-46	1.5222643468326328e-11	9.800959977754334e-15	0.0003528516165811311	-3.495627808308226e-21	9.112288078523827e-19	2.773178333542453e-15	4.929065346662906e-14	4.535312123351056e-15
21100000	0.004823574176453591	1.8833420760707508e-49	-4.633626823145956e-46	1.5222643468326328e-11	9.800959977754334e-15	0.0003528516165811311	-3.495626842051726e-21	9.112288078523827e-19	2.773178333542453e-15	4.929065346662906e-14	4.535312123351056e-15
21200000	0.004823574176453591	1.8833420760707508e-49	-4.655651016779875e-46	1.5222643468326328e-11	9.800959977754334e-15	0.0003528516165811311	-3.4956258757952256e-21	9.112288078523827e-19	2.773178333542453e-15	4.929065346662906e-14	4.535312123351056e-15
21300000	0.004823574176453591	1.8833420760707508e-49	-4.677675210414233e-46	1.5222643468326328e-11	9.800959977754334e-15	0.0003528516165811311	-3.4956249095387255e-21	9.112288078523827e-19	2.773178333542453e-15	4.929065346662906e-14	4.535312123351056e-15
21400000	0.004823574176453591	1.8833420760707508e-49	-4.699699404049053e-46	1.5222643468326328e-11	9.800959977754334e-15	0.0003528516165811311	-3.4956239432822255e-21	9.112288078523827e-19	2.773178333542453e-15	4.929065346662906e-14	4.535312123351056e-15
21500000	0.004823574176453591	1.8833420760707504e-49	-4.7217235976843576e-46	1.5222643468326328e-11	9.800959977754334e-15	0.0003528516165811311	-3.4956229770257254e-21	9.112288078523827e-19	2.773178333542453e-15	4.929065346662906e-14	4.535312123351056e-15
21600000	0.004823574176453591	1.8833420760707504e-49	-4.743747791320168e-46	1.5222643468326328e-11	9.800959977754334e-15	0.0003528516165811311	-3.495622010769225e-21	9.112288078523827e-19	2.773178333542453e-15	4.929065346662906e-14	4.535312123351056e-15
21700000	0.004823574176453591	1.8833420760707504e-49	-4.765771984956507e-46	1.5222643468326328e-11	9.800959977754334e-15	0.0003528516165811311	-3.495621044512725e-21	9.112288078523827e-19	2.773178333542453e-15	4.929065346662906e-14	4.535312123351056e-15
21800000	0.004823574176453591	1.8833420760707504e-49	-4.787796178593395e-46	1.5222643468326328e-11	9.800959977754334e-15	0.0003528516165811311	-3.495620078256225e-21	9.112288078523827e-19	2.773178333542453e-15	4.929065346662906e-14	4.535312123351056e-15
21900000	0.004823574176453591	1.8833420760707504e-49	-4.809820372230855e-46	1.5222643468326328e-11	9.800959977754334e-15	0.0003528516165811311	-3.495619111999725e-21	9.112288078523827e-19	2.773178333542453e-15	4.929065346662906e-14	4.535312123351056e-15
22000000	0.004823574176453591	1.8833420760707504e-49	-4.831844565868909e-46	1.5222643468326328e-11	9.800959977754334e-15	0.0003528516165811311	-3.495618145743225e-21	9.112288078523827e-19	2.773178333542453e-15	4.929065346662906e-14	4.535312123351056e-15
22100000	0.004823574176453591	1.8833420760707504e-49	-4.85386875950758e-46	1.5222643468326328e-11	9.800959977754334e-15	0.0003528516165811311	-3.495617179486725e-21	9.112288078523827e-19	2.773178333542453e-15	4.929065346662906e-14	4.535312123351056e-15
22200000	0.004823574176453591	1.8833420760707504e-49	-4.875892953146888e-46	1.5222643468326328e-11	9.800959977754334e-15	0.0003528516165811311	-3.495616213230225e-21	9.112288078523827e-19	2.773178333542453e-15	4.929065346662906e-14	4.535312123351056e-15
22300000	0.004823574176453591	1.8833420760707504e-49	-4.897917146786856e-46	1.5222643468326328e-11	9.800959977754334e-15	0.0003528516165811311	-3.495615246973725e-21	9.112288078523827e-19	2.773178333542453e-15	4.929065346662906e-14	4.535312123351056e-15
22400000	0.004823574176453591	1.8833420760707504e-49	-4.919941340427506e-46	1.5222643468326328e-11	9.800959977754334e-15	0.0003528516165811311	-3.495614280717225e-21	9.112288078523827e-19	2.773178333542453e-15	4.929065346662906e-14	4.535312123351056e-15
22500000	0.004823574176453591	1.8833420760707504e-49	-4.94196553406886e-46	1.5222643468326328e-11	9.800959977754334e-15	0.0003528516165811311	-3.495613314460725e-21	9.112288078523827e-19	2.773178333542453e-15	4.929065346662906e-14	4.535312123351056e-15
22600000	0.004823574176453591	1.8833420760707504e-49	-4.963989727710432e-46	1.5222643468326328e-11	9.800959977754334e-15	0.0003528516165811311	-3.495612348204225e-21	9.112288078523827e-19	2.773178333542453e-15	4.929065346662906e-14	4.535312123351056e-15
22700000	0.004823574176453591	1.8833420760707504e-49	-4.9860139213506656e-46	1.5222643468326328e-11	9.800959977754334e-15	0.0003528516165811311	-3.4956113819477246e-21	9.112288078523827e-19	2.773178333542453e-15	4.929065346662906e-14	4.535312123351056e-15
22800000	0.004823574176453591	1.8833420760707504e-49	-5.008038114989472e-46	1.5222643468326328e-11	9.800959977754334e-15	0.0003528516165811311	-3.4956104156912245e-21	9.112288078523827e-19	2.773178333542453e-15	4.929065346662906e-14	4.535312123351056e-15
22900000	0.004823574176453591	1.8833420760707504e-49	-5.0300623086268706e-46	1.5222643468326328e-11	9.800959977754334e-15	0.0003528516165811311	-3.4956094494347244e-21	9.112288078523827e-19	2.773178333542453e-15	4.929065346662906e-14	4.535312123351056e-15
23000000	0.004823574176453591	1.8833420760707504e-49	-5.052086502262884e-46	1.5222643468326328e-11	9.800959977754334e-15	0.0003528516165811311	-3.4956084831782244e-21	9.112288078523827e-19	2.773178333542453e-15	4.929065346662906e-14	4.535312123351056e-15
23100000	0.004823574176453591	1.8833420760707504e-49	-5.074110695897535e-46	1.5222643468326328e-11	9.800959977754334e-15	0.0003528516165811311	-3.495607516921724e-21	9.112288078523827e-19	2.773178333542453e-15	4.929065346662906e-14	4.535312123351056e-15
23200000	0.004823574176453591	1.8833420760707504e-49	-5.096134889530844e-46	1.5222643468326328e-11	9.800959977754334e-15	0.0003528516165811311	-3.495606550665224e-21	9.112288078523827e-19	2.773178333542453e-15	4.929065346662906e-14	4.535312123351056e-15
23300000	0.004823574176453591	1.8833420760707504e-49	-5.118159083162835e-46	1.5222643468326328e-11	9.800959977754334e-15	0.0003528516165811311	-3.495605584408724e-21	9.112288078523827e-19	2.773178333542453e-15	4.929065346662906e-14	4.535312123351056e-15
23400000	0.004823574176453591	1.8833420760707504e-49	-5.140183276793528e-46	1.5222643468326328e-11	9.800959977754334e-15	0.0003528516165811311	-3.495604618152224e-21	9.112288078523827e-19	2.773178333542453e-15	4.929065346662906e-14	4.535312123351056e-15
23500000	0.004823574176453591	1.8833420760707504e-49	-5.162207470422947e-46	1.5222643468326328e-11	9.800959977754334e-15	0.0003528516165811311	-3.495603651895724e-21	9.112288078523827e-19	2.773178333542453e-15	4.929065346662906e-14	4.535312123351056e-15
23600000	0.004823574176453591	1.8833420760707504e-49	-5.184231664051113e-46	1.5222643468326328e-11	9.800959977754334e-15	0.0003528516165811311	-3.495602685639224e-21	9.112288078523827e-19	2.773178333542453e-15	4.929065346662906e-14	4.535312123351056e-15
23700000	0.004823574176453591	1.8833420760707504e-49	-5.2062558576780475e-46	1.5222643468326328e-11	9.800959977754334e-15	0.0003528516165811311	-3.495601719382724e-21	9.112288078523827e-19	2.773178333542453e-15	4.929065346662906e-14	4.535312123351056e-15
23800000	0.004823574176453591	1.8833420760707504e-49	-5.228280051303773e-46	1.5222643468326328e-11	9.800959977754334e-15	0.0003528516165811311	-3.495600753126224e-21	9.112288078523827e-19	2.773178333542453e-15	4.929065346662906e-14	4.535312123351056e-15
23900000	0.004823574176453591	1.8833420760707504e-49	-5.250304244928312e-46	1.5222643468326328e-11	9.800959977754334e-15	0.0003528516165811311	-3.495599786869724e-21	9.112288078523827e-19	2.773178333542453e-15	4.929065346662906e-14	4.535312123351056e-15
24000000	0.004823574176453591	1.8833420760707504e-49	-5.272328438551685e-46	1.5222643468326328e-11	9.800959977754334e-15	0.0003528516165811311	-3.495598820613224e-21	9.112288078523827e-19	2.773178333542453e-15	4.929065346662906e-14	4.535312123351056e-15
24100000	0.004823574176453591	1.8833420760707504e-49	-5.294352632173916e-46	1.5222643468326328e-11	9.800959977754334e-15	0.0003528516165811311	-3.495597854356724e-21	9.112288078523827e-19	2.773178333542453e-15	4.929065346662906e-14	4.535312123351056e-15
24200000	0.004823574176453591	1.8833420760707504e-49	-5.316376825795024e-46	1.5222643468326328e-11	9.800959977754334e-15	0.0003528516165811311	-3.4955968881002236e-21	9.112288078523827e-19	2.773178333542453e-15	4.929065346662906e-14	4.535312123351056e-15
24300000	0.004823574176453591	1.8833420760707504e-49	-5.338401019415035e-46	1.5222643468326328e-11	9.800959977754334e-15	0.0003528516165811311	-3.4955959218437235e-21	9.112288078523827e-19	2.773178333542453e-15	4.929065346662906e-14	4.535312123351056e-15
24400000	0.004823574176453591	1.8833420760707504e-49	-5.3604252130339675e-46	1.5222643468326328e-11	9.800959977754334e-15	0.0003528516165811311	-3.4955949555872234e-21	9.112288078523827e-19	2.773178333542453e-15	4.929065346662906e-14	4.535312123351056e-15
24500000	0.004823574176453591	1.8833420760707504e-49	-5.382449406651846e-46	1.5222643468326328e-11	9.800959977754334e-15	0.0003528516165811311	-3.495593989330723e-21	9.112288078523827e-19	2.773178333542453e-15	4.929065346662906e-14	4.535312123351056e-15
24600000	0.004823574176453591	1.8833420760707504e-49	-5.404473600268691e-46	1.5222643468326328e-11	9.800959977754334e-15	0.0003528516165811311	-3.495593023074223e-21	9.112288078523827e-19	2.773178333542453e-15	4.929065346662906e-14	4.535312123351056e-15
24700000	0.004823574176453591	1.8833420760707504e-49	-5.426497793884524e-46	1.5222643468326328e-11	9.800959977754334e-15	0.0003528516165811311	-3.495592056817723e-21	9.112288078523827e-19	2.773178333542453e-15	4.929065346662906e-14	4.535312123351056e-15
24800000	0.004823574176453591	1.8833420760707504e-49	-5.448521987499369e-46	1.5222643468326328e-11	9.800959977754334e-15	0.0003528516165811311	-3.495591090561223e-21	9.112288078523827e-19	2.773178333542453e-15	4.929065346662906e-14	4.535312123351056e-15
24900000	0.004823574176453591	1.8833420760707504e-49	-5.470546181113246e-46	1.5222643468326328e-11	9.800959977754334e-15	0.0003528516165811311	-3.495590124304723e-21	9.112288078523827e-19	2.773178333542453e-15	4.929065346662906e-14	4.535312123351056e-15
25000000	0.004823574176453591	1.8833420760707504e-49	-5.492570374726178e-46	1.5222643468326328e-11	9.800959977754334e-15	0.0003528516165811311	-3.495589158048223e-21	9.112288078523827e-19	2.773178333542453e-15	4.929065346662906e-14	4.535312123351056e-15
25100000	0.004823574176453591	1.8833420760707504e-49	-5.514594568338187e-46	1.5222643468326328e-11	9.800959977754334e-15	0.0003528516165811311	-3.495588191791723e-21	9.112288078523827e-19	2.773178333542453e-15	4.929065346662906e-14	4.535312123351056e-15
25200000	0.004823574176453591	1.8833420760707504e-49	-5.536618761949295e-46	1.5222643468326328e-11	9.800959977754334e-15	0.0003528516165811311	-3.495587225535223e-21	9.112288078523827e-19	2.773178333542453e-15	4.929065346662906e-14	4.535312123351056e-15
25300000	0.004823574176453591	1.8833420760707504e-49	-5.558642955559523e-46	1.5222643468326328e-11	9.800959977754334e-15	0.0003528516165811311	-3.495586259278723e-21	9.112288078523827e-19	2.773178333542453e-15	4.929065346662906e-14	4.535312123351056e-15
25400000	0.004823574176453591	1.8833420760707504e-49	-5.580667149168894e-46	1.5222643468326328e-11	9.800959977754334e-15	0.0003528516165811311	-3.495585293022223e-21	9.112288078523827e-19	2.773178333542453e-15	4.929065346662906e-14	4.535312123351056e-15
25500000	0.004823574176453591	1.8833420760707504e-49	-5.60269134277743e-46	1.5222643468326328e-11	9.800959977754334e-15	0.0003528516165811311	-3.495584326765723e-21	9.112288078523827e-19	2.773178333542453e-15	4.929065346662906e-14	4.535312123351056e-15
25600000	0.004823574176453591	1.8833420760707504e-49	-5.624715536385153e-46	1.5222643468326328e-11	9.800959977754334e-15	0.0003528516165811311	-3.4955833605092226e-21	9.112288078523827e-19	2.773178333542453e-15	4.929065346662906e-14	4.535312123351056e-15
25700000	0.004823574176453591	1.8833420760707504e-49	-5.646739729992084e-46	1.5222643468326328e-11	9.800959977754334e-15	0.0003528516165811311	-3.4955823942527225e-21	9.112288078523827e-19	2.773178333542453e-15	4.929065346662906e-14	4.535312123351056e-15
25800000	0.004823574176453591	1.8833420760707504e-49	-5.668763923598246e-46	1.5222643468326328e-11	9.800959977754334e-15	0.0003528516165811311	-3.4955814279962225e-21	9.112288078523827e-19	2.773178333542453e-15	4.929065346662906e-14	4.535312123351056e-15
25900000	0.004823574176453591	1.8833420760707504e-49	-5.690788117203661e-46	1.5222643468326328e-11	9.800959977754334e-15	0.0003528516165811311	-3.4955804617397224e-21	9.112288078523827e-19	2.773178333542453e-15	4.929065346662906e-14	4.535312123351056e-15
26000000	0.004823574176453591	1.8833420760707504e-49	-5.7128123108083506e-46	1.5222643468326328e-11	9.800959977754334e-15	0.0003528516165811311	-3.495579495483222e-21	9.112288078523827e-19	2.773178333542453e-15	4.929065346662906e-14	4.535312123351056e-15
26100000	0.004823574176453591	1.8833420760707504e-49	-5.734836504412337e-46	1.5222643468326328e-11	9.800959977754334e-15	0.0003528516165811311	-3.495578529226722e-21	9.112288078523827e-19	2.773178333542453e-15	4.929065346662906e-14	4.535312123351056e-15
26200000	0.004823574176453591	1.8833420760707504e-49	-5.756860698015641e-46	1.5222643468326328e-11	9.800959977754334e-15	0.0003528516165811311	-3.495577562970222e-21	9.112288078523827e-19	2.773178333542453e-15	4.929065346662906e-14	4.535312123351056e-15
26300000	0.004823574176453591	1.8833420760707504e-49	-5.7788848916182865e-46	1.5222643468326328e-11	9.800959977754334e-15	0.0003528516165811311	-3.495576596713722e-21	9.112288078523827e-19	2.773178333542453e-15	4.929065346662906e-14	4.535312123351056e-15
26400000	0.004823574176453591	1.8833420760707504e-49	-5.800909085220295e-46	1.5222643468326328e-11	9.800959977754334e-15	0.0003528516165811311	-3.495575630457222e-21	9.112288078523827e-19	2.773178333542453e-15	4.929065346662906e-14	4.535312123351056e-15
26500000	0.004823574176453591	1.8833420760707504e-49	-5.822933278821688e-46	1.5222643468326328e-11	9.800959977754334e-15	0.0003528516165811311	-3.495574664200722e-21	9.112288078523827e-19	2.773178333542453e-15	4.929065346662906e-14	4.535312123351056e-15
26600000	0.004823574176453591	1.8833420760707508e-49	-5.844957472422486e-46	1.5222643468326328e-11	9.800959977754334e-15	0.0003528516165811311	-3.495573697944222e-21	9.112288078523827e-19	2.773178333542453e-15	4.929065346662906e-14	4.535312123351056e-15
26700000	0.004823574176453591	1.8833420760707508e-49	-5.866981666022715e-46	1.5222643468326328e-11	9.800959977754334e-15	0.0003528516165811311	-3.495572731687722e-21	9.112288078523827e-19	2.773178333542453e-15	4.929065346662906e-14	4.535312123351056e-15
26800000	0.004823574176453591	1.8833420760707508e-49	-5.889005859622393e-46	1.5222643468326328e-11	9.800959977754334e-15	0.0003528516165811311	-3.495571765431222e-21	9.112288078523827e-19	2.773178333542453e-15	4.929065346662906e-14	4.535312123351056e-15
26900000	0.004823574176453591	1.8833420760707508e-49	-5.911030053221544e-46	1.5222643468326328e-11	9.800959977754334e-15	0.0003528516165811311	-3.495570799174722e-21	9.112288078523827e-19	2.773178333542453e-15	4.929065346662906e-14	4.535312123351056e-15
27000000	0.004823574176453591	1.8833420760707508e-49	-5.93305424682019e-46	1.5222643468326328e-11	9.800959977754334e-15	0.0003528516165811311	-3.495569832918222e-21	9.112288078523827e-19	2.773178333542453e-15	4.929065346662906e-14	4.535312123351056e-15
27100000	0.004823574176453591	1.8833420760707508e-49	-5.9550784404183515e-46	1.5222643468326328e-11	9.800959977754334e-15	0.0003528516165811311	-3.4955688666617216e-21	9.112288078523827e-19	2.773178333542453e-15	4.929065346662906e-14	4.535312123351056e-15
27200000	0.004823574176453591	1.8833420760707508e-49	-5.977102634016053e-46	1.5222643468326328e-11	9.800959977754334e-15	0.0003528516165811311	-3.4955679004052215e-21	9.112288078523827e-19	2.773178333542453e-15	4.929065346662906e-14	4.535312123351056e-15
27300000	0.004823574176453591	1.8833420760707508e-49	-5.9991268276133135e-46	1.5222643468326328e-11	9.800959977754334e-15	0.0003528516165811311	-3.4955669341487214e-21	9.112288078523827e-19	2.773178333542453e-15	4.929065346662906e-14	4.535312123351056e-15
27400000	0.004823574176453591	1.8833420760707508e-49	-6.0211510212101575e-46	1.5222643468326328e-11	9.800959977754334e-15	0.0003528516165811311	-3.495565967892221e-21	9.112288078523827e-19	2.773178333542453e-15	4.929065346662906e-14	4.535312123351056e-15
27500000	0.004823574176453591	1.8833420760707508e-49	-6.0431752148066054e-46	1.5222643468326328e-11	9.800959977754334e-15	0.0003528516165811311	-3.495565001635721e-21	9.112288078523827e-19	2.773178333542453e-15	4.929065346662906e-14	4.535312123351056e-15
27600000	0.004823574176453591	1.8833420760707508e-49	-6.06519940840268e-46	1.5222643468326328e-11	9.800959977754334e-15	0.0003528516165811311	-3.495564035379221e-21	9.112288078523827e-19	2.773178333542453e-15	4.929065346662906e-14	4.535312123351056e-15
27700000	0.004823574176453591	1.8833420760707508e-49	-6.087223601998403e-46	1.5222643468326328e-11	9.800959977754334e-15	0.0003528516165811311	-3.495563069122721e-21	9.112288078523827e-19	2.773178333542453e-15	4.929065346662906e-14	4.535312123351056e-15
27800000	0.004823574176453591	1.8833420760707508e-49	-6.109247795593797e-46	1.5222643468326328e-11	9.800959977754334e-15	0.0003528516165811311	-3.495562102866221e-21	9.112288078523827e-19	2.773178333542453e-15	4.929065346662906e-14	4.535312123351056e-15
27900000	0.004823574176453591	1.8833420760707508e-49	-6.131271989188883e-46	1.5222643468326328e-11	9.800959977754334e-15	0.0003528516165811311	-3.495561136609721e-21	9.112288078523827e-19	2.773178333542453e-15	4.929065346662906e-14	4.535312123351056e-15
28000000	0.004823574176453591	1.8833420760707508e-49	-6.153296182783683e-46	1.5222643468326328e-11	9.800959977754334e-15	0.0003528516165811311	-3.495560170353221e-21	9.112288078523827e-19	2.773178333542453e-15	4.929065346662906e-14	4.535312123351056e-15
28100000	0.004823574176453591	1.8833420760707508e-49	-6.175320376378221e-46	1.522264346832633e-11	9.800959977754334e-15	0.0003528516165811311	-3.495559204096721e-21	9.112288078523827e-19	2.773178333542453e-15	4.929065346662906e-14	4.535312123351056e-15
28200000	0.004823574176453591	1.8833420760707508e-49	-6.197344569972516e-46	1.522264346832633e-11	9.800959977754334e-15	0.0003528516165811311	-3.495558237840221e-21	9.112288078523827e-19	2.773178333542453e-15	4.929065346662906e-14	4.535312123351056e-15
28300000	0.004823574176453591	1.883342076070751e-49	-6.219368763566592e-46	1.522264346832633e-11	9.800959977754334e-15	0.0003528516165811311	-3.495557271583721e-21	9.112288078523827e-19	2.773178333542453e-15	4.929065346662906e-14	4.535312123351056e-15
28400000	0.004823574176453591	1.883342076070751e-49	-6.24139295716047e-46	1.522264346832633e-11	9.800959977754334e-15	0.0003528516165811311	-3.495556305327221e-21	9.112288078523827e-19	2.773178333542453e-15	4.929065346662906e-14	4.535312123351056e-15
28500000	0.004823574176453591	1.883342076070751e-49	-6.263417150754173e-46	1.522264346832633e-11	9.800959977754334e-15	0.0003528516165811311	-3.4955553390707206e-21	9.112288078523827e-19	2.773178333542453e-15	4.929065346662906e-14	4.535312123351056e-15
28600000	0.004823574176453591	1.883342076070751e-49	-6.2854413443477215e-46	1.522264346832633e-11	9.800959977754334e-15	0.0003528516165811311	-3.4955543728142205e-21	9.112288078523827e-19	2.773178333542453e-15	4.929065346662906e-14	4.535312123351056e-15
28700000	0.004823574176453591	1.883342076070751e-49	-6.307465537941139e-46	1.522264346832633e-11	9.800959977754334e-15	0.0003528516165811311	-3.4955534065577205e-21	9.112288078523827e-19	2.7731783335424534e-15	4.929065346662906e-14	4.535312123351056e-15
28800000	0.004823574176453591	1.883342076070751e-49	-6.3294897315344466e-46	1.522264346832633e-11	9.800959977754334e-15	0.0003528516165811311	-3.4955524403012204e-21	9.112288078523827e-19	2.7731783335424534e-15	4.929065346662906e-14	4.535312123351056e-15
28900000	0.004823574176453591	1.883342076070751e-49	-6.351513925127666e-46	1.522264346832633e-11	9.800959977754334e-15	0.0003528516165811311	-3.49555147404472e-21	9.112288078523827e-19	2.7731783335424534e-15	4.929065346662906e-14	4.535312123351056e-15
29000000	0.004823574176453591	1.883342076070751e-49	-6.37353811872082e-46	1.522264346832633e-11	9.800959977754334e-15	0.0003528516165811311	-3.49555050778822e-21	9.112288078523827e-19	2.7731783335424534e-15	4.929065346662906e-14	4.535312123351056e-15
29100000	0.004823574176453591	1.883342076070751e-49	-6.395562312313931e-46	1.522264346832633e-11	9.800959977754334e-15	0.0003528516165811311	-3.49554954153172e-21	9.112288078523827e-19	2.7731783335424534e-15	4.929065346662906e-14	4.535312123351056e-15
29200000	0.004823574176453591	1.883342076070751e-49	-6.417586505907019e-46	1.522264346832633e-11	9.800959977754334e-15	0.0003528516165811311	-3.49554857527522e-21	9.112288078523827e-19	2.7731783335424534e-15	4.929065346662906e-14	4.535312123351056e-15
29300000	0.004823574176453591	1.883342076070751e-49	-6.439610699500109e-46	1.522264346832633e-11	9.800959977754334e-15	0.0003528516165811311	-3.49554760901872e-21	9.112288078523827e-19	2.7731783335424534e-15	4.929065346662906e-14	4.535312123351056e-15
29400000	0.004823574176453591	1.883342076070751e-49	-6.46163489309322e-46	1.522264346832633e-11	9.800959977754334e-15	0.0003528516165811311	-3.49554664276222e-21	9.112288078523827e-19	2.7731783335424534e-15	4.929065346662906e-14	4.535312123351056e-15
29500000	0.004823574176453591	1.883342076070751e-49	-6.483659086686376e-46	1.522264346832633e-11	9.800959977754334e-15	0.0003528516165811311	-3.49554567650572e-21	9.112288078523827e-19	2.7731783335424534e-15	4.929065346662906e-14	4.535312123351056e-15
29600000	0.004823574176453591	1.883342076070751e-49	-6.5056832802795974e-46	1.522264346832633e-11	9.800959977754334e-15	0.0003528516165811311	-3.49554471024922e-21	9.112288078523827e-19	2.7731783335424534e-15	4.929065346662906e-14	4.535312123351056e-15
29700000	0.004823574176453591	1.883342076070751e-49	-6.527707473872908e-46	1.522264346832633e-11	9.800959977754334e-15	0.0003528516165811311	-3.49554374399272e-21	9.112288078523827e-19	2.7731783335424534e-15	4.929065346662906e-14	4.535312123351056e-15
29800000	0.004823574176453591	1.883342076070751e-49	-6.549731667466328e-46	1.522264346832633e-11	9.800959977754334e-15	0.0003528516165811311	-3.49554277773622e-21	9.112288078523827e-19	2.7731783335424534e-15	4.929065346662906e-14	4.535312123351056e-15
29900000	0.004823574176453591	1.8833420760707515e-49	-6.571755861059881e-46	1.522264346832633e-11	9.800959977754334e-15	0.0003528516165811311	-3.49554181147972e-21	9.112288078523827e-19	2.7731783335424534e-15	4.929065346662906e-14	4.535312123351056e-15
30000000	0.004823574176453591	1.8833420760707515e-49	-6.5937800546535874e-46	1.522264346832633e-11	9.800959977754334e-15	0.0003528516165811311	-3.4955408452232196e-21	9.112288078523827e-19	2.7731783335424534e-15	4.929065346662906e-14	4.535312123351056e-15
30100000	0.004823574176453591	1.8833420760707515e-49	-6.61580424824747e-46	1.522264346832633e-11	9.800959977754334e-15	0.0003528516165811311	-3.4955398789667195e-21	9.112288078523827e-19	2.7731783335424534e-15	4.929065346662906e-14	4.535312123351056e-15
30200000	0.004823574176453591	1.8833420760707515e-49	-6.637828441841552e-46	1.522264346832633e-11	9.800959977754334e-15	0.0003528516165811311	-3.4955389127102195e-21	9.112288078523827e-19	2.7731783335424534e-15	4.929065346662906e-14	4.535312123351056e-15
30300000	0.004823574176453591	1.8833420760707515e-49	-6.659852635435853e-46	1.522264346832633e-11	9.800959977754334e-15	0.0003528516165811311	-3.4955379464537194e-21	9.112288078523827e-19	2.7731783335424534e-15	4.929065346662906e-14	4.535312123351056e-15
30400000	0.004823574176453591	1.8833420760707515e-49	-6.681876829030396e-46	1.522264346832633e-11	9.800959977754334e-15	0.0003528516165811311	-3.495536980197219e-21	9.112288078523827e-19	2.7731783335424534e-15	4.929065346662906e-14	4.535312123351056e-15
30500000	0.004823574176453591	1.8833420760707515e-49	-6.703901022625204e-46	1.522264346832633e-11	9.800959977754334e-15	0.0003528516165811311	-3.495536013940719e-21	9.112288078523827e-19	2.7731783335424534e-15	4.929065346662906e-14	4.535312123351056e-15
30600000	0.004823574176453591	1.8833420760707515e-49	-6.725925216220297e-46	1.522264346832633e-11	9.800959977754334e-15	0.0003528516165811311	-3.49553504768422e-21	9.112288078523827e-19	2.7731783335424534e-15	4.929065346662906e-14	4.535312123351056e-15
30700000	0.004823574176453591	1.8833420760707515e-49	-6.7479494098156985e-46	1.522264346832633e-11	9.800959977754334e-15	0.0003528516165811311	-3.49553408142772e-21	9.112288078523827e-19	2.7731783335424534e-15	4.929065346662906e-14	4.535312123351056e-15
30800000	0.004823574176453591	1.8833420760707515e-49	-6.769973603411431e-46	1.522264346832633e-11	9.800959977754334e-15	0.0003528516165811311	-3.49553311517122e-21	9.112288078523827e-19	2.7731783335424534e-15	4.929065346662906e-14	4.535312123351056e-15
30900000	0.004823574176453591	1.8833420760707515e-49	-6.791997797007515e-46	1.522264346832633e-11	9.800959977754334e-15	0.0003528516165811311	-3.49553214891472e-21	9.112288078523827e-19	2.7731783335424534e-15	4.929065346662906e-14	4.535312123351056e-15
31000000	0.004823574176453591	1.8833420760707515e-49	-6.814021990603972e-46	1.522264346832633e-11	9.800959977754334e-15	0.0003528516165811311	-3.49553118265822e-21	9.112288078523827e-19	2.7731783335424534e-15	4.929065346662906e-14	4.535312123351056e-15
31100000	0.004823574176453591	1.8833420760707515e-49	-6.836046184200826e-46	1.522264346832633e-11	9.800959977754334e-15	0.0003528516165811311	-3.4955302164017196e-21	9.112288078523827e-19	2.7731783335424534e-15	4.929065346662906e-14	4.535312123351056e-15
31200000	0.004823574176453591	1.8833420760707515e-49	-6.858070377798099e-46	1.522264346832633e-11	9.800959977754334e-15	0.0003528516165811311	-3.4955292501452195e-21	9.112288078523827e-19	2.7731783335424534e-15	4.929065346662906e-14	4.535312123351056e-15
31300000	0.004823574176453591	1.8833420760707515e-49	-6.880094571395811e-46	1.522264346832633e-11	9.800959977754334e-15	0.0003528516165811311	-3.4955282838887195e-21	9.112288078523827e-19	2.7731783335424534e-15	4.929065346662906e-14	4.535312123351056e-15
31400000	0.004823574176453591	1.8833420760707515e-49	-6.902118764993985e-46	1.522264346832633e-11	9.800959977754334e-15	0.0003528516165811311	-3.4955273176322194e-21	9.112288078523827e-19	2.7731783335424534e-15	4.929065346662906e-14	4.535312123351056e-15
31500000	0.004823574176453591	1.883342076070752e-49	-6.924142958592643e-46	1.522264346832633e-11	9.800959977754334e-15	0.0003528516165811311	-3.495526351375719e-21	9.112288078523827e-19	2.7731783335424534e-15	4.929065346662906e-14	4.535312123351056e-15
31600000	0.004823574176453591	1.883342076070752e-49	-6.946167152191807e-46	1.522264346832633e-11	9.800959977754334e-15	0.0003528516165811311	-3.495525385119219e-21	9.112288078523827e-19	2.7731783335424534e-15	4.929065346662906e-14	4.535312123351056e-15
31700000	0.004823574176453591	1.883342076070752e-49	-6.9681913457914996e-46	1.522264346832633e-11	9.800959977754334e-15	0.0003528516165811311	-3.495524418862719e-21	9.112288078523827e-19	2.7731783335424534e-15	4.929065346662906e-14	4.535312123351056e-15
31800000	0.004823574176453591	1.883342076070752e-49	-6.990215539391741e-46	1.522264346832633e-11	9.800959977754334e-15	0.0003528516165811311	-3.495523452606219e-21	9.112288078523827e-19	2.7731783335424534e-15	4.929065346662906e-14	4.535312123351056e-15
31900000	0.004823574176453591	1.883342076070752e-49	-7.012239732992555e-46	1.522264346832633e-11	9.800959977754334e-15	0.0003528516165811311	-3.495522486349719e-21	9.112288078523827e-19	2.7731783335424534e-15	4.929065346662906e-14	4.535312123351056e-15
32000000	0.004823574176453591	1.883342076070752e-49	-7.034263926593964e-46	1.522264346832633e-11	9.800959977754334e-15	0.0003528516165811311	-3.495521520093219e-21	9.112288078523827e-19	2.7731783335424534e-15	4.929065346662906e-14	4.535312123351056e-15
32100000	0.004823574176453591	1.883342076070752e-49	-7.056288120195988e-46	1.522264346832633e-11	9.800959977754334e-15	0.0003528516165811311	-3.495520553836719e-21	9.112288078523827e-19	2.7731783335424534e-15	4.929065346662906e-14	4.535312123351056e-15
32200000	0.004823574176453591	1.883342076070752e-49	-7.07831231379865e-46	1.522264346832633e-11	9.800959977754334e-15	0.0003528516165811311	-3.495519587580219e-21	9.112288078523827e-19	2.7731783335424534e-15	4.929065346662906e-14	4.535312123351056e-15
32300000	0.004823574176453591	1.883342076070752e-49	-7.10033650740197e-46	1.522264346832633e-11	9.800959977754334e-15	0.0003528516165811311	-3.495518621323719e-21	9.112288078523827e-19	2.7731783335424534e-15	4.929065346662906e-14	4.535312123351056e-15
32400000	0.004823574176453591	1.883342076070752e-49	-7.122360701005975e-46	1.522264346832633e-11	9.800959977754334e-15	0.0003528516165811311	-3.495517655067219e-21	9.112288078523827e-19	2.7731783335424534e-15	4.929065346662906e-14	4.535312123351056e-15
32500000	0.004823574176453591	1.883342076070752e-49	-7.144384894610683e-46	1.522264346832633e-11	9.800959977754334e-15	0.0003528516165811311	-3.495516688810719e-21	9.112288078523827e-19	2.7731783335424534e-15	4.929065346662906e-14	4.535312123351056e-15
32600000	0.004823574176453591	1.883342076070752e-49	-7.166409088215608e-46	1.522264346832633e-11	9.800959977754334e-15	0.0003528516165811311	-3.4955157225542186e-21	9.112288078523827e-19	2.7731783335424534e-15	4.929065346662906e-14	4.535312123351056e-15
32700000	0.004823574176453591	1.883342076070752e-49	-7.188433281819197e-46	1.522264346832633e-11	9.800959977754334e-15	0.0003528516165811311	-3.4955147562977185e-21	9.112288078523827e-19	2.7731783335424534e-15	4.929065346662906e-14	4.535312123351056e-15
32800000	0.004823574176453591	1.883342076070752e-49	-7.210457475421356e-46	1.522264346832633e-11	9.800959977754334e-15	0.0003528516165811311	-3.4955137900412184e-21	9.112288078523827e-19	2.7731783335424534e-15	4.929065346662906e-14	4.535312123351056e-15
32900000	0.004823574176453591	1.883342076070752e-49	-7.232481669022109e-46	1.522264346832633e-11	9.800959977754334e-15	0.0003528516165811311	-3.495512823784718e-21	9.112288078523827e-19	2.7731783335424534e-15	4.929065346662906e-14	4.535312123351056e-15
33000000	0.004823574176453591	1.883342076070752e-49	-7.254505862621475e-46	1.522264346832633e-11	9.800959977754334e-15	0.0003528516165811311	-3.495511857528218e-21	9.112288078523827e-19	2.7731783335424534e-15	4.929065346662906e-14	4.535312123351056e-15
33100000	0.004823574176453591	1.883342076070752e-49	-7.27653005621948e-46	1.522264346832633e-11	9.800959977754334e-15	0.0003528516165811311	-3.495510891271718e-21	9.112288078523827e-19	2.7731783335424534e-15	4.929065346662906e-14	4.535312123351056e-15
33200000	0.004823574176453591	1.883342076070752e-49	-7.298554249816143e-46	1.522264346832633e-11	9.800959977754334e-15	0.0003528516165811311	-3.495509925015218e-21	9.112288078523827e-19	2.7731783335424534e-15	4.929065346662906e-14	4.535312123351056e-15
33300000	0.004823574176453591	1.883342076070752e-49	-7.320578443411488e-46	1.522264346832633e-11	9.800959977754334e-15	0.0003528516165811311	-3.495508958758718e-21	9.112288078523827e-19	2.7731783335424534e-15	4.929065346662906e-14	4.535312123351056e-15
33400000	0.004823574176453591	1.883342076070752e-49	-7.342602637005536e-46	1.522264346832633e-11	9.800959977754334e-15	0.0003528516165811311	-3.495507992502218e-21	9.112288078523827e-19	2.7731783335424534e-15	4.929065346662906e-14	4.535312123351056e-15
33500000	0.004823574176453591	1.883342076070752e-49	-7.364626830598307e-46	1.522264346832633e-11	9.800959977754334e-15	0.0003528516165811311	-3.495507026245718e-21	9.112288078523827e-19	2.7731783335424534e-15	4.929065346662906e-14	4.535312123351056e-15
33600000	0.004823574176453591	1.883342076070752e-49	-7.386651024189827e-46	1.522264346832633e-11	9.800959977754334e-15	0.0003528516165811311	-3.495506059989218e-21	9.112288078523827e-19	2.7731783335424534e-15	4.929065346662906e-14	4.535312123351056e-15
33700000	0.004823574176453591	1.883342076070752e-49	-7.408675217780115e-46	1.522264346832633e-11	9.800959977754334e-15	0.0003528516165811311	-3.495505093732718e-21	9.112288078523827e-19	2.7731783335424534e-15	4.929065346662906e-14	4.535312123351056e-15
33800000	0.004823574176453591	1.883342076070752e-49	-7.430699411369195e-46	1.522264346832633e-11	9.800959977754334e-15	0.0003528516165811311	-3.495504127476218e-21	9.112288078523827e-19	2.7731783335424534e-15	4.929065346662906e-14	4.535312123351056e-15
33900000	0.004823574176453591	1.883342076070752e-49	-7.452723604957087e-46	1.522264346832633e-11	9.800959977754334e-15	0.0003528516165811311	-3.495503161219718e-21	9.112288078523827e-19	2.7731783335424534e-15	4.929065346662906e-14	4.535312123351056e-15
34000000	0.004823574176453591	1.883342076070752e-49	-7.474747798543814e-46	1.522264346832633e-11	9.800959977754334e-15	0.0003528516165811311	-3.4955021949632176e-21	9.112288078523827e-19	2.7731783335424534e-15	4.929065346662906e-14	4.535312123351056e-15
34100000	0.004823574176453591	1.883342076070752e-49	-7.496771992129398e-46	1.522264346832633e-11	9.800959977754334e-15	0.0003528516165811311	-3.4955012287067175e-21	9.112288078523827e-19	2.7731783335424534e-15	4.929065346662906e-14	4.535312123351056e-15
34200000	0.004823574176453591	1.883342076070752e-49	-7.518796185713861e-46	1.522264346832633e-11	9.800959977754334e-15	0.0003528516165811311	-3.4955002624502175e-21	9.112288078523827e-19	2.7731783335424534e-15	4.929065346662906e-14	4.535312123351056e-15
34300000	0.004823574176453591	1.883342076070752e-49	-7.540820379297225e-46	1.522264346832633e-11	9.800959977754334e-15	0.0003528516165811311	-3.4954992961937174e-21	9.112288078523827e-19	2.7731783335424534e-15	4.929065346662906e-14	4.535312123351056e-15
34400000	0.004823574176453591	1.883342076070752e-49	-7.562844572879511e-46	1.522264346832633e-11	9.800959977754334e-15	0.0003528516165811311	-3.495498329937217e-21	9.112288078523827e-19	2.7731783335424534e-15	4.929065346662906e-14	4.535312123351056e-15
34500000	0.004823574176453591	1.883342076070752e-49	-7.584868766460744e-46	1.522264346832633e-11	9.800959977754334e-15	0.0003528516165811311	-3.495497363680717e-21	9.112288078523827e-19	2.7731783335424534e-15	4.929065346662906e-14	4.535312123351056e-15
34600000	0.004823574176453591	1.883342076070752e-49	-7.606892960040942e-46	1.522264346832633e-11	9.800959977754334e-15	0.0003528516165811311	-3.495496397424217e-21	9.112288078523827e-19	2.7731783335424534e-15	4.929065346662906e-14	4.535312123351056e-15
34700000	0.004823574176453591	1.883342076070752e-49	-7.628917153620129e-46	1.522264346832633e-11	9.800959977754334e-15	0.0003528516165811311	-3.495495431167717e-21	9.112288078523827e-19	2.7731783335424534e-15	4.929065346662906e-14	4.535312123351056e-15
34800000	0.004823574176453591	1.883342076070752e-49	-7.650941347198328e-46	1.522264346832633e-11	9.800959977754334e-15	0.0003528516165811311	-3.495494464911217e-21	9.112288078523827e-19	2.7731783335424534e-15	4.929065346662906e-14	4.535312123351056e-15
34900000	0.004823574176453591	1.883342076070752e-49	-7.672965540775559e-46	1.522264346832633e-11	9.800959977754334e-15	0.0003528516165811311	-3.495493498654717e-21	9.112288078523827e-19	2.7731783335424534e-15	4.929065346662906e-14	4.535312123351056e-15
35000000	0.004823574176453591	1.883342076070752e-49	-7.694989734351844e-46	1.522264346832633e-11	9.800959977754334e-15	0.0003528516165811311	-3.495492532398217e-21	9.112288078523827e-19	2.7731783335424534e-15	4.929065346662906e-14	4.535312123351056e-15
35100000	0.004823574176453591	1.883342076070752e-49	-7.717013927927207e-46	1.522264346832633e-11	9.800959977754334e-15	0.0003528516165811311	-3.495491566141717e-21	9.112288078523827e-19	2.7731783335424534e-15	4.929065346662906e-14	4.535312123351056e-15
35200000	0.004823574176453591	1.883342076070752e-49	-7.739038121501668e-46	1.522264346832633e-11	9.800959977754334e-15	0.0003528516165811311	-3.495490599885217e-21	9.112288078523827e-19	2.7731783335424534e-15	4.929065346662906e-14	4.535312123351056e-15
35300000	0.004823574176453591	1.883342076070752e-49	-7.761062315075251e-46	1.522264346832633e-11	9.800959977754334e-15	0.0003528516165811311	-3.495489633628717e-21	9.112288078523827e-19	2.7731783335424534e-15	4.929065346662906e-14	4.535312123351056e-15
35400000	0.004823574176453591	1.883342076070752e-49	-7.783086508647975e-46	1.522264346832633e-11	9.800959977754334e-15	0.0003528516165811311	-3.495488667372217e-21	9.112288078523827e-19	2.7731783335424534e-15	4.929065346662906e-14	4.535312123351056e-15
35500000	0.004823574176453591	1.883342076070752e-49	-7.805110702219866e-46	1.522264346832633e-11	9.800959977754334e-15	0.0003528516165811311	-3.4954877011157166e-21	9.112288078523827e-19	2.7731783335424534e-15	4.929065346662906e-14	4.535312123351056e-15
35600000	0.004823574176453591	1.883342076070752e-49	-7.82713489579094e-46	1.522264346832633e-11	9.800959977754334e-15	0.0003528516165811311	-3.4954867348592165e-21	9.112288078523827e-19	2.7731783335424534e-15	4.929065346662906e-14	4.535312123351056e-15
35700000	0.004823574176453591	1.883342076070752e-49	-7.849159089361226e-46	1.522264346832633e-11	9.800959977754334e-15	0.0003528516165811311	-3.4954857686027164e-21	9.112288078523827e-19	2.7731783335424534e-15	4.929065346662906e-14	4.535312123351056e-15
35800000	0.004823574176453591	1.883342076070752e-49	-7.871183282930742e-46	1.522264346832633e-11	9.800959977754334e-15	0.0003528516165811311	-3.4954848023462164e-21	9.112288078523827e-19	2.7731783335424534e-15	4.929065346662906e-14	4.535312123351056e-15
35900000	0.004823574176453591	1.883342076070752e-49	-7.893207476499512e-46	1.522264346832633e-11	9.800959977754334e-15	0.0003528516165811311	-3.495483836089716e-21	9.112288078523827e-19	2.7731783335424534e-15	4.929065346662906e-14	4.535312123351056e-15
36000000	0.004823574176453591	1.883342076070752e-49	-7.915231670067555e-46	1.522264346832633e-11	9.800959977754334e-15	0.0003528516165811311	-3.495482869833216e-21	9.112288078523827e-19	2.7731783335424534e-15	4.929065346662906e-14	4.535312123351056e-15
36100000	0.004823574176453591	1.883342076070752e-49	-7.937255863634894e-46	1.522264346832633e-11	9.800959977754334e-15	0.0003528516165811311	-3.495481903576716e-21	9.112288078523827e-19	2.7731783335424534e-15	4.929065346662906e-14	4.535312123351056e-15
36200000	0.004823574176453591	1.883342076070752e-49	-7.959280057201553e-46	1.522264346832633e-11	9.800959977754334e-15	0.0003528516165811311	-3.495480937320216e-21	9.112288078523827e-19	2.7731783335424534e-15	4.929065346662906e-14	4.535312123351056e-15
36300000	0.004823574176453591	1.883342076070752e-49	-7.981304250767552e-46	1.522264346832633e-11	9.800959977754334e-15	0.0003528516165811311	-3.495479971063716e-21	9.112288078523827e-19	2.7731783335424534e-15	4.929065346662906e-14	4.535312123351056e-15
36400000	0.004823574176453591	1.883342076070752e-49	-8.003328444332912e-46	1.522264346832633e-11	9.800959977754334e-15	0.0003528516165811311	-3.495479004807216e-21	9.112288078523827e-19	2.7731783335424534e-15	4.929065346662906e-14	4.535312123351056e-15
36500000	0.004823574176453591	1.883342076070752e-49	-8.025352637897659e-46	1.522264346832633e-11	9.800959977754334e-15	0.0003528516165811311	-3.495478038550716e-21	9.112288078523827e-19	2.7731783335424534e-15	4.929065346662906e-14	4.535312123351056e-15
36600000	0.004823574176453591	1.883342076070752e-49	-8.047376831461813e-46	1.522264346832633e-11	9.800959977754334e-15	0.0003528516165811311	-3.495477072294216e-21	9.112288078523827e-19	2.7731783335424534e-15	4.929065346662906e-14	4.535312123351056e-15
36700000	0.004823574176453591	1.883342076070752e-49	-8.069401025025394e-46	1.522264346832633e-11	9.800959977754334e-15	0.0003528516165811311	-3.495476106037716e-21	9.112288078523827e-19	2.7731783335424534e-15	4.929065346662906e-14	4.535312123351056e-15
36800000	0.004823574176453591	1.883342076070752e-49	-8.091425218588427e-46	1.522264346832633e-11	9.800959977754334e-15	0.0003528516165811311	-3.495475139781216e-21	9.112288078523827e-19	2.7731783335424534e-15	4.929065346662906e-14	4.535312123351056e-15
36900000	0.004823574176453591	1.883342076070752e-49	-8.113449412150932e-46	1.522264346832633e-11	9.800959977754334e-15	0.0003528516165811311	-3.495474173524716e-21	9.112288078523827e-19	2.7731783335424534e-15	4.929065346662906e-14	4.535312123351056e-15
37000000	0.004823574176453591	1.883342076070752e-49	-8.13547360571293e-46	1.522264346832633e-11	9.800959977754334e-15	0.0003528516165811311	-3.4954732072682156e-21	9.112288078523827e-19	2.7731783335424534e-15	4.929065346662906e-14	4.535312123351056e-15
37100000	0.004823574176453591	1.883342076070752e-49	-8.157497799274446e-46	1.522264346832633e-11	9.800959977754334e-15	0.0003528516165811311	-3.4954722410117155e-21	9.112288078523827e-19	2.7731783335424534e-15	4.929065346662906e-14	4.535312123351056e-15
37200000	0.004823574176453591	1.883342076070752e-49	-8.1795219928355e-46	1.522264346832633e-11	9.800959977754334e-15	0.0003528516165811311	-3.4954712747552154e-21	9.112288078523827e-19	2.7731783335424534e-15	4.929065346662906e-14	4.535312123351056e-15
37300000	0.004823574176453591	1.883342076070752e-49	-8.201546186396116e-46	1.522264346832633e-11	9.800959977754334e-15	0.0003528516165811311	-3.495470308498715e-21	9.112288078523827e-19	2.7731783335424534e-15	4.929065346662906e-14	4.535312123351056e-15
37400000	0.004823574176453591	1.883342076070752e-49	-8.223570379956314e-46	1.522264346832633e-11	9.800959977754334e-15	0.0003528516165811311	-3.495469342242215e-21	9.112288078523827e-19	2.7731783335424534e-15	4.929065346662906e-14	4.535312123351056e-15
37500000	0.004823574176453591	1.883342076070752e-49	-8.245594573516116e-46	1.522264346832633e-11	9.800959977754334e-15	0.0003528516165811311	-3.495468375985715e-21	9.112288078523827e-19	2.7731783335424534e-15	4.929065346662906e-14	4.535312123351056e-15
37600000	0.004823574176453591	1.883342076070752e-49	-8.267618767075543e-46	1.522264346832633e-11	9.800959977754334e-15	0.0003528516165811311	-3.495467409729215e-21	9.112288078523827e-19	2.7731783335424534e-15	4.929065346662906e-14	4.535312123351056e-15
37700000	0.004823574176453591	1.883342076070752e-49	-8.28964296063462e-46	1.522264346832633e-11	9.800959977754334e-15	0.0003528516165811311	-3.495466443472715e-21	9.112288078523827e-19	2.7731783335424534e-15	4.929065346662906e-14	4.535312123351056e-15
37800000	0.004823574176453591	1.883342076070752e-49	-8.311667154193368e-46	1.522264346832633e-11	9.800959977754334e-15	0.0003528516165811311	-3.495465477216215e-21	9.112288078523827e-19	2.7731783335424534e-15	4.929065346662906e-14	4.535312123351056e-15
37900000	0.004823574176453591	1.883342076070752e-49	-8.333691347751809e-46	1.522264346832633e-11	9.800959977754334e-15	0.0003528516165811311	-3.495464510959715e-21	9.112288078523827e-19	2.7731783335424534e-15	4.929065346662906e-14	4.535312123351056e-15
38000000	0.004823574176453591	1.883342076070752e-49	-8.355715541309962e-46	1.5222643468326328e-11	9.800959977754334e-15	0.0003528516165811311	-3.495463544703215e-21	9.112288078523827e-19	2.7731783335424534e-15	4.929065346662906e-14	4.535312123351056e-15
38100000	0.004823574176453591	1.883342076070752e-49	-8.377739734867853e-46	1.5222643468326328e-11	9.800959977754334e-15	0.0003528516165811311	-3.495462578446715e-21	9.112288078523827e-19	2.7731783335424534e-15	4.929065346662906e-14	4.535312123351056e-15
38200000	0.004823574176453591	1.883342076070752e-49	-8.399763928425502e-46	1.5222643468326328e-11	9.800959977754334e-15	0.0003528516165811311	-3.495461612190215e-21	9.112288078523827e-19	2.7731783335424534e-15	4.929065346662906e-14	4.535312123351056e-15
38300000	0.004823574176453591	1.883342076070752e-49	-8.42178812198293e-46	1.5222643468326328e-11	9.800959977754334e-15	0.0003528516165811311	-3.495460645933715e-21	9.112288078523827e-19	2.773178333542453e-15	4.929065346662906e-14	4.535312123351056e-15
38400000	0.004823574176453591	1.8833420760707515e-49	-8.443812315540163e-46	1.5222643468326328e-11	9.800959977754334e-15	0.0003528516165811311	-3.4954596796772146e-21	9.112288078523827e-19	2.773178333542453e-15	4.929065346662906e-14	4.535312123351056e-15
38500000	0.004823574176453591	1.8833420760707515e-49	-8.465836509097219e-46	1.5222643468326328e-11	9.800959977754334e-15	0.0003528516165811311	-3.4954587134207145e-21	9.112288078523827e-19	2.773178333542453e-15	4.929065346662906e-14	4.535312123351056e-15
38600000	0.004823574176453591	1.8833420760707515e-49	-8.487860702654123e-46	1.5222643468326328e-11	9.800959977754334e-15	0.0003528516165811311	-3.4954577471642145e-21	9.112288078523827e-19	2.773178333542453e-15	4.929065346662906e-14	4.535312123351056e-15
38700000	0.004823574176453591	1.8833420760707515e-49	-8.509884896210893e-46	1.5222643468326328e-11	9.800959977754334e-15	0.0003528516165811311	-3.4954567809077144e-21	9.112288078523827e-19	2.773178333542453e-15	4.929065346662906e-14	4.535312123351056e-15
38800000	0.004823574176453591	1.8833420760707515e-49	-8.531909089767554e-46	1.5222643468326328e-11	9.800959977754334e-15	0.0003528516165811311	-3.495455814651214e-21	9.112288078523827e-19	2.773178333542453e-15	4.929065346662906e-14	4.535312123351056e-15
38900000	0.004823574176453591	1.8833420760707515e-49	-8.553933283324128e-46	1.5222643468326328e-11	9.800959977754334e-15	0.0003528516165811311	-3.495454848394714e-21	9.112288078523827e-19	2.773178333542453e-15	4.929065346662906e-14	4.535312123351056e-15
39000000	0.004823574176453591	1.8833420760707515e-49	-8.575957476880637e-46	1.5222643468326328e-11	9.800959977754334e-15	0.0003528516165811311	-3.495453882138214e-21	9.112288078523827e-19	2.773178333542453e-15	4.929065346662906e-14	4.535312123351056e-15
39100000	0.004823574176453591	1.8833420760707515e-49	-8.5979816704371e-46	1.5222643468326328e-11	9.800959977754334e-15	0.0003528516165811311	-3.495452915881714e-21	9.112288078523827e-19	2.773178333542453e-15	4.929065346662906e-14	4.535312123351056e-15
39200000	0.004823574176453591	1.8833420760707515e-49	-8.620005863993543e-46	1.5222643468326328e-11	9.800959977754334e-15	0.0003528516165811311	-3.495451949625214e-21	9.112288078523827e-19	2.773178333542453e-15	4.929065346662906e-14	4.535312123351056e-15
39300000	0.004823574176453591	1.8833420760707515e-49	-8.642030057549985e-46	1.5222643468326328e-11	9.800959977754334e-15	0.0003528516165811311	-3.495450983368714e-21	9.112288078523827e-19	2.773178333542453e-15	4.929065346662906e-14	4.535312123351056e-15
39400000	0.004823574176453591	1.8833420760707515e-49	-8.66405425110645e-46	1.5222643468326328e-11	9.800959977754334e-15	0.0003528516165811311	-3.495450017112214e-21	9.112288078523827e-19	2.773178333542453e-15	4.929065346662906e-14	4.535312123351056e-15
39500000	0.004823574176453591	1.8833420760707515e-49	-8.68607844466296e-46	1.5222643468326328e-11	9.800959977754334e-15	0.0003528516165811311	-3.495449050855714e-21	9.112288078523827e-19	2.773178333542453e-15	4.929065346662906e-14	4.535312123351056e-15
39600000	0.004823574176453591	1.8833420760707515e-49	-8.708102638219536e-46	1.5222643468326328e-11	9.800959977754334e-15	0.0003528516165811311	-3.495448084599214e-21	9.112288078523827e-19	2.773178333542453e-15	4.929065346662906e-14	4.535312123351056e-15
39700000	0.004823574176453591	1.8833420760707515e-49	-8.730126831776199e-46	1.5222643468326328e-11	9.800959977754334e-15	0.0003528516165811311	-3.495447118342714e-21	9.112288078523827e-19	2.773178333542453e-15	4.929065346662906e-14	4.535312123351056e-15
39800000	0.004823574176453591	1.8833420760707515e-49	-8.752151025332974e-46	1.5222643468326328e-11	9.800959977754334e-15	0.0003528516165811311	-3.495446152086214e-21	9.112288078523827e-19	2.773178333542453e-15	4.929065346662906e-14	4.535312123351056e-15
39900000	0.004823574176453591	1.8833420760707515e-49	-8.77417521888988e-46	1.5222643468326328e-11	9.800959977754334e-15	0.0003528516165811311	-3.4954451858297136e-21	9.112288078523827e-19	2.773178333542453e-15	4.929065346662906e-14	4.535312123351056e-15
40000000	0.004823574176453591	1.8833420760707515e-49	-8.79619941244694e-46	1.5222643468326328e-11	9.800959977754334e-15	0.0003528516165811311	-3.4954442195732135e-21	9.112288078523827e-19	2.773178333542453e-15	4.929065346662906e-14	4.535312123351056e-15
40100000	0.004823574176453591	1.8833420760707515e-49	-8.818223606004177e-46	1.5222643468326328e-11	9.800959977754334e-15	0.0003528516165811311	-3.4954432533167134e-21	9.112288078523827e-19	2.773178333542453e-15	4.929065346662906e-14	4.535312123351056e-15
40200000	0.004823574176453591	1.8833420760707515e-49	-8.840247799561611e-46	1.5222643468326328e-11	9.800959977754334e-15	0.0003528516165811311	-3.495442287060213e-21	9.112288078523827e-19	2.773178333542453e-15	4.929065346662906e-14	4.535312123351056e-15
40300000	0.004823574176453591	1.8833420760707515e-49	-8.862271993119266e-46	1.5222643468326328e-11	9.800959977754334e-15	0.0003528516165811311	-3.495441320803713e-21	9.112288078523827e-19	2.773178333542453e-15	4.929065346662906e-14	4.535312123351056e-15
40400000	0.004823574176453591	1.8833420760707515e-49	-8.884296186677164e-46	1.5222643468326328e-11	9.800959977754334e-15	0.0003528516165811311	-3.495440354547213e-21	9.112288078523827e-19	2.773178333542453e-15	4.929065346662906e-14	4.535312123351056e-15
40500000	0.004823574176453591	1.8833420760707515e-49	-8.906320380235325e-46	1.5222643468326328e-11	9.800959977754334e-15	0.0003528516165811311	-3.495439388290713e-21	9.112288078523827e-19	2.773178333542453e-15	4.929065346662906e-14	4.535312123351056e-15
40600000	0.004823574176453591	1.8833420760707515e-49	-8.928344573793772e-46	1.5222643468326328e-11	9.800959977754334e-15	0.0003528516165811311	-3.495438422034214e-21	9.112288078523827e-19	2.773178333542453e-15	4.929065346662906e-14	4.535312123351056e-15
40700000	0.004823574176453591	1.8833420760707515e-49	-8.950368767352527e-46	1.5222643468326328e-11	9.800959977754334e-15	0.0003528516165811311	-3.495437455777714e-21	9.112288078523827e-19	2.773178333542453e-15	4.929065346662906e-14	4.535312123351056e-15
40800000	0.004823574176453591	1.8833420760707515e-49	-8.972392960911614e-46	1.5222643468326328e-11	9.800959977754334e-15	0.0003528516165811311	-3.495436489521214e-21	9.112288078523827e-19	2.773178333542453e-15	4.929065346662906e-14	4.535312123351056e-15
40900000	0.004823574176453591	1.8833420760707515e-49	-8.99441715447105e-46	1.5222643468326328e-11	9.800959977754334e-15	0.0003528516165811311	-3.495435523264714e-21	9.112288078523827e-19	2.773178333542453e-15	4.929065346662906e-14	4.535312123351056e-15
41000000	0.004823574176453591	1.883342076070751e-49	-9.016441348030862e-46	1.5222643468326328e-11	9.800959977754334e-15	0.0003528516165811311	-3.4954345570082136e-21	9.112288078523827e-19	2.773178333542453e-15	4.929065346662906e-14	4.535312123351056e-15
41100000	0.004823574176453591	1.883342076070751e-49	-9.03846554159107e-46	1.5222643468326328e-11	9.800959977754334e-15	0.0003528516165811311	-3.4954335907517135e-21	9.112288078523827e-19	2.773178333542453e-15	4.929065346662906e-14	4.535312123351056e-15
41200000	0.004823574176453591	1.883342076070751e-49	-9.060489735151696e-46	1.5222643468326328e-11	9.800959977754334e-15	0.0003528516165811311	-3.4954326244952134e-21	9.112288078523827e-19	2.773178333542453e-15	4.929065346662906e-14	4.535312123351056e-15
41300000	0.004823574176453591	1.883342076070751e-49	-9.082513928712763e-46	1.5222643468326328e-11	9.800959977754334e-15	0.0003528516165811311	-3.495431658238713e-21	9.112288078523827e-19	2.773178333542453e-15	4.929065346662906e-14	4.535312123351056e-15
41400000	0.004823574176453591	1.883342076070751e-49	-9.10453812227429e-46	1.5222643468326328e-11	9.800959977754334e-15	0.0003528516165811311	-3.495430691982213e-21	9.112288078523827e-19	2.773178333542453e-15	4.929065346662906e-14	4.535312123351056e-15
41500000	0.004823574176453591	1.883342076070751e-49	-9.126562315836302e-46	1.5222643468326328e-11	9.800959977754334e-15	0.0003528516165811311	-3.495429725725713e-21	9.112288078523827e-19	2.773178333542453e-15	4.929065346662906e-14	4.535312123351056e-15
41600000	0.004823574176453591	1.883342076070751e-49	-9.14858650939882e-46	1.5222643468326328e-11	9.800959977754334e-15	0.0003528516165811311	-3.495428759469213e-21	9.112288078523827e-19	2.773178333542453e-15	4.929065346662906e-14	4.535312123351056e-15
41700000	0.004823574176453591	1.883342076070751e-49	-9.170610702961866e-46	1.5222643468326328e-11	9.800959977754334e-15	0.0003528516165811311	-3.495427793212713e-21	9.112288078523827e-19	2.773178333542453e-15	4.929065346662906e-14	4.535312123351056e-15
41800000	0.004823574176453591	1.883342076070751e-49	-9.192634896525461e-46	1.5222643468326328e-11	9.800959977754334e-15	0.0003528516165811311	-3.495426826956213e-21	9.112288078523827e-19	2.773178333542453e-15	4.929065346662906e-14	4.535312123351056e-15
41900000	0.004823574176453591	1.883342076070751e-49	-9.214659090089629e-46	1.5222643468326328e-11	9.800959977754334e-15	0.0003528516165811311	-3.495425860699713e-21	9.112288078523827e-19	2.773178333542453e-15	4.929065346662906e-14	4.535312123351056e-15
42000000	0.004823574176453591	1.883342076070751e-49	-9.23668328365439e-46	1.5222643468326328e-11	9.800959977754334e-15	0.0003528516165811311	-3.495424894443213e-21	9.112288078523827e-19	2.773178333542453e-15	4.929065346662906e-14	4.535312123351056e-15
42100000	0.004823574176453591	1.883342076070751e-49	-9.258707477219769e-46	1.5222643468326328e-11	9.800959977754334e-15	0.0003528516165811311	-3.495423928186713e-21	9.112288078523827e-19	2.773178333542453e-15	4.929065346662906e-14	4.535312123351056e-15
42200000	0.004823574176453591	1.883342076070751e-49	-9.280731670785785e-46	1.5222643468326328e-11	9.800959977754334e-15	0.0003528516165811311	-3.495422961930213e-21	9.112288078523827e-19	2.773178333542453e-15	4.929065346662906e-14	4.535312123351056e-15
42300000	0.004823574176453591	1.883342076070751e-49	-9.30275586435246e-46	1.5222643468326328e-11	9.800959977754334e-15	0.0003528516165811311	-3.495421995673713e-21	9.112288078523827e-19	2.773178333542453e-15	4.929065346662906e-14	4.535312123351056e-15
42400000	0.004823574176453591	1.883342076070751e-49	-9.324780057919817e-46	1.5222643468326328e-11	9.800959977754334e-15	0.0003528516165811311	-3.4954210294172126e-21	9.112288078523827e-19	2.773178333542453e-15	4.929065346662906e-14	4.535312123351056e-15
42500000	0.004823574176453591	1.883342076070751e-49	-9.346804251487879e-46	1.5222643468326328e-11	9.800959977754334e-15	0.0003528516165811311	-3.4954200631607126e-21	9.112288078523827e-19	2.773178333542453e-15	4.929065346662906e-14	4.535312123351056e-15
42600000	0.004823574176453591	1.883342076070751e-49	-9.368828445056158e-46	1.5222643468326328e-11	9.800959977754334e-15	0.0003528516165811311	-3.4954190969042125e-21	9.112288078523827e-19	2.773178333542453e-15	4.929065346662906e-14	4.535312123351056e-15
42700000	0.004823574176453591	1.883342076070751e-49	-9.3908526386231e-46	1.5222643468326328e-11	9.800959977754334e-15	0.0003528516165811311	-3.4954181306477124e-21	9.112288078523827e-19	2.773178333542453e-15	4.929065346662906e-14	4.535312123351056e-15
42800000	0.004823574176453591	1.883342076070751e-49	-9.412876832188613e-46	1.5222643468326328e-11	9.800959977754334e-15	0.0003528516165811311	-3.495417164391212e-21	9.112288078523827e-19	2.773178333542453e-15	4.929065346662906e-14	4.535312123351056e-15
42900000	0.004823574176453591	1.883342076070751e-49	-9.434901025752719e-46	1.5222643468326328e-11	9.800959977754334e-15	0.0003528516165811311	-3.495416198134712e-21	9.112288078523827e-19	2.773178333542453e-15	4.929065346662906e-14	4.535312123351056e-15
43000000	0.004823574176453591	1.883342076070751e-49	-9.45692521931544e-46	1.5222643468326328e-11	9.800959977754334e-15	0.0003528516165811311	-3.495415231878212e-21	9.112288078523827e-19	2.773178333542453e-15	4.929065346662906e-14	4.535312123351056e-15
43100000	0.004823574176453591	1.883342076070751e-49	-9.478949412876799e-46	1.5222643468326328e-11	9.800959977754334e-15	0.0003528516165811311	-3.495414265621712e-21	9.112288078523827e-19	2.773178333542453e-15	4.929065346662906e-14	4.535312123351056e-15
43200000	0.004823574176453591	1.883342076070751e-49	-9.500973606436816e-46	1.5222643468326328e-11	9.800959977754334e-15	0.0003528516165811311	-3.495413299365212e-21	9.112288078523827e-19	2.773178333542453e-15	4.929065346662906e-14	4.535312123351056e-15
43300000	0.004823574176453591	1.883342076070751e-49	-9.522997799995514e-46	1.5222643468326328e-11	9.800959977754334e-15	0.0003528516165811311	-3.495412333108712e-21	9.112288078523827e-19	2.773178333542453e-15	4.929065346662906e-14	4.535312123351056e-15
43400000	0.004823574176453591	1.883342076070751e-49	-9.545021993552915e-46	1.5222643468326328e-11	9.800959977754334e-15	0.0003528516165811311	-3.495411366852212e-21	9.112288078523827e-19	2.773178333542453e-15	4.929065346662906e-14	4.535312123351056e-15
43500000	0.004823574176453591	1.883342076070751e-49	-9.567046187109041e-46	1.5222643468326328e-11	9.800959977754334e-15	0.0003528516165811311	-3.495410400595712e-21	9.112288078523827e-19	2.773178333542453e-15	4.929065346662906e-14	4.535312123351056e-15
43600000	0.004823574176453591	1.883342076070751e-49	-9.589070380663915e-46	1.5222643468326328e-11	9.800959977754334e-15	0.0003528516165811311	-3.495409434339212e-21	9.112288078523827e-19	2.773178333542453e-15	4.929065346662906e-14	4.535312123351056e-15
43700000	0.004823574176453591	1.883342076070751e-49	-9.611094574217556e-46	1.5222643468326328e-11	9.800959977754334e-15	0.0003528516165811311	-3.495408468082712e-21	9.112288078523827e-19	2.773178333542453e-15	4.929065346662906e-14	4.535312123351056e-15
43800000	0.004823574176453591	1.883342076070751e-49	-9.633118767769989e-46	1.5222643468326328e-11	9.800959977754334e-15	0.0003528516165811311	-3.495407501826212e-21	9.112288078523827e-19	2.773178333542453e-15	4.929065346662906e-14	4.535312123351056e-15
43900000	0.004823574176453591	1.883342076070751e-49	-9.655142961321236e-46	1.5222643468326328e-11	9.800959977754334e-15	0.0003528516165811311	-3.4954065355697116e-21	9.112288078523827e-19	2.773178333542453e-15	4.929065346662906e-14	4.535312123351056e-15
44000000	0.004823574176453591	1.883342076070751e-49	-9.677167154871316e-46	1.5222643468326328e-11	9.800959977754334e-15	0.0003528516165811311	-3.4954055693132115e-21	9.112288078523827e-19	2.773178333542453e-15	4.929065346662906e-14	4.535312123351056e-15
44100000	0.004823574176453591	1.883342076070751e-49	-9.699191348420255e-46	1.5222643468326328e-11	9.800959977754334e-15	0.0003528516165811311	-3.4954046030567115e-21	9.112288078523827e-19	2.773178333542453e-15	4.929065346662906e-14	4.535312123351056e-15
44200000	0.004823574176453591	1.883342076070751e-49	-9.721215541968071e-46	1.5222643468326328e-11	9.800959977754334e-15	0.0003528516165811311	-3.4954036368002114e-21	9.112288078523827e-19	2.773178333542453e-15	4.929065346662906e-14	4.535312123351056e-15
44300000	0.004823574176453591	1.883342076070751e-49	-9.743239735514788e-46	1.5222643468326328e-11	9.800959977754334e-15	0.0003528516165811311	-3.495402670543711e-21	9.112288078523827e-19	2.773178333542453e-15	4.929065346662906e-14	4.535312123351056e-15
44400000	0.004823574176453591	1.883342076070751e-49	-9.76526392906043e-46	1.5222643468326328e-11	9.800959977754334e-15	0.0003528516165811311	-3.495401704287211e-21	9.112288078523827e-19	2.773178333542453e-15	4.929065346662906e-14	4.535312123351056e-15
44500000	0.004823574176453591	1.883342076070751e-49	-9.787288122605015e-46	1.5222643468326328e-11	9.800959977754334e-15	0.0003528516165811311	-3.495400738030711e-21	9.112288078523827e-19	2.773178333542453e-15	4.929065346662906e-14	4.535312123351056e-15
44600000	0.004823574176453591	1.883342076070751e-49	-9.809312316148566e-46	1.5222643468326328e-11	9.800959977754334e-15	0.0003528516165811311	-3.495399771774211e-21	9.112288078523827e-19	2.773178333542453e-15	4.929065346662906e-14	4.535312123351056e-15
44700000	0.004823574176453591	1.883342076070751e-49	-9.831336509691107e-46	1.5222643468326328e-11	9.800959977754334e-15	0.0003528516165811311	-3.495398805517711e-21	9.112288078523827e-19	2.773178333542453e-15	4.929065346662906e-14	4.535312123351056e-15
44800000	0.004823574176453591	1.883342076070751e-49	-9.85336070323266e-46	1.5222643468326328e-11	9.800959977754334e-15	0.0003528516165811311	-3.495397839261211e-21	9.112288078523827e-19	2.773178333542453e-15	4.929065346662906e-14	4.535312123351056e-15
44900000	0.004823574176453591	1.883342076070751e-49	-9.875384896773244e-46	1.5222643468326328e-11	9.800959977754334e-15	0.0003528516165811311	-3.495396873004711e-21	9.112288078523827e-19	2.773178333542453e-15	4.929065346662906e-14	4.535312123351056e-15
45000000	0.004823574176453591	1.883342076070751e-49	-9.897409090312884e-46	1.5222643468326328e-11	9.800959977754334e-15	0.0003528516165811311	-3.495395906748211e-21	9.112288078523827e-19	2.773178333542453e-15	4.929065346662906e-14	4.535312123351056e-15
45100000	0.004823574176453591	1.883342076070751e-49	-9.919433283851601e-46	1.5222643468326328e-11	9.800959977754334e-15	0.0003528516165811311	-3.495394940491711e-21	9.112288078523827e-19	2.773178333542453e-15	4.929065346662906e-14	4.535312123351056e-15
45200000	0.004823574176453591	1.883342076070751e-49	-9.941457477389416e-46	1.5222643468326328e-11	9.800959977754334e-15	0.0003528516165811311	-3.495393974235211e-21	9.112288078523827e-19	2.773178333542453e-15	4.929065346662906e-14	4.535312123351056e-15
45300000	0.004823574176453591	1.883342076070751e-49	-9.963481670926351e-46	1.5222643468326328e-11	9.800959977754334e-15	0.0003528516165811311	-3.495393007978711e-21	9.112288078523827e-19	2.773178333542453e-15	4.929065346662906e-14	4.535312123351056e-15
45400000	0.004823574176453591	1.883342076070751e-49	-9.98550586446243e-46	1.5222643468326328e-11	9.800959977754334e-15	0.0003528516165811311	-3.4953920417222106e-21	9.112288078523827e-19	2.773178333542453e-15	4.929065346662906e-14	4.535312123351056e-15
45500000	0.004823574176453591	1.883342076070751e-49	-1.0007530057997673e-45	1.5222643468326328e-11	9.800959977754334e-15	0.0003528516165811311	-3.4953910754657105e-21	9.112288078523827e-19	2.773178333542453e-15	4.929065346662906e-14	4.535312123351056e-15
45600000	0.004823574176453591	1.883342076070751e-49	-1.0029554251532104e-45	1.5222643468326328e-11	9.800959977754334e-15	0.0003528516165811311	-3.4953901092092104e-21	9.112288078523827e-19	2.773178333542453e-15	4.929065346662906e-14	4.535312123351056e-15
45700000	0.004823574176453591	1.8833420760707508e-49	-1.0051578445065741e-45	1.5222643468326328e-11	9.800959977754334e-15	0.0003528516165811311	-3.49538914295271e-21	9.112288078523827e-19	2.773178333542453e-15	4.929065346662906e-14	4.535312123351056e-15
45800000	0.004823574176453591	1.8833420760707508e-49	-1.0073602638598612e-45	1.5222643468326328e-11	9.800959977754334e-15	0.0003528516165811311	-3.49538817669621e-21	9.112288078523827e-19	2.773178333542453e-15	4.929065346662906e-14	4.535312123351056e-15
45900000	0.004823574176453591	1.8833420760707508e-49	-1.0095626832130734e-45	1.5222643468326328e-11	9.800959977754334e-15	0.0003528516165811311	-3.49538721043971e-21	9.112288078523827e-19	2.773178333542453e-15	4.929065346662906e-14	4.535312123351056e-15
46000000	0.004823574176453591	1.8833420760707508e-49	-1.011765102566213e-45	1.5222643468326328e-11	9.800959977754334e-15	0.0003528516165811311	-3.49538624418321e-21	9.112288078523827e-19	2.773178333542453e-15	4.929065346662906e-14	4.535312123351056e-15
46100000	0.004823574176453591	1.8833420760707508e-49	-1.0139675219192824e-45	1.5222643468326328e-11	9.800959977754334e-15	0.0003528516165811311	-3.49538527792671e-21	9.112288078523827e-19	2.773178333542453e-15	4.929065346662906e-14	4.535312123351056e-15
46200000	0.004823574176453591	1.8833420760707508e-49	-1.0161699412722837e-45	1.5222643468326328e-11	9.800959977754334e-15	0.0003528516165811311	-3.49538431167021e-21	9.112288078523827e-19	2.773178333542453e-15	4.929065346662906e-14	4.535312123351056e-15
46300000	0.004823574176453591	1.8833420760707508e-49	-1.018372360625219e-45	1.5222643468326328e-11	9.800959977754334e-15	0.0003528516165811311	-3.49538334541371e-21	9.112288078523827e-19	2.773178333542453e-15	4.929065346662906e-14	4.535312123351056e-15
46400000	0.004823574176453591	1.8833420760707508e-49	-1.0205747799780905e-45	1.5222643468326328e-11	9.800959977754334e-15	0.0003528516165811311	-3.49538237915721e-21	9.112288078523827e-19	2.773178333542453e-15	4.929065346662906e-14	4.535312123351056e-15
46500000	0.004823574176453591	1.8833420760707508e-49	-1.0227771993309005e-45	1.5222643468326328e-11	9.800959977754334e-15	0.0003528516165811311	-3.49538141290071e-21	9.112288078523827e-19	2.773178333542453e-15	4.929065346662906e-14	4.535312123351056e-15
46600000	0.004823574176453591	1.8833420760707508e-49	-1.0249796186836512e-45	1.5222643468326328e-11	9.800959977754334e-15	0.0003528516165811311	-3.49538044664421e-21	9.112288078523827e-19	2.773178333542453e-15	4.929065346662906e-14	4.535312123351056e-15
46700000	0.004823574176453591	1.8833420760707508e-49	-1.0271820380363447e-45	1.5222643468326328e-11	9.800959977754334e-15	0.0003528516165811311	-3.49537948038771e-21	9.112288078523827e-19	2.773178333542453e-15	4.929065346662906e-14	4.535312123351056e-15
46800000	0.004823574176453591	1.8833420760707508e-49	-1.0293844573889833e-45	1.5222643468326328e-11	9.800959977754334e-15	0.0003528516165811311	-3.4953785141312096e-21	9.112288078523827e-19	2.773178333542453e-15	4.929065346662906e-14	4.535312123351056e-15
46900000	0.004823574176453591	1.8833420760707508e-49	-1.031586876741569e-45	1.5222643468326328e-11	9.800959977754334e-15	0.0003528516165811311	-3.4953775478747095e-21	9.112288078523827e-19	2.773178333542453e-15	4.929065346662906e-14	4.535312123351056e-15
47000000	0.004823574176453591	1.8833420760707508e-49	-1.0337892960941045e-45	1.5222643468326328e-11	9.800959977754334e-15	0.0003528516165811311	-3.4953765816182095e-21	9.112288078523827e-19	2.773178333542453e-15	4.929065346662906e-14	4.535312123351056e-15
47100000	0.004823574176453591	1.8833420760707508e-49	-1.0359917154465914e-45	1.5222643468326328e-11	9.800959977754334e-15	0.0003528516165811311	-3.4953756153617094e-21	9.112288078523827e-19	2.773178333542453e-15	4.929065346662906e-14	4.535312123351056e-15
47200000	0.004823574176453591	1.8833420760707508e-49	-1.0381941347990322e-45	1.5222643468326328e-11	9.800959977754334e-15	0.0003528516165811311	-3.495374649105209e-21	9.112288078523827e-19	2.773178333542453e-15	4.929065346662906e-14	4.535312123351056e-15
47300000	0.004823574176453591	1.8833420760707508e-49	-1.040396554151429e-45	1.5222643468326328e-11	9.800959977754334e-15	0.0003528516165811311	-3.495373682848709e-21	9.112288078523827e-19	2.773178333542453e-15	4.929065346662906e-14	4.535312123351056e-15
47400000	0.004823574176453591	1.8833420760707508e-49	-1.0425989735037842e-45	1.5222643468326328e-11	9.800959977754334e-15	0.0003528516165811311	-3.495372716592209e-21	9.112288078523827e-19	2.773178333542453e-15	4.929065346662906e-14	4.535312123351056e-15
47500000	0.004823574176453591	1.8833420760707508e-49	-1.0448013928560998e-45	1.5222643468326328e-11	9.800959977754334e-15	0.0003528516165811311	-3.495371750335709e-21	9.112288078523827e-19	2.773178333542453e-15	4.929065346662906e-14	4.535312123351056e-15
47600000	0.004823574176453591	1.8833420760707508e-49	-1.047003812208378e-45	1.5222643468326328e-11	9.800959977754334e-15	0.0003528516165811311	-3.495370784079209e-21	9.112288078523827e-19	2.773178333542453e-15	4.929065346662906e-14	4.535312123351056e-15
47700000	0.004823574176453591	1.8833420760707508e-49	-1.0492062315606211e-45	1.5222643468326328e-11	9.800959977754334e-15	0.0003528516165811311	-3.495369817822709e-21	9.112288078523827e-19	2.773178333542453e-15	4.929065346662906e-14	4.535312123351056e-15
47800000	0.004823574176453591	1.8833420760707508e-49	-1.0514086509128311e-45	1.5222643468326328e-11	9.800959977754334e-15	0.0003528516165811311	-3.495368851566209e-21	9.112288078523827e-19	2.773178333542453e-15	4.929065346662906e-14	4.535312123351056e-15
47900000	0.004823574176453591	1.8833420760707508e-49	-1.0536110702650105e-45	1.5222643468326328e-11	9.800959977754334e-15	0.0003528516165811311	-3.495367885309709e-21	9.112288078523827e-19	2.773178333542453e-15	4.929065346662906e-14	4.535312123351056e-15
48000000	0.004823574176453591	1.8833420760707508e-49	-1.0558134896171614e-45	1.5222643468326328e-11	9.800959977754334e-15	0.0003528516165811311	-3.495366919053209e-21	9.112288078523827e-19	2.773178333542453e-15	4.929065346662906e-14	4.535312123351056e-15
48100000	0.004823574176453591	1.8833420760707508e-49	-1.0580159089692858e-45	1.522264346832633e-11	9.800959977754334e-15	0.0003528516165811311	-3.495365952796709e-21	9.112288078523827e-19	2.773178333542453e-15	4.929065346662906e-14	4.535312123351056e-15
48200000	0.004823574176453591	1.8833420760707508e-49	-1.060218328321386e-45	1.522264346832633e-11	9.800959977754334e-15	0.0003528516165811311	-3.495364986540209e-21	9.112288078523827e-19	2.773178333542453e-15	4.929065346662906e-14	4.535312123351056e-15
48300000	0.004823574176453591	1.8833420760707508e-49	-1.0624207476734644e-45	1.522264346832633e-11	9.800959977754334e-15	0.0003528516165811311	-3.4953640202837086e-21	9.112288078523827e-19	2.773178333542453e-15	4.929065346662906e-14	4.535312123351056e-15
48400000	0.004823574176453591	1.8833420760707508e-49	-1.0646231670255228e-45	1.522264346832633e-11	9.800959977754334e-15	0.0003528516165811311	-3.4953630540272085e-21	9.112288078523827e-19	2.773178333542453e-15	4.929065346662906e-14	4.535312123351056e-15
48500000	0.004823574176453591	1.8833420760707508e-49	-1.0668255863775639e-45	1.522264346832633e-11	9.800959977754334e-15	0.0003528516165811311	-3.4953620877707085e-21	9.112288078523827e-19	2.773178333542453e-15	4.929065346662906e-14	4.535312123351056e-15
48600000	0.004823574176453591	1.8833420760707508e-49	-1.0690280057295895e-45	1.522264346832633e-11	9.800959977754334e-15	0.0003528516165811311	-3.4953611215142084e-21	9.112288078523827e-19	2.773178333542453e-15	4.929065346662906e-14	4.535312123351056e-15
48700000	0.004823574176453591	1.8833420760707508e-49	-1.071230425081602e-45	1.522264346832633e-11	9.800959977754334e-15	0.0003528516165811311	-3.495360155257708e-21	9.112288078523827e-19	2.773178333542453e-15	4.929065346662906e-14	4.535312123351056e-15
48800000	0.004823574176453591	1.8833420760707508e-49	-1.0734328444336035e-45	1.522264346832633e-11	9.800959977754334e-15	0.0003528516165811311	-3.495359189001208e-21	9.112288078523827e-19	2.773178333542453e-15	4.929065346662906e-14	4.535312123351056e-15
48900000	0.004823574176453591	1.8833420760707508e-49	-1.0756352637855962e-45	1.522264346832633e-11	9.800959977754334e-15	0.0003528516165811311	-3.495358222744708e-21	9.112288078523827e-19	2.773178333542453e-15	4.929065346662906e-14	4.535312123351056e-15
49000000	0.004823574176453591	1.8833420760707508e-49	-1.0778376831375824e-45	1.522264346832633e-11	9.800959977754334e-15	0.0003528516165811311	-3.495357256488208e-21	9.112288078523827e-19	2.773178333542453e-15	4.929065346662906e-14	4.535312123351056e-15
49100000	0.004823574176453591	1.8833420760707508e-49	-1.0800401024895642e-45	1.522264346832633e-11	9.800959977754334e-15	0.0003528516165811311	-3.495356290231708e-21	9.112288078523827e-19	2.773178333542453e-15	4.929065346662906e-14	4.535312123351056e-15
49200000	0.004823574176453591	1.8833420760707508e-49	-1.0822425218415438e-45	1.522264346832633e-11	9.800959977754334e-15	0.0003528516165811311	-3.495355323975208e-21	9.112288078523827e-19	2.773178333542453e-15	4.929065346662906e-14	4.535312123351056e-15
49300000	0.004823574176453591	1.8833420760707508e-49	-1.0844449411935234e-45	1.522264346832633e-11	9.800959977754334e-15	0.0003528516165811311	-3.495354357718708e-21	9.112288078523827e-19	2.773178333542453e-15	4.929065346662906e-14	4.535312123351056e-15
49400000	0.004823574176453591	1.8833420760707508e-49	-1.0866473605455054e-45	1.522264346832633e-11	9.800959977754334e-15	0.0003528516165811311	-3.495353391462208e-21	9.112288078523827e-19	2.773178333542453e-15	4.929065346662906e-14	4.535312123351056e-15
49500000	0.004823574176453591	1.8833420760707508e-49	-1.0888497798974916e-45	1.522264346832633e-11	9.800959977754334e-15	0.0003528516165811311	-3.495352425205708e-21	9.112288078523827e-19	2.773178333542453e-15	4.929065346662906e-14	4.535312123351056e-15
49600000	0.004823574176453591	1.8833420760707508e-49	-1.0910521992494846e-45	1.522264346832633e-11	9.800959977754334e-15	0.0003528516165811311	-3.495351458949208e-21	9.112288078523827e-19	2.773178333542453e-15	4.929065346662906e-14	4.535312123351056e-15
49700000	0.004823574176453591	1.8833420760707508e-49	-1.0932546186014863e-45	1.522264346832633e-11	9.800959977754334e-15	0.0003528516165811311	-3.495350492692708e-21	9.112288078523827e-19	2.773178333542453e-15	4.929065346662906e-14	4.535312123351056e-15
49800000	0.004823574176453591	1.8833420760707508e-49	-1.0954570379534992e-45	1.522264346832633e-11	9.800959977754334e-15	0.0003528516165811311	-3.4953495264362076e-21	9.112288078523827e-19	2.773178333542453e-15	4.929065346662906e-14	4.535312123351056e-15
49900000	0.004823574176453591	1.8833420760707508e-49	-1.0976594573055252e-45	1.522264346832633e-11	9.800959977754334e-15	0.0003528516165811311	-3.4953485601797075e-21	9.112288078523827e-19	2.773178333542453e-15	4.929065346662906e-14	4.535312123351056e-15
50000000	0.004823574176453591	1.8833420760707508e-49	-1.0998618766575665e-45	1.522264346832633e-11	9.800959977754334e-15	0.0003528516165811311	-3.4953475939232074e-21	9.112288078523827e-19	2.773178333542453e-15	4.929065346662906e-14	4.535312123351056e-15
50100000	0.004823574176453591	1.8833420760707508e-49	-1.1020642960096256e-45	1.522264346832633e-11	9.800959977754334e-15	0.0003528516165811311	-3.495346627666707e-21	9.112288078523827e-19	2.773178333542453e-15	4.929065346662906e-14	4.535312123351056e-15
50200000	0.004823574176453591	1.8833420760707508e-49	-1.1042667153617045e-45	1.522264346832633e-11	9.800959977754334e-15	0.0003528516165811311	-3.495345661410207e-21	9.112288078523827e-19	2.773178333542453e-15	4.929065346662906e-14	4.535312123351056e-15
50300000	0.004823574176453591	1.8833420760707508e-49	-1.1064691347138053e-45	1.522264346832633e-11	9.800959977754334e-15	0.0003528516165811311	-3.495344695153707e-21	9.112288078523827e-19	2.773178333542453e-15	4.929065346662906e-14	4.535312123351056e-15
50400000	0.004823574176453591	1.8833420760707508e-49	-1.1086715540659303e-45	1.522264346832633e-11	9.800959977754334e-15	0.0003528516165811311	-3.495343728897207e-21	9.112288078523827e-19	2.773178333542453e-15	4.929065346662906e-14	4.535312123351056e-15
50500000	0.004823574176453591	1.8833420760707508e-49	-1.1108739734180819e-45	1.522264346832633e-11	9.800959977754334e-15	0.0003528516165811311	-3.495342762640707e-21	9.112288078523827e-19	2.773178333542453e-15	4.929065346662906e-14	4.535312123351056e-15
50600000	0.004823574176453591	1.8833420760707508e-49	-1.113076392770262e-45	1.522264346832633e-11	9.800959977754334e-15	0.0003528516165811311	-3.495341796384208e-21	9.112288078523827e-19	2.773178333542453e-15	4.929065346662906e-14	4.535312123351056e-15
50700000	0.004823574176453591	1.8833420760707508e-49	-1.115278812122473e-45	1.522264346832633e-11	9.800959977754334e-15	0.0003528516165811311	-3.495340830127708e-21	9.112288078523827e-19	2.773178333542453e-15	4.929065346662906e-14	4.535312123351056e-15
50800000	0.004823574176453591	1.8833420760707508e-49	-1.1174812314747168e-45	1.522264346832633e-11	9.800959977754334e-15	0.0003528516165811311	-3.495339863871208e-21	9.112288078523827e-19	2.773178333542453e-15	4.929065346662906e-14	4.535312123351056e-15
50900000	0.004823574176453591	1.8833420760707508e-49	-1.119683650826996e-45	1.522264346832633e-11	9.800959977754334e-15	0.0003528516165811311	-3.4953388976147076e-21	9.112288078523827e-19	2.773178333542453e-15	4.929065346662906e-14	4.535312123351056e-15
51000000	0.004823574176453591	1.8833420760707508e-49	-1.1218860701793125e-45	1.522264346832633e-11	9.800959977754334e-15	0.0003528516165811311	-3.4953379313582075e-21	9.112288078523827e-19	2.773178333542453e-15	4.929065346662906e-14	4.535312123351056e-15
51100000	0.004823574176453591	1.8833420760707508e-49	-1.1240884895316686e-45	1.522264346832633e-11	9.800959977754334e-15	0.0003528516165811311	-3.4953369651017074e-21	9.112288078523827e-19	2.773178333542453e-15	4.929065346662906e-14	4.535312123351056e-15
51200000	0.004823574176453591	1.8833420760707508e-49	-1.1262909088840667e-45	1.522264346832633e-11	9.800959977754334e-15	0.0003528516165811311	-3.495335998845207e-21	9.112288078523827e-19	2.773178333542453e-15	4.929065346662906e-14	4.535312123351056e-15
51300000	0.004823574176453591	1.8833420760707508e-49	-1.1284933282365085e-45	1.522264346832633e-11	9.800959977754334e-15	0.0003528516165811311	-3.495335032588707e-21	9.112288078523827e-19	2.773178333542453e-15	4.929065346662906e-14	4.535312123351056e-15
51400000	0.004823574176453591	1.8833420760707508e-49	-1.1306957475889967e-45	1.522264346832633e-11	9.800959977754334e-15	0.0003528516165811311	-3.495334066332207e-21	9.112288078523827e-19	2.773178333542453e-15	4.929065346662906e-14	4.535312123351056e-15
51500000	0.004823574176453591	1.8833420760707508e-49	-1.1328981669415332e-45	1.522264346832633e-11	9.800959977754334e-15	0.0003528516165811311	-3.495333100075707e-21	9.112288078523827e-19	2.773178333542453e-15	4.929065346662906e-14	4.535312123351056e-15
51600000	0.004823574176453591	1.8833420760707508e-49	-1.1351005862941205e-45	1.522264346832633e-11	9.800959977754334e-15	0.0003528516165811311	-3.495332133819207e-21	9.112288078523827e-19	2.773178333542453e-15	4.929065346662906e-14	4.535312123351056e-15
51700000	0.004823574176453591	1.8833420760707508e-49	-1.1373030056467604e-45	1.522264346832633e-11	9.800959977754334e-15	0.0003528516165811311	-3.495331167562707e-21	9.112288078523827e-19	2.773178333542453e-15	4.929065346662906e-14	4.535312123351056e-15
51800000	0.004823574176453591	1.8833420760707508e-49	-1.1395054249994553e-45	1.522264346832633e-11	9.800959977754334e-15	0.0003528516165811311	-3.495330201306207e-21	9.112288078523827e-19	2.773178333542453e-15	4.929065346662906e-14	4.535312123351056e-15
51900000	0.004823574176453591	1.8833420760707508e-49	-1.1417078443522075e-45	1.522264346832633e-11	9.800959977754334e-15	0.0003528516165811311	-3.495329235049707e-21	9.112288078523827e-19	2.773178333542453e-15	4.929065346662906e-14	4.535312123351056e-15
52000000	0.004823574176453591	1.8833420760707508e-49	-1.1439102637050191e-45	1.522264346832633e-11	9.800959977754334e-15	0.0003528516165811311	-3.495328268793207e-21	9.112288078523827e-19	2.773178333542453e-15	4.929065346662906e-14	4.535312123351056e-15
52100000	0.004823574176453591	1.8833420760707508e-49	-1.1461126830578922e-45	1.522264346832633e-11	9.800959977754334e-15	0.0003528516165811311	-3.495327302536707e-21	9.112288078523827e-19	2.773178333542453e-15	4.929065346662906e-14	4.535312123351056e-15
52200000	0.004823574176453591	1.8833420760707508e-49	-1.1483151024108292e-45	1.522264346832633e-11	9.800959977754334e-15	0.0003528516165811311	-3.495326336280207e-21	9.112288078523827e-19	2.773178333542453e-15	4.929065346662906e-14	4.535312123351056e-15
52300000	0.004823574176453591	1.8833420760707508e-49	-1.150517521763832e-45	1.522264346832633e-11	9.800959977754334e-15	0.0003528516165811311	-3.4953253700237066e-21	9.112288078523827e-19	2.773178333542453e-15	4.929065346662906e-14	4.535312123351056e-15
52400000	0.004823574176453591	1.8833420760707508e-49	-1.1527199411169031e-45	1.522264346832633e-11	9.800959977754334e-15	0.0003528516165811311	-3.4953244037672065e-21	9.112288078523827e-19	2.773178333542453e-15	4.929065346662906e-14	4.535312123351056e-15
52500000	0.004823574176453591	1.8833420760707508e-49	-1.1549223604700447e-45	1.522264346832633e-11	9.800959977754334e-15	0.0003528516165811311	-3.4953234375107065e-21	9.112288078523827e-19	2.773178333542453e-15	4.929065346662906e-14	4.535312123351056e-15
52600000	0.004823574176453591	1.8833420760707508e-49	-1.157124779823208e-45	1.522264346832633e-11	9.800959977754334e-15	0.0003528516165811311	-3.4953224712542064e-21	9.112288078523827e-19	2.773178333542453e-15	4.929065346662906e-14	4.535312123351056e-15
52700000	0.004823574176453591	1.8833420760707508e-49	-1.1593271991762375e-45	1.522264346832633e-11	9.800959977754334e-15	0.0003528516165811311	-3.495321504997706e-21	9.112288078523827e-19	2.773178333542453e-15	4.929065346662906e-14	4.535312123351056e-15
52800000	0.004823574176453591	1.8833420760707508e-49	-1.1615296185291243e-45	1.522264346832633e-11	9.800959977754334e-15	0.0003528516165811311	-3.495320538741206e-21	9.112288078523827e-19	2.773178333542453e-15	4.929065346662906e-14	4.535312123351056e-15
52900000	0.004823574176453591	1.8833420760707508e-49	-1.1637320378818702e-45	1.522264346832633e-11	9.800959977754334e-15	0.0003528516165811311	-3.495319572484706e-21	9.112288078523827e-19	2.773178333542453e-15	4.929065346662906e-14	4.535312123351056e-15
53000000	0.004823574176453591	1.8833420760707508e-49	-1.1659344572344777e-45	1.522264346832633e-11	9.800959977754334e-15	0.0003528516165811311	-3.495318606228206e-21	9.112288078523827e-19	2.773178333542453e-15	4.929065346662906e-14	4.535312123351056e-15
53100000	0.004823574176453591	1.8833420760707508e-49	-1.168136876586949e-45	1.522264346832633e-11	9.800959977754334e-15	0.0003528516165811311	-3.495317639971706e-21	9.112288078523827e-19	2.773178333542453e-15	4.929065346662906e-14	4.535312123351056e-15
53200000	0.004823574176453591	1.8833420760707508e-49	-1.170339295939286e-45	1.522264346832633e-11	9.800959977754334e-15	0.0003528516165811311	-3.495316673715206e-21	9.112288078523827e-19	2.773178333542453e-15	4.929065346662906e-14	4.535312123351056e-15
53300000	0.004823574176453591	1.8833420760707508e-49	-1.1725417152914913e-45	1.522264346832633e-11	9.800959977754334e-15	0.0003528516165811311	-3.495315707458706e-21	9.112288078523827e-19	2.773178333542453e-15	4.929065346662906e-14	4.535312123351056e-15
53400000	0.004823574176453591	1.8833420760707508e-49	-1.1747441346435667e-45	1.522264346832633e-11	9.800959977754334e-15	0.0003528516165811311	-3.495314741202206e-21	9.112288078523827e-19	2.773178333542453e-15	4.929065346662906e-14	4.535312123351056e-15
53500000	0.004823574176453591	1.8833420760707508e-49	-1.1769465539955147e-45	1.522264346832633e-11	9.800959977754334e-15	0.0003528516165811311	-3.495313774945706e-21	9.112288078523827e-19	2.773178333542453e-15	4.929065346662906e-14	4.535312123351056e-15
53600000	0.004823574176453591	1.8833420760707508e-49	-1.1791489733473373e-45	1.522264346832633e-11	9.800959977754334e-15	0.0003528516165811311	-3.495312808689206e-21	9.112288078523827e-19	2.773178333542453e-15	4.929065346662906e-14	4.535312123351056e-15
53700000	0.004823574176453591	1.8833420760707508e-49	-1.1813513926990369e-45	1.522264346832633e-11	9.800959977754334e-15	0.0003528516165811311	-3.495311842432706e-21	9.112288078523827e-19	2.773178333542453e-15	4.929065346662906e-14	4.535312123351056e-15
53800000	0.004823574176453591	1.8833420760707508e-49	-1.1835538120506156e-45	1.522264346832633e-11	9.800959977754334e-15	0.0003528516165811311	-3.4953108761762056e-21	9.112288078523827e-19	2.773178333542453e-15	4.929065346662906e-14	4.535312123351056e-15
53900000	0.004823574176453591	1.8833420760707508e-49	-1.1857562314020756e-45	1.522264346832633e-11	9.800959977754334e-15	0.0003528516165811311	-3.4953099099197055e-21	9.112288078523827e-19	2.773178333542453e-15	4.929065346662906e-14	4.535312123351056e-15
54000000	0.004823574176453591	1.8833420760707508e-49	-1.187958650753419e-45	1.522264346832633e-11	9.800959977754334e-15	0.0003528516165811311	-3.4953089436632054e-21	9.112288078523827e-19	2.773178333542453e-15	4.929065346662906e-14	4.535312123351056e-15
54100000	0.004823574176453591	1.8833420760707508e-49	-1.1901610701046483e-45	1.522264346832633e-11	9.800959977754334e-15	0.0003528516165811311	-3.4953079774067054e-21	9.112288078523827e-19	2.773178333542453e-15	4.929065346662906e-14	4.535312123351056e-15
54200000	0.004823574176453591	1.8833420760707508e-49	-1.1923634894557652e-45	1.522264346832633e-11	9.800959977754334e-15	0.0003528516165811311	-3.495307011150205e-21	9.112288078523827e-19	2.773178333542453e-15	4.929065346662906e-14	4.535312123351056e-15
54300000	0.004823574176453591	1.8833420760707508e-49	-1.1945659088067723e-45	1.522264346832633e-11	9.800959977754334e-15	0.0003528516165811311	-3.495306044893705e-21	9.112288078523827e-19	2.773178333542453e-15	4.929065346662906e-14	4.535312123351056e-15
54400000	0.004823574176453591	1.8833420760707508e-49	-1.1967683281576717e-45	1.522264346832633e-11	9.800959977754334e-15	0.0003528516165811311	-3.495305078637205e-21	9.112288078523827e-19	2.773178333542453e-15	4.929065346662906e-14	4.535312123351056e-15
54500000	0.004823574176453591	1.8833420760707508e-49	-1.1989707475084657e-45	1.522264346832633e-11	9.800959977754334e-15	0.0003528516165811311	-3.495304112380705e-21	9.112288078523827e-19	2.773178333542453e-15	4.929065346662906e-14	4.535312123351056e-15
54600000	0.004823574176453591	1.8833420760707508e-49	-1.2011731668591564e-45	1.522264346832633e-11	9.800959977754334e-15	0.0003528516165811311	-3.495303146124205e-21	9.112288078523827e-19	2.773178333542453e-15	4.929065346662906e-14	4.535312123351056e-15
54700000	0.004823574176453591	1.8833420760707508e-49	-1.2033755862097459e-45	1.522264346832633e-11	9.800959977754334e-15	0.0003528516165811311	-3.495302179867705e-21	9.112288078523827e-19	2.773178333542453e-15	4.929065346662906e-14	4.535312123351056e-15
54800000	0.004823574176453591	1.8833420760707508e-49	-1.2055780055602363e-45	1.522264346832633e-11	9.800959977754334e-15	0.0003528516165811311	-3.495301213611205e-21	9.112288078523827e-19	2.773178333542453e-15	4.929065346662906e-14	4.535312123351056e-15
54900000	0.004823574176453591	1.8833420760707508e-49	-1.2077804249106303e-45	1.522264346832633e-11	9.800959977754334e-15	0.0003528516165811311	-3.495300247354705e-21	9.112288078523827e-19	2.773178333542453e-15	4.929065346662906e-14	4.535312123351056e-15
55000000	0.004823574176453591	1.8833420760707508e-49	-1.2099828442609295e-45	1.522264346832633e-11	9.800959977754334e-15	0.0003528516165811311	-3.495299281098205e-21	9.112288078523827e-19	2.773178333542453e-15	4.929065346662906e-14	4.535312123351056e-15
55100000	0.004823574176453591	1.8833420760707508e-49	-1.2121852636111365e-45	1.522264346832633e-11	9.800959977754334e-15	0.0003528516165811311	-3.495298314841705e-21	9.112288078523827e-19	2.773178333542453e-15	4.929065346662906e-14	4.535312123351056e-15
55200000	0.004823574176453591	1.8833420760707508e-49	-1.2143876829612534e-45	1.522264346832633e-11	9.800959977754334e-15	0.0003528516165811311	-3.495297348585205e-21	9.112288078523827e-19	2.773178333542453e-15	4.929065346662906e-14	4.535312123351056e-15
55300000	0.004823574176453591	1.8833420760707508e-49	-1.2165901023112824e-45	1.522264346832633e-11	9.800959977754334e-15	0.0003528516165811311	-3.4952963823287046e-21	9.112288078523827e-19	2.773178333542453e-15	4.929065346662906e-14	4.535312123351056e-15
55400000	0.004823574176453591	1.8833420760707508e-49	-1.2187925216612257e-45	1.522264346832633e-11	9.800959977754334e-15	0.0003528516165811311	-3.4952954160722045e-21	9.112288078523827e-19	2.773178333542453e-15	4.929065346662906e-14	4.535312123351056e-15
55500000	0.004823574176453591	1.8833420760707508e-49	-1.2209949410110854e-45	1.522264346832633e-11	9.800959977754334e-15	0.0003528516165811311	-3.4952944498157044e-21	9.112288078523827e-19	2.773178333542453e-15	4.929065346662906e-14	4.535312123351056e-15
55600000	0.004823574176453591	1.8833420760707508e-49	-1.2231973603608638e-45	1.522264346832633e-11	9.800959977754334e-15	0.0003528516165811311	-3.495293483559204e-21	9.112288078523827e-19	2.773178333542453e-15	4.929065346662906e-14	4.535312123351056e-15
55700000	0.004823574176453591	1.8833420760707508e-49	-1.225399779710563e-45	1.522264346832633e-11	9.800959977754334e-15	0.0003528516165811311	-3.495292517302704e-21	9.112288078523827e-19	2.773178333542453e-15	4.929065346662906e-14	4.535312123351056e-15
55800000	0.004823574176453591	1.8833420760707508e-49	-1.2276021990601852e-45	1.522264346832633e-11	9.800959977754334e-15	0.0003528516165811311	-3.495291551046204e-21	9.112288078523827e-19	2.773178333542453e-15	4.929065346662906e-14	4.535312123351056e-15
55900000	0.004823574176453591	1.8833420760707508e-49	-1.2298046184097329e-45	1.522264346832633e-11	9.800959977754334e-15	0.0003528516165811311	-3.495290584789704e-21	9.112288078523827e-19	2.773178333542453e-15	4.929065346662906e-14	4.535312123351056e-15
56000000	0.004823574176453591	1.8833420760707508e-49	-1.2320070377592079e-45	1.522264346832633e-11	9.800959977754334e-15	0.0003528516165811311	-3.495289618533204e-21	9.112288078523827e-19	2.773178333542453e-15	4.929065346662906e-14	4.535312123351056e-15
56100000	0.004823574176453591	1.8833420760707508e-49	-1.2342094571086127e-45	1.522264346832633e-11	9.800959977754334e-15	0.0003528516165811311	-3.495288652276704e-21	9.112288078523827e-19	2.773178333542453e-15	4.929065346662906e-14	4.535312123351056e-15
56200000	0.004823574176453591	1.8833420760707508e-49	-1.2364118764579492e-45	1.522264346832633e-11	9.800959977754334e-15	0.0003528516165811311	-3.495287686020204e-21	9.112288078523827e-19	2.773178333542453e-15	4.929065346662906e-14	4.535312123351056e-15
56300000	0.004823574176453591	1.8833420760707508e-49	-1.23861429580722e-45	1.522264346832633e-11	9.800959977754334e-15	0.0003528516165811311	-3.495286719763704e-21	9.112288078523827e-19	2.773178333542453e-15	4.929065346662906e-14	4.535312123351056e-15
56400000	0.004823574176453591	1.8833420760707508e-49	-1.2408167151564269e-45	1.522264346832633e-11	9.800959977754334e-15	0.0003528516165811311	-3.495285753507204e-21	9.112288078523827e-19	2.773178333542453e-15	4.929065346662906e-14	4.535312123351056e-15
56500000	0.004823574176453591	1.8833420760707508e-49	-1.2430191345055722e-45	1.522264346832633e-11	9.800959977754334e-15	0.0003528516165811311	-3.495284787250704e-21	9.112288078523827e-19	2.773178333542453e-15	4.929065346662906e-14	4.535312123351056e-15
56600000	0.004823574176453591	1.8833420760707508e-49	-1.2452215538546583e-45	1.522264346832633e-11	9.800959977754334e-15	0.0003528516165811311	-3.495283820994204e-21	9.112288078523827e-19	2.773178333542453e-15	4.929065346662906e-14	4.535312123351056e-15
56700000	0.004823574176453591	1.8833420760707508e-49	-1.2474239732036872e-45	1.522264346832633e-11	9.800959977754334e-15	0.0003528516165811311	-3.4952828547377036e-21	9.112288078523827e-19	2.773178333542453e-15	4.929065346662906e-14	4.535312123351056e-15
56800000	0.004823574176453591	1.8833420760707508e-49	-1.2496263925526611e-45	1.522264346832633e-11	9.800959977754334e-15	0.0003528516165811311	-3.4952818884812035e-21	9.112288078523827e-19	2.773178333542453e-15	4.929065346662906e-14	4.535312123351056e-15
56900000	0.004823574176453591	1.8833420760707508e-49	-1.2518288119015824e-45	1.522264346832633e-11	9.800959977754334e-15	0.0003528516165811311	-3.4952809222247035e-21	9.112288078523827e-19	2.773178333542453e-15	4.929065346662906e-14	4.535312123351056e-15
57000000	0.004823574176453591	1.8833420760707508e-49	-1.254031231250453e-45	1.522264346832633e-11	9.800959977754334e-15	0.0003528516165811311	-3.4952799559682034e-21	9.112288078523827e-19	2.773178333542453e-15	4.929065346662906e-14	4.535312123351056e-15
57100000	0.004823574176453591	1.8833420760707508e-49	-1.2562336505992753e-45	1.522264346832633e-11	9.800959977754334e-15	0.0003528516165811311	-3.495278989711703e-21	9.112288078523827e-19	2.773178333542453e-15	4.929065346662906e-14	4.535312123351056e-15
57200000	0.004823574176453591	1.8833420760707508e-49	-1.2584360699480516e-45	1.522264346832633e-11	9.800959977754334e-15	0.0003528516165811311	-3.495278023455203e-21	9.112288078523827e-19	2.773178333542453e-15	4.929065346662906e-14	4.535312123351056e-15
57300000	0.004823574176453591	1.8833420760707508e-49	-1.2606384892967838e-45	1.522264346832633e-11	9.800959977754334e-15	0.0003528516165811311	-3.495277057198703e-21	9.112288078523827e-19	2.773178333542453e-15	4.929065346662906e-14	4.535312123351056e-15
57400000	0.004823574176453591	1.8833420760707508e-49	-1.2628409086454743e-45	1.522264346832633e-11	9.800959977754334e-15	0.0003528516165811311	-3.495276090942203e-21	9.112288078523827e-19	2.773178333542453e-15	4.929065346662906e-14	4.535312123351056e-15
57500000	0.004823574176453591	1.8833420760707508e-49	-1.2650433279941253e-45	1.522264346832633e-11	9.800959977754334e-15	0.0003528516165811311	-3.495275124685703e-21	9.112288078523827e-19	2.773178333542453e-15	4.929065346662906e-14	4.535312123351056e-15
57600000	0.004823574176453591	1.8833420760707508e-49	-1.2672457473427388e-45	1.522264346832633e-11	9.800959977754334e-15	0.0003528516165811311	-3.495274158429203e-21	9.112288078523827e-19	2.773178333542453e-15	4.929065346662906e-14	4.535312123351056e-15
57700000	0.004823574176453591	1.8833420760707508e-49	-1.2694481666913172e-45	1.522264346832633e-11	9.800959977754334e-15	0.0003528516165811311	-3.495273192172703e-21	9.112288078523827e-19	2.773178333542453e-15	4.929065346662906e-14	4.535312123351056e-15
57800000	0.004823574176453591	1.8833420760707508e-49	-1.2716505860398628e-45	1.522264346832633e-11	9.800959977754334e-15	0.0003528516165811311	-3.495272225916203e-21	9.112288078523827e-19	2.773178333542453e-15	4.929065346662906e-14	4.535312123351056e-15
57900000	0.004823574176453591	1.8833420760707508e-49	-1.2738530053883774e-45	1.522264346832633e-11	9.800959977754334e-15	0.0003528516165811311	-3.495271259659703e-21	9.112288078523827e-19	2.773178333542453e-15	4.929065346662906e-14	4.535312123351056e-15
58000000	0.004823574176453591	1.8833420760707508e-49	-1.2760554247368636e-45	1.5222643468326328e-11	9.800959977754334e-15	0.0003528516165811311	-3.495270293403203e-21	9.112288078523827e-19	2.773178333542453e-15	4.929065346662906e-14	4.535312123351056e-15
58100000	0.004823574176453591	1.8833420760707508e-49	-1.2782578440853235e-45	1.5222643468326328e-11	9.800959977754334e-15	0.0003528516165811311	-3.495269327146703e-21	9.112288078523827e-19	2.773178333542453e-15	4.929065346662906e-14	4.535312123351056e-15
58200000	0.004823574176453591	1.8833420760707508e-49	-1.2804602634337592e-45	1.5222643468326328e-11	9.800959977754334e-15	0.0003528516165811311	-3.4952683608902026e-21	9.112288078523827e-19	2.773178333542453e-15	4.929065346662906e-14	4.535312123351056e-15
58300000	0.004823574176453591	1.8833420760707508e-49	-1.2826626827821729e-45	1.5222643468326328e-11	9.800959977754334e-15	0.0003528516165811311	-3.4952673946337025e-21	9.112288078523827e-19	2.773178333542453e-15	4.929065346662906e-14	4.535312123351056e-15
58400000	0.004823574176453591	1.8833420760707508e-49	-1.2848651021305668e-45	1.5222643468326328e-11	9.800959977754334e-15	0.0003528516165811311	-3.4952664283772024e-21	9.112288078523827e-19	2.773178333542453e-15	4.929065346662906e-14	4.535312123351056e-15
58500000	0.004823574176453591	1.8833420760707508e-49	-1.2870675214789431e-45	1.5222643468326328e-11	9.800959977754334e-15	0.0003528516165811311	-3.495265462120702e-21	9.112288078523827e-19	2.773178333542453e-15	4.929065346662906e-14	4.535312123351056e-15
58600000	0.004823574176453591	1.8833420760707508e-49	-1.2892699408273042e-45	1.5222643468326328e-11	9.800959977754334e-15	0.0003528516165811311	-3.495264495864202e-21	9.112288078523827e-19	2.773178333542453e-15	4.929065346662906e-14	4.535312123351056e-15
58700000	0.004823574176453591	1.8833420760707508e-49	-1.291472360175652e-45	1.5222643468326328e-11	9.800959977754334e-15	0.0003528516165811311	-3.495263529607702e-21	9.112288078523827e-19	2.773178333542453e-15	4.929065346662906e-14	4.535312123351056e-15
58800000	0.004823574176453591	1.8833420760707508e-49	-1.2936747795239888e-45	1.5222643468326328e-11	9.800959977754334e-15	0.0003528516165811311	-3.495262563351202e-21	9.112288078523827e-19	2.773178333542453e-15	4.929065346662906e-14	4.535312123351056e-15
58900000	0.004823574176453591	1.8833420760707508e-49	-1.295877198872317e-45	1.5222643468326328e-11	9.800959977754334e-15	0.0003528516165811311	-3.495261597094702e-21	9.112288078523827e-19	2.773178333542453e-15	4.929065346662906e-14	4.535312123351056e-15
59000000	0.004823574176453591	1.8833420760707508e-49	-1.2980796182206384e-45	1.5222643468326328e-11	9.800959977754334e-15	0.0003528516165811311	-3.495260630838202e-21	9.112288078523827e-19	2.773178333542453e-15	4.929065346662906e-14	4.535312123351056e-15
59100000	0.004823574176453591	1.8833420760707508e-49	-1.3002820375689556e-45	1.5222643468326328e-11	9.800959977754334e-15	0.0003528516165811311	-3.495259664581702e-21	9.112288078523827e-19	2.773178333542453e-15	4.929065346662906e-14	4.535312123351056e-15
59200000	0.004823574176453591	1.8833420760707508e-49	-1.3024844569172707e-45	1.5222643468326328e-11	9.800959977754334e-15	0.0003528516165811311	-3.495258698325202e-21	9.112288078523827e-19	2.773178333542453e-15	4.929065346662906e-14	4.535312123351056e-15
59300000	0.004823574176453591	1.8833420760707508e-49	-1.3046868762655857e-45	1.5222643468326328e-11	9.800959977754334e-15	0.0003528516165811311	-3.495257732068702e-21	9.112288078523827e-19	2.773178333542453e-15	4.929065346662906e-14	4.535312123351056e-15
59400000	0.004823574176453591	1.8833420760707508e-49	-1.306889295613903e-45	1.5222643468326328e-11	9.800959977754334e-15	0.0003528516165811311	-3.495256765812202e-21	9.112288078523827e-19	2.773178333542453e-15	4.929065346662906e-14	4.535312123351056e-15
59500000	0.004823574176453591	1.8833420760707508e-49	-1.3090917149622248e-45	1.5222643468326328e-11	9.800959977754334e-15	0.0003528516165811311	-3.495255799555702e-21	9.112288078523827e-19	2.773178333542453e-15	4.929065346662906e-14	4.535312123351056e-15
59600000	0.004823574176453591	1.8833420760707508e-49	-1.311294134310553e-45	1.5222643468326328e-11	9.800959977754334e-15	0.0003528516165811311	-3.4952548332992016e-21	9.112288078523827e-19	2.773178333542453e-15	4.929065346662906e-14	4.535312123351056e-15
59700000	0.004823574176453591	1.8833420760707508e-49	-1.3134965536588901e-45	1.5222643468326328e-11	9.800959977754334e-15	0.0003528516165811311	-3.4952538670427015e-21	9.112288078523827e-19	2.773178333542453e-15	4.929065346662906e-14	4.535312123351056e-15
59800000	0.004823574176453591	1.8833420760707508e-49	-1.3156989730072383e-45	1.5222643468326328e-11	9.800959977754334e-15	0.0003528516165811311	-3.4952529007862015e-21	9.112288078523827e-19	2.773178333542453e-15	4.929065346662906e-14	4.535312123351056e-15
59900000	0.004823574176453591	1.8833420760707508e-49	-1.3179013923555997e-45	1.5222643468326328e-11	9.800959977754334e-15	0.0003528516165811311	-3.4952519345297014e-21	9.112288078523827e-19	2.773178333542453e-15	4.929065346662906e-14	4.535312123351056e-15
60000000	0.004823574176453591	1.8833420760707508e-49	-1.3201038117039764e-45	1.5222643468326328e-11	9.800959977754334e-15	0.0003528516165811311	-3.495250968273201e-21	9.112288078523827e-19	2.773178333542453e-15	4.929065346662906e-14	4.535312123351056e-15
60100000	0.004823574176453591	1.8833420760707508e-49	-1.3223062310523708e-45	1.5222643468326328e-11	9.800959977754334e-15	0.0003528516165811311	-3.495250002016701e-21	9.112288078523827e-19	2.773178333542453e-15	4.929065346662906e-14	4.535312123351056e-15
60200000	0.004823574176453591	1.8833420760707508e-49	-1.3245086504007851e-45	1.5222643468326328e-11	9.800959977754334e-15	0.0003528516165811311	-3.495249035760201e-21	9.112288078523827e-19	2.773178333542453e-15	4.929065346662906e-14	4.535312123351056e-15
60300000	0.004823574176453591	1.8833420760707508e-49	-1.3267110697492213e-45	1.5222643468326328e-11	9.800959977754334e-15	0.0003528516165811311	-3.495248069503701e-21	9.112288078523827e-19	2.773178333542453e-15	4.929065346662906e-14	4.535312123351056e-15
60400000	0.004823574176453591	1.8833420760707508e-49	-1.3289134890976818e-45	1.5222643468326328e-11	9.800959977754334e-15	0.0003528516165811311	-3.495247103247201e-21	9.112288078523827e-19	2.773178333542453e-15	4.929065346662906e-14	4.535312123351056e-15
60500000	0.004823574176453591	1.8833420760707508e-49	-1.3311159084461686e-45	1.5222643468326328e-11	9.800959977754334e-15	0.0003528516165811311	-3.495246136990701e-21	9.112288078523827e-19	2.773178333542453e-15	4.929065346662906e-14	4.535312123351056e-15
60600000	0.004823574176453591	1.8833420760707508e-49	-1.3333183277946841e-45	1.5222643468326328e-11	9.800959977754334e-15	0.0003528516165811311	-3.495245170734202e-21	9.112288078523827e-19	2.773178333542453e-15	4.929065346662906e-14	4.535312123351056e-15
60700000	0.004823574176453591	1.8833420760707508e-49	-1.3355207471432303e-45	1.5222643468326328e-11	9.800959977754334e-15	0.0003528516165811311	-3.4952442044777016e-21	9.112288078523827e-19	2.773178333542453e-15	4.929065346662906e-14	4.535312123351056e-15
60800000	0.004823574176453591	1.8833420760707508e-49	-1.3377231664918097e-45	1.5222643468326328e-11	9.800959977754334e-15	0.0003528516165811311	-3.4952432382212015e-21	9.112288078523827e-19	2.773178333542453e-15	4.929065346662906e-14	4.535312123351056e-15
60900000	0.004823574176453591	1.8833420760707508e-49	-1.3399255858404242e-45	1.5222643468326328e-11	9.800959977754334e-15	0.0003528516165811311	-3.4952422719647015e-21	9.112288078523827e-19	2.773178333542453e-15	4.929065346662906e-14	4.535312123351056e-15
61000000	0.004823574176453591	1.8833420760707508e-49	-1.3421280051890762e-45	1.5222643468326328e-11	9.800959977754334e-15	0.0003528516165811311	-3.4952413057082014e-21	9.112288078523827e-19	2.773178333542453e-15	4.929065346662906e-14	4.535312123351056e-15
61100000	0.004823574176453591	1.8833420760707508e-49	-1.3443304245377677e-45	1.5222643468326328e-11	9.800959977754334e-15	0.0003528516165811311	-3.495240339451701e-21	9.112288078523827e-19	2.773178333542453e-15	4.929065346662906e-14	4.535312123351056e-15
61200000	0.004823574176453591	1.8833420760707508e-49	-1.346532843886501e-45	1.5222643468326328e-11	9.800959977754334e-15	0.0003528516165811311	-3.495239373195201e-21	9.112288078523827e-19	2.773178333542453e-15	4.929065346662906e-14	4.535312123351056e-15
61300000	0.004823574176453591	1.8833420760707508e-49	-1.3487352632352783e-45	1.5222643468326328e-11	9.800959977754334e-15	0.0003528516165811311	-3.495238406938701e-21	9.112288078523827e-19	2.773178333542453e-15	4.929065346662906e-14	4.535312123351056e-15
61400000	0.004823574176453591	1.8833420760707508e-49	-1.3509376825841019e-45	1.5222643468326328e-11	9.800959977754334e-15	0.0003528516165811311	-3.495237440682201e-21	9.112288078523827e-19	2.773178333542453e-15	4.929065346662906e-14	4.535312123351056e-15
61500000	0.004823574176453591	1.8833420760707508e-49	-1.3531401019329737e-45	1.5222643468326328e-11	9.800959977754334e-15	0.0003528516165811311	-3.495236474425701e-21	9.112288078523827e-19	2.773178333542453e-15	4.929065346662906e-14	4.535312123351056e-15
61600000	0.004823574176453591	1.8833420760707508e-49	-1.3553425212818962e-45	1.5222643468326328e-11	9.800959977754334e-15	0.0003528516165811311	-3.495235508169201e-21	9.112288078523827e-19	2.773178333542453e-15	4.929065346662906e-14	4.535312123351056e-15
61700000	0.004823574176453591	1.8833420760707508e-49	-1.3575449406308717e-45	1.5222643468326328e-11	9.800959977754334e-15	0.0003528516165811311	-3.495234541912701e-21	9.112288078523827e-19	2.773178333542453e-15	4.929065346662906e-14	4.535312123351056e-15
61800000	0.004823574176453591	1.8833420760707508e-49	-1.359747359979902e-45	1.5222643468326328e-11	9.800959977754334e-15	0.0003528516165811311	-3.495233575656201e-21	9.112288078523827e-19	2.773178333542453e-15	4.929065346662906e-14	4.535312123351056e-15
61900000	0.004823574176453591	1.8833420760707508e-49	-1.3619497793289895e-45	1.5222643468326328e-11	9.800959977754334e-15	0.0003528516165811311	-3.495232609399701e-21	9.112288078523827e-19	2.773178333542453e-15	4.929065346662906e-14	4.535312123351056e-15
62000000	0.004823574176453591	1.8833420760707508e-49	-1.3641521986781364e-45	1.5222643468326328e-11	9.800959977754334e-15	0.0003528516165811311	-3.495231643143201e-21	9.112288078523827e-19	2.773178333542453e-15	4.929065346662906e-14	4.535312123351056e-15
62100000	0.004823574176453591	1.8833420760707508e-49	-1.3663546180273449e-45	1.5222643468326328e-11	9.800959977754334e-15	0.0003528516165811311	-3.495230676886701e-21	9.112288078523827e-19	2.773178333542453e-15	4.929065346662906e-14	4.535312123351056e-15
62200000	0.004823574176453591	1.8833420760707508e-49	-1.3685570373766173e-45	1.5222643468326328e-11	9.800959977754334e-15	0.0003528516165811311	-3.4952297106302006e-21	9.112288078523827e-19	2.773178333542453e-15	4.929065346662906e-14	4.535312123351056e-15
62300000	0.004823574176453591	1.8833420760707508e-49	-1.3707594567259555e-45	1.5222643468326328e-11	9.800959977754334e-15	0.0003528516165811311	-3.4952287443737005e-21	9.112288078523827e-19	2.773178333542453e-15	4.929065346662906e-14	4.535312123351056e-15
62400000	0.004823574176453591	1.8833420760707508e-49	-1.372961876075362e-45	1.5222643468326328e-11	9.800959977754334e-15	0.0003528516165811311	-3.4952277781172005e-21	9.112288078523827e-19	2.773178333542453e-15	4.929065346662906e-14	4.535312123351056e-15
62500000	0.004823574176453591	1.8833420760707508e-49	-1.375164295424839e-45	1.5222643468326328e-11	9.800959977754334e-15	0.0003528516165811311	-3.4952268118607004e-21	9.112288078523827e-19	2.773178333542453e-15	4.929065346662906e-14	4.535312123351056e-15
62600000	0.004823574176453591	1.8833420760707508e-49	-1.3773667147743376e-45	1.5222643468326328e-11	9.800959977754334e-15	0.0003528516165811311	-3.4952258456042e-21	9.112288078523827e-19	2.773178333542453e-15	4.929065346662906e-14	4.535312123351056e-15
62700000	0.004823574176453591	1.8833420760707508e-49	-1.3795691341237026e-45	1.5222643468326328e-11	9.800959977754334e-15	0.0003528516165811311	-3.4952248793477e-21	9.112288078523827e-19	2.773178333542453e-15	4.929065346662906e-14	4.535312123351056e-15
62800000	0.004823574176453591	1.8833420760707508e-49	-1.3817715534729246e-45	1.5222643468326328e-11	9.800959977754334e-15	0.0003528516165811311	-3.4952239130912e-21	9.112288078523827e-19	2.773178333542453e-15	4.929065346662906e-14	4.535312123351056e-15
62900000	0.004823574176453591	1.8833420760707508e-49	-1.383973972822006e-45	1.5222643468326328e-11	9.800959977754334e-15	0.0003528516165811311	-3.4952229468347e-21	9.112288078523827e-19	2.773178333542453e-15	4.929065346662906e-14	4.535312123351056e-15
63000000	0.004823574176453591	1.8833420760707508e-49	-1.3861763921709487e-45	1.5222643468326328e-11	9.800959977754334e-15	0.0003528516165811311	-3.4952219805782e-21	9.112288078523827e-19	2.773178333542453e-15	4.929065346662906e-14	4.535312123351056e-15
63100000	0.004823574176453591	1.8833420760707508e-49	-1.3883788115197554e-45	1.5222643468326328e-11	9.800959977754334e-15	0.0003528516165811311	-3.4952210143217e-21	9.112288078523827e-19	2.773178333542453e-15	4.929065346662906e-14	4.535312123351056e-15
63200000	0.004823574176453591	1.8833420760707508e-49	-1.3905812308684278e-45	1.5222643468326328e-11	9.800959977754334e-15	0.0003528516165811311	-3.4952200480652e-21	9.112288078523827e-19	2.773178333542453e-15	4.929065346662906e-14	4.535312123351056e-15
63300000	0.004823574176453591	1.8833420760707508e-49	-1.3927836502169684e-45	1.5222643468326328e-11	9.800959977754334e-15	0.0003528516165811311	-3.4952190818087e-21	9.112288078523827e-19	2.773178333542453e-15	4.929065346662906e-14	4.535312123351056e-15
63400000	0.004823574176453591	1.8833420760707508e-49	-1.3949860695653792e-45	1.5222643468326328e-11	9.800959977754334e-15	0.0003528516165811311	-3.4952181155522e-21	9.112288078523827e-19	2.773178333542453e-15	4.929065346662906e-14	4.535312123351056e-15
63500000	0.004823574176453591	1.8833420760707508e-49	-1.3971884889136627e-45	1.5222643468326328e-11	9.800959977754334e-15	0.0003528516165811311	-3.4952171492957e-21	9.112288078523827e-19	2.773178333542453e-15	4.929065346662906e-14	4.535312123351056e-15
63600000	0.004823574176453591	1.8833420760707508e-49	-1.3993909082618206e-45	1.5222643468326328e-11	9.800959977754334e-15	0.0003528516165811311	-3.4952161830392e-21	9.112288078523827e-19	2.773178333542453e-15	4.929065346662906e-14	4.535312123351056e-15
63700000	0.004823574176453591	1.8833420760707508e-49	-1.4015933276098555e-45	1.5222643468326328e-11	9.800959977754334e-15	0.0003528516165811311	-3.4952152167826996e-21	9.112288078523827e-19	2.773178333542453e-15	4.929065346662906e-14	4.535312123351056e-15
63800000	0.004823574176453591	1.8833420760707508e-49	-1.4037957469577698e-45	1.5222643468326328e-11	9.800959977754334e-15	0.0003528516165811311	-3.4952142505261995e-21	9.112288078523827e-19	2.773178333542453e-15	4.929065346662906e-14	4.535312123351056e-15
63900000	0.004823574176453591	1.8833420760707508e-49	-1.405998166305565e-45	1.5222643468326328e-11	9.800959977754334e-15	0.0003528516165811311	-3.4952132842696994e-21	9.112288078523827e-19	2.773178333542453e-15	4.929065346662906e-14	4.535312123351056e-15
64000000	0.004823574176453591	1.8833420760707508e-49	-1.408200585653244e-45	1.5222643468326328e-11	9.800959977754334e-15	0.0003528516165811311	-3.495212318013199e-21	9.112288078523827e-19	2.773178333542453e-15	4.929065346662906e-14	4.535312123351056e-15
64100000	0.004823574176453591	1.8833420760707508e-49	-1.4104030050008084e-45	1.5222643468326328e-11	9.800959977754334e-15	0.0003528516165811311	-3.495211351756699e-21	9.112288078523827e-19	2.773178333542453e-15	4.929065346662906e-14	4.535312123351056e-15
64200000	0.004823574176453591	1.8833420760707508e-49	-1.4126054243482606e-45	1.5222643468326328e-11	9.800959977754334e-15	0.0003528516165811311	-3.495210385500199e-21	9.112288078523827e-19	2.773178333542453e-15	4.929065346662906e-14	4.535312123351056e-15
64300000	0.004823574176453591	1.8833420760707508e-49	-1.4148078436956033e-45	1.5222643468326328e-11	9.800959977754334e-15	0.0003528516165811311	-3.495209419243699e-21	9.112288078523827e-19	2.773178333542453e-15	4.929065346662906e-14	4.535312123351056e-15
64400000	0.004823574176453591	1.8833420760707508e-49	-1.417010263042838e-45	1.5222643468326328e-11	9.800959977754334e-15	0.0003528516165811311	-3.495208452987199e-21	9.112288078523827e-19	2.773178333542453e-15	4.929065346662906e-14	4.535312123351056e-15
64500000	0.004823574176453591	1.8833420760707508e-49	-1.4192126823899672e-45	1.5222643468326328e-11	9.800959977754334e-15	0.0003528516165811311	-3.495207486730699e-21	9.112288078523827e-19	2.773178333542453e-15	4.929065346662906e-14	4.535312123351056e-15
64600000	0.004823574176453591	1.8833420760707508e-49	-1.4214151017369935e-45	1.5222643468326328e-11	9.800959977754334e-15	0.0003528516165811311	-3.495206520474199e-21	9.112288078523827e-19	2.773178333542453e-15	4.929065346662906e-14	4.535312123351056e-15
64700000	0.004823574176453591	1.8833420760707508e-49	-1.4236175210839183e-45	1.5222643468326328e-11	9.800959977754334e-15	0.0003528516165811311	-3.495205554217699e-21	9.112288078523827e-19	2.773178333542453e-15	4.929065346662906e-14	4.535312123351056e-15
64800000	0.004823574176453591	1.8833420760707508e-49	-1.425819940430744e-45	1.5222643468326328e-11	9.800959977754334e-15	0.0003528516165811311	-3.495204587961199e-21	9.112288078523827e-19	2.773178333542453e-15	4.929065346662906e-14	4.535312123351056e-15
64900000	0.004823574176453591	1.8833420760707508e-49	-1.4280223597774732e-45	1.5222643468326328e-11	9.800959977754334e-15	0.0003528516165811311	-3.495203621704699e-21	9.112288078523827e-19	2.773178333542453e-15	4.929065346662906e-14	4.535312123351056e-15
65000000	0.004823574176453591	1.8833420760707508e-49	-1.430224779124108e-45	1.5222643468326328e-11	9.800959977754334e-15	0.0003528516165811311	-3.495202655448199e-21	9.112288078523827e-19	2.773178333542453e-15	4.929065346662906e-14	4.535312123351056e-15
65100000	0.004823574176453591	1.8833420760707508e-49	-1.4324271984706504e-45	1.5222643468326328e-11	9.800959977754334e-15	0.0003528516165811311	-3.4952016891916986e-21	9.112288078523827e-19	2.773178333542453e-15	4.929065346662906e-14	4.535312123351056e-15
65200000	0.004823574176453591	1.8833420760707508e-49	-1.4346296178171026e-45	1.5222643468326328e-11	9.800959977754334e-15	0.0003528516165811311	-3.4952007229351985e-21	9.112288078523827e-19	2.773178333542453e-15	4.929065346662906e-14	4.535312123351056e-15
65300000	0.004823574176453591	1.8833420760707508e-49	-1.436832037163467e-45	1.5222643468326328e-11	9.800959977754334e-15	0.0003528516165811311	-3.4951997566786985e-21	9.112288078523827e-19	2.773178333542453e-15	4.929065346662906e-14	4.535312123351056e-15
65400000	0.004823574176453591	1.8833420760707508e-49	-1.4390344565097455e-45	1.5222643468326328e-11	9.800959977754334e-15	0.0003528516165811311	-3.4951987904221984e-21	9.112288078523827e-19	2.773178333542453e-15	4.929065346662906e-14	4.535312123351056e-15
65500000	0.004823574176453591	1.8833420760707508e-49	-1.4412368758559407e-45	1.5222643468326328e-11	9.800959977754334e-15	0.0003528516165811311	-3.495197824165698e-21	9.112288078523827e-19	2.773178333542453e-15	4.929065346662906e-14	4.535312123351056e-15
65600000	0.004823574176453591	1.8833420760707508e-49	-1.4434392952020543e-45	1.5222643468326328e-11	9.800959977754334e-15	0.0003528516165811311	-3.495196857909198e-21	9.112288078523827e-19	2.773178333542453e-15	4.929065346662906e-14	4.535312123351056e-15
65700000	0.004823574176453591	1.8833420760707508e-49	-1.445641714548089e-45	1.5222643468326328e-11	9.800959977754334e-15	0.0003528516165811311	-3.495195891652698e-21	9.112288078523827e-19	2.773178333542453e-15	4.929065346662906e-14	4.535312123351056e-15
65800000	0.004823574176453591	1.8833420760707508e-49	-1.4478441338940467e-45	1.5222643468326328e-11	9.800959977754334e-15	0.0003528516165811311	-3.495194925396198e-21	9.112288078523827e-19	2.773178333542453e-15	4.929065346662906e-14	4.535312123351056e-15
65900000	0.004823574176453591	1.8833420760707508e-49	-1.4500465532399297e-45	1.5222643468326328e-11	9.800959977754334e-15	0.0003528516165811311	-3.495193959139698e-21	9.112288078523827e-19	2.773178333542453e-15	4.929065346662906e-14	4.535312123351056e-15
66000000	0.004823574176453591	1.8833420760707508e-49	-1.45224897258574e-45	1.5222643468326328e-11	9.800959977754334e-15	0.0003528516165811311	-3.495192992883198e-21	9.112288078523827e-19	2.773178333542453e-15	4.929065346662906e-14	4.535312123351056e-15
66100000	0.004823574176453591	1.8833420760707508e-49	-1.4544513919314802e-45	1.5222643468326328e-11	9.800959977754334e-15	0.0003528516165811311	-3.495192026626698e-21	9.112288078523827e-19	2.773178333542453e-15	4.929065346662906e-14	4.535312123351056e-15
66200000	0.004823574176453591	1.8833420760707508e-49	-1.4566538112771523e-45	1.5222643468326328e-11	9.800959977754334e-15	0.0003528516165811311	-3.495191060370198e-21	9.112288078523827e-19	2.773178333542453e-15	4.929065346662906e-14	4.535312123351056e-15
66300000	0.004823574176453591	1.8833420760707508e-49	-1.4588562306227582e-45	1.5222643468326328e-11	9.800959977754334e-15	0.0003528516165811311	-3.495190094113698e-21	9.112288078523827e-19	2.773178333542453e-15	4.929065346662906e-14	4.535312123351056e-15
66400000	0.004823574176453591	1.8833420760707508e-49	-1.4610586499683005e-45	1.5222643468326328e-11	9.800959977754334e-15	0.0003528516165811311	-3.495189127857198e-21	9.112288078523827e-19	2.773178333542453e-15	4.929065346662906e-14	4.535312123351056e-15
66500000	0.004823574176453591	1.8833420760707508e-49	-1.4632610693137813e-45	1.5222643468326328e-11	9.800959977754334e-15	0.0003528516165811311	-3.495188161600698e-21	9.112288078523827e-19	2.773178333542453e-15	4.929065346662906e-14	4.535312123351056e-15
66600000	0.004823574176453591	1.8833420760707508e-49	-1.4654634886592026e-45	1.5222643468326328e-11	9.800959977754334e-15	0.0003528516165811311	-3.4951871953441976e-21	9.112288078523827e-19	2.773178333542453e-15	4.929065346662906e-14	4.535312123351056e-15
66700000	0.004823574176453591	1.8833420760707508e-49	-1.467665908004567e-45	1.5222643468326328e-11	9.800959977754334e-15	0.0003528516165811311	-3.4951862290876975e-21	9.112288078523827e-19	2.773178333542453e-15	4.929065346662906e-14	4.535312123351056e-15
66800000	0.004823574176453591	1.8833420760707508e-49	-1.4698683273498763e-45	1.5222643468326328e-11	9.800959977754334e-15	0.0003528516165811311	-3.4951852628311974e-21	9.112288078523827e-19	2.773178333542453e-15	4.929065346662906e-14	4.535312123351056e-15
66900000	0.004823574176453591	1.8833420760707508e-49	-1.472070746695133e-45	1.5222643468326328e-11	9.800959977754334e-15	0.0003528516165811311	-3.4951842965746974e-21	9.112288078523827e-19	2.773178333542453e-15	4.929065346662906e-14	4.535312123351056e-15
67000000	0.004823574176453591	1.8833420760707508e-49	-1.474273166040339e-45	1.5222643468326328e-11	9.800959977754334e-15	0.0003528516165811311	-3.495183330318197e-21	9.112288078523827e-19	2.773178333542453e-15	4.929065346662906e-14	4.535312123351056e-15
67100000	0.004823574176453591	1.8833420760707508e-49	-1.4764755853854968e-45	1.5222643468326328e-11	9.800959977754334e-15	0.0003528516165811311	-3.495182364061697e-21	9.112288078523827e-19	2.773178333542453e-15	4.929065346662906e-14	4.535312123351056e-15
67200000	0.004823574176453591	1.8833420760707508e-49	-1.4786780047306082e-45	1.5222643468326328e-11	9.800959977754334e-15	0.0003528516165811311	-3.495181397805197e-21	9.112288078523827e-19	2.773178333542453e-15	4.929065346662906e-14	4.535312123351056e-15
67300000	0.004823574176453591	1.8833420760707508e-49	-1.4808804240756757e-45	1.5222643468326328e-11	9.800959977754334e-15	0.0003528516165811311	-3.495180431548697e-21	9.112288078523827e-19	2.773178333542453e-15	4.929065346662906e-14	4.535312123351056e-15
67400000	0.004823574176453591	1.8833420760707508e-49	-1.4830828434207016e-45	1.5222643468326328e-11	9.800959977754334e-15	0.0003528516165811311	-3.495179465292197e-21	9.112288078523827e-19	2.773178333542453e-15	4.929065346662906e-14	4.535312123351056e-15
67500000	0.004823574176453591	1.8833420760707508e-49	-1.485285262765688e-45	1.5222643468326328e-11	9.800959977754334e-15	0.0003528516165811311	-3.495178499035697e-21	9.112288078523827e-19	2.773178333542453e-15	4.929065346662906e-14	4.535312123351056e-15
67600000	0.004823574176453591	1.8833420760707508e-49	-1.487487682110637e-45	1.5222643468326328e-11	9.800959977754334e-15	0.0003528516165811311	-3.495177532779197e-21	9.112288078523827e-19	2.773178333542453e-15	4.929065346662906e-14	4.535312123351056e-15
67700000	0.004823574176453591	1.8833420760707508e-49	-1.4896901014555507e-45	1.5222643468326328e-11	9.800959977754334e-15	0.0003528516165811311	-3.495176566522697e-21	9.112288078523827e-19	2.773178333542453e-15	4.929065346662906e-14	4.535312123351056e-15
67800000	0.004823574176453591	1.8833420760707508e-49	-1.4918925208004316e-45	1.5222643468326328e-11	9.800959977754334e-15	0.0003528516165811311	-3.495175600266197e-21	9.112288078523827e-19	2.773178333542453e-15	4.929065346662906e-14	4.535312123351056e-15
67900000	0.004823574176453591	1.8833420760707508e-49	-1.4940949401452816e-45	1.5222643468326328e-11	9.800959977754334e-15	0.0003528516165811311	-3.495174634009697e-21	9.112288078523827e-19	2.773178333542453e-15	4.929065346662906e-14	4.535312123351056e-15
68000000	0.004823574176453591	1.8833420760707508e-49	-1.4962973594901034e-45	1.5222643468326328e-11	9.800959977754334e-15	0.0003528516165811311	-3.495173667753197e-21	9.112288078523827e-19	2.773178333542453e-15	4.929065346662906e-14	4.535312123351056e-15
68100000	0.004823574176453591	1.8833420760707508e-49	-1.4984997788348983e-45	1.522264346832633e-11	9.800959977754334e-15	0.0003528516165811311	-3.4951727014966966e-21	9.112288078523827e-19	2.773178333542453e-15	4.929065346662906e-14	4.535312123351056e-15
68200000	0.004823574176453591	1.8833420760707508e-49	-1.5007021981796693e-45	1.522264346832633e-11	9.800959977754334e-15	0.0003528516165811311	-3.4951717352401965e-21	9.112288078523827e-19	2.773178333542453e-15	4.929065346662906e-14	4.535312123351056e-15
68300000	0.004823574176453591	1.8833420760707508e-49	-1.5029046175244186e-45	1.522264346832633e-11	9.800959977754334e-15	0.0003528516165811311	-3.4951707689836964e-21	9.112288078523827e-19	2.773178333542453e-15	4.929065346662906e-14	4.535312123351056e-15
68400000	0.004823574176453591	1.8833420760707508e-49	-1.505107036869148e-45	1.522264346832633e-11	9.800959977754334e-15	0.0003528516165811311	-3.495169802727196e-21	9.112288078523827e-19	2.773178333542453e-15	4.929065346662906e-14	4.535312123351056e-15
68500000	0.004823574176453591	1.8833420760707508e-49	-1.5073094562138595e-45	1.522264346832633e-11	9.800959977754334e-15	0.0003528516165811311	-3.495168836470696e-21	9.112288078523827e-19	2.773178333542453e-15	4.929065346662906e-14	4.535312123351056e-15
68600000	0.004823574176453591	1.8833420760707508e-49	-1.5095118755585558e-45	1.522264346832633e-11	9.800959977754334e-15	0.0003528516165811311	-3.495167870214196e-21	9.112288078523827e-19	2.773178333542453e-15	4.929065346662906e-14	4.535312123351056e-15
68700000	0.004823574176453591	1.8833420760707508e-49	-1.511714294903239e-45	1.522264346832633e-11	9.800959977754334e-15	0.0003528516165811311	-3.495166903957696e-21	9.112288078523827e-19	2.773178333542453e-15	4.929065346662906e-14	4.535312123351056e-15
68800000	0.004823574176453591	1.8833420760707508e-49	-1.5139167142479115e-45	1.522264346832633e-11	9.800959977754334e-15	0.0003528516165811311	-3.495165937701196e-21	9.112288078523827e-19	2.773178333542453e-15	4.929065346662906e-14	4.535312123351056e-15
68900000	0.004823574176453591	1.8833420760707508e-49	-1.5161191335925748e-45	1.522264346832633e-11	9.800959977754334e-15	0.0003528516165811311	-3.495164971444696e-21	9.112288078523827e-19	2.773178333542453e-15	4.929065346662906e-14	4.535312123351056e-15
69000000	0.004823574176453591	1.8833420760707508e-49	-1.5183215529372317e-45	1.522264346832633e-11	9.800959977754334e-15	0.0003528516165811311	-3.495164005188196e-21	9.112288078523827e-19	2.773178333542453e-15	4.929065346662906e-14	4.535312123351056e-15
69100000	0.004823574176453591	1.8833420760707508e-49	-1.5205239722818844e-45	1.522264346832633e-11	9.800959977754334e-15	0.0003528516165811311	-3.495163038931696e-21	9.112288078523827e-19	2.773178333542453e-15	4.929065346662906e-14	4.535312123351056e-15
69200000	0.004823574176453591	1.8833420760707508e-49	-1.5227263916265347e-45	1.522264346832633e-11	9.800959977754334e-15	0.0003528516165811311	-3.495162072675196e-21	9.112288078523827e-19	2.773178333542453e-15	4.929065346662906e-14	4.535312123351056e-15
69300000	0.004823574176453591	1.8833420760707508e-49	-1.524928810971185e-45	1.522264346832633e-11	9.800959977754334e-15	0.0003528516165811311	-3.495161106418696e-21	9.112288078523827e-19	2.773178333542453e-15	4.929065346662906e-14	4.535312123351056e-15
69400000	0.004823574176453591	1.8833420760707508e-49	-1.5271312303158378e-45	1.522264346832633e-11	9.800959977754334e-15	0.0003528516165811311	-3.495160140162196e-21	9.112288078523827e-19	2.773178333542453e-15	4.929065346662906e-14	4.535312123351056e-15
69500000	0.004823574176453591	1.8833420760707508e-49	-1.529333649660495e-45	1.522264346832633e-11	9.800959977754334e-15	0.0003528516165811311	-3.4951591739056956e-21	9.112288078523827e-19	2.773178333542453e-15	4.929065346662906e-14	4.535312123351056e-15
69600000	0.004823574176453591	1.8833420760707508e-49	-1.5315360690051586e-45	1.522264346832633e-11	9.800959977754334e-15	0.0003528516165811311	-3.4951582076491955e-21	9.112288078523827e-19	2.773178333542453e-15	4.929065346662906e-14	4.535312123351056e-15
69700000	0.004823574176453591	1.8833420760707508e-49	-1.533738488349831e-45	1.522264346832633e-11	9.800959977754334e-15	0.0003528516165811311	-3.4951572413926955e-21	9.112288078523827e-19	2.773178333542453e-15	4.929065346662906e-14	4.535312123351056e-15
69800000	0.004823574176453591	1.8833420760707508e-49	-1.5359409076945145e-45	1.522264346832633e-11	9.800959977754334e-15	0.0003528516165811311	-3.4951562751361954e-21	9.112288078523827e-19	2.773178333542453e-15	4.929065346662906e-14	4.535312123351056e-15
69900000	0.004823574176453591	1.8833420760707508e-49	-1.5381433270392112e-45	1.522264346832633e-11	9.800959977754334e-15	0.0003528516165811311	-3.495155308879695e-21	9.112288078523827e-19	2.773178333542453e-15	4.929065346662906e-14	4.535312123351056e-15
70000000	0.004823574176453591	1.8833420760707508e-49	-1.5403457463839234e-45	1.522264346832633e-11	9.800959977754334e-15	0.0003528516165811311	-3.495154342623195e-21	9.112288078523827e-19	2.773178333542453e-15	4.929065346662906e-14	4.535312123351056e-15
70100000	0.004823574176453591	1.8833420760707508e-49	-1.542548165728653e-45	1.522264346832633e-11	9.800959977754334e-15	0.0003528516165811311	-3.495153376366695e-21	9.112288078523827e-19	2.773178333542453e-15	4.929065346662906e-14	4.535312123351056e-15
70200000	0.004823574176453591	1.8833420760707508e-49	-1.544750585073403e-45	1.522264346832633e-11	9.800959977754334e-15	0.0003528516165811311	-3.495152410110195e-21	9.112288078523827e-19	2.773178333542453e-15	4.929065346662906e-14	4.535312123351056e-15
70300000	0.004823574176453591	1.8833420760707508e-49	-1.5469530044181745e-45	1.522264346832633e-11	9.800959977754334e-15	0.0003528516165811311	-3.495151443853695e-21	9.112288078523827e-19	2.773178333542453e-15	4.929065346662906e-14	4.535312123351056e-15
70400000	0.004823574176453591	1.8833420760707508e-49	-1.54915542376297e-45	1.522264346832633e-11	9.800959977754334e-15	0.0003528516165811311	-3.495150477597195e-21	9.112288078523827e-19	2.773178333542453e-15	4.929065346662906e-14	4.535312123351056e-15
70500000	0.004823574176453591	1.8833420760707508e-49	-1.5513578431077925e-45	1.522264346832633e-11	9.800959977754334e-15	0.0003528516165811311	-3.495149511340695e-21	9.112288078523827e-19	2.773178333542453e-15	4.929065346662906e-14	4.535312123351056e-15
70600000	0.004823574176453591	1.8833420760707508e-49	-1.553560262452643e-45	1.522264346832633e-11	9.800959977754334e-15	0.0003528516165811311	-3.4951485450841956e-21	9.112288078523827e-19	2.773178333542453e-15	4.929065346662906e-14	4.535312123351056e-15
70700000	0.004823574176453591	1.8833420760707508e-49	-1.555762681797525e-45	1.522264346832633e-11	9.800959977754334e-15	0.0003528516165811311	-3.4951475788276955e-21	9.112288078523827e-19	2.773178333542453e-15	4.929065346662906e-14	4.535312123351056e-15
70800000	0.004823574176453591	1.8833420760707508e-49	-1.5579651011424397e-45	1.522264346832633e-11	9.800959977754334e-15	0.0003528516165811311	-3.4951466125711955e-21	9.112288078523827e-19	2.773178333542453e-15	4.929065346662906e-14	4.535312123351056e-15
70900000	0.004823574176453591	1.8833420760707508e-49	-1.5601675204873896e-45	1.522264346832633e-11	9.800959977754334e-15	0.0003528516165811311	-3.4951456463146954e-21	9.112288078523827e-19	2.773178333542453e-15	4.929065346662906e-14	4.535312123351056e-15
71000000	0.004823574176453591	1.8833420760707508e-49	-1.562369939832377e-45	1.522264346832633e-11	9.800959977754334e-15	0.0003528516165811311	-3.495144680058195e-21	9.112288078523827e-19	2.773178333542453e-15	4.929065346662906e-14	4.535312123351056e-15
71100000	0.004823574176453591	1.8833420760707508e-49	-1.5645723591774037e-45	1.522264346832633e-11	9.800959977754334e-15	0.0003528516165811311	-3.495143713801695e-21	9.112288078523827e-19	2.773178333542453e-15	4.929065346662906e-14	4.535312123351056e-15
71200000	0.004823574176453591	1.8833420760707508e-49	-1.5667747785224724e-45	1.522264346832633e-11	9.800959977754334e-15	0.0003528516165811311	-3.495142747545195e-21	9.112288078523827e-19	2.773178333542453e-15	4.929065346662906e-14	4.535312123351056e-15
71300000	0.004823574176453591	1.8833420760707508e-49	-1.568977197867585e-45	1.522264346832633e-11	9.800959977754334e-15	0.0003528516165811311	-3.495141781288695e-21	9.112288078523827e-19	2.773178333542453e-15	4.929065346662906e-14	4.535312123351056e-15
71400000	0.004823574176453591	1.8833420760707508e-49	-1.571179617212744e-45	1.522264346832633e-11	9.800959977754334e-15	0.0003528516165811311	-3.495140815032195e-21	9.112288078523827e-19	2.773178333542453e-15	4.929065346662906e-14	4.535312123351056e-15
71500000	0.004823574176453591	1.8833420760707508e-49	-1.5733820365579514e-45	1.522264346832633e-11	9.800959977754334e-15	0.0003528516165811311	-3.495139848775695e-21	9.112288078523827e-19	2.773178333542453e-15	4.929065346662906e-14	4.535312123351056e-15
71600000	0.004823574176453591	1.8833420760707508e-49	-1.5755844559032093e-45	1.522264346832633e-11	9.800959977754334e-15	0.0003528516165811311	-3.495138882519195e-21	9.112288078523827e-19	2.773178333542453e-15	4.929065346662906e-14	4.535312123351056e-15
71700000	0.004823574176453591	1.8833420760707508e-49	-1.57778687524852e-45	1.522264346832633e-11	9.800959977754334e-15	0.0003528516165811311	-3.495137916262695e-21	9.112288078523827e-19	2.773178333542453e-15	4.929065346662906e-14	4.535312123351056e-15
71800000	0.004823574176453591	1.8833420760707508e-49	-1.5799892945938855e-45	1.522264346832633e-11	9.800959977754334e-15	0.0003528516165811311	-3.495136950006195e-21	9.112288078523827e-19	2.773178333542453e-15	4.929065346662906e-14	4.535312123351056e-15
71900000	0.004823574176453591	1.8833420760707508e-49	-1.5821917139393084e-45	1.522264346832633e-11	9.800959977754334e-15	0.0003528516165811311	-3.495135983749695e-21	9.112288078523827e-19	2.773178333542453e-15	4.929065346662906e-14	4.535312123351056e-15
72000000	0.004823574176453591	1.8833420760707508e-49	-1.5843941332847907e-45	1.522264346832633e-11	9.800959977754334e-15	0.0003528516165811311	-3.495135017493195e-21	9.112288078523827e-19	2.773178333542453e-15	4.929065346662906e-14	4.535312123351056e-15
72100000	0.004823574176453591	1.8833420760707508e-49	-1.5865965526303346e-45	1.522264346832633e-11	9.800959977754334e-15	0.0003528516165811311	-3.4951340512366946e-21	9.112288078523827e-19	2.773178333542453e-15	4.929065346662906e-14	4.535312123351056e-15
72200000	0.004823574176453591	1.8833420760707508e-49	-1.5887989719759423e-45	1.522264346832633e-11	9.800959977754334e-15	0.0003528516165811311	-3.4951330849801945e-21	9.112288078523827e-19	2.773178333542453e-15	4.929065346662906e-14	4.535312123351056e-15
72300000	0.004823574176453591	1.8833420760707508e-49	-1.591001391321616e-45	1.522264346832633e-11	9.800959977754334e-15	0.0003528516165811311	-3.4951321187236944e-21	9.112288078523827e-19	2.773178333542453e-15	4.929065346662906e-14	4.535312123351056e-15
72400000	0.004823574176453591	1.8833420760707508e-49	-1.5932038106673578e-45	1.522264346832633e-11	9.800959977754334e-15	0.0003528516165811311	-3.495131152467194e-21	9.112288078523827e-19	2.773178333542453e-15	4.929065346662906e-14	4.535312123351056e-15
72500000	0.004823574176453591	1.8833420760707508e-49	-1.5954062300131702e-45	1.522264346832633e-11	9.800959977754334e-15	0.0003528516165811311	-3.495130186210694e-21	9.112288078523827e-19	2.773178333542453e-15	4.929065346662906e-14	4.535312123351056e-15
72600000	0.004823574176453591	1.8833420760707508e-49	-1.597608649359004e-45	1.522264346832633e-11	9.800959977754334e-15	0.0003528516165811311	-3.495129219954194e-21	9.112288078523827e-19	2.773178333542453e-15	4.929065346662906e-14	4.535312123351056e-15
72700000	0.004823574176453591	1.8833420760707508e-49	-1.5998110687047045e-45	1.522264346832633e-11	9.800959977754334e-15	0.0003528516165811311	-3.495128253697694e-21	9.112288078523827e-19	2.773178333542453e-15	4.929065346662906e-14	4.535312123351056e-15
72800000	0.004823574176453591	1.8833420760707508e-49	-1.6020134880502618e-45	1.522264346832633e-11	9.800959977754334e-15	0.0003528516165811311	-3.495127287441194e-21	9.112288078523827e-19	2.773178333542453e-15	4.929065346662906e-14	4.535312123351056e-15
72900000	0.004823574176453591	1.8833420760707508e-49	-1.6042159073956788e-45	1.522264346832633e-11	9.800959977754334e-15	0.0003528516165811311	-3.495126321184694e-21	9.112288078523827e-19	2.773178333542453e-15	4.929065346662906e-14	4.535312123351056e-15
73000000	0.004823574176453591	1.8833420760707508e-49	-1.606418326740957e-45	1.522264346832633e-11	9.800959977754334e-15	0.0003528516165811311	-3.495125354928194e-21	9.112288078523827e-19	2.773178333542453e-15	4.929065346662906e-14	4.535312123351056e-15
73100000	0.004823574176453591	1.8833420760707508e-49	-1.608620746086099e-45	1.522264346832633e-11	9.800959977754334e-15	0.0003528516165811311	-3.495124388671694e-21	9.112288078523827e-19	2.773178333542453e-15	4.929065346662906e-14	4.535312123351056e-15
73200000	0.004823574176453591	1.8833420760707508e-49	-1.6108231654311067e-45	1.522264346832633e-11	9.800959977754334e-15	0.0003528516165811311	-3.495123422415194e-21	9.112288078523827e-19	2.773178333542453e-15	4.929065346662906e-14	4.535312123351056e-15
73300000	0.004823574176453591	1.8833420760707508e-49	-1.6130255847759825e-45	1.522264346832633e-11	9.800959977754334e-15	0.0003528516165811311	-3.495122456158694e-21	9.112288078523827e-19	2.773178333542453e-15	4.929065346662906e-14	4.535312123351056e-15
73400000	0.004823574176453591	1.8833420760707508e-49	-1.615228004120729e-45	1.522264346832633e-11	9.800959977754334e-15	0.0003528516165811311	-3.495121489902194e-21	9.112288078523827e-19	2.773178333542453e-15	4.929065346662906e-14	4.535312123351056e-15
73500000	0.004823574176453591	1.8833420760707508e-49	-1.6174304234653475e-45	1.522264346832633e-11	9.800959977754334e-15	0.0003528516165811311	-3.4951205236456936e-21	9.112288078523827e-19	2.773178333542453e-15	4.929065346662906e-14	4.535312123351056e-15
73600000	0.004823574176453591	1.8833420760707508e-49	-1.619632842809841e-45	1.522264346832633e-11	9.800959977754334e-15	0.0003528516165811311	-3.4951195573891936e-21	9.112288078523827e-19	2.773178333542453e-15	4.929065346662906e-14	4.535312123351056e-15
73700000	0.004823574176453591	1.8833420760707508e-49	-1.6218352621542112e-45	1.522264346832633e-11	9.800959977754334e-15	0.0003528516165811311	-3.4951185911326935e-21	9.112288078523827e-19	2.773178333542453e-15	4.929065346662906e-14	4.535312123351056e-15
73800000	0.004823574176453591	1.8833420760707508e-49	-1.6240376814984608e-45	1.522264346832633e-11	9.800959977754334e-15	0.0003528516165811311	-3.4951176248761934e-21	9.112288078523827e-19	2.773178333542453e-15	4.929065346662906e-14	4.535312123351056e-15
73900000	0.004823574176453591	1.8833420760707508e-49	-1.6262401008425914e-45	1.522264346832633e-11	9.800959977754334e-15	0.0003528516165811311	-3.495116658619693e-21	9.112288078523827e-19	2.773178333542453e-15	4.929065346662906e-14	4.535312123351056e-15
74000000	0.004823574176453591	1.8833420760707508e-49	-1.6284425201866057e-45	1.522264346832633e-11	9.800959977754334e-15	0.0003528516165811311	-3.495115692363193e-21	9.112288078523827e-19	2.773178333542453e-15	4.929065346662906e-14	4.535312123351056e-15
74100000	0.004823574176453591	1.8833420760707508e-49	-1.6306449395305055e-45	1.522264346832633e-11	9.800959977754334e-15	0.0003528516165811311	-3.495114726106693e-21	9.112288078523827e-19	2.773178333542453e-15	4.929065346662906e-14	4.535312123351056e-15
74200000	0.004823574176453591	1.8833420760707508e-49	-1.6328473588742933e-45	1.522264346832633e-11	9.800959977754334e-15	0.0003528516165811311	-3.495113759850193e-21	9.112288078523827e-19	2.773178333542453e-15	4.929065346662906e-14	4.535312123351056e-15
74300000	0.004823574176453591	1.8833420760707508e-49	-1.6350497782179712e-45	1.522264346832633e-11	9.800959977754334e-15	0.0003528516165811311	-3.495112793593693e-21	9.112288078523827e-19	2.773178333542453e-15	4.929065346662906e-14	4.535312123351056e-15
74400000	0.004823574176453591	1.8833420760707508e-49	-1.6372521975615415e-45	1.522264346832633e-11	9.800959977754334e-15	0.0003528516165811311	-3.495111827337193e-21	9.112288078523827e-19	2.773178333542453e-15	4.929065346662906e-14	4.535312123351056e-15
74500000	0.004823574176453591	1.8833420760707508e-49	-1.639454616905006e-45	1.522264346832633e-11	9.800959977754334e-15	0.0003528516165811311	-3.495110861080693e-21	9.112288078523827e-19	2.773178333542453e-15	4.929065346662906e-14	4.535312123351056e-15
74600000	0.004823574176453591	1.8833420760707508e-49	-1.6416570362483675e-45	1.522264346832633e-11	9.800959977754334e-15	0.0003528516165811311	-3.495109894824193e-21	9.112288078523827e-19	2.773178333542453e-15	4.929065346662906e-14	4.535312123351056e-15
74700000	0.004823574176453591	1.8833420760707508e-49	-1.6438594555916276e-45	1.522264346832633e-11	9.800959977754334e-15	0.0003528516165811311	-3.495108928567693e-21	9.112288078523827e-19	2.773178333542453e-15	4.929065346662906e-14	4.535312123351056e-15
74800000	0.004823574176453591	1.8833420760707508e-49	-1.646061874934789e-45	1.522264346832633e-11	9.800959977754334e-15	0.0003528516165811311	-3.495107962311193e-21	9.112288078523827e-19	2.773178333542453e-15	4.929065346662906e-14	4.535312123351056e-15
74900000	0.004823574176453591	1.8833420760707508e-49	-1.6482642942778537e-45	1.522264346832633e-11	9.800959977754334e-15	0.0003528516165811311	-3.495106996054693e-21	9.112288078523827e-19	2.773178333542453e-15	4.929065346662906e-14	4.535312123351056e-15
75000000	0.004823574176453591	1.8833420760707508e-49	-1.6504667136208237e-45	1.522264346832633e-11	9.800959977754334e-15	0.0003528516165811311	-3.4951060297981926e-21	9.112288078523827e-19	2.773178333542453e-15	4.929065346662906e-14	4.535312123351056e-15
75100000	0.004823574176453591	1.8833420760707508e-49	-1.6526691329637014e-45	1.522264346832633e-11	9.800959977754334e-15	0.0003528516165811311	-3.4951050635416925e-21	9.112288078523827e-19	2.773178333542453e-15	4.929065346662906e-14	4.535312123351056e-15
75200000	0.004823574176453591	1.8833420760707508e-49	-1.654871552306489e-45	1.522264346832633e-11	9.800959977754334e-15	0.0003528516165811311	-3.4951040972851925e-21	9.112288078523827e-19	2.773178333542453e-15	4.929065346662906e-14	4.535312123351056e-15
75300000	0.004823574176453591	1.8833420760707508e-49	-1.6570739716491888e-45	1.522264346832633e-11	9.800959977754334e-15	0.0003528516165811311	-3.4951031310286924e-21	9.112288078523827e-19	2.773178333542453e-15	4.929065346662906e-14	4.535312123351056e-15
75400000	0.004823574176453591	1.8833420760707508e-49	-1.6592763909918026e-45	1.522264346832633e-11	9.800959977754334e-15	0.0003528516165811311	-3.495102164772192e-21	9.112288078523827e-19	2.773178333542453e-15	4.929065346662906e-14	4.535312123351056e-15
75500000	0.004823574176453591	1.8833420760707508e-49	-1.661478810334333e-45	1.522264346832633e-11	9.800959977754334e-15	0.0003528516165811311	-3.495101198515692e-21	9.112288078523827e-19	2.773178333542453e-15	4.929065346662906e-14	4.535312123351056e-15
75600000	0.004823574176453591	1.8833420760707508e-49	-1.6636812296767823e-45	1.522264346832633e-11	9.800959977754334e-15	0.0003528516165811311	-3.495100232259192e-21	9.112288078523827e-19	2.773178333542453e-15	4.929065346662906e-14	4.535312123351056e-15
75700000	0.004823574176453591	1.8833420760707508e-49	-1.6658836490191524e-45	1.522264346832633e-11	9.800959977754334e-15	0.0003528516165811311	-3.495099266002692e-21	9.112288078523827e-19	2.773178333542453e-15	4.929065346662906e-14	4.535312123351056e-15
75800000	0.004823574176453591	1.8833420760707508e-49	-1.6680860683614454e-45	1.522264346832633e-11	9.800959977754334e-15	0.0003528516165811311	-3.495098299746192e-21	9.112288078523827e-19	2.773178333542453e-15	4.929065346662906e-14	4.535312123351056e-15
75900000	0.004823574176453591	1.8833420760707508e-49	-1.6702884877036638e-45	1.522264346832633e-11	9.800959977754334e-15	0.0003528516165811311	-3.495097333489692e-21	9.112288078523827e-19	2.773178333542453e-15	4.929065346662906e-14	4.535312123351056e-15
76000000	0.004823574176453591	1.8833420760707508e-49	-1.6724909070458096e-45	1.522264346832633e-11	9.800959977754334e-15	0.0003528516165811311	-3.495096367233192e-21	9.112288078523827e-19	2.773178333542453e-15	4.929065346662906e-14	4.535312123351056e-15
76100000	0.004823574176453591	1.8833420760707508e-49	-1.6746933263878848e-45	1.522264346832633e-11	9.800959977754334e-15	0.0003528516165811311	-3.495095400976692e-21	9.112288078523827e-19	2.773178333542453e-15	4.929065346662906e-14	4.535312123351056e-15
76200000	0.004823574176453591	1.8833420760707508e-49	-1.6768957457298922e-45	1.522264346832633e-11	9.800959977754334e-15	0.0003528516165811311	-3.495094434720192e-21	9.112288078523827e-19	2.773178333542453e-15	4.929065346662906e-14	4.535312123351056e-15
76300000	0.004823574176453591	1.8833420760707508e-49	-1.6790981650718336e-45	1.522264346832633e-11	9.800959977754334e-15	0.0003528516165811311	-3.495093468463692e-21	9.112288078523827e-19	2.773178333542453e-15	4.929065346662906e-14	4.535312123351056e-15
76400000	0.004823574176453591	1.8833420760707508e-49	-1.6813005844137115e-45	1.522264346832633e-11	9.800959977754334e-15	0.0003528516165811311	-3.495092502207192e-21	9.112288078523827e-19	2.773178333542453e-15	4.929065346662906e-14	4.535312123351056e-15
76500000	0.004823574176453591	1.8833420760707508e-49	-1.6835030037555275e-45	1.522264346832633e-11	9.800959977754334e-15	0.0003528516165811311	-3.4950915359506916e-21	9.112288078523827e-19	2.773178333542453e-15	4.929065346662906e-14	4.535312123351056e-15
76600000	0.004823574176453591	1.8833420760707508e-49	-1.6857054230972844e-45	1.522264346832633e-11	9.800959977754334e-15	0.0003528516165811311	-3.4950905696941915e-21	9.112288078523827e-19	2.773178333542453e-15	4.929065346662906e-14	4.535312123351056e-15
76700000	0.004823574176453591	1.8833420760707508e-49	-1.687907842438984e-45	1.522264346832633e-11	9.800959977754334e-15	0.0003528516165811311	-3.4950896034376914e-21	9.112288078523827e-19	2.773178333542453e-15	4.929065346662906e-14	4.535312123351056e-15
76800000	0.004823574176453591	1.8833420760707508e-49	-1.6901102617806287e-45	1.522264346832633e-11	9.800959977754334e-15	0.0003528516165811311	-3.495088637181191e-21	9.112288078523827e-19	2.773178333542453e-15	4.929065346662906e-14	4.535312123351056e-15
76900000	0.004823574176453591	1.8833420760707508e-49	-1.6923126811222206e-45	1.522264346832633e-11	9.800959977754334e-15	0.0003528516165811311	-3.495087670924691e-21	9.112288078523827e-19	2.773178333542453e-15	4.929065346662906e-14	4.535312123351056e-15
77000000	0.004823574176453591	1.8833420760707508e-49	-1.694515100463762e-45	1.522264346832633e-11	9.800959977754334e-15	0.0003528516165811311	-3.495086704668191e-21	9.112288078523827e-19	2.773178333542453e-15	4.929065346662906e-14	4.535312123351056e-15
77100000	0.004823574176453591	1.8833420760707508e-49	-1.696717519805255e-45	1.522264346832633e-11	9.800959977754334e-15	0.0003528516165811311	-3.495085738411691e-21	9.112288078523827e-19	2.773178333542453e-15	4.929065346662906e-14	4.535312123351056e-15
77200000	0.004823574176453591	1.8833420760707508e-49	-1.698919939146702e-45	1.522264346832633e-11	9.800959977754334e-15	0.0003528516165811311	-3.495084772155191e-21	9.112288078523827e-19	2.773178333542453e-15	4.929065346662906e-14	4.535312123351056e-15
77300000	0.004823574176453591	1.8833420760707508e-49	-1.701122358488105e-45	1.522264346832633e-11	9.800959977754334e-15	0.0003528516165811311	-3.495083805898691e-21	9.112288078523827e-19	2.773178333542453e-15	4.929065346662906e-14	4.535312123351056e-15
77400000	0.004823574176453591	1.8833420760707508e-49	-1.7033247778294662e-45	1.522264346832633e-11	9.800959977754334e-15	0.0003528516165811311	-3.495082839642191e-21	9.112288078523827e-19	2.773178333542453e-15	4.929065346662906e-14	4.535312123351056e-15
77500000	0.004823574176453591	1.8833420760707508e-49	-1.705527197170788e-45	1.522264346832633e-11	9.800959977754334e-15	0.0003528516165811311	-3.495081873385691e-21	9.112288078523827e-19	2.773178333542453e-15	4.929065346662906e-14	4.535312123351056e-15
77600000	0.004823574176453591	1.8833420760707508e-49	-1.7077296165120723e-45	1.522264346832633e-11	9.800959977754334e-15	0.0003528516165811311	-3.495080907129191e-21	9.112288078523827e-19	2.773178333542453e-15	4.929065346662906e-14	4.535312123351056e-15
77700000	0.004823574176453591	1.8833420760707508e-49	-1.7099320358533214e-45	1.522264346832633e-11	9.800959977754334e-15	0.0003528516165811311	-3.495079940872691e-21	9.112288078523827e-19	2.773178333542453e-15	4.929065346662906e-14	4.535312123351056e-15
77800000	0.004823574176453591	1.8833420760707508e-49	-1.7121344551945376e-45	1.522264346832633e-11	9.800959977754334e-15	0.0003528516165811311	-3.495078974616191e-21	9.112288078523827e-19	2.773178333542453e-15	4.929065346662906e-14	4.535312123351056e-15
77900000	0.004823574176453591	1.8833420760707508e-49	-1.7143368745357232e-45	1.522264346832633e-11	9.800959977754334e-15	0.0003528516165811311	-3.4950780083596906e-21	9.112288078523827e-19	2.773178333542453e-15	4.929065346662906e-14	4.535312123351056e-15
78000000	0.004823574176453591	1.8833420760707508e-49	-1.7165392938768802e-45	1.5222643468326328e-11	9.800959977754334e-15	0.0003528516165811311	-3.4950770421031905e-21	9.112288078523827e-19	2.773178333542453e-15	4.929065346662906e-14	4.535312123351056e-15
78100000	0.004823574176453591	1.8833420760707508e-49	-1.7187417132180107e-45	1.5222643468326328e-11	9.800959977754334e-15	0.0003528516165811311	-3.4950760758466905e-21	9.112288078523827e-19	2.773178333542453e-15	4.929065346662906e-14	4.535312123351056e-15
78200000	0.004823574176453591	1.8833420760707508e-49	-1.720944132559117e-45	1.5222643468326328e-11	9.800959977754334e-15	0.0003528516165811311	-3.4950751095901904e-21	9.112288078523827e-19	2.773178333542453e-15	4.929065346662906e-14	4.535312123351056e-15
78300000	0.004823574176453591	1.8833420760707508e-49	-1.7231465519002015e-45	1.5222643468326328e-11	9.800959977754334e-15	0.0003528516165811311	-3.49507414333369e-21	9.112288078523827e-19	2.773178333542453e-15	4.929065346662906e-14	4.535312123351056e-15
78400000	0.004823574176453591	1.8833420760707508e-49	-1.725348971241266e-45	1.5222643468326328e-11	9.800959977754334e-15	0.0003528516165811311	-3.49507317707719e-21	9.112288078523827e-19	2.773178333542453e-15	4.929065346662906e-14	4.535312123351056e-15
78500000	0.004823574176453591	1.8833420760707508e-49	-1.7275513905823133e-45	1.5222643468326328e-11	9.800959977754334e-15	0.0003528516165811311	-3.49507221082069e-21	9.112288078523827e-19	2.773178333542453e-15	4.929065346662906e-14	4.535312123351056e-15
78600000	0.004823574176453591	1.883342076070751e-49	-1.729753809923345e-45	1.5222643468326328e-11	9.800959977754334e-15	0.0003528516165811311	-3.49507124456419e-21	9.112288078523827e-19	2.773178333542453e-15	4.929065346662906e-14	4.535312123351056e-15
78700000	0.004823574176453591	1.883342076070751e-49	-1.7319562292643637e-45	1.5222643468326328e-11	9.800959977754334e-15	0.0003528516165811311	-3.49507027830769e-21	9.112288078523827e-19	2.773178333542453e-15	4.929065346662906e-14	4.535312123351056e-15
78800000	0.004823574176453591	1.883342076070751e-49	-1.7341586486053714e-45	1.5222643468326328e-11	9.800959977754334e-15	0.0003528516165811311	-3.49506931205119e-21	9.112288078523827e-19	2.773178333542453e-15	4.929065346662906e-14	4.535312123351056e-15
78900000	0.004823574176453591	1.883342076070751e-49	-1.73636106794637e-45	1.5222643468326328e-11	9.800959977754334e-15	0.0003528516165811311	-3.49506834579469e-21	9.112288078523827e-19	2.773178333542453e-15	4.929065346662906e-14	4.535312123351056e-15
79000000	0.004823574176453591	1.883342076070751e-49	-1.7385634872873624e-45	1.5222643468326328e-11	9.800959977754334e-15	0.0003528516165811311	-3.49506737953819e-21	9.112288078523827e-19	2.773178333542453e-15	4.929065346662906e-14	4.535312123351056e-15
79100000	0.004823574176453591	1.883342076070751e-49	-1.74076590662835e-45	1.5222643468326328e-11	9.800959977754334e-15	0.0003528516165811311	-3.49506641328169e-21	9.112288078523827e-19	2.773178333542453e-15	4.929065346662906e-14	4.535312123351056e-15
79200000	0.004823574176453591	1.883342076070751e-49	-1.742968325969336e-45	1.5222643468326328e-11	9.800959977754334e-15	0.0003528516165811311	-3.49506544702519e-21	9.112288078523827e-19	2.773178333542453e-15	4.929065346662906e-14	4.535312123351056e-15
79300000	0.004823574176453591	1.883342076070751e-49	-1.7451707453103218e-45	1.5222643468326328e-11	9.800959977754334e-15	0.0003528516165811311	-3.49506448076869e-21	9.112288078523827e-19	2.773178333542453e-15	4.929065346662906e-14	4.535312123351056e-15
79400000	0.004823574176453591	1.883342076070751e-49	-1.74737316465131e-45	1.5222643468326328e-11	9.800959977754334e-15	0.0003528516165811311	-3.4950635145121896e-21	9.112288078523827e-19	2.773178333542453e-15	4.929065346662906e-14	4.535312123351056e-15
79500000	0.004823574176453591	1.883342076070751e-49	-1.7495755839923023e-45	1.5222643468326328e-11	9.800959977754334e-15	0.0003528516165811311	-3.4950625482556895e-21	9.112288078523827e-19	2.773178333542453e-15	4.929065346662906e-14	4.535312123351056e-15
79600000	0.004823574176453591	1.883342076070751e-49	-1.7517780033333012e-45	1.5222643468326328e-11	9.800959977754334e-15	0.0003528516165811311	-3.4950615819991895e-21	9.112288078523827e-19	2.773178333542453e-15	4.929065346662906e-14	4.535312123351056e-15
79700000	0.004823574176453591	1.883342076070751e-49	-1.7539804226743092e-45	1.5222643468326328e-11	9.800959977754334e-15	0.0003528516165811311	-3.4950606157426894e-21	9.112288078523827e-19	2.773178333542453e-15	4.929065346662906e-14	4.535312123351056e-15
79800000	0.004823574176453591	1.883342076070751e-49	-1.756182842015328e-45	1.5222643468326328e-11	9.800959977754334e-15	0.0003528516165811311	-3.495059649486189e-21	9.112288078523827e-19	2.773178333542453e-15	4.929065346662906e-14	4.535312123351056e-15
79900000	0.004823574176453591	1.883342076070751e-49	-1.7583852613563602e-45	1.5222643468326328e-11	9.800959977754334e-15	0.0003528516165811311	-3.495058683229689e-21	9.112288078523827e-19	2.773178333542453e-15	4.929065346662906e-14	4.535312123351056e-15
80000000	0.004823574176453591	1.883342076070751e-49	-1.7605876806974077e-45	1.5222643468326328e-11	9.800959977754334e-15	0.0003528516165811311	-3.495057716973189e-21	9.112288078523827e-19	2.773178333542453e-15	4.929065346662906e-14	4.535312123351056e-15
80100000	0.004823574176453591	1.883342076070751e-49	-1.762790100038473e-45	1.5222643468326328e-11	9.800959977754334e-15	0.0003528516165811311	-3.495056750716689e-21	9.112288078523827e-19	2.773178333542453e-15	4.929065346662906e-14	4.535312123351056e-15
80200000	0.004823574176453591	1.883342076070751e-49	-1.7649925193795577e-45	1.5222643468326328e-11	9.800959977754334e-15	0.0003528516165811311	-3.495055784460189e-21	9.112288078523827e-19	2.773178333542453e-15	4.929065346662906e-14	4.535312123351056e-15
80300000	0.004823574176453591	1.883342076070751e-49	-1.7671949387206646e-45	1.5222643468326328e-11	9.800959977754334e-15	0.0003528516165811311	-3.495054818203689e-21	9.112288078523827e-19	2.773178333542453e-15	4.929065346662906e-14	4.535312123351056e-15
80400000	0.004823574176453591	1.883342076070751e-49	-1.769397358061796e-45	1.5222643468326328e-11	9.800959977754334e-15	0.0003528516165811311	-3.495053851947189e-21	9.112288078523827e-19	2.773178333542453e-15	4.929065346662906e-14	4.535312123351056e-15
80500000	0.004823574176453591	1.883342076070751e-49	-1.7715997774029537e-45	1.5222643468326328e-11	9.800959977754334e-15	0.0003528516165811311	-3.495052885690689e-21	9.112288078523827e-19	2.773178333542453e-15	4.929065346662906e-14	4.535312123351056e-15
80600000	0.004823574176453591	1.883342076070751e-49	-1.7738021967441397e-45	1.5222643468326328e-11	9.800959977754334e-15	0.0003528516165811311	-3.4950519194341895e-21	9.112288078523827e-19	2.773178333542453e-15	4.929065346662906e-14	4.535312123351056e-15
80700000	0.004823574176453591	1.883342076070751e-49	-1.7760046160853567e-45	1.5222643468326328e-11	9.800959977754334e-15	0.0003528516165811311	-3.4950509531776895e-21	9.112288078523827e-19	2.773178333542453e-15	4.929065346662906e-14	4.535312123351056e-15
80800000	0.004823574176453591	1.883342076070751e-49	-1.7782070354266068e-45	1.5222643468326328e-11	9.800959977754334e-15	0.0003528516165811311	-3.4950499869211894e-21	9.112288078523827e-19	2.773178333542453e-15	4.929065346662906e-14	4.535312123351056e-15
80900000	0.004823574176453591	1.883342076070751e-49	-1.7804094547678923e-45	1.5222643468326328e-11	9.800959977754334e-15	0.0003528516165811311	-3.495049020664689e-21	9.112288078523827e-19	2.773178333542453e-15	4.929065346662906e-14	4.535312123351056e-15
81000000	0.004823574176453591	1.883342076070751e-49	-1.7826118741092148e-45	1.5222643468326328e-11	9.800959977754334e-15	0.0003528516165811311	-3.495048054408189e-21	9.112288078523827e-19	2.773178333542453e-15	4.929065346662906e-14	4.535312123351056e-15
81100000	0.004823574176453591	1.883342076070751e-49	-1.784814293450577e-45	1.5222643468326328e-11	9.800959977754334e-15	0.0003528516165811311	-3.495047088151689e-21	9.112288078523827e-19	2.773178333542453e-15	4.929065346662906e-14	4.535312123351056e-15
81200000	0.004823574176453591	1.883342076070751e-49	-1.7870167127919812e-45	1.5222643468326328e-11	9.800959977754334e-15	0.0003528516165811311	-3.495046121895189e-21	9.112288078523827e-19	2.773178333542453e-15	4.929065346662906e-14	4.535312123351056e-15
81300000	0.004823574176453591	1.883342076070751e-49	-1.789219132133429e-45	1.5222643468326328e-11	9.800959977754334e-15	0.0003528516165811311	-3.495045155638689e-21	9.112288078523827e-19	2.773178333542453e-15	4.929065346662906e-14	4.535312123351056e-15
81400000	0.004823574176453591	1.883342076070751e-49	-1.7914215514749234e-45	1.5222643468326328e-11	9.800959977754334e-15	0.0003528516165811311	-3.495044189382189e-21	9.112288078523827e-19	2.773178333542453e-15	4.929065346662906e-14	4.535312123351056e-15
81500000	0.004823574176453591	1.883342076070751e-49	-1.7936239708164662e-45	1.5222643468326328e-11	9.800959977754334e-15	0.0003528516165811311	-3.495043223125689e-21	9.112288078523827e-19	2.773178333542453e-15	4.929065346662906e-14	4.535312123351056e-15
81600000	0.004823574176453591	1.883342076070751e-49	-1.7958263901580595e-45	1.5222643468326328e-11	9.800959977754334e-15	0.0003528516165811311	-3.495042256869189e-21	9.112288078523827e-19	2.773178333542453e-15	4.929065346662906e-14	4.535312123351056e-15
81700000	0.004823574176453591	1.883342076070751e-49	-1.7980288094997056e-45	1.5222643468326328e-11	9.800959977754334e-15	0.0003528516165811311	-3.495041290612689e-21	9.112288078523827e-19	2.773178333542453e-15	4.929065346662906e-14	4.535312123351056e-15
81800000	0.004823574176453591	1.883342076070751e-49	-1.8002312288414065e-45	1.5222643468326328e-11	9.800959977754334e-15	0.0003528516165811311	-3.495040324356189e-21	9.112288078523827e-19	2.773178333542453e-15	4.929065346662906e-14	4.535312123351056e-15
81900000	0.004823574176453591	1.883342076070751e-49	-1.802433648183165e-45	1.5222643468326328e-11	9.800959977754334e-15	0.0003528516165811311	-3.495039358099689e-21	9.112288078523827e-19	2.773178333542453e-15	4.929065346662906e-14	4.535312123351056e-15
82000000	0.004823574176453591	1.883342076070751e-49	-1.8046360675249825e-45	1.5222643468326328e-11	9.800959977754334e-15	0.0003528516165811311	-3.4950383918431886e-21	9.112288078523827e-19	2.773178333542453e-15	4.929065346662906e-14	4.535312123351056e-15
82100000	0.004823574176453591	1.883342076070751e-49	-1.8068384868668617e-45	1.5222643468326328e-11	9.800959977754334e-15	0.0003528516165811311	-3.4950374255866885e-21	9.112288078523827e-19	2.773178333542453e-15	4.929065346662906e-14	4.535312123351056e-15
82200000	0.004823574176453591	1.883342076070751e-49	-1.809040906208805e-45	1.5222643468326328e-11	9.800959977754334e-15	0.0003528516165811311	-3.4950364593301884e-21	9.112288078523827e-19	2.773178333542453e-15	4.929065346662906e-14	4.535312123351056e-15
82300000	0.004823574176453591	1.883342076070751e-49	-1.811243325550814e-45	1.5222643468326328e-11	9.800959977754334e-15	0.0003528516165811311	-3.495035493073688e-21	9.112288078523827e-19	2.773178333542453e-15	4.929065346662906e-14	4.535312123351056e-15
82400000	0.004823574176453591	1.883342076070751e-49	-1.8134457448928913e-45	1.5222643468326328e-11	9.800959977754334e-15	0.0003528516165811311	-3.495034526817188e-21	9.112288078523827e-19	2.773178333542453e-15	4.929065346662906e-14	4.535312123351056e-15
82500000	0.004823574176453591	1.883342076070751e-49	-1.8156481642350387e-45	1.5222643468326328e-11	9.800959977754334e-15	0.0003528516165811311	-3.495033560560688e-21	9.112288078523827e-19	2.773178333542453e-15	4.929065346662906e-14	4.535312123351056e-15
82600000	0.004823574176453591	1.883342076070751e-49	-1.8178505835772035e-45	1.5222643468326328e-11	9.800959977754334e-15	0.0003528516165811311	-3.495032594304188e-21	9.112288078523827e-19	2.773178333542453e-15	4.929065346662906e-14	4.535312123351056e-15
82700000	0.004823574176453591	1.883342076070751e-49	-1.8200530029192146e-45	1.5222643468326328e-11	9.800959977754334e-15	0.0003528516165811311	-3.495031628047688e-21	9.112288078523827e-19	2.773178333542453e-15	4.929065346662906e-14	4.535312123351056e-15
82800000	0.004823574176453591	1.883342076070751e-49	-1.8222554222610626e-45	1.5222643468326328e-11	9.800959977754334e-15	0.0003528516165811311	-3.495030661791188e-21	9.112288078523827e-19	2.773178333542453e-15	4.929065346662906e-14	4.535312123351056e-15
82900000	0.004823574176453591	1.883342076070751e-49	-1.8244578416027508e-45	1.5222643468326328e-11	9.800959977754334e-15	0.0003528516165811311	-3.495029695534688e-21	9.112288078523827e-19	2.773178333542453e-15	4.929065346662906e-14	4.535312123351056e-15
83000000	0.004823574176453591	1.883342076070751e-49	-1.8266602609442815e-45	1.5222643468326328e-11	9.800959977754334e-15	0.0003528516165811311	-3.495028729278188e-21	9.112288078523827e-19	2.773178333542453e-15	4.929065346662906e-14	4.535312123351056e-15
83100000	0.004823574176453591	1.883342076070751e-49	-1.8288626802856578e-45	1.5222643468326328e-11	9.800959977754334e-15	0.0003528516165811311	-3.495027763021688e-21	9.112288078523827e-19	2.773178333542453e-15	4.929065346662906e-14	4.535312123351056e-15
83200000	0.004823574176453591	1.883342076070751e-49	-1.831065099626883e-45	1.5222643468326328e-11	9.800959977754334e-15	0.0003528516165811311	-3.495026796765188e-21	9.112288078523827e-19	2.773178333542453e-15	4.929065346662906e-14	4.535312123351056e-15
83300000	0.004823574176453591	1.883342076070751e-49	-1.8332675189679594e-45	1.5222643468326328e-11	9.800959977754334e-15	0.0003528516165811311	-3.495025830508688e-21	9.112288078523827e-19	2.773178333542453e-15	4.929065346662906e-14	4.535312123351056e-15
83400000	0.004823574176453591	1.883342076070751e-49	-1.83546993830889e-45	1.5222643468326328e-11	9.800959977754334e-15	0.0003528516165811311	-3.4950248642521876e-21	9.112288078523827e-19	2.773178333542453e-15	4.929065346662906e-14	4.535312123351056e-15
83500000	0.004823574176453591	1.883342076070751e-49	-1.8376723576496778e-45	1.5222643468326328e-11	9.800959977754334e-15	0.0003528516165811311	-3.4950238979956875e-21	9.112288078523827e-19	2.773178333542453e-15	4.929065346662906e-14	4.535312123351056e-15
83600000	0.004823574176453591	1.883342076070751e-49	-1.8398747769903258e-45	1.5222643468326328e-11	9.800959977754334e-15	0.0003528516165811311	-3.4950229317391875e-21	9.112288078523827e-19	2.773178333542453e-15	4.929065346662906e-14	4.535312123351056e-15
83700000	0.004823574176453591	1.883342076070751e-49	-1.8420771963308368e-45	1.5222643468326328e-11	9.800959977754334e-15	0.0003528516165811311	-3.4950219654826874e-21	9.112288078523827e-19	2.773178333542453e-15	4.929065346662906e-14	4.535312123351056e-15
83800000	0.004823574176453591	1.883342076070751e-49	-1.8442796156712135e-45	1.5222643468326328e-11	9.800959977754334e-15	0.0003528516165811311	-3.495020999226187e-21	9.112288078523827e-19	2.773178333542453e-15	4.929065346662906e-14	4.535312123351056e-15
83900000	0.004823574176453591	1.883342076070751e-49	-1.846482035011459e-45	1.5222643468326328e-11	9.800959977754334e-15	0.0003528516165811311	-3.495020032969687e-21	9.112288078523827e-19	2.773178333542453e-15	4.929065346662906e-14	4.535312123351056e-15
84000000	0.004823574176453591	1.883342076070751e-49	-1.848684454351576e-45	1.5222643468326328e-11	9.800959977754334e-15	0.0003528516165811311	-3.495019066713187e-21	9.112288078523827e-19	2.773178333542453e-15	4.929065346662906e-14	4.535312123351056e-15
84100000	0.004823574176453591	1.883342076070751e-49	-1.8508868736915677e-45	1.5222643468326328e-11	9.800959977754334e-15	0.0003528516165811311	-3.495018100456687e-21	9.112288078523827e-19	2.773178333542453e-15	4.929065346662906e-14	4.535312123351056e-15
84200000	0.004823574176453591	1.883342076070751e-49	-1.8530892930314365e-45	1.5222643468326328e-11	9.800959977754334e-15	0.0003528516165811311	-3.495017134200187e-21	9.112288078523827e-19	2.773178333542453e-15	4.929065346662906e-14	4.535312123351056e-15
84300000	0.004823574176453591	1.883342076070751e-49	-1.8552917123711855e-45	1.5222643468326328e-11	9.800959977754334e-15	0.0003528516165811311	-3.495016167943687e-21	9.112288078523827e-19	2.773178333542453e-15	4.929065346662906e-14	4.535312123351056e-15
84400000	0.004823574176453591	1.883342076070751e-49	-1.857494131710818e-45	1.5222643468326328e-11	9.800959977754334e-15	0.0003528516165811311	-3.495015201687187e-21	9.112288078523827e-19	2.773178333542453e-15	4.929065346662906e-14	4.535312123351056e-15
84500000	0.004823574176453591	1.883342076070751e-49	-1.859696551050336e-45	1.5222643468326328e-11	9.800959977754334e-15	0.0003528516165811311	-3.495014235430687e-21	9.112288078523827e-19	2.773178333542453e-15	4.929065346662906e-14	4.535312123351056e-15
84600000	0.004823574176453591	1.883342076070751e-49	-1.8618989703897435e-45	1.5222643468326328e-11	9.800959977754334e-15	0.0003528516165811311	-3.495013269174187e-21	9.112288078523827e-19	2.773178333542453e-15	4.929065346662906e-14	4.535312123351056e-15
84700000	0.004823574176453591	1.883342076070751e-49	-1.8641013897290423e-45	1.5222643468326328e-11	9.800959977754334e-15	0.0003528516165811311	-3.495012302917687e-21	9.112288078523827e-19	2.773178333542453e-15	4.929065346662906e-14	4.535312123351056e-15
84800000	0.004823574176453591	1.883342076070751e-49	-1.866303809068236e-45	1.5222643468326328e-11	9.800959977754334e-15	0.0003528516165811311	-3.495011336661187e-21	9.112288078523827e-19	2.773178333542453e-15	4.929065346662906e-14	4.535312123351056e-15
84900000	0.004823574176453591	1.883342076070751e-49	-1.868506228407327e-45	1.5222643468326328e-11	9.800959977754334e-15	0.0003528516165811311	-3.4950103704046866e-21	9.112288078523827e-19	2.773178333542453e-15	4.929065346662906e-14	4.535312123351056e-15
85000000	0.004823574176453591	1.883342076070751e-49	-1.8707086477463186e-45	1.5222643468326328e-11	9.800959977754334e-15	0.0003528516165811311	-3.4950094041481865e-21	9.112288078523827e-19	2.773178333542453e-15	4.929065346662906e-14	4.535312123351056e-15
85100000	0.004823574176453591	1.883342076070751e-49	-1.8729110670852135e-45	1.5222643468326328e-11	9.800959977754334e-15	0.0003528516165811311	-3.4950084378916864e-21	9.112288078523827e-19	2.773178333542453e-15	4.929065346662906e-14	4.535312123351056e-15
85200000	0.004823574176453591	1.883342076070751e-49	-1.8751134864240145e-45	1.5222643468326328e-11	9.800959977754334e-15	0.0003528516165811311	-3.4950074716351864e-21	9.112288078523827e-19	2.773178333542453e-15	4.929065346662906e-14	4.535312123351056e-15
85300000	0.004823574176453591	1.883342076070751e-49	-1.8773159057627246e-45	1.5222643468326328e-11	9.800959977754334e-15	0.0003528516165811311	-3.495006505378686e-21	9.112288078523827e-19	2.773178333542453e-15	4.929065346662906e-14	4.535312123351056e-15
85400000	0.004823574176453591	1.883342076070751e-49	-1.8795183251013466e-45	1.5222643468326328e-11	9.800959977754334e-15	0.0003528516165811311	-3.495005539122186e-21	9.112288078523827e-19	2.773178333542453e-15	4.929065346662906e-14	4.535312123351056e-15
85500000	0.004823574176453591	1.883342076070751e-49	-1.8817207444398834e-45	1.5222643468326328e-11	9.800959977754334e-15	0.0003528516165811311	-3.495004572865686e-21	9.112288078523827e-19	2.773178333542453e-15	4.929065346662906e-14	4.535312123351056e-15
85600000	0.004823574176453591	1.883342076070751e-49	-1.883923163778338e-45	1.5222643468326328e-11	9.800959977754334e-15	0.0003528516165811311	-3.495003606609186e-21	9.112288078523827e-19	2.773178333542453e-15	4.929065346662906e-14	4.535312123351056e-15
85700000	0.004823574176453591	1.883342076070751e-49	-1.8861255831167134e-45	1.5222643468326328e-11	9.800959977754334e-15	0.0003528516165811311	-3.495002640352686e-21	9.112288078523827e-19	2.773178333542453e-15	4.929065346662906e-14	4.535312123351056e-15
85800000	0.004823574176453591	1.883342076070751e-49	-1.8883280024550118e-45	1.5222643468326328e-11	9.800959977754334e-15	0.0003528516165811311	-3.495001674096186e-21	9.112288078523827e-19	2.773178333542453e-15	4.929065346662906e-14	4.535312123351056e-15
85900000	0.004823574176453591	1.883342076070751e-49	-1.890530421793237e-45	1.5222643468326328e-11	9.800959977754334e-15	0.0003528516165811311	-3.495000707839686e-21	9.112288078523827e-19	2.773178333542453e-15	4.929065346662906e-14	4.535312123351056e-15
86000000	0.004823574176453591	1.883342076070751e-49	-1.8927328411313912e-45	1.5222643468326328e-11	9.800959977754334e-15	0.0003528516165811311	-3.494999741583186e-21	9.112288078523827e-19	2.773178333542453e-15	4.929065346662906e-14	4.535312123351056e-15
86100000	0.004823574176453591	1.883342076070751e-49	-1.8949352604694778e-45	1.5222643468326328e-11	9.800959977754334e-15	0.0003528516165811311	-3.494998775326686e-21	9.112288078523827e-19	2.773178333542453e-15	4.929065346662906e-14	4.535312123351056e-15
86200000	0.004823574176453591	1.883342076070751e-49	-1.897137679807499e-45	1.5222643468326328e-11	9.800959977754334e-15	0.0003528516165811311	-3.494997809070186e-21	9.112288078523827e-19	2.773178333542453e-15	4.929065346662906e-14	4.535312123351056e-15
86300000	0.004823574176453591	1.883342076070751e-49	-1.8993400991454583e-45	1.5222643468326328e-11	9.800959977754334e-15	0.0003528516165811311	-3.494996842813686e-21	9.112288078523827e-19	2.773178333542453e-15	4.929065346662906e-14	4.535312123351056e-15
86400000	0.004823574176453591	1.883342076070751e-49	-1.9015425184833585e-45	1.5222643468326328e-11	9.800959977754334e-15	0.0003528516165811311	-3.4949958765571856e-21	9.112288078523827e-19	2.773178333542453e-15	4.929065346662906e-14	4.535312123351056e-15
86500000	0.004823574176453591	1.883342076070751e-49	-1.9037449378212024e-45	1.5222643468326328e-11	9.800959977754334e-15	0.0003528516165811311	-3.4949949103006855e-21	9.112288078523827e-19	2.773178333542453e-15	4.929065346662906e-14	4.535312123351056e-15
86600000	0.004823574176453591	1.883342076070751e-49	-1.9059473571589927e-45	1.5222643468326328e-11	9.800959977754334e-15	0.0003528516165811311	-3.4949939440441854e-21	9.112288078523827e-19	2.773178333542453e-15	4.9290653466629066e-14	4.535312123351056e-15
86700000	0.004823574176453591	1.883342076070751e-49	-1.9081497764967324e-45	1.5222643468326328e-11	9.800959977754334e-15	0.0003528516165811311	-3.494992977787685e-21	9.112288078523827e-19	2.773178333542453e-15	4.9290653466629066e-14	4.535312123351056e-15
86800000	0.004823574176453591	1.883342076070751e-49	-1.9103521958344244e-45	1.5222643468326328e-11	9.800959977754334e-15	0.0003528516165811311	-3.494992011531185e-21	9.112288078523827e-19	2.773178333542453e-15	4.9290653466629066e-14	4.535312123351056e-15
86900000	0.004823574176453591	1.883342076070751e-49	-1.9125546151720716e-45	1.5222643468326328e-11	9.800959977754334e-15	0.0003528516165811311	-3.494991045274685e-21	9.112288078523827e-19	2.773178333542453e-15	4.9290653466629066e-14	4.535312123351056e-15
87000000	0.004823574176453591	1.883342076070751e-49	-1.9147570345096768e-45	1.5222643468326328e-11	9.800959977754334e-15	0.0003528516165811311	-3.494990079018185e-21	9.112288078523827e-19	2.773178333542453e-15	4.9290653466629066e-14	4.535312123351056e-15
87100000	0.004823574176453591	1.883342076070751e-49	-1.916959453847243e-45	1.5222643468326328e-11	9.800959977754334e-15	0.0003528516165811311	-3.494989112761685e-21	9.112288078523827e-19	2.773178333542453e-15	4.9290653466629066e-14	4.535312123351056e-15
87200000	0.004823574176453591	1.883342076070751e-49	-1.919161873184773e-45	1.5222643468326328e-11	9.800959977754334e-15	0.0003528516165811311	-3.494988146505185e-21	9.112288078523827e-19	2.773178333542453e-15	4.9290653466629066e-14	4.535312123351056e-15
87300000	0.004823574176453591	1.883342076070751e-49	-1.92136429252227e-45	1.5222643468326328e-11	9.800959977754334e-15	0.0003528516165811311	-3.494987180248685e-21	9.112288078523827e-19	2.773178333542453e-15	4.9290653466629066e-14	4.535312123351056e-15
87400000	0.004823574176453591	1.883342076070751e-49	-1.923566711859736e-45	1.5222643468326328e-11	9.800959977754334e-15	0.0003528516165811311	-3.494986213992185e-21	9.112288078523827e-19	2.773178333542453e-15	4.9290653466629066e-14	4.535312123351056e-15
87500000	0.004823574176453591	1.883342076070751e-49	-1.925769131197175e-45	1.5222643468326328e-11	9.800959977754334e-15	0.0003528516165811311	-3.494985247735685e-21	9.112288078523827e-19	2.773178333542453e-15	4.9290653466629066e-14	4.535312123351056e-15
87600000	0.004823574176453591	1.883342076070751e-49	-1.9279715505345893e-45	1.5222643468326328e-11	9.800959977754334e-15	0.0003528516165811311	-3.494984281479185e-21	9.112288078523827e-19	2.773178333542453e-15	4.9290653466629066e-14	4.535312123351056e-15
87700000	0.004823574176453591	1.883342076070751e-49	-1.9301739698719817e-45	1.5222643468326328e-11	9.800959977754334e-15	0.0003528516165811311	-3.494983315222685e-21	9.112288078523827e-19	2.773178333542453e-15	4.9290653466629066e-14	4.535312123351056e-15
87800000	0.004823574176453591	1.883342076070751e-49	-1.9323763892093554e-45	1.5222643468326328e-11	9.800959977754334e-15	0.0003528516165811311	-3.4949823489661846e-21	9.112288078523827e-19	2.773178333542453e-15	4.9290653466629066e-14	4.535312123351056e-15
87900000	0.004823574176453591	1.883342076070751e-49	-1.934578808546713e-45	1.5222643468326328e-11	9.800959977754334e-15	0.0003528516165811311	-3.4949813827096845e-21	9.112288078523827e-19	2.773178333542453e-15	4.9290653466629066e-14	4.535312123351056e-15
88000000	0.004823574176453591	1.883342076070751e-49	-1.9367812278840574e-45	1.5222643468326328e-11	9.800959977754334e-15	0.0003528516165811311	-3.4949804164531845e-21	9.112288078523827e-19	2.773178333542453e-15	4.9290653466629066e-14	4.535312123351056e-15
88100000	0.004823574176453591	1.8833420760707508e-49	-1.9389836472213916e-45	1.5222643468326328e-11	9.800959977754334e-15	0.0003528516165811311	-3.4949794501966844e-21	9.112288078523827e-19	2.773178333542453e-15	4.9290653466629066e-14	4.535312123351056e-15
88200000	0.004823574176453591	1.8833420760707508e-49	-1.9411860665587187e-45	1.5222643468326328e-11	9.800959977754334e-15	0.0003528516165811311	-3.494978483940184e-21	9.112288078523827e-19	2.773178333542453e-15	4.9290653466629066e-14	4.535312123351056e-15
88300000	0.004823574176453591	1.8833420760707508e-49	-1.943388485896041e-45	1.5222643468326328e-11	9.800959977754334e-15	0.0003528516165811311	-3.494977517683684e-21	9.112288078523827e-19	2.773178333542453e-15	4.9290653466629066e-14	4.535312123351056e-15
88400000	0.004823574176453591	1.8833420760707508e-49	-1.9455909052333622e-45	1.5222643468326328e-11	9.800959977754334e-15	0.0003528516165811311	-3.494976551427184e-21	9.112288078523827e-19	2.773178333542453e-15	4.9290653466629066e-14	4.535312123351056e-15
88500000	0.004823574176453591	1.8833420760707508e-49	-1.9477933245706842e-45	1.5222643468326328e-11	9.800959977754334e-15	0.0003528516165811311	-3.494975585170684e-21	9.112288078523827e-19	2.773178333542453e-15	4.9290653466629066e-14	4.535312123351056e-15
88600000	0.004823574176453591	1.8833420760707508e-49	-1.9499957439080107e-45	1.5222643468326328e-11	9.800959977754334e-15	0.0003528516165811311	-3.494974618914184e-21	9.112288078523827e-19	2.773178333542453e-15	4.9290653466629066e-14	4.535312123351056e-15
88700000	0.004823574176453591	1.8833420760707508e-49	-1.9521981632453442e-45	1.5222643468326328e-11	9.800959977754334e-15	0.0003528516165811311	-3.494973652657684e-21	9.112288078523827e-19	2.773178333542453e-15	4.9290653466629066e-14	4.535312123351056e-15
88800000	0.004823574176453591	1.8833420760707508e-49	-1.9544005825826875e-45	1.5222643468326328e-11	9.800959977754334e-15	0.0003528516165811311	-3.494972686401184e-21	9.112288078523827e-19	2.773178333542453e-15	4.9290653466629066e-14	4.535312123351056e-15
88900000	0.004823574176453591	1.8833420760707508e-49	-1.9566030019200438e-45	1.5222643468326328e-11	9.800959977754334e-15	0.0003528516165811311	-3.494971720144684e-21	9.112288078523827e-19	2.773178333542453e-15	4.9290653466629066e-14	4.535312123351056e-15
89000000	0.004823574176453591	1.8833420760707508e-49	-1.9588054212574156e-45	1.5222643468326328e-11	9.800959977754334e-15	0.0003528516165811311	-3.494970753888184e-21	9.112288078523827e-19	2.773178333542453e-15	4.9290653466629066e-14	4.535312123351056e-15
89100000	0.004823574176453591	1.8833420760707508e-49	-1.9610078405948064e-45	1.5222643468326328e-11	9.800959977754334e-15	0.0003528516165811311	-3.494969787631684e-21	9.112288078523827e-19	2.773178333542453e-15	4.9290653466629066e-14	4.535312123351056e-15
89200000	0.004823574176453591	1.8833420760707508e-49	-1.9632102599322184e-45	1.5222643468326328e-11	9.800959977754334e-15	0.0003528516165811311	-3.494968821375184e-21	9.112288078523827e-19	2.773178333542453e-15	4.9290653466629066e-14	4.535312123351056e-15
89300000	0.004823574176453591	1.8833420760707508e-49	-1.9654126792696547e-45	1.5222643468326328e-11	9.800959977754334e-15	0.0003528516165811311	-3.4949678551186836e-21	9.112288078523827e-19	2.773178333542453e-15	4.9290653466629066e-14	4.535312123351056e-15
89400000	0.004823574176453591	1.8833420760707508e-49	-1.9676150986071183e-45	1.5222643468326328e-11	9.800959977754334e-15	0.0003528516165811311	-3.4949668888621835e-21	9.112288078523827e-19	2.773178333542453e-15	4.9290653466629066e-14	4.535312123351056e-15
89500000	0.004823574176453591	1.8833420760707508e-49	-1.969817517944612e-45	1.5222643468326328e-11	9.800959977754334e-15	0.0003528516165811311	-3.4949659226056834e-21	9.112288078523827e-19	2.773178333542453e-15	4.9290653466629066e-14	4.535312123351056e-15
89600000	0.004823574176453591	1.8833420760707508e-49	-1.972019937282139e-45	1.5222643468326328e-11	9.800959977754334e-15	0.0003528516165811311	-3.494964956349183e-21	9.112288078523827e-19	2.773178333542453e-15	4.9290653466629066e-14	4.535312123351056e-15
89700000	0.004823574176453591	1.8833420760707508e-49	-1.9742223566197018e-45	1.5222643468326328e-11	9.800959977754334e-15	0.0003528516165811311	-3.494963990092683e-21	9.112288078523827e-19	2.773178333542453e-15	4.9290653466629066e-14	4.535312123351056e-15
89800000	0.004823574176453591	1.8833420760707508e-49	-1.976424775957303e-45	1.5222643468326328e-11	9.800959977754334e-15	0.0003528516165811311	-3.494963023836183e-21	9.112288078523827e-19	2.773178333542453e-15	4.9290653466629066e-14	4.535312123351056e-15
89900000	0.004823574176453591	1.8833420760707508e-49	-1.9786271952949462e-45	1.5222643468326328e-11	9.800959977754334e-15	0.0003528516165811311	-3.494962057579683e-21	9.112288078523827e-19	2.773178333542453e-15	4.9290653466629066e-14	4.535312123351056e-15
90000000	0.004823574176453591	1.8833420760707508e-49	-1.9808296146326338e-45	1.5222643468326328e-11	9.800959977754334e-15	0.0003528516165811311	-3.494961091323183e-21	9.112288078523827e-19	2.773178333542453e-15	4.9290653466629066e-14	4.535312123351056e-15
90100000	0.004823574176453591	1.8833420760707508e-49	-1.983032033970369e-45	1.5222643468326328e-11	9.800959977754334e-15	0.0003528516165811311	-3.494960125066683e-21	9.112288078523827e-19	2.773178333542453e-15	4.9290653466629066e-14	4.535312123351056e-15
90200000	0.004823574176453591	1.8833420760707508e-49	-1.9852344533081545e-45	1.5222643468326328e-11	9.800959977754334e-15	0.0003528516165811311	-3.494959158810183e-21	9.112288078523827e-19	2.773178333542453e-15	4.9290653466629066e-14	4.535312123351056e-15
90300000	0.004823574176453591	1.8833420760707508e-49	-1.987436872645993e-45	1.5222643468326328e-11	9.800959977754334e-15	0.0003528516165811311	-3.494958192553683e-21	9.112288078523827e-19	2.773178333542453e-15	4.9290653466629066e-14	4.535312123351056e-15
90400000	0.004823574176453591	1.8833420760707508e-49	-1.9896392919838876e-45	1.5222643468326328e-11	9.800959977754334e-15	0.0003528516165811311	-3.494957226297183e-21	9.112288078523827e-19	2.773178333542453e-15	4.9290653466629066e-14	4.535312123351056e-15
90500000	0.004823574176453591	1.8833420760707508e-49	-1.9918417113218413e-45	1.5222643468326328e-11	9.800959977754334e-15	0.0003528516165811311	-3.494956260040683e-21	9.112288078523827e-19	2.773178333542453e-15	4.9290653466629066e-14	4.535312123351056e-15
90600000	0.004823574176453591	1.8833420760707508e-49	-1.9940441306598566e-45	1.5222643468326328e-11	9.800959977754334e-15	0.0003528516165811311	-3.494955293784183e-21	9.112288078523827e-19	2.773178333542453e-15	4.9290653466629066e-14	4.535312123351056e-15
90700000	0.004823574176453591	1.8833420760707508e-49	-1.996246549997937e-45	1.5222643468326328e-11	9.800959977754334e-15	0.0003528516165811311	-3.4949543275276826e-21	9.112288078523827e-19	2.773178333542453e-15	4.9290653466629066e-14	4.535312123351056e-15
90800000	0.004823574176453591	1.8833420760707508e-49	-1.9984489693360848e-45	1.5222643468326328e-11	9.800959977754334e-15	0.0003528516165811311	-3.4949533612711825e-21	9.112288078523827e-19	2.773178333542453e-15	4.9290653466629066e-14	4.535312123351056e-15
90900000	0.004823574176453591	1.8833420760707508e-49	-2.000651388674303e-45	1.5222643468326328e-11	9.800959977754334e-15	0.0003528516165811311	-3.4949523950146825e-21	9.112288078523827e-19	2.773178333542453e-15	4.9290653466629066e-14	4.535312123351056e-15
91000000	0.004823574176453591	1.8833420760707508e-49	-2.0028538080125946e-45	1.5222643468326328e-11	9.800959977754334e-15	0.0003528516165811311	-3.4949514287581824e-21	9.112288078523827e-19	2.773178333542453e-15	4.9290653466629066e-14	4.535312123351056e-15
91100000	0.004823574176453591	1.8833420760707508e-49	-2.0050562273509625e-45	1.5222643468326328e-11	9.800959977754334e-15	0.0003528516165811311	-3.494950462501682e-21	9.112288078523827e-19	2.773178333542453e-15	4.9290653466629066e-14	4.535312123351056e-15
91200000	0.004823574176453591	1.8833420760707508e-49	-2.0072586466894093e-45	1.5222643468326328e-11	9.800959977754334e-15	0.0003528516165811311	-3.494949496245182e-21	9.112288078523827e-19	2.773178333542453e-15	4.9290653466629066e-14	4.535312123351056e-15
91300000	0.004823574176453591	1.8833420760707508e-49	-2.009461066027924e-45	1.5222643468326328e-11	9.800959977754334e-15	0.0003528516165811311	-3.494948529988682e-21	9.112288078523827e-19	2.773178333542453e-15	4.9290653466629066e-14	4.535312123351056e-15
91400000	0.004823574176453591	1.8833420760707508e-49	-2.0116634853663264e-45	1.5222643468326328e-11	9.800959977754334e-15	0.0003528516165811311	-3.494947563732182e-21	9.112288078523827e-19	2.773178333542453e-15	4.9290653466629066e-14	4.535312123351056e-15
91500000	0.004823574176453591	1.8833420760707508e-49	-2.013865904704565e-45	1.5222643468326328e-11	9.800959977754334e-15	0.0003528516165811311	-3.494946597475682e-21	9.112288078523827e-19	2.773178333542453e-15	4.9290653466629066e-14	4.535312123351056e-15
91600000	0.004823574176453591	1.8833420760707508e-49	-2.0160683240426424e-45	1.5222643468326328e-11	9.800959977754334e-15	0.0003528516165811311	-3.494945631219182e-21	9.112288078523827e-19	2.773178333542453e-15	4.9290653466629066e-14	4.535312123351056e-15
91700000	0.004823574176453591	1.8833420760707508e-49	-2.018270743380562e-45	1.5222643468326328e-11	9.800959977754334e-15	0.0003528516165811311	-3.494944664962682e-21	9.112288078523827e-19	2.773178333542453e-15	4.9290653466629066e-14	4.535312123351056e-15
91800000	0.004823574176453591	1.8833420760707508e-49	-2.0204731627183257e-45	1.5222643468326328e-11	9.800959977754334e-15	0.0003528516165811311	-3.494943698706182e-21	9.112288078523827e-19	2.773178333542453e-15	4.9290653466629066e-14	4.535312123351056e-15
91900000	0.004823574176453591	1.8833420760707508e-49	-2.0226755820559372e-45	1.5222643468326328e-11	9.800959977754334e-15	0.0003528516165811311	-3.494942732449682e-21	9.112288078523827e-19	2.773178333542453e-15	4.9290653466629066e-14	4.535312123351056e-15
92000000	0.004823574176453591	1.8833420760707508e-49	-2.024878001393399e-45	1.5222643468326328e-11	9.800959977754334e-15	0.0003528516165811311	-3.494941766193182e-21	9.112288078523827e-19	2.773178333542453e-15	4.9290653466629066e-14	4.535312123351056e-15
92100000	0.004823574176453591	1.8833420760707508e-49	-2.0270804207307145e-45	1.5222643468326328e-11	9.800959977754334e-15	0.0003528516165811311	-3.494940799936682e-21	9.112288078523827e-19	2.773178333542453e-15	4.9290653466629066e-14	4.535312123351056e-15
92200000	0.004823574176453591	1.8833420760707508e-49	-2.0292828400678856e-45	1.5222643468326328e-11	9.800959977754334e-15	0.0003528516165811311	-3.4949398336801816e-21	9.112288078523827e-19	2.773178333542453e-15	4.9290653466629066e-14	4.535312123351056e-15
92300000	0.004823574176453591	1.8833420760707508e-49	-2.0314852594049165e-45	1.5222643468326328e-11	9.800959977754334e-15	0.0003528516165811311	-3.4949388674236815e-21	9.112288078523827e-19	2.773178333542453e-15	4.9290653466629066e-14	4.535312123351056e-15
92400000	0.004823574176453591	1.8833420760707508e-49	-2.0336876787418088e-45	1.5222643468326328e-11	9.800959977754334e-15	0.0003528516165811311	-3.4949379011671815e-21	9.112288078523827e-19	2.773178333542453e-15	4.9290653466629066e-14	4.535312123351056e-15
92500000	0.004823574176453591	1.8833420760707508e-49	-2.0358900980785662e-45	1.5222643468326328e-11	9.800959977754334e-15	0.0003528516165811311	-3.4949369349106814e-21	9.112288078523827e-19	2.773178333542453e-15	4.9290653466629066e-14	4.535312123351056e-15
92600000	0.004823574176453591	1.8833420760707508e-49	-2.0380925174151912e-45	1.5222643468326328e-11	9.800959977754334e-15	0.0003528516165811311	-3.494935968654181e-21	9.112288078523827e-19	2.773178333542453e-15	4.9290653466629066e-14	4.535312123351056e-15
92700000	0.004823574176453591	1.8833420760707508e-49	-2.040294936751687e-45	1.5222643468326328e-11	9.800959977754334e-15	0.0003528516165811311	-3.494935002397681e-21	9.112288078523827e-19	2.773178333542453e-15	4.9290653466629066e-14	4.535312123351056e-15
92800000	0.004823574176453591	1.8833420760707508e-49	-2.0424973560880562e-45	1.5222643468326328e-11	9.800959977754334e-15	0.0003528516165811311	-3.494934036141181e-21	9.112288078523827e-19	2.773178333542453e-15	4.9290653466629066e-14	4.535312123351056e-15
92900000	0.004823574176453591	1.8833420760707508e-49	-2.044699775424302e-45	1.5222643468326328e-11	9.800959977754334e-15	0.0003528516165811311	-3.494933069884681e-21	9.112288078523827e-19	2.773178333542453e-15	4.9290653466629066e-14	4.535312123351056e-15
93000000	0.004823574176453591	1.8833420760707508e-49	-2.0469021947604268e-45	1.5222643468326328e-11	9.800959977754334e-15	0.0003528516165811311	-3.494932103628181e-21	9.112288078523827e-19	2.773178333542453e-15	4.9290653466629066e-14	4.535312123351056e-15
93100000	0.004823574176453591	1.8833420760707508e-49	-2.0491046140964336e-45	1.5222643468326328e-11	9.800959977754334e-15	0.0003528516165811311	-3.494931137371681e-21	9.112288078523827e-19	2.773178333542453e-15	4.9290653466629066e-14	4.535312123351056e-15
93200000	0.004823574176453591	1.8833420760707508e-49	-2.051307033432326e-45	1.5222643468326328e-11	9.800959977754334e-15	0.0003528516165811311	-3.494930171115181e-21	9.112288078523827e-19	2.773178333542453e-15	4.9290653466629066e-14	4.535312123351056e-15
93300000	0.004823574176453591	1.8833420760707508e-49	-2.0535094527681056e-45	1.5222643468326328e-11	9.800959977754334e-15	0.0003528516165811311	-3.494929204858681e-21	9.112288078523827e-19	2.773178333542453e-15	4.9290653466629066e-14	4.535312123351056e-15
93400000	0.004823574176453591	1.8833420760707508e-49	-2.0557118721037764e-45	1.5222643468326328e-11	9.800959977754334e-15	0.0003528516165811311	-3.494928238602181e-21	9.112288078523827e-19	2.773178333542453e-15	4.9290653466629066e-14	4.535312123351056e-15
93500000	0.004823574176453591	1.8833420760707508e-49	-2.0579142914393408e-45	1.5222643468326328e-11	9.800959977754334e-15	0.0003528516165811311	-3.494927272345681e-21	9.112288078523827e-19	2.773178333542453e-15	4.9290653466629066e-14	4.535312123351056e-15
93600000	0.004823574176453591	1.8833420760707508e-49	-2.060116710774802e-45	1.5222643468326328e-11	9.800959977754334e-15	0.0003528516165811311	-3.4949263060891814e-21	9.112288078523827e-19	2.773178333542453e-15	4.9290653466629066e-14	4.535312123351056e-15
93700000	0.004823574176453591	1.8833420760707508e-49	-2.0623191301101624e-45	1.5222643468326328e-11	9.800959977754334e-15	0.0003528516165811311	-3.494925339832681e-21	9.112288078523827e-19	2.773178333542453e-15	4.9290653466629066e-14	4.535312123351056e-15
93800000	0.004823574176453591	1.8833420760707508e-49	-2.064521549445425e-45	1.5222643468326328e-11	9.800959977754334e-15	0.0003528516165811311	-3.494924373576181e-21	9.112288078523827e-19	2.773178333542453e-15	4.9290653466629066e-14	4.535312123351056e-15
93900000	0.004823574176453591	1.8833420760707508e-49	-2.066723968780593e-45	1.5222643468326328e-11	9.800959977754334e-15	0.0003528516165811311	-3.494923407319681e-21	9.112288078523827e-19	2.773178333542453e-15	4.9290653466629066e-14	4.535312123351056e-15
94000000	0.004823574176453591	1.8833420760707508e-49	-2.068926388115669e-45	1.5222643468326328e-11	9.800959977754334e-15	0.0003528516165811311	-3.494922441063181e-21	9.112288078523827e-19	2.773178333542453e-15	4.9290653466629066e-14	4.535312123351056e-15
94100000	0.004823574176453591	1.8833420760707508e-49	-2.071128807450656e-45	1.5222643468326328e-11	9.800959977754334e-15	0.0003528516165811311	-3.494921474806681e-21	9.112288078523827e-19	2.773178333542453e-15	4.9290653466629066e-14	4.535312123351056e-15
94200000	0.004823574176453591	1.8833420760707508e-49	-2.073331226785557e-45	1.5222643468326328e-11	9.800959977754334e-15	0.0003528516165811311	-3.494920508550181e-21	9.112288078523827e-19	2.773178333542453e-15	4.9290653466629066e-14	4.535312123351056e-15
94300000	0.004823574176453591	1.8833420760707508e-49	-2.0755336461203746e-45	1.5222643468326328e-11	9.800959977754334e-15	0.0003528516165811311	-3.494919542293681e-21	9.112288078523827e-19	2.773178333542453e-15	4.9290653466629066e-14	4.535312123351056e-15
94400000	0.004823574176453591	1.8833420760707508e-49	-2.0777360654551116e-45	1.5222643468326328e-11	9.800959977754334e-15	0.0003528516165811311	-3.494918576037181e-21	9.112288078523827e-19	2.773178333542453e-15	4.9290653466629066e-14	4.535312123351056e-15
94500000	0.004823574176453591	1.8833420760707508e-49	-2.0799384847897715e-45	1.5222643468326328e-11	9.800959977754334e-15	0.0003528516165811311	-3.494917609780681e-21	9.112288078523827e-19	2.773178333542453e-15	4.9290653466629066e-14	4.535312123351056e-15
94600000	0.004823574176453591	1.8833420760707508e-49	-2.0821409041243567e-45	1.5222643468326328e-11	9.800959977754334e-15	0.0003528516165811311	-3.494916643524181e-21	9.112288078523827e-19	2.773178333542453e-15	4.9290653466629066e-14	4.535312123351056e-15
94700000	0.004823574176453591	1.8833420760707508e-49	-2.08434332345887e-45	1.5222643468326328e-11	9.800959977754334e-15	0.0003528516165811311	-3.494915677267681e-21	9.112288078523827e-19	2.773178333542453e-15	4.9290653466629066e-14	4.535312123351056e-15
94800000	0.004823574176453591	1.8833420760707508e-49	-2.0865457427933145e-45	1.5222643468326328e-11	9.800959977754334e-15	0.0003528516165811311	-3.4949147110111806e-21	9.112288078523827e-19	2.773178333542453e-15	4.9290653466629066e-14	4.535312123351056e-15
94900000	0.004823574176453591	1.8833420760707508e-49	-2.088748162127693e-45	1.5222643468326328e-11	9.800959977754334e-15	0.0003528516165811311	-3.4949137447546805e-21	9.112288078523827e-19	2.773178333542453e-15	4.9290653466629066e-14	4.535312123351056e-15
95000000	0.004823574176453591	1.8833420760707508e-49	-2.0909505814620085e-45	1.5222643468326328e-11	9.800959977754334e-15	0.0003528516165811311	-3.4949127784981804e-21	9.112288078523827e-19	2.773178333542453e-15	4.9290653466629066e-14	4.535312123351056e-15
95100000	0.004823574176453591	1.8833420760707508e-49	-2.093153000796264e-45	1.5222643468326328e-11	9.800959977754334e-15	0.0003528516165811311	-3.49491181224168e-21	9.112288078523827e-19	2.773178333542453e-15	4.9290653466629066e-14	4.535312123351056e-15
95200000	0.004823574176453591	1.8833420760707508e-49	-2.0953554201304617e-45	1.5222643468326328e-11	9.800959977754334e-15	0.0003528516165811311	-3.49491084598518e-21	9.112288078523827e-19	2.773178333542453e-15	4.9290653466629066e-14	4.535312123351056e-15
95300000	0.004823574176453591	1.8833420760707508e-49	-2.0975578394646053e-45	1.5222643468326328e-11	9.800959977754334e-15	0.0003528516165811311	-3.49490987972868e-21	9.112288078523827e-19	2.773178333542453e-15	4.9290653466629066e-14	4.535312123351056e-15
95400000	0.004823574176453591	1.8833420760707508e-49	-2.099760258798697e-45	1.5222643468326328e-11	9.800959977754334e-15	0.0003528516165811311	-3.49490891347218e-21	9.112288078523827e-19	2.773178333542453e-15	4.9290653466629066e-14	4.535312123351056e-15
95500000	0.004823574176453591	1.8833420760707508e-49	-2.1019626781327405e-45	1.5222643468326328e-11	9.800959977754334e-15	0.0003528516165811311	-3.49490794721568e-21	9.112288078523827e-19	2.773178333542453e-15	4.9290653466629066e-14	4.535312123351056e-15
95600000	0.004823574176453591	1.8833420760707508e-49	-2.104165097466738e-45	1.5222643468326328e-11	9.800959977754334e-15	0.0003528516165811311	-3.49490698095918e-21	9.112288078523827e-19	2.773178333542453e-15	4.9290653466629066e-14	4.535312123351056e-15
95700000	0.004823574176453591	1.8833420760707508e-49	-2.1063675168006924e-45	1.5222643468326328e-11	9.800959977754334e-15	0.0003528516165811311	-3.49490601470268e-21	9.112288078523827e-19	2.773178333542453e-15	4.9290653466629066e-14	4.535312123351056e-15
95800000	0.004823574176453591	1.8833420760707508e-49	-2.108569936134607e-45	1.5222643468326328e-11	9.800959977754334e-15	0.0003528516165811311	-3.49490504844618e-21	9.112288078523827e-19	2.773178333542453e-15	4.9290653466629066e-14	4.535312123351056e-15
95900000	0.004823574176453591	1.8833420760707508e-49	-2.1107723554684844e-45	1.5222643468326328e-11	9.800959977754334e-15	0.0003528516165811311	-3.49490408218968e-21	9.112288078523827e-19	2.773178333542453e-15	4.9290653466629066e-14	4.535312123351056e-15
96000000	0.004823574176453591	1.8833420760707508e-49	-2.1129747748023275e-45	1.5222643468326328e-11	9.800959977754334e-15	0.0003528516165811311	-3.49490311593318e-21	9.112288078523827e-19	2.773178333542453e-15	4.9290653466629066e-14	4.535312123351056e-15
96100000	0.004823574176453591	1.8833420760707508e-49	-2.115177194136139e-45	1.5222643468326328e-11	9.800959977754334e-15	0.0003528516165811311	-3.49490214967668e-21	9.112288078523827e-19	2.773178333542453e-15	4.9290653466629066e-14	4.535312123351056e-15
96200000	0.004823574176453591	1.8833420760707508e-49	-2.1173796134699225e-45	1.5222643468326328e-11	9.800959977754334e-15	0.0003528516165811311	-3.4949011834201796e-21	9.112288078523827e-19	2.773178333542453e-15	4.9290653466629066e-14	4.535312123351056e-15
96300000	0.004823574176453591	1.8833420760707508e-49	-2.1195820328036803e-45	1.5222643468326328e-11	9.800959977754334e-15	0.0003528516165811311	-3.4949002171636795e-21	9.112288078523827e-19	2.773178333542453e-15	4.9290653466629066e-14	4.535312123351056e-15
96400000	0.004823574176453591	1.8833420760707508e-49	-2.121784452137415e-45	1.5222643468326328e-11	9.800959977754334e-15	0.0003528516165811311	-3.4948992509071795e-21	9.112288078523827e-19	2.773178333542453e-15	4.9290653466629066e-14	4.535312123351056e-15
96500000	0.004823574176453591	1.8833420760707508e-49	-2.12398687147113e-45	1.5222643468326328e-11	9.800959977754334e-15	0.0003528516165811311	-3.4948982846506794e-21	9.112288078523827e-19	2.773178333542453e-15	4.9290653466629066e-14	4.535312123351056e-15
96600000	0.004823574176453591	1.8833420760707508e-49	-2.126189290804828e-45	1.5222643468326328e-11	9.800959977754334e-15	0.0003528516165811311	-3.494897318394179e-21	9.112288078523827e-19	2.773178333542453e-15	4.9290653466629066e-14	4.535312123351056e-15
96700000	0.004823574176453591	1.8833420760707508e-49	-2.1283917101385122e-45	1.5222643468326328e-11	9.800959977754334e-15	0.0003528516165811311	-3.494896352137679e-21	9.112288078523827e-19	2.773178333542453e-15	4.9290653466629066e-14	4.535312123351056e-15
96800000	0.004823574176453591	1.8833420760707508e-49	-2.130594129472185e-45	1.5222643468326328e-11	9.800959977754334e-15	0.0003528516165811311	-3.494895385881179e-21	9.112288078523827e-19	2.773178333542453e-15	4.9290653466629066e-14	4.535312123351056e-15
96900000	0.004823574176453591	1.8833420760707508e-49	-2.1327965488058496e-45	1.5222643468326328e-11	9.800959977754334e-15	0.0003528516165811311	-3.494894419624679e-21	9.112288078523827e-19	2.773178333542453e-15	4.9290653466629066e-14	4.535312123351056e-15
97000000	0.004823574176453591	1.8833420760707508e-49	-2.1349989681395085e-45	1.5222643468326328e-11	9.800959977754334e-15	0.0003528516165811311	-3.494893453368179e-21	9.112288078523827e-19	2.773178333542453e-15	4.9290653466629066e-14	4.535312123351056e-15
97100000	0.004823574176453591	1.8833420760707508e-49	-2.137201387473165e-45	1.5222643468326328e-11	9.800959977754334e-15	0.0003528516165811311	-3.494892487111679e-21	9.112288078523827e-19	2.773178333542453e-15	4.9290653466629066e-14	4.535312123351056e-15
97200000	0.004823574176453591	1.8833420760707508e-49	-2.139403806806822e-45	1.5222643468326328e-11	9.800959977754334e-15	0.0003528516165811311	-3.494891520855179e-21	9.112288078523827e-19	2.773178333542453e-15	4.9290653466629066e-14	4.535312123351056e-15
97300000	0.004823574176453591	1.8833420760707508e-49	-2.1416062261404817e-45	1.5222643468326328e-11	9.800959977754334e-15	0.0003528516165811311	-3.494890554598679e-21	9.112288078523827e-19	2.773178333542453e-15	4.9290653466629066e-14	4.535312123351056e-15
97400000	0.004823574176453591	1.8833420760707508e-49	-2.1438086454741477e-45	1.5222643468326328e-11	9.800959977754334e-15	0.0003528516165811311	-3.494889588342179e-21	9.112288078523827e-19	2.773178333542453e-15	4.9290653466629066e-14	4.535312123351056e-15
97500000	0.004823574176453591	1.8833420760707508e-49	-2.146011064807823e-45	1.5222643468326328e-11	9.800959977754334e-15	0.0003528516165811311	-3.494888622085679e-21	9.112288078523827e-19	2.773178333542453e-15	4.9290653466629066e-14	4.535312123351056e-15
97600000	0.004823574176453591	1.8833420760707508e-49	-2.14821348414151e-45	1.5222643468326328e-11	9.800959977754334e-15	0.0003528516165811311	-3.494887655829179e-21	9.112288078523827e-19	2.773178333542453e-15	4.9290653466629066e-14	4.535312123351056e-15
97700000	0.004823574176453591	1.8833420760707508e-49	-2.1504159034752115e-45	1.5222643468326328e-11	9.800959977754334e-15	0.0003528516165811311	-3.4948866895726786e-21	9.112288078523827e-19	2.773178333542453e-15	4.9290653466629066e-14	4.535312123351056e-15
97800000	0.004823574176453591	1.8833420760707508e-49	-2.1526183228089308e-45	1.5222643468326328e-11	9.800959977754334e-15	0.0003528516165811311	-3.4948857233161785e-21	9.112288078523827e-19	2.773178333542453e-15	4.9290653466629066e-14	4.535312123351056e-15
97900000	0.004823574176453591	1.8833420760707508e-49	-2.1548207421426705e-45	1.5222643468326328e-11	9.800959977754334e-15	0.0003528516165811311	-3.4948847570596784e-21	9.112288078523827e-19	2.773178333542453e-15	4.9290653466629066e-14	4.535312123351056e-15
98000000	0.004823574176453591	1.8833420760707508e-49	-2.157023161476434e-45	1.5222643468326328e-11	9.800959977754334e-15	0.0003528516165811311	-3.4948837908031784e-21	9.112288078523827e-19	2.773178333542453e-15	4.9290653466629066e-14	4.535312123351056e-15
98100000	0.004823574176453591	1.8833420760707508e-49	-2.1592255808102232e-45	1.5222643468326328e-11	9.800959977754334e-15	0.0003528516165811311	-3.494882824546678e-21	9.112288078523827e-19	2.773178333542453e-15	4.9290653466629066e-14	4.535312123351056e-15
98200000	0.004823574176453591	1.8833420760707508e-49	-2.1614280001440417e-45	1.5222643468326328e-11	9.800959977754334e-15	0.0003528516165811311	-3.494881858290178e-21	9.112288078523827e-19	2.773178333542453e-15	4.9290653466629066e-14	4.535312123351056e-15
98300000	0.004823574176453591	1.8833420760707508e-49	-2.1636304194778926e-45	1.5222643468326328e-11	9.800959977754334e-15	0.0003528516165811311	-3.494880892033678e-21	9.112288078523827e-19	2.773178333542453e-15	4.9290653466629066e-14	4.535312123351056e-15
98400000	0.004823574176453591	1.8833420760707508e-49	-2.165832838811778e-45	1.5222643468326328e-11	9.800959977754334e-15	0.0003528516165811311	-3.494879925777178e-21	9.112288078523827e-19	2.773178333542453e-15	4.9290653466629066e-14	4.535312123351056e-15
98500000	0.004823574176453591	1.8833420760707508e-49	-2.1680352581457014e-45	1.5222643468326328e-11	9.800959977754334e-15	0.0003528516165811311	-3.494878959520678e-21	9.112288078523827e-19	2.773178333542453e-15	4.9290653466629066e-14	4.535312123351056e-15
98600000	0.004823574176453591	1.8833420760707508e-49	-2.1702376774796655e-45	1.5222643468326328e-11	9.800959977754334e-15	0.0003528516165811311	-3.494877993264178e-21	9.112288078523827e-19	2.773178333542453e-15	4.9290653466629066e-14	4.535312123351056e-15
98700000	0.004823574176453591	1.8833420760707508e-49	-2.1724400968136732e-45	1.5222643468326328e-11	9.800959977754334e-15	0.0003528516165811311	-3.494877027007678e-21	9.112288078523827e-19	2.773178333542453e-15	4.9290653466629066e-14	4.535312123351056e-15
98800000	0.004823574176453591	1.8833420760707508e-49	-2.174642516147727e-45	1.5222643468326328e-11	9.800959977754334e-15	0.0003528516165811311	-3.494876060751178e-21	9.112288078523827e-19	2.773178333542453e-15	4.9290653466629066e-14	4.535312123351056e-15
98900000	0.004823574176453591	1.8833420760707508e-49	-2.1768449354818305e-45	1.5222643468326328e-11	9.800959977754334e-15	0.0003528516165811311	-3.494875094494678e-21	9.112288078523827e-19	2.773178333542453e-15	4.9290653466629066e-14	4.535312123351056e-15
99000000	0.004823574176453591	1.8833420760707508e-49	-2.179047354815986e-45	1.5222643468326328e-11	9.800959977754334e-15	0.0003528516165811311	-3.494874128238178e-21	9.112288078523827e-19	2.773178333542453e-15	4.9290653466629066e-14	4.535312123351056e-15
99100000	0.004823574176453591	1.8833420760707508e-49	-2.1812497741501968e-45	1.5222643468326328e-11	9.800959977754334e-15	0.0003528516165811311	-3.494873161981678e-21	9.112288078523827e-19	2.773178333542453e-15	4.9290653466629066e-14	4.535312123351056e-15
99200000	0.004823574176453591	1.8833420760707508e-49	-2.1834521934844652e-45	1.5222643468326328e-11	9.800959977754334e-15	0.0003528516165811311	-3.4948721957251776e-21	9.112288078523827e-19	2.773178333542453e-15	4.9290653466629066e-14	4.535312123351056e-15
99300000	0.004823574176453591	1.8833420760707508e-49	-2.185654612818795e-45	1.5222643468326328e-11	9.800959977754334e-15	0.0003528516165811311	-3.4948712294686775e-21	9.112288078523827e-19	2.773178333542453e-15	4.9290653466629066e-14	4.535312123351056e-15
99400000	0.004823574176453591	1.8833420760707508e-49	-2.1878570321531882e-45	1.5222643468326328e-11	9.800959977754334e-15	0.0003528516165811311	-3.4948702632121774e-21	9.112288078523827e-19	2.773178333542453e-15	4.9290653466629066e-14	4.535312123351056e-15
99500000	0.004823574176453591	1.8833420760707508e-49	-2.190059451487648e-45	1.5222643468326328e-11	9.800959977754334e-15	0.0003528516165811311	-3.494869296955677e-21	9.112288078523827e-19	2.773178333542453e-15	4.9290653466629066e-14	4.535312123351056e-15
99600000	0.004823574176453591	1.8833420760707508e-49	-2.1922618708221774e-45	1.5222643468326328e-11	9.800959977754334e-15	0.0003528516165811311	-3.494868330699177e-21	9.112288078523827e-19	2.773178333542453e-15	4.9290653466629066e-14	4.535312123351056e-15
99700000	0.004823574176453591	1.8833420760707508e-49	-2.194464290156779e-45	1.5222643468326328e-11	9.800959977754334e-15	0.0003528516165811311	-3.494867364442677e-21	9.112288078523827e-19	2.773178333542453e-15	4.9290653466629066e-14	4.535312123351056e-15
99800000	0.004823574176453591	1.8833420760707508e-49	-2.196666709491456e-45	1.5222643468326328e-11	9.800959977754334e-15	0.0003528516165811311	-3.494866398186177e-21	9.112288078523827e-19	2.773178333542453e-15	4.9290653466629066e-14	4.535312123351056e-15
99900000	0.004823574176453591	1.8833420760707508e-49	-2.1988691288262112e-45	1.5222643468326328e-11	9.800959977754334e-15	0.0003528516165811311	-3.494865431929677e-21	9.112288078523827e-19	2.773178333542453e-15	4.9290653466629066e-14	4.535312123351056e-15
100000000	0.004823574176453591	1.8833420760707508e-49	-2.2010715481610474e-45	1.5222643468326328e-11	9.800959977754334e-15	0.0003528516165811311	-3.494864465673177e-21	9.112288078523827e-19	2.773178333542453e-15	4.9290653466629066e-14	4.535312123351056e-15
