# Supplementary material for: Thermodynamics Underpinning the Microbial Community‐Level Nitrogen Energy Metabolism
Source: Environ Microbiol. 2025 Feb 16;27(2):e70055. doi: 10.1111/1462-2920.70055 (PMC11830459; doi:10.1111/1462-2920.70055)
Supplement: Supplementary file 1 — Data S1. [file EMI-27-e70055-s001.zip › SI/Nnetwork/Results/kdef_-10/Iin_-5/p_0.2/O2_-5._H_-7..csv]

time	N2	N2H4	N2H5	N2O	NH2OH	NH3	NH3OH	NH4	NO	NO2	NO3
0	0.00001	0.00001	0.00001	0.00001	0.00001	0.00001	0.00001	0.00001	0.00001	0.00001	0.00001
100000	0.0049994873637315565	1.2976002380079537e-49	1.0469004064972103e-64	6.362169697939549e-9	1.3971466522038552e-15	1.0124418524462975e-6	-3.058756916779702e-20	8.267699770708974e-19	6.233798267206738e-12	1.7805032517737343e-11	8.230481637871895e-11
200000	0.004999487363731556	1.2976002380080203e-49	1.0469004064477556e-64	6.362169697939548e-9	1.3971466521848128e-15	1.0124418524462977e-6	-3.058752525866398e-20	8.267697513887903e-19	6.233798267206819e-12	1.780503251772646e-11	8.230481637871793e-11
300000	0.004999487363731556	1.2976002380080203e-49	1.0469004064478732e-64	6.362169697939547e-9	1.3971466521848548e-15	1.0124418524462977e-6	-3.0587481349530993e-20	8.267697519032179e-19	6.23379826720682e-12	1.780503251772648e-11	8.23048163787179e-11
400000	0.004999487363731556	1.2976002380080205e-49	1.0469004064479086e-64	6.3621696979395465e-9	1.3971466521848675e-15	1.0124418524462977e-6	-3.058743744039801e-20	8.267697520579383e-19	6.23379826720682e-12	1.7805032517726487e-11	8.23048163787179e-11
500000	0.004999487363731556	1.2976002380080205e-49	1.046900406447888e-64	6.362169697939547e-9	1.3971466521848602e-15	1.0124418524462977e-6	-3.058739353126502e-20	8.267697519671248e-19	6.23379826720682e-12	1.7805032517726483e-11	8.230481637871791e-11
600000	0.0049994873637315565	1.2976002380080207e-49	1.0469004064478373e-64	6.362169697939547e-9	1.397146652184842e-15	1.0124418524462977e-6	-3.058734962213204e-20	8.267697517449502e-19	6.233798267206819e-12	1.7805032517726477e-11	8.230481637871793e-11
700000	0.0049994873637315565	1.2976002380080207e-49	1.0469004064477826e-64	6.362169697939548e-9	1.3971466521848225e-15	1.0124418524462977e-6	-3.058730571299905e-20	8.267697515055876e-19	6.233798267206819e-12	1.7805032517726467e-11	8.230481637871794e-11
800000	0.0049994873637315565	1.2976002380080209e-49	1.04690040644775e-64	6.362169697939548e-9	1.397146652184811e-15	1.0124418524462977e-6	-3.0587261803866065e-20	8.267697513632102e-19	6.233798267206819e-12	1.780503251772646e-11	8.230481637871795e-11
900000	0.0049994873637315565	1.2976002380080209e-49	1.0469004064477487e-64	6.362169697939548e-9	1.3971466521848105e-15	1.0124418524462977e-6	-3.0587217894733076e-20	8.26769751356849e-19	6.233798267206819e-12	1.780503251772646e-11	8.230481637871795e-11
1000000	0.0049994873637315565	1.2976002380080209e-49	1.0469004064477489e-64	6.362169697939548e-9	1.3971466521848107e-15	1.0124418524462977e-6	-3.058717398560009e-20	8.267697513572494e-19	6.233798267206819e-12	1.780503251772646e-11	8.230481637871795e-11
1100000	0.0049994873637315565	1.2976002380080209e-49	1.0469004064477489e-64	6.362169697939548e-9	1.3971466521848105e-15	1.0124418524462977e-6	-3.0587130076467103e-20	8.267697513572057e-19	6.233798267206819e-12	1.780503251772646e-11	8.230481637871795e-11
1200000	0.0049994873637315565	1.2976002380080209e-49	1.0469004064477487e-64	6.362169697939548e-9	1.3971466521848105e-15	1.0124418524462977e-6	-3.058708616733412e-20	8.267697513568985e-19	6.233798267206819e-12	1.780503251772646e-11	8.230481637871795e-11
1300000	0.0049994873637315565	1.2976002380080207e-49	1.0469004064477487e-64	6.362169697939548e-9	1.3971466521848105e-15	1.0124418524462977e-6	-3.058704225820113e-20	8.267697513565087e-19	6.233798267206819e-12	1.780503251772646e-11	8.230481637871795e-11
1400000	0.0049994873637315565	1.2976002380080207e-49	1.0469004064477485e-64	6.362169697939548e-9	1.3971466521848103e-15	1.0124418524462977e-6	-3.058699834906815e-20	8.26769751356217e-19	6.233798267206819e-12	1.780503251772646e-11	8.230481637871795e-11
1500000	0.0049994873637315565	1.2976002380080207e-49	1.0469004064477485e-64	6.362169697939548e-9	1.3971466521848103e-15	1.0124418524462977e-6	-3.058695443993516e-20	8.267697513561647e-19	6.233798267206819e-12	1.780503251772646e-11	8.230481637871795e-11
1600000	0.0049994873637315565	1.2976002380080207e-49	1.0469004064477485e-64	6.362169697939548e-9	1.3971466521848103e-15	1.0124418524462977e-6	-3.0586910530802175e-20	8.267697513561664e-19	6.233798267206819e-12	1.780503251772646e-11	8.230481637871795e-11
1700000	0.0049994873637315565	1.2976002380080207e-49	1.0469004064477485e-64	6.362169697939548e-9	1.39714665218481e-15	1.0124418524462977e-6	-3.0586866621669185e-20	8.267697513561681e-19	6.233798267206819e-12	1.780503251772646e-11	8.230481637871795e-11
1800000	0.0049994873637315565	1.2976002380080205e-49	1.0469004064477485e-64	6.362169697939548e-9	1.39714665218481e-15	1.0124418524462977e-6	-3.0586822712536196e-20	8.267697513561697e-19	6.233798267206819e-12	1.780503251772646e-11	8.230481637871795e-11
1900000	0.0049994873637315565	1.2976002380080205e-49	1.0469004064477485e-64	6.362169697939548e-9	1.39714665218481e-15	1.0124418524462977e-6	-3.058677880340321e-20	8.2676975135617115e-19	6.233798267206819e-12	1.780503251772646e-11	8.230481637871795e-11
2000000	0.0049994873637315565	1.2976002380080205e-49	1.0469004064477485e-64	6.362169697939549e-9	1.39714665218481e-15	1.0124418524462977e-6	-3.0586734894270224e-20	8.267697513561724e-19	6.233798267206819e-12	1.780503251772646e-11	8.230481637871795e-11
2100000	0.0049994873637315565	1.2976002380080205e-49	1.0469004064477485e-64	6.362169697939549e-9	1.39714665218481e-15	1.0124418524462977e-6	-3.058669098513724e-20	8.267697513561737e-19	6.233798267206819e-12	1.7805032517726464e-11	8.230481637871795e-11
2200000	0.0049994873637315565	1.2976002380080205e-49	1.0469004064477485e-64	6.362169697939549e-9	1.39714665218481e-15	1.0124418524462977e-6	-3.058664707600425e-20	8.267697513561748e-19	6.233798267206819e-12	1.7805032517726464e-11	8.230481637871795e-11
2300000	0.0049994873637315565	1.2976002380080205e-49	1.0469004064477485e-64	6.362169697939549e-9	1.39714665218481e-15	1.0124418524462977e-6	-3.058660316687127e-20	8.267697513561759e-19	6.233798267206819e-12	1.7805032517726464e-11	8.230481637871795e-11
2400000	0.0049994873637315565	1.2976002380080205e-49	1.0469004064477485e-64	6.362169697939549e-9	1.3971466521848099e-15	1.0124418524462977e-6	-3.058655925773828e-20	8.267697513561767e-19	6.233798267206819e-12	1.7805032517726464e-11	8.230481637871795e-11
2500000	0.0049994873637315565	1.2976002380080205e-49	1.0469004064477485e-64	6.362169697939549e-9	1.3971466521848099e-15	1.0124418524462977e-6	-3.058651534860529e-20	8.267697513561776e-19	6.233798267206818e-12	1.7805032517726464e-11	8.230481637871795e-11
2600000	0.0049994873637315565	1.2976002380080205e-49	1.0469004064477485e-64	6.362169697939549e-9	1.3971466521848099e-15	1.0124418524462977e-6	-3.0586471439472306e-20	8.267697513561784e-19	6.233798267206818e-12	1.7805032517726464e-11	8.230481637871795e-11
2700000	0.0049994873637315565	1.2976002380080205e-49	1.0469004064477485e-64	6.362169697939549e-9	1.3971466521848099e-15	1.0124418524462977e-6	-3.0586427530339317e-20	8.26769751356179e-19	6.233798267206818e-12	1.7805032517726464e-11	8.230481637871795e-11
2800000	0.0049994873637315565	1.2976002380080205e-49	1.0469004064477485e-64	6.362169697939549e-9	1.3971466521848099e-15	1.0124418524462977e-6	-3.0586383621206333e-20	8.267697513561796e-19	6.233798267206818e-12	1.7805032517726464e-11	8.230481637871795e-11
2900000	0.0049994873637315565	1.2976002380080205e-49	1.0469004064477485e-64	6.362169697939549e-9	1.3971466521848099e-15	1.0124418524462977e-6	-3.0586339712073344e-20	8.267697513561801e-19	6.233798267206818e-12	1.7805032517726464e-11	8.230481637871795e-11
3000000	0.0049994873637315565	1.2976002380080205e-49	1.0469004064477485e-64	6.362169697939549e-9	1.3971466521848099e-15	1.0124418524462977e-6	-3.058629580294036e-20	8.267697513561805e-19	6.233798267206818e-12	1.7805032517726464e-11	8.230481637871795e-11
3100000	0.0049994873637315565	1.2976002380080205e-49	1.0469004064477485e-64	6.362169697939549e-9	1.3971466521848099e-15	1.0124418524462977e-6	-3.058625189380737e-20	8.267697513561809e-19	6.233798267206818e-12	1.7805032517726464e-11	8.230481637871795e-11
3200000	0.0049994873637315565	1.2976002380080205e-49	1.0469004064477485e-64	6.362169697939549e-9	1.3971466521848099e-15	1.0124418524462977e-6	-3.058620798467438e-20	8.267697513561812e-19	6.233798267206818e-12	1.7805032517726464e-11	8.230481637871795e-11
3300000	0.0049994873637315565	1.2976002380080205e-49	1.0469004064477485e-64	6.362169697939549e-9	1.3971466521848099e-15	1.0124418524462977e-6	-3.05861640755414e-20	8.267697513561814e-19	6.233798267206818e-12	1.7805032517726464e-11	8.230481637871795e-11
3400000	0.0049994873637315565	1.2976002380080205e-49	1.0469004064477485e-64	6.362169697939549e-9	1.3971466521848099e-15	1.0124418524462977e-6	-3.058612016640841e-20	8.267697513561815e-19	6.233798267206818e-12	1.7805032517726464e-11	8.230481637871795e-11
3500000	0.0049994873637315565	1.2976002380080205e-49	1.0469004064477485e-64	6.362169697939549e-9	1.3971466521848099e-15	1.0124418524462977e-6	-3.0586076257275426e-20	8.2676975135618155e-19	6.233798267206818e-12	1.7805032517726464e-11	8.230481637871795e-11
3600000	0.0049994873637315565	1.2976002380080205e-49	1.0469004064477485e-64	6.362169697939549e-9	1.3971466521848099e-15	1.0124418524462977e-6	-3.058603234814244e-20	8.2676975135618155e-19	6.233798267206818e-12	1.7805032517726464e-11	8.230481637871795e-11
3700000	0.0049994873637315565	1.2976002380080205e-49	1.0469004064477485e-64	6.362169697939549e-9	1.3971466521848099e-15	1.0124418524462977e-6	-3.0585988439009454e-20	8.267697513561815e-19	6.233798267206818e-12	1.7805032517726464e-11	8.230481637871795e-11
3800000	0.0049994873637315565	1.2976002380080205e-49	1.0469004064477485e-64	6.362169697939549e-9	1.3971466521848099e-15	1.0124418524462977e-6	-3.0585944529876465e-20	8.267697513561814e-19	6.233798267206819e-12	1.7805032517726464e-11	8.230481637871795e-11
3900000	0.0049994873637315565	1.2976002380080205e-49	1.0469004064477485e-64	6.362169697939549e-9	1.3971466521848099e-15	1.0124418524462977e-6	-3.0585900620743475e-20	8.267697513561812e-19	6.233798267206819e-12	1.7805032517726464e-11	8.230481637871795e-11
4000000	0.0049994873637315565	1.2976002380080205e-49	1.0469004064477485e-64	6.362169697939549e-9	1.3971466521848099e-15	1.0124418524462977e-6	-3.058585671161049e-20	8.26769751356181e-19	6.233798267206819e-12	1.7805032517726464e-11	8.230481637871795e-11
4100000	0.0049994873637315565	1.2976002380080205e-49	1.0469004064477485e-64	6.362169697939549e-9	1.3971466521848099e-15	1.0124418524462977e-6	-3.05858128024775e-20	8.267697513561808e-19	6.233798267206819e-12	1.7805032517726464e-11	8.230481637871795e-11
4200000	0.0049994873637315565	1.2976002380080205e-49	1.0469004064477485e-64	6.362169697939549e-9	1.3971466521848099e-15	1.0124418524462977e-6	-3.058576889334452e-20	8.267697513561804e-19	6.233798267206819e-12	1.7805032517726464e-11	8.230481637871795e-11
4300000	0.0049994873637315565	1.2976002380080205e-49	1.0469004064477485e-64	6.362169697939549e-9	1.3971466521848099e-15	1.0124418524462977e-6	-3.058572498421153e-20	8.267697513561801e-19	6.233798267206819e-12	1.7805032517726464e-11	8.230481637871795e-11
4400000	0.0049994873637315565	1.2976002380080205e-49	1.0469004064477485e-64	6.362169697939549e-9	1.3971466521848099e-15	1.0124418524462977e-6	-3.0585681075078547e-20	8.267697513561797e-19	6.233798267206819e-12	1.7805032517726464e-11	8.230481637871795e-11
4500000	0.0049994873637315565	1.2976002380080205e-49	1.0469004064477485e-64	6.362169697939549e-9	1.3971466521848099e-15	1.0124418524462977e-6	-3.058563716594556e-20	8.267697513561792e-19	6.233798267206819e-12	1.7805032517726464e-11	8.230481637871795e-11
4600000	0.0049994873637315565	1.2976002380080205e-49	1.0469004064477485e-64	6.362169697939549e-9	1.3971466521848099e-15	1.0124418524462977e-6	-3.058559325681257e-20	8.267697513561789e-19	6.233798267206819e-12	1.7805032517726464e-11	8.230481637871795e-11
4700000	0.0049994873637315565	1.2976002380080205e-49	1.0469004064477485e-64	6.362169697939549e-9	1.3971466521848099e-15	1.0124418524462977e-6	-3.0585549347679585e-20	8.267697513561784e-19	6.233798267206819e-12	1.7805032517726464e-11	8.230481637871795e-11
4800000	0.0049994873637315565	1.2976002380080205e-49	1.0469004064477485e-64	6.362169697939549e-9	1.3971466521848099e-15	1.0124418524462977e-6	-3.0585505438546596e-20	8.267697513561778e-19	6.233798267206819e-12	1.7805032517726464e-11	8.230481637871795e-11
4900000	0.0049994873637315565	1.2976002380080207e-49	1.0469004064477485e-64	6.362169697939549e-9	1.3971466521848099e-15	1.0124418524462977e-6	-3.058546152941361e-20	8.267697513561773e-19	6.233798267206819e-12	1.7805032517726464e-11	8.230481637871795e-11
5000000	0.0049994873637315565	1.2976002380080207e-49	1.0469004064477485e-64	6.362169697939549e-9	1.39714665218481e-15	1.0124418524462977e-6	-3.0585417620280623e-20	8.267697513561767e-19	6.233798267206819e-12	1.7805032517726464e-11	8.230481637871795e-11
5100000	0.0049994873637315565	1.2976002380080207e-49	1.0469004064477485e-64	6.362169697939549e-9	1.39714665218481e-15	1.0124418524462977e-6	-3.058537371114764e-20	8.267697513561762e-19	6.233798267206819e-12	1.7805032517726464e-11	8.230481637871795e-11
5200000	0.0049994873637315565	1.2976002380080207e-49	1.0469004064477485e-64	6.362169697939549e-9	1.39714665218481e-15	1.0124418524462977e-6	-3.058532980201465e-20	8.267697513561756e-19	6.233798267206819e-12	1.7805032517726464e-11	8.230481637871795e-11
5300000	0.0049994873637315565	1.2976002380080207e-49	1.0469004064477485e-64	6.362169697939549e-9	1.39714665218481e-15	1.0124418524462977e-6	-3.058528589288166e-20	8.267697513561749e-19	6.233798267206819e-12	1.7805032517726464e-11	8.230481637871795e-11
5400000	0.0049994873637315565	1.2976002380080207e-49	1.0469004064477485e-64	6.362169697939549e-9	1.39714665218481e-15	1.0124418524462977e-6	-3.058524198374868e-20	8.267697513561743e-19	6.233798267206819e-12	1.7805032517726464e-11	8.230481637871795e-11
5500000	0.0049994873637315565	1.2976002380080207e-49	1.0469004064477485e-64	6.362169697939549e-9	1.39714665218481e-15	1.0124418524462977e-6	-3.058519807461569e-20	8.267697513561737e-19	6.233798267206819e-12	1.7805032517726464e-11	8.230481637871795e-11
5600000	0.0049994873637315565	1.2976002380080207e-49	1.0469004064477485e-64	6.362169697939549e-9	1.39714665218481e-15	1.0124418524462977e-6	-3.0585154165482706e-20	8.267697513561731e-19	6.233798267206819e-12	1.7805032517726464e-11	8.230481637871795e-11
5700000	0.0049994873637315565	1.2976002380080207e-49	1.0469004064477485e-64	6.362169697939549e-9	1.39714665218481e-15	1.0124418524462977e-6	-3.0585110256349716e-20	8.267697513561724e-19	6.233798267206819e-12	1.7805032517726464e-11	8.230481637871795e-11
5800000	0.0049994873637315565	1.2976002380080207e-49	1.0469004064477485e-64	6.362169697939548e-9	1.39714665218481e-15	1.0124418524462977e-6	-3.0585066347216733e-20	8.267697513561718e-19	6.233798267206819e-12	1.780503251772646e-11	8.230481637871795e-11
5900000	0.0049994873637315565	1.2976002380080209e-49	1.0469004064477485e-64	6.362169697939548e-9	1.39714665218481e-15	1.0124418524462977e-6	-3.0585022438083744e-20	8.2676975135617115e-19	6.233798267206819e-12	1.780503251772646e-11	8.230481637871795e-11
6000000	0.0049994873637315565	1.2976002380080209e-49	1.0469004064477485e-64	6.362169697939548e-9	1.39714665218481e-15	1.0124418524462977e-6	-3.058497852895076e-20	8.267697513561706e-19	6.233798267206819e-12	1.780503251772646e-11	8.230481637871795e-11
6100000	0.0049994873637315565	1.2976002380080209e-49	1.0469004064477485e-64	6.362169697939548e-9	1.39714665218481e-15	1.0124418524462977e-6	-3.058493461981777e-20	8.2676975135617e-19	6.233798267206819e-12	1.780503251772646e-11	8.230481637871795e-11
6200000	0.0049994873637315565	1.2976002380080209e-49	1.0469004064477485e-64	6.362169697939548e-9	1.39714665218481e-15	1.0124418524462977e-6	-3.058489071068478e-20	8.267697513561693e-19	6.233798267206819e-12	1.780503251772646e-11	8.230481637871795e-11
6300000	0.0049994873637315565	1.2976002380080209e-49	1.0469004064477485e-64	6.362169697939548e-9	1.39714665218481e-15	1.0124418524462977e-6	-3.05848468015518e-20	8.267697513561687e-19	6.23379826720682e-12	1.780503251772646e-11	8.230481637871795e-11
6400000	0.0049994873637315565	1.2976002380080209e-49	1.0469004064477485e-64	6.362169697939548e-9	1.3971466521848103e-15	1.0124418524462977e-6	-3.058480289241881e-20	8.267697513561682e-19	6.23379826720682e-12	1.780503251772646e-11	8.230481637871795e-11
6500000	0.0049994873637315565	1.2976002380080209e-49	1.0469004064477485e-64	6.362169697939548e-9	1.3971466521848103e-15	1.0124418524462977e-6	-3.0584758983285826e-20	8.267697513561677e-19	6.23379826720682e-12	1.780503251772646e-11	8.230481637871795e-11
6600000	0.0049994873637315565	1.2976002380080209e-49	1.0469004064477485e-64	6.362169697939548e-9	1.3971466521848103e-15	1.0124418524462977e-6	-3.0584715074152837e-20	8.267697513561671e-19	6.23379826720682e-12	1.780503251772646e-11	8.230481637871795e-11
6700000	0.0049994873637315565	1.2976002380080209e-49	1.0469004064477485e-64	6.362169697939548e-9	1.3971466521848103e-15	1.0124418524462977e-6	-3.0584671165019854e-20	8.267697513561666e-19	6.23379826720682e-12	1.780503251772646e-11	8.230481637871795e-11
6800000	0.0049994873637315565	1.2976002380080209e-49	1.0469004064477485e-64	6.362169697939548e-9	1.3971466521848103e-15	1.0124418524462977e-6	-3.0584627255886864e-20	8.267697513561661e-19	6.23379826720682e-12	1.780503251772646e-11	8.230481637871795e-11
6900000	0.0049994873637315565	1.2976002380080209e-49	1.0469004064477485e-64	6.362169697939548e-9	1.3971466521848103e-15	1.0124418524462977e-6	-3.0584583346753875e-20	8.267697513561658e-19	6.23379826720682e-12	1.780503251772646e-11	8.230481637871795e-11
7000000	0.0049994873637315565	1.297600238008021e-49	1.0469004064477485e-64	6.362169697939548e-9	1.3971466521848103e-15	1.0124418524462977e-6	-3.058453943762089e-20	8.267697513561654e-19	6.23379826720682e-12	1.780503251772646e-11	8.230481637871795e-11
7100000	0.0049994873637315565	1.297600238008021e-49	1.0469004064477485e-64	6.362169697939548e-9	1.3971466521848103e-15	1.0124418524462977e-6	-3.05844955284879e-20	8.26769751356165e-19	6.23379826720682e-12	1.780503251772646e-11	8.230481637871795e-11
7200000	0.0049994873637315565	1.297600238008021e-49	1.0469004064477485e-64	6.362169697939548e-9	1.3971466521848103e-15	1.0124418524462977e-6	-3.058445161935492e-20	8.267697513561647e-19	6.23379826720682e-12	1.780503251772646e-11	8.230481637871795e-11
7300000	0.0049994873637315565	1.297600238008021e-49	1.0469004064477485e-64	6.362169697939548e-9	1.3971466521848103e-15	1.0124418524462977e-6	-3.058440771022193e-20	8.267697513561644e-19	6.23379826720682e-12	1.780503251772646e-11	8.230481637871795e-11
7400000	0.0049994873637315565	1.297600238008021e-49	1.0469004064477485e-64	6.362169697939548e-9	1.3971466521848103e-15	1.0124418524462977e-6	-3.0584363801088947e-20	8.267697513561642e-19	6.23379826720682e-12	1.780503251772646e-11	8.230481637871795e-11
7500000	0.0049994873637315565	1.297600238008021e-49	1.0469004064477485e-64	6.362169697939548e-9	1.3971466521848103e-15	1.0124418524462977e-6	-3.058431989195596e-20	8.26769751356164e-19	6.23379826720682e-12	1.780503251772646e-11	8.230481637871795e-11
7600000	0.0049994873637315565	1.297600238008021e-49	1.0469004064477485e-64	6.362169697939548e-9	1.3971466521848103e-15	1.0124418524462977e-6	-3.058427598282297e-20	8.267697513561639e-19	6.23379826720682e-12	1.780503251772646e-11	8.230481637871795e-11
7700000	0.0049994873637315565	1.297600238008021e-49	1.0469004064477485e-64	6.362169697939548e-9	1.3971466521848103e-15	1.0124418524462977e-6	-3.0584232073689985e-20	8.267697513561638e-19	6.23379826720682e-12	1.780503251772646e-11	8.230481637871795e-11
7800000	0.0049994873637315565	1.297600238008021e-49	1.0469004064477485e-64	6.362169697939548e-9	1.3971466521848103e-15	1.0124418524462977e-6	-3.0584188164556996e-20	8.267697513561638e-19	6.23379826720682e-12	1.780503251772646e-11	8.230481637871795e-11
7900000	0.0049994873637315565	1.297600238008021e-49	1.0469004064477485e-64	6.362169697939548e-9	1.3971466521848103e-15	1.0124418524462977e-6	-3.058414425542401e-20	8.267697513561638e-19	6.23379826720682e-12	1.780503251772646e-11	8.230481637871795e-11
8000000	0.0049994873637315565	1.297600238008021e-49	1.0469004064477485e-64	6.362169697939548e-9	1.3971466521848103e-15	1.0124418524462977e-6	-3.058410034629102e-20	8.267697513561638e-19	6.23379826720682e-12	1.780503251772646e-11	8.230481637871795e-11
8100000	0.0049994873637315565	1.297600238008021e-49	1.0469004064477485e-64	6.362169697939548e-9	1.3971466521848103e-15	1.0124418524462977e-6	-3.058405643715804e-20	8.267697513561638e-19	6.23379826720682e-12	1.780503251772646e-11	8.230481637871795e-11
8200000	0.0049994873637315565	1.297600238008021e-49	1.0469004064477485e-64	6.362169697939548e-9	1.3971466521848103e-15	1.0124418524462977e-6	-3.058401252802505e-20	8.267697513561638e-19	6.23379826720682e-12	1.780503251772646e-11	8.230481637871795e-11
8300000	0.0049994873637315565	1.297600238008021e-49	1.0469004064477485e-64	6.362169697939548e-9	1.3971466521848103e-15	1.0124418524462977e-6	-3.058396861889206e-20	8.267697513561638e-19	6.23379826720682e-12	1.780503251772646e-11	8.230481637871795e-11
8400000	0.0049994873637315565	1.297600238008021e-49	1.0469004064477485e-64	6.362169697939548e-9	1.3971466521848103e-15	1.0124418524462977e-6	-3.058392470975908e-20	8.267697513561638e-19	6.23379826720682e-12	1.780503251772646e-11	8.230481637871795e-11
8500000	0.0049994873637315565	1.297600238008021e-49	1.0469004064477485e-64	6.362169697939548e-9	1.3971466521848103e-15	1.0124418524462977e-6	-3.058388080062609e-20	8.267697513561638e-19	6.23379826720682e-12	1.780503251772646e-11	8.230481637871795e-11
8600000	0.0049994873637315565	1.297600238008021e-49	1.0469004064477485e-64	6.362169697939548e-9	1.3971466521848103e-15	1.0124418524462977e-6	-3.0583836891493105e-20	8.267697513561638e-19	6.23379826720682e-12	1.780503251772646e-11	8.230481637871795e-11
8700000	0.0049994873637315565	1.297600238008021e-49	1.0469004064477485e-64	6.362169697939548e-9	1.3971466521848103e-15	1.0124418524462977e-6	-3.0583792982360116e-20	8.267697513561638e-19	6.23379826720682e-12	1.780503251772646e-11	8.230481637871795e-11
8800000	0.0049994873637315565	1.297600238008021e-49	1.0469004064477485e-64	6.362169697939548e-9	1.3971466521848103e-15	1.0124418524462977e-6	-3.058374907322713e-20	8.267697513561638e-19	6.23379826720682e-12	1.780503251772646e-11	8.230481637871795e-11
8900000	0.0049994873637315565	1.297600238008021e-49	1.0469004064477485e-64	6.362169697939548e-9	1.3971466521848103e-15	1.0124418524462977e-6	-3.0583705164094144e-20	8.267697513561638e-19	6.23379826720682e-12	1.780503251772646e-11	8.230481637871795e-11
9000000	0.0049994873637315565	1.297600238008021e-49	1.0469004064477485e-64	6.362169697939548e-9	1.3971466521848103e-15	1.0124418524462977e-6	-3.0583661254961154e-20	8.267697513561638e-19	6.23379826720682e-12	1.780503251772646e-11	8.230481637871795e-11
9100000	0.0049994873637315565	1.297600238008021e-49	1.0469004064477485e-64	6.362169697939548e-9	1.3971466521848103e-15	1.0124418524462977e-6	-3.058361734582817e-20	8.267697513561638e-19	6.23379826720682e-12	1.780503251772646e-11	8.230481637871795e-11
9200000	0.0049994873637315565	1.297600238008021e-49	1.0469004064477485e-64	6.362169697939548e-9	1.3971466521848103e-15	1.0124418524462977e-6	-3.058357343669518e-20	8.267697513561638e-19	6.23379826720682e-12	1.780503251772646e-11	8.230481637871795e-11
9300000	0.0049994873637315565	1.297600238008021e-49	1.0469004064477485e-64	6.362169697939548e-9	1.3971466521848103e-15	1.0124418524462977e-6	-3.05835295275622e-20	8.267697513561638e-19	6.23379826720682e-12	1.780503251772646e-11	8.230481637871795e-11
9400000	0.0049994873637315565	1.297600238008021e-49	1.0469004064477485e-64	6.362169697939548e-9	1.3971466521848103e-15	1.0124418524462977e-6	-3.058348561842921e-20	8.267697513561638e-19	6.23379826720682e-12	1.780503251772646e-11	8.230481637871795e-11
9500000	0.0049994873637315565	1.297600238008021e-49	1.0469004064477485e-64	6.362169697939548e-9	1.3971466521848103e-15	1.0124418524462977e-6	-3.0583441709296226e-20	8.267697513561638e-19	6.23379826720682e-12	1.780503251772646e-11	8.230481637871795e-11
9600000	0.0049994873637315565	1.297600238008021e-49	1.0469004064477485e-64	6.362169697939548e-9	1.3971466521848103e-15	1.0124418524462977e-6	-3.0583397800163237e-20	8.267697513561638e-19	6.23379826720682e-12	1.780503251772646e-11	8.230481637871795e-11
9700000	0.0049994873637315565	1.297600238008021e-49	1.0469004064477485e-64	6.362169697939548e-9	1.3971466521848103e-15	1.0124418524462977e-6	-3.058335389103025e-20	8.267697513561638e-19	6.23379826720682e-12	1.780503251772646e-11	8.230481637871795e-11
9800000	0.0049994873637315565	1.297600238008021e-49	1.0469004064477485e-64	6.362169697939548e-9	1.3971466521848103e-15	1.0124418524462977e-6	-3.0583309981897264e-20	8.267697513561638e-19	6.23379826720682e-12	1.780503251772646e-11	8.230481637871795e-11
9900000	0.0049994873637315565	1.297600238008021e-49	1.0469004064477485e-64	6.362169697939548e-9	1.3971466521848103e-15	1.0124418524462977e-6	-3.0583266072764275e-20	8.267697513561638e-19	6.23379826720682e-12	1.780503251772646e-11	8.230481637871795e-11
10000000	0.0049994873637315565	1.297600238008021e-49	1.0469004064477485e-64	6.362169697939548e-9	1.3971466521848103e-15	1.0124418524462977e-6	-3.058322216363129e-20	8.267697513561638e-19	6.23379826720682e-12	1.780503251772646e-11	8.230481637871795e-11
10100000	0.0049994873637315565	1.297600238008021e-49	1.0469004064477485e-64	6.362169697939548e-9	1.3971466521848103e-15	1.0124418524462977e-6	-3.05831782544983e-20	8.267697513561638e-19	6.23379826720682e-12	1.780503251772646e-11	8.230481637871795e-11
10200000	0.0049994873637315565	1.297600238008021e-49	1.0469004064477485e-64	6.362169697939548e-9	1.3971466521848103e-15	1.0124418524462977e-6	-3.058313434536532e-20	8.267697513561638e-19	6.23379826720682e-12	1.780503251772646e-11	8.230481637871795e-11
10300000	0.0049994873637315565	1.297600238008021e-49	1.0469004064477485e-64	6.362169697939548e-9	1.3971466521848103e-15	1.0124418524462977e-6	-3.058309043623233e-20	8.267697513561638e-19	6.23379826720682e-12	1.780503251772646e-11	8.230481637871795e-11
10400000	0.0049994873637315565	1.297600238008021e-49	1.0469004064477485e-64	6.362169697939548e-9	1.3971466521848103e-15	1.0124418524462977e-6	-3.0583046527099346e-20	8.267697513561638e-19	6.23379826720682e-12	1.780503251772646e-11	8.230481637871795e-11
10500000	0.0049994873637315565	1.297600238008021e-49	1.0469004064477485e-64	6.362169697939548e-9	1.3971466521848103e-15	1.0124418524462977e-6	-3.058300261796636e-20	8.267697513561638e-19	6.23379826720682e-12	1.780503251772646e-11	8.230481637871795e-11
10600000	0.0049994873637315565	1.297600238008021e-49	1.0469004064477485e-64	6.362169697939548e-9	1.3971466521848103e-15	1.0124418524462977e-6	-3.058295870883337e-20	8.267697513561638e-19	6.23379826720682e-12	1.780503251772646e-11	8.230481637871795e-11
10700000	0.0049994873637315565	1.297600238008021e-49	1.0469004064477485e-64	6.362169697939548e-9	1.3971466521848103e-15	1.0124418524462977e-6	-3.0582914799700385e-20	8.267697513561638e-19	6.23379826720682e-12	1.780503251772646e-11	8.230481637871795e-11
10800000	0.0049994873637315565	1.297600238008021e-49	1.0469004064477485e-64	6.362169697939548e-9	1.3971466521848103e-15	1.0124418524462977e-6	-3.0582870890567395e-20	8.267697513561638e-19	6.23379826720682e-12	1.780503251772646e-11	8.230481637871795e-11
10900000	0.0049994873637315565	1.297600238008021e-49	1.0469004064477485e-64	6.362169697939548e-9	1.3971466521848103e-15	1.0124418524462977e-6	-3.058282698143441e-20	8.267697513561638e-19	6.23379826720682e-12	1.780503251772646e-11	8.230481637871795e-11
11000000	0.0049994873637315565	1.297600238008021e-49	1.0469004064477485e-64	6.362169697939548e-9	1.3971466521848103e-15	1.0124418524462977e-6	-3.058278307230142e-20	8.267697513561638e-19	6.23379826720682e-12	1.780503251772646e-11	8.230481637871795e-11
11100000	0.0049994873637315565	1.297600238008021e-49	1.0469004064477485e-64	6.362169697939548e-9	1.3971466521848103e-15	1.0124418524462977e-6	-3.058273916316844e-20	8.267697513561638e-19	6.23379826720682e-12	1.780503251772646e-11	8.230481637871795e-11
11200000	0.0049994873637315565	1.297600238008021e-49	1.0469004064477485e-64	6.362169697939548e-9	1.3971466521848103e-15	1.0124418524462977e-6	-3.058269525403545e-20	8.267697513561638e-19	6.23379826720682e-12	1.780503251772646e-11	8.230481637871795e-11
11300000	0.0049994873637315565	1.297600238008021e-49	1.0469004064477485e-64	6.362169697939549e-9	1.3971466521848103e-15	1.0124418524462977e-6	-3.058265134490246e-20	8.267697513561638e-19	6.23379826720682e-12	1.780503251772646e-11	8.230481637871795e-11
11400000	0.0049994873637315565	1.297600238008021e-49	1.0469004064477485e-64	6.362169697939549e-9	1.3971466521848103e-15	1.0124418524462977e-6	-3.058260743576948e-20	8.267697513561638e-19	6.23379826720682e-12	1.780503251772646e-11	8.230481637871795e-11
11500000	0.0049994873637315565	1.297600238008021e-49	1.0469004064477485e-64	6.362169697939549e-9	1.3971466521848103e-15	1.0124418524462977e-6	-3.058256352663649e-20	8.267697513561639e-19	6.23379826720682e-12	1.780503251772646e-11	8.230481637871795e-11
11600000	0.0049994873637315565	1.297600238008021e-49	1.0469004064477485e-64	6.362169697939549e-9	1.3971466521848103e-15	1.0124418524462977e-6	-3.0582519617503505e-20	8.267697513561639e-19	6.23379826720682e-12	1.780503251772646e-11	8.230481637871795e-11
11700000	0.0049994873637315565	1.297600238008021e-49	1.0469004064477485e-64	6.362169697939549e-9	1.3971466521848103e-15	1.0124418524462977e-6	-3.0582475708370516e-20	8.267697513561639e-19	6.23379826720682e-12	1.780503251772646e-11	8.230481637871795e-11
11800000	0.0049994873637315565	1.297600238008021e-49	1.0469004064477485e-64	6.362169697939549e-9	1.3971466521848103e-15	1.0124418524462977e-6	-3.058243179923753e-20	8.267697513561639e-19	6.23379826720682e-12	1.780503251772646e-11	8.230481637871795e-11
11900000	0.0049994873637315565	1.297600238008021e-49	1.0469004064477485e-64	6.362169697939549e-9	1.3971466521848103e-15	1.0124418524462977e-6	-3.0582387890104543e-20	8.267697513561639e-19	6.233798267206819e-12	1.780503251772646e-11	8.230481637871795e-11
12000000	0.0049994873637315565	1.297600238008021e-49	1.0469004064477485e-64	6.362169697939549e-9	1.3971466521848103e-15	1.0124418524462977e-6	-3.0582343980971554e-20	8.267697513561639e-19	6.233798267206819e-12	1.780503251772646e-11	8.230481637871795e-11
12100000	0.0049994873637315565	1.297600238008021e-49	1.0469004064477485e-64	6.362169697939549e-9	1.3971466521848103e-15	1.0124418524462977e-6	-3.058230007183857e-20	8.267697513561639e-19	6.233798267206819e-12	1.780503251772646e-11	8.230481637871795e-11
12200000	0.0049994873637315565	1.2976002380080209e-49	1.0469004064477485e-64	6.362169697939549e-9	1.3971466521848103e-15	1.0124418524462977e-6	-3.058225616270558e-20	8.267697513561639e-19	6.233798267206819e-12	1.780503251772646e-11	8.230481637871795e-11
12300000	0.0049994873637315565	1.2976002380080209e-49	1.0469004064477485e-64	6.362169697939549e-9	1.3971466521848103e-15	1.0124418524462977e-6	-3.05822122535726e-20	8.267697513561639e-19	6.233798267206819e-12	1.780503251772646e-11	8.230481637871795e-11
12400000	0.0049994873637315565	1.2976002380080209e-49	1.0469004064477485e-64	6.362169697939549e-9	1.3971466521848103e-15	1.0124418524462977e-6	-3.058216834443961e-20	8.267697513561639e-19	6.233798267206819e-12	1.780503251772646e-11	8.230481637871795e-11
12500000	0.0049994873637315565	1.2976002380080209e-49	1.0469004064477485e-64	6.362169697939549e-9	1.3971466521848103e-15	1.0124418524462977e-6	-3.0582124435306626e-20	8.267697513561639e-19	6.233798267206819e-12	1.780503251772646e-11	8.230481637871795e-11
12600000	0.0049994873637315565	1.2976002380080209e-49	1.0469004064477485e-64	6.362169697939549e-9	1.3971466521848103e-15	1.0124418524462977e-6	-3.0582080526173636e-20	8.267697513561639e-19	6.233798267206819e-12	1.780503251772646e-11	8.230481637871795e-11
12700000	0.0049994873637315565	1.2976002380080209e-49	1.0469004064477485e-64	6.362169697939549e-9	1.3971466521848103e-15	1.0124418524462977e-6	-3.058203661704065e-20	8.267697513561639e-19	6.233798267206819e-12	1.780503251772646e-11	8.230481637871795e-11
12800000	0.0049994873637315565	1.2976002380080209e-49	1.0469004064477485e-64	6.362169697939549e-9	1.3971466521848103e-15	1.0124418524462977e-6	-3.0581992707907664e-20	8.267697513561639e-19	6.233798267206819e-12	1.780503251772646e-11	8.230481637871795e-11
12900000	0.0049994873637315565	1.2976002380080209e-49	1.0469004064477485e-64	6.362169697939549e-9	1.3971466521848103e-15	1.0124418524462977e-6	-3.0581948798774674e-20	8.267697513561639e-19	6.233798267206819e-12	1.780503251772646e-11	8.230481637871795e-11
13000000	0.0049994873637315565	1.2976002380080209e-49	1.0469004064477485e-64	6.362169697939549e-9	1.3971466521848103e-15	1.0124418524462977e-6	-3.058190488964169e-20	8.267697513561639e-19	6.233798267206819e-12	1.780503251772646e-11	8.230481637871795e-11
13100000	0.0049994873637315565	1.2976002380080209e-49	1.0469004064477485e-64	6.362169697939549e-9	1.3971466521848103e-15	1.0124418524462977e-6	-3.05818609805087e-20	8.267697513561639e-19	6.233798267206819e-12	1.780503251772646e-11	8.230481637871795e-11
13200000	0.0049994873637315565	1.2976002380080209e-49	1.0469004064477485e-64	6.362169697939549e-9	1.3971466521848103e-15	1.0124418524462977e-6	-3.058181707137572e-20	8.267697513561639e-19	6.233798267206819e-12	1.780503251772646e-11	8.230481637871795e-11
13300000	0.0049994873637315565	1.2976002380080209e-49	1.0469004064477485e-64	6.362169697939549e-9	1.3971466521848103e-15	1.0124418524462977e-6	-3.058177316224273e-20	8.267697513561639e-19	6.233798267206819e-12	1.780503251772646e-11	8.230481637871795e-11
13400000	0.0049994873637315565	1.2976002380080209e-49	1.0469004064477485e-64	6.362169697939549e-9	1.3971466521848103e-15	1.0124418524462977e-6	-3.058172925310974e-20	8.267697513561639e-19	6.233798267206819e-12	1.780503251772646e-11	8.230481637871795e-11
13500000	0.0049994873637315565	1.2976002380080209e-49	1.0469004064477485e-64	6.362169697939549e-9	1.3971466521848103e-15	1.0124418524462977e-6	-3.0581685343976757e-20	8.267697513561639e-19	6.233798267206819e-12	1.780503251772646e-11	8.230481637871795e-11
13600000	0.0049994873637315565	1.2976002380080209e-49	1.0469004064477485e-64	6.362169697939549e-9	1.3971466521848103e-15	1.0124418524462977e-6	-3.058164143484377e-20	8.267697513561639e-19	6.233798267206819e-12	1.780503251772646e-11	8.230481637871795e-11
13700000	0.0049994873637315565	1.2976002380080209e-49	1.0469004064477485e-64	6.362169697939549e-9	1.3971466521848103e-15	1.0124418524462977e-6	-3.0581597525710784e-20	8.267697513561639e-19	6.233798267206819e-12	1.780503251772646e-11	8.230481637871795e-11
13800000	0.0049994873637315565	1.2976002380080209e-49	1.0469004064477485e-64	6.362169697939549e-9	1.3971466521848103e-15	1.0124418524462977e-6	-3.0581553616577795e-20	8.267697513561639e-19	6.233798267206819e-12	1.780503251772646e-11	8.230481637871795e-11
13900000	0.0049994873637315565	1.2976002380080209e-49	1.0469004064477485e-64	6.362169697939549e-9	1.3971466521848103e-15	1.0124418524462977e-6	-3.058150970744481e-20	8.267697513561639e-19	6.233798267206819e-12	1.780503251772646e-11	8.230481637871795e-11
14000000	0.0049994873637315565	1.2976002380080209e-49	1.0469004064477485e-64	6.362169697939549e-9	1.3971466521848103e-15	1.0124418524462977e-6	-3.058146579831182e-20	8.267697513561639e-19	6.233798267206819e-12	1.780503251772646e-11	8.230481637871795e-11
14100000	0.0049994873637315565	1.2976002380080209e-49	1.0469004064477485e-64	6.362169697939549e-9	1.3971466521848103e-15	1.0124418524462977e-6	-3.0581421889178833e-20	8.267697513561639e-19	6.233798267206819e-12	1.780503251772646e-11	8.230481637871795e-11
14200000	0.0049994873637315565	1.2976002380080209e-49	1.0469004064477485e-64	6.362169697939549e-9	1.3971466521848103e-15	1.0124418524462977e-6	-3.058137798004585e-20	8.267697513561639e-19	6.233798267206819e-12	1.780503251772646e-11	8.230481637871795e-11
14300000	0.0049994873637315565	1.2976002380080209e-49	1.0469004064477485e-64	6.362169697939549e-9	1.3971466521848103e-15	1.0124418524462977e-6	-3.058133407091286e-20	8.267697513561639e-19	6.233798267206819e-12	1.780503251772646e-11	8.230481637871795e-11
14400000	0.0049994873637315565	1.2976002380080209e-49	1.0469004064477485e-64	6.362169697939549e-9	1.3971466521848103e-15	1.0124418524462977e-6	-3.058129016177988e-20	8.267697513561639e-19	6.233798267206819e-12	1.780503251772646e-11	8.230481637871795e-11
14500000	0.0049994873637315565	1.2976002380080209e-49	1.0469004064477485e-64	6.362169697939549e-9	1.3971466521848103e-15	1.0124418524462977e-6	-3.058124625264689e-20	8.267697513561639e-19	6.233798267206819e-12	1.780503251772646e-11	8.230481637871795e-11
14600000	0.0049994873637315565	1.2976002380080209e-49	1.0469004064477485e-64	6.362169697939549e-9	1.3971466521848103e-15	1.0124418524462977e-6	-3.0581202343513905e-20	8.267697513561639e-19	6.233798267206819e-12	1.780503251772646e-11	8.230481637871795e-11
14700000	0.0049994873637315565	1.2976002380080209e-49	1.0469004064477485e-64	6.362169697939549e-9	1.3971466521848103e-15	1.0124418524462977e-6	-3.0581158434380915e-20	8.267697513561639e-19	6.233798267206819e-12	1.780503251772646e-11	8.230481637871795e-11
14800000	0.0049994873637315565	1.2976002380080209e-49	1.0469004064477485e-64	6.362169697939549e-9	1.3971466521848103e-15	1.0124418524462977e-6	-3.0581114525247926e-20	8.267697513561639e-19	6.233798267206819e-12	1.780503251772646e-11	8.230481637871795e-11
14900000	0.0049994873637315565	1.2976002380080209e-49	1.0469004064477485e-64	6.362169697939549e-9	1.3971466521848103e-15	1.0124418524462977e-6	-3.058107061611494e-20	8.267697513561639e-19	6.233798267206819e-12	1.780503251772646e-11	8.230481637871795e-11
15000000	0.0049994873637315565	1.2976002380080209e-49	1.0469004064477485e-64	6.362169697939549e-9	1.3971466521848103e-15	1.0124418524462977e-6	-3.0581026706981954e-20	8.267697513561639e-19	6.233798267206819e-12	1.780503251772646e-11	8.230481637871795e-11
15100000	0.0049994873637315565	1.2976002380080209e-49	1.0469004064477485e-64	6.362169697939549e-9	1.3971466521848103e-15	1.0124418524462977e-6	-3.058098279784897e-20	8.267697513561639e-19	6.233798267206819e-12	1.780503251772646e-11	8.230481637871795e-11
15200000	0.0049994873637315565	1.2976002380080209e-49	1.0469004064477485e-64	6.362169697939549e-9	1.3971466521848103e-15	1.0124418524462977e-6	-3.058093888871598e-20	8.267697513561639e-19	6.233798267206819e-12	1.780503251772646e-11	8.230481637871795e-11
15300000	0.0049994873637315565	1.2976002380080209e-49	1.0469004064477485e-64	6.362169697939549e-9	1.3971466521848103e-15	1.0124418524462977e-6	-3.0580894979583e-20	8.267697513561639e-19	6.233798267206819e-12	1.780503251772646e-11	8.230481637871795e-11
15400000	0.0049994873637315565	1.2976002380080209e-49	1.0469004064477485e-64	6.362169697939549e-9	1.3971466521848103e-15	1.0124418524462977e-6	-3.058085107045001e-20	8.267697513561639e-19	6.233798267206819e-12	1.780503251772646e-11	8.230481637871795e-11
15500000	0.0049994873637315565	1.2976002380080209e-49	1.0469004064477485e-64	6.362169697939549e-9	1.3971466521848103e-15	1.0124418524462977e-6	-3.0580807161317025e-20	8.267697513561639e-19	6.233798267206819e-12	1.780503251772646e-11	8.230481637871795e-11
15600000	0.0049994873637315565	1.2976002380080209e-49	1.0469004064477485e-64	6.362169697939549e-9	1.3971466521848103e-15	1.0124418524462977e-6	-3.0580763252184036e-20	8.267697513561639e-19	6.233798267206819e-12	1.780503251772646e-11	8.230481637871795e-11
15700000	0.0049994873637315565	1.2976002380080209e-49	1.0469004064477485e-64	6.362169697939549e-9	1.3971466521848103e-15	1.0124418524462977e-6	-3.0580719343051047e-20	8.267697513561639e-19	6.233798267206819e-12	1.780503251772646e-11	8.230481637871795e-11
15800000	0.0049994873637315565	1.2976002380080209e-49	1.0469004064477485e-64	6.362169697939549e-9	1.3971466521848103e-15	1.0124418524462977e-6	-3.0580675433918063e-20	8.267697513561639e-19	6.233798267206819e-12	1.780503251772646e-11	8.230481637871795e-11
15900000	0.0049994873637315565	1.2976002380080209e-49	1.0469004064477485e-64	6.362169697939549e-9	1.3971466521848103e-15	1.0124418524462977e-6	-3.0580631524785074e-20	8.267697513561639e-19	6.233798267206819e-12	1.780503251772646e-11	8.230481637871795e-11
16000000	0.0049994873637315565	1.2976002380080209e-49	1.0469004064477485e-64	6.362169697939549e-9	1.3971466521848103e-15	1.0124418524462977e-6	-3.058058761565209e-20	8.267697513561639e-19	6.233798267206819e-12	1.780503251772646e-11	8.230481637871795e-11
16100000	0.0049994873637315565	1.2976002380080209e-49	1.0469004064477485e-64	6.362169697939549e-9	1.3971466521848103e-15	1.0124418524462977e-6	-3.05805437065191e-20	8.267697513561639e-19	6.233798267206819e-12	1.780503251772646e-11	8.230481637871795e-11
16200000	0.0049994873637315565	1.2976002380080209e-49	1.0469004064477485e-64	6.362169697939549e-9	1.3971466521848103e-15	1.0124418524462977e-6	-3.058049979738612e-20	8.267697513561639e-19	6.233798267206819e-12	1.780503251772646e-11	8.230481637871795e-11
16300000	0.0049994873637315565	1.2976002380080209e-49	1.0469004064477485e-64	6.362169697939549e-9	1.3971466521848103e-15	1.0124418524462977e-6	-3.058045588825313e-20	8.267697513561639e-19	6.233798267206819e-12	1.780503251772646e-11	8.230481637871795e-11
16400000	0.0049994873637315565	1.2976002380080209e-49	1.0469004064477485e-64	6.362169697939549e-9	1.3971466521848103e-15	1.0124418524462977e-6	-3.058041197912014e-20	8.267697513561639e-19	6.233798267206819e-12	1.780503251772646e-11	8.230481637871795e-11
16500000	0.0049994873637315565	1.2976002380080209e-49	1.0469004064477485e-64	6.362169697939549e-9	1.3971466521848103e-15	1.0124418524462977e-6	-3.0580368069987156e-20	8.267697513561639e-19	6.233798267206819e-12	1.780503251772646e-11	8.230481637871795e-11
16600000	0.0049994873637315565	1.2976002380080209e-49	1.0469004064477485e-64	6.362169697939549e-9	1.3971466521848103e-15	1.0124418524462977e-6	-3.058032416085417e-20	8.267697513561639e-19	6.233798267206819e-12	1.780503251772646e-11	8.230481637871795e-11
16700000	0.0049994873637315565	1.2976002380080209e-49	1.0469004064477485e-64	6.362169697939549e-9	1.3971466521848103e-15	1.0124418524462977e-6	-3.0580280251721184e-20	8.267697513561639e-19	6.233798267206819e-12	1.780503251772646e-11	8.230481637871795e-11
16800000	0.0049994873637315565	1.2976002380080209e-49	1.0469004064477485e-64	6.362169697939549e-9	1.3971466521848103e-15	1.0124418524462977e-6	-3.0580236342588195e-20	8.267697513561639e-19	6.233798267206819e-12	1.780503251772646e-11	8.230481637871795e-11
16900000	0.0049994873637315565	1.2976002380080209e-49	1.0469004064477485e-64	6.362169697939549e-9	1.3971466521848103e-15	1.0124418524462977e-6	-3.058019243345521e-20	8.267697513561639e-19	6.233798267206819e-12	1.780503251772646e-11	8.230481637871795e-11
17000000	0.0049994873637315565	1.2976002380080209e-49	1.0469004064477485e-64	6.362169697939549e-9	1.3971466521848103e-15	1.0124418524462977e-6	-3.058014852432222e-20	8.267697513561639e-19	6.233798267206819e-12	1.780503251772646e-11	8.230481637871795e-11
17100000	0.0049994873637315565	1.2976002380080209e-49	1.0469004064477485e-64	6.362169697939549e-9	1.3971466521848103e-15	1.0124418524462977e-6	-3.058010461518923e-20	8.267697513561639e-19	6.233798267206819e-12	1.780503251772646e-11	8.230481637871795e-11
17200000	0.0049994873637315565	1.2976002380080209e-49	1.0469004064477485e-64	6.362169697939549e-9	1.3971466521848103e-15	1.0124418524462977e-6	-3.058006070605625e-20	8.267697513561639e-19	6.233798267206819e-12	1.780503251772646e-11	8.230481637871795e-11
17300000	0.0049994873637315565	1.2976002380080209e-49	1.0469004064477485e-64	6.362169697939549e-9	1.3971466521848103e-15	1.0124418524462977e-6	-3.058001679692326e-20	8.267697513561639e-19	6.233798267206819e-12	1.780503251772646e-11	8.230481637871795e-11
17400000	0.0049994873637315565	1.2976002380080209e-49	1.0469004064477485e-64	6.362169697939549e-9	1.3971466521848103e-15	1.0124418524462977e-6	-3.057997288779028e-20	8.267697513561639e-19	6.233798267206819e-12	1.780503251772646e-11	8.230481637871795e-11
17500000	0.0049994873637315565	1.2976002380080209e-49	1.0469004064477485e-64	6.362169697939549e-9	1.3971466521848103e-15	1.0124418524462977e-6	-3.057992897865729e-20	8.267697513561639e-19	6.233798267206819e-12	1.780503251772646e-11	8.230481637871795e-11
17600000	0.0049994873637315565	1.2976002380080209e-49	1.0469004064477485e-64	6.362169697939549e-9	1.3971466521848103e-15	1.0124418524462977e-6	-3.0579885069524304e-20	8.267697513561639e-19	6.233798267206819e-12	1.780503251772646e-11	8.230481637871795e-11
17700000	0.0049994873637315565	1.2976002380080209e-49	1.0469004064477485e-64	6.362169697939549e-9	1.3971466521848103e-15	1.0124418524462977e-6	-3.0579841160391315e-20	8.267697513561639e-19	6.233798267206819e-12	1.780503251772646e-11	8.230481637871795e-11
17800000	0.0049994873637315565	1.2976002380080209e-49	1.0469004064477485e-64	6.362169697939549e-9	1.3971466521848103e-15	1.0124418524462977e-6	-3.0579797251258326e-20	8.267697513561639e-19	6.233798267206819e-12	1.780503251772646e-11	8.230481637871795e-11
17900000	0.0049994873637315565	1.2976002380080209e-49	1.0469004064477485e-64	6.362169697939549e-9	1.3971466521848103e-15	1.0124418524462977e-6	-3.057975334212534e-20	8.267697513561639e-19	6.233798267206819e-12	1.780503251772646e-11	8.230481637871795e-11
18000000	0.0049994873637315565	1.2976002380080209e-49	1.0469004064477485e-64	6.362169697939549e-9	1.3971466521848103e-15	1.0124418524462977e-6	-3.0579709432992353e-20	8.267697513561639e-19	6.233798267206819e-12	1.780503251772646e-11	8.230481637871795e-11
18100000	0.0049994873637315565	1.2976002380080209e-49	1.0469004064477485e-64	6.362169697939549e-9	1.3971466521848103e-15	1.0124418524462977e-6	-3.057966552385937e-20	8.267697513561639e-19	6.233798267206819e-12	1.780503251772646e-11	8.230481637871795e-11
18200000	0.0049994873637315565	1.2976002380080209e-49	1.0469004064477485e-64	6.362169697939549e-9	1.3971466521848103e-15	1.0124418524462977e-6	-3.057962161472638e-20	8.267697513561639e-19	6.233798267206819e-12	1.780503251772646e-11	8.230481637871795e-11
18300000	0.0049994873637315565	1.2976002380080209e-49	1.0469004064477485e-64	6.362169697939549e-9	1.3971466521848103e-15	1.0124418524462977e-6	-3.05795777055934e-20	8.267697513561639e-19	6.233798267206819e-12	1.780503251772646e-11	8.230481637871795e-11
18400000	0.0049994873637315565	1.2976002380080209e-49	1.0469004064477485e-64	6.362169697939549e-9	1.3971466521848103e-15	1.0124418524462977e-6	-3.057953379646041e-20	8.267697513561639e-19	6.233798267206819e-12	1.780503251772646e-11	8.230481637871795e-11
18500000	0.0049994873637315565	1.2976002380080209e-49	1.0469004064477485e-64	6.362169697939549e-9	1.3971466521848103e-15	1.0124418524462977e-6	-3.057948988732742e-20	8.267697513561639e-19	6.233798267206819e-12	1.780503251772646e-11	8.230481637871795e-11
18600000	0.0049994873637315565	1.2976002380080209e-49	1.0469004064477485e-64	6.362169697939549e-9	1.3971466521848103e-15	1.0124418524462977e-6	-3.0579445978194436e-20	8.267697513561639e-19	6.233798267206819e-12	1.780503251772646e-11	8.230481637871795e-11
18700000	0.0049994873637315565	1.2976002380080209e-49	1.0469004064477485e-64	6.362169697939549e-9	1.3971466521848103e-15	1.0124418524462977e-6	-3.0579402069061446e-20	8.267697513561639e-19	6.233798267206819e-12	1.780503251772646e-11	8.230481637871795e-11
18800000	0.0049994873637315565	1.2976002380080209e-49	1.0469004064477485e-64	6.362169697939549e-9	1.3971466521848103e-15	1.0124418524462977e-6	-3.0579358159928463e-20	8.267697513561639e-19	6.233798267206819e-12	1.780503251772646e-11	8.230481637871795e-11
18900000	0.0049994873637315565	1.2976002380080209e-49	1.0469004064477485e-64	6.362169697939549e-9	1.3971466521848103e-15	1.0124418524462977e-6	-3.0579314250795474e-20	8.267697513561639e-19	6.233798267206819e-12	1.780503251772646e-11	8.230481637871795e-11
19000000	0.0049994873637315565	1.2976002380080209e-49	1.0469004064477485e-64	6.362169697939549e-9	1.3971466521848103e-15	1.0124418524462977e-6	-3.057927034166249e-20	8.267697513561639e-19	6.233798267206819e-12	1.780503251772646e-11	8.230481637871795e-11
19100000	0.0049994873637315565	1.2976002380080209e-49	1.0469004064477485e-64	6.362169697939549e-9	1.3971466521848103e-15	1.0124418524462977e-6	-3.05792264325295e-20	8.267697513561639e-19	6.233798267206819e-12	1.780503251772646e-11	8.230481637871795e-11
19200000	0.0049994873637315565	1.2976002380080209e-49	1.0469004064477485e-64	6.362169697939549e-9	1.3971466521848103e-15	1.0124418524462977e-6	-3.057918252339651e-20	8.267697513561639e-19	6.233798267206819e-12	1.780503251772646e-11	8.230481637871795e-11
19300000	0.0049994873637315565	1.2976002380080209e-49	1.0469004064477485e-64	6.362169697939549e-9	1.3971466521848103e-15	1.0124418524462977e-6	-3.057913861426353e-20	8.267697513561639e-19	6.233798267206819e-12	1.780503251772646e-11	8.230481637871795e-11
19400000	0.0049994873637315565	1.2976002380080209e-49	1.0469004064477485e-64	6.362169697939549e-9	1.3971466521848103e-15	1.0124418524462977e-6	-3.057909470513054e-20	8.267697513561639e-19	6.233798267206819e-12	1.780503251772646e-11	8.230481637871795e-11
19500000	0.0049994873637315565	1.2976002380080209e-49	1.0469004064477485e-64	6.362169697939549e-9	1.3971466521848103e-15	1.0124418524462977e-6	-3.0579050795997556e-20	8.267697513561639e-19	6.233798267206819e-12	1.780503251772646e-11	8.230481637871795e-11
19600000	0.0049994873637315565	1.2976002380080209e-49	1.0469004064477485e-64	6.362169697939549e-9	1.3971466521848103e-15	1.0124418524462977e-6	-3.0579006886864567e-20	8.267697513561639e-19	6.233798267206819e-12	1.780503251772646e-11	8.230481637871795e-11
19700000	0.0049994873637315565	1.2976002380080209e-49	1.0469004064477485e-64	6.362169697939549e-9	1.3971466521848103e-15	1.0124418524462977e-6	-3.0578962977731584e-20	8.267697513561639e-19	6.233798267206819e-12	1.780503251772646e-11	8.230481637871795e-11
19800000	0.0049994873637315565	1.2976002380080209e-49	1.0469004064477485e-64	6.362169697939549e-9	1.3971466521848103e-15	1.0124418524462977e-6	-3.0578919068598594e-20	8.267697513561639e-19	6.233798267206819e-12	1.780503251772646e-11	8.230481637871795e-11
19900000	0.0049994873637315565	1.2976002380080209e-49	1.0469004064477487e-64	6.362169697939549e-9	1.3971466521848103e-15	1.0124418524462977e-6	-3.0578875159465605e-20	8.267697513561639e-19	6.233798267206819e-12	1.780503251772646e-11	8.230481637871795e-11
20000000	0.0049994873637315565	1.2976002380080209e-49	1.0469004064477487e-64	6.362169697939549e-9	1.3971466521848103e-15	1.0124418524462977e-6	-3.057883125033262e-20	8.267697513561639e-19	6.233798267206819e-12	1.780503251772646e-11	8.230481637871795e-11
20100000	0.0049994873637315565	1.2976002380080209e-49	1.0469004064477487e-64	6.362169697939549e-9	1.3971466521848103e-15	1.0124418524462977e-6	-3.057878734119963e-20	8.267697513561639e-19	6.233798267206819e-12	1.780503251772646e-11	8.230481637871795e-11
20200000	0.0049994873637315565	1.2976002380080209e-49	1.0469004064477487e-64	6.362169697939549e-9	1.3971466521848103e-15	1.0124418524462977e-6	-3.057874343206665e-20	8.267697513561639e-19	6.233798267206819e-12	1.780503251772646e-11	8.230481637871795e-11
20300000	0.0049994873637315565	1.2976002380080209e-49	1.0469004064477487e-64	6.362169697939549e-9	1.3971466521848103e-15	1.0124418524462977e-6	-3.057869952293366e-20	8.267697513561639e-19	6.233798267206819e-12	1.780503251772646e-11	8.230481637871795e-11
20400000	0.0049994873637315565	1.2976002380080209e-49	1.0469004064477487e-64	6.362169697939549e-9	1.3971466521848103e-15	1.0124418524462977e-6	-3.0578655613800677e-20	8.267697513561639e-19	6.233798267206819e-12	1.780503251772646e-11	8.230481637871795e-11
20500000	0.0049994873637315565	1.2976002380080209e-49	1.0469004064477487e-64	6.362169697939549e-9	1.3971466521848103e-15	1.0124418524462977e-6	-3.057861170466769e-20	8.267697513561639e-19	6.233798267206819e-12	1.780503251772646e-11	8.230481637871795e-11
20600000	0.0049994873637315565	1.2976002380080209e-49	1.0469004064477487e-64	6.362169697939549e-9	1.3971466521848103e-15	1.0124418524462977e-6	-3.05785677955347e-20	8.267697513561639e-19	6.233798267206819e-12	1.780503251772646e-11	8.230481637871795e-11
20700000	0.0049994873637315565	1.2976002380080209e-49	1.0469004064477487e-64	6.362169697939549e-9	1.3971466521848103e-15	1.0124418524462977e-6	-3.0578523886401715e-20	8.267697513561639e-19	6.233798267206819e-12	1.780503251772646e-11	8.230481637871795e-11
20800000	0.0049994873637315565	1.2976002380080209e-49	1.0469004064477487e-64	6.362169697939549e-9	1.3971466521848103e-15	1.0124418524462977e-6	-3.0578479977268726e-20	8.267697513561639e-19	6.233798267206819e-12	1.780503251772646e-11	8.230481637871795e-11
20900000	0.0049994873637315565	1.2976002380080209e-49	1.0469004064477487e-64	6.362169697939549e-9	1.3971466521848103e-15	1.0124418524462977e-6	-3.057843606813574e-20	8.267697513561639e-19	6.233798267206819e-12	1.780503251772646e-11	8.230481637871795e-11
21000000	0.0049994873637315565	1.2976002380080209e-49	1.0469004064477487e-64	6.362169697939549e-9	1.3971466521848103e-15	1.0124418524462977e-6	-3.0578392159002753e-20	8.267697513561639e-19	6.233798267206819e-12	1.780503251772646e-11	8.230481637871795e-11
21100000	0.0049994873637315565	1.2976002380080209e-49	1.0469004064477487e-64	6.362169697939549e-9	1.3971466521848103e-15	1.0124418524462977e-6	-3.057834824986977e-20	8.267697513561639e-19	6.233798267206819e-12	1.780503251772646e-11	8.230481637871795e-11
21200000	0.0049994873637315565	1.2976002380080209e-49	1.0469004064477487e-64	6.362169697939549e-9	1.3971466521848103e-15	1.0124418524462977e-6	-3.057830434073678e-20	8.267697513561639e-19	6.233798267206819e-12	1.780503251772646e-11	8.230481637871795e-11
21300000	0.0049994873637315565	1.2976002380080209e-49	1.0469004064477487e-64	6.362169697939549e-9	1.3971466521848103e-15	1.0124418524462977e-6	-3.057826043160379e-20	8.267697513561639e-19	6.233798267206819e-12	1.780503251772646e-11	8.230481637871795e-11
21400000	0.0049994873637315565	1.2976002380080209e-49	1.0469004064477487e-64	6.362169697939549e-9	1.3971466521848103e-15	1.0124418524462977e-6	-3.057821652247081e-20	8.267697513561639e-19	6.233798267206819e-12	1.780503251772646e-11	8.230481637871795e-11
21500000	0.0049994873637315565	1.2976002380080209e-49	1.0469004064477487e-64	6.362169697939549e-9	1.3971466521848103e-15	1.0124418524462977e-6	-3.057817261333782e-20	8.267697513561639e-19	6.233798267206819e-12	1.780503251772646e-11	8.230481637871795e-11
21600000	0.0049994873637315565	1.2976002380080209e-49	1.0469004064477487e-64	6.362169697939549e-9	1.3971466521848103e-15	1.0124418524462977e-6	-3.0578128704204835e-20	8.267697513561639e-19	6.233798267206819e-12	1.780503251772646e-11	8.230481637871795e-11
21700000	0.0049994873637315565	1.2976002380080209e-49	1.0469004064477487e-64	6.362169697939549e-9	1.3971466521848103e-15	1.0124418524462977e-6	-3.0578084795071846e-20	8.267697513561639e-19	6.233798267206819e-12	1.780503251772646e-11	8.230481637871795e-11
21800000	0.0049994873637315565	1.2976002380080209e-49	1.0469004064477487e-64	6.362169697939549e-9	1.3971466521848103e-15	1.0124418524462977e-6	-3.057804088593886e-20	8.267697513561639e-19	6.233798267206819e-12	1.780503251772646e-11	8.230481637871795e-11
21900000	0.0049994873637315565	1.2976002380080209e-49	1.0469004064477487e-64	6.362169697939549e-9	1.3971466521848103e-15	1.0124418524462977e-6	-3.0577996976805874e-20	8.267697513561639e-19	6.233798267206819e-12	1.780503251772646e-11	8.230481637871795e-11
22000000	0.0049994873637315565	1.2976002380080209e-49	1.0469004064477487e-64	6.362169697939549e-9	1.3971466521848103e-15	1.0124418524462977e-6	-3.0577953067672884e-20	8.267697513561639e-19	6.233798267206819e-12	1.780503251772646e-11	8.230481637871795e-11
22100000	0.0049994873637315565	1.2976002380080209e-49	1.0469004064477487e-64	6.362169697939549e-9	1.3971466521848103e-15	1.0124418524462977e-6	-3.05779091585399e-20	8.267697513561639e-19	6.233798267206819e-12	1.780503251772646e-11	8.230481637871795e-11
22200000	0.0049994873637315565	1.2976002380080209e-49	1.0469004064477487e-64	6.362169697939549e-9	1.3971466521848103e-15	1.0124418524462977e-6	-3.057786524940691e-20	8.267697513561639e-19	6.233798267206819e-12	1.780503251772646e-11	8.230481637871795e-11
22300000	0.0049994873637315565	1.2976002380080209e-49	1.0469004064477487e-64	6.362169697939549e-9	1.3971466521848103e-15	1.0124418524462977e-6	-3.057782134027393e-20	8.267697513561639e-19	6.233798267206819e-12	1.780503251772646e-11	8.230481637871795e-11
22400000	0.0049994873637315565	1.2976002380080209e-49	1.0469004064477487e-64	6.362169697939549e-9	1.3971466521848103e-15	1.0124418524462977e-6	-3.057777743114094e-20	8.267697513561639e-19	6.233798267206819e-12	1.780503251772646e-11	8.230481637871795e-11
22500000	0.0049994873637315565	1.2976002380080209e-49	1.0469004064477487e-64	6.362169697939549e-9	1.3971466521848103e-15	1.0124418524462977e-6	-3.0577733522007956e-20	8.267697513561639e-19	6.233798267206819e-12	1.780503251772646e-11	8.230481637871795e-11
22600000	0.0049994873637315565	1.2976002380080209e-49	1.0469004064477487e-64	6.362169697939549e-9	1.3971466521848103e-15	1.0124418524462977e-6	-3.0577689612874967e-20	8.267697513561639e-19	6.233798267206819e-12	1.780503251772646e-11	8.230481637871795e-11
22700000	0.0049994873637315565	1.2976002380080209e-49	1.0469004064477487e-64	6.362169697939549e-9	1.3971466521848103e-15	1.0124418524462977e-6	-3.057764570374198e-20	8.267697513561639e-19	6.233798267206819e-12	1.780503251772646e-11	8.230481637871795e-11
22800000	0.0049994873637315565	1.2976002380080209e-49	1.0469004064477487e-64	6.362169697939549e-9	1.3971466521848103e-15	1.0124418524462977e-6	-3.0577601794608994e-20	8.267697513561639e-19	6.233798267206819e-12	1.780503251772646e-11	8.230481637871795e-11
22900000	0.0049994873637315565	1.2976002380080209e-49	1.0469004064477487e-64	6.362169697939549e-9	1.3971466521848103e-15	1.0124418524462977e-6	-3.0577557885476005e-20	8.267697513561639e-19	6.233798267206819e-12	1.780503251772646e-11	8.230481637871795e-11
23000000	0.0049994873637315565	1.2976002380080209e-49	1.0469004064477487e-64	6.362169697939549e-9	1.3971466521848103e-15	1.0124418524462977e-6	-3.057751397634302e-20	8.267697513561639e-19	6.233798267206819e-12	1.780503251772646e-11	8.230481637871795e-11
23100000	0.0049994873637315565	1.2976002380080209e-49	1.0469004064477487e-64	6.362169697939549e-9	1.3971466521848103e-15	1.0124418524462977e-6	-3.057747006721003e-20	8.267697513561639e-19	6.233798267206819e-12	1.780503251772646e-11	8.230481637871795e-11
23200000	0.0049994873637315565	1.2976002380080209e-49	1.0469004064477487e-64	6.362169697939549e-9	1.3971466521848103e-15	1.0124418524462977e-6	-3.057742615807705e-20	8.267697513561639e-19	6.233798267206819e-12	1.780503251772646e-11	8.230481637871795e-11
23300000	0.0049994873637315565	1.2976002380080209e-49	1.0469004064477487e-64	6.362169697939549e-9	1.3971466521848103e-15	1.0124418524462977e-6	-3.057738224894406e-20	8.267697513561639e-19	6.233798267206819e-12	1.780503251772646e-11	8.230481637871795e-11
23400000	0.0049994873637315565	1.2976002380080209e-49	1.0469004064477487e-64	6.362169697939549e-9	1.3971466521848103e-15	1.0124418524462977e-6	-3.057733833981107e-20	8.267697513561639e-19	6.233798267206819e-12	1.780503251772646e-11	8.230481637871795e-11
23500000	0.0049994873637315565	1.2976002380080209e-49	1.0469004064477487e-64	6.362169697939549e-9	1.3971466521848103e-15	1.0124418524462977e-6	-3.057729443067809e-20	8.267697513561639e-19	6.233798267206819e-12	1.780503251772646e-11	8.230481637871795e-11
23600000	0.0049994873637315565	1.2976002380080209e-49	1.0469004064477487e-64	6.362169697939549e-9	1.3971466521848103e-15	1.0124418524462977e-6	-3.05772505215451e-20	8.267697513561639e-19	6.233798267206819e-12	1.780503251772646e-11	8.230481637871795e-11
23700000	0.0049994873637315565	1.2976002380080209e-49	1.0469004064477487e-64	6.362169697939549e-9	1.3971466521848103e-15	1.0124418524462977e-6	-3.0577206612412115e-20	8.267697513561639e-19	6.233798267206819e-12	1.780503251772646e-11	8.230481637871795e-11
23800000	0.0049994873637315565	1.2976002380080209e-49	1.0469004064477487e-64	6.362169697939549e-9	1.3971466521848103e-15	1.0124418524462977e-6	-3.0577162703279125e-20	8.267697513561639e-19	6.233798267206819e-12	1.780503251772646e-11	8.230481637871795e-11
23900000	0.0049994873637315565	1.2976002380080209e-49	1.0469004064477487e-64	6.362169697939549e-9	1.3971466521848103e-15	1.0124418524462977e-6	-3.057711879414614e-20	8.267697513561639e-19	6.233798267206819e-12	1.780503251772646e-11	8.230481637871795e-11
24000000	0.0049994873637315565	1.2976002380080209e-49	1.0469004064477487e-64	6.362169697939549e-9	1.3971466521848103e-15	1.0124418524462977e-6	-3.057707488501315e-20	8.267697513561639e-19	6.233798267206819e-12	1.780503251772646e-11	8.230481637871795e-11
24100000	0.0049994873637315565	1.2976002380080209e-49	1.0469004064477487e-64	6.362169697939549e-9	1.3971466521848103e-15	1.0124418524462977e-6	-3.0577030975880163e-20	8.267697513561639e-19	6.233798267206819e-12	1.780503251772646e-11	8.230481637871795e-11
24200000	0.0049994873637315565	1.2976002380080209e-49	1.0469004064477487e-64	6.362169697939549e-9	1.3971466521848103e-15	1.0124418524462977e-6	-3.057698706674718e-20	8.267697513561639e-19	6.233798267206819e-12	1.780503251772646e-11	8.230481637871795e-11
24300000	0.0049994873637315565	1.2976002380080209e-49	1.0469004064477487e-64	6.362169697939549e-9	1.3971466521848103e-15	1.0124418524462977e-6	-3.057694315761419e-20	8.267697513561639e-19	6.233798267206819e-12	1.780503251772646e-11	8.230481637871795e-11
24400000	0.0049994873637315565	1.2976002380080209e-49	1.0469004064477487e-64	6.362169697939549e-9	1.3971466521848103e-15	1.0124418524462977e-6	-3.057689924848121e-20	8.267697513561639e-19	6.233798267206819e-12	1.780503251772646e-11	8.230481637871795e-11
24500000	0.0049994873637315565	1.2976002380080209e-49	1.0469004064477487e-64	6.362169697939549e-9	1.3971466521848103e-15	1.0124418524462977e-6	-3.057685533934822e-20	8.267697513561639e-19	6.233798267206819e-12	1.780503251772646e-11	8.230481637871795e-11
24600000	0.0049994873637315565	1.2976002380080209e-49	1.0469004064477487e-64	6.362169697939549e-9	1.3971466521848103e-15	1.0124418524462977e-6	-3.0576811430215235e-20	8.267697513561639e-19	6.233798267206819e-12	1.780503251772646e-11	8.230481637871795e-11
24700000	0.0049994873637315565	1.2976002380080209e-49	1.0469004064477487e-64	6.362169697939549e-9	1.3971466521848103e-15	1.0124418524462977e-6	-3.0576767521082246e-20	8.267697513561639e-19	6.233798267206819e-12	1.780503251772646e-11	8.230481637871795e-11
24800000	0.0049994873637315565	1.2976002380080209e-49	1.0469004064477487e-64	6.362169697939549e-9	1.3971466521848103e-15	1.0124418524462977e-6	-3.0576723611949257e-20	8.267697513561639e-19	6.233798267206819e-12	1.780503251772646e-11	8.230481637871795e-11
24900000	0.0049994873637315565	1.2976002380080209e-49	1.0469004064477487e-64	6.362169697939549e-9	1.3971466521848103e-15	1.0124418524462977e-6	-3.0576679702816273e-20	8.267697513561639e-19	6.233798267206819e-12	1.780503251772646e-11	8.230481637871795e-11
25000000	0.0049994873637315565	1.2976002380080209e-49	1.0469004064477487e-64	6.362169697939549e-9	1.3971466521848103e-15	1.0124418524462977e-6	-3.0576635793683284e-20	8.267697513561639e-19	6.233798267206819e-12	1.780503251772646e-11	8.230481637871795e-11
25100000	0.0049994873637315565	1.2976002380080209e-49	1.0469004064477487e-64	6.362169697939549e-9	1.3971466521848103e-15	1.0124418524462977e-6	-3.05765918845503e-20	8.267697513561639e-19	6.233798267206819e-12	1.780503251772646e-11	8.230481637871795e-11
25200000	0.0049994873637315565	1.2976002380080209e-49	1.0469004064477487e-64	6.362169697939549e-9	1.3971466521848103e-15	1.0124418524462977e-6	-3.057654797541731e-20	8.267697513561639e-19	6.233798267206819e-12	1.780503251772646e-11	8.230481637871795e-11
25300000	0.0049994873637315565	1.2976002380080209e-49	1.0469004064477487e-64	6.362169697939549e-9	1.3971466521848103e-15	1.0124418524462977e-6	-3.057650406628433e-20	8.267697513561639e-19	6.233798267206819e-12	1.780503251772646e-11	8.230481637871795e-11
25400000	0.0049994873637315565	1.2976002380080209e-49	1.0469004064477487e-64	6.362169697939549e-9	1.3971466521848103e-15	1.0124418524462977e-6	-3.057646015715134e-20	8.267697513561639e-19	6.233798267206819e-12	1.780503251772646e-11	8.230481637871795e-11
25500000	0.0049994873637315565	1.2976002380080209e-49	1.0469004064477487e-64	6.362169697939549e-9	1.3971466521848103e-15	1.0124418524462977e-6	-3.0576416248018356e-20	8.267697513561639e-19	6.233798267206819e-12	1.780503251772646e-11	8.230481637871795e-11
25600000	0.0049994873637315565	1.2976002380080209e-49	1.0469004064477487e-64	6.362169697939549e-9	1.3971466521848103e-15	1.0124418524462977e-6	-3.0576372338885366e-20	8.267697513561639e-19	6.233798267206819e-12	1.780503251772646e-11	8.230481637871795e-11
25700000	0.0049994873637315565	1.2976002380080209e-49	1.0469004064477487e-64	6.362169697939549e-9	1.3971466521848103e-15	1.0124418524462977e-6	-3.057632842975238e-20	8.267697513561639e-19	6.233798267206819e-12	1.780503251772646e-11	8.230481637871795e-11
25800000	0.0049994873637315565	1.2976002380080209e-49	1.0469004064477487e-64	6.362169697939549e-9	1.3971466521848103e-15	1.0124418524462977e-6	-3.0576284520619394e-20	8.267697513561639e-19	6.233798267206819e-12	1.780503251772646e-11	8.230481637871795e-11
25900000	0.0049994873637315565	1.2976002380080209e-49	1.0469004064477487e-64	6.362169697939549e-9	1.3971466521848103e-15	1.0124418524462977e-6	-3.0576240611486404e-20	8.267697513561639e-19	6.233798267206819e-12	1.780503251772646e-11	8.230481637871795e-11
26000000	0.0049994873637315565	1.2976002380080209e-49	1.0469004064477487e-64	6.362169697939549e-9	1.3971466521848103e-15	1.0124418524462977e-6	-3.057619670235342e-20	8.267697513561639e-19	6.233798267206819e-12	1.780503251772646e-11	8.230481637871795e-11
26100000	0.0049994873637315565	1.2976002380080209e-49	1.0469004064477487e-64	6.362169697939549e-9	1.3971466521848103e-15	1.0124418524462977e-6	-3.057615279322043e-20	8.267697513561639e-19	6.233798267206819e-12	1.780503251772646e-11	8.230481637871795e-11
26200000	0.0049994873637315565	1.2976002380080209e-49	1.0469004064477487e-64	6.362169697939549e-9	1.3971466521848103e-15	1.0124418524462977e-6	-3.057610888408745e-20	8.267697513561639e-19	6.233798267206819e-12	1.780503251772646e-11	8.230481637871795e-11
26300000	0.0049994873637315565	1.2976002380080209e-49	1.0469004064477487e-64	6.362169697939549e-9	1.3971466521848103e-15	1.0124418524462977e-6	-3.057606497495446e-20	8.267697513561639e-19	6.233798267206819e-12	1.780503251772646e-11	8.230481637871795e-11
26400000	0.0049994873637315565	1.2976002380080209e-49	1.0469004064477487e-64	6.362169697939549e-9	1.3971466521848103e-15	1.0124418524462977e-6	-3.057602106582147e-20	8.267697513561639e-19	6.233798267206819e-12	1.780503251772646e-11	8.230481637871795e-11
26500000	0.0049994873637315565	1.2976002380080209e-49	1.0469004064477487e-64	6.362169697939549e-9	1.3971466521848103e-15	1.0124418524462977e-6	-3.0575977156688487e-20	8.267697513561639e-19	6.233798267206819e-12	1.780503251772646e-11	8.230481637871795e-11
26600000	0.0049994873637315565	1.2976002380080209e-49	1.0469004064477487e-64	6.362169697939549e-9	1.3971466521848103e-15	1.0124418524462977e-6	-3.05759332475555e-20	8.267697513561639e-19	6.233798267206819e-12	1.780503251772646e-11	8.230481637871795e-11
26700000	0.0049994873637315565	1.2976002380080209e-49	1.0469004064477487e-64	6.362169697939549e-9	1.3971466521848103e-15	1.0124418524462977e-6	-3.0575889338422514e-20	8.267697513561639e-19	6.233798267206819e-12	1.780503251772646e-11	8.230481637871795e-11
26800000	0.0049994873637315565	1.2976002380080209e-49	1.0469004064477487e-64	6.362169697939549e-9	1.3971466521848103e-15	1.0124418524462977e-6	-3.0575845429289525e-20	8.267697513561639e-19	6.233798267206819e-12	1.780503251772646e-11	8.230481637871795e-11
26900000	0.0049994873637315565	1.2976002380080209e-49	1.0469004064477487e-64	6.362169697939549e-9	1.3971466521848103e-15	1.0124418524462977e-6	-3.057580152015654e-20	8.267697513561639e-19	6.233798267206819e-12	1.780503251772646e-11	8.230481637871795e-11
27000000	0.0049994873637315565	1.2976002380080209e-49	1.0469004064477487e-64	6.362169697939549e-9	1.3971466521848103e-15	1.0124418524462977e-6	-3.057575761102355e-20	8.267697513561639e-19	6.233798267206819e-12	1.780503251772646e-11	8.230481637871795e-11
27100000	0.0049994873637315565	1.2976002380080209e-49	1.0469004064477487e-64	6.362169697939549e-9	1.3971466521848103e-15	1.0124418524462977e-6	-3.0575713701890563e-20	8.267697513561639e-19	6.233798267206819e-12	1.780503251772646e-11	8.230481637871795e-11
27200000	0.0049994873637315565	1.2976002380080209e-49	1.0469004064477487e-64	6.362169697939549e-9	1.3971466521848103e-15	1.0124418524462977e-6	-3.057566979275758e-20	8.267697513561639e-19	6.233798267206819e-12	1.780503251772646e-11	8.230481637871795e-11
27300000	0.0049994873637315565	1.2976002380080209e-49	1.0469004064477487e-64	6.362169697939549e-9	1.3971466521848103e-15	1.0124418524462977e-6	-3.057562588362459e-20	8.267697513561639e-19	6.233798267206819e-12	1.780503251772646e-11	8.230481637871795e-11
27400000	0.0049994873637315565	1.2976002380080209e-49	1.0469004064477487e-64	6.362169697939549e-9	1.3971466521848103e-15	1.0124418524462977e-6	-3.057558197449161e-20	8.267697513561639e-19	6.233798267206819e-12	1.780503251772646e-11	8.230481637871795e-11
27500000	0.0049994873637315565	1.2976002380080209e-49	1.0469004064477487e-64	6.362169697939549e-9	1.3971466521848103e-15	1.0124418524462977e-6	-3.057553806535862e-20	8.267697513561639e-19	6.233798267206819e-12	1.780503251772646e-11	8.230481637871795e-11
27600000	0.0049994873637315565	1.2976002380080209e-49	1.0469004064477487e-64	6.362169697939549e-9	1.3971466521848103e-15	1.0124418524462977e-6	-3.0575494156225635e-20	8.267697513561639e-19	6.233798267206819e-12	1.780503251772646e-11	8.230481637871795e-11
27700000	0.0049994873637315565	1.2976002380080209e-49	1.0469004064477487e-64	6.362169697939549e-9	1.3971466521848103e-15	1.0124418524462977e-6	-3.0575450247092646e-20	8.267697513561639e-19	6.233798267206819e-12	1.780503251772646e-11	8.230481637871795e-11
27800000	0.0049994873637315565	1.2976002380080209e-49	1.0469004064477485e-64	6.362169697939549e-9	1.3971466521848103e-15	1.0124418524462977e-6	-3.0575406337959656e-20	8.267697513561639e-19	6.233798267206819e-12	1.780503251772646e-11	8.230481637871795e-11
27900000	0.0049994873637315565	1.2976002380080209e-49	1.0469004064477485e-64	6.362169697939549e-9	1.3971466521848103e-15	1.0124418524462977e-6	-3.057536242882667e-20	8.267697513561639e-19	6.233798267206819e-12	1.780503251772646e-11	8.230481637871795e-11
28000000	0.0049994873637315565	1.2976002380080209e-49	1.0469004064477485e-64	6.362169697939549e-9	1.3971466521848103e-15	1.0124418524462977e-6	-3.0575318519693684e-20	8.267697513561639e-19	6.233798267206819e-12	1.780503251772646e-11	8.230481637871795e-11
28100000	0.0049994873637315565	1.2976002380080209e-49	1.0469004064477485e-64	6.362169697939549e-9	1.3971466521848103e-15	1.0124418524462977e-6	-3.05752746105607e-20	8.267697513561639e-19	6.233798267206819e-12	1.780503251772646e-11	8.230481637871795e-11
28200000	0.0049994873637315565	1.2976002380080209e-49	1.0469004064477485e-64	6.362169697939549e-9	1.3971466521848103e-15	1.0124418524462977e-6	-3.057523070142771e-20	8.267697513561639e-19	6.233798267206819e-12	1.780503251772646e-11	8.230481637871795e-11
28300000	0.0049994873637315565	1.2976002380080209e-49	1.0469004064477485e-64	6.362169697939549e-9	1.3971466521848103e-15	1.0124418524462977e-6	-3.057518679229473e-20	8.267697513561639e-19	6.233798267206819e-12	1.780503251772646e-11	8.230481637871795e-11
28400000	0.0049994873637315565	1.2976002380080209e-49	1.0469004064477485e-64	6.362169697939549e-9	1.3971466521848103e-15	1.0124418524462977e-6	-3.057514288316174e-20	8.267697513561639e-19	6.233798267206819e-12	1.780503251772646e-11	8.230481637871795e-11
28500000	0.0049994873637315565	1.2976002380080209e-49	1.0469004064477485e-64	6.362169697939549e-9	1.3971466521848103e-15	1.0124418524462977e-6	-3.057509897402875e-20	8.267697513561639e-19	6.233798267206819e-12	1.780503251772646e-11	8.230481637871795e-11
28600000	0.0049994873637315565	1.2976002380080209e-49	1.0469004064477485e-64	6.362169697939549e-9	1.3971466521848103e-15	1.0124418524462977e-6	-3.0575055064895766e-20	8.267697513561639e-19	6.233798267206819e-12	1.780503251772646e-11	8.230481637871795e-11
28700000	0.0049994873637315565	1.2976002380080209e-49	1.0469004064477485e-64	6.362169697939549e-9	1.3971466521848103e-15	1.0124418524462977e-6	-3.0575011155762777e-20	8.267697513561639e-19	6.23379826720682e-12	1.780503251772646e-11	8.230481637871795e-11
28800000	0.0049994873637315565	1.2976002380080209e-49	1.0469004064477485e-64	6.362169697939549e-9	1.3971466521848103e-15	1.0124418524462977e-6	-3.0574967246629793e-20	8.267697513561639e-19	6.23379826720682e-12	1.780503251772646e-11	8.230481637871795e-11
28900000	0.0049994873637315565	1.2976002380080209e-49	1.0469004064477485e-64	6.362169697939549e-9	1.3971466521848103e-15	1.0124418524462977e-6	-3.0574923337496804e-20	8.267697513561639e-19	6.23379826720682e-12	1.780503251772646e-11	8.230481637871795e-11
29000000	0.0049994873637315565	1.2976002380080209e-49	1.0469004064477485e-64	6.362169697939549e-9	1.3971466521848103e-15	1.0124418524462977e-6	-3.057487942836382e-20	8.267697513561639e-19	6.23379826720682e-12	1.780503251772646e-11	8.230481637871795e-11
29100000	0.0049994873637315565	1.2976002380080209e-49	1.0469004064477485e-64	6.362169697939549e-9	1.3971466521848103e-15	1.0124418524462977e-6	-3.057483551923083e-20	8.267697513561639e-19	6.23379826720682e-12	1.780503251772646e-11	8.230481637871795e-11
29200000	0.0049994873637315565	1.2976002380080209e-49	1.0469004064477485e-64	6.362169697939549e-9	1.3971466521848103e-15	1.0124418524462977e-6	-3.057479161009784e-20	8.267697513561639e-19	6.23379826720682e-12	1.780503251772646e-11	8.230481637871795e-11
29300000	0.0049994873637315565	1.2976002380080209e-49	1.0469004064477485e-64	6.362169697939549e-9	1.3971466521848103e-15	1.0124418524462977e-6	-3.057474770096486e-20	8.267697513561639e-19	6.23379826720682e-12	1.780503251772646e-11	8.230481637871795e-11
29400000	0.0049994873637315565	1.2976002380080209e-49	1.0469004064477485e-64	6.362169697939549e-9	1.3971466521848103e-15	1.0124418524462977e-6	-3.057470379183187e-20	8.267697513561639e-19	6.23379826720682e-12	1.780503251772646e-11	8.230481637871795e-11
29500000	0.0049994873637315565	1.2976002380080209e-49	1.0469004064477485e-64	6.362169697939549e-9	1.3971466521848103e-15	1.0124418524462977e-6	-3.0574659882698887e-20	8.267697513561639e-19	6.23379826720682e-12	1.780503251772646e-11	8.230481637871795e-11
29600000	0.0049994873637315565	1.2976002380080209e-49	1.0469004064477485e-64	6.362169697939549e-9	1.3971466521848103e-15	1.0124418524462977e-6	-3.05746159735659e-20	8.267697513561639e-19	6.23379826720682e-12	1.780503251772646e-11	8.230481637871795e-11
29700000	0.0049994873637315565	1.2976002380080209e-49	1.0469004064477485e-64	6.362169697939549e-9	1.3971466521848103e-15	1.0124418524462977e-6	-3.0574572064432914e-20	8.267697513561639e-19	6.23379826720682e-12	1.780503251772646e-11	8.230481637871795e-11
29800000	0.0049994873637315565	1.2976002380080209e-49	1.0469004064477485e-64	6.362169697939549e-9	1.3971466521848103e-15	1.0124418524462977e-6	-3.0574528155299925e-20	8.267697513561639e-19	6.23379826720682e-12	1.780503251772646e-11	8.230481637871795e-11
29900000	0.0049994873637315565	1.2976002380080209e-49	1.0469004064477485e-64	6.362169697939549e-9	1.3971466521848103e-15	1.0124418524462977e-6	-3.0574484246166935e-20	8.267697513561639e-19	6.23379826720682e-12	1.780503251772646e-11	8.230481637871795e-11
30000000	0.0049994873637315565	1.2976002380080209e-49	1.0469004064477485e-64	6.362169697939549e-9	1.3971466521848103e-15	1.0124418524462977e-6	-3.057444033703395e-20	8.267697513561639e-19	6.23379826720682e-12	1.780503251772646e-11	8.230481637871795e-11
30100000	0.004999487363731556	1.2976002380080209e-49	1.0469004064477485e-64	6.362169697939549e-9	1.3971466521848103e-15	1.0124418524462977e-6	-3.057439642790096e-20	8.267697513561639e-19	6.23379826720682e-12	1.780503251772646e-11	8.230481637871795e-11
30200000	0.004999487363731556	1.2976002380080209e-49	1.0469004064477485e-64	6.362169697939549e-9	1.3971466521848103e-15	1.0124418524462977e-6	-3.057435251876798e-20	8.267697513561639e-19	6.23379826720682e-12	1.780503251772646e-11	8.230481637871795e-11
30300000	0.004999487363731556	1.2976002380080209e-49	1.0469004064477485e-64	6.362169697939548e-9	1.3971466521848103e-15	1.0124418524462977e-6	-3.057430860963499e-20	8.267697513561639e-19	6.23379826720682e-12	1.780503251772646e-11	8.230481637871795e-11
30400000	0.004999487363731556	1.2976002380080209e-49	1.0469004064477484e-64	6.362169697939548e-9	1.3971466521848103e-15	1.0124418524462977e-6	-3.057426470050201e-20	8.267697513561639e-19	6.23379826720682e-12	1.780503251772646e-11	8.230481637871794e-11
30500000	0.004999487363731556	1.2976002380080209e-49	1.0469004064477484e-64	6.362169697939548e-9	1.3971466521848103e-15	1.0124418524462977e-6	-3.057422079136902e-20	8.267697513561639e-19	6.23379826720682e-12	1.780503251772646e-11	8.230481637871794e-11
30600000	0.004999487363731556	1.2976002380080207e-49	1.0469004064477484e-64	6.362169697939548e-9	1.3971466521848103e-15	1.0124418524462977e-6	-3.057417688223603e-20	8.267697513561639e-19	6.23379826720682e-12	1.780503251772646e-11	8.230481637871794e-11
30700000	0.004999487363731556	1.2976002380080207e-49	1.0469004064477484e-64	6.362169697939548e-9	1.3971466521848103e-15	1.0124418524462977e-6	-3.0574132973103045e-20	8.267697513561639e-19	6.23379826720682e-12	1.780503251772646e-11	8.230481637871794e-11
30800000	0.004999487363731556	1.2976002380080207e-49	1.0469004064477484e-64	6.362169697939548e-9	1.3971466521848103e-15	1.0124418524462977e-6	-3.0574089063970056e-20	8.267697513561639e-19	6.23379826720682e-12	1.780503251772646e-11	8.230481637871794e-11
30900000	0.004999487363731556	1.2976002380080207e-49	1.0469004064477484e-64	6.362169697939548e-9	1.3971466521848103e-15	1.0124418524462977e-6	-3.057404515483707e-20	8.267697513561639e-19	6.23379826720682e-12	1.780503251772646e-11	8.230481637871794e-11
31000000	0.004999487363731556	1.2976002380080207e-49	1.0469004064477484e-64	6.362169697939548e-9	1.3971466521848103e-15	1.0124418524462977e-6	-3.0574001245704083e-20	8.267697513561639e-19	6.23379826720682e-12	1.780503251772646e-11	8.230481637871794e-11
31100000	0.004999487363731556	1.2976002380080207e-49	1.0469004064477484e-64	6.362169697939548e-9	1.3971466521848103e-15	1.0124418524462977e-6	-3.05739573365711e-20	8.267697513561639e-19	6.23379826720682e-12	1.780503251772646e-11	8.230481637871794e-11
31200000	0.004999487363731556	1.2976002380080207e-49	1.0469004064477484e-64	6.362169697939548e-9	1.3971466521848103e-15	1.0124418524462977e-6	-3.057391342743811e-20	8.267697513561639e-19	6.23379826720682e-12	1.780503251772646e-11	8.230481637871794e-11
31300000	0.004999487363731556	1.2976002380080207e-49	1.0469004064477484e-64	6.362169697939548e-9	1.3971466521848103e-15	1.0124418524462977e-6	-3.057386951830512e-20	8.267697513561639e-19	6.23379826720682e-12	1.780503251772646e-11	8.230481637871794e-11
31400000	0.004999487363731556	1.2976002380080207e-49	1.0469004064477484e-64	6.362169697939548e-9	1.3971466521848103e-15	1.0124418524462977e-6	-3.057382560917214e-20	8.267697513561639e-19	6.23379826720682e-12	1.780503251772646e-11	8.230481637871794e-11
31500000	0.004999487363731556	1.2976002380080207e-49	1.0469004064477484e-64	6.362169697939548e-9	1.3971466521848103e-15	1.0124418524462977e-6	-3.057378170003915e-20	8.267697513561639e-19	6.23379826720682e-12	1.780503251772646e-11	8.230481637871794e-11
31600000	0.004999487363731556	1.2976002380080207e-49	1.0469004064477484e-64	6.362169697939548e-9	1.3971466521848103e-15	1.0124418524462977e-6	-3.0573737790906166e-20	8.267697513561639e-19	6.23379826720682e-12	1.780503251772646e-11	8.230481637871794e-11
31700000	0.004999487363731556	1.2976002380080207e-49	1.0469004064477484e-64	6.362169697939548e-9	1.3971466521848103e-15	1.0124418524462977e-6	-3.0573693881773176e-20	8.267697513561639e-19	6.23379826720682e-12	1.780503251772646e-11	8.230481637871794e-11
31800000	0.004999487363731556	1.2976002380080207e-49	1.0469004064477484e-64	6.362169697939548e-9	1.3971466521848103e-15	1.0124418524462977e-6	-3.0573649972640193e-20	8.267697513561639e-19	6.23379826720682e-12	1.780503251772646e-11	8.230481637871794e-11
31900000	0.004999487363731556	1.2976002380080207e-49	1.0469004064477484e-64	6.362169697939548e-9	1.3971466521848103e-15	1.0124418524462977e-6	-3.0573606063507204e-20	8.267697513561639e-19	6.23379826720682e-12	1.780503251772646e-11	8.230481637871794e-11
32000000	0.004999487363731556	1.2976002380080207e-49	1.0469004064477484e-64	6.362169697939548e-9	1.3971466521848103e-15	1.0124418524462977e-6	-3.0573562154374215e-20	8.267697513561639e-19	6.23379826720682e-12	1.780503251772646e-11	8.230481637871794e-11
32100000	0.004999487363731556	1.2976002380080207e-49	1.0469004064477484e-64	6.362169697939548e-9	1.3971466521848103e-15	1.0124418524462977e-6	-3.057351824524123e-20	8.267697513561639e-19	6.23379826720682e-12	1.780503251772646e-11	8.230481637871794e-11
32200000	0.004999487363731556	1.2976002380080207e-49	1.0469004064477484e-64	6.362169697939548e-9	1.3971466521848103e-15	1.0124418524462977e-6	-3.057347433610824e-20	8.267697513561639e-19	6.23379826720682e-12	1.780503251772646e-11	8.230481637871794e-11
32300000	0.004999487363731556	1.2976002380080207e-49	1.0469004064477484e-64	6.362169697939548e-9	1.3971466521848103e-15	1.0124418524462977e-6	-3.057343042697526e-20	8.267697513561639e-19	6.23379826720682e-12	1.780503251772646e-11	8.230481637871794e-11
32400000	0.004999487363731556	1.2976002380080207e-49	1.0469004064477484e-64	6.362169697939548e-9	1.3971466521848103e-15	1.0124418524462977e-6	-3.057338651784227e-20	8.267697513561639e-19	6.23379826720682e-12	1.780503251772646e-11	8.230481637871794e-11
32500000	0.004999487363731556	1.2976002380080207e-49	1.0469004064477484e-64	6.362169697939548e-9	1.3971466521848103e-15	1.0124418524462977e-6	-3.0573342608709286e-20	8.267697513561639e-19	6.23379826720682e-12	1.780503251772646e-11	8.230481637871794e-11
32600000	0.004999487363731556	1.2976002380080207e-49	1.0469004064477484e-64	6.362169697939548e-9	1.3971466521848103e-15	1.0124418524462977e-6	-3.0573298699576297e-20	8.267697513561639e-19	6.23379826720682e-12	1.780503251772646e-11	8.230481637871794e-11
32700000	0.004999487363731556	1.2976002380080207e-49	1.0469004064477482e-64	6.362169697939548e-9	1.3971466521848103e-15	1.0124418524462977e-6	-3.057325479044331e-20	8.267697513561639e-19	6.23379826720682e-12	1.780503251772646e-11	8.230481637871794e-11
32800000	0.004999487363731556	1.2976002380080207e-49	1.0469004064477482e-64	6.362169697939548e-9	1.3971466521848103e-15	1.0124418524462977e-6	-3.0573210881310324e-20	8.267697513561639e-19	6.23379826720682e-12	1.780503251772646e-11	8.230481637871794e-11
32900000	0.004999487363731556	1.2976002380080207e-49	1.0469004064477482e-64	6.362169697939548e-9	1.3971466521848103e-15	1.0124418524462977e-6	-3.0573166972177335e-20	8.267697513561639e-19	6.23379826720682e-12	1.780503251772646e-11	8.230481637871794e-11
33000000	0.004999487363731556	1.2976002380080207e-49	1.0469004064477482e-64	6.362169697939548e-9	1.3971466521848103e-15	1.0124418524462977e-6	-3.057312306304435e-20	8.267697513561639e-19	6.23379826720682e-12	1.780503251772646e-11	8.230481637871794e-11
33100000	0.004999487363731556	1.2976002380080207e-49	1.0469004064477482e-64	6.362169697939548e-9	1.3971466521848103e-15	1.0124418524462977e-6	-3.057307915391136e-20	8.267697513561639e-19	6.23379826720682e-12	1.780503251772646e-11	8.230481637871794e-11
33200000	0.004999487363731556	1.2976002380080207e-49	1.0469004064477482e-64	6.362169697939548e-9	1.3971466521848103e-15	1.0124418524462977e-6	-3.057303524477838e-20	8.267697513561639e-19	6.23379826720682e-12	1.780503251772646e-11	8.230481637871794e-11
33300000	0.004999487363731556	1.2976002380080207e-49	1.0469004064477482e-64	6.362169697939548e-9	1.3971466521848103e-15	1.0124418524462977e-6	-3.057299133564539e-20	8.267697513561639e-19	6.23379826720682e-12	1.780503251772646e-11	8.230481637871794e-11
33400000	0.004999487363731556	1.2976002380080207e-49	1.0469004064477482e-64	6.362169697939548e-9	1.3971466521848103e-15	1.0124418524462977e-6	-3.05729474265124e-20	8.267697513561639e-19	6.23379826720682e-12	1.780503251772646e-11	8.230481637871794e-11
33500000	0.004999487363731556	1.2976002380080207e-49	1.0469004064477482e-64	6.362169697939548e-9	1.3971466521848103e-15	1.0124418524462977e-6	-3.057290351737942e-20	8.267697513561639e-19	6.23379826720682e-12	1.780503251772646e-11	8.230481637871794e-11
33600000	0.004999487363731556	1.2976002380080207e-49	1.0469004064477482e-64	6.362169697939548e-9	1.3971466521848103e-15	1.0124418524462977e-6	-3.057285960824643e-20	8.267697513561639e-19	6.23379826720682e-12	1.780503251772646e-11	8.230481637871794e-11
33700000	0.004999487363731556	1.2976002380080207e-49	1.0469004064477482e-64	6.362169697939548e-9	1.3971466521848103e-15	1.0124418524462977e-6	-3.0572815699113445e-20	8.267697513561639e-19	6.23379826720682e-12	1.780503251772646e-11	8.230481637871794e-11
33800000	0.004999487363731556	1.2976002380080207e-49	1.0469004064477482e-64	6.362169697939548e-9	1.3971466521848103e-15	1.0124418524462977e-6	-3.0572771789980456e-20	8.267697513561639e-19	6.23379826720682e-12	1.780503251772646e-11	8.230481637871794e-11
33900000	0.004999487363731556	1.2976002380080207e-49	1.0469004064477482e-64	6.362169697939548e-9	1.3971466521848103e-15	1.0124418524462977e-6	-3.057272788084747e-20	8.267697513561639e-19	6.23379826720682e-12	1.780503251772646e-11	8.230481637871794e-11
34000000	0.004999487363731556	1.2976002380080207e-49	1.0469004064477482e-64	6.362169697939548e-9	1.3971466521848103e-15	1.0124418524462977e-6	-3.0572683971714483e-20	8.267697513561639e-19	6.23379826720682e-12	1.780503251772646e-11	8.230481637871794e-11
34100000	0.004999487363731556	1.2976002380080207e-49	1.0469004064477482e-64	6.362169697939548e-9	1.3971466521848103e-15	1.0124418524462977e-6	-3.0572640062581494e-20	8.267697513561639e-19	6.23379826720682e-12	1.780503251772646e-11	8.230481637871794e-11
34200000	0.004999487363731556	1.2976002380080207e-49	1.0469004064477482e-64	6.362169697939548e-9	1.3971466521848103e-15	1.0124418524462977e-6	-3.057259615344851e-20	8.267697513561639e-19	6.23379826720682e-12	1.780503251772646e-11	8.230481637871794e-11
34300000	0.004999487363731556	1.2976002380080207e-49	1.0469004064477482e-64	6.362169697939548e-9	1.3971466521848103e-15	1.0124418524462977e-6	-3.057255224431552e-20	8.267697513561639e-19	6.23379826720682e-12	1.780503251772646e-11	8.230481637871794e-11
34400000	0.004999487363731556	1.2976002380080207e-49	1.0469004064477482e-64	6.362169697939548e-9	1.3971466521848103e-15	1.0124418524462977e-6	-3.057250833518254e-20	8.267697513561639e-19	6.23379826720682e-12	1.780503251772646e-11	8.230481637871794e-11
34500000	0.004999487363731556	1.2976002380080207e-49	1.0469004064477482e-64	6.362169697939548e-9	1.3971466521848103e-15	1.0124418524462977e-6	-3.057246442604955e-20	8.267697513561639e-19	6.23379826720682e-12	1.780503251772646e-11	8.230481637871794e-11
34600000	0.004999487363731556	1.2976002380080207e-49	1.0469004064477482e-64	6.362169697939548e-9	1.3971466521848103e-15	1.0124418524462977e-6	-3.0572420516916565e-20	8.267697513561639e-19	6.23379826720682e-12	1.780503251772646e-11	8.230481637871794e-11
34700000	0.004999487363731556	1.2976002380080207e-49	1.0469004064477482e-64	6.362169697939548e-9	1.3971466521848103e-15	1.0124418524462977e-6	-3.0572376607783576e-20	8.267697513561639e-19	6.23379826720682e-12	1.780503251772646e-11	8.230481637871794e-11
34800000	0.004999487363731556	1.2976002380080207e-49	1.0469004064477482e-64	6.362169697939548e-9	1.3971466521848103e-15	1.0124418524462977e-6	-3.0572332698650587e-20	8.267697513561639e-19	6.23379826720682e-12	1.780503251772646e-11	8.230481637871794e-11
34900000	0.004999487363731556	1.2976002380080207e-49	1.0469004064477482e-64	6.362169697939548e-9	1.3971466521848103e-15	1.0124418524462977e-6	-3.0572288789517604e-20	8.267697513561639e-19	6.23379826720682e-12	1.780503251772646e-11	8.230481637871794e-11
35000000	0.004999487363731556	1.2976002380080207e-49	1.0469004064477482e-64	6.362169697939548e-9	1.3971466521848103e-15	1.0124418524462977e-6	-3.0572244880384614e-20	8.267697513561639e-19	6.23379826720682e-12	1.780503251772646e-11	8.230481637871794e-11
35100000	0.004999487363731556	1.2976002380080207e-49	1.0469004064477482e-64	6.362169697939548e-9	1.3971466521848103e-15	1.0124418524462977e-6	-3.057220097125163e-20	8.267697513561639e-19	6.23379826720682e-12	1.780503251772646e-11	8.230481637871794e-11
35200000	0.004999487363731556	1.2976002380080207e-49	1.0469004064477482e-64	6.362169697939548e-9	1.3971466521848103e-15	1.0124418524462977e-6	-3.057215706211864e-20	8.267697513561639e-19	6.23379826720682e-12	1.780503251772646e-11	8.230481637871794e-11
35300000	0.004999487363731556	1.2976002380080207e-49	1.0469004064477482e-64	6.362169697939548e-9	1.3971466521848103e-15	1.0124418524462977e-6	-3.057211315298566e-20	8.267697513561639e-19	6.23379826720682e-12	1.780503251772646e-11	8.230481637871794e-11
35400000	0.004999487363731556	1.2976002380080207e-49	1.0469004064477482e-64	6.362169697939548e-9	1.3971466521848103e-15	1.0124418524462977e-6	-3.057206924385267e-20	8.267697513561639e-19	6.23379826720682e-12	1.780503251772646e-11	8.230481637871794e-11
35500000	0.004999487363731556	1.2976002380080207e-49	1.0469004064477482e-64	6.362169697939548e-9	1.3971466521848103e-15	1.0124418524462977e-6	-3.0572025334719686e-20	8.267697513561639e-19	6.23379826720682e-12	1.780503251772646e-11	8.230481637871794e-11
35600000	0.004999487363731556	1.2976002380080207e-49	1.0469004064477482e-64	6.362169697939548e-9	1.3971466521848103e-15	1.0124418524462977e-6	-3.0571981425586697e-20	8.267697513561639e-19	6.23379826720682e-12	1.780503251772646e-11	8.230481637871794e-11
35700000	0.004999487363731556	1.2976002380080207e-49	1.0469004064477482e-64	6.362169697939548e-9	1.3971466521848103e-15	1.0124418524462977e-6	-3.057193751645371e-20	8.267697513561639e-19	6.23379826720682e-12	1.780503251772646e-11	8.230481637871794e-11
35800000	0.004999487363731556	1.2976002380080207e-49	1.0469004064477482e-64	6.362169697939548e-9	1.3971466521848103e-15	1.0124418524462977e-6	-3.0571893607320724e-20	8.267697513561639e-19	6.23379826720682e-12	1.780503251772646e-11	8.230481637871794e-11
35900000	0.004999487363731556	1.2976002380080207e-49	1.0469004064477482e-64	6.362169697939548e-9	1.3971466521848103e-15	1.0124418524462977e-6	-3.0571849698187735e-20	8.267697513561639e-19	6.23379826720682e-12	1.780503251772646e-11	8.230481637871794e-11
36000000	0.004999487363731556	1.2976002380080207e-49	1.0469004064477482e-64	6.362169697939548e-9	1.3971466521848103e-15	1.0124418524462977e-6	-3.057180578905475e-20	8.267697513561639e-19	6.23379826720682e-12	1.780503251772646e-11	8.230481637871794e-11
36100000	0.004999487363731556	1.2976002380080207e-49	1.0469004064477482e-64	6.362169697939548e-9	1.3971466521848103e-15	1.0124418524462977e-6	-3.057176187992176e-20	8.267697513561639e-19	6.23379826720682e-12	1.780503251772646e-11	8.230481637871794e-11
36200000	0.004999487363731556	1.2976002380080207e-49	1.0469004064477482e-64	6.362169697939548e-9	1.3971466521848103e-15	1.0124418524462977e-6	-3.057171797078878e-20	8.267697513561639e-19	6.23379826720682e-12	1.780503251772646e-11	8.230481637871794e-11
36300000	0.004999487363731556	1.2976002380080207e-49	1.0469004064477482e-64	6.362169697939548e-9	1.3971466521848103e-15	1.0124418524462977e-6	-3.057167406165579e-20	8.267697513561639e-19	6.23379826720682e-12	1.780503251772646e-11	8.230481637871794e-11
36400000	0.004999487363731556	1.2976002380080207e-49	1.0469004064477482e-64	6.362169697939548e-9	1.3971466521848103e-15	1.0124418524462977e-6	-3.05716301525228e-20	8.267697513561639e-19	6.23379826720682e-12	1.780503251772646e-11	8.230481637871794e-11
36500000	0.004999487363731556	1.2976002380080207e-49	1.0469004064477482e-64	6.362169697939548e-9	1.3971466521848103e-15	1.0124418524462977e-6	-3.057158624338982e-20	8.267697513561639e-19	6.23379826720682e-12	1.780503251772646e-11	8.230481637871794e-11
36600000	0.004999487363731556	1.2976002380080207e-49	1.0469004064477482e-64	6.362169697939548e-9	1.3971466521848103e-15	1.0124418524462977e-6	-3.057154233425683e-20	8.267697513561639e-19	6.23379826720682e-12	1.780503251772646e-11	8.230481637871794e-11
36700000	0.004999487363731556	1.2976002380080207e-49	1.0469004064477482e-64	6.362169697939548e-9	1.3971466521848103e-15	1.0124418524462977e-6	-3.0571498425123845e-20	8.267697513561639e-19	6.23379826720682e-12	1.780503251772646e-11	8.230481637871794e-11
36800000	0.004999487363731556	1.2976002380080207e-49	1.0469004064477482e-64	6.362169697939548e-9	1.3971466521848103e-15	1.0124418524462977e-6	-3.0571454515990855e-20	8.267697513561639e-19	6.23379826720682e-12	1.780503251772646e-11	8.230481637871794e-11
36900000	0.004999487363731556	1.2976002380080207e-49	1.0469004064477482e-64	6.362169697939548e-9	1.3971466521848103e-15	1.0124418524462977e-6	-3.057141060685787e-20	8.267697513561639e-19	6.23379826720682e-12	1.780503251772646e-11	8.230481637871794e-11
37000000	0.004999487363731556	1.2976002380080207e-49	1.0469004064477482e-64	6.362169697939548e-9	1.3971466521848103e-15	1.0124418524462977e-6	-3.057136669772488e-20	8.267697513561639e-19	6.23379826720682e-12	1.780503251772646e-11	8.230481637871794e-11
37100000	0.004999487363731556	1.2976002380080207e-49	1.0469004064477482e-64	6.362169697939548e-9	1.3971466521848103e-15	1.0124418524462977e-6	-3.0571322788591894e-20	8.267697513561639e-19	6.23379826720682e-12	1.780503251772646e-11	8.230481637871794e-11
37200000	0.004999487363731556	1.2976002380080207e-49	1.0469004064477482e-64	6.362169697939548e-9	1.3971466521848103e-15	1.0124418524462977e-6	-3.057127887945891e-20	8.267697513561639e-19	6.23379826720682e-12	1.780503251772646e-11	8.230481637871794e-11
37300000	0.004999487363731556	1.2976002380080207e-49	1.0469004064477482e-64	6.362169697939548e-9	1.3971466521848103e-15	1.0124418524462977e-6	-3.057123497032592e-20	8.267697513561639e-19	6.23379826720682e-12	1.780503251772646e-11	8.230481637871794e-11
37400000	0.004999487363731556	1.2976002380080207e-49	1.0469004064477482e-64	6.362169697939548e-9	1.3971466521848103e-15	1.0124418524462977e-6	-3.057119106119294e-20	8.267697513561639e-19	6.23379826720682e-12	1.780503251772646e-11	8.230481637871794e-11
37500000	0.004999487363731556	1.2976002380080207e-49	1.0469004064477482e-64	6.362169697939548e-9	1.3971466521848103e-15	1.0124418524462977e-6	-3.057114715205995e-20	8.267697513561639e-19	6.23379826720682e-12	1.780503251772646e-11	8.230481637871794e-11
37600000	0.004999487363731556	1.2976002380080207e-49	1.0469004064477482e-64	6.362169697939548e-9	1.3971466521848103e-15	1.0124418524462977e-6	-3.0571103242926965e-20	8.267697513561639e-19	6.23379826720682e-12	1.780503251772646e-11	8.230481637871794e-11
37700000	0.004999487363731556	1.2976002380080207e-49	1.0469004064477482e-64	6.362169697939548e-9	1.3971466521848103e-15	1.0124418524462977e-6	-3.0571059333793976e-20	8.267697513561639e-19	6.23379826720682e-12	1.780503251772646e-11	8.230481637871794e-11
37800000	0.004999487363731556	1.2976002380080207e-49	1.0469004064477482e-64	6.362169697939548e-9	1.3971466521848103e-15	1.0124418524462977e-6	-3.0571015424660987e-20	8.267697513561639e-19	6.23379826720682e-12	1.780503251772646e-11	8.230481637871794e-11
37900000	0.004999487363731556	1.2976002380080207e-49	1.0469004064477482e-64	6.362169697939548e-9	1.3971466521848103e-15	1.0124418524462977e-6	-3.0570971515528003e-20	8.267697513561639e-19	6.23379826720682e-12	1.780503251772646e-11	8.230481637871794e-11
38000000	0.004999487363731556	1.2976002380080207e-49	1.0469004064477482e-64	6.362169697939548e-9	1.3971466521848103e-15	1.0124418524462977e-6	-3.0570927606395014e-20	8.267697513561639e-19	6.23379826720682e-12	1.780503251772646e-11	8.230481637871794e-11
38100000	0.004999487363731556	1.2976002380080207e-49	1.0469004064477482e-64	6.362169697939548e-9	1.3971466521848103e-15	1.0124418524462977e-6	-3.057088369726203e-20	8.267697513561639e-19	6.23379826720682e-12	1.780503251772646e-11	8.230481637871794e-11
38200000	0.004999487363731556	1.2976002380080207e-49	1.0469004064477482e-64	6.362169697939548e-9	1.3971466521848103e-15	1.0124418524462977e-6	-3.057083978812904e-20	8.267697513561639e-19	6.23379826720682e-12	1.780503251772646e-11	8.230481637871794e-11
38300000	0.004999487363731556	1.2976002380080207e-49	1.0469004064477482e-64	6.362169697939548e-9	1.3971466521848103e-15	1.0124418524462977e-6	-3.057079587899606e-20	8.267697513561639e-19	6.23379826720682e-12	1.780503251772646e-11	8.230481637871794e-11
38400000	0.004999487363731556	1.2976002380080207e-49	1.0469004064477482e-64	6.362169697939548e-9	1.3971466521848103e-15	1.0124418524462977e-6	-3.057075196986307e-20	8.267697513561639e-19	6.23379826720682e-12	1.780503251772646e-11	8.230481637871794e-11
38500000	0.004999487363731556	1.2976002380080207e-49	1.0469004064477482e-64	6.362169697939548e-9	1.3971466521848103e-15	1.0124418524462977e-6	-3.057070806073008e-20	8.267697513561639e-19	6.23379826720682e-12	1.780503251772646e-11	8.230481637871794e-11
38600000	0.004999487363731556	1.2976002380080207e-49	1.0469004064477482e-64	6.362169697939548e-9	1.3971466521848103e-15	1.0124418524462977e-6	-3.0570664151597096e-20	8.267697513561639e-19	6.23379826720682e-12	1.780503251772646e-11	8.230481637871794e-11
38700000	0.004999487363731556	1.2976002380080207e-49	1.0469004064477482e-64	6.362169697939548e-9	1.3971466521848103e-15	1.0124418524462977e-6	-3.057062024246411e-20	8.267697513561639e-19	6.23379826720682e-12	1.780503251772646e-11	8.230481637871794e-11
38800000	0.004999487363731556	1.2976002380080207e-49	1.0469004064477482e-64	6.362169697939548e-9	1.3971466521848103e-15	1.0124418524462977e-6	-3.0570576333331124e-20	8.267697513561639e-19	6.23379826720682e-12	1.780503251772646e-11	8.230481637871794e-11
38900000	0.004999487363731556	1.2976002380080207e-49	1.0469004064477482e-64	6.362169697939548e-9	1.3971466521848103e-15	1.0124418524462977e-6	-3.0570532424198135e-20	8.267697513561639e-19	6.23379826720682e-12	1.780503251772646e-11	8.230481637871794e-11
39000000	0.004999487363731556	1.2976002380080207e-49	1.0469004064477482e-64	6.362169697939548e-9	1.3971466521848103e-15	1.0124418524462977e-6	-3.057048851506515e-20	8.267697513561639e-19	6.23379826720682e-12	1.780503251772646e-11	8.230481637871794e-11
39100000	0.004999487363731556	1.2976002380080207e-49	1.0469004064477482e-64	6.362169697939548e-9	1.3971466521848103e-15	1.0124418524462977e-6	-3.057044460593216e-20	8.267697513561639e-19	6.23379826720682e-12	1.780503251772646e-11	8.230481637871794e-11
39200000	0.004999487363731556	1.2976002380080207e-49	1.0469004064477482e-64	6.362169697939548e-9	1.3971466521848103e-15	1.0124418524462977e-6	-3.057040069679917e-20	8.267697513561639e-19	6.23379826720682e-12	1.780503251772646e-11	8.230481637871794e-11
39300000	0.004999487363731556	1.2976002380080207e-49	1.0469004064477482e-64	6.362169697939548e-9	1.3971466521848103e-15	1.0124418524462977e-6	-3.057035678766619e-20	8.267697513561639e-19	6.23379826720682e-12	1.780503251772646e-11	8.230481637871794e-11
39400000	0.004999487363731556	1.2976002380080207e-49	1.0469004064477482e-64	6.362169697939548e-9	1.3971466521848103e-15	1.0124418524462977e-6	-3.05703128785332e-20	8.267697513561639e-19	6.23379826720682e-12	1.780503251772646e-11	8.230481637871794e-11
39500000	0.004999487363731556	1.2976002380080205e-49	1.0469004064477482e-64	6.362169697939548e-9	1.3971466521848105e-15	1.0124418524462977e-6	-3.0570268969400217e-20	8.267697513561639e-19	6.23379826720682e-12	1.780503251772646e-11	8.230481637871794e-11
39600000	0.004999487363731556	1.2976002380080205e-49	1.0469004064477482e-64	6.362169697939548e-9	1.3971466521848105e-15	1.0124418524462977e-6	-3.057022506026723e-20	8.267697513561639e-19	6.23379826720682e-12	1.780503251772646e-11	8.230481637871794e-11
39700000	0.004999487363731556	1.2976002380080205e-49	1.0469004064477482e-64	6.362169697939548e-9	1.3971466521848105e-15	1.0124418524462977e-6	-3.0570181151134244e-20	8.267697513561639e-19	6.23379826720682e-12	1.7805032517726464e-11	8.230481637871794e-11
39800000	0.004999487363731556	1.2976002380080205e-49	1.0469004064477482e-64	6.362169697939548e-9	1.3971466521848105e-15	1.0124418524462977e-6	-3.0570137242001255e-20	8.267697513561639e-19	6.233798267206819e-12	1.7805032517726464e-11	8.230481637871794e-11
39900000	0.004999487363731556	1.2976002380080205e-49	1.0469004064477482e-64	6.362169697939548e-9	1.3971466521848105e-15	1.0124418524462977e-6	-3.0570093332868266e-20	8.267697513561639e-19	6.233798267206819e-12	1.7805032517726464e-11	8.230481637871794e-11
40000000	0.004999487363731556	1.2976002380080205e-49	1.0469004064477482e-64	6.362169697939548e-9	1.3971466521848105e-15	1.0124418524462977e-6	-3.057004942373528e-20	8.267697513561639e-19	6.233798267206819e-12	1.7805032517726464e-11	8.230481637871794e-11
40100000	0.004999487363731556	1.2976002380080205e-49	1.0469004064477482e-64	6.362169697939548e-9	1.3971466521848105e-15	1.0124418524462977e-6	-3.0570005514602293e-20	8.267697513561639e-19	6.233798267206819e-12	1.7805032517726464e-11	8.230481637871794e-11
40200000	0.004999487363731556	1.2976002380080205e-49	1.0469004064477482e-64	6.362169697939548e-9	1.3971466521848105e-15	1.0124418524462977e-6	-3.056996160546931e-20	8.267697513561639e-19	6.233798267206819e-12	1.7805032517726464e-11	8.230481637871794e-11
40300000	0.004999487363731556	1.2976002380080205e-49	1.0469004064477482e-64	6.362169697939548e-9	1.3971466521848105e-15	1.0124418524462977e-6	-3.056991769633632e-20	8.267697513561639e-19	6.233798267206819e-12	1.7805032517726464e-11	8.230481637871794e-11
40400000	0.004999487363731556	1.2976002380080205e-49	1.0469004064477482e-64	6.362169697939548e-9	1.3971466521848105e-15	1.0124418524462977e-6	-3.056987378720334e-20	8.267697513561639e-19	6.233798267206819e-12	1.7805032517726464e-11	8.230481637871794e-11
40500000	0.004999487363731556	1.2976002380080205e-49	1.0469004064477482e-64	6.362169697939548e-9	1.3971466521848105e-15	1.0124418524462977e-6	-3.056982987807035e-20	8.267697513561639e-19	6.233798267206819e-12	1.7805032517726464e-11	8.230481637871794e-11
40600000	0.004999487363731556	1.2976002380080205e-49	1.0469004064477482e-64	6.362169697939548e-9	1.3971466521848105e-15	1.0124418524462977e-6	-3.056978596893736e-20	8.267697513561639e-19	6.233798267206819e-12	1.7805032517726464e-11	8.230481637871794e-11
40700000	0.004999487363731556	1.2976002380080205e-49	1.0469004064477482e-64	6.362169697939548e-9	1.3971466521848105e-15	1.0124418524462977e-6	-3.0569742059804376e-20	8.267697513561639e-19	6.233798267206819e-12	1.7805032517726464e-11	8.230481637871794e-11
40800000	0.004999487363731556	1.2976002380080205e-49	1.0469004064477482e-64	6.362169697939548e-9	1.3971466521848105e-15	1.0124418524462977e-6	-3.0569698150671386e-20	8.267697513561639e-19	6.233798267206819e-12	1.7805032517726464e-11	8.230481637871794e-11
40900000	0.004999487363731556	1.2976002380080205e-49	1.0469004064477482e-64	6.362169697939548e-9	1.3971466521848105e-15	1.0124418524462977e-6	-3.0569654241538403e-20	8.267697513561639e-19	6.233798267206819e-12	1.7805032517726464e-11	8.230481637871794e-11
41000000	0.004999487363731556	1.2976002380080205e-49	1.0469004064477482e-64	6.362169697939548e-9	1.3971466521848105e-15	1.0124418524462977e-6	-3.0569610332405414e-20	8.267697513561639e-19	6.233798267206819e-12	1.7805032517726464e-11	8.230481637871794e-11
41100000	0.004999487363731556	1.2976002380080205e-49	1.0469004064477482e-64	6.362169697939548e-9	1.3971466521848105e-15	1.0124418524462977e-6	-3.056956642327243e-20	8.267697513561639e-19	6.233798267206819e-12	1.7805032517726464e-11	8.230481637871794e-11
41200000	0.004999487363731556	1.2976002380080205e-49	1.0469004064477482e-64	6.362169697939548e-9	1.3971466521848105e-15	1.0124418524462977e-6	-3.056952251413944e-20	8.267697513561639e-19	6.233798267206819e-12	1.7805032517726464e-11	8.230481637871794e-11
41300000	0.004999487363731556	1.2976002380080205e-49	1.0469004064477482e-64	6.362169697939548e-9	1.3971466521848105e-15	1.0124418524462977e-6	-3.056947860500645e-20	8.267697513561639e-19	6.233798267206819e-12	1.7805032517726464e-11	8.230481637871794e-11
41400000	0.004999487363731556	1.2976002380080205e-49	1.0469004064477482e-64	6.362169697939548e-9	1.3971466521848105e-15	1.0124418524462977e-6	-3.056943469587347e-20	8.267697513561639e-19	6.233798267206819e-12	1.7805032517726464e-11	8.230481637871794e-11
41500000	0.004999487363731556	1.2976002380080205e-49	1.0469004064477482e-64	6.362169697939548e-9	1.3971466521848105e-15	1.0124418524462977e-6	-3.056939078674048e-20	8.267697513561639e-19	6.233798267206819e-12	1.7805032517726464e-11	8.230481637871794e-11
41600000	0.004999487363731556	1.2976002380080205e-49	1.0469004064477482e-64	6.362169697939548e-9	1.3971466521848105e-15	1.0124418524462977e-6	-3.0569346877607496e-20	8.267697513561639e-19	6.233798267206819e-12	1.7805032517726464e-11	8.230481637871794e-11
41700000	0.004999487363731556	1.2976002380080205e-49	1.0469004064477482e-64	6.362169697939548e-9	1.3971466521848105e-15	1.0124418524462977e-6	-3.0569302968474507e-20	8.267697513561639e-19	6.233798267206819e-12	1.7805032517726464e-11	8.230481637871794e-11
41800000	0.004999487363731556	1.2976002380080205e-49	1.0469004064477482e-64	6.362169697939548e-9	1.3971466521848105e-15	1.0124418524462977e-6	-3.0569259059341524e-20	8.267697513561639e-19	6.233798267206819e-12	1.7805032517726464e-11	8.230481637871794e-11
41900000	0.004999487363731556	1.2976002380080205e-49	1.0469004064477482e-64	6.362169697939548e-9	1.3971466521848105e-15	1.0124418524462977e-6	-3.0569215150208534e-20	8.267697513561639e-19	6.233798267206819e-12	1.7805032517726464e-11	8.230481637871794e-11
42000000	0.004999487363731556	1.2976002380080205e-49	1.0469004064477482e-64	6.362169697939548e-9	1.3971466521848105e-15	1.0124418524462977e-6	-3.0569171241075545e-20	8.267697513561639e-19	6.233798267206819e-12	1.7805032517726464e-11	8.230481637871794e-11
42100000	0.004999487363731556	1.2976002380080205e-49	1.0469004064477482e-64	6.362169697939548e-9	1.3971466521848105e-15	1.0124418524462977e-6	-3.056912733194256e-20	8.267697513561639e-19	6.233798267206819e-12	1.7805032517726464e-11	8.230481637871794e-11
42200000	0.004999487363731556	1.2976002380080205e-49	1.0469004064477482e-64	6.362169697939548e-9	1.3971466521848105e-15	1.0124418524462977e-6	-3.056908342280957e-20	8.267697513561639e-19	6.233798267206819e-12	1.7805032517726464e-11	8.230481637871794e-11
42300000	0.004999487363731556	1.2976002380080205e-49	1.0469004064477482e-64	6.362169697939548e-9	1.3971466521848105e-15	1.0124418524462977e-6	-3.056903951367659e-20	8.267697513561639e-19	6.233798267206819e-12	1.7805032517726464e-11	8.230481637871794e-11
42400000	0.004999487363731556	1.2976002380080205e-49	1.0469004064477482e-64	6.362169697939548e-9	1.3971466521848105e-15	1.0124418524462977e-6	-3.05689956045436e-20	8.267697513561639e-19	6.233798267206819e-12	1.7805032517726464e-11	8.230481637871794e-11
42500000	0.004999487363731556	1.2976002380080205e-49	1.0469004064477482e-64	6.362169697939548e-9	1.3971466521848105e-15	1.0124418524462977e-6	-3.0568951695410617e-20	8.267697513561639e-19	6.233798267206819e-12	1.7805032517726464e-11	8.230481637871794e-11
42600000	0.004999487363731556	1.2976002380080205e-49	1.0469004064477482e-64	6.362169697939548e-9	1.3971466521848105e-15	1.0124418524462977e-6	-3.056890778627763e-20	8.267697513561639e-19	6.233798267206819e-12	1.7805032517726464e-11	8.230481637871794e-11
42700000	0.004999487363731556	1.2976002380080205e-49	1.0469004064477482e-64	6.362169697939548e-9	1.3971466521848105e-15	1.0124418524462977e-6	-3.056886387714464e-20	8.267697513561639e-19	6.233798267206819e-12	1.7805032517726464e-11	8.230481637871794e-11
42800000	0.004999487363731556	1.2976002380080205e-49	1.0469004064477482e-64	6.362169697939548e-9	1.3971466521848105e-15	1.0124418524462977e-6	-3.0568819968011655e-20	8.267697513561639e-19	6.233798267206819e-12	1.7805032517726464e-11	8.230481637871794e-11
42900000	0.004999487363731556	1.2976002380080205e-49	1.0469004064477482e-64	6.362169697939548e-9	1.3971466521848105e-15	1.0124418524462977e-6	-3.0568776058878665e-20	8.267697513561639e-19	6.233798267206819e-12	1.7805032517726464e-11	8.230481637871794e-11
43000000	0.004999487363731556	1.2976002380080205e-49	1.0469004064477482e-64	6.362169697939548e-9	1.3971466521848105e-15	1.0124418524462977e-6	-3.056873214974568e-20	8.267697513561639e-19	6.233798267206819e-12	1.7805032517726464e-11	8.230481637871794e-11
43100000	0.004999487363731556	1.2976002380080205e-49	1.0469004064477482e-64	6.362169697939548e-9	1.3971466521848105e-15	1.0124418524462977e-6	-3.056868824061269e-20	8.267697513561639e-19	6.233798267206819e-12	1.7805032517726464e-11	8.230481637871794e-11
43200000	0.004999487363731556	1.2976002380080205e-49	1.0469004064477482e-64	6.362169697939548e-9	1.3971466521848105e-15	1.0124418524462977e-6	-3.056864433147971e-20	8.267697513561639e-19	6.233798267206819e-12	1.7805032517726464e-11	8.230481637871794e-11
43300000	0.004999487363731556	1.2976002380080205e-49	1.0469004064477482e-64	6.362169697939548e-9	1.3971466521848105e-15	1.0124418524462977e-6	-3.056860042234672e-20	8.267697513561639e-19	6.233798267206819e-12	1.7805032517726464e-11	8.230481637871794e-11
43400000	0.004999487363731556	1.2976002380080205e-49	1.0469004064477482e-64	6.362169697939548e-9	1.3971466521848105e-15	1.0124418524462977e-6	-3.056855651321373e-20	8.267697513561639e-19	6.233798267206819e-12	1.7805032517726464e-11	8.230481637871794e-11
43500000	0.004999487363731556	1.2976002380080205e-49	1.0469004064477482e-64	6.362169697939548e-9	1.3971466521848105e-15	1.0124418524462977e-6	-3.056851260408075e-20	8.267697513561639e-19	6.233798267206819e-12	1.7805032517726464e-11	8.230481637871794e-11
43600000	0.004999487363731556	1.2976002380080205e-49	1.0469004064477482e-64	6.362169697939548e-9	1.3971466521848105e-15	1.0124418524462977e-6	-3.056846869494776e-20	8.267697513561639e-19	6.233798267206819e-12	1.7805032517726464e-11	8.230481637871794e-11
43700000	0.004999487363731556	1.2976002380080205e-49	1.0469004064477482e-64	6.362169697939548e-9	1.3971466521848105e-15	1.0124418524462977e-6	-3.0568424785814775e-20	8.267697513561639e-19	6.233798267206819e-12	1.7805032517726464e-11	8.230481637871794e-11
43800000	0.004999487363731556	1.2976002380080205e-49	1.0469004064477482e-64	6.362169697939548e-9	1.3971466521848105e-15	1.0124418524462977e-6	-3.0568380876681786e-20	8.267697513561639e-19	6.233798267206819e-12	1.7805032517726464e-11	8.230481637871794e-11
43900000	0.004999487363731556	1.2976002380080205e-49	1.0469004064477482e-64	6.362169697939548e-9	1.3971466521848105e-15	1.0124418524462977e-6	-3.05683369675488e-20	8.267697513561639e-19	6.233798267206819e-12	1.7805032517726464e-11	8.230481637871794e-11
44000000	0.004999487363731556	1.2976002380080205e-49	1.0469004064477482e-64	6.362169697939548e-9	1.3971466521848105e-15	1.0124418524462977e-6	-3.0568293058415813e-20	8.267697513561639e-19	6.233798267206819e-12	1.7805032517726464e-11	8.230481637871794e-11
44100000	0.004999487363731556	1.2976002380080205e-49	1.0469004064477482e-64	6.362169697939548e-9	1.3971466521848105e-15	1.0124418524462977e-6	-3.0568249149282824e-20	8.267697513561639e-19	6.233798267206819e-12	1.7805032517726464e-11	8.230481637871794e-11
44200000	0.004999487363731556	1.2976002380080205e-49	1.0469004064477482e-64	6.362169697939548e-9	1.3971466521848105e-15	1.0124418524462977e-6	-3.056820524014984e-20	8.267697513561639e-19	6.233798267206819e-12	1.7805032517726464e-11	8.230481637871794e-11
44300000	0.004999487363731556	1.2976002380080205e-49	1.0469004064477482e-64	6.362169697939548e-9	1.3971466521848105e-15	1.0124418524462977e-6	-3.056816133101685e-20	8.267697513561639e-19	6.233798267206819e-12	1.7805032517726464e-11	8.230481637871794e-11
44400000	0.004999487363731556	1.2976002380080205e-49	1.0469004064477482e-64	6.362169697939548e-9	1.3971466521848105e-15	1.0124418524462977e-6	-3.056811742188387e-20	8.267697513561639e-19	6.233798267206819e-12	1.7805032517726464e-11	8.230481637871794e-11
44500000	0.004999487363731556	1.2976002380080205e-49	1.0469004064477482e-64	6.362169697939548e-9	1.3971466521848105e-15	1.0124418524462977e-6	-3.056807351275088e-20	8.267697513561639e-19	6.233798267206819e-12	1.7805032517726464e-11	8.230481637871794e-11
44600000	0.004999487363731556	1.2976002380080205e-49	1.0469004064477482e-64	6.362169697939548e-9	1.3971466521848105e-15	1.0124418524462977e-6	-3.0568029603617896e-20	8.267697513561639e-19	6.233798267206819e-12	1.7805032517726464e-11	8.230481637871794e-11
44700000	0.004999487363731556	1.2976002380080205e-49	1.0469004064477482e-64	6.362169697939548e-9	1.3971466521848105e-15	1.0124418524462977e-6	-3.0567985694484907e-20	8.267697513561639e-19	6.233798267206819e-12	1.7805032517726464e-11	8.230481637871794e-11
44800000	0.004999487363731556	1.2976002380080205e-49	1.0469004064477482e-64	6.362169697939548e-9	1.3971466521848105e-15	1.0124418524462977e-6	-3.056794178535192e-20	8.267697513561639e-19	6.233798267206819e-12	1.7805032517726464e-11	8.230481637871794e-11
44900000	0.004999487363731556	1.2976002380080205e-49	1.0469004064477482e-64	6.362169697939548e-9	1.3971466521848105e-15	1.0124418524462977e-6	-3.0567897876218934e-20	8.267697513561639e-19	6.233798267206819e-12	1.7805032517726464e-11	8.230481637871794e-11
45000000	0.004999487363731556	1.2976002380080205e-49	1.0469004064477482e-64	6.362169697939548e-9	1.3971466521848105e-15	1.0124418524462977e-6	-3.0567853967085945e-20	8.267697513561639e-19	6.233798267206819e-12	1.7805032517726464e-11	8.230481637871794e-11
45100000	0.004999487363731556	1.2976002380080205e-49	1.0469004064477482e-64	6.362169697939548e-9	1.3971466521848105e-15	1.0124418524462977e-6	-3.056781005795296e-20	8.267697513561639e-19	6.233798267206819e-12	1.7805032517726464e-11	8.230481637871794e-11
45200000	0.004999487363731556	1.2976002380080205e-49	1.0469004064477482e-64	6.362169697939548e-9	1.3971466521848105e-15	1.0124418524462977e-6	-3.056776614881997e-20	8.267697513561639e-19	6.233798267206819e-12	1.7805032517726464e-11	8.230481637871794e-11
45300000	0.004999487363731556	1.2976002380080205e-49	1.0469004064477482e-64	6.362169697939548e-9	1.3971466521848105e-15	1.0124418524462977e-6	-3.056772223968699e-20	8.267697513561639e-19	6.233798267206819e-12	1.7805032517726464e-11	8.230481637871794e-11
45400000	0.004999487363731556	1.2976002380080205e-49	1.0469004064477482e-64	6.362169697939548e-9	1.3971466521848105e-15	1.0124418524462977e-6	-3.0567678330554e-20	8.267697513561639e-19	6.233798267206819e-12	1.7805032517726464e-11	8.230481637871794e-11
45500000	0.004999487363731556	1.2976002380080205e-49	1.0469004064477482e-64	6.362169697939548e-9	1.3971466521848105e-15	1.0124418524462977e-6	-3.0567634421421016e-20	8.267697513561639e-19	6.233798267206819e-12	1.7805032517726464e-11	8.230481637871794e-11
45600000	0.004999487363731556	1.2976002380080205e-49	1.0469004064477482e-64	6.362169697939548e-9	1.3971466521848105e-15	1.0124418524462977e-6	-3.056759051228803e-20	8.267697513561639e-19	6.233798267206819e-12	1.7805032517726464e-11	8.230481637871794e-11
45700000	0.004999487363731556	1.2976002380080205e-49	1.0469004064477482e-64	6.362169697939548e-9	1.3971466521848105e-15	1.0124418524462977e-6	-3.056754660315504e-20	8.267697513561639e-19	6.233798267206819e-12	1.7805032517726464e-11	8.230481637871794e-11
45800000	0.004999487363731556	1.2976002380080205e-49	1.0469004064477482e-64	6.362169697939548e-9	1.3971466521848105e-15	1.0124418524462977e-6	-3.0567502694022054e-20	8.267697513561639e-19	6.233798267206819e-12	1.7805032517726464e-11	8.230481637871794e-11
45900000	0.004999487363731556	1.2976002380080205e-49	1.0469004064477482e-64	6.362169697939548e-9	1.3971466521848105e-15	1.0124418524462977e-6	-3.0567458784889065e-20	8.267697513561639e-19	6.233798267206819e-12	1.7805032517726464e-11	8.230481637871794e-11
46000000	0.004999487363731556	1.2976002380080205e-49	1.0469004064477482e-64	6.362169697939548e-9	1.3971466521848105e-15	1.0124418524462977e-6	-3.056741487575608e-20	8.267697513561639e-19	6.233798267206819e-12	1.7805032517726464e-11	8.230481637871794e-11
46100000	0.004999487363731556	1.2976002380080205e-49	1.0469004064477482e-64	6.362169697939548e-9	1.3971466521848105e-15	1.0124418524462977e-6	-3.056737096662309e-20	8.267697513561639e-19	6.233798267206819e-12	1.7805032517726464e-11	8.230481637871794e-11
46200000	0.004999487363731556	1.2976002380080205e-49	1.0469004064477482e-64	6.362169697939548e-9	1.3971466521848105e-15	1.0124418524462977e-6	-3.056732705749011e-20	8.267697513561639e-19	6.233798267206819e-12	1.7805032517726464e-11	8.230481637871794e-11
46300000	0.004999487363731556	1.2976002380080205e-49	1.0469004064477482e-64	6.362169697939548e-9	1.3971466521848105e-15	1.0124418524462977e-6	-3.056728314835712e-20	8.267697513561639e-19	6.233798267206819e-12	1.7805032517726464e-11	8.230481637871794e-11
46400000	0.004999487363731556	1.2976002380080205e-49	1.0469004064477482e-64	6.362169697939548e-9	1.3971466521848105e-15	1.0124418524462977e-6	-3.056723923922413e-20	8.267697513561639e-19	6.233798267206819e-12	1.7805032517726464e-11	8.230481637871794e-11
46500000	0.004999487363731556	1.2976002380080205e-49	1.0469004064477482e-64	6.362169697939548e-9	1.3971466521848105e-15	1.0124418524462977e-6	-3.056719533009115e-20	8.267697513561639e-19	6.233798267206819e-12	1.7805032517726464e-11	8.230481637871794e-11
46600000	0.004999487363731556	1.2976002380080205e-49	1.0469004064477482e-64	6.362169697939548e-9	1.3971466521848105e-15	1.0124418524462977e-6	-3.056715142095816e-20	8.267697513561639e-19	6.233798267206819e-12	1.7805032517726464e-11	8.230481637871794e-11
46700000	0.004999487363731556	1.2976002380080205e-49	1.0469004064477482e-64	6.362169697939548e-9	1.3971466521848105e-15	1.0124418524462977e-6	-3.0567107511825175e-20	8.267697513561639e-19	6.233798267206819e-12	1.7805032517726464e-11	8.230481637871794e-11
46800000	0.004999487363731556	1.2976002380080205e-49	1.0469004064477482e-64	6.362169697939548e-9	1.3971466521848105e-15	1.0124418524462977e-6	-3.0567063602692186e-20	8.267697513561639e-19	6.233798267206819e-12	1.7805032517726464e-11	8.230481637871794e-11
46900000	0.004999487363731556	1.2976002380080205e-49	1.0469004064477482e-64	6.362169697939548e-9	1.3971466521848105e-15	1.0124418524462977e-6	-3.05670196935592e-20	8.267697513561639e-19	6.233798267206819e-12	1.7805032517726464e-11	8.230481637871794e-11
47000000	0.004999487363731556	1.2976002380080205e-49	1.0469004064477482e-64	6.362169697939548e-9	1.3971466521848105e-15	1.0124418524462977e-6	-3.0566975784426213e-20	8.267697513561639e-19	6.233798267206819e-12	1.7805032517726464e-11	8.230481637871794e-11
47100000	0.004999487363731556	1.2976002380080205e-49	1.0469004064477482e-64	6.362169697939548e-9	1.3971466521848105e-15	1.0124418524462977e-6	-3.0566931875293224e-20	8.267697513561639e-19	6.233798267206819e-12	1.7805032517726464e-11	8.230481637871794e-11
47200000	0.004999487363731556	1.2976002380080205e-49	1.0469004064477482e-64	6.362169697939548e-9	1.3971466521848105e-15	1.0124418524462977e-6	-3.056688796616024e-20	8.267697513561639e-19	6.233798267206819e-12	1.7805032517726464e-11	8.230481637871794e-11
47300000	0.004999487363731556	1.2976002380080205e-49	1.0469004064477482e-64	6.362169697939548e-9	1.3971466521848105e-15	1.0124418524462977e-6	-3.056684405702725e-20	8.267697513561639e-19	6.233798267206819e-12	1.7805032517726464e-11	8.230481637871794e-11
47400000	0.004999487363731556	1.2976002380080205e-49	1.0469004064477482e-64	6.362169697939548e-9	1.3971466521848105e-15	1.0124418524462977e-6	-3.056680014789427e-20	8.267697513561639e-19	6.233798267206819e-12	1.7805032517726464e-11	8.230481637871794e-11
47500000	0.004999487363731556	1.2976002380080205e-49	1.0469004064477482e-64	6.362169697939548e-9	1.3971466521848105e-15	1.0124418524462977e-6	-3.056675623876128e-20	8.267697513561639e-19	6.233798267206819e-12	1.7805032517726464e-11	8.230481637871794e-11
47600000	0.004999487363731556	1.2976002380080205e-49	1.0469004064477482e-64	6.362169697939548e-9	1.3971466521848105e-15	1.0124418524462977e-6	-3.0566712329628295e-20	8.267697513561639e-19	6.233798267206819e-12	1.7805032517726464e-11	8.230481637871794e-11
47700000	0.004999487363731556	1.2976002380080205e-49	1.0469004064477482e-64	6.362169697939548e-9	1.3971466521848105e-15	1.0124418524462977e-6	-3.0566668420495306e-20	8.267697513561639e-19	6.233798267206819e-12	1.7805032517726464e-11	8.230481637871794e-11
47800000	0.004999487363731556	1.2976002380080205e-49	1.0469004064477482e-64	6.362169697939548e-9	1.3971466521848105e-15	1.0124418524462977e-6	-3.0566624511362317e-20	8.267697513561639e-19	6.233798267206819e-12	1.7805032517726464e-11	8.230481637871794e-11
47900000	0.004999487363731556	1.2976002380080205e-49	1.0469004064477482e-64	6.362169697939548e-9	1.3971466521848105e-15	1.0124418524462977e-6	-3.0566580602229334e-20	8.267697513561639e-19	6.233798267206819e-12	1.7805032517726464e-11	8.230481637871794e-11
48000000	0.004999487363731556	1.2976002380080205e-49	1.0469004064477482e-64	6.362169697939548e-9	1.3971466521848105e-15	1.0124418524462977e-6	-3.0566536693096344e-20	8.267697513561639e-19	6.233798267206819e-12	1.7805032517726464e-11	8.230481637871794e-11
48100000	0.004999487363731556	1.2976002380080205e-49	1.0469004064477482e-64	6.362169697939548e-9	1.3971466521848105e-15	1.0124418524462977e-6	-3.056649278396336e-20	8.267697513561639e-19	6.233798267206819e-12	1.7805032517726464e-11	8.230481637871794e-11
48200000	0.004999487363731556	1.2976002380080205e-49	1.0469004064477482e-64	6.362169697939548e-9	1.3971466521848105e-15	1.0124418524462977e-6	-3.056644887483037e-20	8.267697513561639e-19	6.233798267206819e-12	1.7805032517726464e-11	8.230481637871794e-11
48300000	0.004999487363731556	1.2976002380080205e-49	1.0469004064477482e-64	6.362169697939548e-9	1.3971466521848105e-15	1.0124418524462977e-6	-3.056640496569739e-20	8.267697513561639e-19	6.233798267206819e-12	1.7805032517726464e-11	8.230481637871794e-11
48400000	0.004999487363731556	1.2976002380080205e-49	1.0469004064477482e-64	6.362169697939548e-9	1.3971466521848105e-15	1.0124418524462977e-6	-3.05663610565644e-20	8.267697513561639e-19	6.233798267206819e-12	1.7805032517726464e-11	8.230481637871794e-11
48500000	0.004999487363731556	1.2976002380080205e-49	1.0469004064477482e-64	6.362169697939548e-9	1.3971466521848105e-15	1.0124418524462977e-6	-3.056631714743141e-20	8.267697513561639e-19	6.233798267206819e-12	1.7805032517726464e-11	8.230481637871794e-11
48600000	0.004999487363731556	1.2976002380080205e-49	1.0469004064477482e-64	6.362169697939548e-9	1.3971466521848105e-15	1.0124418524462977e-6	-3.0566273238298427e-20	8.267697513561639e-19	6.233798267206819e-12	1.7805032517726464e-11	8.230481637871794e-11
48700000	0.004999487363731556	1.2976002380080205e-49	1.0469004064477482e-64	6.362169697939548e-9	1.3971466521848105e-15	1.0124418524462977e-6	-3.056622932916544e-20	8.267697513561639e-19	6.233798267206819e-12	1.7805032517726464e-11	8.230481637871794e-11
48800000	0.004999487363731556	1.2976002380080205e-49	1.0469004064477482e-64	6.362169697939548e-9	1.3971466521848105e-15	1.0124418524462977e-6	-3.0566185420032454e-20	8.267697513561639e-19	6.233798267206819e-12	1.7805032517726464e-11	8.230481637871794e-11
48900000	0.004999487363731556	1.2976002380080205e-49	1.0469004064477482e-64	6.362169697939548e-9	1.3971466521848105e-15	1.0124418524462977e-6	-3.0566141510899465e-20	8.267697513561639e-19	6.233798267206819e-12	1.7805032517726464e-11	8.230481637871794e-11
49000000	0.004999487363731556	1.2976002380080205e-49	1.0469004064477482e-64	6.362169697939548e-9	1.3971466521848105e-15	1.0124418524462977e-6	-3.056609760176648e-20	8.267697513561639e-19	6.233798267206819e-12	1.7805032517726464e-11	8.230481637871794e-11
49100000	0.004999487363731556	1.2976002380080205e-49	1.0469004064477482e-64	6.362169697939548e-9	1.3971466521848105e-15	1.0124418524462977e-6	-3.056605369263349e-20	8.267697513561639e-19	6.233798267206819e-12	1.7805032517726464e-11	8.230481637871794e-11
49200000	0.004999487363731556	1.2976002380080205e-49	1.0469004064477482e-64	6.362169697939548e-9	1.3971466521848105e-15	1.0124418524462977e-6	-3.0566009783500503e-20	8.267697513561639e-19	6.233798267206819e-12	1.7805032517726464e-11	8.230481637871794e-11
49300000	0.004999487363731556	1.2976002380080205e-49	1.0469004064477482e-64	6.362169697939548e-9	1.3971466521848105e-15	1.0124418524462977e-6	-3.056596587436752e-20	8.267697513561639e-19	6.233798267206819e-12	1.7805032517726464e-11	8.230481637871794e-11
49400000	0.004999487363731556	1.2976002380080205e-49	1.0469004064477482e-64	6.362169697939548e-9	1.3971466521848105e-15	1.0124418524462977e-6	-3.056592196523453e-20	8.267697513561639e-19	6.233798267206819e-12	1.7805032517726464e-11	8.230481637871794e-11
49500000	0.004999487363731556	1.2976002380080205e-49	1.0469004064477482e-64	6.362169697939548e-9	1.3971466521848105e-15	1.0124418524462977e-6	-3.056587805610155e-20	8.267697513561639e-19	6.233798267206819e-12	1.7805032517726464e-11	8.230481637871794e-11
49600000	0.004999487363731556	1.2976002380080205e-49	1.046900406447748e-64	6.362169697939548e-9	1.3971466521848105e-15	1.0124418524462977e-6	-3.056583414696856e-20	8.267697513561639e-19	6.233798267206819e-12	1.7805032517726464e-11	8.230481637871794e-11
49700000	0.004999487363731556	1.2976002380080205e-49	1.046900406447748e-64	6.362169697939548e-9	1.3971466521848105e-15	1.0124418524462977e-6	-3.0565790237835575e-20	8.267697513561639e-19	6.233798267206819e-12	1.7805032517726464e-11	8.230481637871794e-11
49800000	0.004999487363731556	1.2976002380080205e-49	1.046900406447748e-64	6.362169697939549e-9	1.3971466521848105e-15	1.0124418524462977e-6	-3.0565746328702585e-20	8.267697513561639e-19	6.233798267206819e-12	1.7805032517726464e-11	8.230481637871794e-11
49900000	0.004999487363731556	1.2976002380080205e-49	1.046900406447748e-64	6.362169697939549e-9	1.3971466521848105e-15	1.0124418524462977e-6	-3.0565702419569596e-20	8.267697513561639e-19	6.233798267206819e-12	1.7805032517726464e-11	8.230481637871794e-11
50000000	0.004999487363731556	1.2976002380080205e-49	1.046900406447748e-64	6.362169697939549e-9	1.3971466521848105e-15	1.0124418524462977e-6	-3.056565851043661e-20	8.267697513561639e-19	6.233798267206819e-12	1.7805032517726464e-11	8.230481637871794e-11
50100000	0.004999487363731556	1.2976002380080205e-49	1.046900406447748e-64	6.362169697939549e-9	1.3971466521848105e-15	1.0124418524462977e-6	-3.0565614601303624e-20	8.267697513561639e-19	6.233798267206819e-12	1.7805032517726464e-11	8.230481637871794e-11
50200000	0.004999487363731556	1.2976002380080205e-49	1.046900406447748e-64	6.362169697939549e-9	1.3971466521848103e-15	1.0124418524462977e-6	-3.056557069217064e-20	8.267697513561639e-19	6.233798267206819e-12	1.7805032517726464e-11	8.230481637871794e-11
50300000	0.004999487363731556	1.2976002380080205e-49	1.046900406447748e-64	6.362169697939549e-9	1.3971466521848103e-15	1.0124418524462977e-6	-3.056552678303765e-20	8.267697513561639e-19	6.233798267206819e-12	1.7805032517726464e-11	8.230481637871794e-11
50400000	0.004999487363731556	1.2976002380080205e-49	1.046900406447748e-64	6.362169697939549e-9	1.3971466521848103e-15	1.0124418524462977e-6	-3.056548287390467e-20	8.267697513561639e-19	6.233798267206819e-12	1.7805032517726464e-11	8.230481637871794e-11
50500000	0.004999487363731556	1.2976002380080205e-49	1.046900406447748e-64	6.362169697939549e-9	1.3971466521848103e-15	1.0124418524462977e-6	-3.056543896477168e-20	8.267697513561639e-19	6.233798267206819e-12	1.7805032517726464e-11	8.230481637871794e-11
50600000	0.004999487363731556	1.2976002380080205e-49	1.046900406447748e-64	6.362169697939549e-9	1.3971466521848103e-15	1.0124418524462977e-6	-3.056539505563869e-20	8.267697513561639e-19	6.233798267206819e-12	1.7805032517726464e-11	8.230481637871794e-11
50700000	0.004999487363731556	1.2976002380080205e-49	1.046900406447748e-64	6.362169697939549e-9	1.3971466521848103e-15	1.0124418524462977e-6	-3.0565351146505706e-20	8.267697513561639e-19	6.233798267206819e-12	1.7805032517726464e-11	8.230481637871794e-11
50800000	0.004999487363731556	1.2976002380080205e-49	1.046900406447748e-64	6.362169697939549e-9	1.3971466521848103e-15	1.0124418524462977e-6	-3.0565307237372717e-20	8.267697513561639e-19	6.233798267206819e-12	1.7805032517726464e-11	8.230481637871794e-11
50900000	0.004999487363731556	1.2976002380080205e-49	1.046900406447748e-64	6.362169697939549e-9	1.3971466521848103e-15	1.0124418524462977e-6	-3.0565263328239733e-20	8.267697513561639e-19	6.233798267206819e-12	1.7805032517726464e-11	8.230481637871794e-11
51000000	0.004999487363731556	1.2976002380080207e-49	1.046900406447748e-64	6.362169697939549e-9	1.3971466521848103e-15	1.0124418524462977e-6	-3.0565219419106744e-20	8.267697513561639e-19	6.233798267206819e-12	1.780503251772646e-11	8.230481637871794e-11
51100000	0.004999487363731556	1.2976002380080207e-49	1.046900406447748e-64	6.362169697939549e-9	1.3971466521848103e-15	1.0124418524462977e-6	-3.056517550997376e-20	8.267697513561639e-19	6.233798267206819e-12	1.780503251772646e-11	8.230481637871794e-11
51200000	0.004999487363731556	1.2976002380080207e-49	1.046900406447748e-64	6.362169697939549e-9	1.3971466521848103e-15	1.0124418524462977e-6	-3.056513160084077e-20	8.267697513561639e-19	6.233798267206819e-12	1.780503251772646e-11	8.230481637871794e-11
51300000	0.004999487363731556	1.2976002380080207e-49	1.046900406447748e-64	6.362169697939549e-9	1.3971466521848103e-15	1.0124418524462977e-6	-3.056508769170778e-20	8.267697513561639e-19	6.233798267206819e-12	1.780503251772646e-11	8.230481637871794e-11
51400000	0.004999487363731556	1.2976002380080207e-49	1.046900406447748e-64	6.362169697939549e-9	1.3971466521848103e-15	1.0124418524462977e-6	-3.05650437825748e-20	8.267697513561639e-19	6.233798267206819e-12	1.780503251772646e-11	8.230481637871794e-11
51500000	0.004999487363731556	1.2976002380080207e-49	1.046900406447748e-64	6.362169697939549e-9	1.3971466521848103e-15	1.0124418524462977e-6	-3.056499987344181e-20	8.267697513561639e-19	6.233798267206819e-12	1.780503251772646e-11	8.230481637871794e-11
51600000	0.004999487363731556	1.2976002380080207e-49	1.046900406447748e-64	6.362169697939549e-9	1.3971466521848103e-15	1.0124418524462977e-6	-3.0564955964308826e-20	8.267697513561639e-19	6.233798267206819e-12	1.780503251772646e-11	8.230481637871794e-11
51700000	0.004999487363731556	1.2976002380080207e-49	1.046900406447748e-64	6.362169697939549e-9	1.3971466521848103e-15	1.0124418524462977e-6	-3.056491205517584e-20	8.267697513561639e-19	6.233798267206819e-12	1.780503251772646e-11	8.230481637871794e-11
51800000	0.004999487363731556	1.2976002380080207e-49	1.046900406447748e-64	6.362169697939549e-9	1.3971466521848103e-15	1.0124418524462977e-6	-3.0564868146042854e-20	8.267697513561639e-19	6.233798267206819e-12	1.780503251772646e-11	8.230481637871794e-11
51900000	0.004999487363731556	1.2976002380080207e-49	1.046900406447748e-64	6.362169697939549e-9	1.3971466521848103e-15	1.0124418524462977e-6	-3.0564824236909865e-20	8.267697513561639e-19	6.233798267206819e-12	1.780503251772646e-11	8.230481637871794e-11
52000000	0.004999487363731556	1.2976002380080207e-49	1.046900406447748e-64	6.362169697939549e-9	1.3971466521848103e-15	1.0124418524462977e-6	-3.0564780327776875e-20	8.267697513561639e-19	6.233798267206819e-12	1.780503251772646e-11	8.230481637871794e-11
52100000	0.004999487363731556	1.2976002380080207e-49	1.046900406447748e-64	6.362169697939549e-9	1.3971466521848103e-15	1.0124418524462977e-6	-3.056473641864389e-20	8.267697513561639e-19	6.233798267206819e-12	1.780503251772646e-11	8.230481637871794e-11
52200000	0.004999487363731556	1.2976002380080207e-49	1.046900406447748e-64	6.362169697939549e-9	1.3971466521848103e-15	1.0124418524462977e-6	-3.05646925095109e-20	8.267697513561639e-19	6.233798267206819e-12	1.780503251772646e-11	8.230481637871794e-11
52300000	0.004999487363731556	1.2976002380080207e-49	1.046900406447748e-64	6.362169697939549e-9	1.3971466521848103e-15	1.0124418524462977e-6	-3.056464860037792e-20	8.267697513561639e-19	6.233798267206819e-12	1.780503251772646e-11	8.230481637871794e-11
52400000	0.004999487363731556	1.2976002380080207e-49	1.046900406447748e-64	6.362169697939549e-9	1.3971466521848103e-15	1.0124418524462977e-6	-3.056460469124493e-20	8.267697513561639e-19	6.233798267206819e-12	1.780503251772646e-11	8.230481637871794e-11
52500000	0.004999487363731556	1.2976002380080207e-49	1.046900406447748e-64	6.362169697939549e-9	1.3971466521848103e-15	1.0124418524462977e-6	-3.0564560782111947e-20	8.267697513561639e-19	6.233798267206819e-12	1.780503251772646e-11	8.230481637871794e-11
52600000	0.004999487363731556	1.2976002380080207e-49	1.046900406447748e-64	6.362169697939549e-9	1.3971466521848103e-15	1.0124418524462977e-6	-3.056451687297896e-20	8.267697513561639e-19	6.233798267206819e-12	1.780503251772646e-11	8.230481637871794e-11
52700000	0.004999487363731556	1.2976002380080207e-49	1.046900406447748e-64	6.362169697939549e-9	1.3971466521848103e-15	1.0124418524462977e-6	-3.056447296384597e-20	8.267697513561639e-19	6.233798267206819e-12	1.780503251772646e-11	8.230481637871794e-11
52800000	0.004999487363731556	1.2976002380080207e-49	1.046900406447748e-64	6.362169697939549e-9	1.3971466521848103e-15	1.0124418524462977e-6	-3.0564429054712985e-20	8.267697513561639e-19	6.233798267206819e-12	1.780503251772646e-11	8.230481637871794e-11
52900000	0.004999487363731556	1.2976002380080207e-49	1.046900406447748e-64	6.362169697939549e-9	1.3971466521848103e-15	1.0124418524462977e-6	-3.0564385145579996e-20	8.267697513561639e-19	6.233798267206819e-12	1.780503251772646e-11	8.230481637871794e-11
53000000	0.004999487363731556	1.2976002380080207e-49	1.046900406447748e-64	6.362169697939549e-9	1.3971466521848103e-15	1.0124418524462977e-6	-3.056434123644701e-20	8.267697513561639e-19	6.233798267206819e-12	1.780503251772646e-11	8.230481637871794e-11
53100000	0.004999487363731556	1.2976002380080207e-49	1.046900406447748e-64	6.362169697939549e-9	1.3971466521848103e-15	1.0124418524462977e-6	-3.0564297327314023e-20	8.267697513561639e-19	6.233798267206819e-12	1.780503251772646e-11	8.230481637871794e-11
53200000	0.004999487363731556	1.2976002380080207e-49	1.046900406447748e-64	6.362169697939549e-9	1.3971466521848103e-15	1.0124418524462977e-6	-3.056425341818104e-20	8.267697513561639e-19	6.233798267206819e-12	1.780503251772646e-11	8.230481637871794e-11
53300000	0.004999487363731556	1.2976002380080207e-49	1.046900406447748e-64	6.362169697939549e-9	1.3971466521848103e-15	1.0124418524462977e-6	-3.056420950904805e-20	8.267697513561639e-19	6.233798267206819e-12	1.780503251772646e-11	8.230481637871794e-11
53400000	0.004999487363731556	1.2976002380080207e-49	1.046900406447748e-64	6.362169697939549e-9	1.3971466521848103e-15	1.0124418524462977e-6	-3.056416559991506e-20	8.267697513561639e-19	6.233798267206819e-12	1.780503251772646e-11	8.230481637871794e-11
53500000	0.004999487363731556	1.2976002380080207e-49	1.046900406447748e-64	6.362169697939549e-9	1.3971466521848103e-15	1.0124418524462977e-6	-3.056412169078208e-20	8.267697513561639e-19	6.233798267206819e-12	1.780503251772646e-11	8.230481637871794e-11
53600000	0.004999487363731556	1.2976002380080207e-49	1.046900406447748e-64	6.362169697939549e-9	1.3971466521848103e-15	1.0124418524462977e-6	-3.056407778164909e-20	8.267697513561639e-19	6.233798267206819e-12	1.780503251772646e-11	8.230481637871794e-11
53700000	0.004999487363731556	1.2976002380080207e-49	1.046900406447748e-64	6.362169697939549e-9	1.3971466521848103e-15	1.0124418524462977e-6	-3.0564033872516106e-20	8.267697513561639e-19	6.233798267206819e-12	1.780503251772646e-11	8.230481637871794e-11
53800000	0.004999487363731556	1.2976002380080207e-49	1.046900406447748e-64	6.362169697939549e-9	1.3971466521848103e-15	1.0124418524462977e-6	-3.0563989963383116e-20	8.267697513561639e-19	6.233798267206819e-12	1.780503251772646e-11	8.230481637871794e-11
53900000	0.004999487363731556	1.2976002380080207e-49	1.046900406447748e-64	6.362169697939549e-9	1.3971466521848103e-15	1.0124418524462977e-6	-3.0563946054250133e-20	8.267697513561639e-19	6.233798267206819e-12	1.780503251772646e-11	8.230481637871794e-11
54000000	0.004999487363731556	1.2976002380080207e-49	1.046900406447748e-64	6.362169697939549e-9	1.3971466521848103e-15	1.0124418524462977e-6	-3.0563902145117144e-20	8.267697513561639e-19	6.233798267206819e-12	1.780503251772646e-11	8.230481637871794e-11
54100000	0.004999487363731556	1.2976002380080207e-49	1.046900406447748e-64	6.362169697939549e-9	1.3971466521848103e-15	1.0124418524462977e-6	-3.0563858235984154e-20	8.267697513561639e-19	6.233798267206819e-12	1.780503251772646e-11	8.230481637871794e-11
54200000	0.004999487363731556	1.2976002380080207e-49	1.046900406447748e-64	6.362169697939549e-9	1.3971466521848103e-15	1.0124418524462977e-6	-3.056381432685117e-20	8.267697513561639e-19	6.233798267206819e-12	1.780503251772646e-11	8.230481637871794e-11
54300000	0.004999487363731556	1.2976002380080207e-49	1.046900406447748e-64	6.362169697939549e-9	1.3971466521848103e-15	1.0124418524462977e-6	-3.056377041771818e-20	8.267697513561639e-19	6.233798267206819e-12	1.780503251772646e-11	8.230481637871794e-11
54400000	0.004999487363731556	1.2976002380080207e-49	1.046900406447748e-64	6.362169697939549e-9	1.3971466521848103e-15	1.0124418524462977e-6	-3.05637265085852e-20	8.267697513561639e-19	6.233798267206819e-12	1.780503251772646e-11	8.230481637871794e-11
54500000	0.004999487363731556	1.2976002380080207e-49	1.046900406447748e-64	6.362169697939549e-9	1.3971466521848103e-15	1.0124418524462977e-6	-3.056368259945221e-20	8.267697513561639e-19	6.233798267206819e-12	1.780503251772646e-11	8.230481637871794e-11
54600000	0.004999487363731556	1.2976002380080207e-49	1.046900406447748e-64	6.362169697939549e-9	1.3971466521848103e-15	1.0124418524462977e-6	-3.0563638690319226e-20	8.267697513561639e-19	6.233798267206819e-12	1.780503251772646e-11	8.230481637871794e-11
54700000	0.004999487363731556	1.2976002380080207e-49	1.046900406447748e-64	6.362169697939549e-9	1.3971466521848103e-15	1.0124418524462977e-6	-3.0563594781186237e-20	8.267697513561639e-19	6.233798267206819e-12	1.780503251772646e-11	8.230481637871794e-11
54800000	0.004999487363731556	1.2976002380080207e-49	1.046900406447748e-64	6.362169697939549e-9	1.3971466521848103e-15	1.0124418524462977e-6	-3.056355087205325e-20	8.267697513561639e-19	6.233798267206819e-12	1.780503251772646e-11	8.230481637871794e-11
54900000	0.004999487363731556	1.2976002380080207e-49	1.046900406447748e-64	6.362169697939549e-9	1.3971466521848103e-15	1.0124418524462977e-6	-3.0563506962920264e-20	8.267697513561639e-19	6.233798267206819e-12	1.780503251772646e-11	8.230481637871794e-11
55000000	0.004999487363731556	1.2976002380080207e-49	1.046900406447748e-64	6.362169697939549e-9	1.3971466521848103e-15	1.0124418524462977e-6	-3.0563463053787275e-20	8.267697513561639e-19	6.233798267206819e-12	1.780503251772646e-11	8.230481637871794e-11
55100000	0.004999487363731556	1.2976002380080207e-49	1.046900406447748e-64	6.362169697939549e-9	1.3971466521848103e-15	1.0124418524462977e-6	-3.056341914465429e-20	8.267697513561639e-19	6.233798267206819e-12	1.780503251772646e-11	8.230481637871794e-11
55200000	0.004999487363731556	1.2976002380080207e-49	1.046900406447748e-64	6.362169697939549e-9	1.3971466521848103e-15	1.0124418524462977e-6	-3.05633752355213e-20	8.267697513561639e-19	6.233798267206819e-12	1.780503251772646e-11	8.230481637871794e-11
55300000	0.004999487363731556	1.2976002380080207e-49	1.046900406447748e-64	6.362169697939549e-9	1.3971466521848103e-15	1.0124418524462977e-6	-3.056333132638832e-20	8.267697513561639e-19	6.233798267206819e-12	1.780503251772646e-11	8.230481637871794e-11
55400000	0.004999487363731556	1.2976002380080207e-49	1.046900406447748e-64	6.362169697939549e-9	1.3971466521848103e-15	1.0124418524462977e-6	-3.056328741725533e-20	8.267697513561639e-19	6.233798267206819e-12	1.780503251772646e-11	8.230481637871794e-11
55500000	0.004999487363731556	1.2976002380080207e-49	1.046900406447748e-64	6.362169697939549e-9	1.3971466521848103e-15	1.0124418524462977e-6	-3.0563243508122347e-20	8.267697513561639e-19	6.233798267206819e-12	1.780503251772646e-11	8.230481637871794e-11
55600000	0.004999487363731556	1.2976002380080207e-49	1.046900406447748e-64	6.362169697939549e-9	1.3971466521848103e-15	1.0124418524462977e-6	-3.056319959898936e-20	8.267697513561639e-19	6.233798267206819e-12	1.780503251772646e-11	8.230481637871794e-11
55700000	0.004999487363731556	1.2976002380080207e-49	1.046900406447748e-64	6.362169697939549e-9	1.3971466521848103e-15	1.0124418524462977e-6	-3.056315568985637e-20	8.267697513561639e-19	6.233798267206819e-12	1.780503251772646e-11	8.230481637871794e-11
55800000	0.004999487363731556	1.2976002380080207e-49	1.046900406447748e-64	6.362169697939549e-9	1.3971466521848103e-15	1.0124418524462977e-6	-3.0563111780723385e-20	8.267697513561639e-19	6.233798267206819e-12	1.780503251772646e-11	8.230481637871794e-11
55900000	0.004999487363731556	1.2976002380080207e-49	1.046900406447748e-64	6.362169697939549e-9	1.3971466521848103e-15	1.0124418524462977e-6	-3.0563067871590396e-20	8.267697513561639e-19	6.233798267206819e-12	1.780503251772646e-11	8.230481637871794e-11
56000000	0.004999487363731556	1.2976002380080207e-49	1.046900406447748e-64	6.362169697939549e-9	1.3971466521848103e-15	1.0124418524462977e-6	-3.056302396245741e-20	8.267697513561639e-19	6.233798267206819e-12	1.780503251772646e-11	8.230481637871794e-11
56100000	0.004999487363731556	1.2976002380080207e-49	1.046900406447748e-64	6.362169697939549e-9	1.3971466521848103e-15	1.0124418524462977e-6	-3.056298005332442e-20	8.267697513561639e-19	6.233798267206819e-12	1.780503251772646e-11	8.230481637871794e-11
56200000	0.004999487363731556	1.2976002380080207e-49	1.046900406447748e-64	6.362169697939549e-9	1.3971466521848103e-15	1.0124418524462977e-6	-3.056293614419144e-20	8.267697513561639e-19	6.233798267206819e-12	1.780503251772646e-11	8.230481637871794e-11
56300000	0.004999487363731556	1.2976002380080207e-49	1.046900406447748e-64	6.362169697939549e-9	1.3971466521848103e-15	1.0124418524462977e-6	-3.056289223505845e-20	8.267697513561639e-19	6.233798267206819e-12	1.780503251772646e-11	8.230481637871794e-11
56400000	0.004999487363731556	1.2976002380080207e-49	1.046900406447748e-64	6.362169697939549e-9	1.3971466521848103e-15	1.0124418524462977e-6	-3.056284832592546e-20	8.267697513561639e-19	6.233798267206819e-12	1.780503251772646e-11	8.230481637871794e-11
56500000	0.004999487363731556	1.2976002380080207e-49	1.046900406447748e-64	6.362169697939549e-9	1.3971466521848103e-15	1.0124418524462977e-6	-3.056280441679248e-20	8.267697513561639e-19	6.233798267206819e-12	1.780503251772646e-11	8.230481637871794e-11
56600000	0.004999487363731556	1.2976002380080207e-49	1.046900406447748e-64	6.362169697939549e-9	1.3971466521848103e-15	1.0124418524462977e-6	-3.056276050765949e-20	8.267697513561639e-19	6.233798267206819e-12	1.780503251772646e-11	8.230481637871794e-11
56700000	0.004999487363731556	1.2976002380080207e-49	1.046900406447748e-64	6.362169697939549e-9	1.3971466521848103e-15	1.0124418524462977e-6	-3.0562716598526505e-20	8.267697513561639e-19	6.233798267206819e-12	1.780503251772646e-11	8.230481637871794e-11
56800000	0.004999487363731556	1.2976002380080207e-49	1.046900406447748e-64	6.362169697939549e-9	1.3971466521848103e-15	1.0124418524462977e-6	-3.0562672689393516e-20	8.267697513561639e-19	6.233798267206819e-12	1.780503251772646e-11	8.230481637871794e-11
56900000	0.004999487363731556	1.2976002380080207e-49	1.046900406447748e-64	6.362169697939549e-9	1.3971466521848103e-15	1.0124418524462977e-6	-3.056262878026053e-20	8.267697513561639e-19	6.233798267206819e-12	1.780503251772646e-11	8.230481637871794e-11
57000000	0.004999487363731556	1.2976002380080207e-49	1.046900406447748e-64	6.362169697939549e-9	1.3971466521848103e-15	1.0124418524462977e-6	-3.0562584871127543e-20	8.267697513561639e-19	6.233798267206819e-12	1.780503251772646e-11	8.230481637871794e-11
57100000	0.004999487363731556	1.2976002380080207e-49	1.046900406447748e-64	6.362169697939549e-9	1.3971466521848103e-15	1.0124418524462977e-6	-3.0562540961994554e-20	8.267697513561639e-19	6.233798267206819e-12	1.780503251772646e-11	8.230481637871794e-11
57200000	0.004999487363731556	1.2976002380080207e-49	1.046900406447748e-64	6.362169697939549e-9	1.3971466521848103e-15	1.0124418524462977e-6	-3.056249705286157e-20	8.267697513561639e-19	6.233798267206819e-12	1.780503251772646e-11	8.230481637871794e-11
57300000	0.004999487363731556	1.2976002380080207e-49	1.0469004064477482e-64	6.362169697939549e-9	1.3971466521848103e-15	1.0124418524462977e-6	-3.056245314372858e-20	8.267697513561639e-19	6.233798267206819e-12	1.780503251772646e-11	8.230481637871794e-11
57400000	0.004999487363731556	1.2976002380080207e-49	1.0469004064477482e-64	6.362169697939549e-9	1.3971466521848103e-15	1.0124418524462977e-6	-3.05624092345956e-20	8.267697513561639e-19	6.233798267206819e-12	1.780503251772646e-11	8.230481637871794e-11
57500000	0.004999487363731556	1.2976002380080207e-49	1.0469004064477482e-64	6.362169697939549e-9	1.3971466521848103e-15	1.0124418524462977e-6	-3.056236532546261e-20	8.267697513561639e-19	6.233798267206819e-12	1.780503251772646e-11	8.230481637871794e-11
57600000	0.004999487363731556	1.2976002380080207e-49	1.0469004064477482e-64	6.362169697939549e-9	1.3971466521848103e-15	1.0124418524462977e-6	-3.0562321416329626e-20	8.267697513561639e-19	6.233798267206819e-12	1.780503251772646e-11	8.230481637871794e-11
57700000	0.004999487363731556	1.2976002380080207e-49	1.0469004064477482e-64	6.362169697939549e-9	1.3971466521848103e-15	1.0124418524462977e-6	-3.0562277507196637e-20	8.267697513561639e-19	6.233798267206819e-12	1.780503251772646e-11	8.230481637871794e-11
57800000	0.004999487363731556	1.2976002380080207e-49	1.0469004064477482e-64	6.362169697939549e-9	1.3971466521848103e-15	1.0124418524462977e-6	-3.056223359806365e-20	8.267697513561639e-19	6.233798267206819e-12	1.780503251772646e-11	8.230481637871794e-11
57900000	0.004999487363731556	1.2976002380080207e-49	1.0469004064477482e-64	6.362169697939549e-9	1.3971466521848103e-15	1.0124418524462977e-6	-3.0562189688930664e-20	8.267697513561639e-19	6.233798267206819e-12	1.780503251772646e-11	8.230481637871794e-11
58000000	0.004999487363731556	1.2976002380080207e-49	1.0469004064477482e-64	6.362169697939549e-9	1.3971466521848103e-15	1.0124418524462977e-6	-3.0562145779797675e-20	8.267697513561639e-19	6.233798267206819e-12	1.780503251772646e-11	8.230481637871794e-11
58100000	0.004999487363731556	1.2976002380080207e-49	1.0469004064477482e-64	6.362169697939549e-9	1.3971466521848103e-15	1.0124418524462977e-6	-3.056210187066469e-20	8.267697513561639e-19	6.233798267206819e-12	1.780503251772646e-11	8.230481637871794e-11
58200000	0.004999487363731556	1.2976002380080207e-49	1.0469004064477482e-64	6.362169697939549e-9	1.3971466521848103e-15	1.0124418524462977e-6	-3.05620579615317e-20	8.267697513561639e-19	6.233798267206819e-12	1.780503251772646e-11	8.230481637871794e-11
58300000	0.004999487363731556	1.2976002380080207e-49	1.0469004064477482e-64	6.362169697939549e-9	1.3971466521848103e-15	1.0124418524462977e-6	-3.056201405239872e-20	8.267697513561639e-19	6.233798267206819e-12	1.780503251772646e-11	8.230481637871794e-11
58400000	0.004999487363731556	1.2976002380080207e-49	1.0469004064477482e-64	6.362169697939549e-9	1.3971466521848103e-15	1.0124418524462977e-6	-3.056197014326573e-20	8.267697513561639e-19	6.233798267206819e-12	1.780503251772646e-11	8.230481637871794e-11
58500000	0.004999487363731556	1.2976002380080207e-49	1.0469004064477482e-64	6.362169697939549e-9	1.3971466521848103e-15	1.0124418524462977e-6	-3.056192623413274e-20	8.267697513561639e-19	6.233798267206819e-12	1.780503251772646e-11	8.230481637871794e-11
58600000	0.004999487363731556	1.2976002380080207e-49	1.0469004064477482e-64	6.362169697939549e-9	1.3971466521848103e-15	1.0124418524462977e-6	-3.056188232499976e-20	8.267697513561639e-19	6.233798267206819e-12	1.780503251772646e-11	8.230481637871794e-11
58700000	0.004999487363731556	1.2976002380080207e-49	1.0469004064477482e-64	6.362169697939549e-9	1.3971466521848103e-15	1.0124418524462977e-6	-3.056183841586677e-20	8.267697513561639e-19	6.233798267206819e-12	1.780503251772646e-11	8.230481637871794e-11
58800000	0.004999487363731556	1.2976002380080207e-49	1.0469004064477482e-64	6.362169697939549e-9	1.3971466521848103e-15	1.0124418524462977e-6	-3.0561794506733785e-20	8.267697513561639e-19	6.233798267206819e-12	1.780503251772646e-11	8.230481637871794e-11
58900000	0.004999487363731556	1.2976002380080207e-49	1.0469004064477482e-64	6.362169697939549e-9	1.3971466521848103e-15	1.0124418524462977e-6	-3.0561750597600795e-20	8.267697513561639e-19	6.233798267206819e-12	1.780503251772646e-11	8.230481637871794e-11
59000000	0.004999487363731556	1.2976002380080207e-49	1.0469004064477482e-64	6.362169697939549e-9	1.3971466521848103e-15	1.0124418524462977e-6	-3.056170668846781e-20	8.267697513561639e-19	6.233798267206819e-12	1.780503251772646e-11	8.230481637871794e-11
59100000	0.004999487363731556	1.2976002380080207e-49	1.0469004064477482e-64	6.362169697939549e-9	1.3971466521848103e-15	1.0124418524462977e-6	-3.056166277933482e-20	8.267697513561639e-19	6.233798267206819e-12	1.780503251772646e-11	8.230481637871794e-11
59200000	0.004999487363731556	1.2976002380080207e-49	1.0469004064477482e-64	6.362169697939549e-9	1.3971466521848103e-15	1.0124418524462977e-6	-3.0561618870201833e-20	8.267697513561639e-19	6.233798267206819e-12	1.780503251772646e-11	8.230481637871794e-11
59300000	0.004999487363731556	1.2976002380080207e-49	1.0469004064477482e-64	6.362169697939549e-9	1.3971466521848103e-15	1.0124418524462977e-6	-3.056157496106885e-20	8.267697513561639e-19	6.233798267206819e-12	1.780503251772646e-11	8.230481637871794e-11
59400000	0.004999487363731556	1.2976002380080207e-49	1.0469004064477482e-64	6.362169697939549e-9	1.3971466521848103e-15	1.0124418524462977e-6	-3.056153105193586e-20	8.267697513561639e-19	6.233798267206819e-12	1.780503251772646e-11	8.230481637871794e-11
59500000	0.004999487363731556	1.2976002380080207e-49	1.0469004064477482e-64	6.362169697939549e-9	1.3971466521848103e-15	1.0124418524462977e-6	-3.056148714280288e-20	8.267697513561639e-19	6.233798267206819e-12	1.780503251772646e-11	8.230481637871794e-11
59600000	0.004999487363731556	1.2976002380080207e-49	1.0469004064477482e-64	6.362169697939549e-9	1.3971466521848103e-15	1.0124418524462977e-6	-3.056144323366989e-20	8.267697513561639e-19	6.233798267206819e-12	1.780503251772646e-11	8.230481637871795e-11
59700000	0.004999487363731556	1.2976002380080207e-49	1.0469004064477482e-64	6.362169697939549e-9	1.3971466521848103e-15	1.0124418524462977e-6	-3.0561399324536905e-20	8.267697513561639e-19	6.233798267206819e-12	1.780503251772646e-11	8.230481637871795e-11
59800000	0.004999487363731556	1.2976002380080207e-49	1.0469004064477482e-64	6.362169697939549e-9	1.3971466521848103e-15	1.0124418524462977e-6	-3.0561355415403916e-20	8.267697513561639e-19	6.233798267206819e-12	1.780503251772646e-11	8.230481637871795e-11
59900000	0.004999487363731556	1.2976002380080207e-49	1.0469004064477482e-64	6.362169697939549e-9	1.3971466521848103e-15	1.0124418524462977e-6	-3.0561311506270926e-20	8.267697513561639e-19	6.233798267206819e-12	1.780503251772646e-11	8.230481637871795e-11
60000000	0.004999487363731556	1.2976002380080207e-49	1.0469004064477484e-64	6.362169697939549e-9	1.3971466521848103e-15	1.0124418524462977e-6	-3.0561267597137943e-20	8.267697513561639e-19	6.233798267206819e-12	1.780503251772646e-11	8.230481637871795e-11
60100000	0.0049994873637315565	1.2976002380080207e-49	1.0469004064477484e-64	6.362169697939549e-9	1.3971466521848103e-15	1.0124418524462977e-6	-3.0561223688004954e-20	8.267697513561639e-19	6.233798267206819e-12	1.780503251772646e-11	8.230481637871795e-11
60200000	0.0049994873637315565	1.2976002380080207e-49	1.0469004064477484e-64	6.362169697939549e-9	1.3971466521848103e-15	1.0124418524462977e-6	-3.056117977887197e-20	8.267697513561639e-19	6.233798267206819e-12	1.780503251772646e-11	8.230481637871795e-11
60300000	0.0049994873637315565	1.2976002380080207e-49	1.0469004064477484e-64	6.362169697939549e-9	1.3971466521848103e-15	1.0124418524462977e-6	-3.056113586973898e-20	8.267697513561639e-19	6.233798267206819e-12	1.780503251772646e-11	8.230481637871795e-11
60400000	0.0049994873637315565	1.2976002380080207e-49	1.0469004064477484e-64	6.362169697939549e-9	1.3971466521848103e-15	1.0124418524462977e-6	-3.0561091960606e-20	8.267697513561639e-19	6.233798267206819e-12	1.780503251772646e-11	8.230481637871795e-11
60500000	0.0049994873637315565	1.2976002380080205e-49	1.0469004064477484e-64	6.362169697939549e-9	1.3971466521848103e-15	1.0124418524462977e-6	-3.056104805147301e-20	8.267697513561639e-19	6.233798267206819e-12	1.780503251772646e-11	8.230481637871795e-11
60600000	0.0049994873637315565	1.2976002380080205e-49	1.0469004064477484e-64	6.362169697939549e-9	1.3971466521848103e-15	1.0124418524462977e-6	-3.056100414234002e-20	8.267697513561639e-19	6.233798267206819e-12	1.780503251772646e-11	8.230481637871795e-11
60700000	0.0049994873637315565	1.2976002380080205e-49	1.0469004064477484e-64	6.362169697939549e-9	1.3971466521848103e-15	1.0124418524462977e-6	-3.0560960233207036e-20	8.267697513561639e-19	6.233798267206819e-12	1.780503251772646e-11	8.230481637871795e-11
60800000	0.0049994873637315565	1.2976002380080205e-49	1.0469004064477484e-64	6.362169697939549e-9	1.3971466521848103e-15	1.0124418524462977e-6	-3.0560916324074047e-20	8.267697513561639e-19	6.233798267206819e-12	1.780503251772646e-11	8.230481637871795e-11
60900000	0.0049994873637315565	1.2976002380080205e-49	1.0469004064477484e-64	6.362169697939549e-9	1.3971466521848103e-15	1.0124418524462977e-6	-3.0560872414941064e-20	8.267697513561639e-19	6.233798267206819e-12	1.780503251772646e-11	8.230481637871795e-11
61000000	0.0049994873637315565	1.2976002380080205e-49	1.0469004064477484e-64	6.362169697939549e-9	1.3971466521848103e-15	1.0124418524462977e-6	-3.0560828505808074e-20	8.267697513561639e-19	6.233798267206819e-12	1.780503251772646e-11	8.230481637871795e-11
61100000	0.0049994873637315565	1.2976002380080205e-49	1.0469004064477484e-64	6.362169697939549e-9	1.3971466521848103e-15	1.0124418524462977e-6	-3.056078459667509e-20	8.267697513561639e-19	6.233798267206819e-12	1.780503251772646e-11	8.230481637871795e-11
61200000	0.0049994873637315565	1.2976002380080205e-49	1.0469004064477484e-64	6.362169697939549e-9	1.3971466521848103e-15	1.0124418524462977e-6	-3.05607406875421e-20	8.267697513561639e-19	6.233798267206819e-12	1.780503251772646e-11	8.230481637871795e-11
61300000	0.0049994873637315565	1.2976002380080205e-49	1.0469004064477484e-64	6.362169697939549e-9	1.3971466521848103e-15	1.0124418524462977e-6	-3.056069677840911e-20	8.267697513561639e-19	6.233798267206819e-12	1.780503251772646e-11	8.230481637871795e-11
61400000	0.0049994873637315565	1.2976002380080205e-49	1.0469004064477484e-64	6.362169697939549e-9	1.3971466521848103e-15	1.0124418524462977e-6	-3.056065286927613e-20	8.267697513561639e-19	6.233798267206819e-12	1.780503251772646e-11	8.230481637871795e-11
61500000	0.0049994873637315565	1.2976002380080205e-49	1.0469004064477484e-64	6.362169697939549e-9	1.3971466521848103e-15	1.0124418524462977e-6	-3.056060896014314e-20	8.267697513561639e-19	6.233798267206819e-12	1.780503251772646e-11	8.230481637871795e-11
61600000	0.0049994873637315565	1.2976002380080205e-49	1.0469004064477484e-64	6.362169697939549e-9	1.3971466521848103e-15	1.0124418524462977e-6	-3.0560565051010157e-20	8.267697513561639e-19	6.233798267206819e-12	1.780503251772646e-11	8.230481637871795e-11
61700000	0.0049994873637315565	1.2976002380080205e-49	1.0469004064477484e-64	6.362169697939549e-9	1.3971466521848103e-15	1.0124418524462977e-6	-3.056052114187717e-20	8.267697513561639e-19	6.233798267206819e-12	1.780503251772646e-11	8.230481637871795e-11
61800000	0.0049994873637315565	1.2976002380080205e-49	1.0469004064477484e-64	6.362169697939549e-9	1.3971466521848103e-15	1.0124418524462977e-6	-3.0560477232744184e-20	8.267697513561639e-19	6.233798267206819e-12	1.780503251772646e-11	8.230481637871795e-11
61900000	0.0049994873637315565	1.2976002380080205e-49	1.0469004064477484e-64	6.362169697939549e-9	1.3971466521848103e-15	1.0124418524462977e-6	-3.0560433323611195e-20	8.267697513561639e-19	6.233798267206819e-12	1.780503251772646e-11	8.230481637871795e-11
62000000	0.0049994873637315565	1.2976002380080205e-49	1.0469004064477484e-64	6.362169697939549e-9	1.3971466521848103e-15	1.0124418524462977e-6	-3.0560389414478206e-20	8.267697513561639e-19	6.233798267206819e-12	1.780503251772646e-11	8.230481637871795e-11
62100000	0.0049994873637315565	1.2976002380080205e-49	1.0469004064477484e-64	6.362169697939549e-9	1.3971466521848103e-15	1.0124418524462977e-6	-3.056034550534522e-20	8.267697513561639e-19	6.233798267206819e-12	1.780503251772646e-11	8.230481637871795e-11
62200000	0.0049994873637315565	1.2976002380080205e-49	1.0469004064477484e-64	6.362169697939549e-9	1.3971466521848103e-15	1.0124418524462977e-6	-3.0560301596212233e-20	8.267697513561639e-19	6.233798267206819e-12	1.780503251772646e-11	8.230481637871795e-11
62300000	0.0049994873637315565	1.2976002380080205e-49	1.0469004064477484e-64	6.362169697939549e-9	1.3971466521848103e-15	1.0124418524462977e-6	-3.056025768707925e-20	8.267697513561639e-19	6.233798267206819e-12	1.780503251772646e-11	8.230481637871795e-11
62400000	0.0049994873637315565	1.2976002380080205e-49	1.0469004064477484e-64	6.362169697939549e-9	1.3971466521848103e-15	1.0124418524462977e-6	-3.056021377794626e-20	8.267697513561639e-19	6.233798267206819e-12	1.780503251772646e-11	8.230481637871795e-11
62500000	0.0049994873637315565	1.2976002380080205e-49	1.0469004064477485e-64	6.362169697939549e-9	1.3971466521848103e-15	1.0124418524462977e-6	-3.056016986881328e-20	8.267697513561639e-19	6.233798267206819e-12	1.780503251772646e-11	8.230481637871795e-11
62600000	0.0049994873637315565	1.2976002380080205e-49	1.0469004064477485e-64	6.362169697939549e-9	1.3971466521848103e-15	1.0124418524462977e-6	-3.056012595968029e-20	8.267697513561639e-19	6.233798267206819e-12	1.780503251772646e-11	8.230481637871795e-11
62700000	0.0049994873637315565	1.2976002380080205e-49	1.0469004064477485e-64	6.362169697939549e-9	1.3971466521848103e-15	1.0124418524462977e-6	-3.05600820505473e-20	8.267697513561639e-19	6.233798267206819e-12	1.780503251772646e-11	8.230481637871795e-11
62800000	0.0049994873637315565	1.2976002380080205e-49	1.0469004064477485e-64	6.362169697939549e-9	1.3971466521848103e-15	1.0124418524462977e-6	-3.0560038141414315e-20	8.267697513561639e-19	6.233798267206819e-12	1.780503251772646e-11	8.230481637871795e-11
62900000	0.0049994873637315565	1.2976002380080205e-49	1.0469004064477485e-64	6.362169697939549e-9	1.3971466521848103e-15	1.0124418524462977e-6	-3.0559994232281326e-20	8.267697513561639e-19	6.233798267206819e-12	1.780503251772646e-11	8.230481637871795e-11
63000000	0.0049994873637315565	1.2976002380080205e-49	1.0469004064477485e-64	6.362169697939549e-9	1.3971466521848103e-15	1.0124418524462977e-6	-3.055995032314834e-20	8.267697513561639e-19	6.233798267206819e-12	1.780503251772646e-11	8.230481637871795e-11
63100000	0.0049994873637315565	1.2976002380080205e-49	1.0469004064477485e-64	6.362169697939549e-9	1.3971466521848103e-15	1.0124418524462977e-6	-3.0559906414015354e-20	8.267697513561639e-19	6.233798267206819e-12	1.780503251772646e-11	8.230481637871795e-11
63200000	0.0049994873637315565	1.2976002380080205e-49	1.0469004064477485e-64	6.362169697939549e-9	1.3971466521848103e-15	1.0124418524462977e-6	-3.055986250488237e-20	8.267697513561639e-19	6.233798267206819e-12	1.780503251772646e-11	8.230481637871795e-11
63300000	0.0049994873637315565	1.2976002380080205e-49	1.0469004064477485e-64	6.362169697939549e-9	1.3971466521848103e-15	1.0124418524462977e-6	-3.055981859574938e-20	8.267697513561639e-19	6.233798267206819e-12	1.780503251772646e-11	8.230481637871795e-11
63400000	0.0049994873637315565	1.2976002380080205e-49	1.0469004064477485e-64	6.362169697939549e-9	1.3971466521848103e-15	1.0124418524462977e-6	-3.055977468661639e-20	8.267697513561639e-19	6.233798267206819e-12	1.780503251772646e-11	8.230481637871795e-11
63500000	0.0049994873637315565	1.2976002380080205e-49	1.0469004064477485e-64	6.362169697939549e-9	1.3971466521848103e-15	1.0124418524462977e-6	-3.055973077748341e-20	8.267697513561639e-19	6.233798267206819e-12	1.780503251772646e-11	8.230481637871795e-11
63600000	0.0049994873637315565	1.2976002380080205e-49	1.0469004064477485e-64	6.362169697939549e-9	1.3971466521848103e-15	1.0124418524462977e-6	-3.055968686835042e-20	8.267697513561639e-19	6.233798267206819e-12	1.780503251772646e-11	8.230481637871795e-11
63700000	0.0049994873637315565	1.2976002380080205e-49	1.0469004064477485e-64	6.362169697939549e-9	1.3971466521848103e-15	1.0124418524462977e-6	-3.0559642959217436e-20	8.267697513561639e-19	6.233798267206819e-12	1.780503251772646e-11	8.230481637871795e-11
63800000	0.0049994873637315565	1.2976002380080205e-49	1.0469004064477485e-64	6.362169697939549e-9	1.3971466521848103e-15	1.0124418524462977e-6	-3.0559599050084447e-20	8.267697513561639e-19	6.233798267206819e-12	1.780503251772646e-11	8.230481637871795e-11
63900000	0.0049994873637315565	1.2976002380080205e-49	1.0469004064477485e-64	6.362169697939549e-9	1.3971466521848103e-15	1.0124418524462977e-6	-3.0559555140951463e-20	8.267697513561639e-19	6.233798267206819e-12	1.780503251772646e-11	8.230481637871795e-11
64000000	0.0049994873637315565	1.2976002380080205e-49	1.0469004064477485e-64	6.362169697939549e-9	1.3971466521848103e-15	1.0124418524462977e-6	-3.0559511231818474e-20	8.267697513561639e-19	6.233798267206819e-12	1.780503251772646e-11	8.230481637871795e-11
64100000	0.0049994873637315565	1.2976002380080205e-49	1.0469004064477485e-64	6.362169697939549e-9	1.3971466521848103e-15	1.0124418524462977e-6	-3.0559467322685485e-20	8.267697513561639e-19	6.233798267206819e-12	1.780503251772646e-11	8.230481637871795e-11
64200000	0.0049994873637315565	1.2976002380080205e-49	1.0469004064477485e-64	6.362169697939549e-9	1.3971466521848103e-15	1.0124418524462977e-6	-3.05594234135525e-20	8.267697513561639e-19	6.233798267206819e-12	1.780503251772646e-11	8.230481637871795e-11
64300000	0.0049994873637315565	1.2976002380080205e-49	1.0469004064477485e-64	6.362169697939549e-9	1.3971466521848103e-15	1.0124418524462977e-6	-3.055937950441951e-20	8.267697513561639e-19	6.233798267206819e-12	1.780503251772646e-11	8.230481637871795e-11
64400000	0.0049994873637315565	1.2976002380080205e-49	1.0469004064477485e-64	6.362169697939549e-9	1.3971466521848103e-15	1.0124418524462977e-6	-3.055933559528653e-20	8.267697513561639e-19	6.233798267206819e-12	1.780503251772646e-11	8.230481637871795e-11
64500000	0.0049994873637315565	1.2976002380080205e-49	1.0469004064477485e-64	6.362169697939549e-9	1.3971466521848103e-15	1.0124418524462977e-6	-3.055929168615354e-20	8.267697513561639e-19	6.233798267206819e-12	1.780503251772646e-11	8.230481637871795e-11
64600000	0.0049994873637315565	1.2976002380080205e-49	1.0469004064477485e-64	6.362169697939549e-9	1.3971466521848103e-15	1.0124418524462977e-6	-3.0559247777020556e-20	8.267697513561639e-19	6.233798267206819e-12	1.780503251772646e-11	8.230481637871795e-11
64700000	0.0049994873637315565	1.2976002380080205e-49	1.0469004064477485e-64	6.362169697939549e-9	1.3971466521848103e-15	1.0124418524462977e-6	-3.055920386788757e-20	8.267697513561639e-19	6.233798267206819e-12	1.780503251772646e-11	8.230481637871795e-11
64800000	0.0049994873637315565	1.2976002380080205e-49	1.0469004064477485e-64	6.362169697939549e-9	1.3971466521848103e-15	1.0124418524462977e-6	-3.055915995875458e-20	8.267697513561639e-19	6.233798267206819e-12	1.780503251772646e-11	8.230481637871795e-11
64900000	0.0049994873637315565	1.2976002380080205e-49	1.0469004064477485e-64	6.362169697939549e-9	1.3971466521848103e-15	1.0124418524462977e-6	-3.0559116049621595e-20	8.267697513561639e-19	6.233798267206819e-12	1.780503251772646e-11	8.230481637871795e-11
65000000	0.0049994873637315565	1.2976002380080205e-49	1.0469004064477485e-64	6.362169697939549e-9	1.3971466521848103e-15	1.0124418524462977e-6	-3.0559072140488605e-20	8.267697513561639e-19	6.233798267206819e-12	1.780503251772646e-11	8.230481637871795e-11
65100000	0.0049994873637315565	1.2976002380080205e-49	1.0469004064477485e-64	6.362169697939549e-9	1.3971466521848103e-15	1.0124418524462977e-6	-3.055902823135562e-20	8.267697513561639e-19	6.233798267206819e-12	1.780503251772646e-11	8.230481637871795e-11
65200000	0.0049994873637315565	1.2976002380080205e-49	1.0469004064477485e-64	6.362169697939549e-9	1.3971466521848103e-15	1.0124418524462977e-6	-3.055898432222263e-20	8.267697513561639e-19	6.233798267206819e-12	1.780503251772646e-11	8.230481637871795e-11
65300000	0.0049994873637315565	1.2976002380080205e-49	1.0469004064477485e-64	6.362169697939549e-9	1.3971466521848103e-15	1.0124418524462977e-6	-3.055894041308965e-20	8.267697513561639e-19	6.233798267206819e-12	1.780503251772646e-11	8.230481637871795e-11
65400000	0.0049994873637315565	1.2976002380080205e-49	1.0469004064477485e-64	6.362169697939549e-9	1.3971466521848103e-15	1.0124418524462977e-6	-3.055889650395666e-20	8.267697513561639e-19	6.233798267206819e-12	1.780503251772646e-11	8.230481637871795e-11
65500000	0.0049994873637315565	1.2976002380080205e-49	1.0469004064477485e-64	6.362169697939549e-9	1.3971466521848103e-15	1.0124418524462977e-6	-3.0558852594823677e-20	8.267697513561639e-19	6.233798267206819e-12	1.780503251772646e-11	8.230481637871795e-11
65600000	0.0049994873637315565	1.2976002380080205e-49	1.0469004064477485e-64	6.362169697939549e-9	1.3971466521848103e-15	1.0124418524462977e-6	-3.055880868569069e-20	8.267697513561639e-19	6.233798267206819e-12	1.780503251772646e-11	8.230481637871795e-11
65700000	0.0049994873637315565	1.2976002380080205e-49	1.0469004064477485e-64	6.362169697939549e-9	1.3971466521848103e-15	1.0124418524462977e-6	-3.05587647765577e-20	8.267697513561639e-19	6.233798267206819e-12	1.780503251772646e-11	8.230481637871795e-11
65800000	0.0049994873637315565	1.2976002380080205e-49	1.0469004064477485e-64	6.362169697939549e-9	1.3971466521848103e-15	1.0124418524462977e-6	-3.0558720867424715e-20	8.267697513561639e-19	6.233798267206819e-12	1.780503251772646e-11	8.230481637871795e-11
65900000	0.0049994873637315565	1.2976002380080205e-49	1.0469004064477485e-64	6.362169697939549e-9	1.3971466521848103e-15	1.0124418524462977e-6	-3.0558676958291726e-20	8.267697513561639e-19	6.233798267206819e-12	1.780503251772646e-11	8.230481637871795e-11
66000000	0.0049994873637315565	1.2976002380080205e-49	1.0469004064477485e-64	6.362169697939549e-9	1.3971466521848103e-15	1.0124418524462977e-6	-3.055863304915874e-20	8.267697513561639e-19	6.233798267206819e-12	1.780503251772646e-11	8.230481637871795e-11
66100000	0.0049994873637315565	1.2976002380080205e-49	1.0469004064477485e-64	6.362169697939549e-9	1.3971466521848103e-15	1.0124418524462977e-6	-3.0558589140025753e-20	8.267697513561639e-19	6.233798267206819e-12	1.780503251772646e-11	8.230481637871795e-11
66200000	0.0049994873637315565	1.2976002380080205e-49	1.0469004064477485e-64	6.362169697939549e-9	1.3971466521848103e-15	1.0124418524462977e-6	-3.055854523089277e-20	8.267697513561639e-19	6.233798267206819e-12	1.780503251772646e-11	8.230481637871795e-11
66300000	0.0049994873637315565	1.2976002380080205e-49	1.0469004064477485e-64	6.362169697939549e-9	1.3971466521848103e-15	1.0124418524462977e-6	-3.055850132175978e-20	8.267697513561639e-19	6.233798267206819e-12	1.780503251772646e-11	8.230481637871795e-11
66400000	0.0049994873637315565	1.2976002380080205e-49	1.0469004064477485e-64	6.362169697939549e-9	1.3971466521848103e-15	1.0124418524462977e-6	-3.055845741262679e-20	8.267697513561639e-19	6.233798267206819e-12	1.780503251772646e-11	8.230481637871795e-11
66500000	0.0049994873637315565	1.2976002380080205e-49	1.0469004064477485e-64	6.362169697939549e-9	1.3971466521848103e-15	1.0124418524462977e-6	-3.055841350349381e-20	8.267697513561639e-19	6.233798267206819e-12	1.780503251772646e-11	8.230481637871795e-11
66600000	0.0049994873637315565	1.2976002380080205e-49	1.0469004064477485e-64	6.362169697939549e-9	1.3971466521848103e-15	1.0124418524462977e-6	-3.055836959436082e-20	8.267697513561639e-19	6.233798267206819e-12	1.780503251772646e-11	8.230481637871795e-11
66700000	0.0049994873637315565	1.2976002380080205e-49	1.0469004064477485e-64	6.362169697939549e-9	1.3971466521848103e-15	1.0124418524462977e-6	-3.0558325685227836e-20	8.267697513561639e-19	6.233798267206819e-12	1.780503251772646e-11	8.230481637871795e-11
66800000	0.0049994873637315565	1.2976002380080205e-49	1.0469004064477485e-64	6.362169697939549e-9	1.3971466521848103e-15	1.0124418524462977e-6	-3.0558281776094846e-20	8.267697513561639e-19	6.233798267206819e-12	1.780503251772646e-11	8.230481637871795e-11
66900000	0.0049994873637315565	1.2976002380080205e-49	1.0469004064477485e-64	6.362169697939549e-9	1.3971466521848103e-15	1.0124418524462977e-6	-3.0558237866961863e-20	8.267697513561639e-19	6.233798267206819e-12	1.780503251772646e-11	8.230481637871795e-11
67000000	0.0049994873637315565	1.2976002380080205e-49	1.0469004064477485e-64	6.362169697939549e-9	1.3971466521848103e-15	1.0124418524462977e-6	-3.0558193957828874e-20	8.267697513561639e-19	6.233798267206819e-12	1.780503251772646e-11	8.230481637871795e-11
67100000	0.0049994873637315565	1.2976002380080205e-49	1.0469004064477485e-64	6.362169697939549e-9	1.3971466521848103e-15	1.0124418524462977e-6	-3.0558150048695885e-20	8.267697513561639e-19	6.233798267206819e-12	1.780503251772646e-11	8.230481637871795e-11
67200000	0.0049994873637315565	1.2976002380080205e-49	1.0469004064477485e-64	6.362169697939549e-9	1.3971466521848103e-15	1.0124418524462977e-6	-3.05581061395629e-20	8.267697513561639e-19	6.233798267206819e-12	1.780503251772646e-11	8.230481637871795e-11
67300000	0.0049994873637315565	1.2976002380080205e-49	1.0469004064477485e-64	6.362169697939549e-9	1.3971466521848103e-15	1.0124418524462977e-6	-3.055806223042991e-20	8.267697513561639e-19	6.233798267206819e-12	1.780503251772646e-11	8.230481637871795e-11
67400000	0.0049994873637315565	1.2976002380080205e-49	1.0469004064477485e-64	6.362169697939549e-9	1.3971466521848103e-15	1.0124418524462977e-6	-3.055801832129693e-20	8.267697513561639e-19	6.233798267206819e-12	1.780503251772646e-11	8.230481637871795e-11
67500000	0.0049994873637315565	1.2976002380080205e-49	1.0469004064477485e-64	6.362169697939549e-9	1.3971466521848103e-15	1.0124418524462977e-6	-3.055797441216394e-20	8.267697513561639e-19	6.233798267206819e-12	1.780503251772646e-11	8.230481637871795e-11
67600000	0.0049994873637315565	1.2976002380080205e-49	1.0469004064477485e-64	6.362169697939549e-9	1.3971466521848103e-15	1.0124418524462977e-6	-3.0557930503030956e-20	8.267697513561639e-19	6.233798267206819e-12	1.780503251772646e-11	8.230481637871795e-11
67700000	0.0049994873637315565	1.2976002380080205e-49	1.0469004064477485e-64	6.362169697939549e-9	1.3971466521848103e-15	1.0124418524462977e-6	-3.0557886593897967e-20	8.267697513561639e-19	6.233798267206819e-12	1.780503251772646e-11	8.230481637871795e-11
67800000	0.0049994873637315565	1.2976002380080205e-49	1.0469004064477485e-64	6.362169697939549e-9	1.3971466521848103e-15	1.0124418524462977e-6	-3.055784268476498e-20	8.267697513561639e-19	6.233798267206819e-12	1.780503251772646e-11	8.230481637871795e-11
67900000	0.0049994873637315565	1.2976002380080205e-49	1.0469004064477485e-64	6.362169697939549e-9	1.3971466521848103e-15	1.0124418524462977e-6	-3.0557798775631994e-20	8.267697513561639e-19	6.233798267206819e-12	1.780503251772646e-11	8.230481637871795e-11
68000000	0.0049994873637315565	1.2976002380080205e-49	1.0469004064477485e-64	6.362169697939549e-9	1.3971466521848103e-15	1.0124418524462977e-6	-3.0557754866499005e-20	8.267697513561639e-19	6.233798267206819e-12	1.780503251772646e-11	8.230481637871795e-11
68100000	0.0049994873637315565	1.2976002380080205e-49	1.0469004064477485e-64	6.362169697939549e-9	1.3971466521848103e-15	1.0124418524462977e-6	-3.055771095736602e-20	8.267697513561639e-19	6.233798267206819e-12	1.780503251772646e-11	8.230481637871795e-11
68200000	0.0049994873637315565	1.2976002380080205e-49	1.0469004064477485e-64	6.362169697939549e-9	1.3971466521848103e-15	1.0124418524462977e-6	-3.055766704823303e-20	8.267697513561639e-19	6.233798267206819e-12	1.780503251772646e-11	8.230481637871795e-11
68300000	0.0049994873637315565	1.2976002380080205e-49	1.0469004064477485e-64	6.362169697939549e-9	1.3971466521848103e-15	1.0124418524462977e-6	-3.055762313910005e-20	8.267697513561639e-19	6.233798267206819e-12	1.780503251772646e-11	8.230481637871795e-11
68400000	0.0049994873637315565	1.2976002380080205e-49	1.0469004064477485e-64	6.362169697939549e-9	1.3971466521848103e-15	1.0124418524462977e-6	-3.055757922996706e-20	8.267697513561639e-19	6.233798267206819e-12	1.780503251772646e-11	8.230481637871795e-11
68500000	0.0049994873637315565	1.2976002380080205e-49	1.0469004064477485e-64	6.362169697939549e-9	1.3971466521848103e-15	1.0124418524462977e-6	-3.055753532083407e-20	8.267697513561639e-19	6.233798267206819e-12	1.780503251772646e-11	8.230481637871795e-11
68600000	0.0049994873637315565	1.2976002380080205e-49	1.0469004064477485e-64	6.362169697939549e-9	1.3971466521848103e-15	1.0124418524462977e-6	-3.055749141170109e-20	8.267697513561639e-19	6.233798267206819e-12	1.780503251772646e-11	8.230481637871795e-11
68700000	0.0049994873637315565	1.2976002380080205e-49	1.0469004064477485e-64	6.362169697939549e-9	1.3971466521848103e-15	1.0124418524462977e-6	-3.05574475025681e-20	8.267697513561639e-19	6.233798267206819e-12	1.780503251772646e-11	8.230481637871795e-11
68800000	0.0049994873637315565	1.2976002380080205e-49	1.0469004064477485e-64	6.362169697939549e-9	1.3971466521848103e-15	1.0124418524462977e-6	-3.0557403593435115e-20	8.267697513561639e-19	6.233798267206819e-12	1.780503251772646e-11	8.230481637871795e-11
68900000	0.0049994873637315565	1.2976002380080203e-49	1.0469004064477485e-64	6.362169697939549e-9	1.3971466521848103e-15	1.0124418524462977e-6	-3.0557359684302126e-20	8.267697513561639e-19	6.233798267206819e-12	1.780503251772646e-11	8.230481637871795e-11
69000000	0.0049994873637315565	1.2976002380080203e-49	1.0469004064477485e-64	6.362169697939549e-9	1.3971466521848103e-15	1.0124418524462977e-6	-3.055731577516914e-20	8.267697513561639e-19	6.233798267206819e-12	1.780503251772646e-11	8.230481637871795e-11
69100000	0.0049994873637315565	1.2976002380080203e-49	1.0469004064477485e-64	6.362169697939549e-9	1.3971466521848103e-15	1.0124418524462977e-6	-3.0557271866036153e-20	8.267697513561639e-19	6.233798267206819e-12	1.780503251772646e-11	8.230481637871795e-11
69200000	0.0049994873637315565	1.2976002380080203e-49	1.0469004064477485e-64	6.362169697939549e-9	1.3971466521848103e-15	1.0124418524462977e-6	-3.0557227956903164e-20	8.267697513561639e-19	6.233798267206819e-12	1.780503251772646e-11	8.230481637871795e-11
69300000	0.0049994873637315565	1.2976002380080203e-49	1.0469004064477485e-64	6.362169697939549e-9	1.3971466521848103e-15	1.0124418524462977e-6	-3.055718404777018e-20	8.267697513561639e-19	6.233798267206819e-12	1.780503251772646e-11	8.230481637871795e-11
69400000	0.0049994873637315565	1.2976002380080203e-49	1.0469004064477485e-64	6.362169697939549e-9	1.3971466521848103e-15	1.0124418524462977e-6	-3.055714013863719e-20	8.267697513561639e-19	6.233798267206819e-12	1.780503251772646e-11	8.230481637871795e-11
69500000	0.0049994873637315565	1.2976002380080203e-49	1.0469004064477485e-64	6.362169697939549e-9	1.3971466521848103e-15	1.0124418524462977e-6	-3.055709622950421e-20	8.267697513561639e-19	6.233798267206819e-12	1.780503251772646e-11	8.230481637871795e-11
69600000	0.0049994873637315565	1.2976002380080203e-49	1.0469004064477485e-64	6.362169697939549e-9	1.3971466521848103e-15	1.0124418524462977e-6	-3.055705232037122e-20	8.267697513561639e-19	6.233798267206819e-12	1.780503251772646e-11	8.230481637871795e-11
69700000	0.0049994873637315565	1.2976002380080203e-49	1.0469004064477485e-64	6.362169697939549e-9	1.3971466521848103e-15	1.0124418524462977e-6	-3.0557008411238235e-20	8.267697513561639e-19	6.233798267206819e-12	1.780503251772646e-11	8.230481637871795e-11
69800000	0.0049994873637315565	1.2976002380080203e-49	1.0469004064477485e-64	6.362169697939549e-9	1.3971466521848103e-15	1.0124418524462977e-6	-3.0556964502105246e-20	8.267697513561639e-19	6.233798267206819e-12	1.780503251772646e-11	8.230481637871795e-11
69900000	0.0049994873637315565	1.2976002380080203e-49	1.0469004064477485e-64	6.362169697939549e-9	1.3971466521848103e-15	1.0124418524462977e-6	-3.0556920592972257e-20	8.267697513561639e-19	6.233798267206819e-12	1.780503251772646e-11	8.230481637871795e-11
70000000	0.0049994873637315565	1.2976002380080203e-49	1.0469004064477485e-64	6.362169697939549e-9	1.3971466521848103e-15	1.0124418524462977e-6	-3.0556876683839274e-20	8.267697513561639e-19	6.233798267206819e-12	1.780503251772646e-11	8.230481637871795e-11
70100000	0.0049994873637315565	1.2976002380080203e-49	1.0469004064477485e-64	6.362169697939549e-9	1.3971466521848103e-15	1.0124418524462977e-6	-3.0556832774706284e-20	8.267697513561639e-19	6.233798267206819e-12	1.780503251772646e-11	8.230481637871795e-11
70200000	0.0049994873637315565	1.2976002380080203e-49	1.0469004064477485e-64	6.362169697939549e-9	1.3971466521848103e-15	1.0124418524462977e-6	-3.05567888655733e-20	8.267697513561639e-19	6.233798267206819e-12	1.780503251772646e-11	8.230481637871795e-11
70300000	0.0049994873637315565	1.2976002380080203e-49	1.0469004064477485e-64	6.362169697939549e-9	1.3971466521848103e-15	1.0124418524462977e-6	-3.055674495644031e-20	8.267697513561639e-19	6.233798267206819e-12	1.780503251772646e-11	8.230481637871795e-11
70400000	0.0049994873637315565	1.2976002380080203e-49	1.0469004064477485e-64	6.362169697939549e-9	1.3971466521848103e-15	1.0124418524462977e-6	-3.055670104730733e-20	8.267697513561639e-19	6.233798267206819e-12	1.780503251772646e-11	8.230481637871795e-11
70500000	0.0049994873637315565	1.2976002380080203e-49	1.0469004064477485e-64	6.362169697939549e-9	1.3971466521848103e-15	1.0124418524462977e-6	-3.055665713817434e-20	8.267697513561639e-19	6.233798267206819e-12	1.780503251772646e-11	8.230481637871795e-11
70600000	0.0049994873637315565	1.2976002380080203e-49	1.0469004064477485e-64	6.362169697939549e-9	1.3971466521848103e-15	1.0124418524462977e-6	-3.055661322904135e-20	8.267697513561639e-19	6.233798267206819e-12	1.780503251772646e-11	8.230481637871795e-11
70700000	0.0049994873637315565	1.2976002380080203e-49	1.0469004064477485e-64	6.362169697939549e-9	1.3971466521848103e-15	1.0124418524462977e-6	-3.0556569319908367e-20	8.267697513561639e-19	6.233798267206819e-12	1.780503251772646e-11	8.230481637871795e-11
70800000	0.0049994873637315565	1.2976002380080203e-49	1.0469004064477484e-64	6.362169697939549e-9	1.3971466521848103e-15	1.0124418524462977e-6	-3.055652541077538e-20	8.267697513561639e-19	6.233798267206819e-12	1.780503251772646e-11	8.230481637871795e-11
70900000	0.0049994873637315565	1.2976002380080203e-49	1.0469004064477484e-64	6.362169697939549e-9	1.3971466521848103e-15	1.0124418524462977e-6	-3.0556481501642394e-20	8.267697513561639e-19	6.233798267206819e-12	1.780503251772646e-11	8.230481637871795e-11
71000000	0.0049994873637315565	1.2976002380080203e-49	1.0469004064477484e-64	6.362169697939549e-9	1.3971466521848103e-15	1.0124418524462977e-6	-3.0556437592509405e-20	8.267697513561639e-19	6.233798267206819e-12	1.780503251772646e-11	8.230481637871795e-11
71100000	0.0049994873637315565	1.2976002380080203e-49	1.0469004064477484e-64	6.362169697939549e-9	1.3971466521848103e-15	1.0124418524462977e-6	-3.055639368337642e-20	8.267697513561639e-19	6.233798267206819e-12	1.780503251772646e-11	8.230481637871795e-11
71200000	0.0049994873637315565	1.2976002380080203e-49	1.0469004064477484e-64	6.362169697939549e-9	1.3971466521848103e-15	1.0124418524462977e-6	-3.055634977424343e-20	8.267697513561639e-19	6.233798267206819e-12	1.780503251772646e-11	8.230481637871795e-11
71300000	0.0049994873637315565	1.2976002380080203e-49	1.0469004064477484e-64	6.362169697939549e-9	1.3971466521848103e-15	1.0124418524462977e-6	-3.055630586511044e-20	8.267697513561639e-19	6.233798267206819e-12	1.780503251772646e-11	8.230481637871795e-11
71400000	0.0049994873637315565	1.2976002380080203e-49	1.0469004064477484e-64	6.362169697939549e-9	1.3971466521848103e-15	1.0124418524462977e-6	-3.055626195597746e-20	8.267697513561639e-19	6.233798267206819e-12	1.780503251772646e-11	8.230481637871795e-11
71500000	0.0049994873637315565	1.2976002380080203e-49	1.0469004064477484e-64	6.362169697939549e-9	1.3971466521848103e-15	1.0124418524462977e-6	-3.055621804684447e-20	8.267697513561639e-19	6.233798267206819e-12	1.780503251772646e-11	8.230481637871795e-11
71600000	0.0049994873637315565	1.2976002380080203e-49	1.0469004064477484e-64	6.362169697939549e-9	1.3971466521848103e-15	1.0124418524462977e-6	-3.055617413771149e-20	8.267697513561639e-19	6.233798267206819e-12	1.780503251772646e-11	8.230481637871795e-11
71700000	0.0049994873637315565	1.2976002380080203e-49	1.0469004064477484e-64	6.362169697939549e-9	1.3971466521848103e-15	1.0124418524462977e-6	-3.05561302285785e-20	8.267697513561639e-19	6.233798267206819e-12	1.780503251772646e-11	8.230481637871795e-11
71800000	0.0049994873637315565	1.2976002380080203e-49	1.0469004064477484e-64	6.362169697939549e-9	1.3971466521848103e-15	1.0124418524462977e-6	-3.0556086319445515e-20	8.267697513561639e-19	6.233798267206819e-12	1.780503251772646e-11	8.230481637871795e-11
71900000	0.0049994873637315565	1.2976002380080203e-49	1.0469004064477484e-64	6.362169697939549e-9	1.3971466521848103e-15	1.0124418524462977e-6	-3.0556042410312525e-20	8.267697513561639e-19	6.233798267206819e-12	1.780503251772646e-11	8.230481637871795e-11
72000000	0.0049994873637315565	1.2976002380080203e-49	1.0469004064477484e-64	6.362169697939549e-9	1.3971466521848103e-15	1.0124418524462977e-6	-3.0555998501179536e-20	8.267697513561639e-19	6.233798267206819e-12	1.780503251772646e-11	8.230481637871795e-11
72100000	0.0049994873637315565	1.2976002380080203e-49	1.0469004064477484e-64	6.362169697939549e-9	1.3971466521848103e-15	1.0124418524462977e-6	-3.055595459204655e-20	8.267697513561639e-19	6.233798267206819e-12	1.780503251772646e-11	8.230481637871795e-11
72200000	0.0049994873637315565	1.2976002380080203e-49	1.0469004064477484e-64	6.362169697939549e-9	1.3971466521848103e-15	1.0124418524462977e-6	-3.0555910682913563e-20	8.267697513561639e-19	6.233798267206819e-12	1.780503251772646e-11	8.230481637871795e-11
72300000	0.0049994873637315565	1.2976002380080203e-49	1.0469004064477484e-64	6.362169697939549e-9	1.3971466521848103e-15	1.0124418524462977e-6	-3.055586677378058e-20	8.267697513561639e-19	6.233798267206819e-12	1.780503251772646e-11	8.230481637871795e-11
72400000	0.0049994873637315565	1.2976002380080203e-49	1.0469004064477484e-64	6.362169697939549e-9	1.3971466521848103e-15	1.0124418524462977e-6	-3.055582286464759e-20	8.267697513561639e-19	6.233798267206819e-12	1.780503251772646e-11	8.230481637871795e-11
72500000	0.0049994873637315565	1.2976002380080203e-49	1.0469004064477484e-64	6.362169697939549e-9	1.3971466521848103e-15	1.0124418524462977e-6	-3.055577895551461e-20	8.267697513561639e-19	6.233798267206819e-12	1.780503251772646e-11	8.230481637871795e-11
72600000	0.0049994873637315565	1.2976002380080203e-49	1.0469004064477484e-64	6.362169697939549e-9	1.3971466521848103e-15	1.0124418524462977e-6	-3.055573504638162e-20	8.267697513561639e-19	6.233798267206819e-12	1.780503251772646e-11	8.230481637871795e-11
72700000	0.0049994873637315565	1.2976002380080203e-49	1.0469004064477484e-64	6.362169697939549e-9	1.3971466521848103e-15	1.0124418524462977e-6	-3.055569113724863e-20	8.267697513561639e-19	6.233798267206819e-12	1.780503251772646e-11	8.230481637871795e-11
72800000	0.0049994873637315565	1.2976002380080203e-49	1.0469004064477484e-64	6.362169697939549e-9	1.3971466521848103e-15	1.0124418524462977e-6	-3.0555647228115646e-20	8.267697513561639e-19	6.233798267206819e-12	1.780503251772646e-11	8.230481637871795e-11
72900000	0.0049994873637315565	1.2976002380080203e-49	1.0469004064477484e-64	6.362169697939549e-9	1.3971466521848103e-15	1.0124418524462977e-6	-3.0555603318982657e-20	8.267697513561639e-19	6.233798267206819e-12	1.780503251772646e-11	8.230481637871795e-11
73000000	0.0049994873637315565	1.2976002380080203e-49	1.0469004064477484e-64	6.362169697939549e-9	1.3971466521848103e-15	1.0124418524462977e-6	-3.0555559409849673e-20	8.267697513561639e-19	6.233798267206819e-12	1.780503251772646e-11	8.230481637871795e-11
73100000	0.0049994873637315565	1.2976002380080203e-49	1.0469004064477484e-64	6.362169697939549e-9	1.3971466521848103e-15	1.0124418524462977e-6	-3.0555515500716684e-20	8.267697513561639e-19	6.233798267206819e-12	1.780503251772646e-11	8.230481637871795e-11
73200000	0.0049994873637315565	1.2976002380080203e-49	1.0469004064477484e-64	6.362169697939549e-9	1.3971466521848103e-15	1.0124418524462977e-6	-3.05554715915837e-20	8.267697513561639e-19	6.233798267206819e-12	1.780503251772646e-11	8.230481637871795e-11
73300000	0.0049994873637315565	1.2976002380080203e-49	1.0469004064477484e-64	6.362169697939549e-9	1.3971466521848103e-15	1.0124418524462977e-6	-3.055542768245071e-20	8.267697513561639e-19	6.233798267206819e-12	1.780503251772646e-11	8.230481637871795e-11
73400000	0.0049994873637315565	1.2976002380080203e-49	1.0469004064477484e-64	6.362169697939549e-9	1.3971466521848103e-15	1.0124418524462977e-6	-3.055538377331772e-20	8.267697513561639e-19	6.233798267206819e-12	1.780503251772646e-11	8.230481637871795e-11
73500000	0.0049994873637315565	1.2976002380080203e-49	1.0469004064477484e-64	6.362169697939549e-9	1.3971466521848103e-15	1.0124418524462977e-6	-3.055533986418474e-20	8.267697513561639e-19	6.233798267206819e-12	1.780503251772646e-11	8.230481637871795e-11
73600000	0.0049994873637315565	1.2976002380080203e-49	1.0469004064477484e-64	6.362169697939549e-9	1.3971466521848103e-15	1.0124418524462977e-6	-3.055529595505175e-20	8.267697513561639e-19	6.233798267206819e-12	1.780503251772646e-11	8.230481637871795e-11
73700000	0.0049994873637315565	1.2976002380080203e-49	1.0469004064477484e-64	6.362169697939549e-9	1.3971466521848103e-15	1.0124418524462977e-6	-3.0555252045918766e-20	8.267697513561639e-19	6.233798267206819e-12	1.780503251772646e-11	8.230481637871795e-11
73800000	0.0049994873637315565	1.2976002380080203e-49	1.0469004064477484e-64	6.362169697939549e-9	1.3971466521848103e-15	1.0124418524462977e-6	-3.055520813678578e-20	8.267697513561639e-19	6.233798267206819e-12	1.780503251772646e-11	8.230481637871795e-11
73900000	0.0049994873637315565	1.2976002380080203e-49	1.0469004064477484e-64	6.362169697939549e-9	1.3971466521848103e-15	1.0124418524462977e-6	-3.0555164227652794e-20	8.267697513561639e-19	6.233798267206819e-12	1.780503251772646e-11	8.230481637871795e-11
74000000	0.0049994873637315565	1.2976002380080203e-49	1.0469004064477484e-64	6.362169697939549e-9	1.3971466521848103e-15	1.0124418524462977e-6	-3.0555120318519804e-20	8.267697513561639e-19	6.233798267206819e-12	1.780503251772646e-11	8.230481637871795e-11
74100000	0.0049994873637315565	1.2976002380080203e-49	1.0469004064477484e-64	6.362169697939549e-9	1.3971466521848103e-15	1.0124418524462977e-6	-3.0555076409386815e-20	8.267697513561639e-19	6.233798267206819e-12	1.780503251772646e-11	8.230481637871795e-11
74200000	0.0049994873637315565	1.2976002380080203e-49	1.0469004064477484e-64	6.362169697939549e-9	1.3971466521848103e-15	1.0124418524462977e-6	-3.055503250025383e-20	8.267697513561639e-19	6.233798267206819e-12	1.780503251772646e-11	8.230481637871795e-11
74300000	0.0049994873637315565	1.2976002380080203e-49	1.0469004064477484e-64	6.362169697939549e-9	1.3971466521848103e-15	1.0124418524462977e-6	-3.055498859112084e-20	8.267697513561639e-19	6.233798267206819e-12	1.780503251772646e-11	8.230481637871795e-11
74400000	0.0049994873637315565	1.2976002380080203e-49	1.0469004064477484e-64	6.362169697939549e-9	1.3971466521848103e-15	1.0124418524462977e-6	-3.055494468198786e-20	8.267697513561639e-19	6.233798267206819e-12	1.780503251772646e-11	8.230481637871795e-11
74500000	0.0049994873637315565	1.2976002380080203e-49	1.0469004064477484e-64	6.362169697939549e-9	1.3971466521848103e-15	1.0124418524462977e-6	-3.055490077285487e-20	8.267697513561639e-19	6.233798267206819e-12	1.780503251772646e-11	8.230481637871795e-11
74600000	0.0049994873637315565	1.2976002380080203e-49	1.0469004064477484e-64	6.362169697939549e-9	1.3971466521848103e-15	1.0124418524462977e-6	-3.0554856863721887e-20	8.267697513561639e-19	6.233798267206819e-12	1.780503251772646e-11	8.230481637871795e-11
74700000	0.0049994873637315565	1.2976002380080203e-49	1.0469004064477484e-64	6.362169697939549e-9	1.3971466521848103e-15	1.0124418524462977e-6	-3.05548129545889e-20	8.267697513561639e-19	6.233798267206819e-12	1.780503251772646e-11	8.230481637871795e-11
74800000	0.0049994873637315565	1.2976002380080203e-49	1.0469004064477484e-64	6.362169697939549e-9	1.3971466521848103e-15	1.0124418524462977e-6	-3.055476904545591e-20	8.267697513561639e-19	6.233798267206819e-12	1.780503251772646e-11	8.230481637871795e-11
74900000	0.0049994873637315565	1.2976002380080203e-49	1.0469004064477484e-64	6.362169697939549e-9	1.3971466521848103e-15	1.0124418524462977e-6	-3.0554725136322925e-20	8.267697513561639e-19	6.233798267206819e-12	1.780503251772646e-11	8.230481637871795e-11
75000000	0.0049994873637315565	1.2976002380080203e-49	1.0469004064477484e-64	6.362169697939549e-9	1.3971466521848103e-15	1.0124418524462977e-6	-3.0554681227189936e-20	8.267697513561639e-19	6.233798267206819e-12	1.780503251772646e-11	8.230481637871795e-11
75100000	0.0049994873637315565	1.2976002380080203e-49	1.0469004064477484e-64	6.362169697939549e-9	1.3971466521848103e-15	1.0124418524462977e-6	-3.055463731805695e-20	8.267697513561639e-19	6.233798267206819e-12	1.780503251772646e-11	8.230481637871795e-11
75200000	0.0049994873637315565	1.2976002380080203e-49	1.0469004064477484e-64	6.362169697939549e-9	1.3971466521848103e-15	1.0124418524462977e-6	-3.0554593408923963e-20	8.267697513561639e-19	6.233798267206819e-12	1.780503251772646e-11	8.230481637871795e-11
75300000	0.0049994873637315565	1.2976002380080203e-49	1.0469004064477484e-64	6.362169697939549e-9	1.3971466521848103e-15	1.0124418524462977e-6	-3.055454949979098e-20	8.267697513561639e-19	6.233798267206819e-12	1.780503251772646e-11	8.230481637871795e-11
75400000	0.0049994873637315565	1.2976002380080203e-49	1.0469004064477484e-64	6.362169697939549e-9	1.3971466521848103e-15	1.0124418524462977e-6	-3.055450559065799e-20	8.267697513561639e-19	6.233798267206819e-12	1.780503251772646e-11	8.230481637871795e-11
75500000	0.0049994873637315565	1.2976002380080203e-49	1.0469004064477484e-64	6.362169697939549e-9	1.3971466521848103e-15	1.0124418524462977e-6	-3.055446168152501e-20	8.267697513561639e-19	6.233798267206819e-12	1.780503251772646e-11	8.230481637871795e-11
75600000	0.0049994873637315565	1.2976002380080203e-49	1.0469004064477484e-64	6.362169697939549e-9	1.3971466521848103e-15	1.0124418524462977e-6	-3.055441777239202e-20	8.267697513561639e-19	6.233798267206819e-12	1.780503251772646e-11	8.230481637871795e-11
75700000	0.0049994873637315565	1.2976002380080203e-49	1.0469004064477484e-64	6.362169697939549e-9	1.3971466521848103e-15	1.0124418524462977e-6	-3.055437386325903e-20	8.267697513561639e-19	6.233798267206819e-12	1.780503251772646e-11	8.230481637871795e-11
75800000	0.0049994873637315565	1.2976002380080203e-49	1.0469004064477484e-64	6.362169697939549e-9	1.3971466521848103e-15	1.0124418524462977e-6	-3.0554329954126045e-20	8.267697513561639e-19	6.233798267206819e-12	1.780503251772646e-11	8.230481637871795e-11
75900000	0.0049994873637315565	1.2976002380080203e-49	1.0469004064477484e-64	6.362169697939549e-9	1.3971466521848103e-15	1.0124418524462977e-6	-3.0554286044993056e-20	8.267697513561639e-19	6.233798267206819e-12	1.780503251772646e-11	8.230481637871795e-11
76000000	0.0049994873637315565	1.2976002380080203e-49	1.0469004064477484e-64	6.362169697939549e-9	1.3971466521848103e-15	1.0124418524462977e-6	-3.055424213586007e-20	8.267697513561639e-19	6.233798267206819e-12	1.780503251772646e-11	8.230481637871795e-11
76100000	0.0049994873637315565	1.2976002380080203e-49	1.0469004064477484e-64	6.362169697939549e-9	1.3971466521848103e-15	1.0124418524462977e-6	-3.0554198226727084e-20	8.267697513561639e-19	6.233798267206819e-12	1.780503251772646e-11	8.230481637871795e-11
76200000	0.0049994873637315565	1.2976002380080203e-49	1.0469004064477484e-64	6.362169697939549e-9	1.3971466521848103e-15	1.0124418524462977e-6	-3.05541543175941e-20	8.267697513561639e-19	6.233798267206819e-12	1.780503251772646e-11	8.230481637871795e-11
76300000	0.0049994873637315565	1.2976002380080203e-49	1.0469004064477484e-64	6.362169697939549e-9	1.3971466521848103e-15	1.0124418524462977e-6	-3.055411040846111e-20	8.267697513561639e-19	6.233798267206819e-12	1.780503251772646e-11	8.230481637871795e-11
76400000	0.0049994873637315565	1.2976002380080203e-49	1.0469004064477484e-64	6.362169697939549e-9	1.3971466521848103e-15	1.0124418524462977e-6	-3.055406649932812e-20	8.267697513561639e-19	6.233798267206819e-12	1.780503251772646e-11	8.230481637871795e-11
76500000	0.0049994873637315565	1.2976002380080203e-49	1.0469004064477484e-64	6.362169697939549e-9	1.3971466521848103e-15	1.0124418524462977e-6	-3.055402259019514e-20	8.267697513561639e-19	6.233798267206819e-12	1.780503251772646e-11	8.230481637871795e-11
76600000	0.0049994873637315565	1.2976002380080203e-49	1.0469004064477484e-64	6.362169697939549e-9	1.3971466521848103e-15	1.0124418524462977e-6	-3.055397868106215e-20	8.267697513561639e-19	6.233798267206819e-12	1.780503251772646e-11	8.230481637871795e-11
76700000	0.0049994873637315565	1.2976002380080203e-49	1.0469004064477484e-64	6.362169697939549e-9	1.3971466521848103e-15	1.0124418524462977e-6	-3.0553934771929166e-20	8.267697513561639e-19	6.233798267206819e-12	1.780503251772646e-11	8.230481637871795e-11
76800000	0.0049994873637315565	1.2976002380080203e-49	1.0469004064477484e-64	6.362169697939549e-9	1.3971466521848103e-15	1.0124418524462977e-6	-3.0553890862796177e-20	8.267697513561639e-19	6.233798267206819e-12	1.780503251772646e-11	8.230481637871795e-11
76900000	0.0049994873637315565	1.2976002380080203e-49	1.0469004064477484e-64	6.362169697939549e-9	1.3971466521848103e-15	1.0124418524462977e-6	-3.0553846953663193e-20	8.267697513561639e-19	6.233798267206819e-12	1.780503251772646e-11	8.230481637871795e-11
77000000	0.0049994873637315565	1.2976002380080203e-49	1.0469004064477484e-64	6.362169697939549e-9	1.3971466521848103e-15	1.0124418524462977e-6	-3.0553803044530204e-20	8.267697513561639e-19	6.233798267206819e-12	1.780503251772646e-11	8.230481637871795e-11
77100000	0.0049994873637315565	1.2976002380080203e-49	1.0469004064477484e-64	6.362169697939549e-9	1.3971466521848103e-15	1.0124418524462977e-6	-3.0553759135397215e-20	8.267697513561639e-19	6.233798267206819e-12	1.780503251772646e-11	8.230481637871795e-11
77200000	0.0049994873637315565	1.2976002380080203e-49	1.0469004064477484e-64	6.362169697939549e-9	1.3971466521848103e-15	1.0124418524462977e-6	-3.055371522626423e-20	8.267697513561639e-19	6.233798267206819e-12	1.780503251772646e-11	8.230481637871795e-11
77300000	0.0049994873637315565	1.2976002380080203e-49	1.0469004064477484e-64	6.362169697939549e-9	1.3971466521848103e-15	1.0124418524462977e-6	-3.055367131713124e-20	8.267697513561639e-19	6.233798267206819e-12	1.780503251772646e-11	8.230481637871795e-11
77400000	0.0049994873637315565	1.2976002380080203e-49	1.0469004064477484e-64	6.362169697939549e-9	1.3971466521848103e-15	1.0124418524462977e-6	-3.055362740799826e-20	8.267697513561639e-19	6.233798267206819e-12	1.780503251772646e-11	8.230481637871795e-11
77500000	0.0049994873637315565	1.2976002380080203e-49	1.0469004064477484e-64	6.362169697939549e-9	1.3971466521848103e-15	1.0124418524462977e-6	-3.055358349886527e-20	8.267697513561639e-19	6.233798267206819e-12	1.780503251772646e-11	8.230481637871795e-11
77600000	0.0049994873637315565	1.2976002380080203e-49	1.0469004064477484e-64	6.362169697939549e-9	1.3971466521848103e-15	1.0124418524462977e-6	-3.0553539589732287e-20	8.267697513561639e-19	6.233798267206819e-12	1.780503251772646e-11	8.230481637871795e-11
77700000	0.0049994873637315565	1.2976002380080203e-49	1.0469004064477484e-64	6.362169697939549e-9	1.3971466521848103e-15	1.0124418524462977e-6	-3.05534956805993e-20	8.267697513561639e-19	6.233798267206819e-12	1.780503251772646e-11	8.230481637871795e-11
77800000	0.0049994873637315565	1.2976002380080203e-49	1.0469004064477484e-64	6.362169697939549e-9	1.3971466521848103e-15	1.0124418524462977e-6	-3.055345177146631e-20	8.267697513561639e-19	6.233798267206819e-12	1.780503251772646e-11	8.230481637871795e-11
77900000	0.0049994873637315565	1.2976002380080203e-49	1.0469004064477484e-64	6.362169697939549e-9	1.3971466521848103e-15	1.0124418524462977e-6	-3.0553407862333325e-20	8.267697513561639e-19	6.233798267206819e-12	1.780503251772646e-11	8.230481637871795e-11
78000000	0.0049994873637315565	1.2976002380080203e-49	1.0469004064477484e-64	6.362169697939549e-9	1.3971466521848103e-15	1.0124418524462977e-6	-3.0553363953200335e-20	8.267697513561639e-19	6.233798267206819e-12	1.780503251772646e-11	8.230481637871795e-11
78100000	0.0049994873637315565	1.2976002380080203e-49	1.0469004064477484e-64	6.362169697939549e-9	1.3971466521848103e-15	1.0124418524462977e-6	-3.055332004406735e-20	8.267697513561639e-19	6.233798267206819e-12	1.780503251772646e-11	8.230481637871795e-11
78200000	0.0049994873637315565	1.2976002380080203e-49	1.0469004064477484e-64	6.362169697939549e-9	1.3971466521848103e-15	1.0124418524462977e-6	-3.055327613493436e-20	8.267697513561639e-19	6.233798267206819e-12	1.780503251772646e-11	8.230481637871795e-11
78300000	0.0049994873637315565	1.2976002380080203e-49	1.0469004064477484e-64	6.362169697939549e-9	1.3971466521848103e-15	1.0124418524462977e-6	-3.055323222580138e-20	8.267697513561639e-19	6.233798267206819e-12	1.780503251772646e-11	8.230481637871795e-11
78400000	0.0049994873637315565	1.2976002380080203e-49	1.0469004064477484e-64	6.362169697939549e-9	1.3971466521848103e-15	1.0124418524462977e-6	-3.055318831666839e-20	8.267697513561639e-19	6.233798267206819e-12	1.780503251772646e-11	8.230481637871795e-11
78500000	0.0049994873637315565	1.2976002380080203e-49	1.0469004064477484e-64	6.362169697939549e-9	1.3971466521848103e-15	1.0124418524462977e-6	-3.05531444075354e-20	8.267697513561639e-19	6.233798267206819e-12	1.780503251772646e-11	8.230481637871795e-11
78600000	0.0049994873637315565	1.2976002380080203e-49	1.0469004064477484e-64	6.362169697939549e-9	1.3971466521848103e-15	1.0124418524462977e-6	-3.055310049840242e-20	8.267697513561639e-19	6.233798267206819e-12	1.780503251772646e-11	8.230481637871795e-11
78700000	0.0049994873637315565	1.2976002380080205e-49	1.0469004064477484e-64	6.362169697939549e-9	1.3971466521848103e-15	1.0124418524462977e-6	-3.055305658926943e-20	8.267697513561639e-19	6.233798267206819e-12	1.780503251772646e-11	8.230481637871795e-11
78800000	0.0049994873637315565	1.2976002380080205e-49	1.0469004064477484e-64	6.362169697939549e-9	1.3971466521848103e-15	1.0124418524462977e-6	-3.0553012680136445e-20	8.267697513561639e-19	6.233798267206819e-12	1.780503251772646e-11	8.230481637871795e-11
78900000	0.0049994873637315565	1.2976002380080205e-49	1.0469004064477484e-64	6.362169697939549e-9	1.3971466521848103e-15	1.0124418524462977e-6	-3.0552968771003456e-20	8.267697513561639e-19	6.233798267206819e-12	1.780503251772646e-11	8.230481637871795e-11
79000000	0.0049994873637315565	1.2976002380080205e-49	1.0469004064477484e-64	6.362169697939549e-9	1.3971466521848103e-15	1.0124418524462977e-6	-3.055292486187047e-20	8.267697513561639e-19	6.233798267206819e-12	1.780503251772646e-11	8.230481637871795e-11
79100000	0.0049994873637315565	1.2976002380080205e-49	1.0469004064477484e-64	6.362169697939549e-9	1.3971466521848103e-15	1.0124418524462977e-6	-3.0552880952737483e-20	8.267697513561639e-19	6.233798267206819e-12	1.780503251772646e-11	8.230481637871795e-11
79200000	0.0049994873637315565	1.2976002380080205e-49	1.0469004064477484e-64	6.362169697939549e-9	1.3971466521848103e-15	1.0124418524462977e-6	-3.0552837043604494e-20	8.267697513561639e-19	6.233798267206819e-12	1.780503251772646e-11	8.230481637871795e-11
79300000	0.0049994873637315565	1.2976002380080205e-49	1.0469004064477484e-64	6.362169697939549e-9	1.3971466521848103e-15	1.0124418524462977e-6	-3.055279313447151e-20	8.267697513561639e-19	6.233798267206819e-12	1.780503251772646e-11	8.230481637871795e-11
79400000	0.0049994873637315565	1.2976002380080205e-49	1.0469004064477484e-64	6.362169697939549e-9	1.3971466521848103e-15	1.0124418524462977e-6	-3.055274922533852e-20	8.267697513561639e-19	6.233798267206819e-12	1.780503251772646e-11	8.230481637871795e-11
79500000	0.0049994873637315565	1.2976002380080205e-49	1.0469004064477484e-64	6.362169697939549e-9	1.3971466521848103e-15	1.0124418524462977e-6	-3.055270531620554e-20	8.267697513561639e-19	6.233798267206819e-12	1.780503251772646e-11	8.230481637871795e-11
79600000	0.0049994873637315565	1.2976002380080205e-49	1.0469004064477484e-64	6.362169697939549e-9	1.3971466521848103e-15	1.0124418524462977e-6	-3.055266140707255e-20	8.267697513561639e-19	6.233798267206819e-12	1.780503251772646e-11	8.230481637871795e-11
79700000	0.0049994873637315565	1.2976002380080205e-49	1.0469004064477484e-64	6.362169697939549e-9	1.3971466521848103e-15	1.0124418524462977e-6	-3.0552617497939566e-20	8.267697513561639e-19	6.233798267206819e-12	1.780503251772646e-11	8.230481637871795e-11
79800000	0.0049994873637315565	1.2976002380080205e-49	1.0469004064477484e-64	6.362169697939549e-9	1.3971466521848103e-15	1.0124418524462977e-6	-3.0552573588806576e-20	8.267697513561639e-19	6.233798267206819e-12	1.780503251772646e-11	8.230481637871795e-11
79900000	0.0049994873637315565	1.2976002380080205e-49	1.0469004064477484e-64	6.362169697939549e-9	1.3971466521848103e-15	1.0124418524462977e-6	-3.055252967967359e-20	8.267697513561639e-19	6.233798267206819e-12	1.780503251772646e-11	8.230481637871795e-11
80000000	0.0049994873637315565	1.2976002380080205e-49	1.0469004064477484e-64	6.362169697939549e-9	1.3971466521848103e-15	1.0124418524462977e-6	-3.0552485770540604e-20	8.267697513561639e-19	6.233798267206819e-12	1.780503251772646e-11	8.230481637871795e-11
80100000	0.0049994873637315565	1.2976002380080205e-49	1.0469004064477484e-64	6.362169697939549e-9	1.3971466521848103e-15	1.0124418524462977e-6	-3.0552441861407615e-20	8.267697513561639e-19	6.233798267206819e-12	1.780503251772646e-11	8.230481637871795e-11
80200000	0.0049994873637315565	1.2976002380080205e-49	1.0469004064477484e-64	6.362169697939549e-9	1.3971466521848103e-15	1.0124418524462977e-6	-3.055239795227463e-20	8.267697513561639e-19	6.233798267206819e-12	1.780503251772646e-11	8.230481637871795e-11
80300000	0.0049994873637315565	1.2976002380080205e-49	1.0469004064477484e-64	6.362169697939549e-9	1.3971466521848103e-15	1.0124418524462977e-6	-3.055235404314164e-20	8.267697513561639e-19	6.233798267206819e-12	1.780503251772646e-11	8.230481637871795e-11
80400000	0.0049994873637315565	1.2976002380080205e-49	1.0469004064477484e-64	6.362169697939549e-9	1.3971466521848103e-15	1.0124418524462977e-6	-3.055231013400866e-20	8.267697513561639e-19	6.233798267206819e-12	1.780503251772646e-11	8.230481637871795e-11
80500000	0.0049994873637315565	1.2976002380080205e-49	1.0469004064477484e-64	6.362169697939549e-9	1.3971466521848103e-15	1.0124418524462977e-6	-3.055226622487567e-20	8.267697513561639e-19	6.233798267206819e-12	1.780503251772646e-11	8.230481637871795e-11
80600000	0.0049994873637315565	1.2976002380080205e-49	1.0469004064477484e-64	6.362169697939549e-9	1.3971466521848103e-15	1.0124418524462977e-6	-3.055222231574268e-20	8.267697513561639e-19	6.233798267206819e-12	1.780503251772646e-11	8.230481637871795e-11
80700000	0.0049994873637315565	1.2976002380080205e-49	1.0469004064477484e-64	6.362169697939549e-9	1.3971466521848103e-15	1.0124418524462977e-6	-3.0552178406609697e-20	8.267697513561639e-19	6.233798267206819e-12	1.780503251772646e-11	8.230481637871795e-11
80800000	0.0049994873637315565	1.2976002380080205e-49	1.0469004064477484e-64	6.362169697939549e-9	1.3971466521848103e-15	1.0124418524462977e-6	-3.055213449747671e-20	8.267697513561639e-19	6.233798267206819e-12	1.780503251772646e-11	8.230481637871795e-11
80900000	0.0049994873637315565	1.2976002380080205e-49	1.0469004064477484e-64	6.362169697939549e-9	1.3971466521848103e-15	1.0124418524462977e-6	-3.0552090588343724e-20	8.267697513561639e-19	6.233798267206819e-12	1.780503251772646e-11	8.230481637871795e-11
81000000	0.0049994873637315565	1.2976002380080205e-49	1.0469004064477484e-64	6.362169697939549e-9	1.3971466521848103e-15	1.0124418524462977e-6	-3.0552046679210735e-20	8.267697513561639e-19	6.233798267206819e-12	1.780503251772646e-11	8.230481637871795e-11
81100000	0.0049994873637315565	1.2976002380080205e-49	1.0469004064477484e-64	6.362169697939549e-9	1.3971466521848103e-15	1.0124418524462977e-6	-3.055200277007775e-20	8.267697513561639e-19	6.233798267206819e-12	1.780503251772646e-11	8.230481637871795e-11
81200000	0.0049994873637315565	1.2976002380080205e-49	1.0469004064477484e-64	6.362169697939549e-9	1.3971466521848103e-15	1.0124418524462977e-6	-3.055195886094476e-20	8.267697513561639e-19	6.233798267206819e-12	1.780503251772646e-11	8.230481637871795e-11
81300000	0.0049994873637315565	1.2976002380080205e-49	1.0469004064477484e-64	6.362169697939549e-9	1.3971466521848103e-15	1.0124418524462977e-6	-3.0551914951811773e-20	8.267697513561639e-19	6.233798267206819e-12	1.780503251772646e-11	8.230481637871795e-11
81400000	0.0049994873637315565	1.2976002380080205e-49	1.0469004064477484e-64	6.362169697939549e-9	1.3971466521848103e-15	1.0124418524462977e-6	-3.055187104267879e-20	8.267697513561639e-19	6.233798267206819e-12	1.780503251772646e-11	8.230481637871795e-11
81500000	0.0049994873637315565	1.2976002380080205e-49	1.0469004064477484e-64	6.362169697939549e-9	1.3971466521848103e-15	1.0124418524462977e-6	-3.05518271335458e-20	8.267697513561639e-19	6.233798267206819e-12	1.780503251772646e-11	8.230481637871795e-11
81600000	0.0049994873637315565	1.2976002380080205e-49	1.0469004064477484e-64	6.362169697939549e-9	1.3971466521848103e-15	1.0124418524462977e-6	-3.055178322441282e-20	8.267697513561639e-19	6.233798267206819e-12	1.780503251772646e-11	8.230481637871795e-11
81700000	0.0049994873637315565	1.2976002380080205e-49	1.0469004064477484e-64	6.362169697939549e-9	1.3971466521848103e-15	1.0124418524462977e-6	-3.055173931527983e-20	8.267697513561639e-19	6.233798267206819e-12	1.780503251772646e-11	8.230481637871795e-11
81800000	0.0049994873637315565	1.2976002380080205e-49	1.0469004064477484e-64	6.362169697939549e-9	1.3971466521848103e-15	1.0124418524462977e-6	-3.0551695406146845e-20	8.267697513561639e-19	6.233798267206819e-12	1.780503251772646e-11	8.230481637871795e-11
81900000	0.0049994873637315565	1.2976002380080205e-49	1.0469004064477484e-64	6.362169697939549e-9	1.3971466521848103e-15	1.0124418524462977e-6	-3.0551651497013856e-20	8.267697513561639e-19	6.233798267206819e-12	1.780503251772646e-11	8.230481637871795e-11
82000000	0.0049994873637315565	1.2976002380080205e-49	1.0469004064477484e-64	6.362169697939549e-9	1.3971466521848103e-15	1.0124418524462977e-6	-3.0551607587880866e-20	8.267697513561639e-19	6.233798267206819e-12	1.780503251772646e-11	8.230481637871795e-11
82100000	0.0049994873637315565	1.2976002380080205e-49	1.0469004064477484e-64	6.362169697939549e-9	1.3971466521848103e-15	1.0124418524462977e-6	-3.0551563678747883e-20	8.267697513561639e-19	6.233798267206819e-12	1.780503251772646e-11	8.230481637871795e-11
82200000	0.0049994873637315565	1.2976002380080205e-49	1.0469004064477484e-64	6.362169697939549e-9	1.3971466521848103e-15	1.0124418524462977e-6	-3.0551519769614894e-20	8.267697513561639e-19	6.233798267206819e-12	1.780503251772646e-11	8.230481637871795e-11
82300000	0.0049994873637315565	1.2976002380080207e-49	1.0469004064477484e-64	6.362169697939549e-9	1.3971466521848103e-15	1.0124418524462977e-6	-3.055147586048191e-20	8.267697513561639e-19	6.233798267206819e-12	1.780503251772646e-11	8.230481637871795e-11
82400000	0.0049994873637315565	1.2976002380080207e-49	1.0469004064477484e-64	6.362169697939549e-9	1.3971466521848103e-15	1.0124418524462977e-6	-3.055143195134892e-20	8.267697513561639e-19	6.233798267206819e-12	1.780503251772646e-11	8.230481637871795e-11
82500000	0.0049994873637315565	1.2976002380080207e-49	1.0469004064477484e-64	6.362169697939549e-9	1.3971466521848103e-15	1.0124418524462977e-6	-3.055138804221594e-20	8.267697513561639e-19	6.233798267206819e-12	1.780503251772646e-11	8.230481637871795e-11
82600000	0.0049994873637315565	1.2976002380080207e-49	1.0469004064477484e-64	6.362169697939549e-9	1.3971466521848103e-15	1.0124418524462977e-6	-3.055134413308295e-20	8.267697513561639e-19	6.233798267206819e-12	1.780503251772646e-11	8.230481637871795e-11
82700000	0.0049994873637315565	1.2976002380080207e-49	1.0469004064477484e-64	6.362169697939549e-9	1.3971466521848103e-15	1.0124418524462977e-6	-3.055130022394996e-20	8.267697513561639e-19	6.233798267206819e-12	1.780503251772646e-11	8.230481637871795e-11
82800000	0.0049994873637315565	1.2976002380080207e-49	1.0469004064477484e-64	6.362169697939549e-9	1.3971466521848103e-15	1.0124418524462977e-6	-3.0551256314816976e-20	8.267697513561639e-19	6.233798267206819e-12	1.780503251772646e-11	8.230481637871795e-11
82900000	0.0049994873637315565	1.2976002380080207e-49	1.0469004064477484e-64	6.362169697939549e-9	1.3971466521848103e-15	1.0124418524462977e-6	-3.0551212405683987e-20	8.267697513561639e-19	6.233798267206819e-12	1.780503251772646e-11	8.230481637871795e-11
83000000	0.0049994873637315565	1.2976002380080207e-49	1.0469004064477484e-64	6.362169697939549e-9	1.3971466521848103e-15	1.0124418524462977e-6	-3.0551168496551004e-20	8.267697513561639e-19	6.233798267206819e-12	1.780503251772646e-11	8.230481637871795e-11
83100000	0.0049994873637315565	1.2976002380080207e-49	1.0469004064477484e-64	6.362169697939549e-9	1.3971466521848103e-15	1.0124418524462977e-6	-3.0551124587418014e-20	8.267697513561639e-19	6.233798267206819e-12	1.780503251772646e-11	8.230481637871795e-11
83200000	0.0049994873637315565	1.2976002380080207e-49	1.0469004064477484e-64	6.362169697939549e-9	1.3971466521848103e-15	1.0124418524462977e-6	-3.055108067828503e-20	8.267697513561639e-19	6.233798267206819e-12	1.780503251772646e-11	8.230481637871795e-11
83300000	0.0049994873637315565	1.2976002380080207e-49	1.0469004064477484e-64	6.362169697939549e-9	1.3971466521848103e-15	1.0124418524462977e-6	-3.055103676915204e-20	8.267697513561639e-19	6.233798267206819e-12	1.780503251772646e-11	8.230481637871795e-11
83400000	0.0049994873637315565	1.2976002380080207e-49	1.0469004064477484e-64	6.362169697939549e-9	1.3971466521848103e-15	1.0124418524462977e-6	-3.055099286001905e-20	8.267697513561639e-19	6.233798267206819e-12	1.780503251772646e-11	8.230481637871795e-11
83500000	0.0049994873637315565	1.2976002380080207e-49	1.0469004064477484e-64	6.362169697939549e-9	1.3971466521848103e-15	1.0124418524462977e-6	-3.055094895088607e-20	8.267697513561639e-19	6.233798267206819e-12	1.780503251772646e-11	8.230481637871795e-11
83600000	0.0049994873637315565	1.2976002380080207e-49	1.0469004064477484e-64	6.362169697939549e-9	1.3971466521848103e-15	1.0124418524462977e-6	-3.055090504175308e-20	8.267697513561639e-19	6.233798267206819e-12	1.780503251772646e-11	8.230481637871795e-11
83700000	0.0049994873637315565	1.2976002380080207e-49	1.0469004064477484e-64	6.362169697939549e-9	1.3971466521848103e-15	1.0124418524462977e-6	-3.0550861132620097e-20	8.267697513561639e-19	6.233798267206819e-12	1.780503251772646e-11	8.230481637871795e-11
83800000	0.0049994873637315565	1.2976002380080207e-49	1.0469004064477484e-64	6.362169697939549e-9	1.3971466521848103e-15	1.0124418524462977e-6	-3.055081722348711e-20	8.267697513561639e-19	6.233798267206819e-12	1.780503251772646e-11	8.230481637871795e-11
83900000	0.0049994873637315565	1.2976002380080207e-49	1.0469004064477484e-64	6.362169697939549e-9	1.3971466521848103e-15	1.0124418524462977e-6	-3.0550773314354124e-20	8.267697513561639e-19	6.233798267206819e-12	1.780503251772646e-11	8.230481637871795e-11
84000000	0.0049994873637315565	1.2976002380080207e-49	1.0469004064477484e-64	6.362169697939549e-9	1.3971466521848103e-15	1.0124418524462977e-6	-3.0550729405221135e-20	8.267697513561639e-19	6.233798267206819e-12	1.780503251772646e-11	8.230481637871795e-11
84100000	0.0049994873637315565	1.2976002380080207e-49	1.0469004064477484e-64	6.362169697939549e-9	1.3971466521848103e-15	1.0124418524462977e-6	-3.0550685496088146e-20	8.267697513561639e-19	6.233798267206819e-12	1.780503251772646e-11	8.230481637871795e-11
84200000	0.0049994873637315565	1.2976002380080207e-49	1.0469004064477484e-64	6.362169697939549e-9	1.3971466521848103e-15	1.0124418524462977e-6	-3.055064158695516e-20	8.267697513561639e-19	6.233798267206819e-12	1.780503251772646e-11	8.230481637871795e-11
84300000	0.0049994873637315565	1.2976002380080207e-49	1.0469004064477484e-64	6.362169697939549e-9	1.3971466521848103e-15	1.0124418524462977e-6	-3.055059767782217e-20	8.267697513561639e-19	6.233798267206819e-12	1.780503251772646e-11	8.230481637871795e-11
84400000	0.0049994873637315565	1.2976002380080207e-49	1.0469004064477484e-64	6.362169697939549e-9	1.3971466521848103e-15	1.0124418524462977e-6	-3.055055376868919e-20	8.267697513561639e-19	6.233798267206819e-12	1.780503251772646e-11	8.230481637871795e-11
84500000	0.0049994873637315565	1.2976002380080207e-49	1.0469004064477484e-64	6.362169697939549e-9	1.3971466521848103e-15	1.0124418524462977e-6	-3.05505098595562e-20	8.267697513561639e-19	6.233798267206819e-12	1.780503251772646e-11	8.230481637871795e-11
84600000	0.0049994873637315565	1.2976002380080207e-49	1.0469004064477484e-64	6.362169697939549e-9	1.3971466521848103e-15	1.0124418524462977e-6	-3.055046595042322e-20	8.267697513561639e-19	6.233798267206819e-12	1.780503251772646e-11	8.230481637871795e-11
84700000	0.0049994873637315565	1.2976002380080207e-49	1.0469004064477484e-64	6.362169697939549e-9	1.3971466521848103e-15	1.0124418524462977e-6	-3.055042204129023e-20	8.267697513561639e-19	6.233798267206819e-12	1.780503251772646e-11	8.230481637871795e-11
84800000	0.0049994873637315565	1.2976002380080207e-49	1.0469004064477484e-64	6.362169697939549e-9	1.3971466521848103e-15	1.0124418524462977e-6	-3.055037813215724e-20	8.267697513561639e-19	6.233798267206819e-12	1.780503251772646e-11	8.230481637871795e-11
84900000	0.0049994873637315565	1.2976002380080207e-49	1.0469004064477484e-64	6.362169697939549e-9	1.3971466521848103e-15	1.0124418524462977e-6	-3.0550334223024255e-20	8.267697513561639e-19	6.233798267206819e-12	1.780503251772646e-11	8.230481637871795e-11
85000000	0.0049994873637315565	1.2976002380080207e-49	1.0469004064477484e-64	6.362169697939549e-9	1.3971466521848103e-15	1.0124418524462977e-6	-3.0550290313891266e-20	8.267697513561639e-19	6.233798267206819e-12	1.780503251772646e-11	8.230481637871795e-11
85100000	0.0049994873637315565	1.2976002380080207e-49	1.0469004064477484e-64	6.362169697939549e-9	1.3971466521848103e-15	1.0124418524462977e-6	-3.055024640475828e-20	8.267697513561639e-19	6.233798267206819e-12	1.780503251772646e-11	8.230481637871795e-11
85200000	0.0049994873637315565	1.2976002380080207e-49	1.0469004064477484e-64	6.362169697939549e-9	1.3971466521848103e-15	1.0124418524462977e-6	-3.0550202495625293e-20	8.267697513561639e-19	6.233798267206819e-12	1.780503251772646e-11	8.230481637871795e-11
85300000	0.0049994873637315565	1.2976002380080207e-49	1.0469004064477484e-64	6.362169697939549e-9	1.3971466521848103e-15	1.0124418524462977e-6	-3.055015858649231e-20	8.267697513561639e-19	6.233798267206819e-12	1.780503251772646e-11	8.230481637871795e-11
85400000	0.0049994873637315565	1.2976002380080207e-49	1.0469004064477484e-64	6.362169697939549e-9	1.3971466521848103e-15	1.0124418524462977e-6	-3.055011467735932e-20	8.267697513561639e-19	6.233798267206819e-12	1.780503251772646e-11	8.230481637871795e-11
85500000	0.0049994873637315565	1.2976002380080207e-49	1.0469004064477484e-64	6.362169697939549e-9	1.3971466521848103e-15	1.0124418524462977e-6	-3.055007076822634e-20	8.267697513561639e-19	6.233798267206819e-12	1.780503251772646e-11	8.230481637871795e-11
85600000	0.0049994873637315565	1.2976002380080207e-49	1.0469004064477484e-64	6.362169697939549e-9	1.3971466521848103e-15	1.0124418524462977e-6	-3.055002685909335e-20	8.267697513561639e-19	6.233798267206819e-12	1.780503251772646e-11	8.230481637871795e-11
85700000	0.0049994873637315565	1.2976002380080207e-49	1.0469004064477484e-64	6.362169697939549e-9	1.3971466521848103e-15	1.0124418524462977e-6	-3.054998294996036e-20	8.267697513561639e-19	6.233798267206819e-12	1.780503251772646e-11	8.230481637871795e-11
85800000	0.0049994873637315565	1.2976002380080207e-49	1.0469004064477484e-64	6.362169697939549e-9	1.3971466521848103e-15	1.0124418524462977e-6	-3.0549939040827376e-20	8.267697513561639e-19	6.233798267206819e-12	1.780503251772646e-11	8.230481637871795e-11
85900000	0.0049994873637315565	1.2976002380080207e-49	1.0469004064477484e-64	6.362169697939549e-9	1.3971466521848103e-15	1.0124418524462977e-6	-3.0549895131694387e-20	8.267697513561639e-19	6.233798267206819e-12	1.780503251772646e-11	8.230481637871795e-11
86000000	0.0049994873637315565	1.2976002380080207e-49	1.0469004064477484e-64	6.362169697939549e-9	1.3971466521848103e-15	1.0124418524462977e-6	-3.0549851222561403e-20	8.267697513561639e-19	6.233798267206819e-12	1.780503251772646e-11	8.230481637871795e-11
86100000	0.0049994873637315565	1.2976002380080207e-49	1.0469004064477484e-64	6.362169697939549e-9	1.3971466521848103e-15	1.0124418524462977e-6	-3.0549807313428414e-20	8.267697513561639e-19	6.233798267206819e-12	1.780503251772646e-11	8.230481637871795e-11
86200000	0.0049994873637315565	1.2976002380080207e-49	1.0469004064477484e-64	6.362169697939549e-9	1.3971466521848103e-15	1.0124418524462977e-6	-3.054976340429543e-20	8.267697513561639e-19	6.233798267206819e-12	1.780503251772646e-11	8.230481637871795e-11
86300000	0.0049994873637315565	1.2976002380080207e-49	1.0469004064477484e-64	6.362169697939549e-9	1.3971466521848103e-15	1.0124418524462977e-6	-3.054971949516244e-20	8.267697513561639e-19	6.233798267206819e-12	1.780503251772646e-11	8.230481637871795e-11
86400000	0.0049994873637315565	1.2976002380080207e-49	1.0469004064477484e-64	6.362169697939549e-9	1.3971466521848103e-15	1.0124418524462977e-6	-3.054967558602945e-20	8.267697513561639e-19	6.233798267206819e-12	1.780503251772646e-11	8.230481637871795e-11
86500000	0.0049994873637315565	1.2976002380080207e-49	1.0469004064477484e-64	6.362169697939549e-9	1.3971466521848103e-15	1.0124418524462977e-6	-3.054963167689647e-20	8.267697513561639e-19	6.233798267206819e-12	1.780503251772646e-11	8.230481637871795e-11
86600000	0.0049994873637315565	1.2976002380080207e-49	1.0469004064477484e-64	6.362169697939549e-9	1.3971466521848103e-15	1.0124418524462977e-6	-3.054958776776348e-20	8.267697513561639e-19	6.233798267206819e-12	1.780503251772646e-11	8.230481637871795e-11
86700000	0.0049994873637315565	1.2976002380080207e-49	1.0469004064477484e-64	6.362169697939549e-9	1.3971466521848103e-15	1.0124418524462977e-6	-3.0549543858630496e-20	8.267697513561639e-19	6.233798267206819e-12	1.780503251772646e-11	8.230481637871795e-11
86800000	0.0049994873637315565	1.2976002380080207e-49	1.0469004064477484e-64	6.362169697939549e-9	1.3971466521848103e-15	1.0124418524462977e-6	-3.054949994949751e-20	8.267697513561639e-19	6.233798267206819e-12	1.780503251772646e-11	8.230481637871795e-11
86900000	0.0049994873637315565	1.2976002380080207e-49	1.0469004064477484e-64	6.362169697939549e-9	1.3971466521848103e-15	1.0124418524462977e-6	-3.0549456040364524e-20	8.267697513561639e-19	6.233798267206819e-12	1.780503251772646e-11	8.230481637871795e-11
87000000	0.0049994873637315565	1.2976002380080207e-49	1.0469004064477484e-64	6.362169697939549e-9	1.3971466521848103e-15	1.0124418524462977e-6	-3.0549412131231535e-20	8.267697513561639e-19	6.233798267206819e-12	1.780503251772646e-11	8.230481637871795e-11
87100000	0.0049994873637315565	1.2976002380080207e-49	1.0469004064477484e-64	6.362169697939549e-9	1.3971466521848103e-15	1.0124418524462977e-6	-3.0549368222098545e-20	8.267697513561639e-19	6.233798267206819e-12	1.780503251772646e-11	8.230481637871795e-11
87200000	0.0049994873637315565	1.2976002380080207e-49	1.0469004064477484e-64	6.362169697939549e-9	1.3971466521848103e-15	1.0124418524462977e-6	-3.054932431296556e-20	8.267697513561639e-19	6.233798267206819e-12	1.780503251772646e-11	8.230481637871795e-11
87300000	0.0049994873637315565	1.2976002380080207e-49	1.0469004064477484e-64	6.362169697939549e-9	1.3971466521848103e-15	1.0124418524462977e-6	-3.054928040383257e-20	8.267697513561639e-19	6.233798267206819e-12	1.780503251772646e-11	8.230481637871795e-11
87400000	0.0049994873637315565	1.2976002380080207e-49	1.0469004064477484e-64	6.362169697939549e-9	1.3971466521848103e-15	1.0124418524462977e-6	-3.054923649469959e-20	8.267697513561639e-19	6.233798267206819e-12	1.780503251772646e-11	8.230481637871795e-11
87500000	0.0049994873637315565	1.2976002380080207e-49	1.0469004064477484e-64	6.362169697939549e-9	1.3971466521848103e-15	1.0124418524462977e-6	-3.05491925855666e-20	8.267697513561639e-19	6.233798267206819e-12	1.780503251772646e-11	8.230481637871795e-11
87600000	0.0049994873637315565	1.2976002380080207e-49	1.0469004064477484e-64	6.362169697939549e-9	1.3971466521848103e-15	1.0124418524462977e-6	-3.0549148676433617e-20	8.267697513561639e-19	6.233798267206819e-12	1.780503251772646e-11	8.230481637871795e-11
87700000	0.0049994873637315565	1.2976002380080207e-49	1.0469004064477484e-64	6.362169697939549e-9	1.3971466521848103e-15	1.0124418524462977e-6	-3.054910476730063e-20	8.267697513561639e-19	6.233798267206819e-12	1.780503251772646e-11	8.230481637871795e-11
87800000	0.0049994873637315565	1.2976002380080207e-49	1.0469004064477484e-64	6.362169697939549e-9	1.3971466521848103e-15	1.0124418524462977e-6	-3.054906085816764e-20	8.267697513561639e-19	6.233798267206819e-12	1.780503251772646e-11	8.230481637871794e-11
87900000	0.0049994873637315565	1.2976002380080207e-49	1.0469004064477484e-64	6.362169697939549e-9	1.3971466521848103e-15	1.0124418524462977e-6	-3.0549016949034655e-20	8.267697513561639e-19	6.233798267206819e-12	1.780503251772646e-11	8.230481637871794e-11
88000000	0.0049994873637315565	1.2976002380080207e-49	1.0469004064477484e-64	6.362169697939549e-9	1.3971466521848103e-15	1.0124418524462977e-6	-3.0548973039901666e-20	8.267697513561639e-19	6.233798267206819e-12	1.780503251772646e-11	8.230481637871794e-11
88100000	0.0049994873637315565	1.2976002380080207e-49	1.0469004064477484e-64	6.362169697939549e-9	1.3971466521848103e-15	1.0124418524462977e-6	-3.054892913076868e-20	8.267697513561639e-19	6.233798267206819e-12	1.780503251772646e-11	8.230481637871794e-11
88200000	0.0049994873637315565	1.2976002380080207e-49	1.0469004064477484e-64	6.362169697939549e-9	1.3971466521848103e-15	1.0124418524462977e-6	-3.0548885221635693e-20	8.267697513561639e-19	6.233798267206819e-12	1.780503251772646e-11	8.230481637871794e-11
88300000	0.0049994873637315565	1.2976002380080207e-49	1.0469004064477484e-64	6.362169697939549e-9	1.3971466521848103e-15	1.0124418524462977e-6	-3.054884131250271e-20	8.267697513561639e-19	6.233798267206819e-12	1.780503251772646e-11	8.230481637871794e-11
88400000	0.0049994873637315565	1.2976002380080207e-49	1.0469004064477484e-64	6.362169697939549e-9	1.3971466521848103e-15	1.0124418524462977e-6	-3.054879740336972e-20	8.267697513561639e-19	6.233798267206819e-12	1.780503251772646e-11	8.230481637871794e-11
88500000	0.0049994873637315565	1.2976002380080207e-49	1.0469004064477485e-64	6.362169697939549e-9	1.3971466521848103e-15	1.0124418524462977e-6	-3.054875349423673e-20	8.267697513561639e-19	6.233798267206819e-12	1.780503251772646e-11	8.230481637871794e-11
88600000	0.0049994873637315565	1.2976002380080207e-49	1.0469004064477485e-64	6.362169697939549e-9	1.3971466521848103e-15	1.0124418524462977e-6	-3.054870958510375e-20	8.267697513561639e-19	6.233798267206819e-12	1.780503251772646e-11	8.230481637871794e-11
88700000	0.0049994873637315565	1.2976002380080207e-49	1.0469004064477485e-64	6.362169697939549e-9	1.3971466521848103e-15	1.0124418524462977e-6	-3.054866567597076e-20	8.267697513561639e-19	6.233798267206819e-12	1.780503251772646e-11	8.230481637871794e-11
88800000	0.0049994873637315565	1.2976002380080207e-49	1.0469004064477485e-64	6.362169697939549e-9	1.3971466521848103e-15	1.0124418524462977e-6	-3.0548621766837776e-20	8.267697513561639e-19	6.233798267206819e-12	1.780503251772646e-11	8.230481637871794e-11
88900000	0.0049994873637315565	1.2976002380080207e-49	1.0469004064477485e-64	6.362169697939549e-9	1.3971466521848103e-15	1.0124418524462977e-6	-3.0548577857704786e-20	8.267697513561639e-19	6.233798267206819e-12	1.780503251772646e-11	8.230481637871794e-11
89000000	0.0049994873637315565	1.2976002380080207e-49	1.0469004064477485e-64	6.362169697939549e-9	1.3971466521848103e-15	1.0124418524462977e-6	-3.05485339485718e-20	8.267697513561639e-19	6.233798267206819e-12	1.780503251772646e-11	8.230481637871794e-11
89100000	0.0049994873637315565	1.2976002380080207e-49	1.0469004064477485e-64	6.362169697939549e-9	1.3971466521848103e-15	1.0124418524462977e-6	-3.0548490039438814e-20	8.267697513561639e-19	6.233798267206819e-12	1.780503251772646e-11	8.230481637871794e-11
89200000	0.0049994873637315565	1.2976002380080207e-49	1.0469004064477485e-64	6.362169697939549e-9	1.3971466521848103e-15	1.0124418524462977e-6	-3.0548446130305824e-20	8.267697513561639e-19	6.233798267206819e-12	1.780503251772646e-11	8.230481637871794e-11
89300000	0.0049994873637315565	1.2976002380080207e-49	1.0469004064477485e-64	6.362169697939549e-9	1.3971466521848103e-15	1.0124418524462977e-6	-3.054840222117284e-20	8.267697513561639e-19	6.233798267206819e-12	1.780503251772646e-11	8.230481637871794e-11
89400000	0.0049994873637315565	1.2976002380080207e-49	1.0469004064477485e-64	6.362169697939549e-9	1.3971466521848103e-15	1.0124418524462977e-6	-3.054835831203985e-20	8.267697513561639e-19	6.233798267206819e-12	1.780503251772646e-11	8.230481637871794e-11
89500000	0.0049994873637315565	1.2976002380080207e-49	1.0469004064477485e-64	6.362169697939549e-9	1.3971466521848103e-15	1.0124418524462977e-6	-3.054831440290687e-20	8.267697513561639e-19	6.233798267206819e-12	1.780503251772646e-11	8.230481637871794e-11
89600000	0.0049994873637315565	1.2976002380080207e-49	1.0469004064477485e-64	6.362169697939549e-9	1.3971466521848103e-15	1.0124418524462977e-6	-3.054827049377388e-20	8.267697513561639e-19	6.233798267206819e-12	1.780503251772646e-11	8.230481637871794e-11
89700000	0.0049994873637315565	1.2976002380080207e-49	1.0469004064477485e-64	6.362169697939549e-9	1.3971466521848103e-15	1.0124418524462977e-6	-3.0548226584640896e-20	8.267697513561639e-19	6.233798267206819e-12	1.780503251772646e-11	8.230481637871794e-11
89800000	0.0049994873637315565	1.2976002380080205e-49	1.0469004064477485e-64	6.362169697939549e-9	1.3971466521848103e-15	1.0124418524462977e-6	-3.0548182675507907e-20	8.267697513561639e-19	6.233798267206819e-12	1.780503251772646e-11	8.230481637871794e-11
89900000	0.0049994873637315565	1.2976002380080205e-49	1.0469004064477485e-64	6.362169697939549e-9	1.3971466521848103e-15	1.0124418524462977e-6	-3.054813876637492e-20	8.267697513561639e-19	6.233798267206819e-12	1.780503251772646e-11	8.230481637871794e-11
90000000	0.0049994873637315565	1.2976002380080205e-49	1.0469004064477485e-64	6.362169697939549e-9	1.3971466521848103e-15	1.0124418524462977e-6	-3.0548094857241934e-20	8.267697513561639e-19	6.233798267206819e-12	1.780503251772646e-11	8.230481637871794e-11
90100000	0.0049994873637315565	1.2976002380080205e-49	1.0469004064477485e-64	6.362169697939549e-9	1.3971466521848103e-15	1.0124418524462977e-6	-3.0548050948108945e-20	8.267697513561639e-19	6.233798267206819e-12	1.780503251772646e-11	8.230481637871794e-11
90200000	0.0049994873637315565	1.2976002380080205e-49	1.0469004064477485e-64	6.362169697939549e-9	1.3971466521848103e-15	1.0124418524462977e-6	-3.054800703897596e-20	8.267697513561639e-19	6.233798267206819e-12	1.780503251772646e-11	8.230481637871794e-11
90300000	0.0049994873637315565	1.2976002380080205e-49	1.0469004064477485e-64	6.362169697939549e-9	1.3971466521848103e-15	1.0124418524462977e-6	-3.054796312984297e-20	8.267697513561639e-19	6.233798267206819e-12	1.780503251772646e-11	8.230481637871794e-11
90400000	0.0049994873637315565	1.2976002380080205e-49	1.0469004064477485e-64	6.362169697939549e-9	1.3971466521848103e-15	1.0124418524462977e-6	-3.054791922070999e-20	8.267697513561639e-19	6.233798267206819e-12	1.780503251772646e-11	8.230481637871794e-11
90500000	0.0049994873637315565	1.2976002380080205e-49	1.0469004064477485e-64	6.362169697939549e-9	1.3971466521848103e-15	1.0124418524462977e-6	-3.0547875311577e-20	8.267697513561639e-19	6.233798267206819e-12	1.780503251772646e-11	8.230481637871794e-11
90600000	0.0049994873637315565	1.2976002380080205e-49	1.0469004064477485e-64	6.362169697939549e-9	1.3971466521848103e-15	1.0124418524462977e-6	-3.054783140244401e-20	8.267697513561639e-19	6.233798267206819e-12	1.780503251772646e-11	8.230481637871794e-11
90700000	0.0049994873637315565	1.2976002380080205e-49	1.0469004064477485e-64	6.362169697939549e-9	1.3971466521848103e-15	1.0124418524462977e-6	-3.054778749331103e-20	8.267697513561639e-19	6.233798267206819e-12	1.780503251772646e-11	8.230481637871794e-11
90800000	0.0049994873637315565	1.2976002380080205e-49	1.0469004064477485e-64	6.362169697939549e-9	1.3971466521848103e-15	1.0124418524462977e-6	-3.054774358417804e-20	8.267697513561639e-19	6.233798267206819e-12	1.780503251772646e-11	8.230481637871794e-11
90900000	0.0049994873637315565	1.2976002380080205e-49	1.0469004064477485e-64	6.362169697939549e-9	1.3971466521848103e-15	1.0124418524462977e-6	-3.0547699675045055e-20	8.267697513561639e-19	6.233798267206819e-12	1.780503251772646e-11	8.230481637871794e-11
91000000	0.0049994873637315565	1.2976002380080205e-49	1.0469004064477485e-64	6.362169697939549e-9	1.3971466521848103e-15	1.0124418524462977e-6	-3.0547655765912065e-20	8.267697513561639e-19	6.233798267206819e-12	1.780503251772646e-11	8.230481637871794e-11
91100000	0.0049994873637315565	1.2976002380080205e-49	1.0469004064477485e-64	6.362169697939549e-9	1.3971466521848103e-15	1.0124418524462977e-6	-3.054761185677908e-20	8.267697513561639e-19	6.233798267206819e-12	1.780503251772646e-11	8.230481637871794e-11
91200000	0.0049994873637315565	1.2976002380080205e-49	1.0469004064477485e-64	6.362169697939549e-9	1.3971466521848103e-15	1.0124418524462977e-6	-3.054756794764609e-20	8.267697513561639e-19	6.233798267206819e-12	1.780503251772646e-11	8.230481637871794e-11
91300000	0.0049994873637315565	1.2976002380080205e-49	1.0469004064477485e-64	6.362169697939549e-9	1.3971466521848103e-15	1.0124418524462977e-6	-3.0547524038513104e-20	8.267697513561639e-19	6.233798267206819e-12	1.780503251772646e-11	8.230481637871794e-11
91400000	0.0049994873637315565	1.2976002380080205e-49	1.0469004064477485e-64	6.362169697939549e-9	1.3971466521848103e-15	1.0124418524462977e-6	-3.054748012938012e-20	8.267697513561639e-19	6.233798267206819e-12	1.780503251772646e-11	8.230481637871794e-11
91500000	0.0049994873637315565	1.2976002380080205e-49	1.0469004064477485e-64	6.362169697939549e-9	1.3971466521848103e-15	1.0124418524462977e-6	-3.054743622024713e-20	8.267697513561639e-19	6.233798267206819e-12	1.780503251772646e-11	8.230481637871794e-11
91600000	0.0049994873637315565	1.2976002380080205e-49	1.0469004064477485e-64	6.362169697939549e-9	1.3971466521848103e-15	1.0124418524462977e-6	-3.054739231111415e-20	8.267697513561639e-19	6.233798267206819e-12	1.780503251772646e-11	8.230481637871794e-11
91700000	0.0049994873637315565	1.2976002380080205e-49	1.0469004064477485e-64	6.362169697939549e-9	1.3971466521848103e-15	1.0124418524462977e-6	-3.054734840198116e-20	8.267697513561639e-19	6.233798267206819e-12	1.780503251772646e-11	8.230481637871794e-11
91800000	0.0049994873637315565	1.2976002380080205e-49	1.0469004064477485e-64	6.362169697939549e-9	1.3971466521848103e-15	1.0124418524462977e-6	-3.0547304492848175e-20	8.267697513561639e-19	6.233798267206819e-12	1.780503251772646e-11	8.230481637871794e-11
91900000	0.0049994873637315565	1.2976002380080205e-49	1.0469004064477485e-64	6.362169697939549e-9	1.3971466521848103e-15	1.0124418524462977e-6	-3.0547260583715186e-20	8.267697513561639e-19	6.233798267206819e-12	1.780503251772646e-11	8.230481637871794e-11
92000000	0.0049994873637315565	1.2976002380080205e-49	1.0469004064477485e-64	6.362169697939549e-9	1.3971466521848103e-15	1.0124418524462977e-6	-3.05472166745822e-20	8.267697513561639e-19	6.233798267206819e-12	1.780503251772646e-11	8.230481637871794e-11
92100000	0.0049994873637315565	1.2976002380080205e-49	1.0469004064477485e-64	6.362169697939549e-9	1.3971466521848103e-15	1.0124418524462977e-6	-3.0547172765449213e-20	8.267697513561639e-19	6.233798267206819e-12	1.780503251772646e-11	8.230481637871794e-11
92200000	0.0049994873637315565	1.2976002380080205e-49	1.0469004064477485e-64	6.362169697939549e-9	1.3971466521848103e-15	1.0124418524462977e-6	-3.0547128856316224e-20	8.267697513561639e-19	6.233798267206819e-12	1.780503251772646e-11	8.230481637871794e-11
92300000	0.0049994873637315565	1.2976002380080205e-49	1.0469004064477485e-64	6.362169697939549e-9	1.3971466521848103e-15	1.0124418524462977e-6	-3.054708494718324e-20	8.267697513561639e-19	6.233798267206819e-12	1.780503251772646e-11	8.230481637871794e-11
92400000	0.0049994873637315565	1.2976002380080205e-49	1.0469004064477485e-64	6.362169697939549e-9	1.3971466521848103e-15	1.0124418524462977e-6	-3.054704103805025e-20	8.267697513561639e-19	6.233798267206819e-12	1.780503251772646e-11	8.230481637871794e-11
92500000	0.0049994873637315565	1.2976002380080205e-49	1.0469004064477485e-64	6.362169697939549e-9	1.3971466521848103e-15	1.0124418524462977e-6	-3.054699712891727e-20	8.267697513561639e-19	6.233798267206819e-12	1.780503251772646e-11	8.230481637871794e-11
92600000	0.0049994873637315565	1.2976002380080205e-49	1.0469004064477485e-64	6.362169697939549e-9	1.3971466521848103e-15	1.0124418524462977e-6	-3.054695321978428e-20	8.267697513561639e-19	6.233798267206819e-12	1.780503251772646e-11	8.230481637871794e-11
92700000	0.0049994873637315565	1.2976002380080205e-49	1.0469004064477485e-64	6.362169697939549e-9	1.3971466521848103e-15	1.0124418524462977e-6	-3.0546909310651296e-20	8.267697513561639e-19	6.233798267206819e-12	1.780503251772646e-11	8.230481637871794e-11
92800000	0.0049994873637315565	1.2976002380080205e-49	1.0469004064477485e-64	6.362169697939549e-9	1.3971466521848103e-15	1.0124418524462977e-6	-3.0546865401518306e-20	8.267697513561639e-19	6.233798267206819e-12	1.780503251772646e-11	8.230481637871794e-11
92900000	0.0049994873637315565	1.2976002380080205e-49	1.0469004064477485e-64	6.362169697939549e-9	1.3971466521848103e-15	1.0124418524462977e-6	-3.054682149238532e-20	8.267697513561639e-19	6.233798267206819e-12	1.780503251772646e-11	8.230481637871794e-11
93000000	0.0049994873637315565	1.2976002380080205e-49	1.0469004064477485e-64	6.362169697939549e-9	1.3971466521848103e-15	1.0124418524462977e-6	-3.0546777583252334e-20	8.267697513561639e-19	6.233798267206819e-12	1.780503251772646e-11	8.230481637871794e-11
93100000	0.0049994873637315565	1.2976002380080205e-49	1.0469004064477485e-64	6.362169697939549e-9	1.3971466521848103e-15	1.0124418524462977e-6	-3.0546733674119345e-20	8.267697513561639e-19	6.233798267206819e-12	1.780503251772646e-11	8.230481637871794e-11
93200000	0.0049994873637315565	1.2976002380080205e-49	1.0469004064477485e-64	6.362169697939549e-9	1.3971466521848103e-15	1.0124418524462977e-6	-3.054668976498636e-20	8.267697513561639e-19	6.233798267206819e-12	1.780503251772646e-11	8.230481637871794e-11
93300000	0.0049994873637315565	1.2976002380080205e-49	1.0469004064477485e-64	6.362169697939549e-9	1.3971466521848103e-15	1.0124418524462977e-6	-3.054664585585337e-20	8.267697513561639e-19	6.233798267206819e-12	1.780503251772646e-11	8.230481637871794e-11
93400000	0.0049994873637315565	1.2976002380080205e-49	1.0469004064477485e-64	6.362169697939549e-9	1.3971466521848103e-15	1.0124418524462977e-6	-3.054660194672039e-20	8.267697513561639e-19	6.233798267206819e-12	1.780503251772646e-11	8.230481637871794e-11
93500000	0.0049994873637315565	1.2976002380080205e-49	1.0469004064477485e-64	6.362169697939549e-9	1.3971466521848103e-15	1.0124418524462977e-6	-3.05465580375874e-20	8.267697513561639e-19	6.233798267206819e-12	1.780503251772646e-11	8.230481637871794e-11
93600000	0.0049994873637315565	1.2976002380080205e-49	1.0469004064477485e-64	6.362169697939549e-9	1.3971466521848103e-15	1.0124418524462977e-6	-3.054651412845441e-20	8.267697513561639e-19	6.233798267206819e-12	1.780503251772646e-11	8.230481637871794e-11
93700000	0.0049994873637315565	1.2976002380080205e-49	1.0469004064477485e-64	6.362169697939549e-9	1.3971466521848103e-15	1.0124418524462977e-6	-3.054647021932143e-20	8.267697513561639e-19	6.233798267206819e-12	1.780503251772646e-11	8.230481637871794e-11
93800000	0.0049994873637315565	1.2976002380080205e-49	1.0469004064477485e-64	6.362169697939549e-9	1.3971466521848103e-15	1.0124418524462977e-6	-3.054642631018844e-20	8.267697513561639e-19	6.233798267206819e-12	1.780503251772646e-11	8.230481637871794e-11
93900000	0.0049994873637315565	1.2976002380080205e-49	1.0469004064477485e-64	6.362169697939549e-9	1.3971466521848103e-15	1.0124418524462977e-6	-3.0546382401055454e-20	8.267697513561639e-19	6.233798267206819e-12	1.780503251772646e-11	8.230481637871794e-11
94000000	0.0049994873637315565	1.2976002380080205e-49	1.0469004064477485e-64	6.362169697939549e-9	1.3971466521848103e-15	1.0124418524462977e-6	-3.0546338491922465e-20	8.267697513561639e-19	6.233798267206819e-12	1.780503251772646e-11	8.230481637871794e-11
94100000	0.0049994873637315565	1.2976002380080205e-49	1.0469004064477485e-64	6.362169697939549e-9	1.3971466521848103e-15	1.0124418524462977e-6	-3.054629458278948e-20	8.267697513561639e-19	6.233798267206819e-12	1.780503251772646e-11	8.230481637871794e-11
94200000	0.0049994873637315565	1.2976002380080205e-49	1.0469004064477485e-64	6.362169697939549e-9	1.3971466521848103e-15	1.0124418524462977e-6	-3.054625067365649e-20	8.267697513561639e-19	6.233798267206819e-12	1.780503251772646e-11	8.230481637871794e-11
94300000	0.0049994873637315565	1.2976002380080205e-49	1.0469004064477485e-64	6.362169697939549e-9	1.3971466521848103e-15	1.0124418524462977e-6	-3.0546206764523503e-20	8.267697513561639e-19	6.233798267206819e-12	1.780503251772646e-11	8.230481637871794e-11
94400000	0.0049994873637315565	1.2976002380080205e-49	1.0469004064477485e-64	6.362169697939549e-9	1.3971466521848103e-15	1.0124418524462977e-6	-3.054616285539052e-20	8.267697513561639e-19	6.233798267206819e-12	1.780503251772646e-11	8.230481637871794e-11
94500000	0.0049994873637315565	1.2976002380080205e-49	1.0469004064477485e-64	6.362169697939549e-9	1.3971466521848103e-15	1.0124418524462977e-6	-3.054611894625753e-20	8.267697513561639e-19	6.233798267206819e-12	1.780503251772646e-11	8.230481637871794e-11
94600000	0.0049994873637315565	1.2976002380080205e-49	1.0469004064477485e-64	6.362169697939549e-9	1.3971466521848103e-15	1.0124418524462977e-6	-3.054607503712455e-20	8.267697513561639e-19	6.233798267206819e-12	1.780503251772646e-11	8.230481637871794e-11
94700000	0.0049994873637315565	1.2976002380080205e-49	1.0469004064477485e-64	6.362169697939549e-9	1.3971466521848103e-15	1.0124418524462977e-6	-3.054603112799156e-20	8.267697513561639e-19	6.233798267206819e-12	1.780503251772646e-11	8.230481637871794e-11
94800000	0.0049994873637315565	1.2976002380080205e-49	1.0469004064477485e-64	6.362169697939549e-9	1.3971466521848103e-15	1.0124418524462977e-6	-3.0545987218858575e-20	8.267697513561639e-19	6.233798267206819e-12	1.780503251772646e-11	8.230481637871794e-11
94900000	0.0049994873637315565	1.2976002380080205e-49	1.0469004064477485e-64	6.362169697939549e-9	1.3971466521848103e-15	1.0124418524462977e-6	-3.0545943309725586e-20	8.267697513561639e-19	6.233798267206819e-12	1.780503251772646e-11	8.230481637871794e-11
95000000	0.0049994873637315565	1.2976002380080205e-49	1.0469004064477485e-64	6.362169697939549e-9	1.3971466521848103e-15	1.0124418524462977e-6	-3.0545899400592596e-20	8.267697513561639e-19	6.233798267206819e-12	1.780503251772646e-11	8.230481637871794e-11
95100000	0.0049994873637315565	1.2976002380080205e-49	1.0469004064477485e-64	6.362169697939549e-9	1.3971466521848103e-15	1.0124418524462977e-6	-3.0545855491459613e-20	8.267697513561639e-19	6.233798267206819e-12	1.780503251772646e-11	8.230481637871794e-11
95200000	0.0049994873637315565	1.2976002380080205e-49	1.0469004064477485e-64	6.362169697939549e-9	1.3971466521848103e-15	1.0124418524462977e-6	-3.0545811582326624e-20	8.267697513561639e-19	6.233798267206819e-12	1.780503251772646e-11	8.230481637871794e-11
95300000	0.0049994873637315565	1.2976002380080205e-49	1.0469004064477485e-64	6.362169697939549e-9	1.3971466521848103e-15	1.0124418524462977e-6	-3.054576767319364e-20	8.267697513561639e-19	6.233798267206819e-12	1.780503251772646e-11	8.230481637871794e-11
95400000	0.0049994873637315565	1.2976002380080205e-49	1.0469004064477485e-64	6.362169697939549e-9	1.3971466521848103e-15	1.0124418524462977e-6	-3.054572376406065e-20	8.267697513561639e-19	6.233798267206819e-12	1.780503251772646e-11	8.230481637871794e-11
95500000	0.0049994873637315565	1.2976002380080205e-49	1.0469004064477485e-64	6.362169697939549e-9	1.3971466521848103e-15	1.0124418524462977e-6	-3.054567985492767e-20	8.267697513561639e-19	6.233798267206819e-12	1.780503251772646e-11	8.230481637871794e-11
95600000	0.0049994873637315565	1.2976002380080205e-49	1.0469004064477485e-64	6.362169697939549e-9	1.3971466521848103e-15	1.0124418524462977e-6	-3.054563594579468e-20	8.267697513561639e-19	6.233798267206819e-12	1.780503251772646e-11	8.230481637871794e-11
95700000	0.0049994873637315565	1.2976002380080205e-49	1.0469004064477485e-64	6.362169697939548e-9	1.3971466521848103e-15	1.0124418524462977e-6	-3.054559203666169e-20	8.267697513561639e-19	6.233798267206819e-12	1.780503251772646e-11	8.230481637871794e-11
95800000	0.0049994873637315565	1.2976002380080205e-49	1.0469004064477485e-64	6.362169697939548e-9	1.3971466521848103e-15	1.0124418524462977e-6	-3.0545548127528706e-20	8.267697513561639e-19	6.233798267206819e-12	1.780503251772646e-11	8.230481637871794e-11
95900000	0.0049994873637315565	1.2976002380080203e-49	1.0469004064477485e-64	6.362169697939548e-9	1.3971466521848103e-15	1.0124418524462977e-6	-3.0545504218395717e-20	8.267697513561639e-19	6.233798267206819e-12	1.780503251772646e-11	8.230481637871794e-11
96000000	0.0049994873637315565	1.2976002380080203e-49	1.0469004064477485e-64	6.362169697939548e-9	1.3971466521848103e-15	1.0124418524462977e-6	-3.0545460309262734e-20	8.267697513561639e-19	6.233798267206819e-12	1.780503251772646e-11	8.230481637871794e-11
96100000	0.0049994873637315565	1.2976002380080203e-49	1.0469004064477485e-64	6.362169697939548e-9	1.3971466521848103e-15	1.0124418524462977e-6	-3.0545416400129744e-20	8.267697513561639e-19	6.233798267206819e-12	1.780503251772646e-11	8.230481637871794e-11
96200000	0.0049994873637315565	1.2976002380080203e-49	1.0469004064477485e-64	6.362169697939548e-9	1.3971466521848103e-15	1.0124418524462977e-6	-3.054537249099676e-20	8.267697513561639e-19	6.233798267206819e-12	1.780503251772646e-11	8.230481637871794e-11
96300000	0.0049994873637315565	1.2976002380080203e-49	1.0469004064477485e-64	6.362169697939548e-9	1.3971466521848103e-15	1.0124418524462977e-6	-3.054532858186377e-20	8.267697513561639e-19	6.233798267206819e-12	1.780503251772646e-11	8.230481637871794e-11
96400000	0.0049994873637315565	1.2976002380080203e-49	1.0469004064477485e-64	6.362169697939548e-9	1.3971466521848103e-15	1.0124418524462977e-6	-3.054528467273078e-20	8.267697513561639e-19	6.233798267206819e-12	1.780503251772646e-11	8.230481637871794e-11
96500000	0.0049994873637315565	1.2976002380080203e-49	1.0469004064477485e-64	6.362169697939548e-9	1.3971466521848103e-15	1.0124418524462977e-6	-3.05452407635978e-20	8.267697513561639e-19	6.233798267206819e-12	1.780503251772646e-11	8.230481637871794e-11
96600000	0.0049994873637315565	1.2976002380080203e-49	1.0469004064477485e-64	6.362169697939548e-9	1.3971466521848103e-15	1.0124418524462977e-6	-3.054519685446481e-20	8.267697513561639e-19	6.233798267206819e-12	1.780503251772646e-11	8.230481637871794e-11
96700000	0.0049994873637315565	1.2976002380080203e-49	1.0469004064477485e-64	6.362169697939548e-9	1.3971466521848103e-15	1.0124418524462977e-6	-3.0545152945331827e-20	8.267697513561639e-19	6.233798267206819e-12	1.780503251772646e-11	8.230481637871794e-11
96800000	0.0049994873637315565	1.2976002380080203e-49	1.0469004064477485e-64	6.362169697939548e-9	1.3971466521848103e-15	1.0124418524462977e-6	-3.054510903619884e-20	8.267697513561639e-19	6.233798267206819e-12	1.780503251772646e-11	8.230481637871794e-11
96900000	0.0049994873637315565	1.2976002380080203e-49	1.0469004064477485e-64	6.362169697939548e-9	1.3971466521848103e-15	1.0124418524462977e-6	-3.0545065127065854e-20	8.267697513561639e-19	6.233798267206819e-12	1.780503251772646e-11	8.230481637871794e-11
97000000	0.0049994873637315565	1.2976002380080203e-49	1.0469004064477485e-64	6.362169697939548e-9	1.3971466521848103e-15	1.0124418524462977e-6	-3.0545021217932865e-20	8.267697513561639e-19	6.233798267206819e-12	1.780503251772646e-11	8.230481637871794e-11
97100000	0.0049994873637315565	1.2976002380080203e-49	1.0469004064477485e-64	6.362169697939548e-9	1.3971466521848103e-15	1.0124418524462977e-6	-3.0544977308799876e-20	8.267697513561639e-19	6.233798267206819e-12	1.780503251772646e-11	8.230481637871794e-11
97200000	0.0049994873637315565	1.2976002380080203e-49	1.0469004064477485e-64	6.362169697939548e-9	1.3971466521848103e-15	1.0124418524462977e-6	-3.054493339966689e-20	8.267697513561639e-19	6.233798267206819e-12	1.780503251772646e-11	8.230481637871794e-11
97300000	0.0049994873637315565	1.2976002380080203e-49	1.0469004064477485e-64	6.362169697939548e-9	1.3971466521848103e-15	1.0124418524462977e-6	-3.0544889490533903e-20	8.267697513561639e-19	6.233798267206819e-12	1.780503251772646e-11	8.230481637871794e-11
97400000	0.0049994873637315565	1.2976002380080203e-49	1.0469004064477485e-64	6.362169697939548e-9	1.3971466521848103e-15	1.0124418524462977e-6	-3.054484558140092e-20	8.267697513561639e-19	6.233798267206819e-12	1.780503251772646e-11	8.230481637871794e-11
97500000	0.0049994873637315565	1.2976002380080203e-49	1.0469004064477485e-64	6.362169697939548e-9	1.3971466521848103e-15	1.0124418524462977e-6	-3.054480167226793e-20	8.267697513561639e-19	6.233798267206819e-12	1.780503251772646e-11	8.230481637871794e-11
97600000	0.0049994873637315565	1.2976002380080203e-49	1.0469004064477485e-64	6.362169697939548e-9	1.3971466521848103e-15	1.0124418524462977e-6	-3.054475776313495e-20	8.267697513561639e-19	6.233798267206819e-12	1.780503251772646e-11	8.230481637871794e-11
97700000	0.0049994873637315565	1.2976002380080203e-49	1.0469004064477485e-64	6.362169697939548e-9	1.3971466521848103e-15	1.0124418524462977e-6	-3.054471385400196e-20	8.267697513561639e-19	6.233798267206819e-12	1.780503251772646e-11	8.230481637871794e-11
97800000	0.0049994873637315565	1.2976002380080203e-49	1.0469004064477485e-64	6.362169697939548e-9	1.3971466521848103e-15	1.0124418524462977e-6	-3.0544669944868975e-20	8.267697513561639e-19	6.233798267206819e-12	1.780503251772646e-11	8.230481637871794e-11
97900000	0.0049994873637315565	1.2976002380080203e-49	1.0469004064477485e-64	6.362169697939548e-9	1.3971466521848103e-15	1.0124418524462977e-6	-3.0544626035735985e-20	8.267697513561639e-19	6.233798267206819e-12	1.780503251772646e-11	8.230481637871794e-11
98000000	0.0049994873637315565	1.2976002380080203e-49	1.0469004064477485e-64	6.362169697939548e-9	1.3971466521848103e-15	1.0124418524462977e-6	-3.0544582126602996e-20	8.267697513561639e-19	6.233798267206819e-12	1.780503251772646e-11	8.230481637871794e-11
98100000	0.0049994873637315565	1.2976002380080203e-49	1.0469004064477485e-64	6.362169697939548e-9	1.3971466521848103e-15	1.0124418524462977e-6	-3.054453821747001e-20	8.267697513561639e-19	6.233798267206819e-12	1.780503251772646e-11	8.230481637871794e-11
98200000	0.0049994873637315565	1.2976002380080203e-49	1.0469004064477485e-64	6.362169697939548e-9	1.3971466521848103e-15	1.0124418524462977e-6	-3.0544494308337024e-20	8.267697513561639e-19	6.233798267206819e-12	1.780503251772646e-11	8.230481637871794e-11
98300000	0.0049994873637315565	1.2976002380080203e-49	1.0469004064477485e-64	6.362169697939548e-9	1.3971466521848103e-15	1.0124418524462977e-6	-3.054445039920404e-20	8.267697513561639e-19	6.233798267206819e-12	1.780503251772646e-11	8.230481637871794e-11
98400000	0.0049994873637315565	1.2976002380080203e-49	1.0469004064477485e-64	6.362169697939548e-9	1.3971466521848103e-15	1.0124418524462977e-6	-3.054440649007105e-20	8.267697513561639e-19	6.233798267206819e-12	1.780503251772646e-11	8.230481637871794e-11
98500000	0.0049994873637315565	1.2976002380080203e-49	1.0469004064477485e-64	6.362169697939548e-9	1.3971466521848103e-15	1.0124418524462977e-6	-3.054436258093807e-20	8.267697513561639e-19	6.233798267206819e-12	1.780503251772646e-11	8.230481637871794e-11
98600000	0.0049994873637315565	1.2976002380080203e-49	1.0469004064477485e-64	6.362169697939548e-9	1.3971466521848103e-15	1.0124418524462977e-6	-3.054431867180508e-20	8.267697513561639e-19	6.233798267206819e-12	1.780503251772646e-11	8.230481637871794e-11
98700000	0.0049994873637315565	1.2976002380080203e-49	1.0469004064477485e-64	6.362169697939548e-9	1.3971466521848103e-15	1.0124418524462977e-6	-3.054427476267209e-20	8.267697513561639e-19	6.233798267206819e-12	1.780503251772646e-11	8.230481637871794e-11
98800000	0.0049994873637315565	1.2976002380080203e-49	1.0469004064477485e-64	6.362169697939548e-9	1.3971466521848103e-15	1.0124418524462977e-6	-3.0544230853539106e-20	8.267697513561639e-19	6.233798267206819e-12	1.780503251772646e-11	8.230481637871794e-11
98900000	0.0049994873637315565	1.2976002380080203e-49	1.0469004064477485e-64	6.362169697939548e-9	1.3971466521848103e-15	1.0124418524462977e-6	-3.0544186944406117e-20	8.267697513561639e-19	6.233798267206819e-12	1.780503251772646e-11	8.230481637871794e-11
99000000	0.0049994873637315565	1.2976002380080203e-49	1.0469004064477485e-64	6.362169697939548e-9	1.3971466521848103e-15	1.0124418524462977e-6	-3.0544143035273133e-20	8.267697513561639e-19	6.233798267206819e-12	1.780503251772646e-11	8.230481637871794e-11
99100000	0.0049994873637315565	1.2976002380080203e-49	1.0469004064477485e-64	6.362169697939548e-9	1.3971466521848103e-15	1.0124418524462977e-6	-3.0544099126140144e-20	8.267697513561639e-19	6.233798267206819e-12	1.780503251772646e-11	8.230481637871794e-11
99200000	0.0049994873637315565	1.2976002380080203e-49	1.0469004064477485e-64	6.362169697939548e-9	1.3971466521848103e-15	1.0124418524462977e-6	-3.054405521700716e-20	8.267697513561639e-19	6.233798267206819e-12	1.780503251772646e-11	8.230481637871794e-11
99300000	0.0049994873637315565	1.2976002380080203e-49	1.0469004064477485e-64	6.362169697939548e-9	1.3971466521848103e-15	1.0124418524462977e-6	-3.054401130787417e-20	8.267697513561639e-19	6.233798267206819e-12	1.780503251772646e-11	8.230481637871794e-11
99400000	0.0049994873637315565	1.2976002380080203e-49	1.0469004064477485e-64	6.362169697939548e-9	1.3971466521848103e-15	1.0124418524462977e-6	-3.054396739874118e-20	8.267697513561639e-19	6.233798267206819e-12	1.780503251772646e-11	8.230481637871794e-11
99500000	0.0049994873637315565	1.2976002380080203e-49	1.0469004064477485e-64	6.362169697939548e-9	1.3971466521848103e-15	1.0124418524462977e-6	-3.05439234896082e-20	8.267697513561639e-19	6.233798267206819e-12	1.780503251772646e-11	8.230481637871794e-11
99600000	0.0049994873637315565	1.2976002380080203e-49	1.0469004064477485e-64	6.362169697939548e-9	1.3971466521848103e-15	1.0124418524462977e-6	-3.054387958047521e-20	8.267697513561639e-19	6.233798267206819e-12	1.780503251772646e-11	8.230481637871794e-11
99700000	0.0049994873637315565	1.2976002380080203e-49	1.0469004064477485e-64	6.362169697939548e-9	1.3971466521848103e-15	1.0124418524462977e-6	-3.0543835671342226e-20	8.267697513561639e-19	6.233798267206819e-12	1.780503251772646e-11	8.230481637871794e-11
99800000	0.0049994873637315565	1.2976002380080203e-49	1.0469004064477485e-64	6.362169697939548e-9	1.3971466521848103e-15	1.0124418524462977e-6	-3.054379176220924e-20	8.267697513561639e-19	6.233798267206819e-12	1.780503251772646e-11	8.230481637871794e-11
99900000	0.0049994873637315565	1.2976002380080203e-49	1.0469004064477485e-64	6.362169697939548e-9	1.3971466521848103e-15	1.0124418524462977e-6	-3.0543747853076254e-20	8.267697513561639e-19	6.233798267206819e-12	1.780503251772646e-11	8.230481637871794e-11
100000000	0.0049994873637315565	1.2976002380080203e-49	1.0469004064477485e-64	6.362169697939548e-9	1.3971466521848103e-15	1.0124418524462977e-6	-3.0543703943943265e-20	8.267697513561639e-19	6.233798267206819e-12	1.780503251772646e-11	8.230481637871794e-11
