# Supplementary material for: Thermodynamics Underpinning the Microbial Community‐Level Nitrogen Energy Metabolism
Source: Environ Microbiol. 2025 Feb 16;27(2):e70055. doi: 10.1111/1462-2920.70055 (PMC11830459; doi:10.1111/1462-2920.70055)
Supplement: Supplementary file 1 — Data S1. [file EMI-27-e70055-s001.zip › SI/Nnetwork/Results/kdef_-10/Iin_-5/p_0.2/O2_-7.4_H_-8..csv]

time	N2	N2H4	N2H5	N2O	NH2OH	NH3	NH3OH	NH4	NO	NO2	NO3
0	0.00001	0.00001	0.00001	0.00001	0.00001	0.00001	0.00001	0.00001	0.00001	0.00001	0.00001
100000	0.004968159729746754	1.9558892968015446e-49	-2.752325790220429e-54	9.940915086348722e-11	5.595140921699673e-15	0.0000636803412920192	-8.220613957820316e-21	5.200446770227949e-18	2.7584701584797574e-14	2.813011682062088e-13	8.168660274787678e-14
200000	0.004968159729746754	1.955889296801541e-49	-2.85015917479431e-54	9.940915086348723e-11	5.59514092169932e-15	0.0000636803412920192	-8.220596508500569e-21	5.2004467161510775e-18	2.7584701584797568e-14	2.8130116820614747e-13	8.168660274787515e-14
300000	0.004968159729746754	1.9558892968015404e-49	-2.947992559245028e-54	9.940915086348723e-11	5.595140921699437e-15	0.0000636803412920192	-8.220579059180824e-21	5.2004467340674144e-18	2.7584701584797568e-14	2.813011682061678e-13	8.168660274787568e-14
400000	0.004968159729746754	1.955889296801541e-49	-3.045825943504653e-54	9.940915086348723e-11	5.595140921699355e-15	0.0000636803412920192	-8.220561609861078e-21	5.200446721503221e-18	2.7584701584797568e-14	2.813011682061536e-13	8.16866027478753e-14
500000	0.004968159729746754	1.9558892968015427e-49	-3.1436593276985773e-54	9.940915086348722e-11	5.595140921699205e-15	0.0000636803412920192	-8.220544160541332e-21	5.200446698459366e-18	2.758470158479757e-14	2.8130116820612743e-13	8.16866027478746e-14
600000	0.004968159729746754	1.9558892968015435e-49	-3.2414927119521934e-54	9.940915086348722e-11	5.595140921699117e-15	0.0000636803412920192	-8.220526711221587e-21	5.2004466849367204e-18	2.758470158479757e-14	2.8130116820611213e-13	8.168660274787419e-14
700000	0.004968159729746754	1.9558892968015435e-49	-3.339326096141032e-54	9.940915086348722e-11	5.595140921699117e-15	0.0000636803412920192	-8.220509261901841e-21	5.200446684956107e-18	2.758470158479757e-14	2.8130116820611213e-13	8.168660274787419e-14
800000	0.004968159729746754	1.9558892968015435e-49	-3.4371594800587396e-54	9.940915086348722e-11	5.595140921699117e-15	0.0000636803412920192	-8.220491812582096e-21	5.20044668496686e-18	2.758470158479757e-14	2.8130116820611213e-13	8.168660274787419e-14
900000	0.004968159729746754	1.955889296801543e-49	-3.5349928638290965e-54	9.940915086348723e-11	5.595140921699117e-15	0.0000636803412920192	-8.22047436326235e-21	5.200446684927189e-18	2.758470158479757e-14	2.813011682061121e-13	8.168660274787419e-14
1000000	0.004968159729746754	1.9558892968015427e-49	-3.632826247577495e-54	9.940915086348723e-11	5.595140921699116e-15	0.0000636803412920192	-8.220456913942605e-21	5.2004466848800026e-18	2.758470158479757e-14	2.81301168206112e-13	8.168660274787419e-14
1100000	0.004968159729746754	1.9558892968015427e-49	-3.7306596314214245e-54	9.940915086348723e-11	5.595140921699116e-15	0.0000636803412920192	-8.220439464622859e-21	5.200446684865557e-18	2.758470158479757e-14	2.81301168206112e-13	8.168660274787419e-14
1200000	0.004968159729746754	1.9558892968015423e-49	-3.828493015305715e-54	9.940915086348723e-11	5.595140921699116e-15	0.0000636803412920192	-8.220422015303113e-21	5.2004466848658686e-18	2.758470158479757e-14	2.81301168206112e-13	8.168660274787419e-14
1300000	0.004968159729746754	1.9558892968015423e-49	-3.9263263991862764e-54	9.940915086348723e-11	5.595140921699116e-15	0.0000636803412920192	-8.220404565983368e-21	5.200446684866153e-18	2.758470158479757e-14	2.81301168206112e-13	8.168660274787419e-14
1400000	0.004968159729746754	1.9558892968015423e-49	-4.0241597830632353e-54	9.940915086348723e-11	5.595140921699116e-15	0.0000636803412920192	-8.220387116663622e-21	5.20044668486641e-18	2.758470158479757e-14	2.81301168206112e-13	8.168660274787419e-14
1500000	0.004968159729746754	1.955889296801542e-49	-4.121993166936717e-54	9.940915086348723e-11	5.595140921699116e-15	0.0000636803412920192	-8.220369667343878e-21	5.200446684866641e-18	2.758470158479757e-14	2.81301168206112e-13	8.168660274787419e-14
1600000	0.004968159729746754	1.955889296801542e-49	-4.2198265508068456e-54	9.940915086348723e-11	5.595140921699116e-15	0.0000636803412920192	-8.220352218024131e-21	5.2004466848668485e-18	2.758470158479757e-14	2.8130116820611193e-13	8.168660274787419e-14
1700000	0.004968159729746754	1.955889296801542e-49	-4.317659934673748e-54	9.940915086348723e-11	5.595140921699116e-15	0.0000636803412920192	-8.220334768704387e-21	5.200446684867032e-18	2.758470158479757e-14	2.8130116820611193e-13	8.168660274787419e-14
1800000	0.004968159729746754	1.955889296801542e-49	-4.415493318537549e-54	9.940915086348723e-11	5.595140921699116e-15	0.0000636803412920192	-8.22031731938464e-21	5.200446684867192e-18	2.758470158479757e-14	2.8130116820611193e-13	8.168660274787419e-14
1900000	0.004968159729746754	1.9558892968015416e-49	-4.513326702398374e-54	9.940915086348723e-11	5.595140921699116e-15	0.0000636803412920192	-8.220299870064894e-21	5.20044668486733e-18	2.758470158479757e-14	2.8130116820611193e-13	8.168660274787419e-14
2000000	0.004968159729746754	1.9558892968015416e-49	-4.6111600862563493e-54	9.940915086348723e-11	5.595140921699116e-15	0.0000636803412920192	-8.22028242074515e-21	5.200446684867448e-18	2.758470158479757e-14	2.8130116820611193e-13	8.168660274787419e-14
2100000	0.004968159729746754	1.9558892968015416e-49	-4.7089934701115984e-54	9.940915086348725e-11	5.595140921699116e-15	0.0000636803412920192	-8.220264971425404e-21	5.200446684867545e-18	2.758470158479757e-14	2.8130116820611193e-13	8.168660274787419e-14
2200000	0.004968159729746754	1.9558892968015416e-49	-4.8068268539642475e-54	9.940915086348725e-11	5.595140921699116e-15	0.0000636803412920192	-8.220247522105659e-21	5.2004466848676235e-18	2.758470158479757e-14	2.8130116820611193e-13	8.168660274787419e-14
2300000	0.004968159729746754	1.9558892968015416e-49	-4.904660237814423e-54	9.940915086348725e-11	5.595140921699116e-15	0.0000636803412920192	-8.220230072785913e-21	5.200446684867683e-18	2.758470158479757e-14	2.8130116820611193e-13	8.168660274787419e-14
2400000	0.004968159729746754	1.9558892968015416e-49	-5.0024936216622496e-54	9.940915086348725e-11	5.595140921699116e-15	0.0000636803412920192	-8.220212623466168e-21	5.200446684867726e-18	2.758470158479757e-14	2.8130116820611193e-13	8.168660274787419e-14
2500000	0.004968159729746754	1.9558892968015416e-49	-5.100327005507852e-54	9.940915086348725e-11	5.595140921699116e-15	0.0000636803412920192	-8.220195174146422e-21	5.200446684867752e-18	2.758470158479757e-14	2.8130116820611193e-13	8.168660274787419e-14
2600000	0.004968159729746754	1.9558892968015416e-49	-5.198160389351356e-54	9.940915086348725e-11	5.595140921699116e-15	0.0000636803412920192	-8.220177724826677e-21	5.200446684867763e-18	2.758470158479757e-14	2.8130116820611193e-13	8.168660274787419e-14
2700000	0.004968159729746754	1.9558892968015416e-49	-5.295993773192887e-54	9.940915086348725e-11	5.595140921699116e-15	0.0000636803412920192	-8.220160275506931e-21	5.200446684867759e-18	2.758470158479757e-14	2.8130116820611193e-13	8.168660274787419e-14
2800000	0.004968159729746754	1.9558892968015416e-49	-5.393827157032571e-54	9.940915086348725e-11	5.595140921699116e-15	0.0000636803412920192	-8.220142826187185e-21	5.200446684867742e-18	2.758470158479757e-14	2.8130116820611193e-13	8.168660274787419e-14
2900000	0.004968159729746754	1.9558892968015416e-49	-5.491660540870535e-54	9.940915086348725e-11	5.595140921699116e-15	0.0000636803412920192	-8.22012537686744e-21	5.200446684867712e-18	2.758470158479757e-14	2.8130116820611193e-13	8.168660274787419e-14
3000000	0.004968159729746754	1.9558892968015416e-49	-5.589493924706899e-54	9.940915086348725e-11	5.595140921699116e-15	0.0000636803412920192	-8.220107927547694e-21	5.20044668486767e-18	2.758470158479757e-14	2.8130116820611193e-13	8.168660274787419e-14
3100000	0.004968159729746754	1.9558892968015416e-49	-5.687327308541793e-54	9.940915086348725e-11	5.595140921699116e-15	0.0000636803412920192	-8.22009047822795e-21	5.200446684867617e-18	2.758470158479757e-14	2.8130116820611193e-13	8.168660274787419e-14
3200000	0.004968159729746754	1.955889296801542e-49	-5.785160692375341e-54	9.940915086348725e-11	5.595140921699116e-15	0.0000636803412920192	-8.220073028908203e-21	5.200446684867555e-18	2.758470158479757e-14	2.81301168206112e-13	8.168660274787419e-14
3300000	0.004968159729746754	1.955889296801542e-49	-5.882994076207669e-54	9.940915086348725e-11	5.595140921699116e-15	0.0000636803412920192	-8.220055579588459e-21	5.200446684867483e-18	2.758470158479757e-14	2.81301168206112e-13	8.168660274787419e-14
3400000	0.004968159729746754	1.955889296801542e-49	-5.980827460038902e-54	9.940915086348725e-11	5.595140921699116e-15	0.0000636803412920192	-8.220038130268713e-21	5.200446684867404e-18	2.758470158479757e-14	2.81301168206112e-13	8.168660274787419e-14
3500000	0.004968159729746754	1.955889296801542e-49	-6.078660843869165e-54	9.940915086348725e-11	5.595140921699116e-15	0.0000636803412920192	-8.220020680948966e-21	5.200446684867317e-18	2.758470158479757e-14	2.81301168206112e-13	8.168660274787419e-14
3600000	0.004968159729746754	1.955889296801542e-49	-6.176494227698584e-54	9.940915086348725e-11	5.595140921699116e-15	0.0000636803412920192	-8.220003231629222e-21	5.200446684867224e-18	2.758470158479757e-14	2.81301168206112e-13	8.168660274787419e-14
3700000	0.004968159729746754	1.955889296801542e-49	-6.274327611527283e-54	9.940915086348723e-11	5.595140921699116e-15	0.0000636803412920192	-8.219985782309476e-21	5.200446684867126e-18	2.758470158479757e-14	2.81301168206112e-13	8.168660274787419e-14
3800000	0.004968159729746754	1.9558892968015423e-49	-6.37216099535539e-54	9.940915086348723e-11	5.595140921699116e-15	0.0000636803412920192	-8.219968332989731e-21	5.200446684867023e-18	2.758470158479757e-14	2.81301168206112e-13	8.168660274787419e-14
3900000	0.004968159729746754	1.9558892968015423e-49	-6.469994379183029e-54	9.940915086348723e-11	5.595140921699116e-15	0.0000636803412920192	-8.219950883669985e-21	5.200446684866917e-18	2.758470158479757e-14	2.81301168206112e-13	8.168660274787419e-14
4000000	0.004968159729746754	1.9558892968015423e-49	-6.567827763010324e-54	9.940915086348723e-11	5.595140921699116e-15	0.0000636803412920192	-8.21993343435024e-21	5.2004466848668084e-18	2.758470158479757e-14	2.81301168206112e-13	8.168660274787419e-14
4100000	0.004968159729746754	1.9558892968015423e-49	-6.665661146837402e-54	9.940915086348723e-11	5.595140921699116e-15	0.0000636803412920192	-8.219915985030494e-21	5.200446684866698e-18	2.758470158479757e-14	2.81301168206112e-13	8.168660274787419e-14
4200000	0.004968159729746754	1.9558892968015427e-49	-6.763494530664388e-54	9.940915086348723e-11	5.595140921699116e-15	0.0000636803412920192	-8.219898535710748e-21	5.200446684866587e-18	2.758470158479757e-14	2.81301168206112e-13	8.168660274787419e-14
4300000	0.004968159729746754	1.9558892968015427e-49	-6.861327914491408e-54	9.940915086348723e-11	5.595140921699116e-15	0.0000636803412920192	-8.219881086391003e-21	5.200446684866476e-18	2.758470158479757e-14	2.81301168206112e-13	8.168660274787419e-14
4400000	0.004968159729746754	1.9558892968015427e-49	-6.959161298318586e-54	9.940915086348723e-11	5.595140921699116e-15	0.0000636803412920192	-8.219863637071257e-21	5.200446684866367e-18	2.758470158479757e-14	2.81301168206112e-13	8.168660274787419e-14
4500000	0.004968159729746754	1.9558892968015427e-49	-7.056994682146049e-54	9.940915086348723e-11	5.595140921699116e-15	0.0000636803412920192	-8.219846187751512e-21	5.20044668486626e-18	2.758470158479757e-14	2.81301168206112e-13	8.168660274787419e-14
4600000	0.004968159729746754	1.9558892968015427e-49	-7.154828065973921e-54	9.940915086348723e-11	5.595140921699116e-15	0.0000636803412920192	-8.219828738431766e-21	5.200446684866155e-18	2.758470158479757e-14	2.81301168206112e-13	8.168660274787419e-14
4700000	0.004968159729746754	1.955889296801543e-49	-7.252661449802329e-54	9.940915086348723e-11	5.595140921699116e-15	0.0000636803412920192	-8.219811289112021e-21	5.200446684866055e-18	2.758470158479757e-14	2.8130116820611203e-13	8.168660274787419e-14
4800000	0.004968159729746754	1.955889296801543e-49	-7.350494833631396e-54	9.940915086348723e-11	5.595140921699116e-15	0.0000636803412920192	-8.219793839792275e-21	5.2004466848659595e-18	2.758470158479757e-14	2.8130116820611203e-13	8.168660274787419e-14
4900000	0.004968159729746754	1.955889296801543e-49	-7.44832821746125e-54	9.940915086348723e-11	5.595140921699116e-15	0.0000636803412920192	-8.219776390472529e-21	5.200446684865869e-18	2.758470158479757e-14	2.8130116820611203e-13	8.168660274787419e-14
5000000	0.004968159729746754	1.955889296801543e-49	-7.546161601292016e-54	9.940915086348723e-11	5.595140921699116e-15	0.0000636803412920192	-8.219758941152785e-21	5.200446684865787e-18	2.758470158479757e-14	2.8130116820611203e-13	8.168660274787419e-14
5100000	0.004968159729746754	1.955889296801543e-49	-7.643994985123816e-54	9.940915086348723e-11	5.595140921699116e-15	0.0000636803412920192	-8.219741491833038e-21	5.2004466848657114e-18	2.758470158479757e-14	2.8130116820611203e-13	8.168660274787419e-14
5200000	0.004968159729746754	1.955889296801543e-49	-7.74182836895678e-54	9.940915086348723e-11	5.595140921699116e-15	0.0000636803412920192	-8.219724042513294e-21	5.200446684865644e-18	2.758470158479757e-14	2.8130116820611203e-13	8.168660274787419e-14
5300000	0.004968159729746754	1.9558892968015435e-49	-7.83966175279103e-54	9.940915086348723e-11	5.595140921699116e-15	0.0000636803412920192	-8.219706593193548e-21	5.2004466848655866e-18	2.758470158479757e-14	2.8130116820611203e-13	8.168660274787419e-14
5400000	0.004968159729746754	1.9558892968015435e-49	-7.937495136626694e-54	9.940915086348723e-11	5.595140921699116e-15	0.0000636803412920192	-8.219689143873803e-21	5.2004466848655396e-18	2.758470158479757e-14	2.8130116820611203e-13	8.168660274787419e-14
5500000	0.004968159729746754	1.9558892968015435e-49	-8.035328520463896e-54	9.940915086348723e-11	5.595140921699116e-15	0.0000636803412920192	-8.219671694554057e-21	5.200446684865504e-18	2.758470158479757e-14	2.8130116820611203e-13	8.168660274787419e-14
5600000	0.004968159729746754	1.9558892968015435e-49	-8.133161904302761e-54	9.940915086348723e-11	5.595140921699116e-15	0.0000636803412920192	-8.219654245234312e-21	5.200446684865481e-18	2.758470158479757e-14	2.8130116820611203e-13	8.168660274787419e-14
5700000	0.004968159729746754	1.9558892968015435e-49	-8.230995288143415e-54	9.940915086348723e-11	5.595140921699116e-15	0.0000636803412920192	-8.219636795914566e-21	5.200446684865471e-18	2.758470158479757e-14	2.8130116820611203e-13	8.168660274787419e-14
5800000	0.004968159729746754	1.9558892968015435e-49	-8.328828671984287e-54	9.940915086348723e-11	5.595140921699116e-15	0.0000636803412920192	-8.21961934659482e-21	5.20044668486547e-18	2.758470158479757e-14	2.8130116820611203e-13	8.168660274787419e-14
5900000	0.004968159729746754	1.9558892968015435e-49	-8.42666205582153e-54	9.940915086348723e-11	5.595140921699116e-15	0.0000636803412920192	-8.219601897275075e-21	5.20044668486547e-18	2.758470158479757e-14	2.8130116820611203e-13	8.168660274787419e-14
6000000	0.004968159729746754	1.9558892968015435e-49	-8.524495439655106e-54	9.940915086348723e-11	5.595140921699116e-15	0.0000636803412920192	-8.219584447955329e-21	5.20044668486547e-18	2.758470158479757e-14	2.8130116820611203e-13	8.168660274787419e-14
6100000	0.004968159729746754	1.9558892968015435e-49	-8.622328823485139e-54	9.940915086348723e-11	5.595140921699116e-15	0.0000636803412920192	-8.219566998635584e-21	5.20044668486547e-18	2.758470158479757e-14	2.8130116820611203e-13	8.168660274787419e-14
6200000	0.004968159729746754	1.9558892968015435e-49	-8.720162207311757e-54	9.940915086348723e-11	5.595140921699116e-15	0.0000636803412920192	-8.219549549315838e-21	5.20044668486547e-18	2.758470158479757e-14	2.8130116820611203e-13	8.168660274787419e-14
6300000	0.004968159729746754	1.9558892968015435e-49	-8.817995591135083e-54	9.940915086348723e-11	5.595140921699116e-15	0.0000636803412920192	-8.219532099996093e-21	5.20044668486547e-18	2.758470158479757e-14	2.8130116820611203e-13	8.168660274787419e-14
6400000	0.004968159729746754	1.9558892968015435e-49	-8.915828974955245e-54	9.940915086348723e-11	5.595140921699116e-15	0.0000636803412920192	-8.219514650676347e-21	5.20044668486547e-18	2.758470158479757e-14	2.8130116820611203e-13	8.168660274787419e-14
6500000	0.004968159729746754	1.9558892968015435e-49	-9.013662358772366e-54	9.940915086348723e-11	5.595140921699116e-15	0.0000636803412920192	-8.219497201356601e-21	5.20044668486547e-18	2.758470158479757e-14	2.8130116820611203e-13	8.168660274787419e-14
6600000	0.004968159729746754	1.9558892968015435e-49	-9.111495742586572e-54	9.940915086348723e-11	5.595140921699116e-15	0.0000636803412920192	-8.219479752036856e-21	5.20044668486547e-18	2.758470158479757e-14	2.8130116820611203e-13	8.168660274787419e-14
6700000	0.004968159729746754	1.9558892968015435e-49	-9.209329126397989e-54	9.940915086348723e-11	5.595140921699116e-15	0.0000636803412920192	-8.21946230271711e-21	5.20044668486547e-18	2.758470158479757e-14	2.8130116820611203e-13	8.168660274787419e-14
6800000	0.004968159729746754	1.9558892968015435e-49	-9.307162510206743e-54	9.940915086348723e-11	5.595140921699116e-15	0.0000636803412920192	-8.219444853397366e-21	5.20044668486547e-18	2.758470158479757e-14	2.8130116820611203e-13	8.168660274787419e-14
6900000	0.004968159729746754	1.9558892968015435e-49	-9.404995894012957e-54	9.940915086348723e-11	5.595140921699116e-15	0.0000636803412920192	-8.21942740407762e-21	5.20044668486547e-18	2.758470158479757e-14	2.8130116820611203e-13	8.168660274787419e-14
7000000	0.004968159729746754	1.9558892968015435e-49	-9.502829277816758e-54	9.940915086348723e-11	5.595140921699116e-15	0.0000636803412920192	-8.219409954757875e-21	5.20044668486547e-18	2.758470158479757e-14	2.8130116820611203e-13	8.168660274787419e-14
7100000	0.004968159729746754	1.9558892968015435e-49	-9.600662661618272e-54	9.940915086348723e-11	5.595140921699116e-15	0.0000636803412920192	-8.219392505438129e-21	5.20044668486547e-18	2.758470158479757e-14	2.8130116820611203e-13	8.168660274787419e-14
7200000	0.004968159729746754	1.9558892968015435e-49	-9.698496045417623e-54	9.940915086348723e-11	5.595140921699116e-15	0.0000636803412920192	-8.219375056118382e-21	5.20044668486547e-18	2.758470158479757e-14	2.8130116820611203e-13	8.168660274787419e-14
7300000	0.004968159729746754	1.9558892968015435e-49	-9.796329429214938e-54	9.940915086348723e-11	5.595140921699116e-15	0.0000636803412920192	-8.219357606798638e-21	5.20044668486547e-18	2.758470158479757e-14	2.8130116820611203e-13	8.168660274787419e-14
7400000	0.004968159729746754	1.9558892968015435e-49	-9.894162813010341e-54	9.940915086348723e-11	5.595140921699116e-15	0.0000636803412920192	-8.219340157478892e-21	5.20044668486547e-18	2.758470158479757e-14	2.8130116820611203e-13	8.168660274787419e-14
7500000	0.004968159729746754	1.9558892968015435e-49	-9.991996196803957e-54	9.940915086348723e-11	5.595140921699116e-15	0.0000636803412920192	-8.219322708159147e-21	5.20044668486547e-18	2.758470158479757e-14	2.8130116820611203e-13	8.168660274787419e-14
7600000	0.004968159729746754	1.9558892968015435e-49	-1.0089829580595913e-53	9.940915086348723e-11	5.595140921699116e-15	0.0000636803412920192	-8.219305258839401e-21	5.20044668486547e-18	2.758470158479757e-14	2.8130116820611203e-13	8.168660274787419e-14
7700000	0.004968159729746754	1.9558892968015435e-49	-1.0187662964386334e-53	9.940915086348723e-11	5.595140921699116e-15	0.0000636803412920192	-8.219287809519656e-21	5.20044668486547e-18	2.758470158479757e-14	2.8130116820611203e-13	8.168660274787419e-14
7800000	0.004968159729746754	1.9558892968015435e-49	-1.0285496348175344e-53	9.940915086348723e-11	5.595140921699116e-15	0.0000636803412920192	-8.21927036019991e-21	5.20044668486547e-18	2.758470158479757e-14	2.8130116820611203e-13	8.168660274787419e-14
7900000	0.004968159729746754	1.9558892968015435e-49	-1.038332973196307e-53	9.940915086348723e-11	5.595140921699116e-15	0.0000636803412920192	-8.219252910880164e-21	5.20044668486547e-18	2.758470158479757e-14	2.8130116820611203e-13	8.168660274787419e-14
8000000	0.004968159729746754	1.9558892968015435e-49	-1.0481163115749636e-53	9.940915086348723e-11	5.595140921699116e-15	0.0000636803412920192	-8.219235461560419e-21	5.20044668486547e-18	2.758470158479757e-14	2.8130116820611203e-13	8.168660274787419e-14
8100000	0.004968159729746754	1.9558892968015435e-49	-1.0578996499535168e-53	9.940915086348723e-11	5.595140921699116e-15	0.0000636803412920192	-8.219218012240673e-21	5.20044668486547e-18	2.758470158479757e-14	2.8130116820611203e-13	8.168660274787419e-14
8200000	0.004968159729746754	1.9558892968015435e-49	-1.0676829883319793e-53	9.940915086348723e-11	5.595140921699116e-15	0.0000636803412920192	-8.219200562920928e-21	5.20044668486547e-18	2.758470158479757e-14	2.8130116820611203e-13	8.168660274787419e-14
8300000	0.004968159729746754	1.9558892968015435e-49	-1.0774663267103635e-53	9.940915086348723e-11	5.595140921699116e-15	0.0000636803412920192	-8.219183113601182e-21	5.20044668486547e-18	2.758470158479757e-14	2.8130116820611203e-13	8.168660274787419e-14
8400000	0.004968159729746754	1.9558892968015435e-49	-1.0872496650886818e-53	9.940915086348723e-11	5.595140921699116e-15	0.0000636803412920192	-8.219165664281438e-21	5.20044668486547e-18	2.758470158479757e-14	2.8130116820611203e-13	8.168660274787419e-14
8500000	0.004968159729746754	1.9558892968015435e-49	-1.097033003466947e-53	9.940915086348723e-11	5.595140921699116e-15	0.0000636803412920192	-8.219148214961691e-21	5.20044668486547e-18	2.758470158479757e-14	2.8130116820611203e-13	8.168660274787419e-14
8600000	0.004968159729746754	1.9558892968015435e-49	-1.1068163418451715e-53	9.940915086348723e-11	5.595140921699116e-15	0.0000636803412920192	-8.219130765641947e-21	5.20044668486547e-18	2.7584701584797574e-14	2.8130116820611203e-13	8.168660274787419e-14
8700000	0.004968159729746754	1.9558892968015435e-49	-1.1165996802233676e-53	9.940915086348723e-11	5.595140921699116e-15	0.0000636803412920192	-8.2191133163222e-21	5.20044668486547e-18	2.7584701584797574e-14	2.8130116820611203e-13	8.168660274787419e-14
8800000	0.004968159729746754	1.9558892968015435e-49	-1.1263830186015482e-53	9.940915086348723e-11	5.595140921699116e-15	0.0000636803412920192	-8.219095867002454e-21	5.20044668486547e-18	2.7584701584797574e-14	2.8130116820611203e-13	8.168660274787419e-14
8900000	0.004968159729746754	1.9558892968015435e-49	-1.136166356979726e-53	9.940915086348723e-11	5.595140921699116e-15	0.0000636803412920192	-8.21907841768271e-21	5.20044668486547e-18	2.7584701584797574e-14	2.81301168206112e-13	8.168660274787419e-14
9000000	0.004968159729746754	1.9558892968015435e-49	-1.1459496953579132e-53	9.940915086348723e-11	5.595140921699116e-15	0.0000636803412920192	-8.219060968362964e-21	5.20044668486547e-18	2.7584701584797574e-14	2.81301168206112e-13	8.168660274787419e-14
9100000	0.004968159729746754	1.9558892968015435e-49	-1.155733033736122e-53	9.940915086348723e-11	5.595140921699116e-15	0.0000636803412920192	-8.219043519043219e-21	5.20044668486547e-18	2.7584701584797574e-14	2.81301168206112e-13	8.168660274787419e-14
9200000	0.004968159729746754	1.9558892968015435e-49	-1.1655163721143658e-53	9.940915086348723e-11	5.595140921699116e-15	0.0000636803412920192	-8.219026069723473e-21	5.20044668486547e-18	2.7584701584797574e-14	2.81301168206112e-13	8.168660274787419e-14
9300000	0.004968159729746754	1.9558892968015435e-49	-1.1752997104926565e-53	9.940915086348723e-11	5.595140921699116e-15	0.0000636803412920192	-8.219008620403728e-21	5.20044668486547e-18	2.7584701584797574e-14	2.81301168206112e-13	8.168660274787419e-14
9400000	0.004968159729746754	1.9558892968015435e-49	-1.1850830488710068e-53	9.940915086348723e-11	5.595140921699116e-15	0.0000636803412920192	-8.218991171083982e-21	5.20044668486547e-18	2.7584701584797574e-14	2.81301168206112e-13	8.168660274787419e-14
9500000	0.004968159729746754	1.9558892968015435e-49	-1.1948663872494295e-53	9.940915086348723e-11	5.595140921699116e-15	0.0000636803412920192	-8.218973721764236e-21	5.20044668486547e-18	2.7584701584797574e-14	2.81301168206112e-13	8.168660274787419e-14
9600000	0.004968159729746754	1.9558892968015435e-49	-1.2046497256279367e-53	9.940915086348723e-11	5.595140921699116e-15	0.0000636803412920192	-8.218956272444491e-21	5.20044668486547e-18	2.7584701584797574e-14	2.81301168206112e-13	8.168660274787419e-14
9700000	0.004968159729746754	1.9558892968015435e-49	-1.214433064006541e-53	9.940915086348723e-11	5.595140921699116e-15	0.0000636803412920192	-8.218938823124745e-21	5.20044668486547e-18	2.7584701584797574e-14	2.81301168206112e-13	8.168660274787419e-14
9800000	0.004968159729746754	1.9558892968015435e-49	-1.2242164023852554e-53	9.940915086348723e-11	5.595140921699116e-15	0.0000636803412920192	-8.218921373805e-21	5.20044668486547e-18	2.7584701584797574e-14	2.81301168206112e-13	8.168660274787419e-14
9900000	0.004968159729746754	1.9558892968015435e-49	-1.2339997407640918e-53	9.940915086348723e-11	5.595140921699116e-15	0.0000636803412920192	-8.218903924485254e-21	5.20044668486547e-18	2.7584701584797574e-14	2.81301168206112e-13	8.168660274787419e-14
10000000	0.004968159729746754	1.9558892968015435e-49	-1.2437830791430634e-53	9.940915086348723e-11	5.595140921699116e-15	0.0000636803412920192	-8.21888647516551e-21	5.20044668486547e-18	2.7584701584797574e-14	2.81301168206112e-13	8.168660274787419e-14
10100000	0.004968159729746754	1.9558892968015435e-49	-1.2535664175221823e-53	9.940915086348723e-11	5.595140921699116e-15	0.0000636803412920192	-8.218869025845763e-21	5.20044668486547e-18	2.7584701584797574e-14	2.81301168206112e-13	8.168660274787419e-14
10200000	0.004968159729746754	1.9558892968015435e-49	-1.263349755901461e-53	9.940915086348723e-11	5.595140921699116e-15	0.0000636803412920192	-8.218851576526017e-21	5.20044668486547e-18	2.7584701584797574e-14	2.81301168206112e-13	8.168660274787419e-14
10300000	0.004968159729746754	1.9558892968015435e-49	-1.2731330942809123e-53	9.940915086348723e-11	5.595140921699116e-15	0.0000636803412920192	-8.218834127206273e-21	5.20044668486547e-18	2.7584701584797574e-14	2.81301168206112e-13	8.168660274787419e-14
10400000	0.004968159729746754	1.9558892968015435e-49	-1.2829164326605395e-53	9.940915086348723e-11	5.595140921699116e-15	0.0000636803412920192	-8.218816677886526e-21	5.20044668486547e-18	2.7584701584797574e-14	2.81301168206112e-13	8.168660274787419e-14
10500000	0.004968159729746754	1.9558892968015435e-49	-1.2926997710401607e-53	9.940915086348723e-11	5.595140921699116e-15	0.0000636803412920192	-8.218799228566782e-21	5.20044668486547e-18	2.7584701584797574e-14	2.81301168206112e-13	8.168660274787419e-14
10600000	0.004968159729746754	1.9558892968015435e-49	-1.3024831094196989e-53	9.940915086348723e-11	5.595140921699116e-15	0.0000636803412920192	-8.218781779247036e-21	5.20044668486547e-18	2.7584701584797574e-14	2.81301168206112e-13	8.168660274787419e-14
10700000	0.004968159729746754	1.9558892968015435e-49	-1.3122664477991561e-53	9.940915086348723e-11	5.595140921699116e-15	0.0000636803412920192	-8.218764329927291e-21	5.20044668486547e-18	2.7584701584797574e-14	2.81301168206112e-13	8.168660274787419e-14
10800000	0.004968159729746754	1.9558892968015435e-49	-1.3220497861785332e-53	9.940915086348723e-11	5.595140921699116e-15	0.0000636803412920192	-8.218746880607545e-21	5.20044668486547e-18	2.7584701584797574e-14	2.81301168206112e-13	8.168660274787419e-14
10900000	0.004968159729746754	1.9558892968015435e-49	-1.3318331245578317e-53	9.940915086348723e-11	5.595140921699116e-15	0.0000636803412920192	-8.2187294312878e-21	5.20044668486547e-18	2.7584701584797574e-14	2.81301168206112e-13	8.168660274787419e-14
11000000	0.004968159729746754	1.9558892968015435e-49	-1.3416164629370525e-53	9.940915086348723e-11	5.595140921699116e-15	0.0000636803412920192	-8.218711981968054e-21	5.20044668486547e-18	2.7584701584797574e-14	2.81301168206112e-13	8.168660274787419e-14
11100000	0.004968159729746754	1.9558892968015435e-49	-1.351399801316197e-53	9.940915086348723e-11	5.595140921699116e-15	0.0000636803412920192	-8.218694532648308e-21	5.20044668486547e-18	2.7584701584797574e-14	2.81301168206112e-13	8.168660274787419e-14
11200000	0.004968159729746754	1.9558892968015435e-49	-1.3611831396952667e-53	9.940915086348723e-11	5.595140921699116e-15	0.0000636803412920192	-8.218677083328563e-21	5.20044668486547e-18	2.7584701584797574e-14	2.81301168206112e-13	8.168660274787419e-14
11300000	0.004968159729746754	1.9558892968015435e-49	-1.3709664780742627e-53	9.940915086348723e-11	5.595140921699116e-15	0.0000636803412920192	-8.218659634008817e-21	5.20044668486547e-18	2.7584701584797574e-14	2.81301168206112e-13	8.168660274787419e-14
11400000	0.004968159729746754	1.9558892968015435e-49	-1.3807498164531863e-53	9.940915086348723e-11	5.595140921699116e-15	0.0000636803412920192	-8.218642184689072e-21	5.20044668486547e-18	2.7584701584797574e-14	2.81301168206112e-13	8.168660274787419e-14
11500000	0.004968159729746754	1.9558892968015435e-49	-1.3905331548320387e-53	9.940915086348723e-11	5.595140921699116e-15	0.0000636803412920192	-8.218624735369326e-21	5.20044668486547e-18	2.7584701584797574e-14	2.81301168206112e-13	8.168660274787419e-14
11600000	0.004968159729746754	1.9558892968015435e-49	-1.4003164932108212e-53	9.940915086348723e-11	5.595140921699116e-15	0.0000636803412920192	-8.218607286049582e-21	5.20044668486547e-18	2.7584701584797574e-14	2.81301168206112e-13	8.168660274787419e-14
11700000	0.004968159729746754	1.9558892968015435e-49	-1.4100998315895348e-53	9.940915086348723e-11	5.595140921699116e-15	0.0000636803412920192	-8.218589836729835e-21	5.20044668486547e-18	2.7584701584797574e-14	2.81301168206112e-13	8.168660274787419e-14
11800000	0.004968159729746754	1.9558892968015435e-49	-1.4198831699681811e-53	9.940915086348723e-11	5.595140921699116e-15	0.0000636803412920192	-8.218572387410089e-21	5.20044668486547e-18	2.7584701584797574e-14	2.81301168206112e-13	8.168660274787419e-14
11900000	0.004968159729746754	1.9558892968015435e-49	-1.4296665083467614e-53	9.940915086348723e-11	5.595140921699116e-15	0.0000636803412920192	-8.218554938090345e-21	5.20044668486547e-18	2.7584701584797574e-14	2.81301168206112e-13	8.168660274787419e-14
12000000	0.004968159729746754	1.9558892968015435e-49	-1.4394498467252768e-53	9.940915086348723e-11	5.595140921699116e-15	0.0000636803412920192	-8.218537488770598e-21	5.20044668486547e-18	2.7584701584797574e-14	2.81301168206112e-13	8.168660274787419e-14
12100000	0.004968159729746754	1.9558892968015435e-49	-1.4492331851037286e-53	9.940915086348723e-11	5.595140921699116e-15	0.0000636803412920192	-8.218520039450854e-21	5.20044668486547e-18	2.7584701584797574e-14	2.81301168206112e-13	8.168660274787419e-14
12200000	0.004968159729746754	1.9558892968015435e-49	-1.459016523482118e-53	9.940915086348723e-11	5.595140921699116e-15	0.0000636803412920192	-8.218502590131108e-21	5.20044668486547e-18	2.7584701584797574e-14	2.81301168206112e-13	8.168660274787419e-14
12300000	0.004968159729746754	1.9558892968015435e-49	-1.4687998618604464e-53	9.940915086348723e-11	5.595140921699116e-15	0.0000636803412920192	-8.218485140811363e-21	5.20044668486547e-18	2.7584701584797574e-14	2.81301168206112e-13	8.168660274787419e-14
12400000	0.004968159729746754	1.9558892968015435e-49	-1.4785832002387151e-53	9.940915086348723e-11	5.595140921699116e-15	0.0000636803412920192	-8.218467691491617e-21	5.20044668486547e-18	2.7584701584797574e-14	2.81301168206112e-13	8.168660274787419e-14
12500000	0.004968159729746754	1.9558892968015435e-49	-1.488366538616925e-53	9.940915086348723e-11	5.595140921699116e-15	0.0000636803412920192	-8.218450242171872e-21	5.20044668486547e-18	2.7584701584797574e-14	2.81301168206112e-13	8.168660274787419e-14
12600000	0.004968159729746754	1.9558892968015435e-49	-1.4981498769950778e-53	9.940915086348723e-11	5.595140921699116e-15	0.0000636803412920192	-8.218432792852126e-21	5.20044668486547e-18	2.7584701584797574e-14	2.81301168206112e-13	8.168660274787419e-14
12700000	0.004968159729746754	1.9558892968015435e-49	-1.507933215373174e-53	9.940915086348723e-11	5.595140921699116e-15	0.0000636803412920192	-8.21841534353238e-21	5.20044668486547e-18	2.7584701584797574e-14	2.81301168206112e-13	8.168660274787419e-14
12800000	0.004968159729746754	1.9558892968015435e-49	-1.517716553751216e-53	9.940915086348723e-11	5.595140921699116e-15	0.0000636803412920192	-8.218397894212635e-21	5.20044668486547e-18	2.7584701584797574e-14	2.81301168206112e-13	8.168660274787419e-14
12900000	0.004968159729746754	1.9558892968015435e-49	-1.5274998921292042e-53	9.940915086348723e-11	5.595140921699116e-15	0.0000636803412920192	-8.218380444892889e-21	5.20044668486547e-18	2.7584701584797574e-14	2.81301168206112e-13	8.168660274787419e-14
13000000	0.004968159729746754	1.9558892968015435e-49	-1.5372832305071405e-53	9.940915086348723e-11	5.595140921699116e-15	0.0000636803412920192	-8.218362995573144e-21	5.20044668486547e-18	2.7584701584797574e-14	2.81301168206112e-13	8.168660274787419e-14
13100000	0.004968159729746754	1.9558892968015435e-49	-1.5470665688850257e-53	9.940915086348723e-11	5.595140921699116e-15	0.0000636803412920192	-8.218345546253398e-21	5.20044668486547e-18	2.7584701584797574e-14	2.81301168206112e-13	8.168660274787419e-14
13200000	0.004968159729746754	1.9558892968015435e-49	-1.556849907262861e-53	9.940915086348723e-11	5.595140921699116e-15	0.0000636803412920192	-8.218328096933653e-21	5.20044668486547e-18	2.7584701584797574e-14	2.81301168206112e-13	8.168660274787419e-14
13300000	0.004968159729746754	1.9558892968015435e-49	-1.566633245640648e-53	9.940915086348723e-11	5.595140921699116e-15	0.0000636803412920192	-8.218310647613907e-21	5.20044668486547e-18	2.7584701584797574e-14	2.81301168206112e-13	8.168660274787419e-14
13400000	0.004968159729746754	1.9558892968015435e-49	-1.5764165840183876e-53	9.940915086348723e-11	5.595140921699116e-15	0.0000636803412920192	-8.218293198294163e-21	5.20044668486547e-18	2.7584701584797574e-14	2.81301168206112e-13	8.168660274787419e-14
13500000	0.004968159729746754	1.9558892968015435e-49	-1.5861999223960811e-53	9.940915086348723e-11	5.595140921699116e-15	0.0000636803412920192	-8.218275748974416e-21	5.20044668486547e-18	2.7584701584797574e-14	2.81301168206112e-13	8.168660274787419e-14
13600000	0.004968159729746754	1.9558892968015435e-49	-1.5959832607737302e-53	9.940915086348723e-11	5.595140921699116e-15	0.0000636803412920192	-8.21825829965467e-21	5.20044668486547e-18	2.7584701584797574e-14	2.81301168206112e-13	8.168660274787419e-14
13700000	0.004968159729746754	1.9558892968015435e-49	-1.6057665991513359e-53	9.940915086348723e-11	5.595140921699116e-15	0.0000636803412920192	-8.218240850334926e-21	5.20044668486547e-18	2.7584701584797574e-14	2.81301168206112e-13	8.168660274787419e-14
13800000	0.004968159729746754	1.9558892968015435e-49	-1.6155499375288994e-53	9.940915086348723e-11	5.595140921699116e-15	0.0000636803412920192	-8.21822340101518e-21	5.20044668486547e-18	2.7584701584797574e-14	2.81301168206112e-13	8.168660274787419e-14
13900000	0.004968159729746754	1.9558892968015435e-49	-1.625333275906422e-53	9.940915086348723e-11	5.595140921699116e-15	0.0000636803412920192	-8.218205951695435e-21	5.20044668486547e-18	2.7584701584797574e-14	2.81301168206112e-13	8.168660274787419e-14
14000000	0.004968159729746754	1.9558892968015435e-49	-1.635116614283905e-53	9.940915086348723e-11	5.595140921699116e-15	0.0000636803412920192	-8.218188502375689e-21	5.20044668486547e-18	2.7584701584797574e-14	2.81301168206112e-13	8.168660274787419e-14
14100000	0.004968159729746754	1.9558892968015435e-49	-1.6448999526613492e-53	9.940915086348723e-11	5.595140921699116e-15	0.0000636803412920192	-8.218171053055944e-21	5.20044668486547e-18	2.7584701584797574e-14	2.81301168206112e-13	8.168660274787419e-14
14200000	0.004968159729746754	1.9558892968015435e-49	-1.654683291038757e-53	9.940915086348723e-11	5.595140921699116e-15	0.0000636803412920192	-8.218153603736198e-21	5.20044668486547e-18	2.7584701584797574e-14	2.81301168206112e-13	8.168660274787419e-14
14300000	0.004968159729746754	1.9558892968015435e-49	-1.6644666294161285e-53	9.940915086348723e-11	5.595140921699116e-15	0.0000636803412920192	-8.218136154416452e-21	5.20044668486547e-18	2.7584701584797574e-14	2.81301168206112e-13	8.168660274787419e-14
14400000	0.004968159729746754	1.9558892968015435e-49	-1.6742499677934653e-53	9.940915086348723e-11	5.595140921699116e-15	0.0000636803412920192	-8.218118705096707e-21	5.20044668486547e-18	2.7584701584797574e-14	2.81301168206112e-13	8.168660274787419e-14
14500000	0.004968159729746754	1.9558892968015435e-49	-1.6840333061707691e-53	9.940915086348723e-11	5.595140921699116e-15	0.0000636803412920192	-8.218101255776961e-21	5.20044668486547e-18	2.7584701584797574e-14	2.81301168206112e-13	8.168660274787419e-14
14600000	0.004968159729746754	1.9558892968015435e-49	-1.6938166445480408e-53	9.940915086348723e-11	5.595140921699116e-15	0.0000636803412920192	-8.218083806457216e-21	5.20044668486547e-18	2.7584701584797574e-14	2.81301168206112e-13	8.168660274787419e-14
14700000	0.004968159729746754	1.9558892968015435e-49	-1.7035999829252816e-53	9.940915086348723e-11	5.595140921699116e-15	0.0000636803412920192	-8.21806635713747e-21	5.20044668486547e-18	2.7584701584797574e-14	2.81301168206112e-13	8.168660274787419e-14
14800000	0.004968159729746754	1.9558892968015435e-49	-1.713383321302493e-53	9.940915086348723e-11	5.595140921699116e-15	0.0000636803412920192	-8.218048907817725e-21	5.20044668486547e-18	2.7584701584797574e-14	2.81301168206112e-13	8.168660274787419e-14
14900000	0.004968159729746754	1.9558892968015435e-49	-1.7231666596796758e-53	9.940915086348723e-11	5.595140921699116e-15	0.0000636803412920192	-8.218031458497979e-21	5.20044668486547e-18	2.7584701584797574e-14	2.81301168206112e-13	8.168660274787419e-14
15000000	0.004968159729746754	1.9558892968015435e-49	-1.7329499980568317e-53	9.940915086348723e-11	5.595140921699116e-15	0.0000636803412920192	-8.218014009178235e-21	5.20044668486547e-18	2.7584701584797574e-14	2.81301168206112e-13	8.168660274787419e-14
15100000	0.004968159729746754	1.9558892968015435e-49	-1.742733336433962e-53	9.940915086348723e-11	5.595140921699116e-15	0.0000636803412920192	-8.217996559858488e-21	5.20044668486547e-18	2.7584701584797574e-14	2.81301168206112e-13	8.168660274787419e-14
15200000	0.004968159729746754	1.9558892968015435e-49	-1.7525166748110676e-53	9.940915086348723e-11	5.595140921699116e-15	0.0000636803412920192	-8.217979110538742e-21	5.20044668486547e-18	2.7584701584797574e-14	2.81301168206112e-13	8.168660274787419e-14
15300000	0.004968159729746754	1.9558892968015435e-49	-1.7623000131881503e-53	9.940915086348723e-11	5.595140921699116e-15	0.0000636803412920192	-8.217961661218998e-21	5.20044668486547e-18	2.7584701584797574e-14	2.81301168206112e-13	8.168660274787419e-14
15400000	0.004968159729746754	1.9558892968015435e-49	-1.7720833515652107e-53	9.940915086348723e-11	5.595140921699116e-15	0.0000636803412920192	-8.217944211899251e-21	5.200446684865471e-18	2.7584701584797574e-14	2.81301168206112e-13	8.168660274787419e-14
15500000	0.004968159729746754	1.9558892968015435e-49	-1.7818666899422505e-53	9.940915086348723e-11	5.595140921699116e-15	0.0000636803412920192	-8.217926762579507e-21	5.200446684865471e-18	2.7584701584797574e-14	2.81301168206112e-13	8.168660274787419e-14
15600000	0.004968159729746754	1.9558892968015435e-49	-1.7916500283192708e-53	9.940915086348723e-11	5.595140921699116e-15	0.0000636803412920192	-8.21790931325976e-21	5.200446684865471e-18	2.7584701584797574e-14	2.81301168206112e-13	8.168660274787419e-14
15700000	0.004968159729746754	1.9558892968015435e-49	-1.8014333666962728e-53	9.940915086348723e-11	5.595140921699116e-15	0.0000636803412920192	-8.217891863940016e-21	5.200446684865471e-18	2.7584701584797574e-14	2.81301168206112e-13	8.168660274787419e-14
15800000	0.004968159729746754	1.9558892968015435e-49	-1.8112167050732582e-53	9.940915086348723e-11	5.595140921699116e-15	0.0000636803412920192	-8.21787441462027e-21	5.200446684865471e-18	2.7584701584797574e-14	2.81301168206112e-13	8.168660274787419e-14
15900000	0.004968159729746754	1.9558892968015435e-49	-1.8210000434502277e-53	9.940915086348723e-11	5.595140921699116e-15	0.0000636803412920192	-8.217856965300525e-21	5.200446684865471e-18	2.7584701584797574e-14	2.81301168206112e-13	8.168660274787419e-14
16000000	0.004968159729746754	1.9558892968015435e-49	-1.830783381827183e-53	9.940915086348723e-11	5.595140921699116e-15	0.0000636803412920192	-8.217839515980779e-21	5.200446684865471e-18	2.7584701584797574e-14	2.81301168206112e-13	8.168660274787419e-14
16100000	0.004968159729746754	1.9558892968015435e-49	-1.840566720204125e-53	9.940915086348723e-11	5.595140921699116e-15	0.0000636803412920192	-8.217822066661033e-21	5.200446684865471e-18	2.7584701584797574e-14	2.81301168206112e-13	8.168660274787419e-14
16200000	0.004968159729746754	1.9558892968015435e-49	-1.850350058581055e-53	9.940915086348723e-11	5.595140921699116e-15	0.0000636803412920192	-8.217804617341288e-21	5.200446684865471e-18	2.7584701584797574e-14	2.81301168206112e-13	8.168660274787419e-14
16300000	0.004968159729746754	1.9558892968015435e-49	-1.8601333969579745e-53	9.940915086348723e-11	5.595140921699116e-15	0.0000636803412920192	-8.217787168021542e-21	5.200446684865471e-18	2.7584701584797574e-14	2.81301168206112e-13	8.168660274787419e-14
16400000	0.004968159729746754	1.9558892968015435e-49	-1.8699167353348848e-53	9.940915086348723e-11	5.595140921699116e-15	0.0000636803412920192	-8.217769718701797e-21	5.200446684865471e-18	2.7584701584797574e-14	2.81301168206112e-13	8.168660274787419e-14
16500000	0.004968159729746754	1.9558892968015435e-49	-1.8797000737117869e-53	9.940915086348723e-11	5.595140921699116e-15	0.0000636803412920192	-8.217752269382051e-21	5.200446684865471e-18	2.7584701584797574e-14	2.81301168206112e-13	8.168660274787419e-14
16600000	0.004968159729746754	1.9558892968015435e-49	-1.889483412088682e-53	9.940915086348723e-11	5.595140921699116e-15	0.0000636803412920192	-8.217734820062307e-21	5.200446684865471e-18	2.7584701584797574e-14	2.81301168206112e-13	8.168660274787419e-14
16700000	0.004968159729746754	1.9558892968015435e-49	-1.8992667504655716e-53	9.940915086348723e-11	5.595140921699116e-15	0.0000636803412920192	-8.21771737074256e-21	5.200446684865471e-18	2.7584701584797574e-14	2.81301168206112e-13	8.168660274787419e-14
16800000	0.004968159729746754	1.9558892968015435e-49	-1.909050088842457e-53	9.940915086348723e-11	5.595140921699116e-15	0.0000636803412920192	-8.217699921422816e-21	5.200446684865471e-18	2.7584701584797574e-14	2.81301168206112e-13	8.168660274787419e-14
16900000	0.004968159729746754	1.9558892968015435e-49	-1.9188334272193394e-53	9.940915086348723e-11	5.595140921699116e-15	0.0000636803412920192	-8.21768247210307e-21	5.200446684865471e-18	2.7584701584797574e-14	2.81301168206112e-13	8.168660274787419e-14
17000000	0.004968159729746754	1.9558892968015435e-49	-1.92861676559622e-53	9.940915086348723e-11	5.595140921699116e-15	0.0000636803412920192	-8.217665022783323e-21	5.200446684865471e-18	2.7584701584797574e-14	2.81301168206112e-13	8.168660274787419e-14
17100000	0.004968159729746754	1.9558892968015435e-49	-1.9384001039730998e-53	9.940915086348723e-11	5.595140921699116e-15	0.0000636803412920192	-8.217647573463579e-21	5.200446684865471e-18	2.758470158479757e-14	2.81301168206112e-13	8.168660274787419e-14
17200000	0.004968159729746754	1.9558892968015435e-49	-1.9481834423499808e-53	9.940915086348723e-11	5.595140921699116e-15	0.0000636803412920192	-8.217630124143833e-21	5.200446684865471e-18	2.758470158479757e-14	2.81301168206112e-13	8.168660274787419e-14
17300000	0.004968159729746754	1.9558892968015435e-49	-1.9579667807268634e-53	9.940915086348723e-11	5.595140921699116e-15	0.0000636803412920192	-8.217612674824088e-21	5.200446684865471e-18	2.758470158479757e-14	2.81301168206112e-13	8.168660274787419e-14
17400000	0.004968159729746754	1.9558892968015435e-49	-1.9677501191037493e-53	9.940915086348723e-11	5.595140921699116e-15	0.0000636803412920192	-8.217595225504342e-21	5.200446684865471e-18	2.758470158479757e-14	2.81301168206112e-13	8.168660274787419e-14
17500000	0.004968159729746754	1.9558892968015435e-49	-1.97753345748064e-53	9.940915086348723e-11	5.595140921699116e-15	0.0000636803412920192	-8.217577776184597e-21	5.200446684865471e-18	2.758470158479757e-14	2.81301168206112e-13	8.168660274787419e-14
17600000	0.004968159729746754	1.9558892968015435e-49	-1.9873167958575363e-53	9.940915086348723e-11	5.595140921699116e-15	0.0000636803412920192	-8.217560326864851e-21	5.200446684865471e-18	2.758470158479757e-14	2.81301168206112e-13	8.168660274787419e-14
17700000	0.004968159729746754	1.9558892968015435e-49	-1.9971001342344396e-53	9.940915086348723e-11	5.595140921699116e-15	0.0000636803412920192	-8.217542877545105e-21	5.200446684865471e-18	2.758470158479757e-14	2.81301168206112e-13	8.168660274787419e-14
17800000	0.004968159729746754	1.9558892968015435e-49	-2.0068834726113512e-53	9.940915086348723e-11	5.595140921699116e-15	0.0000636803412920192	-8.21752542822536e-21	5.200446684865471e-18	2.758470158479757e-14	2.81301168206112e-13	8.168660274787419e-14
17900000	0.004968159729746754	1.9558892968015435e-49	-2.0166668109882725e-53	9.940915086348723e-11	5.595140921699116e-15	0.0000636803412920192	-8.217507978905614e-21	5.200446684865471e-18	2.758470158479757e-14	2.81301168206112e-13	8.168660274787419e-14
18000000	0.004968159729746754	1.9558892968015435e-49	-2.0264501493652045e-53	9.940915086348723e-11	5.595140921699116e-15	0.0000636803412920192	-8.21749052958587e-21	5.200446684865471e-18	2.758470158479757e-14	2.81301168206112e-13	8.168660274787419e-14
18100000	0.004968159729746754	1.9558892968015435e-49	-2.0362334877421486e-53	9.940915086348723e-11	5.595140921699116e-15	0.0000636803412920192	-8.217473080266123e-21	5.200446684865471e-18	2.758470158479757e-14	2.81301168206112e-13	8.168660274787419e-14
18200000	0.004968159729746754	1.9558892968015435e-49	-2.046016826119106e-53	9.940915086348723e-11	5.595140921699116e-15	0.0000636803412920192	-8.217455630946378e-21	5.200446684865471e-18	2.758470158479757e-14	2.81301168206112e-13	8.168660274787419e-14
18300000	0.004968159729746754	1.9558892968015435e-49	-2.0558001644960782e-53	9.940915086348723e-11	5.595140921699116e-15	0.0000636803412920192	-8.217438181626632e-21	5.200446684865471e-18	2.758470158479757e-14	2.81301168206112e-13	8.168660274787419e-14
18400000	0.004968159729746754	1.9558892968015435e-49	-2.0655835028730663e-53	9.940915086348723e-11	5.595140921699116e-15	0.0000636803412920192	-8.217420732306888e-21	5.200446684865471e-18	2.758470158479757e-14	2.81301168206112e-13	8.168660274787419e-14
18500000	0.004968159729746754	1.9558892968015435e-49	-2.0753668412500714e-53	9.940915086348723e-11	5.595140921699116e-15	0.0000636803412920192	-8.217403282987142e-21	5.200446684865471e-18	2.758470158479757e-14	2.81301168206112e-13	8.168660274787419e-14
18600000	0.004968159729746754	1.9558892968015435e-49	-2.085150179627095e-53	9.940915086348723e-11	5.595140921699116e-15	0.0000636803412920192	-8.217385833667395e-21	5.200446684865471e-18	2.758470158479757e-14	2.81301168206112e-13	8.168660274787419e-14
18700000	0.004968159729746754	1.9558892968015435e-49	-2.094933518004138e-53	9.940915086348723e-11	5.595140921699116e-15	0.0000636803412920192	-8.21736838434765e-21	5.200446684865471e-18	2.758470158479757e-14	2.81301168206112e-13	8.168660274787419e-14
18800000	0.004968159729746754	1.9558892968015435e-49	-2.104716856381202e-53	9.940915086348723e-11	5.595140921699116e-15	0.0000636803412920192	-8.217350935027905e-21	5.200446684865471e-18	2.758470158479757e-14	2.81301168206112e-13	8.168660274787419e-14
18900000	0.004968159729746754	1.9558892968015435e-49	-2.1145001947582885e-53	9.940915086348723e-11	5.595140921699116e-15	0.0000636803412920192	-8.21733348570816e-21	5.200446684865471e-18	2.758470158479757e-14	2.81301168206112e-13	8.168660274787419e-14
19000000	0.004968159729746754	1.9558892968015435e-49	-2.1242835331353986e-53	9.940915086348723e-11	5.595140921699116e-15	0.0000636803412920192	-8.217316036388414e-21	5.200446684865471e-18	2.758470158479757e-14	2.81301168206112e-13	8.168660274787419e-14
19100000	0.004968159729746754	1.9558892968015435e-49	-2.1340668715125328e-53	9.940915086348723e-11	5.595140921699116e-15	0.0000636803412920192	-8.217298587068669e-21	5.200446684865471e-18	2.758470158479757e-14	2.81301168206112e-13	8.168660274787419e-14
19200000	0.004968159729746754	1.9558892968015435e-49	-2.1438502098896933e-53	9.940915086348723e-11	5.595140921699116e-15	0.0000636803412920192	-8.217281137748923e-21	5.200446684865471e-18	2.758470158479757e-14	2.81301168206112e-13	8.168660274787419e-14
19300000	0.004968159729746754	1.9558892968015435e-49	-2.153633548266881e-53	9.940915086348723e-11	5.595140921699116e-15	0.0000636803412920192	-8.217263688429178e-21	5.200446684865471e-18	2.758470158479757e-14	2.81301168206112e-13	8.168660274787419e-14
19400000	0.004968159729746754	1.9558892968015435e-49	-2.163416886644097e-53	9.940915086348723e-11	5.595140921699116e-15	0.0000636803412920192	-8.217246239109432e-21	5.200446684865471e-18	2.758470158479757e-14	2.81301168206112e-13	8.168660274787419e-14
19500000	0.004968159729746754	1.9558892968015435e-49	-2.173200225021343e-53	9.940915086348723e-11	5.595140921699116e-15	0.0000636803412920192	-8.217228789789686e-21	5.200446684865471e-18	2.758470158479757e-14	2.81301168206112e-13	8.168660274787419e-14
19600000	0.004968159729746754	1.9558892968015435e-49	-2.18298356339862e-53	9.940915086348723e-11	5.595140921699116e-15	0.0000636803412920192	-8.217211340469941e-21	5.200446684865471e-18	2.758470158479757e-14	2.81301168206112e-13	8.168660274787419e-14
19700000	0.004968159729746754	1.9558892968015435e-49	-2.1927669017759293e-53	9.940915086348723e-11	5.595140921699116e-15	0.0000636803412920192	-8.217193891150195e-21	5.200446684865471e-18	2.758470158479757e-14	2.81301168206112e-13	8.168660274787419e-14
19800000	0.004968159729746754	1.9558892968015435e-49	-2.202550240153272e-53	9.940915086348723e-11	5.595140921699116e-15	0.0000636803412920192	-8.21717644183045e-21	5.200446684865471e-18	2.758470158479757e-14	2.81301168206112e-13	8.168660274787419e-14
19900000	0.004968159729746754	1.9558892968015435e-49	-2.2123335785306497e-53	9.940915086348723e-11	5.595140921699116e-15	0.0000636803412920192	-8.217158992510704e-21	5.200446684865471e-18	2.758470158479757e-14	2.81301168206112e-13	8.168660274787419e-14
20000000	0.004968159729746754	1.9558892968015435e-49	-2.2221169169080634e-53	9.940915086348723e-11	5.595140921699116e-15	0.0000636803412920192	-8.21714154319096e-21	5.200446684865471e-18	2.758470158479757e-14	2.81301168206112e-13	8.168660274787419e-14
20100000	0.004968159729746754	1.9558892968015435e-49	-2.2319002552855143e-53	9.940915086348723e-11	5.595140921699116e-15	0.0000636803412920192	-8.217124093871213e-21	5.200446684865471e-18	2.758470158479757e-14	2.81301168206112e-13	8.168660274787419e-14
20200000	0.004968159729746754	1.9558892968015435e-49	-2.241683593663004e-53	9.940915086348723e-11	5.595140921699116e-15	0.0000636803412920192	-8.217106644551467e-21	5.200446684865471e-18	2.758470158479757e-14	2.81301168206112e-13	8.168660274787419e-14
20300000	0.004968159729746754	1.9558892968015435e-49	-2.2514669320405332e-53	9.940915086348723e-11	5.595140921699116e-15	0.0000636803412920192	-8.217089195231723e-21	5.200446684865471e-18	2.758470158479757e-14	2.81301168206112e-13	8.168660274787419e-14
20400000	0.004968159729746754	1.9558892968015435e-49	-2.2612502704180995e-53	9.940915086348723e-11	5.595140921699116e-15	0.0000636803412920192	-8.217071745911976e-21	5.200446684865471e-18	2.758470158479757e-14	2.81301168206112e-13	8.168660274787419e-14
20500000	0.004968159729746754	1.9558892968015435e-49	-2.271033608795618e-53	9.940915086348723e-11	5.595140921699116e-15	0.0000636803412920192	-8.217054296592232e-21	5.200446684865471e-18	2.758470158479757e-14	2.81301168206112e-13	8.168660274787419e-14
20600000	0.004968159729746754	1.9558892968015435e-49	-2.2808169471730536e-53	9.940915086348723e-11	5.595140921699116e-15	0.0000636803412920192	-8.217036847272486e-21	5.200446684865471e-18	2.758470158479757e-14	2.81301168206112e-13	8.168660274787419e-14
20700000	0.004968159729746754	1.9558892968015435e-49	-2.2906002855504075e-53	9.940915086348723e-11	5.595140921699116e-15	0.0000636803412920192	-8.217019397952741e-21	5.200446684865471e-18	2.758470158479757e-14	2.81301168206112e-13	8.168660274787419e-14
20800000	0.004968159729746754	1.9558892968015435e-49	-2.300383623927682e-53	9.940915086348723e-11	5.595140921699116e-15	0.0000636803412920192	-8.217001948632995e-21	5.200446684865471e-18	2.758470158479757e-14	2.81301168206112e-13	8.168660274787419e-14
20900000	0.004968159729746754	1.9558892968015435e-49	-2.3101669623048775e-53	9.940915086348723e-11	5.595140921699116e-15	0.0000636803412920192	-8.21698449931325e-21	5.200446684865471e-18	2.758470158479757e-14	2.81301168206112e-13	8.168660274787419e-14
21000000	0.004968159729746754	1.9558892968015435e-49	-2.3199503006819954e-53	9.940915086348723e-11	5.595140921699116e-15	0.0000636803412920192	-8.216967049993504e-21	5.200446684865471e-18	2.758470158479757e-14	2.81301168206112e-13	8.168660274787419e-14
21100000	0.004968159729746754	1.9558892968015435e-49	-2.3297336390590373e-53	9.940915086348723e-11	5.595140921699116e-15	0.0000636803412920192	-8.216949600673758e-21	5.200446684865471e-18	2.758470158479757e-14	2.81301168206112e-13	8.168660274787419e-14
21200000	0.004968159729746754	1.9558892968015435e-49	-2.3395169774360046e-53	9.940915086348723e-11	5.595140921699116e-15	0.0000636803412920192	-8.216932151354013e-21	5.200446684865471e-18	2.758470158479757e-14	2.81301168206112e-13	8.168660274787419e-14
21300000	0.004968159729746754	1.9558892968015435e-49	-2.3493003158128976e-53	9.940915086348723e-11	5.595140921699116e-15	0.0000636803412920192	-8.216914702034267e-21	5.200446684865471e-18	2.758470158479757e-14	2.81301168206112e-13	8.168660274787419e-14
21400000	0.004968159729746754	1.9558892968015435e-49	-2.3590836541897184e-53	9.940915086348723e-11	5.595140921699116e-15	0.0000636803412920192	-8.216897252714522e-21	5.200446684865471e-18	2.758470158479757e-14	2.81301168206112e-13	8.168660274787419e-14
21500000	0.004968159729746754	1.9558892968015435e-49	-2.3688669925664677e-53	9.940915086348723e-11	5.595140921699116e-15	0.0000636803412920192	-8.216879803394776e-21	5.200446684865471e-18	2.758470158479757e-14	2.81301168206112e-13	8.168660274787419e-14
21600000	0.004968159729746754	1.9558892968015435e-49	-2.3786503309431475e-53	9.940915086348723e-11	5.595140921699116e-15	0.0000636803412920192	-8.216862354075032e-21	5.200446684865471e-18	2.758470158479757e-14	2.81301168206112e-13	8.168660274787419e-14
21700000	0.004968159729746754	1.9558892968015435e-49	-2.388433669319758e-53	9.940915086348723e-11	5.595140921699116e-15	0.0000636803412920192	-8.216844904755285e-21	5.200446684865471e-18	2.758470158479757e-14	2.81301168206112e-13	8.168660274787419e-14
21800000	0.004968159729746754	1.9558892968015435e-49	-2.3982170076963016e-53	9.940915086348723e-11	5.595140921699116e-15	0.0000636803412920192	-8.21682745543554e-21	5.200446684865471e-18	2.758470158479757e-14	2.81301168206112e-13	8.168660274787419e-14
21900000	0.004968159729746754	1.9558892968015435e-49	-2.4080003460727793e-53	9.940915086348723e-11	5.595140921699116e-15	0.0000636803412920192	-8.216810006115795e-21	5.200446684865471e-18	2.758470158479757e-14	2.81301168206112e-13	8.168660274787419e-14
22000000	0.004968159729746754	1.9558892968015435e-49	-2.417783684449192e-53	9.940915086348723e-11	5.595140921699116e-15	0.0000636803412920192	-8.216792556796048e-21	5.200446684865471e-18	2.758470158479757e-14	2.81301168206112e-13	8.168660274787419e-14
22100000	0.004968159729746754	1.9558892968015435e-49	-2.4275670228255407e-53	9.940915086348723e-11	5.595140921699116e-15	0.0000636803412920192	-8.216775107476304e-21	5.200446684865471e-18	2.758470158479757e-14	2.81301168206112e-13	8.168660274787419e-14
22200000	0.004968159729746754	1.9558892968015435e-49	-2.4373503612018273e-53	9.940915086348723e-11	5.595140921699116e-15	0.0000636803412920192	-8.216757658156558e-21	5.200446684865471e-18	2.758470158479757e-14	2.81301168206112e-13	8.168660274787419e-14
22300000	0.004968159729746754	1.9558892968015435e-49	-2.447133699578053e-53	9.940915086348723e-11	5.595140921699116e-15	0.0000636803412920192	-8.216740208836813e-21	5.200446684865471e-18	2.758470158479757e-14	2.81301168206112e-13	8.168660274787419e-14
22400000	0.004968159729746754	1.9558892968015435e-49	-2.4569170379542183e-53	9.940915086348723e-11	5.595140921699116e-15	0.0000636803412920192	-8.216722759517067e-21	5.200446684865471e-18	2.758470158479757e-14	2.81301168206112e-13	8.168660274787419e-14
22500000	0.004968159729746754	1.9558892968015435e-49	-2.466700376330326e-53	9.940915086348723e-11	5.595140921699116e-15	0.0000636803412920192	-8.216705310197322e-21	5.200446684865471e-18	2.758470158479757e-14	2.81301168206112e-13	8.168660274787419e-14
22600000	0.004968159729746754	1.9558892968015435e-49	-2.4764837147063756e-53	9.940915086348723e-11	5.595140921699116e-15	0.0000636803412920192	-8.216687860877576e-21	5.200446684865471e-18	2.758470158479757e-14	2.81301168206112e-13	8.168660274787419e-14
22700000	0.004968159729746754	1.9558892968015435e-49	-2.4862670530823697e-53	9.940915086348723e-11	5.595140921699116e-15	0.0000636803412920192	-8.21667041155783e-21	5.200446684865471e-18	2.758470158479757e-14	2.81301168206112e-13	8.168660274787419e-14
22800000	0.004968159729746754	1.9558892968015435e-49	-2.4960503914583085e-53	9.940915086348723e-11	5.595140921699116e-15	0.0000636803412920192	-8.216652962238085e-21	5.200446684865471e-18	2.758470158479757e-14	2.81301168206112e-13	8.168660274787419e-14
22900000	0.004968159729746754	1.9558892968015435e-49	-2.505833729834194e-53	9.940915086348723e-11	5.595140921699116e-15	0.0000636803412920192	-8.216635512918339e-21	5.200446684865471e-18	2.758470158479757e-14	2.81301168206112e-13	8.168660274787419e-14
23000000	0.004968159729746754	1.9558892968015435e-49	-2.5156170682100272e-53	9.940915086348723e-11	5.595140921699116e-15	0.0000636803412920192	-8.216618063598594e-21	5.200446684865471e-18	2.758470158479757e-14	2.81301168206112e-13	8.168660274787419e-14
23100000	0.004968159729746754	1.9558892968015435e-49	-2.5254004065858094e-53	9.940915086348723e-11	5.595140921699116e-15	0.0000636803412920192	-8.216600614278848e-21	5.200446684865471e-18	2.758470158479757e-14	2.81301168206112e-13	8.168660274787419e-14
23200000	0.004968159729746754	1.9558892968015435e-49	-2.535183744961542e-53	9.940915086348723e-11	5.595140921699116e-15	0.0000636803412920192	-8.216583164959104e-21	5.200446684865471e-18	2.758470158479757e-14	2.81301168206112e-13	8.168660274787419e-14
23300000	0.004968159729746754	1.9558892968015435e-49	-2.544967083337226e-53	9.940915086348723e-11	5.595140921699116e-15	0.0000636803412920192	-8.216565715639357e-21	5.200446684865471e-18	2.758470158479757e-14	2.81301168206112e-13	8.168660274787419e-14
23400000	0.004968159729746754	1.9558892968015435e-49	-2.554750421712863e-53	9.940915086348723e-11	5.595140921699116e-15	0.0000636803412920192	-8.216548266319613e-21	5.200446684865471e-18	2.758470158479757e-14	2.81301168206112e-13	8.168660274787419e-14
23500000	0.004968159729746754	1.9558892968015435e-49	-2.564533760088454e-53	9.940915086348723e-11	5.595140921699116e-15	0.0000636803412920192	-8.216530816999867e-21	5.200446684865471e-18	2.758470158479757e-14	2.81301168206112e-13	8.168660274787419e-14
23600000	0.004968159729746754	1.9558892968015435e-49	-2.574317098464e-53	9.940915086348723e-11	5.595140921699116e-15	0.0000636803412920192	-8.21651336768012e-21	5.200446684865471e-18	2.758470158479757e-14	2.81301168206112e-13	8.168660274787419e-14
23700000	0.004968159729746754	1.9558892968015435e-49	-2.584100436839503e-53	9.940915086348723e-11	5.595140921699116e-15	0.0000636803412920192	-8.216495918360376e-21	5.200446684865471e-18	2.758470158479757e-14	2.81301168206112e-13	8.168660274787419e-14
23800000	0.004968159729746754	1.9558892968015435e-49	-2.5938837752149635e-53	9.940915086348723e-11	5.595140921699116e-15	0.0000636803412920192	-8.21647846904063e-21	5.200446684865471e-18	2.758470158479757e-14	2.81301168206112e-13	8.168660274787419e-14
23900000	0.004968159729746754	1.9558892968015435e-49	-2.603667113590383e-53	9.940915086348723e-11	5.595140921699116e-15	0.0000636803412920192	-8.216461019720885e-21	5.200446684865471e-18	2.758470158479757e-14	2.81301168206112e-13	8.168660274787419e-14
24000000	0.004968159729746754	1.9558892968015435e-49	-2.6134504519657633e-53	9.940915086348723e-11	5.595140921699116e-15	0.0000636803412920192	-8.216443570401139e-21	5.200446684865471e-18	2.758470158479757e-14	2.81301168206112e-13	8.168660274787419e-14
24100000	0.004968159729746754	1.9558892968015435e-49	-2.6232337903411054e-53	9.940915086348723e-11	5.595140921699116e-15	0.0000636803412920192	-8.216426121081394e-21	5.200446684865471e-18	2.758470158479757e-14	2.81301168206112e-13	8.168660274787419e-14
24200000	0.004968159729746754	1.9558892968015435e-49	-2.63301712871641e-53	9.940915086348723e-11	5.595140921699116e-15	0.0000636803412920192	-8.216408671761648e-21	5.200446684865471e-18	2.758470158479757e-14	2.81301168206112e-13	8.168660274787419e-14
24300000	0.004968159729746754	1.9558892968015435e-49	-2.6428004670916784e-53	9.940915086348723e-11	5.595140921699116e-15	0.0000636803412920192	-8.216391222441902e-21	5.200446684865471e-18	2.758470158479757e-14	2.81301168206112e-13	8.168660274787419e-14
24400000	0.004968159729746754	1.9558892968015435e-49	-2.6525838054669125e-53	9.940915086348723e-11	5.595140921699116e-15	0.0000636803412920192	-8.216373773122157e-21	5.200446684865471e-18	2.758470158479757e-14	2.81301168206112e-13	8.168660274787419e-14
24500000	0.004968159729746754	1.9558892968015435e-49	-2.6623671438421137e-53	9.940915086348723e-11	5.595140921699116e-15	0.0000636803412920192	-8.216356323802411e-21	5.200446684865471e-18	2.758470158479757e-14	2.81301168206112e-13	8.168660274787419e-14
24600000	0.004968159729746754	1.9558892968015435e-49	-2.6721504822172825e-53	9.940915086348723e-11	5.595140921699116e-15	0.0000636803412920192	-8.216338874482666e-21	5.200446684865471e-18	2.758470158479757e-14	2.81301168206112e-13	8.168660274787419e-14
24700000	0.004968159729746754	1.9558892968015435e-49	-2.68193382059242e-53	9.940915086348723e-11	5.595140921699116e-15	0.0000636803412920192	-8.21632142516292e-21	5.200446684865471e-18	2.758470158479757e-14	2.81301168206112e-13	8.168660274787419e-14
24800000	0.004968159729746754	1.9558892968015435e-49	-2.6917171589675286e-53	9.940915086348723e-11	5.595140921699116e-15	0.0000636803412920192	-8.216303975843175e-21	5.200446684865471e-18	2.758470158479757e-14	2.81301168206112e-13	8.168660274787419e-14
24900000	0.004968159729746754	1.9558892968015435e-49	-2.701500497342609e-53	9.940915086348723e-11	5.595140921699116e-15	0.0000636803412920192	-8.21628652652343e-21	5.200446684865471e-18	2.758470158479757e-14	2.81301168206112e-13	8.168660274787419e-14
25000000	0.004968159729746754	1.9558892968015435e-49	-2.711283835717662e-53	9.940915086348723e-11	5.595140921699116e-15	0.0000636803412920192	-8.216269077203685e-21	5.200446684865471e-18	2.758470158479757e-14	2.81301168206112e-13	8.168660274787419e-14
25100000	0.004968159729746754	1.9558892968015435e-49	-2.7210671740926894e-53	9.940915086348723e-11	5.595140921699116e-15	0.0000636803412920192	-8.216251627883939e-21	5.200446684865471e-18	2.758470158479757e-14	2.81301168206112e-13	8.168660274787419e-14
25200000	0.004968159729746754	1.9558892968015435e-49	-2.730850512467692e-53	9.940915086348723e-11	5.595140921699116e-15	0.0000636803412920192	-8.216234178564192e-21	5.200446684865471e-18	2.758470158479757e-14	2.81301168206112e-13	8.168660274787419e-14
25300000	0.004968159729746754	1.9558892968015435e-49	-2.7406338508426722e-53	9.940915086348723e-11	5.595140921699116e-15	0.0000636803412920192	-8.216216729244448e-21	5.200446684865471e-18	2.758470158479757e-14	2.81301168206112e-13	8.168660274787419e-14
25400000	0.004968159729746754	1.9558892968015435e-49	-2.7504171892176296e-53	9.940915086348723e-11	5.595140921699116e-15	0.0000636803412920192	-8.216199279924702e-21	5.200446684865471e-18	2.758470158479757e-14	2.81301168206112e-13	8.168660274787419e-14
25500000	0.004968159729746754	1.9558892968015435e-49	-2.760200527592567e-53	9.940915086348723e-11	5.595140921699116e-15	0.0000636803412920192	-8.216181830604957e-21	5.200446684865471e-18	2.758470158479757e-14	2.81301168206112e-13	8.168660274787419e-14
25600000	0.004968159729746754	1.9558892968015435e-49	-2.7699838659674844e-53	9.940915086348723e-11	5.595140921699116e-15	0.0000636803412920192	-8.21616438128521e-21	5.200446684865471e-18	2.758470158479757e-14	2.81301168206112e-13	8.168660274787419e-14
25700000	0.004968159729746754	1.9558892968015435e-49	-2.7797672043423837e-53	9.940915086348723e-11	5.595140921699116e-15	0.0000636803412920192	-8.216146931965466e-21	5.200446684865471e-18	2.758470158479757e-14	2.81301168206112e-13	8.168660274787419e-14
25800000	0.004968159729746754	1.9558892968015435e-49	-2.789550542717266e-53	9.940915086348723e-11	5.595140921699116e-15	0.0000636803412920192	-8.21612948264572e-21	5.200446684865471e-18	2.758470158479757e-14	2.81301168206112e-13	8.168660274787419e-14
25900000	0.004968159729746754	1.9558892968015435e-49	-2.799333881092133e-53	9.940915086348723e-11	5.595140921699116e-15	0.0000636803412920192	-8.216112033325975e-21	5.200446684865471e-18	2.758470158479757e-14	2.81301168206112e-13	8.168660274787419e-14
26000000	0.004968159729746754	1.9558892968015435e-49	-2.809117219466985e-53	9.940915086348723e-11	5.595140921699116e-15	0.0000636803412920192	-8.216094584006229e-21	5.200446684865471e-18	2.758470158479757e-14	2.81301168206112e-13	8.168660274787419e-14
26100000	0.004968159729746754	1.9558892968015435e-49	-2.8189005578418245e-53	9.940915086348723e-11	5.595140921699116e-15	0.0000636803412920192	-8.216077134686483e-21	5.200446684865471e-18	2.758470158479757e-14	2.81301168206112e-13	8.168660274787419e-14
26200000	0.004968159729746754	1.9558892968015435e-49	-2.8286838962166515e-53	9.940915086348723e-11	5.595140921699116e-15	0.0000636803412920192	-8.216059685366738e-21	5.200446684865471e-18	2.758470158479757e-14	2.81301168206112e-13	8.168660274787419e-14
26300000	0.004968159729746754	1.9558892968015435e-49	-2.8384672345914683e-53	9.940915086348723e-11	5.595140921699116e-15	0.0000636803412920192	-8.216042236046992e-21	5.200446684865471e-18	2.758470158479757e-14	2.81301168206112e-13	8.168660274787419e-14
26400000	0.004968159729746754	1.9558892968015435e-49	-2.848250572966276e-53	9.940915086348723e-11	5.595140921699116e-15	0.0000636803412920192	-8.216024786727247e-21	5.200446684865471e-18	2.758470158479757e-14	2.81301168206112e-13	8.168660274787419e-14
26500000	0.004968159729746754	1.9558892968015435e-49	-2.858033911341075e-53	9.940915086348723e-11	5.595140921699116e-15	0.0000636803412920192	-8.216007337407501e-21	5.200446684865471e-18	2.758470158479757e-14	2.81301168206112e-13	8.168660274787419e-14
26600000	0.004968159729746754	1.9558892968015435e-49	-2.8678172497158674e-53	9.940915086348723e-11	5.595140921699116e-15	0.0000636803412920192	-8.215989888087757e-21	5.200446684865471e-18	2.758470158479757e-14	2.81301168206112e-13	8.168660274787419e-14
26700000	0.004968159729746754	1.9558892968015435e-49	-2.877600588090654e-53	9.940915086348723e-11	5.595140921699116e-15	0.0000636803412920192	-8.21597243876801e-21	5.200446684865471e-18	2.758470158479757e-14	2.81301168206112e-13	8.168660274787419e-14
26800000	0.004968159729746754	1.9558892968015435e-49	-2.8873839264654366e-53	9.940915086348723e-11	5.595140921699116e-15	0.0000636803412920192	-8.215954989448266e-21	5.200446684865471e-18	2.758470158479757e-14	2.81301168206112e-13	8.168660274787419e-14
26900000	0.004968159729746754	1.9558892968015435e-49	-2.8971672648402163e-53	9.940915086348723e-11	5.595140921699116e-15	0.0000636803412920192	-8.21593754012852e-21	5.200446684865471e-18	2.758470158479757e-14	2.81301168206112e-13	8.168660274787419e-14
27000000	0.004968159729746754	1.9558892968015435e-49	-2.9069506032149937e-53	9.940915086348723e-11	5.595140921699116e-15	0.0000636803412920192	-8.215920090808773e-21	5.200446684865471e-18	2.758470158479757e-14	2.81301168206112e-13	8.168660274787419e-14
27100000	0.004968159729746754	1.9558892968015435e-49	-2.916733941589771e-53	9.940915086348723e-11	5.595140921699116e-15	0.0000636803412920192	-8.215902641489029e-21	5.200446684865471e-18	2.758470158479757e-14	2.81301168206112e-13	8.168660274787419e-14
27200000	0.004968159729746754	1.9558892968015435e-49	-2.926517279964549e-53	9.940915086348723e-11	5.595140921699116e-15	0.0000636803412920192	-8.215885192169283e-21	5.200446684865471e-18	2.758470158479757e-14	2.81301168206112e-13	8.168660274787419e-14
27300000	0.004968159729746754	1.9558892968015435e-49	-2.936300618339329e-53	9.940915086348723e-11	5.595140921699116e-15	0.0000636803412920192	-8.215867742849538e-21	5.200446684865471e-18	2.758470158479757e-14	2.81301168206112e-13	8.168660274787419e-14
27400000	0.004968159729746754	1.9558892968015435e-49	-2.9460839567141122e-53	9.940915086348723e-11	5.595140921699116e-15	0.0000636803412920192	-8.215850293529792e-21	5.200446684865471e-18	2.758470158479757e-14	2.81301168206112e-13	8.168660274787419e-14
27500000	0.004968159729746754	1.9558892968015435e-49	-2.9558672950889e-53	9.940915086348723e-11	5.595140921699116e-15	0.0000636803412920192	-8.215832844210047e-21	5.200446684865471e-18	2.758470158479757e-14	2.81301168206112e-13	8.168660274787419e-14
27600000	0.004968159729746754	1.9558892968015435e-49	-2.9656506334636935e-53	9.940915086348723e-11	5.595140921699116e-15	0.0000636803412920192	-8.215815394890301e-21	5.200446684865471e-18	2.758470158479757e-14	2.81301168206112e-13	8.168660274787419e-14
27700000	0.004968159729746754	1.9558892968015435e-49	-2.9754339718384936e-53	9.940915086348723e-11	5.595140921699116e-15	0.0000636803412920192	-8.215797945570555e-21	5.200446684865471e-18	2.758470158479757e-14	2.81301168206112e-13	8.168660274787419e-14
27800000	0.004968159729746754	1.9558892968015435e-49	-2.9852173102133026e-53	9.940915086348723e-11	5.595140921699116e-15	0.0000636803412920192	-8.21578049625081e-21	5.200446684865471e-18	2.758470158479757e-14	2.81301168206112e-13	8.168660274787419e-14
27900000	0.004968159729746754	1.9558892968015435e-49	-2.9950006485881213e-53	9.940915086348723e-11	5.595140921699116e-15	0.0000636803412920192	-8.215763046931064e-21	5.200446684865471e-18	2.758470158479757e-14	2.81301168206112e-13	8.168660274787419e-14
28000000	0.004968159729746754	1.9558892968015435e-49	-3.00478398696295e-53	9.940915086348723e-11	5.595140921699116e-15	0.0000636803412920192	-8.21574559761132e-21	5.200446684865471e-18	2.758470158479757e-14	2.81301168206112e-13	8.168660274787419e-14
28100000	0.004968159729746754	1.9558892968015435e-49	-3.0145673253377916e-53	9.940915086348723e-11	5.595140921699116e-15	0.0000636803412920192	-8.215728148291573e-21	5.200446684865471e-18	2.758470158479757e-14	2.81301168206112e-13	8.168660274787419e-14
28200000	0.004968159729746754	1.9558892968015435e-49	-3.0243506637126464e-53	9.940915086348723e-11	5.595140921699116e-15	0.0000636803412920192	-8.215710698971829e-21	5.200446684865471e-18	2.758470158479757e-14	2.81301168206112e-13	8.168660274787419e-14
28300000	0.004968159729746754	1.9558892968015435e-49	-3.0341340020875157e-53	9.940915086348723e-11	5.595140921699116e-15	0.0000636803412920192	-8.215693249652082e-21	5.200446684865471e-18	2.758470158479757e-14	2.81301168206112e-13	8.168660274787419e-14
28400000	0.004968159729746754	1.9558892968015435e-49	-3.043917340462401e-53	9.940915086348723e-11	5.595140921699116e-15	0.0000636803412920192	-8.215675800332338e-21	5.200446684865471e-18	2.758470158479757e-14	2.81301168206112e-13	8.168660274787419e-14
28500000	0.004968159729746754	1.9558892968015435e-49	-3.0537006788373032e-53	9.940915086348723e-11	5.595140921699116e-15	0.0000636803412920192	-8.215658351012592e-21	5.200446684865471e-18	2.758470158479757e-14	2.81301168206112e-13	8.168660274787419e-14
28600000	0.004968159729746754	1.9558892968015435e-49	-3.063484017212224e-53	9.940915086348723e-11	5.595140921699116e-15	0.0000636803412920192	-8.215640901692845e-21	5.200446684865471e-18	2.758470158479757e-14	2.81301168206112e-13	8.168660274787419e-14
28700000	0.004968159729746754	1.9558892968015435e-49	-3.073267355587164e-53	9.940915086348723e-11	5.595140921699116e-15	0.0000636803412920192	-8.215623452373101e-21	5.200446684865471e-18	2.758470158479757e-14	2.81301168206112e-13	8.168660274787419e-14
28800000	0.004968159729746754	1.9558892968015435e-49	-3.0830506939621256e-53	9.940915086348723e-11	5.595140921699116e-15	0.0000636803412920192	-8.215606003053355e-21	5.200446684865471e-18	2.758470158479757e-14	2.81301168206112e-13	8.168660274787419e-14
28900000	0.004968159729746754	1.9558892968015435e-49	-3.0928340323371093e-53	9.940915086348723e-11	5.595140921699116e-15	0.0000636803412920192	-8.21558855373361e-21	5.200446684865471e-18	2.758470158479757e-14	2.81301168206112e-13	8.168660274787419e-14
29000000	0.004968159729746754	1.9558892968015435e-49	-3.1026173707121163e-53	9.940915086348723e-11	5.595140921699116e-15	0.0000636803412920192	-8.215571104413864e-21	5.200446684865471e-18	2.758470158479757e-14	2.81301168206112e-13	8.168660274787419e-14
29100000	0.004968159729746754	1.9558892968015435e-49	-3.112400709087148e-53	9.940915086348723e-11	5.595140921699116e-15	0.0000636803412920192	-8.215553655094119e-21	5.200446684865471e-18	2.758470158479757e-14	2.81301168206112e-13	8.168660274787419e-14
29200000	0.004968159729746754	1.9558892968015435e-49	-3.1221840474622052e-53	9.940915086348723e-11	5.595140921699116e-15	0.0000636803412920192	-8.215536205774373e-21	5.200446684865471e-18	2.758470158479757e-14	2.81301168206112e-13	8.168660274787419e-14
29300000	0.004968159729746754	1.9558892968015435e-49	-3.13196738583729e-53	9.940915086348723e-11	5.595140921699116e-15	0.0000636803412920192	-8.215518756454628e-21	5.200446684865471e-18	2.758470158479757e-14	2.81301168206112e-13	8.168660274787419e-14
29400000	0.004968159729746754	1.9558892968015435e-49	-3.1417507242124036e-53	9.940915086348723e-11	5.595140921699116e-15	0.0000636803412920192	-8.215501307134882e-21	5.200446684865471e-18	2.758470158479757e-14	2.81301168206112e-13	8.168660274787419e-14
29500000	0.004968159729746754	1.9558892968015435e-49	-3.151534062587547e-53	9.940915086348723e-11	5.595140921699116e-15	0.0000636803412920192	-8.215483857815136e-21	5.200446684865471e-18	2.758470158479757e-14	2.81301168206112e-13	8.168660274787419e-14
29600000	0.004968159729746754	1.9558892968015435e-49	-3.1613174009627207e-53	9.940915086348723e-11	5.595140921699116e-15	0.0000636803412920192	-8.215466408495391e-21	5.200446684865471e-18	2.758470158479757e-14	2.81301168206112e-13	8.168660274787419e-14
29700000	0.004968159729746754	1.9558892968015435e-49	-3.171100739337927e-53	9.940915086348723e-11	5.595140921699116e-15	0.0000636803412920192	-8.215448959175645e-21	5.200446684865471e-18	2.758470158479757e-14	2.81301168206112e-13	8.168660274787419e-14
29800000	0.004968159729746754	1.9558892968015435e-49	-3.180884077713167e-53	9.940915086348723e-11	5.595140921699116e-15	0.0000636803412920192	-8.2154315098559e-21	5.200446684865471e-18	2.758470158479757e-14	2.81301168206112e-13	8.168660274787419e-14
29900000	0.004968159729746754	1.9558892968015435e-49	-3.190667416088442e-53	9.940915086348723e-11	5.595140921699116e-15	0.0000636803412920192	-8.215414060536154e-21	5.200446684865471e-18	2.758470158479757e-14	2.81301168206112e-13	8.168660274787419e-14
30000000	0.004968159729746754	1.9558892968015435e-49	-3.2004507544637527e-53	9.940915086348723e-11	5.595140921699116e-15	0.0000636803412920192	-8.21539661121641e-21	5.200446684865471e-18	2.758470158479757e-14	2.81301168206112e-13	8.168660274787419e-14
30100000	0.004968159729746754	1.9558892968015435e-49	-3.210234092839101e-53	9.940915086348723e-11	5.595140921699116e-15	0.0000636803412920192	-8.215379161896664e-21	5.200446684865471e-18	2.758470158479757e-14	2.81301168206112e-13	8.168660274787419e-14
30200000	0.004968159729746754	1.9558892968015435e-49	-3.2200174312144875e-53	9.940915086348723e-11	5.595140921699116e-15	0.0000636803412920192	-8.215361712576917e-21	5.200446684865471e-18	2.758470158479757e-14	2.81301168206112e-13	8.168660274787419e-14
30300000	0.004968159729746754	1.9558892968015435e-49	-3.229800769589914e-53	9.940915086348723e-11	5.595140921699116e-15	0.0000636803412920192	-8.215344263257173e-21	5.200446684865471e-18	2.758470158479757e-14	2.81301168206112e-13	8.168660274787419e-14
30400000	0.004968159729746754	1.9558892968015435e-49	-3.239584107965378e-53	9.940915086348723e-11	5.595140921699116e-15	0.0000636803412920192	-8.215326813937427e-21	5.200446684865471e-18	2.758470158479757e-14	2.81301168206112e-13	8.168660274787419e-14
30500000	0.004968159729746754	1.9558892968015435e-49	-3.249367446340793e-53	9.940915086348723e-11	5.595140921699116e-15	0.0000636803412920192	-8.215309364617682e-21	5.200446684865471e-18	2.758470158479757e-14	2.81301168206112e-13	8.168660274787419e-14
30600000	0.004968159729746754	1.9558892968015435e-49	-3.2591507847161246e-53	9.940915086348723e-11	5.595140921699116e-15	0.0000636803412920192	-8.215291915297936e-21	5.200446684865471e-18	2.758470158479757e-14	2.81301168206112e-13	8.168660274787419e-14
30700000	0.004968159729746754	1.9558892968015435e-49	-3.2689341230913735e-53	9.940915086348723e-11	5.595140921699116e-15	0.0000636803412920192	-8.215274465978191e-21	5.200446684865471e-18	2.758470158479757e-14	2.81301168206112e-13	8.168660274787419e-14
30800000	0.004968159729746754	1.9558892968015435e-49	-3.278717461466541e-53	9.940915086348723e-11	5.595140921699116e-15	0.0000636803412920192	-8.215257016658445e-21	5.200446684865471e-18	2.758470158479757e-14	2.81301168206112e-13	8.168660274787419e-14
30900000	0.004968159729746754	1.9558892968015435e-49	-3.288500799841626e-53	9.940915086348723e-11	5.595140921699116e-15	0.0000636803412920192	-8.2152395673387e-21	5.200446684865471e-18	2.758470158479757e-14	2.81301168206112e-13	8.168660274787419e-14
31000000	0.004968159729746754	1.9558892968015435e-49	-3.298284138216631e-53	9.940915086348723e-11	5.595140921699116e-15	0.0000636803412920192	-8.215222118018954e-21	5.200446684865471e-18	2.758470158479757e-14	2.81301168206112e-13	8.168660274787419e-14
31100000	0.004968159729746754	1.9558892968015435e-49	-3.3080674765915556e-53	9.940915086348723e-11	5.595140921699116e-15	0.0000636803412920192	-8.215204668699208e-21	5.200446684865471e-18	2.758470158479757e-14	2.81301168206112e-13	8.168660274787419e-14
31200000	0.004968159729746754	1.9558892968015435e-49	-3.3178508149664008e-53	9.940915086348723e-11	5.595140921699116e-15	0.0000636803412920192	-8.215187219379463e-21	5.200446684865471e-18	2.758470158479757e-14	2.81301168206112e-13	8.168660274787419e-14
31300000	0.004968159729746754	1.9558892968015435e-49	-3.3276341533411666e-53	9.940915086348723e-11	5.595140921699116e-15	0.0000636803412920192	-8.215169770059717e-21	5.200446684865471e-18	2.758470158479757e-14	2.81301168206112e-13	8.168660274787419e-14
31400000	0.004968159729746754	1.9558892968015435e-49	-3.3374174917158545e-53	9.940915086348723e-11	5.595140921699116e-15	0.0000636803412920192	-8.215152320739972e-21	5.200446684865471e-18	2.758470158479757e-14	2.81301168206112e-13	8.168660274787419e-14
31500000	0.004968159729746754	1.9558892968015435e-49	-3.347200830090465e-53	9.940915086348723e-11	5.595140921699116e-15	0.0000636803412920192	-8.215134871420226e-21	5.200446684865471e-18	2.758470158479757e-14	2.81301168206112e-13	8.168660274787419e-14
31600000	0.004968159729746754	1.9558892968015435e-49	-3.356984168464998e-53	9.940915086348723e-11	5.595140921699116e-15	0.0000636803412920192	-8.215117422100482e-21	5.200446684865471e-18	2.758470158479757e-14	2.81301168206112e-13	8.168660274787419e-14
31700000	0.004968159729746754	1.9558892968015435e-49	-3.366767506839455e-53	9.940915086348723e-11	5.595140921699116e-15	0.0000636803412920192	-8.215099972780736e-21	5.200446684865471e-18	2.758470158479757e-14	2.81301168206112e-13	8.168660274787419e-14
31800000	0.004968159729746754	1.9558892968015435e-49	-3.376550845213836e-53	9.940915086348723e-11	5.595140921699116e-15	0.0000636803412920192	-8.21508252346099e-21	5.200446684865471e-18	2.758470158479757e-14	2.81301168206112e-13	8.168660274787419e-14
31900000	0.004968159729746754	1.9558892968015435e-49	-3.386334183588142e-53	9.940915086348723e-11	5.595140921699116e-15	0.0000636803412920192	-8.215065074141245e-21	5.200446684865471e-18	2.758470158479757e-14	2.81301168206112e-13	8.168660274787419e-14
32000000	0.004968159729746754	1.9558892968015435e-49	-3.3961175219623733e-53	9.940915086348723e-11	5.595140921699116e-15	0.0000636803412920192	-8.215047624821499e-21	5.200446684865471e-18	2.758470158479757e-14	2.81301168206112e-13	8.168660274787419e-14
32100000	0.004968159729746754	1.9558892968015435e-49	-3.405900860336531e-53	9.940915086348723e-11	5.595140921699116e-15	0.0000636803412920192	-8.215030175501754e-21	5.200446684865471e-18	2.758470158479757e-14	2.81301168206112e-13	8.168660274787419e-14
32200000	0.004968159729746754	1.9558892968015435e-49	-3.415684198710615e-53	9.940915086348723e-11	5.595140921699116e-15	0.0000636803412920192	-8.215012726182008e-21	5.200446684865471e-18	2.758470158479757e-14	2.81301168206112e-13	8.168660274787419e-14
32300000	0.004968159729746754	1.9558892968015435e-49	-3.425467537084627e-53	9.940915086348723e-11	5.595140921699116e-15	0.0000636803412920192	-8.214995276862263e-21	5.200446684865471e-18	2.758470158479757e-14	2.81301168206112e-13	8.168660274787419e-14
32400000	0.004968159729746754	1.9558892968015435e-49	-3.435250875458567e-53	9.940915086348723e-11	5.595140921699116e-15	0.0000636803412920192	-8.214977827542517e-21	5.200446684865471e-18	2.758470158479757e-14	2.81301168206112e-13	8.168660274787419e-14
32500000	0.004968159729746754	1.9558892968015435e-49	-3.4450342138324357e-53	9.940915086348723e-11	5.595140921699116e-15	0.0000636803412920192	-8.214960378222772e-21	5.200446684865471e-18	2.758470158479757e-14	2.81301168206112e-13	8.168660274787419e-14
32600000	0.004968159729746754	1.9558892968015435e-49	-3.4548175522062334e-53	9.940915086348723e-11	5.595140921699116e-15	0.0000636803412920192	-8.214942928903026e-21	5.200446684865471e-18	2.758470158479757e-14	2.81301168206112e-13	8.168660274787419e-14
32700000	0.004968159729746754	1.9558892968015435e-49	-3.4646008905799607e-53	9.940915086348723e-11	5.595140921699116e-15	0.0000636803412920192	-8.21492547958328e-21	5.200446684865471e-18	2.758470158479757e-14	2.81301168206112e-13	8.168660274787419e-14
32800000	0.004968159729746754	1.9558892968015435e-49	-3.4743842289536193e-53	9.940915086348723e-11	5.595140921699116e-15	0.0000636803412920192	-8.214908030263535e-21	5.200446684865471e-18	2.758470158479757e-14	2.81301168206112e-13	8.168660274787419e-14
32900000	0.004968159729746754	1.9558892968015435e-49	-3.4841675673272084e-53	9.940915086348723e-11	5.595140921699116e-15	0.0000636803412920192	-8.214890580943789e-21	5.200446684865471e-18	2.758470158479757e-14	2.81301168206112e-13	8.168660274787419e-14
33000000	0.004968159729746754	1.9558892968015435e-49	-3.49395090570073e-53	9.940915086348723e-11	5.595140921699116e-15	0.0000636803412920192	-8.214873131624044e-21	5.200446684865471e-18	2.758470158479757e-14	2.81301168206112e-13	8.168660274787419e-14
33100000	0.004968159729746754	1.9558892968015435e-49	-3.5037342440741835e-53	9.940915086348723e-11	5.595140921699116e-15	0.0000636803412920192	-8.214855682304298e-21	5.200446684865471e-18	2.758470158479757e-14	2.81301168206112e-13	8.168660274787419e-14
33200000	0.004968159729746754	1.9558892968015435e-49	-3.51351758244757e-53	9.940915086348723e-11	5.595140921699116e-15	0.0000636803412920192	-8.214838232984554e-21	5.200446684865471e-18	2.758470158479757e-14	2.81301168206112e-13	8.168660274787419e-14
33300000	0.004968159729746754	1.9558892968015435e-49	-3.5233009208208906e-53	9.940915086348723e-11	5.595140921699116e-15	0.0000636803412920192	-8.214820783664807e-21	5.200446684865471e-18	2.758470158479757e-14	2.81301168206112e-13	8.168660274787419e-14
33400000	0.004968159729746754	1.9558892968015435e-49	-3.5330842591941454e-53	9.940915086348723e-11	5.595140921699116e-15	0.0000636803412920192	-8.214803334345063e-21	5.200446684865471e-18	2.758470158479757e-14	2.81301168206112e-13	8.168660274787419e-14
33500000	0.004968159729746754	1.9558892968015435e-49	-3.5428675975673353e-53	9.940915086348723e-11	5.595140921699116e-15	0.0000636803412920192	-8.214785885025317e-21	5.200446684865471e-18	2.758470158479757e-14	2.81301168206112e-13	8.168660274787419e-14
33600000	0.004968159729746754	1.9558892968015435e-49	-3.5526509359404607e-53	9.940915086348723e-11	5.595140921699116e-15	0.0000636803412920192	-8.21476843570557e-21	5.200446684865471e-18	2.758470158479757e-14	2.81301168206112e-13	8.168660274787419e-14
33700000	0.004968159729746754	1.9558892968015435e-49	-3.562434274313522e-53	9.940915086348723e-11	5.595140921699116e-15	0.0000636803412920192	-8.214750986385826e-21	5.200446684865471e-18	2.758470158479757e-14	2.81301168206112e-13	8.168660274787419e-14
33800000	0.004968159729746754	1.9558892968015435e-49	-3.5722176126865206e-53	9.940915086348723e-11	5.595140921699116e-15	0.0000636803412920192	-8.21473353706608e-21	5.200446684865471e-18	2.758470158479757e-14	2.81301168206112e-13	8.168660274787419e-14
33900000	0.004968159729746754	1.9558892968015435e-49	-3.582000951059457e-53	9.940915086348723e-11	5.595140921699116e-15	0.0000636803412920192	-8.214716087746335e-21	5.200446684865471e-18	2.758470158479757e-14	2.81301168206112e-13	8.168660274787419e-14
34000000	0.004968159729746754	1.9558892968015435e-49	-3.591784289432331e-53	9.940915086348723e-11	5.595140921699116e-15	0.0000636803412920192	-8.214698638426589e-21	5.200446684865471e-18	2.758470158479757e-14	2.81301168206112e-13	8.168660274787419e-14
34100000	0.004968159729746754	1.9558892968015435e-49	-3.601567627805144e-53	9.940915086348723e-11	5.595140921699116e-15	0.0000636803412920192	-8.214681189106844e-21	5.200446684865471e-18	2.758470158479757e-14	2.81301168206112e-13	8.168660274787419e-14
34200000	0.004968159729746754	1.9558892968015435e-49	-3.6113509661778956e-53	9.940915086348723e-11	5.595140921699116e-15	0.0000636803412920192	-8.214663739787098e-21	5.200446684865471e-18	2.758470158479757e-14	2.81301168206112e-13	8.168660274787419e-14
34300000	0.004968159729746754	1.9558892968015435e-49	-3.621134304550588e-53	9.940915086348723e-11	5.595140921699116e-15	0.0000636803412920192	-8.214646290467352e-21	5.200446684865471e-18	2.758470158479757e-14	2.81301168206112e-13	8.168660274787419e-14
34400000	0.004968159729746754	1.9558892968015435e-49	-3.630917642923221e-53	9.940915086348723e-11	5.595140921699116e-15	0.0000636803412920192	-8.214628841147607e-21	5.200446684865471e-18	2.758470158479757e-14	2.81301168206112e-13	8.168660274787419e-14
34500000	0.004968159729746754	1.9558892968015435e-49	-3.640700981295795e-53	9.940915086348723e-11	5.595140921699116e-15	0.0000636803412920192	-8.214611391827861e-21	5.200446684865471e-18	2.758470158479757e-14	2.81301168206112e-13	8.168660274787419e-14
34600000	0.004968159729746754	1.9558892968015435e-49	-3.6504843196683114e-53	9.940915086348723e-11	5.595140921699116e-15	0.0000636803412920192	-8.214593942508116e-21	5.200446684865471e-18	2.758470158479757e-14	2.81301168206112e-13	8.168660274787419e-14
34700000	0.004968159729746754	1.9558892968015435e-49	-3.66026765804077e-53	9.940915086348723e-11	5.595140921699116e-15	0.0000636803412920192	-8.21457649318837e-21	5.200446684865471e-18	2.758470158479757e-14	2.81301168206112e-13	8.168660274787419e-14
34800000	0.004968159729746754	1.9558892968015435e-49	-3.670050996413172e-53	9.940915086348723e-11	5.595140921699116e-15	0.0000636803412920192	-8.214559043868626e-21	5.200446684865471e-18	2.758470158479757e-14	2.81301168206112e-13	8.168660274787419e-14
34900000	0.004968159729746754	1.9558892968015435e-49	-3.6798343347855173e-53	9.940915086348723e-11	5.595140921699116e-15	0.0000636803412920192	-8.21454159454888e-21	5.200446684865471e-18	2.758470158479757e-14	2.81301168206112e-13	8.168660274787419e-14
35000000	0.004968159729746754	1.9558892968015435e-49	-3.6896176731578073e-53	9.940915086348723e-11	5.595140921699116e-15	0.0000636803412920192	-8.214524145229135e-21	5.200446684865471e-18	2.758470158479757e-14	2.81301168206112e-13	8.168660274787419e-14
35100000	0.004968159729746754	1.9558892968015435e-49	-3.6994010115300425e-53	9.940915086348723e-11	5.595140921699116e-15	0.0000636803412920192	-8.214506695909389e-21	5.200446684865471e-18	2.758470158479757e-14	2.81301168206112e-13	8.168660274787419e-14
35200000	0.004968159729746754	1.9558892968015435e-49	-3.7091843499022235e-53	9.940915086348723e-11	5.595140921699116e-15	0.0000636803412920192	-8.214489246589642e-21	5.200446684865471e-18	2.758470158479757e-14	2.81301168206112e-13	8.168660274787419e-14
35300000	0.004968159729746754	1.9558892968015435e-49	-3.7189676882743507e-53	9.940915086348723e-11	5.595140921699116e-15	0.0000636803412920192	-8.214471797269898e-21	5.200446684865471e-18	2.758470158479757e-14	2.81301168206112e-13	8.168660274787419e-14
35400000	0.004968159729746754	1.9558892968015435e-49	-3.7287510266464245e-53	9.940915086348723e-11	5.595140921699116e-15	0.0000636803412920192	-8.214454347950152e-21	5.200446684865471e-18	2.758470158479757e-14	2.81301168206112e-13	8.168660274787419e-14
35500000	0.004968159729746754	1.9558892968015435e-49	-3.7385343650184465e-53	9.940915086348723e-11	5.595140921699116e-15	0.0000636803412920192	-8.214436898630407e-21	5.200446684865471e-18	2.758470158479757e-14	2.81301168206112e-13	8.168660274787419e-14
35600000	0.004968159729746754	1.9558892968015435e-49	-3.7483177033904165e-53	9.940915086348723e-11	5.595140921699116e-15	0.0000636803412920192	-8.214419449310661e-21	5.200446684865471e-18	2.758470158479757e-14	2.81301168206112e-13	8.168660274787419e-14
35700000	0.004968159729746754	1.9558892968015435e-49	-3.758101041762335e-53	9.940915086348723e-11	5.595140921699116e-15	0.0000636803412920192	-8.214401999990916e-21	5.200446684865471e-18	2.758470158479757e-14	2.81301168206112e-13	8.168660274787419e-14
35800000	0.004968159729746754	1.9558892968015435e-49	-3.767884380134203e-53	9.940915086348723e-11	5.595140921699116e-15	0.0000636803412920192	-8.21438455067117e-21	5.200446684865471e-18	2.758470158479757e-14	2.81301168206112e-13	8.168660274787419e-14
35900000	0.004968159729746754	1.9558892968015435e-49	-3.7776677185060215e-53	9.940915086348723e-11	5.595140921699116e-15	0.0000636803412920192	-8.214367101351425e-21	5.200446684865471e-18	2.758470158479757e-14	2.81301168206112e-13	8.168660274787419e-14
36000000	0.004968159729746754	1.9558892968015435e-49	-3.7874510568777907e-53	9.940915086348723e-11	5.595140921699116e-15	0.0000636803412920192	-8.214349652031679e-21	5.200446684865471e-18	2.758470158479757e-14	2.81301168206112e-13	8.168660274787419e-14
36100000	0.004968159729746754	1.9558892968015435e-49	-3.7972343952495113e-53	9.940915086348723e-11	5.595140921699116e-15	0.0000636803412920192	-8.214332202711933e-21	5.200446684865471e-18	2.758470158479757e-14	2.81301168206112e-13	8.168660274787419e-14
36200000	0.004968159729746754	1.9558892968015435e-49	-3.8070177336211837e-53	9.940915086348723e-11	5.595140921699116e-15	0.0000636803412920192	-8.214314753392188e-21	5.200446684865471e-18	2.758470158479757e-14	2.81301168206112e-13	8.168660274787419e-14
36300000	0.004968159729746754	1.9558892968015435e-49	-3.8168010719928087e-53	9.940915086348723e-11	5.595140921699116e-15	0.0000636803412920192	-8.214297304072442e-21	5.200446684865471e-18	2.758470158479757e-14	2.81301168206112e-13	8.168660274787419e-14
36400000	0.004968159729746754	1.9558892968015435e-49	-3.826584410364387e-53	9.940915086348723e-11	5.595140921699116e-15	0.0000636803412920192	-8.214279854752698e-21	5.200446684865471e-18	2.758470158479757e-14	2.81301168206112e-13	8.168660274787419e-14
36500000	0.004968159729746754	1.9558892968015435e-49	-3.8363677487359193e-53	9.940915086348723e-11	5.595140921699116e-15	0.0000636803412920192	-8.214262405432951e-21	5.200446684865471e-18	2.758470158479757e-14	2.81301168206112e-13	8.168660274787419e-14
36600000	0.004968159729746754	1.9558892968015435e-49	-3.846151087107406e-53	9.940915086348723e-11	5.595140921699116e-15	0.0000636803412920192	-8.214244956113207e-21	5.200446684865471e-18	2.758470158479757e-14	2.81301168206112e-13	8.168660274787419e-14
36700000	0.004968159729746754	1.9558892968015435e-49	-3.855934425478848e-53	9.940915086348723e-11	5.595140921699116e-15	0.0000636803412920192	-8.21422750679346e-21	5.200446684865471e-18	2.758470158479757e-14	2.81301168206112e-13	8.168660274787419e-14
36800000	0.004968159729746754	1.9558892968015435e-49	-3.8657177638502455e-53	9.940915086348723e-11	5.595140921699116e-15	0.0000636803412920192	-8.214210057473716e-21	5.200446684865471e-18	2.758470158479757e-14	2.81301168206112e-13	8.168660274787419e-14
36900000	0.004968159729746754	1.9558892968015435e-49	-3.8755011022216e-53	9.940915086348723e-11	5.595140921699116e-15	0.0000636803412920192	-8.21419260815397e-21	5.200446684865471e-18	2.758470158479757e-14	2.81301168206112e-13	8.168660274787419e-14
37000000	0.004968159729746754	1.9558892968015435e-49	-3.885284440592911e-53	9.940915086348723e-11	5.595140921699116e-15	0.0000636803412920192	-8.214175158834224e-21	5.200446684865471e-18	2.758470158479757e-14	2.81301168206112e-13	8.168660274787419e-14
37100000	0.004968159729746754	1.9558892968015435e-49	-3.89506777896418e-53	9.940915086348723e-11	5.595140921699116e-15	0.0000636803412920192	-8.214157709514479e-21	5.200446684865471e-18	2.758470158479757e-14	2.81301168206112e-13	8.168660274787419e-14
37200000	0.004968159729746754	1.9558892968015435e-49	-3.904851117335407e-53	9.940915086348723e-11	5.595140921699116e-15	0.0000636803412920192	-8.214140260194733e-21	5.200446684865471e-18	2.758470158479757e-14	2.81301168206112e-13	8.168660274787419e-14
37300000	0.004968159729746754	1.9558892968015435e-49	-3.914634455706593e-53	9.940915086348723e-11	5.595140921699116e-15	0.0000636803412920192	-8.214122810874988e-21	5.200446684865471e-18	2.758470158479757e-14	2.81301168206112e-13	8.168660274787419e-14
37400000	0.004968159729746754	1.9558892968015435e-49	-3.924417794077739e-53	9.940915086348723e-11	5.595140921699116e-15	0.0000636803412920192	-8.214105361555242e-21	5.200446684865471e-18	2.758470158479757e-14	2.81301168206112e-13	8.168660274787419e-14
37500000	0.004968159729746754	1.9558892968015435e-49	-3.934201132448845e-53	9.940915086348723e-11	5.595140921699116e-15	0.0000636803412920192	-8.214087912235497e-21	5.20044668486547e-18	2.758470158479757e-14	2.81301168206112e-13	8.168660274787419e-14
37600000	0.004968159729746754	1.955889296801543e-49	-3.943984470819912e-53	9.940915086348723e-11	5.595140921699116e-15	0.0000636803412920192	-8.214070462915751e-21	5.20044668486547e-18	2.758470158479757e-14	2.81301168206112e-13	8.168660274787419e-14
37700000	0.004968159729746754	1.955889296801543e-49	-3.9537678091909397e-53	9.940915086348723e-11	5.595140921699116e-15	0.0000636803412920192	-8.214053013596005e-21	5.20044668486547e-18	2.758470158479757e-14	2.81301168206112e-13	8.168660274787419e-14
37800000	0.004968159729746754	1.955889296801543e-49	-3.96355114756193e-53	9.940915086348723e-11	5.595140921699116e-15	0.0000636803412920192	-8.21403556427626e-21	5.20044668486547e-18	2.758470158479757e-14	2.81301168206112e-13	8.168660274787419e-14
37900000	0.004968159729746754	1.955889296801543e-49	-3.9733344859328833e-53	9.940915086348723e-11	5.595140921699116e-15	0.0000636803412920192	-8.214018114956514e-21	5.20044668486547e-18	2.758470158479757e-14	2.81301168206112e-13	8.168660274787419e-14
38000000	0.004968159729746754	1.955889296801543e-49	-3.9831178243038e-53	9.940915086348723e-11	5.595140921699116e-15	0.0000636803412920192	-8.21400066563677e-21	5.20044668486547e-18	2.758470158479757e-14	2.81301168206112e-13	8.168660274787419e-14
38100000	0.004968159729746754	1.955889296801543e-49	-3.9929011626746803e-53	9.940915086348723e-11	5.595140921699116e-15	0.0000636803412920192	-8.213983216317023e-21	5.20044668486547e-18	2.758470158479757e-14	2.81301168206112e-13	8.168660274787419e-14
38200000	0.004968159729746754	1.955889296801543e-49	-4.002684501045525e-53	9.940915086348723e-11	5.595140921699116e-15	0.0000636803412920192	-8.213965766997279e-21	5.20044668486547e-18	2.758470158479757e-14	2.81301168206112e-13	8.168660274787419e-14
38300000	0.004968159729746754	1.955889296801543e-49	-4.0124678394163355e-53	9.940915086348723e-11	5.595140921699116e-15	0.0000636803412920192	-8.213948317677533e-21	5.20044668486547e-18	2.758470158479757e-14	2.81301168206112e-13	8.168660274787419e-14
38400000	0.004968159729746754	1.955889296801543e-49	-4.0222511777871116e-53	9.940915086348723e-11	5.595140921699116e-15	0.0000636803412920192	-8.213930868357788e-21	5.20044668486547e-18	2.758470158479757e-14	2.81301168206112e-13	8.168660274787419e-14
38500000	0.004968159729746754	1.955889296801543e-49	-4.0320345161578543e-53	9.940915086348723e-11	5.595140921699116e-15	0.0000636803412920192	-8.213913419038042e-21	5.20044668486547e-18	2.758470158479757e-14	2.81301168206112e-13	8.168660274787419e-14
38600000	0.004968159729746754	1.955889296801543e-49	-4.041817854528564e-53	9.940915086348723e-11	5.595140921699116e-15	0.0000636803412920192	-8.213895969718296e-21	5.20044668486547e-18	2.758470158479757e-14	2.81301168206112e-13	8.168660274787419e-14
38700000	0.004968159729746754	1.955889296801543e-49	-4.0516011928992415e-53	9.940915086348723e-11	5.595140921699116e-15	0.0000636803412920192	-8.213878520398551e-21	5.20044668486547e-18	2.758470158479757e-14	2.81301168206112e-13	8.168660274787419e-14
38800000	0.004968159729746754	1.955889296801543e-49	-4.061384531269888e-53	9.940915086348723e-11	5.595140921699116e-15	0.0000636803412920192	-8.213861071078805e-21	5.20044668486547e-18	2.758470158479757e-14	2.81301168206112e-13	8.168660274787419e-14
38900000	0.004968159729746754	1.955889296801543e-49	-4.0711678696405026e-53	9.940915086348723e-11	5.595140921699116e-15	0.0000636803412920192	-8.21384362175906e-21	5.20044668486547e-18	2.758470158479757e-14	2.81301168206112e-13	8.168660274787419e-14
39000000	0.004968159729746754	1.955889296801543e-49	-4.080951208011087e-53	9.940915086348723e-11	5.595140921699116e-15	0.0000636803412920192	-8.213826172439314e-21	5.20044668486547e-18	2.758470158479757e-14	2.81301168206112e-13	8.168660274787419e-14
39100000	0.004968159729746754	1.955889296801543e-49	-4.090734546381642e-53	9.940915086348723e-11	5.595140921699116e-15	0.0000636803412920192	-8.213808723119569e-21	5.20044668486547e-18	2.758470158479757e-14	2.81301168206112e-13	8.168660274787419e-14
39200000	0.004968159729746754	1.955889296801543e-49	-4.1005178847521684e-53	9.940915086348723e-11	5.595140921699116e-15	0.0000636803412920192	-8.213791273799823e-21	5.20044668486547e-18	2.758470158479757e-14	2.81301168206112e-13	8.168660274787419e-14
39300000	0.004968159729746754	1.955889296801543e-49	-4.110301223122666e-53	9.940915086348723e-11	5.595140921699116e-15	0.0000636803412920192	-8.213773824480078e-21	5.20044668486547e-18	2.758470158479757e-14	2.81301168206112e-13	8.168660274787419e-14
39400000	0.004968159729746754	1.955889296801543e-49	-4.1200845614931355e-53	9.940915086348723e-11	5.595140921699116e-15	0.0000636803412920192	-8.213756375160332e-21	5.20044668486547e-18	2.758470158479757e-14	2.81301168206112e-13	8.168660274787419e-14
39500000	0.004968159729746754	1.955889296801543e-49	-4.1298678998635777e-53	9.940915086348723e-11	5.595140921699116e-15	0.0000636803412920192	-8.213738925840586e-21	5.20044668486547e-18	2.758470158479757e-14	2.81301168206112e-13	8.168660274787419e-14
39600000	0.004968159729746754	1.955889296801543e-49	-4.1396512382339936e-53	9.940915086348723e-11	5.595140921699116e-15	0.0000636803412920192	-8.213721476520841e-21	5.20044668486547e-18	2.758470158479757e-14	2.81301168206112e-13	8.168660274787419e-14
39700000	0.004968159729746754	1.955889296801543e-49	-4.149434576604384e-53	9.940915086348723e-11	5.595140921699116e-15	0.0000636803412920192	-8.213704027201095e-21	5.20044668486547e-18	2.758470158479757e-14	2.81301168206112e-13	8.168660274787419e-14
39800000	0.004968159729746754	1.955889296801543e-49	-4.1592179149747484e-53	9.940915086348723e-11	5.595140921699116e-15	0.0000636803412920192	-8.21368657788135e-21	5.20044668486547e-18	2.758470158479757e-14	2.81301168206112e-13	8.168660274787419e-14
39900000	0.004968159729746754	1.955889296801543e-49	-4.1690012533450886e-53	9.940915086348723e-11	5.595140921699116e-15	0.0000636803412920192	-8.213669128561604e-21	5.20044668486547e-18	2.758470158479757e-14	2.81301168206112e-13	8.168660274787419e-14
40000000	0.004968159729746754	1.955889296801543e-49	-4.178784591715405e-53	9.940915086348723e-11	5.595140921699116e-15	0.0000636803412920192	-8.21365167924186e-21	5.20044668486547e-18	2.758470158479757e-14	2.81301168206112e-13	8.168660274787419e-14
40100000	0.004968159729746754	1.955889296801543e-49	-4.188567930085697e-53	9.940915086348723e-11	5.595140921699116e-15	0.0000636803412920192	-8.213634229922114e-21	5.20044668486547e-18	2.758470158479757e-14	2.81301168206112e-13	8.168660274787419e-14
40200000	0.004968159729746754	1.955889296801543e-49	-4.198351268455968e-53	9.940915086348723e-11	5.595140921699116e-15	0.0000636803412920192	-8.213616780602367e-21	5.20044668486547e-18	2.758470158479757e-14	2.81301168206112e-13	8.168660274787419e-14
40300000	0.004968159729746754	1.955889296801543e-49	-4.208134606826215e-53	9.940915086348723e-11	5.595140921699116e-15	0.0000636803412920192	-8.213599331282623e-21	5.20044668486547e-18	2.758470158479757e-14	2.81301168206112e-13	8.168660274787419e-14
40400000	0.004968159729746754	1.955889296801543e-49	-4.217917945196439e-53	9.940915086348723e-11	5.595140921699116e-15	0.0000636803412920192	-8.213581881962877e-21	5.20044668486547e-18	2.758470158479757e-14	2.81301168206112e-13	8.168660274787419e-14
40500000	0.004968159729746754	1.955889296801543e-49	-4.227701283566581e-53	9.940915086348723e-11	5.595140921699116e-15	0.0000636803412920192	-8.213564432643132e-21	5.20044668486547e-18	2.758470158479757e-14	2.81301168206112e-13	8.168660274787419e-14
40600000	0.004968159729746754	1.955889296801543e-49	-4.237484621936618e-53	9.940915086348723e-11	5.595140921699116e-15	0.0000636803412920192	-8.213546983323386e-21	5.20044668486547e-18	2.758470158479757e-14	2.81301168206112e-13	8.168660274787419e-14
40700000	0.004968159729746754	1.955889296801543e-49	-4.247267960306553e-53	9.940915086348723e-11	5.595140921699116e-15	0.0000636803412920192	-8.213529534003641e-21	5.20044668486547e-18	2.758470158479757e-14	2.81301168206112e-13	8.168660274787419e-14
40800000	0.004968159729746754	1.955889296801543e-49	-4.257051298676384e-53	9.940915086348723e-11	5.595140921699116e-15	0.0000636803412920192	-8.213512084683895e-21	5.20044668486547e-18	2.758470158479757e-14	2.81301168206112e-13	8.168660274787419e-14
40900000	0.004968159729746754	1.955889296801543e-49	-4.2668346370461125e-53	9.940915086348723e-11	5.595140921699116e-15	0.0000636803412920192	-8.21349463536415e-21	5.20044668486547e-18	2.758470158479757e-14	2.81301168206112e-13	8.168660274787419e-14
41000000	0.004968159729746754	1.955889296801543e-49	-4.276617975415739e-53	9.940915086348723e-11	5.595140921699116e-15	0.0000636803412920192	-8.213477186044404e-21	5.20044668486547e-18	2.758470158479757e-14	2.81301168206112e-13	8.168660274787419e-14
41100000	0.004968159729746754	1.955889296801543e-49	-4.286401313785265e-53	9.940915086348723e-11	5.595140921699116e-15	0.0000636803412920192	-8.213459736724658e-21	5.20044668486547e-18	2.758470158479757e-14	2.81301168206112e-13	8.168660274787419e-14
41200000	0.004968159729746754	1.955889296801543e-49	-4.296184652154689e-53	9.940915086348723e-11	5.595140921699116e-15	0.0000636803412920192	-8.213442287404913e-21	5.20044668486547e-18	2.758470158479757e-14	2.81301168206112e-13	8.168660274787419e-14
41300000	0.004968159729746754	1.955889296801543e-49	-4.305967990524015e-53	9.940915086348723e-11	5.595140921699116e-15	0.0000636803412920192	-8.213424838085167e-21	5.20044668486547e-18	2.758470158479757e-14	2.81301168206112e-13	8.168660274787419e-14
41400000	0.004968159729746754	1.955889296801543e-49	-4.315751328893241e-53	9.940915086348723e-11	5.595140921699116e-15	0.0000636803412920192	-8.213407388765423e-21	5.20044668486547e-18	2.758470158479757e-14	2.81301168206112e-13	8.168660274787419e-14
41500000	0.004968159729746754	1.955889296801543e-49	-4.325534667262368e-53	9.940915086348723e-11	5.595140921699116e-15	0.0000636803412920192	-8.213389939445676e-21	5.20044668486547e-18	2.758470158479757e-14	2.81301168206112e-13	8.168660274787419e-14
41600000	0.004968159729746754	1.955889296801543e-49	-4.335318005631396e-53	9.940915086348723e-11	5.595140921699116e-15	0.0000636803412920192	-8.213372490125932e-21	5.20044668486547e-18	2.758470158479757e-14	2.81301168206112e-13	8.168660274787419e-14
41700000	0.004968159729746754	1.955889296801543e-49	-4.345101344000329e-53	9.940915086348723e-11	5.595140921699116e-15	0.0000636803412920192	-8.213355040806186e-21	5.20044668486547e-18	2.758470158479757e-14	2.81301168206112e-13	8.168660274787419e-14
41800000	0.004968159729746754	1.955889296801543e-49	-4.354884682369163e-53	9.940915086348723e-11	5.595140921699116e-15	0.0000636803412920192	-8.21333759148644e-21	5.20044668486547e-18	2.758470158479757e-14	2.81301168206112e-13	8.168660274787419e-14
41900000	0.004968159729746754	1.955889296801543e-49	-4.364668020737902e-53	9.940915086348723e-11	5.595140921699116e-15	0.0000636803412920192	-8.213320142166695e-21	5.20044668486547e-18	2.758470158479757e-14	2.81301168206112e-13	8.168660274787419e-14
42000000	0.004968159729746754	1.955889296801543e-49	-4.374451359106546e-53	9.940915086348723e-11	5.595140921699116e-15	0.0000636803412920192	-8.213302692846949e-21	5.20044668486547e-18	2.758470158479757e-14	2.81301168206112e-13	8.168660274787419e-14
42100000	0.004968159729746754	1.955889296801543e-49	-4.384234697475094e-53	9.940915086348723e-11	5.595140921699116e-15	0.0000636803412920192	-8.213285243527204e-21	5.20044668486547e-18	2.758470158479757e-14	2.81301168206112e-13	8.168660274787419e-14
42200000	0.004968159729746754	1.955889296801543e-49	-4.394018035843548e-53	9.940915086348723e-11	5.595140921699116e-15	0.0000636803412920192	-8.213267794207458e-21	5.20044668486547e-18	2.758470158479757e-14	2.81301168206112e-13	8.168660274787419e-14
42300000	0.004968159729746754	1.955889296801543e-49	-4.403801374211908e-53	9.940915086348723e-11	5.595140921699116e-15	0.0000636803412920192	-8.213250344887713e-21	5.20044668486547e-18	2.758470158479757e-14	2.81301168206112e-13	8.168660274787419e-14
42400000	0.004968159729746754	1.955889296801543e-49	-4.413584712580175e-53	9.940915086348723e-11	5.595140921699116e-15	0.0000636803412920192	-8.213232895567967e-21	5.20044668486547e-18	2.758470158479757e-14	2.81301168206112e-13	8.168660274787419e-14
42500000	0.004968159729746754	1.955889296801543e-49	-4.42336805094835e-53	9.940915086348723e-11	5.595140921699116e-15	0.0000636803412920192	-8.213215446248222e-21	5.20044668486547e-18	2.758470158479757e-14	2.81301168206112e-13	8.168660274787419e-14
42600000	0.004968159729746754	1.955889296801543e-49	-4.433151389316434e-53	9.940915086348723e-11	5.595140921699116e-15	0.0000636803412920192	-8.213197996928476e-21	5.20044668486547e-18	2.758470158479757e-14	2.81301168206112e-13	8.168660274787419e-14
42700000	0.004968159729746754	1.955889296801543e-49	-4.442934727684426e-53	9.940915086348723e-11	5.595140921699116e-15	0.0000636803412920192	-8.21318054760873e-21	5.20044668486547e-18	2.758470158479757e-14	2.81301168206112e-13	8.168660274787419e-14
42800000	0.004968159729746754	1.955889296801543e-49	-4.452718066052328e-53	9.940915086348723e-11	5.595140921699116e-15	0.0000636803412920192	-8.213163098288985e-21	5.20044668486547e-18	2.758470158479757e-14	2.81301168206112e-13	8.168660274787419e-14
42900000	0.004968159729746754	1.955889296801543e-49	-4.46250140442014e-53	9.940915086348723e-11	5.595140921699116e-15	0.0000636803412920192	-8.213145648969239e-21	5.20044668486547e-18	2.758470158479757e-14	2.81301168206112e-13	8.168660274787419e-14
43000000	0.004968159729746754	1.955889296801543e-49	-4.472284742787862e-53	9.940915086348723e-11	5.595140921699116e-15	0.0000636803412920192	-8.213128199649495e-21	5.20044668486547e-18	2.758470158479757e-14	2.81301168206112e-13	8.168660274787419e-14
43100000	0.004968159729746754	1.955889296801543e-49	-4.482068081155496e-53	9.940915086348723e-11	5.595140921699116e-15	0.0000636803412920192	-8.213110750329748e-21	5.20044668486547e-18	2.758470158479757e-14	2.81301168206112e-13	8.168660274787419e-14
43200000	0.004968159729746754	1.955889296801543e-49	-4.491851419523043e-53	9.940915086348723e-11	5.595140921699116e-15	0.0000636803412920192	-8.213093301010004e-21	5.20044668486547e-18	2.758470158479757e-14	2.81301168206112e-13	8.168660274787419e-14
43300000	0.004968159729746754	1.955889296801543e-49	-4.501634757890501e-53	9.940915086348723e-11	5.595140921699116e-15	0.0000636803412920192	-8.213075851690258e-21	5.20044668486547e-18	2.758470158479757e-14	2.81301168206112e-13	8.168660274787419e-14
43400000	0.004968159729746754	1.955889296801543e-49	-4.511418096257874e-53	9.940915086348723e-11	5.595140921699116e-15	0.0000636803412920192	-8.213058402370513e-21	5.20044668486547e-18	2.758470158479757e-14	2.81301168206112e-13	8.168660274787419e-14
43500000	0.004968159729746754	1.955889296801543e-49	-4.521201434625159e-53	9.940915086348723e-11	5.595140921699116e-15	0.0000636803412920192	-8.213040953050767e-21	5.20044668486547e-18	2.758470158479757e-14	2.81301168206112e-13	8.168660274787419e-14
43600000	0.004968159729746754	1.955889296801543e-49	-4.53098477299236e-53	9.940915086348723e-11	5.595140921699116e-15	0.0000636803412920192	-8.21302350373102e-21	5.20044668486547e-18	2.758470158479757e-14	2.81301168206112e-13	8.168660274787419e-14
43700000	0.004968159729746754	1.955889296801543e-49	-4.540768111359476e-53	9.940915086348723e-11	5.595140921699116e-15	0.0000636803412920192	-8.213006054411276e-21	5.20044668486547e-18	2.758470158479757e-14	2.81301168206112e-13	8.168660274787419e-14
43800000	0.004968159729746754	1.955889296801543e-49	-4.550551449726508e-53	9.940915086348723e-11	5.595140921699116e-15	0.0000636803412920192	-8.21298860509153e-21	5.20044668486547e-18	2.758470158479757e-14	2.81301168206112e-13	8.168660274787419e-14
43900000	0.004968159729746754	1.955889296801543e-49	-4.5603347880934555e-53	9.940915086348723e-11	5.595140921699116e-15	0.0000636803412920192	-8.212971155771785e-21	5.20044668486547e-18	2.758470158479757e-14	2.81301168206112e-13	8.168660274787419e-14
44000000	0.004968159729746754	1.955889296801543e-49	-4.570118126460321e-53	9.940915086348723e-11	5.595140921699116e-15	0.0000636803412920192	-8.212953706452039e-21	5.20044668486547e-18	2.758470158479757e-14	2.81301168206112e-13	8.168660274787419e-14
44100000	0.004968159729746754	1.955889296801543e-49	-4.579901464827104e-53	9.940915086348723e-11	5.595140921699116e-15	0.0000636803412920192	-8.212936257132294e-21	5.20044668486547e-18	2.758470158479757e-14	2.81301168206112e-13	8.168660274787419e-14
44200000	0.004968159729746754	1.955889296801543e-49	-4.589684803193805e-53	9.940915086348723e-11	5.595140921699116e-15	0.0000636803412920192	-8.212918807812548e-21	5.20044668486547e-18	2.758470158479757e-14	2.81301168206112e-13	8.168660274787419e-14
44300000	0.004968159729746754	1.955889296801543e-49	-4.599468141560426e-53	9.940915086348723e-11	5.595140921699116e-15	0.0000636803412920192	-8.212901358492802e-21	5.20044668486547e-18	2.758470158479757e-14	2.81301168206112e-13	8.168660274787419e-14
44400000	0.004968159729746754	1.955889296801543e-49	-4.609251479926966e-53	9.940915086348723e-11	5.595140921699116e-15	0.0000636803412920192	-8.212883909173057e-21	5.20044668486547e-18	2.758470158479757e-14	2.81301168206112e-13	8.168660274787419e-14
44500000	0.004968159729746754	1.955889296801543e-49	-4.619034818293426e-53	9.940915086348723e-11	5.595140921699116e-15	0.0000636803412920192	-8.212866459853311e-21	5.20044668486547e-18	2.758470158479757e-14	2.81301168206112e-13	8.168660274787419e-14
44600000	0.004968159729746754	1.955889296801543e-49	-4.628818156659807e-53	9.940915086348723e-11	5.595140921699116e-15	0.0000636803412920192	-8.212849010533566e-21	5.20044668486547e-18	2.758470158479757e-14	2.81301168206112e-13	8.168660274787419e-14
44700000	0.004968159729746754	1.955889296801543e-49	-4.63860149502611e-53	9.940915086348723e-11	5.595140921699116e-15	0.0000636803412920192	-8.21283156121382e-21	5.20044668486547e-18	2.758470158479757e-14	2.81301168206112e-13	8.168660274787419e-14
44800000	0.004968159729746754	1.955889296801543e-49	-4.6483848333923345e-53	9.940915086348723e-11	5.595140921699116e-15	0.0000636803412920192	-8.212814111894076e-21	5.20044668486547e-18	2.758470158479757e-14	2.81301168206112e-13	8.168660274787419e-14
44900000	0.004968159729746754	1.955889296801543e-49	-4.658168171758482e-53	9.940915086348723e-11	5.595140921699116e-15	0.0000636803412920192	-8.21279666257433e-21	5.20044668486547e-18	2.758470158479757e-14	2.81301168206112e-13	8.168660274787419e-14
45000000	0.004968159729746754	1.955889296801543e-49	-4.6679515101245525e-53	9.940915086348723e-11	5.595140921699116e-15	0.0000636803412920192	-8.212779213254585e-21	5.20044668486547e-18	2.758470158479757e-14	2.81301168206112e-13	8.168660274787419e-14
45100000	0.004968159729746754	1.9558892968015435e-49	-4.677734848490548e-53	9.940915086348723e-11	5.595140921699116e-15	0.0000636803412920192	-8.212761763934839e-21	5.20044668486547e-18	2.758470158479757e-14	2.81301168206112e-13	8.168660274787419e-14
45200000	0.004968159729746754	1.9558892968015435e-49	-4.687518186856467e-53	9.940915086348723e-11	5.595140921699116e-15	0.0000636803412920192	-8.212744314615093e-21	5.20044668486547e-18	2.758470158479757e-14	2.81301168206112e-13	8.168660274787419e-14
45300000	0.004968159729746754	1.9558892968015435e-49	-4.6973015252223125e-53	9.940915086348723e-11	5.595140921699116e-15	0.0000636803412920192	-8.212726865295348e-21	5.20044668486547e-18	2.758470158479757e-14	2.81301168206112e-13	8.168660274787419e-14
45400000	0.004968159729746754	1.9558892968015435e-49	-4.7070848635880835e-53	9.940915086348723e-11	5.595140921699116e-15	0.0000636803412920192	-8.212709415975602e-21	5.20044668486547e-18	2.758470158479757e-14	2.81301168206112e-13	8.168660274787419e-14
45500000	0.004968159729746754	1.9558892968015435e-49	-4.71686820195378e-53	9.940915086348723e-11	5.595140921699116e-15	0.0000636803412920192	-8.212691966655857e-21	5.20044668486547e-18	2.758470158479757e-14	2.81301168206112e-13	8.168660274787419e-14
45600000	0.004968159729746754	1.9558892968015435e-49	-4.726651540319405e-53	9.940915086348723e-11	5.595140921699116e-15	0.0000636803412920192	-8.212674517336111e-21	5.20044668486547e-18	2.758470158479757e-14	2.81301168206112e-13	8.168660274787419e-14
45700000	0.004968159729746754	1.9558892968015435e-49	-4.736434878684958e-53	9.940915086348723e-11	5.595140921699116e-15	0.0000636803412920192	-8.212657068016366e-21	5.20044668486547e-18	2.758470158479757e-14	2.81301168206112e-13	8.168660274787419e-14
45800000	0.004968159729746754	1.9558892968015435e-49	-4.746218217050439e-53	9.940915086348723e-11	5.595140921699116e-15	0.0000636803412920192	-8.21263961869662e-21	5.20044668486547e-18	2.758470158479757e-14	2.81301168206112e-13	8.168660274787419e-14
45900000	0.004968159729746754	1.9558892968015435e-49	-4.756001555415848e-53	9.940915086348723e-11	5.595140921699116e-15	0.0000636803412920192	-8.212622169376875e-21	5.20044668486547e-18	2.758470158479757e-14	2.81301168206112e-13	8.168660274787419e-14
46000000	0.004968159729746754	1.9558892968015435e-49	-4.765784893781188e-53	9.940915086348723e-11	5.595140921699116e-15	0.0000636803412920192	-8.21260472005713e-21	5.20044668486547e-18	2.758470158479757e-14	2.81301168206112e-13	8.168660274787419e-14
46100000	0.004968159729746754	1.9558892968015435e-49	-4.775568232146458e-53	9.940915086348723e-11	5.595140921699116e-15	0.0000636803412920192	-8.212587270737383e-21	5.20044668486547e-18	2.758470158479757e-14	2.81301168206112e-13	8.168660274787419e-14
46200000	0.004968159729746754	1.9558892968015435e-49	-4.785351570511659e-53	9.940915086348723e-11	5.595140921699116e-15	0.0000636803412920192	-8.212569821417638e-21	5.20044668486547e-18	2.758470158479757e-14	2.81301168206112e-13	8.168660274787419e-14
46300000	0.004968159729746754	1.9558892968015435e-49	-4.795134908876792e-53	9.940915086348723e-11	5.595140921699116e-15	0.0000636803412920192	-8.212552372097892e-21	5.20044668486547e-18	2.758470158479757e-14	2.81301168206112e-13	8.168660274787419e-14
46400000	0.004968159729746754	1.9558892968015435e-49	-4.804918247241856e-53	9.940915086348723e-11	5.595140921699116e-15	0.0000636803412920192	-8.212534922778148e-21	5.20044668486547e-18	2.758470158479757e-14	2.81301168206112e-13	8.168660274787419e-14
46500000	0.004968159729746754	1.9558892968015435e-49	-4.814701585606854e-53	9.940915086348723e-11	5.595140921699116e-15	0.0000636803412920192	-8.212517473458401e-21	5.20044668486547e-18	2.758470158479757e-14	2.81301168206112e-13	8.168660274787419e-14
46600000	0.004968159729746754	1.9558892968015435e-49	-4.824484923971786e-53	9.940915086348723e-11	5.595140921699116e-15	0.0000636803412920192	-8.212500024138657e-21	5.20044668486547e-18	2.758470158479757e-14	2.81301168206112e-13	8.168660274787419e-14
46700000	0.004968159729746754	1.9558892968015435e-49	-4.834268262336651e-53	9.940915086348723e-11	5.595140921699116e-15	0.0000636803412920192	-8.21248257481891e-21	5.20044668486547e-18	2.758470158479757e-14	2.81301168206112e-13	8.168660274787419e-14
46800000	0.004968159729746754	1.9558892968015435e-49	-4.844051600701451e-53	9.940915086348723e-11	5.595140921699116e-15	0.0000636803412920192	-8.212465125499166e-21	5.20044668486547e-18	2.758470158479757e-14	2.81301168206112e-13	8.168660274787419e-14
46900000	0.004968159729746754	1.9558892968015435e-49	-4.853834939066186e-53	9.940915086348723e-11	5.595140921699116e-15	0.0000636803412920192	-8.21244767617942e-21	5.20044668486547e-18	2.758470158479757e-14	2.81301168206112e-13	8.168660274787419e-14
47000000	0.004968159729746754	1.9558892968015435e-49	-4.863618277430858e-53	9.940915086348723e-11	5.595140921699116e-15	0.0000636803412920192	-8.212430226859674e-21	5.20044668486547e-18	2.758470158479757e-14	2.81301168206112e-13	8.168660274787419e-14
47100000	0.004968159729746754	1.9558892968015435e-49	-4.873401615795466e-53	9.940915086348723e-11	5.595140921699116e-15	0.0000636803412920192	-8.212412777539929e-21	5.20044668486547e-18	2.758470158479757e-14	2.81301168206112e-13	8.168660274787419e-14
47200000	0.004968159729746754	1.9558892968015435e-49	-4.883184954160011e-53	9.940915086348723e-11	5.595140921699116e-15	0.0000636803412920192	-8.212395328220183e-21	5.20044668486547e-18	2.7584701584797574e-14	2.81301168206112e-13	8.168660274787419e-14
47300000	0.004968159729746754	1.9558892968015435e-49	-4.892968292524494e-53	9.940915086348723e-11	5.595140921699116e-15	0.0000636803412920192	-8.212377878900438e-21	5.20044668486547e-18	2.7584701584797574e-14	2.81301168206112e-13	8.168660274787419e-14
47400000	0.004968159729746754	1.955889296801544e-49	-4.902751630888917e-53	9.940915086348723e-11	5.595140921699116e-15	0.0000636803412920192	-8.212360429580692e-21	5.20044668486547e-18	2.7584701584797574e-14	2.81301168206112e-13	8.168660274787419e-14
47500000	0.004968159729746754	1.955889296801544e-49	-4.912534969253278e-53	9.940915086348723e-11	5.595140921699116e-15	0.0000636803412920192	-8.212342980260947e-21	5.20044668486547e-18	2.7584701584797574e-14	2.81301168206112e-13	8.168660274787419e-14
47600000	0.004968159729746754	1.955889296801544e-49	-4.922318307617579e-53	9.940915086348723e-11	5.595140921699116e-15	0.0000636803412920192	-8.212325530941201e-21	5.20044668486547e-18	2.7584701584797574e-14	2.81301168206112e-13	8.168660274787419e-14
47700000	0.004968159729746754	1.955889296801544e-49	-4.93210164598182e-53	9.940915086348723e-11	5.595140921699116e-15	0.0000636803412920192	-8.212308081621455e-21	5.20044668486547e-18	2.7584701584797574e-14	2.81301168206112e-13	8.168660274787419e-14
47800000	0.004968159729746754	1.955889296801544e-49	-4.941884984346002e-53	9.940915086348723e-11	5.595140921699116e-15	0.0000636803412920192	-8.21229063230171e-21	5.20044668486547e-18	2.7584701584797574e-14	2.81301168206112e-13	8.168660274787419e-14
47900000	0.004968159729746754	1.955889296801544e-49	-4.951668322710127e-53	9.940915086348723e-11	5.595140921699116e-15	0.0000636803412920192	-8.212273182981964e-21	5.20044668486547e-18	2.7584701584797574e-14	2.81301168206112e-13	8.168660274787419e-14
48000000	0.004968159729746754	1.955889296801544e-49	-4.961451661074193e-53	9.940915086348723e-11	5.595140921699116e-15	0.0000636803412920192	-8.21225573366222e-21	5.20044668486547e-18	2.7584701584797574e-14	2.81301168206112e-13	8.168660274787419e-14
48100000	0.004968159729746754	1.955889296801544e-49	-4.971234999438202e-53	9.940915086348723e-11	5.595140921699116e-15	0.0000636803412920192	-8.212238284342473e-21	5.200446684865471e-18	2.7584701584797574e-14	2.81301168206112e-13	8.168660274787419e-14
48200000	0.004968159729746754	1.955889296801544e-49	-4.981018337802156e-53	9.940915086348723e-11	5.595140921699116e-15	0.0000636803412920192	-8.212220835022729e-21	5.200446684865471e-18	2.7584701584797574e-14	2.81301168206112e-13	8.168660274787419e-14
48300000	0.004968159729746754	1.955889296801544e-49	-4.990801676166053e-53	9.940915086348723e-11	5.595140921699116e-15	0.0000636803412920192	-8.212203385702983e-21	5.200446684865471e-18	2.7584701584797574e-14	2.81301168206112e-13	8.168660274787419e-14
48400000	0.004968159729746754	1.955889296801544e-49	-5.000585014529895e-53	9.940915086348723e-11	5.595140921699116e-15	0.0000636803412920192	-8.212185936383238e-21	5.200446684865471e-18	2.7584701584797574e-14	2.81301168206112e-13	8.168660274787419e-14
48500000	0.004968159729746754	1.955889296801544e-49	-5.010368352893682e-53	9.940915086348723e-11	5.595140921699116e-15	0.0000636803412920192	-8.212168487063492e-21	5.200446684865471e-18	2.7584701584797574e-14	2.81301168206112e-13	8.168660274787419e-14
48600000	0.004968159729746754	1.955889296801544e-49	-5.020151691257416e-53	9.940915086348723e-11	5.595140921699116e-15	0.0000636803412920192	-8.212151037743746e-21	5.200446684865471e-18	2.7584701584797574e-14	2.81301168206112e-13	8.168660274787419e-14
48700000	0.004968159729746754	1.955889296801544e-49	-5.029935029621096e-53	9.940915086348723e-11	5.595140921699116e-15	0.0000636803412920192	-8.212133588424001e-21	5.200446684865471e-18	2.7584701584797574e-14	2.81301168206112e-13	8.168660274787419e-14
48800000	0.004968159729746754	1.955889296801544e-49	-5.039718367984724e-53	9.940915086348723e-11	5.595140921699116e-15	0.0000636803412920192	-8.212116139104255e-21	5.200446684865471e-18	2.7584701584797574e-14	2.81301168206112e-13	8.168660274787419e-14
48900000	0.004968159729746754	1.955889296801544e-49	-5.0495017063483e-53	9.940915086348723e-11	5.595140921699116e-15	0.0000636803412920192	-8.21209868978451e-21	5.200446684865471e-18	2.7584701584797574e-14	2.81301168206112e-13	8.168660274787419e-14
49000000	0.004968159729746754	1.955889296801544e-49	-5.059285044711824e-53	9.940915086348723e-11	5.595140921699116e-15	0.0000636803412920192	-8.212081240464764e-21	5.200446684865471e-18	2.7584701584797574e-14	2.81301168206112e-13	8.168660274787419e-14
49100000	0.004968159729746754	1.955889296801544e-49	-5.0690683830752975e-53	9.940915086348723e-11	5.595140921699116e-15	0.0000636803412920192	-8.21206379114502e-21	5.200446684865471e-18	2.7584701584797574e-14	2.81301168206112e-13	8.168660274787419e-14
49200000	0.004968159729746754	1.955889296801544e-49	-5.0788517214387215e-53	9.940915086348723e-11	5.595140921699116e-15	0.0000636803412920192	-8.212046341825273e-21	5.200446684865471e-18	2.7584701584797574e-14	2.81301168206112e-13	8.168660274787419e-14
49300000	0.004968159729746754	1.955889296801544e-49	-5.088635059802095e-53	9.940915086348723e-11	5.595140921699116e-15	0.0000636803412920192	-8.212028892505528e-21	5.200446684865471e-18	2.7584701584797574e-14	2.81301168206112e-13	8.168660274787419e-14
49400000	0.004968159729746754	1.9558892968015442e-49	-5.098418398165421e-53	9.940915086348723e-11	5.595140921699116e-15	0.0000636803412920192	-8.212011443185782e-21	5.200446684865471e-18	2.7584701584797574e-14	2.81301168206112e-13	8.168660274787419e-14
49500000	0.004968159729746754	1.9558892968015442e-49	-5.108201736528698e-53	9.940915086348723e-11	5.595140921699116e-15	0.0000636803412920192	-8.211993993866036e-21	5.200446684865471e-18	2.7584701584797574e-14	2.81301168206112e-13	8.168660274787419e-14
49600000	0.004968159729746754	1.9558892968015442e-49	-5.117985074891928e-53	9.940915086348723e-11	5.595140921699116e-15	0.0000636803412920192	-8.211976544546292e-21	5.200446684865471e-18	2.7584701584797574e-14	2.81301168206112e-13	8.168660274787419e-14
49700000	0.004968159729746754	1.9558892968015442e-49	-5.12776841325511e-53	9.940915086348723e-11	5.595140921699116e-15	0.0000636803412920192	-8.211959095226545e-21	5.200446684865471e-18	2.7584701584797574e-14	2.81301168206112e-13	8.168660274787419e-14
49800000	0.004968159729746754	1.9558892968015442e-49	-5.137551751618246e-53	9.940915086348723e-11	5.595140921699116e-15	0.0000636803412920192	-8.2119416459068e-21	5.200446684865471e-18	2.7584701584797574e-14	2.81301168206112e-13	8.168660274787419e-14
49900000	0.004968159729746754	1.9558892968015442e-49	-5.147335089981337e-53	9.940915086348723e-11	5.595140921699116e-15	0.0000636803412920192	-8.211924196587055e-21	5.200446684865471e-18	2.7584701584797574e-14	2.81301168206112e-13	8.168660274787419e-14
50000000	0.004968159729746754	1.9558892968015442e-49	-5.157118428344382e-53	9.940915086348723e-11	5.595140921699116e-15	0.0000636803412920192	-8.21190674726731e-21	5.200446684865471e-18	2.7584701584797574e-14	2.81301168206112e-13	8.168660274787419e-14
50100000	0.004968159729746754	1.9558892968015442e-49	-5.166901766707383e-53	9.940915086348723e-11	5.595140921699116e-15	0.0000636803412920192	-8.211889297947564e-21	5.200446684865471e-18	2.7584701584797574e-14	2.81301168206112e-13	8.168660274787419e-14
50200000	0.004968159729746754	1.9558892968015442e-49	-5.176685105070341e-53	9.940915086348723e-11	5.595140921699116e-15	0.0000636803412920192	-8.211871848627818e-21	5.200446684865471e-18	2.7584701584797574e-14	2.81301168206112e-13	8.168660274787419e-14
50300000	0.004968159729746754	1.9558892968015442e-49	-5.186468443433255e-53	9.940915086348723e-11	5.595140921699116e-15	0.0000636803412920192	-8.211854399308073e-21	5.200446684865471e-18	2.7584701584797574e-14	2.81301168206112e-13	8.168660274787419e-14
50400000	0.004968159729746754	1.9558892968015442e-49	-5.1962517817961245e-53	9.940915086348723e-11	5.595140921699116e-15	0.0000636803412920192	-8.211836949988327e-21	5.200446684865471e-18	2.7584701584797574e-14	2.81301168206112e-13	8.168660274787419e-14
50500000	0.004968159729746754	1.9558892968015442e-49	-5.20603512015889e-53	9.940915086348723e-11	5.595140921699116e-15	0.0000636803412920192	-8.211819500668582e-21	5.200446684865471e-18	2.7584701584797574e-14	2.81301168206112e-13	8.168660274787419e-14
50600000	0.004968159729746754	1.9558892968015442e-49	-5.2158184585215315e-53	9.940915086348723e-11	5.595140921699116e-15	0.0000636803412920192	-8.211802051348836e-21	5.200446684865471e-18	2.7584701584797574e-14	2.81301168206112e-13	8.168660274787419e-14
50700000	0.004968159729746754	1.9558892968015442e-49	-5.225601796884049e-53	9.940915086348723e-11	5.595140921699116e-15	0.0000636803412920192	-8.211784602029091e-21	5.200446684865471e-18	2.7584701584797574e-14	2.81301168206112e-13	8.168660274787419e-14
50800000	0.004968159729746754	1.9558892968015442e-49	-5.2353851352464405e-53	9.940915086348723e-11	5.595140921699116e-15	0.0000636803412920192	-8.211767152709345e-21	5.200446684865471e-18	2.7584701584797574e-14	2.81301168206112e-13	8.168660274787419e-14
50900000	0.004968159729746754	1.9558892968015442e-49	-5.245168473608709e-53	9.940915086348723e-11	5.595140921699116e-15	0.0000636803412920192	-8.2117497033896e-21	5.200446684865471e-18	2.7584701584797574e-14	2.81301168206112e-13	8.168660274787419e-14
51000000	0.004968159729746754	1.9558892968015442e-49	-5.254951811970855e-53	9.940915086348723e-11	5.595140921699116e-15	0.0000636803412920192	-8.211732254069854e-21	5.200446684865471e-18	2.7584701584797574e-14	2.81301168206112e-13	8.168660274787419e-14
51100000	0.004968159729746754	1.9558892968015442e-49	-5.264735150332879e-53	9.940915086348723e-11	5.595140921699116e-15	0.0000636803412920192	-8.211714804750108e-21	5.200446684865471e-18	2.7584701584797574e-14	2.81301168206112e-13	8.168660274787419e-14
51200000	0.004968159729746754	1.9558892968015442e-49	-5.274518488694781e-53	9.940915086348723e-11	5.595140921699116e-15	0.0000636803412920192	-8.211697355430363e-21	5.200446684865471e-18	2.7584701584797574e-14	2.81301168206112e-13	8.168660274787419e-14
51300000	0.004968159729746754	1.9558892968015442e-49	-5.284301827056562e-53	9.940915086348723e-11	5.595140921699116e-15	0.0000636803412920192	-8.211679906110617e-21	5.200446684865471e-18	2.7584701584797574e-14	2.81301168206112e-13	8.168660274787419e-14
51400000	0.004968159729746754	1.9558892968015442e-49	-5.294085165418223e-53	9.940915086348723e-11	5.595140921699116e-15	0.0000636803412920192	-8.211662456790873e-21	5.200446684865471e-18	2.7584701584797574e-14	2.81301168206112e-13	8.168660274787419e-14
51500000	0.004968159729746754	1.9558892968015442e-49	-5.303868503779764e-53	9.940915086348723e-11	5.595140921699116e-15	0.0000636803412920192	-8.211645007471126e-21	5.200446684865471e-18	2.7584701584797574e-14	2.81301168206112e-13	8.168660274787419e-14
51600000	0.004968159729746754	1.9558892968015442e-49	-5.313651842141186e-53	9.940915086348723e-11	5.595140921699116e-15	0.0000636803412920192	-8.211627558151382e-21	5.200446684865471e-18	2.7584701584797574e-14	2.81301168206112e-13	8.168660274787419e-14
51700000	0.004968159729746754	1.9558892968015442e-49	-5.323435180502489e-53	9.940915086348723e-11	5.595140921699116e-15	0.0000636803412920192	-8.211610108831636e-21	5.200446684865471e-18	2.7584701584797574e-14	2.81301168206112e-13	8.168660274787419e-14
51800000	0.004968159729746754	1.9558892968015442e-49	-5.333218518863676e-53	9.940915086348723e-11	5.595140921699116e-15	0.0000636803412920192	-8.21159265951189e-21	5.200446684865471e-18	2.7584701584797574e-14	2.81301168206112e-13	8.168660274787419e-14
51900000	0.004968159729746754	1.9558892968015442e-49	-5.343001857224744e-53	9.940915086348723e-11	5.595140921699116e-15	0.0000636803412920192	-8.211575210192145e-21	5.200446684865471e-18	2.7584701584797574e-14	2.81301168206112e-13	8.168660274787419e-14
52000000	0.004968159729746754	1.9558892968015442e-49	-5.352785195585696e-53	9.940915086348723e-11	5.595140921699116e-15	0.0000636803412920192	-8.211557760872399e-21	5.200446684865471e-18	2.7584701584797574e-14	2.81301168206112e-13	8.168660274787419e-14
52100000	0.004968159729746754	1.9558892968015442e-49	-5.362568533946532e-53	9.940915086348723e-11	5.595140921699116e-15	0.0000636803412920192	-8.211540311552654e-21	5.200446684865471e-18	2.7584701584797574e-14	2.81301168206112e-13	8.168660274787419e-14
52200000	0.004968159729746754	1.9558892968015446e-49	-5.372351872307253e-53	9.940915086348723e-11	5.595140921699116e-15	0.0000636803412920192	-8.211522862232908e-21	5.200446684865471e-18	2.7584701584797574e-14	2.81301168206112e-13	8.168660274787419e-14
52300000	0.004968159729746754	1.9558892968015446e-49	-5.382135210667859e-53	9.940915086348723e-11	5.595140921699116e-15	0.0000636803412920192	-8.211505412913163e-21	5.200446684865471e-18	2.7584701584797574e-14	2.81301168206112e-13	8.168660274787419e-14
52400000	0.004968159729746754	1.9558892968015446e-49	-5.391918549028352e-53	9.940915086348723e-11	5.595140921699116e-15	0.0000636803412920192	-8.211487963593417e-21	5.200446684865471e-18	2.7584701584797574e-14	2.81301168206112e-13	8.168660274787419e-14
52500000	0.004968159729746754	1.9558892968015446e-49	-5.4017018873887305e-53	9.940915086348723e-11	5.595140921699116e-15	0.0000636803412920192	-8.211470514273672e-21	5.200446684865471e-18	2.7584701584797574e-14	2.81301168206112e-13	8.168660274787419e-14
52600000	0.004968159729746754	1.9558892968015446e-49	-5.411485225748996e-53	9.940915086348723e-11	5.595140921699116e-15	0.0000636803412920192	-8.211453064953926e-21	5.200446684865471e-18	2.7584701584797574e-14	2.81301168206112e-13	8.168660274787419e-14
52700000	0.004968159729746754	1.9558892968015446e-49	-5.42126856410915e-53	9.940915086348723e-11	5.595140921699116e-15	0.0000636803412920192	-8.21143561563418e-21	5.200446684865471e-18	2.7584701584797574e-14	2.81301168206112e-13	8.168660274787419e-14
52800000	0.004968159729746754	1.9558892968015446e-49	-5.431051902469193e-53	9.940915086348723e-11	5.595140921699116e-15	0.0000636803412920192	-8.211418166314435e-21	5.200446684865471e-18	2.7584701584797574e-14	2.81301168206112e-13	8.168660274787419e-14
52900000	0.004968159729746754	1.9558892968015446e-49	-5.440835240829124e-53	9.940915086348723e-11	5.595140921699116e-15	0.0000636803412920192	-8.21140071699469e-21	5.200446684865471e-18	2.7584701584797574e-14	2.81301168206112e-13	8.168660274787419e-14
53000000	0.004968159729746754	1.9558892968015442e-49	-5.450618579188946e-53	9.940915086348723e-11	5.595140921699116e-15	0.0000636803412920192	-8.211383267674945e-21	5.200446684865471e-18	2.7584701584797574e-14	2.81301168206112e-13	8.168660274787419e-14
53100000	0.004968159729746754	1.9558892968015442e-49	-5.460401917548657e-53	9.940915086348723e-11	5.595140921699116e-15	0.0000636803412920192	-8.211365818355198e-21	5.200446684865471e-18	2.7584701584797574e-14	2.81301168206112e-13	8.168660274787419e-14
53200000	0.004968159729746754	1.9558892968015442e-49	-5.4701852559082595e-53	9.940915086348723e-11	5.595140921699116e-15	0.0000636803412920192	-8.211348369035454e-21	5.200446684865471e-18	2.7584701584797574e-14	2.81301168206112e-13	8.168660274787419e-14
53300000	0.004968159729746754	1.9558892968015442e-49	-5.4799685942677545e-53	9.940915086348723e-11	5.595140921699116e-15	0.0000636803412920192	-8.211330919715708e-21	5.200446684865471e-18	2.7584701584797574e-14	2.81301168206112e-13	8.168660274787419e-14
53400000	0.004968159729746754	1.9558892968015442e-49	-5.489751932627141e-53	9.940915086348723e-11	5.595140921699116e-15	0.0000636803412920192	-8.211313470395963e-21	5.200446684865471e-18	2.7584701584797574e-14	2.81301168206112e-13	8.168660274787419e-14
53500000	0.004968159729746754	1.9558892968015442e-49	-5.49953527098642e-53	9.940915086348723e-11	5.595140921699116e-15	0.0000636803412920192	-8.211296021076217e-21	5.200446684865471e-18	2.7584701584797574e-14	2.81301168206112e-13	8.168660274787419e-14
53600000	0.004968159729746754	1.9558892968015442e-49	-5.509318609345593e-53	9.940915086348723e-11	5.595140921699116e-15	0.0000636803412920192	-8.21127857175647e-21	5.200446684865471e-18	2.7584701584797574e-14	2.81301168206112e-13	8.168660274787419e-14
53700000	0.004968159729746754	1.9558892968015442e-49	-5.519101947704661e-53	9.940915086348723e-11	5.595140921699116e-15	0.0000636803412920192	-8.211261122436726e-21	5.200446684865471e-18	2.7584701584797574e-14	2.81301168206112e-13	8.168660274787419e-14
53800000	0.004968159729746754	1.9558892968015442e-49	-5.528885286063623e-53	9.940915086348723e-11	5.595140921699116e-15	0.0000636803412920192	-8.21124367311698e-21	5.200446684865471e-18	2.7584701584797574e-14	2.81301168206112e-13	8.168660274787419e-14
53900000	0.004968159729746754	1.9558892968015442e-49	-5.538668624422481e-53	9.940915086348723e-11	5.595140921699116e-15	0.0000636803412920192	-8.211226223797235e-21	5.200446684865471e-18	2.7584701584797574e-14	2.81301168206112e-13	8.168660274787419e-14
54000000	0.004968159729746754	1.9558892968015442e-49	-5.548451962781234e-53	9.940915086348723e-11	5.595140921699116e-15	0.0000636803412920192	-8.211208774477489e-21	5.200446684865471e-18	2.7584701584797574e-14	2.81301168206112e-13	8.168660274787419e-14
54100000	0.004968159729746754	1.9558892968015442e-49	-5.558235301139884e-53	9.940915086348723e-11	5.595140921699116e-15	0.0000636803412920192	-8.211191325157744e-21	5.200446684865471e-18	2.7584701584797574e-14	2.81301168206112e-13	8.168660274787419e-14
54200000	0.004968159729746754	1.9558892968015442e-49	-5.568018639498431e-53	9.940915086348723e-11	5.595140921699116e-15	0.0000636803412920192	-8.211173875837998e-21	5.200446684865471e-18	2.7584701584797574e-14	2.81301168206112e-13	8.168660274787419e-14
54300000	0.004968159729746754	1.9558892968015442e-49	-5.577801977856878e-53	9.940915086348723e-11	5.595140921699116e-15	0.0000636803412920192	-8.211156426518252e-21	5.200446684865471e-18	2.7584701584797574e-14	2.81301168206112e-13	8.168660274787419e-14
54400000	0.004968159729746754	1.9558892968015442e-49	-5.587585316215221e-53	9.940915086348723e-11	5.595140921699116e-15	0.0000636803412920192	-8.211138977198507e-21	5.200446684865471e-18	2.7584701584797574e-14	2.81301168206112e-13	8.168660274787419e-14
54500000	0.004968159729746754	1.9558892968015442e-49	-5.597368654573465e-53	9.940915086348723e-11	5.595140921699116e-15	0.0000636803412920192	-8.211121527878761e-21	5.200446684865471e-18	2.7584701584797574e-14	2.81301168206112e-13	8.168660274787419e-14
54600000	0.004968159729746754	1.9558892968015442e-49	-5.607151992931608e-53	9.940915086348723e-11	5.595140921699116e-15	0.0000636803412920192	-8.211104078559017e-21	5.200446684865471e-18	2.7584701584797574e-14	2.81301168206112e-13	8.168660274787419e-14
54700000	0.004968159729746754	1.9558892968015442e-49	-5.616935331289652e-53	9.940915086348723e-11	5.595140921699116e-15	0.0000636803412920192	-8.21108662923927e-21	5.200446684865471e-18	2.7584701584797574e-14	2.81301168206112e-13	8.168660274787419e-14
54800000	0.004968159729746754	1.9558892968015442e-49	-5.626718669647596e-53	9.940915086348723e-11	5.595140921699116e-15	0.0000636803412920192	-8.211069179919526e-21	5.200446684865471e-18	2.7584701584797574e-14	2.81301168206112e-13	8.168660274787419e-14
54900000	0.004968159729746754	1.9558892968015442e-49	-5.636502008005444e-53	9.940915086348723e-11	5.595140921699116e-15	0.0000636803412920192	-8.21105173059978e-21	5.200446684865471e-18	2.7584701584797574e-14	2.81301168206112e-13	8.168660274787419e-14
55000000	0.004968159729746754	1.9558892968015442e-49	-5.646285346363193e-53	9.940915086348723e-11	5.595140921699116e-15	0.0000636803412920192	-8.211034281280035e-21	5.200446684865471e-18	2.7584701584797574e-14	2.81301168206112e-13	8.168660274787419e-14
55100000	0.004968159729746754	1.9558892968015442e-49	-5.656068684720844e-53	9.940915086348723e-11	5.595140921699116e-15	0.0000636803412920192	-8.211016831960289e-21	5.200446684865471e-18	2.7584701584797574e-14	2.81301168206112e-13	8.168660274787419e-14
55200000	0.004968159729746754	1.9558892968015442e-49	-5.665852023078399e-53	9.940915086348723e-11	5.595140921699116e-15	0.0000636803412920192	-8.210999382640543e-21	5.200446684865471e-18	2.7584701584797574e-14	2.81301168206112e-13	8.168660274787419e-14
55300000	0.004968159729746754	1.9558892968015442e-49	-5.67563536143586e-53	9.940915086348723e-11	5.595140921699116e-15	0.0000636803412920192	-8.210981933320798e-21	5.200446684865471e-18	2.7584701584797574e-14	2.81301168206112e-13	8.168660274787419e-14
55400000	0.004968159729746754	1.9558892968015442e-49	-5.685418699793225e-53	9.940915086348723e-11	5.595140921699116e-15	0.0000636803412920192	-8.210964484001052e-21	5.200446684865471e-18	2.7584701584797574e-14	2.81301168206112e-13	8.168660274787419e-14
55500000	0.004968159729746754	1.9558892968015442e-49	-5.695202038150494e-53	9.940915086348723e-11	5.595140921699116e-15	0.0000636803412920192	-8.210947034681307e-21	5.200446684865471e-18	2.7584701584797574e-14	2.81301168206112e-13	8.168660274787419e-14
55600000	0.004968159729746754	1.9558892968015442e-49	-5.704985376507671e-53	9.940915086348723e-11	5.595140921699116e-15	0.0000636803412920192	-8.210929585361561e-21	5.200446684865471e-18	2.7584701584797574e-14	2.81301168206112e-13	8.168660274787419e-14
55700000	0.004968159729746754	1.9558892968015442e-49	-5.714768714864754e-53	9.940915086348723e-11	5.595140921699116e-15	0.0000636803412920192	-8.210912136041816e-21	5.200446684865471e-18	2.7584701584797574e-14	2.81301168206112e-13	8.168660274787419e-14
55800000	0.004968159729746754	1.9558892968015442e-49	-5.7245520532217455e-53	9.940915086348723e-11	5.595140921699116e-15	0.0000636803412920192	-8.21089468672207e-21	5.200446684865471e-18	2.7584701584797574e-14	2.81301168206112e-13	8.168660274787419e-14
55900000	0.004968159729746754	1.9558892968015442e-49	-5.734335391578644e-53	9.940915086348723e-11	5.595140921699116e-15	0.0000636803412920192	-8.210877237402325e-21	5.200446684865471e-18	2.7584701584797574e-14	2.81301168206112e-13	8.168660274787419e-14
56000000	0.004968159729746754	1.9558892968015442e-49	-5.744118729935452e-53	9.940915086348723e-11	5.595140921699116e-15	0.0000636803412920192	-8.21085978808258e-21	5.200446684865471e-18	2.7584701584797574e-14	2.81301168206112e-13	8.168660274787419e-14
56100000	0.004968159729746754	1.9558892968015442e-49	-5.753902068292168e-53	9.940915086348723e-11	5.595140921699116e-15	0.0000636803412920192	-8.210842338762833e-21	5.200446684865471e-18	2.7584701584797574e-14	2.81301168206112e-13	8.168660274787419e-14
56200000	0.004968159729746754	1.955889296801544e-49	-5.763685406648795e-53	9.940915086348723e-11	5.595140921699116e-15	0.0000636803412920192	-8.210824889443089e-21	5.200446684865471e-18	2.7584701584797574e-14	2.81301168206112e-13	8.168660274787419e-14
56300000	0.004968159729746754	1.955889296801544e-49	-5.7734687450053325e-53	9.940915086348723e-11	5.595140921699116e-15	0.0000636803412920192	-8.210807440123342e-21	5.200446684865471e-18	2.7584701584797574e-14	2.81301168206112e-13	8.168660274787419e-14
56400000	0.004968159729746754	1.955889296801544e-49	-5.78325208336178e-53	9.940915086348723e-11	5.595140921699116e-15	0.0000636803412920192	-8.210789990803598e-21	5.200446684865471e-18	2.7584701584797574e-14	2.81301168206112e-13	8.168660274787419e-14
56500000	0.004968159729746754	1.955889296801544e-49	-5.793035421718141e-53	9.940915086348723e-11	5.595140921699116e-15	0.0000636803412920192	-8.210772541483852e-21	5.200446684865471e-18	2.7584701584797574e-14	2.81301168206112e-13	8.168660274787419e-14
56600000	0.004968159729746754	1.955889296801544e-49	-5.802818760074414e-53	9.940915086348723e-11	5.595140921699116e-15	0.0000636803412920192	-8.210755092164107e-21	5.200446684865471e-18	2.7584701584797574e-14	2.81301168206112e-13	8.168660274787419e-14
56700000	0.004968159729746754	1.955889296801544e-49	-5.812602098430599e-53	9.940915086348723e-11	5.595140921699116e-15	0.0000636803412920192	-8.21073764284436e-21	5.200446684865471e-18	2.7584701584797574e-14	2.81301168206112e-13	8.168660274787419e-14
56800000	0.004968159729746754	1.955889296801544e-49	-5.822385436786699e-53	9.940915086348723e-11	5.595140921699116e-15	0.0000636803412920192	-8.210720193524616e-21	5.200446684865471e-18	2.7584701584797574e-14	2.81301168206112e-13	8.168660274787419e-14
56900000	0.004968159729746754	1.955889296801544e-49	-5.832168775142713e-53	9.940915086348723e-11	5.595140921699116e-15	0.0000636803412920192	-8.21070274420487e-21	5.200446684865471e-18	2.7584701584797574e-14	2.81301168206112e-13	8.168660274787419e-14
57000000	0.004968159729746754	1.955889296801544e-49	-5.841952113498642e-53	9.940915086348723e-11	5.595140921699116e-15	0.0000636803412920192	-8.210685294885124e-21	5.200446684865471e-18	2.7584701584797574e-14	2.81301168206112e-13	8.168660274787419e-14
57100000	0.004968159729746754	1.955889296801544e-49	-5.851735451854486e-53	9.940915086348723e-11	5.595140921699116e-15	0.0000636803412920192	-8.210667845565379e-21	5.200446684865471e-18	2.7584701584797574e-14	2.81301168206112e-13	8.168660274787419e-14
57200000	0.004968159729746754	1.955889296801544e-49	-5.861518790210248e-53	9.940915086348723e-11	5.595140921699116e-15	0.0000636803412920192	-8.210650396245633e-21	5.200446684865471e-18	2.7584701584797574e-14	2.81301168206112e-13	8.168660274787419e-14
57300000	0.004968159729746754	1.955889296801544e-49	-5.871302128565925e-53	9.940915086348723e-11	5.595140921699116e-15	0.0000636803412920192	-8.210632946925888e-21	5.200446684865471e-18	2.7584701584797574e-14	2.81301168206112e-13	8.168660274787419e-14
57400000	0.004968159729746754	1.955889296801544e-49	-5.881085466921521e-53	9.940915086348723e-11	5.595140921699116e-15	0.0000636803412920192	-8.210615497606142e-21	5.200446684865471e-18	2.758470158479757e-14	2.81301168206112e-13	8.168660274787419e-14
57500000	0.004968159729746754	1.955889296801544e-49	-5.890868805277034e-53	9.940915086348723e-11	5.595140921699116e-15	0.0000636803412920192	-8.210598048286397e-21	5.200446684865471e-18	2.758470158479757e-14	2.81301168206112e-13	8.168660274787419e-14
57600000	0.004968159729746754	1.955889296801544e-49	-5.900652143632467e-53	9.940915086348723e-11	5.595140921699116e-15	0.0000636803412920192	-8.210580598966651e-21	5.200446684865471e-18	2.758470158479757e-14	2.81301168206112e-13	8.168660274787419e-14
57700000	0.004968159729746754	1.955889296801544e-49	-5.910435481987818e-53	9.940915086348723e-11	5.595140921699116e-15	0.0000636803412920192	-8.210563149646905e-21	5.20044668486547e-18	2.758470158479757e-14	2.81301168206112e-13	8.168660274787419e-14
57800000	0.004968159729746754	1.955889296801544e-49	-5.92021882034309e-53	9.940915086348723e-11	5.595140921699116e-15	0.0000636803412920192	-8.21054570032716e-21	5.20044668486547e-18	2.758470158479757e-14	2.81301168206112e-13	8.168660274787419e-14
57900000	0.004968159729746754	1.955889296801544e-49	-5.930002158698282e-53	9.940915086348723e-11	5.595140921699116e-15	0.0000636803412920192	-8.210528251007414e-21	5.20044668486547e-18	2.758470158479757e-14	2.81301168206112e-13	8.168660274787419e-14
58000000	0.004968159729746754	1.9558892968015435e-49	-5.939785497053396e-53	9.940915086348723e-11	5.595140921699116e-15	0.0000636803412920192	-8.21051080168767e-21	5.20044668486547e-18	2.758470158479757e-14	2.81301168206112e-13	8.168660274787419e-14
58100000	0.004968159729746754	1.9558892968015435e-49	-5.949568835408431e-53	9.940915086348723e-11	5.595140921699116e-15	0.0000636803412920192	-8.210493352367923e-21	5.20044668486547e-18	2.758470158479757e-14	2.81301168206112e-13	8.168660274787419e-14
58200000	0.004968159729746754	1.9558892968015435e-49	-5.959352173763389e-53	9.940915086348723e-11	5.595140921699116e-15	0.0000636803412920192	-8.210475903048179e-21	5.20044668486547e-18	2.758470158479757e-14	2.81301168206112e-13	8.168660274787419e-14
58300000	0.004968159729746754	1.9558892968015435e-49	-5.969135512118271e-53	9.940915086348723e-11	5.595140921699116e-15	0.0000636803412920192	-8.210458453728433e-21	5.20044668486547e-18	2.758470158479757e-14	2.81301168206112e-13	8.168660274787419e-14
58400000	0.004968159729746754	1.9558892968015435e-49	-5.978918850473075e-53	9.940915086348723e-11	5.595140921699116e-15	0.0000636803412920192	-8.210441004408688e-21	5.20044668486547e-18	2.758470158479757e-14	2.81301168206112e-13	8.168660274787419e-14
58500000	0.004968159729746754	1.9558892968015435e-49	-5.988702188827805e-53	9.940915086348723e-11	5.595140921699116e-15	0.0000636803412920192	-8.210423555088942e-21	5.20044668486547e-18	2.758470158479757e-14	2.81301168206112e-13	8.168660274787419e-14
58600000	0.004968159729746754	1.9558892968015435e-49	-5.99848552718246e-53	9.940915086348723e-11	5.595140921699116e-15	0.0000636803412920192	-8.210406105769196e-21	5.20044668486547e-18	2.758470158479757e-14	2.81301168206112e-13	8.168660274787419e-14
58700000	0.004968159729746754	1.9558892968015435e-49	-6.00826886553704e-53	9.940915086348723e-11	5.595140921699116e-15	0.0000636803412920192	-8.210388656449451e-21	5.20044668486547e-18	2.758470158479757e-14	2.81301168206112e-13	8.168660274787419e-14
58800000	0.004968159729746754	1.9558892968015435e-49	-6.018052203891547e-53	9.940915086348723e-11	5.595140921699116e-15	0.0000636803412920192	-8.210371207129705e-21	5.20044668486547e-18	2.758470158479757e-14	2.81301168206112e-13	8.168660274787419e-14
58900000	0.004968159729746754	1.9558892968015435e-49	-6.027835542245981e-53	9.940915086348723e-11	5.595140921699116e-15	0.0000636803412920192	-8.21035375780996e-21	5.20044668486547e-18	2.758470158479757e-14	2.81301168206112e-13	8.168660274787419e-14
59000000	0.004968159729746754	1.9558892968015435e-49	-6.037618880600342e-53	9.940915086348723e-11	5.595140921699116e-15	0.0000636803412920192	-8.210336308490214e-21	5.20044668486547e-18	2.758470158479757e-14	2.81301168206112e-13	8.168660274787419e-14
59100000	0.004968159729746754	1.9558892968015435e-49	-6.047402218954631e-53	9.940915086348723e-11	5.595140921699116e-15	0.0000636803412920192	-8.21031885917047e-21	5.20044668486547e-18	2.758470158479757e-14	2.81301168206112e-13	8.168660274787419e-14
59200000	0.004968159729746754	1.9558892968015435e-49	-6.05718555730885e-53	9.940915086348723e-11	5.595140921699116e-15	0.0000636803412920192	-8.210301409850723e-21	5.20044668486547e-18	2.758470158479757e-14	2.81301168206112e-13	8.168660274787419e-14
59300000	0.004968159729746754	1.9558892968015435e-49	-6.066968895662998e-53	9.940915086348723e-11	5.595140921699116e-15	0.0000636803412920192	-8.210283960530979e-21	5.20044668486547e-18	2.758470158479757e-14	2.81301168206112e-13	8.168660274787419e-14
59400000	0.004968159729746754	1.9558892968015435e-49	-6.076752234017076e-53	9.940915086348723e-11	5.595140921699116e-15	0.0000636803412920192	-8.210266511211232e-21	5.20044668486547e-18	2.758470158479757e-14	2.81301168206112e-13	8.168660274787419e-14
59500000	0.004968159729746754	1.9558892968015435e-49	-6.086535572371085e-53	9.940915086348723e-11	5.595140921699116e-15	0.0000636803412920192	-8.210249061891486e-21	5.20044668486547e-18	2.758470158479757e-14	2.81301168206112e-13	8.168660274787419e-14
59600000	0.004968159729746754	1.955889296801543e-49	-6.096318910725026e-53	9.940915086348723e-11	5.595140921699116e-15	0.0000636803412920192	-8.210231612571742e-21	5.20044668486547e-18	2.758470158479757e-14	2.81301168206112e-13	8.168660274787419e-14
59700000	0.004968159729746754	1.955889296801543e-49	-6.106102249078898e-53	9.940915086348723e-11	5.595140921699116e-15	0.0000636803412920192	-8.210214163251995e-21	5.20044668486547e-18	2.758470158479757e-14	2.81301168206112e-13	8.168660274787419e-14
59800000	0.004968159729746754	1.955889296801543e-49	-6.115885587432703e-53	9.940915086348723e-11	5.595140921699116e-15	0.0000636803412920192	-8.210196713932251e-21	5.20044668486547e-18	2.758470158479757e-14	2.81301168206112e-13	8.168660274787419e-14
59900000	0.004968159729746754	1.955889296801543e-49	-6.125668925786441e-53	9.940915086348723e-11	5.595140921699116e-15	0.0000636803412920192	-8.210179264612505e-21	5.20044668486547e-18	2.758470158479757e-14	2.81301168206112e-13	8.168660274787419e-14
60000000	0.004968159729746754	1.955889296801543e-49	-6.135452264140113e-53	9.940915086348723e-11	5.595140921699116e-15	0.0000636803412920192	-8.21016181529276e-21	5.20044668486547e-18	2.758470158479757e-14	2.81301168206112e-13	8.168660274787419e-14
60100000	0.004968159729746754	1.955889296801543e-49	-6.145235602493719e-53	9.940915086348723e-11	5.595140921699116e-15	0.0000636803412920192	-8.210144365973014e-21	5.20044668486547e-18	2.758470158479757e-14	2.81301168206112e-13	8.168660274787419e-14
60200000	0.004968159729746754	1.955889296801543e-49	-6.155018940847262e-53	9.940915086348723e-11	5.595140921699116e-15	0.0000636803412920192	-8.210126916653268e-21	5.20044668486547e-18	2.758470158479757e-14	2.81301168206112e-13	8.168660274787419e-14
60300000	0.004968159729746754	1.955889296801543e-49	-6.16480227920074e-53	9.940915086348723e-11	5.595140921699116e-15	0.0000636803412920192	-8.210109467333523e-21	5.20044668486547e-18	2.758470158479757e-14	2.81301168206112e-13	8.168660274787419e-14
60400000	0.004968159729746754	1.955889296801543e-49	-6.174585617554153e-53	9.940915086348723e-11	5.595140921699116e-15	0.0000636803412920192	-8.210092018013777e-21	5.20044668486547e-18	2.758470158479757e-14	2.81301168206112e-13	8.168660274787419e-14
60500000	0.004968159729746754	1.955889296801543e-49	-6.184368955907488e-53	9.940915086348723e-11	5.595140921699116e-15	0.0000636803412920192	-8.210074568694032e-21	5.20044668486547e-18	2.758470158479757e-14	2.81301168206112e-13	8.168660274787419e-14
60600000	0.004968159729746754	1.955889296801543e-49	-6.194152294260742e-53	9.940915086348723e-11	5.595140921699116e-15	0.0000636803412920192	-8.210057119374286e-21	5.20044668486547e-18	2.758470158479757e-14	2.81301168206112e-13	8.168660274787419e-14
60700000	0.004968159729746754	1.955889296801543e-49	-6.203935632613914e-53	9.940915086348723e-11	5.595140921699116e-15	0.0000636803412920192	-8.210039670054541e-21	5.20044668486547e-18	2.758470158479757e-14	2.81301168206112e-13	8.168660274787419e-14
60800000	0.004968159729746754	1.955889296801543e-49	-6.213718970967005e-53	9.940915086348723e-11	5.595140921699116e-15	0.0000636803412920192	-8.210022220734795e-21	5.20044668486547e-18	2.758470158479757e-14	2.81301168206112e-13	8.168660274787419e-14
60900000	0.004968159729746754	1.955889296801543e-49	-6.223502309320018e-53	9.940915086348723e-11	5.595140921699116e-15	0.0000636803412920192	-8.21000477141505e-21	5.20044668486547e-18	2.758470158479757e-14	2.81301168206112e-13	8.168660274787419e-14
61000000	0.004968159729746754	1.955889296801543e-49	-6.233285647672954e-53	9.940915086348723e-11	5.595140921699116e-15	0.0000636803412920192	-8.209987322095304e-21	5.20044668486547e-18	2.758470158479757e-14	2.81301168206112e-13	8.168660274787419e-14
61100000	0.004968159729746754	1.955889296801543e-49	-6.243068986025813e-53	9.940915086348723e-11	5.595140921699116e-15	0.0000636803412920192	-8.209969872775558e-21	5.20044668486547e-18	2.758470158479757e-14	2.81301168206112e-13	8.168660274787419e-14
61200000	0.004968159729746754	1.955889296801543e-49	-6.2528523243785975e-53	9.940915086348723e-11	5.595140921699116e-15	0.0000636803412920192	-8.209952423455814e-21	5.20044668486547e-18	2.758470158479757e-14	2.81301168206112e-13	8.168660274787419e-14
61300000	0.004968159729746754	1.955889296801543e-49	-6.262635662731308e-53	9.940915086348723e-11	5.595140921699116e-15	0.0000636803412920192	-8.209934974136067e-21	5.20044668486547e-18	2.758470158479757e-14	2.81301168206112e-13	8.168660274787419e-14
61400000	0.004968159729746754	1.955889296801543e-49	-6.272419001083946e-53	9.940915086348723e-11	5.595140921699116e-15	0.0000636803412920192	-8.209917524816323e-21	5.20044668486547e-18	2.758470158479757e-14	2.81301168206112e-13	8.168660274787419e-14
61500000	0.004968159729746754	1.955889296801543e-49	-6.282202339436513e-53	9.940915086348723e-11	5.595140921699116e-15	0.0000636803412920192	-8.209900075496577e-21	5.20044668486547e-18	2.758470158479757e-14	2.81301168206112e-13	8.168660274787419e-14
61600000	0.004968159729746754	1.9558892968015427e-49	-6.291985677789011e-53	9.940915086348723e-11	5.595140921699116e-15	0.0000636803412920192	-8.209882626176832e-21	5.20044668486547e-18	2.758470158479757e-14	2.81301168206112e-13	8.168660274787419e-14
61700000	0.004968159729746754	1.9558892968015427e-49	-6.301769016141439e-53	9.940915086348723e-11	5.595140921699116e-15	0.0000636803412920192	-8.209865176857086e-21	5.20044668486547e-18	2.758470158479757e-14	2.81301168206112e-13	8.168660274787419e-14
61800000	0.004968159729746754	1.9558892968015427e-49	-6.3115523544938e-53	9.940915086348723e-11	5.595140921699116e-15	0.0000636803412920192	-8.20984772753734e-21	5.20044668486547e-18	2.758470158479757e-14	2.81301168206112e-13	8.168660274787419e-14
61900000	0.004968159729746754	1.9558892968015427e-49	-6.321335692846095e-53	9.940915086348723e-11	5.595140921699116e-15	0.0000636803412920192	-8.209830278217595e-21	5.20044668486547e-18	2.758470158479757e-14	2.81301168206112e-13	8.168660274787419e-14
62000000	0.004968159729746754	1.9558892968015427e-49	-6.331119031198325e-53	9.940915086348723e-11	5.595140921699116e-15	0.0000636803412920192	-8.209812828897849e-21	5.20044668486547e-18	2.758470158479757e-14	2.81301168206112e-13	8.168660274787419e-14
62100000	0.004968159729746754	1.9558892968015427e-49	-6.340902369550492e-53	9.940915086348723e-11	5.595140921699116e-15	0.0000636803412920192	-8.209795379578104e-21	5.20044668486547e-18	2.758470158479757e-14	2.81301168206112e-13	8.168660274787419e-14
62200000	0.004968159729746754	1.9558892968015427e-49	-6.350685707902596e-53	9.940915086348723e-11	5.595140921699116e-15	0.0000636803412920192	-8.209777930258358e-21	5.20044668486547e-18	2.758470158479757e-14	2.81301168206112e-13	8.168660274787419e-14
62300000	0.004968159729746754	1.9558892968015427e-49	-6.3604690462546385e-53	9.940915086348723e-11	5.595140921699116e-15	0.0000636803412920192	-8.209760480938613e-21	5.20044668486547e-18	2.758470158479757e-14	2.81301168206112e-13	8.168660274787419e-14
62400000	0.004968159729746754	1.9558892968015427e-49	-6.3702523846066215e-53	9.940915086348723e-11	5.595140921699116e-15	0.0000636803412920192	-8.209743031618867e-21	5.20044668486547e-18	2.758470158479757e-14	2.81301168206112e-13	8.168660274787419e-14
62500000	0.004968159729746754	1.9558892968015427e-49	-6.380035722958547e-53	9.940915086348723e-11	5.595140921699116e-15	0.0000636803412920192	-8.209725582299122e-21	5.20044668486547e-18	2.758470158479757e-14	2.81301168206112e-13	8.168660274787419e-14
62600000	0.004968159729746754	1.9558892968015427e-49	-6.389819061310414e-53	9.940915086348723e-11	5.595140921699116e-15	0.0000636803412920192	-8.209708132979376e-21	5.20044668486547e-18	2.758470158479757e-14	2.81301168206112e-13	8.168660274787419e-14
62700000	0.004968159729746754	1.9558892968015427e-49	-6.399602399662225e-53	9.940915086348723e-11	5.595140921699116e-15	0.0000636803412920192	-8.20969068365963e-21	5.20044668486547e-18	2.758470158479757e-14	2.81301168206112e-13	8.168660274787419e-14
62800000	0.004968159729746754	1.9558892968015427e-49	-6.409385738013982e-53	9.940915086348723e-11	5.595140921699116e-15	0.0000636803412920192	-8.209673234339886e-21	5.20044668486547e-18	2.758470158479757e-14	2.81301168206112e-13	8.168660274787419e-14
62900000	0.004968159729746754	1.9558892968015427e-49	-6.419169076365685e-53	9.940915086348723e-11	5.595140921699116e-15	0.0000636803412920192	-8.20965578502014e-21	5.20044668486547e-18	2.758470158479757e-14	2.81301168206112e-13	8.168660274787419e-14
63000000	0.004968159729746754	1.9558892968015427e-49	-6.428952414717336e-53	9.940915086348723e-11	5.595140921699116e-15	0.0000636803412920192	-8.209638335700395e-21	5.20044668486547e-18	2.758470158479757e-14	2.81301168206112e-13	8.168660274787419e-14
63100000	0.004968159729746754	1.9558892968015427e-49	-6.438735753068935e-53	9.940915086348723e-11	5.595140921699116e-15	0.0000636803412920192	-8.209620886380649e-21	5.20044668486547e-18	2.758470158479757e-14	2.81301168206112e-13	8.168660274787419e-14
63200000	0.004968159729746754	1.9558892968015427e-49	-6.448519091420486e-53	9.940915086348723e-11	5.595140921699116e-15	0.0000636803412920192	-8.209603437060904e-21	5.20044668486547e-18	2.758470158479757e-14	2.81301168206112e-13	8.168660274787419e-14
63300000	0.004968159729746754	1.9558892968015427e-49	-6.458302429771987e-53	9.940915086348723e-11	5.595140921699116e-15	0.0000636803412920192	-8.209585987741158e-21	5.20044668486547e-18	2.758470158479757e-14	2.81301168206112e-13	8.168660274787419e-14
63400000	0.004968159729746754	1.9558892968015427e-49	-6.468085768123441e-53	9.940915086348723e-11	5.595140921699116e-15	0.0000636803412920192	-8.209568538421413e-21	5.20044668486547e-18	2.758470158479757e-14	2.81301168206112e-13	8.168660274787419e-14
63500000	0.004968159729746754	1.9558892968015427e-49	-6.47786910647485e-53	9.940915086348723e-11	5.595140921699116e-15	0.0000636803412920192	-8.209551089101667e-21	5.20044668486547e-18	2.758470158479757e-14	2.81301168206112e-13	8.168660274787419e-14
63600000	0.004968159729746754	1.9558892968015427e-49	-6.4876524448262135e-53	9.940915086348723e-11	5.595140921699116e-15	0.0000636803412920192	-8.20953363978192e-21	5.20044668486547e-18	2.758470158479757e-14	2.81301168206112e-13	8.168660274787419e-14
63700000	0.004968159729746754	1.9558892968015427e-49	-6.497435783177533e-53	9.940915086348723e-11	5.595140921699116e-15	0.0000636803412920192	-8.209516190462176e-21	5.20044668486547e-18	2.758470158479757e-14	2.81301168206112e-13	8.168660274787419e-14
63800000	0.004968159729746754	1.9558892968015427e-49	-6.507219121528812e-53	9.940915086348723e-11	5.595140921699116e-15	0.0000636803412920192	-8.20949874114243e-21	5.20044668486547e-18	2.758470158479757e-14	2.81301168206112e-13	8.168660274787419e-14
63900000	0.004968159729746754	1.9558892968015427e-49	-6.517002459880049e-53	9.940915086348723e-11	5.595140921699116e-15	0.0000636803412920192	-8.209481291822685e-21	5.20044668486547e-18	2.758470158479757e-14	2.81301168206112e-13	8.168660274787419e-14
64000000	0.004968159729746754	1.9558892968015427e-49	-6.526785798231247e-53	9.940915086348723e-11	5.595140921699116e-15	0.0000636803412920192	-8.209463842502939e-21	5.20044668486547e-18	2.758470158479757e-14	2.81301168206112e-13	8.168660274787419e-14
64100000	0.004968159729746754	1.9558892968015427e-49	-6.536569136582406e-53	9.940915086348723e-11	5.595140921699116e-15	0.0000636803412920192	-8.209446393183194e-21	5.20044668486547e-18	2.758470158479757e-14	2.81301168206112e-13	8.168660274787419e-14
64200000	0.004968159729746754	1.9558892968015427e-49	-6.546352474933529e-53	9.940915086348723e-11	5.595140921699116e-15	0.0000636803412920192	-8.209428943863448e-21	5.20044668486547e-18	2.758470158479757e-14	2.81301168206112e-13	8.168660274787419e-14
64300000	0.004968159729746754	1.9558892968015427e-49	-6.556135813284615e-53	9.940915086348723e-11	5.595140921699116e-15	0.0000636803412920192	-8.209411494543702e-21	5.20044668486547e-18	2.758470158479757e-14	2.81301168206112e-13	8.168660274787419e-14
64400000	0.004968159729746754	1.9558892968015427e-49	-6.565919151635667e-53	9.940915086348723e-11	5.595140921699116e-15	0.0000636803412920192	-8.209394045223957e-21	5.20044668486547e-18	2.758470158479757e-14	2.81301168206112e-13	8.168660274787419e-14
64500000	0.004968159729746754	1.9558892968015427e-49	-6.575702489986684e-53	9.940915086348723e-11	5.595140921699116e-15	0.0000636803412920192	-8.209376595904211e-21	5.20044668486547e-18	2.758470158479757e-14	2.81301168206112e-13	8.168660274787419e-14
64600000	0.004968159729746754	1.9558892968015427e-49	-6.5854858283376705e-53	9.940915086348723e-11	5.595140921699116e-15	0.0000636803412920192	-8.209359146584467e-21	5.20044668486547e-18	2.758470158479757e-14	2.81301168206112e-13	8.168660274787419e-14
64700000	0.004968159729746754	1.955889296801543e-49	-6.595269166688626e-53	9.940915086348723e-11	5.595140921699116e-15	0.0000636803412920192	-8.20934169726472e-21	5.20044668486547e-18	2.758470158479757e-14	2.81301168206112e-13	8.168660274787419e-14
64800000	0.004968159729746754	1.955889296801543e-49	-6.605052505039553e-53	9.940915086348723e-11	5.595140921699116e-15	0.0000636803412920192	-8.209324247944976e-21	5.20044668486547e-18	2.758470158479757e-14	2.81301168206112e-13	8.168660274787419e-14
64900000	0.004968159729746754	1.955889296801543e-49	-6.61483584339045e-53	9.940915086348723e-11	5.595140921699116e-15	0.0000636803412920192	-8.20930679862523e-21	5.20044668486547e-18	2.758470158479757e-14	2.81301168206112e-13	8.168660274787419e-14
65000000	0.004968159729746754	1.955889296801543e-49	-6.624619181741321e-53	9.940915086348723e-11	5.595140921699116e-15	0.0000636803412920192	-8.209289349305485e-21	5.20044668486547e-18	2.758470158479757e-14	2.81301168206112e-13	8.168660274787419e-14
65100000	0.004968159729746754	1.955889296801543e-49	-6.634402520092165e-53	9.940915086348723e-11	5.595140921699116e-15	0.0000636803412920192	-8.209271899985739e-21	5.20044668486547e-18	2.758470158479757e-14	2.81301168206112e-13	8.168660274787419e-14
65200000	0.004968159729746754	1.955889296801543e-49	-6.644185858442986e-53	9.940915086348723e-11	5.595140921699116e-15	0.0000636803412920192	-8.209254450665993e-21	5.20044668486547e-18	2.758470158479757e-14	2.81301168206112e-13	8.168660274787419e-14
65300000	0.004968159729746754	1.955889296801543e-49	-6.653969196793783e-53	9.940915086348723e-11	5.595140921699116e-15	0.0000636803412920192	-8.209237001346248e-21	5.20044668486547e-18	2.758470158479757e-14	2.81301168206112e-13	8.168660274787419e-14
65400000	0.004968159729746754	1.955889296801543e-49	-6.663752535144558e-53	9.940915086348723e-11	5.595140921699116e-15	0.0000636803412920192	-8.209219552026502e-21	5.20044668486547e-18	2.758470158479757e-14	2.81301168206112e-13	8.168660274787419e-14
65500000	0.004968159729746754	1.955889296801543e-49	-6.673535873495313e-53	9.940915086348723e-11	5.595140921699116e-15	0.0000636803412920192	-8.209202102706757e-21	5.20044668486547e-18	2.758470158479757e-14	2.81301168206112e-13	8.168660274787419e-14
65600000	0.004968159729746754	1.955889296801543e-49	-6.683319211846048e-53	9.940915086348723e-11	5.595140921699116e-15	0.0000636803412920192	-8.209184653387011e-21	5.20044668486547e-18	2.758470158479757e-14	2.81301168206112e-13	8.168660274787419e-14
65700000	0.004968159729746754	1.955889296801543e-49	-6.693102550196765e-53	9.940915086348723e-11	5.595140921699116e-15	0.0000636803412920192	-8.209167204067266e-21	5.20044668486547e-18	2.758470158479757e-14	2.81301168206112e-13	8.168660274787419e-14
65800000	0.004968159729746754	1.955889296801543e-49	-6.702885888547465e-53	9.940915086348723e-11	5.595140921699116e-15	0.0000636803412920192	-8.20914975474752e-21	5.20044668486547e-18	2.758470158479757e-14	2.81301168206112e-13	8.168660274787419e-14
65900000	0.004968159729746754	1.955889296801543e-49	-6.7126692268981485e-53	9.940915086348723e-11	5.595140921699116e-15	0.0000636803412920192	-8.209132305427776e-21	5.20044668486547e-18	2.758470158479757e-14	2.81301168206112e-13	8.168660274787419e-14
66000000	0.004968159729746754	1.955889296801543e-49	-6.722452565248818e-53	9.940915086348723e-11	5.595140921699116e-15	0.0000636803412920192	-8.20911485610803e-21	5.20044668486547e-18	2.758470158479757e-14	2.81301168206112e-13	8.168660274787419e-14
66100000	0.004968159729746754	1.955889296801543e-49	-6.732235903599475e-53	9.940915086348723e-11	5.595140921699116e-15	0.0000636803412920192	-8.209097406788283e-21	5.20044668486547e-18	2.758470158479757e-14	2.81301168206112e-13	8.168660274787419e-14
66200000	0.004968159729746754	1.955889296801543e-49	-6.74201924195012e-53	9.940915086348723e-11	5.595140921699116e-15	0.0000636803412920192	-8.209079957468539e-21	5.20044668486547e-18	2.758470158479757e-14	2.81301168206112e-13	8.168660274787419e-14
66300000	0.004968159729746754	1.955889296801543e-49	-6.751802580300755e-53	9.940915086348723e-11	5.595140921699116e-15	0.0000636803412920192	-8.209062508148792e-21	5.20044668486547e-18	2.758470158479757e-14	2.81301168206112e-13	8.168660274787419e-14
66400000	0.004968159729746754	1.955889296801543e-49	-6.761585918651379e-53	9.940915086348723e-11	5.595140921699116e-15	0.0000636803412920192	-8.209045058829048e-21	5.20044668486547e-18	2.758470158479757e-14	2.81301168206112e-13	8.168660274787419e-14
66500000	0.004968159729746754	1.955889296801543e-49	-6.771369257001996e-53	9.940915086348723e-11	5.595140921699116e-15	0.0000636803412920192	-8.209027609509302e-21	5.20044668486547e-18	2.758470158479757e-14	2.81301168206112e-13	8.168660274787419e-14
66600000	0.004968159729746754	1.955889296801543e-49	-6.781152595352606e-53	9.940915086348723e-11	5.595140921699116e-15	0.0000636803412920192	-8.209010160189557e-21	5.20044668486547e-18	2.758470158479757e-14	2.81301168206112e-13	8.168660274787419e-14
66700000	0.004968159729746754	1.955889296801543e-49	-6.79093593370321e-53	9.940915086348723e-11	5.595140921699116e-15	0.0000636803412920192	-8.208992710869811e-21	5.20044668486547e-18	2.758470158479757e-14	2.81301168206112e-13	8.168660274787419e-14
66800000	0.004968159729746754	1.955889296801543e-49	-6.80071927205381e-53	9.940915086348723e-11	5.595140921699116e-15	0.0000636803412920192	-8.208975261550066e-21	5.200446684865471e-18	2.758470158479757e-14	2.81301168206112e-13	8.168660274787419e-14
66900000	0.004968159729746754	1.955889296801543e-49	-6.810502610404408e-53	9.940915086348723e-11	5.595140921699116e-15	0.0000636803412920192	-8.20895781223032e-21	5.200446684865471e-18	2.758470158479757e-14	2.81301168206112e-13	8.168660274787419e-14
67000000	0.004968159729746754	1.955889296801543e-49	-6.820285948755003e-53	9.940915086348723e-11	5.595140921699116e-15	0.0000636803412920192	-8.208940362910574e-21	5.200446684865471e-18	2.758470158479757e-14	2.81301168206112e-13	8.168660274787419e-14
67100000	0.004968159729746754	1.955889296801543e-49	-6.8300692871055975e-53	9.940915086348723e-11	5.595140921699116e-15	0.0000636803412920192	-8.208922913590829e-21	5.200446684865471e-18	2.758470158479757e-14	2.81301168206112e-13	8.168660274787419e-14
67200000	0.004968159729746754	1.955889296801543e-49	-6.839852625456193e-53	9.940915086348723e-11	5.595140921699116e-15	0.0000636803412920192	-8.208905464271083e-21	5.200446684865471e-18	2.758470158479757e-14	2.81301168206112e-13	8.168660274787419e-14
67300000	0.004968159729746754	1.955889296801543e-49	-6.84963596380679e-53	9.940915086348723e-11	5.595140921699116e-15	0.0000636803412920192	-8.208888014951338e-21	5.200446684865471e-18	2.758470158479757e-14	2.81301168206112e-13	8.168660274787419e-14
67400000	0.004968159729746754	1.955889296801543e-49	-6.859419302157391e-53	9.940915086348723e-11	5.595140921699116e-15	0.0000636803412920192	-8.208870565631592e-21	5.200446684865471e-18	2.758470158479757e-14	2.81301168206112e-13	8.168660274787419e-14
67500000	0.004968159729746754	1.955889296801543e-49	-6.869202640507996e-53	9.940915086348723e-11	5.595140921699116e-15	0.0000636803412920192	-8.208853116311848e-21	5.200446684865471e-18	2.758470158479757e-14	2.81301168206112e-13	8.168660274787419e-14
67600000	0.004968159729746754	1.955889296801543e-49	-6.878985978858608e-53	9.940915086348723e-11	5.595140921699116e-15	0.0000636803412920192	-8.208835666992101e-21	5.200446684865471e-18	2.758470158479757e-14	2.81301168206112e-13	8.168660274787419e-14
67700000	0.004968159729746754	1.955889296801543e-49	-6.888769317209226e-53	9.940915086348723e-11	5.595140921699116e-15	0.0000636803412920192	-8.208818217672355e-21	5.200446684865471e-18	2.758470158479757e-14	2.81301168206112e-13	8.168660274787419e-14
67800000	0.004968159729746754	1.955889296801543e-49	-6.898552655559852e-53	9.940915086348723e-11	5.595140921699116e-15	0.0000636803412920192	-8.20880076835261e-21	5.200446684865471e-18	2.758470158479757e-14	2.81301168206112e-13	8.168660274787419e-14
67900000	0.004968159729746754	1.955889296801543e-49	-6.9083359939104875e-53	9.940915086348723e-11	5.595140921699116e-15	0.0000636803412920192	-8.208783319032864e-21	5.200446684865471e-18	2.758470158479757e-14	2.81301168206112e-13	8.168660274787419e-14
68000000	0.004968159729746754	1.9558892968015435e-49	-6.918119332261134e-53	9.940915086348723e-11	5.595140921699116e-15	0.0000636803412920192	-8.20876586971312e-21	5.200446684865471e-18	2.758470158479757e-14	2.81301168206112e-13	8.168660274787419e-14
68100000	0.004968159729746754	1.9558892968015435e-49	-6.927902670611793e-53	9.940915086348723e-11	5.595140921699116e-15	0.0000636803412920192	-8.208748420393374e-21	5.200446684865471e-18	2.758470158479757e-14	2.81301168206112e-13	8.168660274787419e-14
68200000	0.004968159729746754	1.9558892968015435e-49	-6.937686008962466e-53	9.940915086348723e-11	5.595140921699116e-15	0.0000636803412920192	-8.208730971073629e-21	5.200446684865471e-18	2.758470158479757e-14	2.81301168206112e-13	8.168660274787419e-14
68300000	0.004968159729746754	1.9558892968015435e-49	-6.947469347313152e-53	9.940915086348723e-11	5.595140921699116e-15	0.0000636803412920192	-8.208713521753883e-21	5.200446684865471e-18	2.758470158479757e-14	2.81301168206112e-13	8.168660274787419e-14
68400000	0.004968159729746754	1.9558892968015435e-49	-6.957252685663855e-53	9.940915086348723e-11	5.595140921699116e-15	0.0000636803412920192	-8.208696072434138e-21	5.200446684865471e-18	2.758470158479757e-14	2.81301168206112e-13	8.168660274787419e-14
68500000	0.004968159729746754	1.9558892968015435e-49	-6.967036024014575e-53	9.940915086348723e-11	5.595140921699116e-15	0.0000636803412920192	-8.208678623114392e-21	5.200446684865471e-18	2.758470158479757e-14	2.81301168206112e-13	8.168660274787419e-14
68600000	0.004968159729746754	1.9558892968015435e-49	-6.976819362365313e-53	9.940915086348723e-11	5.595140921699116e-15	0.0000636803412920192	-8.208661173794646e-21	5.200446684865471e-18	2.758470158479757e-14	2.81301168206112e-13	8.168660274787419e-14
68700000	0.004968159729746754	1.9558892968015435e-49	-6.986602700716071e-53	9.940915086348723e-11	5.595140921699116e-15	0.0000636803412920192	-8.208643724474901e-21	5.200446684865471e-18	2.758470158479757e-14	2.81301168206112e-13	8.168660274787419e-14
68800000	0.004968159729746754	1.9558892968015435e-49	-6.9963860390668495e-53	9.940915086348723e-11	5.595140921699116e-15	0.0000636803412920192	-8.208626275155155e-21	5.200446684865471e-18	2.758470158479757e-14	2.81301168206112e-13	8.168660274787419e-14
68900000	0.004968159729746754	1.9558892968015435e-49	-7.00616937741765e-53	9.940915086348723e-11	5.595140921699116e-15	0.0000636803412920192	-8.20860882583541e-21	5.200446684865471e-18	2.758470158479757e-14	2.81301168206112e-13	8.168660274787419e-14
69000000	0.004968159729746754	1.9558892968015435e-49	-7.015952715768475e-53	9.940915086348723e-11	5.595140921699116e-15	0.0000636803412920192	-8.208591376515664e-21	5.200446684865471e-18	2.758470158479757e-14	2.81301168206112e-13	8.168660274787419e-14
69100000	0.004968159729746754	1.9558892968015435e-49	-7.025736054119325e-53	9.940915086348723e-11	5.595140921699116e-15	0.0000636803412920192	-8.20857392719592e-21	5.200446684865471e-18	2.758470158479757e-14	2.81301168206112e-13	8.168660274787419e-14
69200000	0.004968159729746754	1.9558892968015435e-49	-7.0355193924701995e-53	9.940915086348723e-11	5.595140921699116e-15	0.0000636803412920192	-8.208556477876173e-21	5.200446684865471e-18	2.758470158479757e-14	2.81301168206112e-13	8.168660274787419e-14
69300000	0.004968159729746754	1.9558892968015435e-49	-7.045302730821102e-53	9.940915086348723e-11	5.595140921699116e-15	0.0000636803412920192	-8.208539028556429e-21	5.200446684865471e-18	2.758470158479757e-14	2.81301168206112e-13	8.168660274787419e-14
69400000	0.004968159729746754	1.9558892968015435e-49	-7.055086069172033e-53	9.940915086348723e-11	5.595140921699116e-15	0.0000636803412920192	-8.208521579236683e-21	5.200446684865471e-18	2.758470158479757e-14	2.81301168206112e-13	8.168660274787419e-14
69500000	0.004968159729746754	1.9558892968015435e-49	-7.064869407522994e-53	9.940915086348723e-11	5.595140921699116e-15	0.0000636803412920192	-8.208504129916936e-21	5.200446684865471e-18	2.758470158479757e-14	2.81301168206112e-13	8.168660274787419e-14
69600000	0.004968159729746754	1.9558892968015435e-49	-7.0746527458739845e-53	9.940915086348723e-11	5.595140921699116e-15	0.0000636803412920192	-8.208486680597192e-21	5.200446684865471e-18	2.758470158479757e-14	2.81301168206112e-13	8.168660274787419e-14
69700000	0.004968159729746754	1.9558892968015435e-49	-7.084436084225009e-53	9.940915086348723e-11	5.595140921699116e-15	0.0000636803412920192	-8.208469231277446e-21	5.200446684865471e-18	2.758470158479757e-14	2.81301168206112e-13	8.168660274787419e-14
69800000	0.004968159729746754	1.9558892968015435e-49	-7.094219422576066e-53	9.940915086348723e-11	5.595140921699116e-15	0.0000636803412920192	-8.208451781957701e-21	5.200446684865471e-18	2.758470158479757e-14	2.81301168206112e-13	8.168660274787419e-14
69900000	0.004968159729746754	1.9558892968015435e-49	-7.104002760927159e-53	9.940915086348723e-11	5.595140921699116e-15	0.0000636803412920192	-8.208434332637955e-21	5.200446684865471e-18	2.758470158479757e-14	2.81301168206112e-13	8.168660274787419e-14
70000000	0.004968159729746754	1.9558892968015435e-49	-7.113786099278287e-53	9.940915086348723e-11	5.595140921699116e-15	0.0000636803412920192	-8.20841688331821e-21	5.200446684865471e-18	2.758470158479757e-14	2.81301168206112e-13	8.168660274787419e-14
70100000	0.004968159729746754	1.9558892968015435e-49	-7.123569437629453e-53	9.940915086348723e-11	5.595140921699116e-15	0.0000636803412920192	-8.208399433998464e-21	5.200446684865471e-18	2.758470158479757e-14	2.81301168206112e-13	8.168660274787419e-14
70200000	0.004968159729746754	1.9558892968015435e-49	-7.133352775980657e-53	9.940915086348723e-11	5.595140921699116e-15	0.0000636803412920192	-8.208381984678718e-21	5.200446684865471e-18	2.758470158479757e-14	2.81301168206112e-13	8.168660274787419e-14
70300000	0.004968159729746754	1.9558892968015435e-49	-7.143136114331901e-53	9.940915086348723e-11	5.595140921699116e-15	0.0000636803412920192	-8.208364535358973e-21	5.200446684865471e-18	2.758470158479757e-14	2.81301168206112e-13	8.168660274787419e-14
70400000	0.004968159729746754	1.9558892968015435e-49	-7.152919452683182e-53	9.940915086348723e-11	5.595140921699116e-15	0.0000636803412920192	-8.208347086039227e-21	5.200446684865471e-18	2.758470158479757e-14	2.81301168206112e-13	8.168660274787419e-14
70500000	0.004968159729746754	1.9558892968015435e-49	-7.162702791034415e-53	9.940915086348723e-11	5.595140921699116e-15	0.0000636803412920192	-8.208329636719482e-21	5.200446684865471e-18	2.758470158479757e-14	2.81301168206112e-13	8.168660274787419e-14
70600000	0.004968159729746754	1.9558892968015435e-49	-7.172486129385565e-53	9.940915086348723e-11	5.595140921699116e-15	0.0000636803412920192	-8.208312187399736e-21	5.200446684865471e-18	2.758470158479757e-14	2.81301168206112e-13	8.168660274787419e-14
70700000	0.004968159729746754	1.9558892968015435e-49	-7.182269467736634e-53	9.940915086348723e-11	5.595140921699116e-15	0.0000636803412920192	-8.208294738079991e-21	5.200446684865471e-18	2.758470158479757e-14	2.81301168206112e-13	8.168660274787419e-14
70800000	0.004968159729746754	1.9558892968015435e-49	-7.192052806087623e-53	9.940915086348723e-11	5.595140921699116e-15	0.0000636803412920192	-8.208277288760245e-21	5.200446684865471e-18	2.758470158479757e-14	2.81301168206112e-13	8.168660274787419e-14
70900000	0.004968159729746754	1.9558892968015435e-49	-7.201836144438533e-53	9.940915086348723e-11	5.595140921699116e-15	0.0000636803412920192	-8.2082598394405e-21	5.200446684865471e-18	2.758470158479757e-14	2.81301168206112e-13	8.168660274787419e-14
71000000	0.004968159729746754	1.9558892968015435e-49	-7.211619482789366e-53	9.940915086348723e-11	5.595140921699116e-15	0.0000636803412920192	-8.208242390120754e-21	5.200446684865471e-18	2.758470158479757e-14	2.81301168206112e-13	8.168660274787419e-14
71100000	0.004968159729746754	1.9558892968015435e-49	-7.221402821140123e-53	9.940915086348723e-11	5.595140921699116e-15	0.0000636803412920192	-8.208224940801008e-21	5.200446684865471e-18	2.758470158479757e-14	2.81301168206112e-13	8.168660274787419e-14
71200000	0.004968159729746754	1.9558892968015435e-49	-7.2311861594908045e-53	9.940915086348723e-11	5.595140921699116e-15	0.0000636803412920192	-8.208207491481264e-21	5.200446684865471e-18	2.758470158479757e-14	2.81301168206112e-13	8.168660274787419e-14
71300000	0.004968159729746754	1.9558892968015435e-49	-7.240969497841412e-53	9.940915086348723e-11	5.595140921699116e-15	0.0000636803412920192	-8.208190042161517e-21	5.200446684865471e-18	2.758470158479757e-14	2.81301168206112e-13	8.168660274787419e-14
71400000	0.004968159729746754	1.9558892968015435e-49	-7.250752836191948e-53	9.940915086348723e-11	5.595140921699116e-15	0.0000636803412920192	-8.208172592841773e-21	5.200446684865471e-18	2.758470158479757e-14	2.81301168206112e-13	8.168660274787419e-14
71500000	0.004968159729746754	1.9558892968015435e-49	-7.260536174542412e-53	9.940915086348723e-11	5.595140921699116e-15	0.0000636803412920192	-8.208155143522027e-21	5.200446684865471e-18	2.758470158479757e-14	2.81301168206112e-13	8.168660274787419e-14
71600000	0.004968159729746754	1.9558892968015435e-49	-7.270319512892806e-53	9.940915086348723e-11	5.595140921699116e-15	0.0000636803412920192	-8.208137694202282e-21	5.200446684865471e-18	2.758470158479757e-14	2.81301168206112e-13	8.168660274787419e-14
71700000	0.004968159729746754	1.9558892968015435e-49	-7.280102851243132e-53	9.940915086348723e-11	5.595140921699116e-15	0.0000636803412920192	-8.208120244882536e-21	5.200446684865471e-18	2.758470158479757e-14	2.81301168206112e-13	8.168660274787419e-14
71800000	0.004968159729746754	1.9558892968015435e-49	-7.28988618959339e-53	9.940915086348723e-11	5.595140921699116e-15	0.0000636803412920192	-8.20810279556279e-21	5.200446684865471e-18	2.758470158479757e-14	2.81301168206112e-13	8.168660274787419e-14
71900000	0.004968159729746754	1.9558892968015435e-49	-7.299669527943582e-53	9.940915086348723e-11	5.595140921699116e-15	0.0000636803412920192	-8.208085346243045e-21	5.200446684865471e-18	2.758470158479757e-14	2.81301168206112e-13	8.168660274787419e-14
72000000	0.004968159729746754	1.9558892968015435e-49	-7.309452866293709e-53	9.940915086348723e-11	5.595140921699116e-15	0.0000636803412920192	-8.208067896923299e-21	5.200446684865471e-18	2.758470158479757e-14	2.81301168206112e-13	8.168660274787419e-14
72100000	0.004968159729746754	1.9558892968015435e-49	-7.3192362046437735e-53	9.940915086348723e-11	5.595140921699116e-15	0.0000636803412920192	-8.208050447603554e-21	5.200446684865471e-18	2.758470158479757e-14	2.81301168206112e-13	8.168660274787419e-14
72200000	0.004968159729746754	1.9558892968015435e-49	-7.329019542993774e-53	9.940915086348723e-11	5.595140921699116e-15	0.0000636803412920192	-8.208032998283808e-21	5.200446684865471e-18	2.758470158479757e-14	2.81301168206112e-13	8.168660274787419e-14
72300000	0.004968159729746754	1.9558892968015435e-49	-7.338802881343715e-53	9.940915086348723e-11	5.595140921699116e-15	0.0000636803412920192	-8.208015548964063e-21	5.200446684865471e-18	2.758470158479757e-14	2.81301168206112e-13	8.168660274787419e-14
72400000	0.004968159729746754	1.9558892968015435e-49	-7.348586219693595e-53	9.940915086348723e-11	5.595140921699116e-15	0.0000636803412920192	-8.207998099644317e-21	5.200446684865471e-18	2.758470158479757e-14	2.81301168206112e-13	8.168660274787419e-14
72500000	0.004968159729746754	1.9558892968015435e-49	-7.358369558043417e-53	9.940915086348723e-11	5.595140921699116e-15	0.0000636803412920192	-8.207980650324573e-21	5.200446684865471e-18	2.758470158479757e-14	2.81301168206112e-13	8.168660274787419e-14
72600000	0.004968159729746754	1.9558892968015435e-49	-7.368152896393181e-53	9.940915086348723e-11	5.595140921699116e-15	0.0000636803412920192	-8.207963201004826e-21	5.200446684865471e-18	2.758470158479757e-14	2.81301168206112e-13	8.168660274787419e-14
72700000	0.004968159729746754	1.9558892968015435e-49	-7.37793623474289e-53	9.940915086348723e-11	5.595140921699116e-15	0.0000636803412920192	-8.20794575168508e-21	5.200446684865471e-18	2.758470158479757e-14	2.81301168206112e-13	8.168660274787419e-14
72800000	0.004968159729746754	1.9558892968015435e-49	-7.387719573092544e-53	9.940915086348723e-11	5.595140921699116e-15	0.0000636803412920192	-8.207928302365336e-21	5.200446684865471e-18	2.758470158479757e-14	2.81301168206112e-13	8.168660274787419e-14
72900000	0.004968159729746754	1.9558892968015435e-49	-7.397502911442144e-53	9.940915086348723e-11	5.595140921699116e-15	0.0000636803412920192	-8.20791085304559e-21	5.200446684865471e-18	2.758470158479757e-14	2.81301168206112e-13	8.168660274787419e-14
73000000	0.004968159729746754	1.9558892968015435e-49	-7.4072862497916915e-53	9.940915086348723e-11	5.595140921699116e-15	0.0000636803412920192	-8.207893403725845e-21	5.200446684865471e-18	2.758470158479757e-14	2.81301168206112e-13	8.168660274787419e-14
73100000	0.004968159729746754	1.9558892968015435e-49	-7.417069588141188e-53	9.940915086348723e-11	5.595140921699116e-15	0.0000636803412920192	-8.207875954406099e-21	5.200446684865471e-18	2.758470158479757e-14	2.81301168206112e-13	8.168660274787419e-14
73200000	0.004968159729746754	1.9558892968015435e-49	-7.426852926490636e-53	9.940915086348723e-11	5.595140921699116e-15	0.0000636803412920192	-8.207858505086354e-21	5.200446684865471e-18	2.758470158479757e-14	2.81301168206112e-13	8.168660274787419e-14
73300000	0.004968159729746754	1.9558892968015435e-49	-7.436636264840035e-53	9.940915086348723e-11	5.595140921699116e-15	0.0000636803412920192	-8.207841055766608e-21	5.200446684865471e-18	2.758470158479757e-14	2.81301168206112e-13	8.168660274787419e-14
73400000	0.004968159729746754	1.9558892968015435e-49	-7.446419603189386e-53	9.940915086348723e-11	5.595140921699116e-15	0.0000636803412920192	-8.207823606446863e-21	5.200446684865471e-18	2.758470158479757e-14	2.81301168206112e-13	8.168660274787419e-14
73500000	0.004968159729746754	1.9558892968015435e-49	-7.456202941538692e-53	9.940915086348723e-11	5.595140921699116e-15	0.0000636803412920192	-8.207806157127117e-21	5.200446684865471e-18	2.758470158479757e-14	2.81301168206112e-13	8.168660274787419e-14
73600000	0.004968159729746754	1.955889296801544e-49	-7.465986279887953e-53	9.940915086348723e-11	5.595140921699116e-15	0.0000636803412920192	-8.207788707807371e-21	5.200446684865471e-18	2.758470158479757e-14	2.81301168206112e-13	8.168660274787419e-14
73700000	0.004968159729746754	1.955889296801544e-49	-7.47576961823717e-53	9.940915086348723e-11	5.595140921699116e-15	0.0000636803412920192	-8.207771258487626e-21	5.200446684865471e-18	2.758470158479757e-14	2.81301168206112e-13	8.168660274787419e-14
73800000	0.004968159729746754	1.955889296801544e-49	-7.485552956586346e-53	9.940915086348723e-11	5.595140921699116e-15	0.0000636803412920192	-8.20775380916788e-21	5.200446684865471e-18	2.758470158479757e-14	2.81301168206112e-13	8.168660274787419e-14
73900000	0.004968159729746754	1.955889296801544e-49	-7.49533629493548e-53	9.940915086348723e-11	5.595140921699116e-15	0.0000636803412920192	-8.207736359848135e-21	5.200446684865471e-18	2.758470158479757e-14	2.81301168206112e-13	8.168660274787419e-14
74000000	0.004968159729746754	1.955889296801544e-49	-7.505119633284575e-53	9.940915086348723e-11	5.595140921699116e-15	0.0000636803412920192	-8.207718910528389e-21	5.200446684865471e-18	2.758470158479757e-14	2.81301168206112e-13	8.168660274787419e-14
74100000	0.004968159729746754	1.955889296801544e-49	-7.514902971633631e-53	9.940915086348723e-11	5.595140921699116e-15	0.0000636803412920192	-8.207701461208645e-21	5.200446684865471e-18	2.758470158479757e-14	2.81301168206112e-13	8.168660274787419e-14
74200000	0.004968159729746754	1.955889296801544e-49	-7.52468630998265e-53	9.940915086348723e-11	5.595140921699116e-15	0.0000636803412920192	-8.207684011888898e-21	5.200446684865471e-18	2.758470158479757e-14	2.81301168206112e-13	8.168660274787419e-14
74300000	0.004968159729746754	1.955889296801544e-49	-7.534469648331634e-53	9.940915086348723e-11	5.595140921699116e-15	0.0000636803412920192	-8.207666562569152e-21	5.200446684865471e-18	2.758470158479757e-14	2.81301168206112e-13	8.168660274787419e-14
74400000	0.004968159729746754	1.955889296801544e-49	-7.544252986680583e-53	9.940915086348723e-11	5.595140921699116e-15	0.0000636803412920192	-8.207649113249408e-21	5.200446684865471e-18	2.758470158479757e-14	2.81301168206112e-13	8.168660274787419e-14
74500000	0.004968159729746754	1.955889296801544e-49	-7.554036325029499e-53	9.940915086348723e-11	5.595140921699116e-15	0.0000636803412920192	-8.207631663929661e-21	5.200446684865471e-18	2.758470158479757e-14	2.81301168206112e-13	8.168660274787419e-14
74600000	0.004968159729746754	1.955889296801544e-49	-7.563819663378383e-53	9.940915086348723e-11	5.595140921699116e-15	0.0000636803412920192	-8.207614214609917e-21	5.200446684865471e-18	2.758470158479757e-14	2.81301168206112e-13	8.168660274787419e-14
74700000	0.004968159729746754	1.955889296801544e-49	-7.573603001727235e-53	9.940915086348723e-11	5.595140921699116e-15	0.0000636803412920192	-8.20759676529017e-21	5.200446684865471e-18	2.758470158479757e-14	2.81301168206112e-13	8.168660274787419e-14
74800000	0.004968159729746754	1.955889296801544e-49	-7.583386340076058e-53	9.940915086348723e-11	5.595140921699116e-15	0.0000636803412920192	-8.207579315970426e-21	5.200446684865471e-18	2.758470158479757e-14	2.81301168206112e-13	8.168660274787419e-14
74900000	0.004968159729746754	1.955889296801544e-49	-7.593169678424853e-53	9.940915086348723e-11	5.595140921699116e-15	0.0000636803412920192	-8.20756186665068e-21	5.200446684865471e-18	2.758470158479757e-14	2.81301168206112e-13	8.168660274787419e-14
75000000	0.004968159729746754	1.955889296801544e-49	-7.602953016773621e-53	9.940915086348723e-11	5.595140921699116e-15	0.0000636803412920192	-8.207544417330935e-21	5.200446684865471e-18	2.758470158479757e-14	2.81301168206112e-13	8.168660274787419e-14
75100000	0.004968159729746754	1.955889296801544e-49	-7.612736355122363e-53	9.940915086348723e-11	5.595140921699116e-15	0.0000636803412920192	-8.207526968011189e-21	5.200446684865471e-18	2.758470158479757e-14	2.81301168206112e-13	8.168660274787419e-14
75200000	0.004968159729746754	1.955889296801544e-49	-7.622519693471081e-53	9.940915086348723e-11	5.595140921699116e-15	0.0000636803412920192	-8.207509518691443e-21	5.200446684865471e-18	2.758470158479757e-14	2.81301168206112e-13	8.168660274787419e-14
75300000	0.004968159729746754	1.955889296801544e-49	-7.632303031819774e-53	9.940915086348723e-11	5.595140921699116e-15	0.0000636803412920192	-8.207492069371698e-21	5.200446684865471e-18	2.758470158479757e-14	2.81301168206112e-13	8.168660274787419e-14
75400000	0.004968159729746754	1.955889296801544e-49	-7.642086370168447e-53	9.940915086348723e-11	5.595140921699116e-15	0.0000636803412920192	-8.207474620051952e-21	5.200446684865471e-18	2.758470158479757e-14	2.81301168206112e-13	8.168660274787419e-14
75500000	0.004968159729746754	1.955889296801544e-49	-7.651869708517099e-53	9.940915086348723e-11	5.595140921699116e-15	0.0000636803412920192	-8.207457170732207e-21	5.200446684865471e-18	2.758470158479757e-14	2.81301168206112e-13	8.168660274787419e-14
75600000	0.004968159729746754	1.955889296801544e-49	-7.661653046865731e-53	9.940915086348723e-11	5.595140921699116e-15	0.0000636803412920192	-8.207439721412461e-21	5.200446684865471e-18	2.758470158479757e-14	2.81301168206112e-13	8.168660274787419e-14
75700000	0.004968159729746754	1.955889296801544e-49	-7.671436385214345e-53	9.940915086348723e-11	5.595140921699116e-15	0.0000636803412920192	-8.207422272092716e-21	5.200446684865471e-18	2.758470158479757e-14	2.81301168206112e-13	8.168660274787419e-14
75800000	0.004968159729746754	1.955889296801544e-49	-7.681219723562942e-53	9.940915086348723e-11	5.595140921699116e-15	0.0000636803412920192	-8.20740482277297e-21	5.200446684865471e-18	2.758470158479757e-14	2.81301168206112e-13	8.168660274787419e-14
75900000	0.004968159729746754	1.955889296801544e-49	-7.691003061911524e-53	9.940915086348723e-11	5.595140921699116e-15	0.0000636803412920192	-8.207387373453226e-21	5.200446684865471e-18	2.758470158479757e-14	2.81301168206112e-13	8.168660274787419e-14
76000000	0.004968159729746754	1.955889296801544e-49	-7.7007864002600905e-53	9.940915086348723e-11	5.595140921699116e-15	0.0000636803412920192	-8.20736992413348e-21	5.200446684865471e-18	2.758470158479757e-14	2.81301168206112e-13	8.168660274787419e-14
76100000	0.004968159729746754	1.955889296801544e-49	-7.710569738608644e-53	9.940915086348723e-11	5.595140921699116e-15	0.0000636803412920192	-8.207352474813733e-21	5.200446684865471e-18	2.758470158479757e-14	2.81301168206112e-13	8.168660274787419e-14
76200000	0.004968159729746754	1.955889296801544e-49	-7.720353076957187e-53	9.940915086348723e-11	5.595140921699116e-15	0.0000636803412920192	-8.207335025493989e-21	5.200446684865471e-18	2.758470158479757e-14	2.81301168206112e-13	8.168660274787419e-14
76300000	0.004968159729746754	1.955889296801544e-49	-7.730136415305718e-53	9.940915086348723e-11	5.595140921699116e-15	0.0000636803412920192	-8.207317576174243e-21	5.200446684865471e-18	2.758470158479757e-14	2.81301168206112e-13	8.168660274787419e-14
76400000	0.004968159729746754	1.955889296801544e-49	-7.73991975365424e-53	9.940915086348723e-11	5.595140921699116e-15	0.0000636803412920192	-8.207300126854498e-21	5.200446684865471e-18	2.7584701584797574e-14	2.81301168206112e-13	8.168660274787419e-14
76500000	0.004968159729746754	1.955889296801544e-49	-7.749703092002754e-53	9.940915086348723e-11	5.595140921699116e-15	0.0000636803412920192	-8.207282677534752e-21	5.200446684865471e-18	2.7584701584797574e-14	2.81301168206112e-13	8.168660274787419e-14
76600000	0.004968159729746754	1.955889296801544e-49	-7.759486430351261e-53	9.940915086348723e-11	5.595140921699116e-15	0.0000636803412920192	-8.207265228215007e-21	5.200446684865471e-18	2.7584701584797574e-14	2.81301168206112e-13	8.168660274787419e-14
76700000	0.004968159729746754	1.955889296801544e-49	-7.769269768699762e-53	9.940915086348723e-11	5.595140921699116e-15	0.0000636803412920192	-8.207247778895261e-21	5.200446684865471e-18	2.7584701584797574e-14	2.81301168206112e-13	8.168660274787419e-14
76800000	0.004968159729746754	1.955889296801544e-49	-7.779053107048259e-53	9.940915086348723e-11	5.595140921699116e-15	0.0000636803412920192	-8.207230329575516e-21	5.200446684865471e-18	2.7584701584797574e-14	2.81301168206112e-13	8.168660274787419e-14
76900000	0.004968159729746754	1.955889296801544e-49	-7.788836445396754e-53	9.940915086348723e-11	5.595140921699116e-15	0.0000636803412920192	-8.20721288025577e-21	5.200446684865471e-18	2.7584701584797574e-14	2.81301168206112e-13	8.168660274787419e-14
77000000	0.004968159729746754	1.955889296801544e-49	-7.798619783745246e-53	9.940915086348723e-11	5.595140921699116e-15	0.0000636803412920192	-8.207195430936024e-21	5.200446684865471e-18	2.7584701584797574e-14	2.81301168206112e-13	8.168660274787419e-14
77100000	0.004968159729746754	1.955889296801544e-49	-7.808403122093738e-53	9.940915086348723e-11	5.595140921699116e-15	0.0000636803412920192	-8.20717798161628e-21	5.200446684865471e-18	2.7584701584797574e-14	2.81301168206112e-13	8.168660274787419e-14
77200000	0.004968159729746754	1.955889296801544e-49	-7.818186460442231e-53	9.940915086348723e-11	5.595140921699116e-15	0.0000636803412920192	-8.207160532296533e-21	5.200446684865471e-18	2.7584701584797574e-14	2.81301168206112e-13	8.168660274787419e-14
77300000	0.004968159729746754	1.955889296801544e-49	-7.827969798790725e-53	9.940915086348723e-11	5.595140921699116e-15	0.0000636803412920192	-8.207143082976788e-21	5.200446684865471e-18	2.7584701584797574e-14	2.81301168206112e-13	8.168660274787419e-14
77400000	0.004968159729746754	1.955889296801544e-49	-7.837753137139223e-53	9.940915086348723e-11	5.595140921699116e-15	0.0000636803412920192	-8.207125633657042e-21	5.200446684865471e-18	2.7584701584797574e-14	2.81301168206112e-13	8.168660274787419e-14
77500000	0.004968159729746754	1.955889296801544e-49	-7.847536475487726e-53	9.940915086348723e-11	5.595140921699116e-15	0.0000636803412920192	-8.207108184337298e-21	5.200446684865471e-18	2.7584701584797574e-14	2.81301168206112e-13	8.168660274787419e-14
77600000	0.004968159729746754	1.955889296801544e-49	-7.857319813836234e-53	9.940915086348723e-11	5.595140921699116e-15	0.0000636803412920192	-8.207090735017551e-21	5.200446684865471e-18	2.7584701584797574e-14	2.81301168206112e-13	8.168660274787419e-14
77700000	0.004968159729746754	1.955889296801544e-49	-7.867103152184749e-53	9.940915086348723e-11	5.595140921699116e-15	0.0000636803412920192	-8.207073285697805e-21	5.200446684865471e-18	2.7584701584797574e-14	2.81301168206112e-13	8.168660274787419e-14
77800000	0.004968159729746754	1.9558892968015442e-49	-7.8768864905332725e-53	9.940915086348723e-11	5.595140921699116e-15	0.0000636803412920192	-8.20705583637806e-21	5.200446684865471e-18	2.7584701584797574e-14	2.81301168206112e-13	8.168660274787419e-14
77900000	0.004968159729746754	1.9558892968015442e-49	-7.886669828881806e-53	9.940915086348723e-11	5.595140921699116e-15	0.0000636803412920192	-8.207038387058314e-21	5.200446684865471e-18	2.7584701584797574e-14	2.81301168206112e-13	8.168660274787419e-14
78000000	0.004968159729746754	1.9558892968015442e-49	-7.8964531672303495e-53	9.940915086348723e-11	5.595140921699116e-15	0.0000636803412920192	-8.20702093773857e-21	5.200446684865471e-18	2.7584701584797574e-14	2.81301168206112e-13	8.168660274787419e-14
78100000	0.004968159729746754	1.9558892968015442e-49	-7.906236505578906e-53	9.940915086348723e-11	5.595140921699116e-15	0.0000636803412920192	-8.207003488418824e-21	5.200446684865471e-18	2.7584701584797574e-14	2.81301168206112e-13	8.168660274787419e-14
78200000	0.004968159729746754	1.9558892968015442e-49	-7.916019843927475e-53	9.940915086348723e-11	5.595140921699116e-15	0.0000636803412920192	-8.206986039099079e-21	5.200446684865471e-18	2.7584701584797574e-14	2.81301168206112e-13	8.168660274787419e-14
78300000	0.004968159729746754	1.9558892968015442e-49	-7.925803182276059e-53	9.940915086348723e-11	5.595140921699116e-15	0.0000636803412920192	-8.206968589779333e-21	5.200446684865471e-18	2.7584701584797574e-14	2.81301168206112e-13	8.168660274787419e-14
78400000	0.004968159729746754	1.9558892968015442e-49	-7.935586520624659e-53	9.940915086348723e-11	5.595140921699116e-15	0.0000636803412920192	-8.206951140459588e-21	5.200446684865471e-18	2.7584701584797574e-14	2.81301168206112e-13	8.168660274787419e-14
78500000	0.004968159729746754	1.9558892968015442e-49	-7.945369858973276e-53	9.940915086348723e-11	5.595140921699116e-15	0.0000636803412920192	-8.206933691139842e-21	5.200446684865471e-18	2.7584701584797574e-14	2.81301168206112e-13	8.168660274787419e-14
78600000	0.004968159729746754	1.9558892968015442e-49	-7.955153197321912e-53	9.940915086348723e-11	5.595140921699116e-15	0.0000636803412920192	-8.206916241820096e-21	5.200446684865471e-18	2.7584701584797574e-14	2.81301168206112e-13	8.168660274787419e-14
78700000	0.004968159729746754	1.9558892968015442e-49	-7.964936535670566e-53	9.940915086348723e-11	5.595140921699116e-15	0.0000636803412920192	-8.206898792500351e-21	5.200446684865471e-18	2.7584701584797574e-14	2.81301168206112e-13	8.168660274787419e-14
78800000	0.004968159729746754	1.9558892968015442e-49	-7.974719874019243e-53	9.940915086348723e-11	5.595140921699116e-15	0.0000636803412920192	-8.206881343180605e-21	5.200446684865471e-18	2.7584701584797574e-14	2.81301168206112e-13	8.168660274787419e-14
78900000	0.004968159729746754	1.9558892968015442e-49	-7.984503212367941e-53	9.940915086348723e-11	5.595140921699116e-15	0.0000636803412920192	-8.20686389386086e-21	5.200446684865471e-18	2.7584701584797574e-14	2.81301168206112e-13	8.168660274787419e-14
79000000	0.004968159729746754	1.9558892968015442e-49	-7.994286550716663e-53	9.940915086348723e-11	5.595140921699116e-15	0.0000636803412920192	-8.206846444541114e-21	5.200446684865471e-18	2.7584701584797574e-14	2.81301168206112e-13	8.168660274787419e-14
79100000	0.004968159729746754	1.9558892968015442e-49	-8.004069889065408e-53	9.940915086348723e-11	5.595140921699116e-15	0.0000636803412920192	-8.20682899522137e-21	5.200446684865471e-18	2.7584701584797574e-14	2.81301168206112e-13	8.168660274787419e-14
79200000	0.004968159729746754	1.9558892968015442e-49	-8.013853227414181e-53	9.940915086348723e-11	5.595140921699116e-15	0.0000636803412920192	-8.206811545901623e-21	5.200446684865471e-18	2.7584701584797574e-14	2.81301168206112e-13	8.168660274787419e-14
79300000	0.004968159729746754	1.9558892968015442e-49	-8.023636565762981e-53	9.940915086348723e-11	5.595140921699116e-15	0.0000636803412920192	-8.206794096581879e-21	5.200446684865471e-18	2.7584701584797574e-14	2.81301168206112e-13	8.168660274787419e-14
79400000	0.004968159729746754	1.9558892968015442e-49	-8.033419904111809e-53	9.940915086348723e-11	5.595140921699116e-15	0.0000636803412920192	-8.206776647262133e-21	5.200446684865471e-18	2.7584701584797574e-14	2.81301168206112e-13	8.168660274787419e-14
79500000	0.004968159729746754	1.9558892968015442e-49	-8.043203242460667e-53	9.940915086348723e-11	5.595140921699116e-15	0.0000636803412920192	-8.206759197942386e-21	5.200446684865471e-18	2.7584701584797574e-14	2.81301168206112e-13	8.168660274787419e-14
79600000	0.004968159729746754	1.9558892968015442e-49	-8.052986580809555e-53	9.940915086348723e-11	5.595140921699116e-15	0.0000636803412920192	-8.206741748622642e-21	5.200446684865471e-18	2.7584701584797574e-14	2.81301168206112e-13	8.168660274787419e-14
79700000	0.004968159729746754	1.9558892968015442e-49	-8.062769919158476e-53	9.940915086348723e-11	5.595140921699116e-15	0.0000636803412920192	-8.206724299302896e-21	5.200446684865471e-18	2.7584701584797574e-14	2.81301168206112e-13	8.168660274787419e-14
79800000	0.004968159729746754	1.9558892968015442e-49	-8.072553257507431e-53	9.940915086348723e-11	5.595140921699116e-15	0.0000636803412920192	-8.206706849983151e-21	5.200446684865471e-18	2.7584701584797574e-14	2.81301168206112e-13	8.168660274787419e-14
79900000	0.004968159729746754	1.9558892968015442e-49	-8.08233659585642e-53	9.940915086348723e-11	5.595140921699116e-15	0.0000636803412920192	-8.206689400663405e-21	5.200446684865471e-18	2.7584701584797574e-14	2.81301168206112e-13	8.168660274787419e-14
80000000	0.004968159729746754	1.9558892968015442e-49	-8.092119934205446e-53	9.940915086348723e-11	5.595140921699116e-15	0.0000636803412920192	-8.20667195134366e-21	5.200446684865471e-18	2.7584701584797574e-14	2.81301168206112e-13	8.168660274787419e-14
80100000	0.004968159729746754	1.9558892968015442e-49	-8.101903272554509e-53	9.940915086348723e-11	5.595140921699116e-15	0.0000636803412920192	-8.206654502023914e-21	5.200446684865471e-18	2.7584701584797574e-14	2.81301168206112e-13	8.168660274787419e-14
80200000	0.004968159729746754	1.9558892968015442e-49	-8.11168661090361e-53	9.940915086348723e-11	5.595140921699116e-15	0.0000636803412920192	-8.206637052704168e-21	5.200446684865471e-18	2.7584701584797574e-14	2.81301168206112e-13	8.168660274787419e-14
80300000	0.004968159729746754	1.9558892968015442e-49	-8.121469949252752e-53	9.940915086348723e-11	5.595140921699116e-15	0.0000636803412920192	-8.206619603384423e-21	5.200446684865471e-18	2.7584701584797574e-14	2.81301168206112e-13	8.168660274787419e-14
80400000	0.004968159729746754	1.9558892968015442e-49	-8.13125328760193e-53	9.940915086348723e-11	5.595140921699116e-15	0.0000636803412920192	-8.206602154064677e-21	5.200446684865471e-18	2.7584701584797574e-14	2.81301168206112e-13	8.168660274787419e-14
80500000	0.004968159729746754	1.9558892968015442e-49	-8.141036625951058e-53	9.940915086348723e-11	5.595140921699116e-15	0.0000636803412920192	-8.206584704744932e-21	5.200446684865471e-18	2.7584701584797574e-14	2.81301168206112e-13	8.168660274787419e-14
80600000	0.004968159729746754	1.9558892968015442e-49	-8.1508199643001e-53	9.940915086348723e-11	5.595140921699116e-15	0.0000636803412920192	-8.206567255425186e-21	5.200446684865471e-18	2.7584701584797574e-14	2.81301168206112e-13	8.168660274787419e-14
80700000	0.004968159729746754	1.9558892968015442e-49	-8.160603302649057e-53	9.940915086348723e-11	5.595140921699116e-15	0.0000636803412920192	-8.206549806105442e-21	5.200446684865471e-18	2.7584701584797574e-14	2.81301168206112e-13	8.168660274787419e-14
80800000	0.004968159729746754	1.9558892968015442e-49	-8.17038664099793e-53	9.940915086348723e-11	5.595140921699116e-15	0.0000636803412920192	-8.206532356785695e-21	5.200446684865471e-18	2.7584701584797574e-14	2.81301168206112e-13	8.168660274787419e-14
80900000	0.004968159729746754	1.9558892968015442e-49	-8.180169979346719e-53	9.940915086348723e-11	5.595140921699116e-15	0.0000636803412920192	-8.20651490746595e-21	5.200446684865471e-18	2.7584701584797574e-14	2.81301168206112e-13	8.168660274787419e-14
81000000	0.004968159729746754	1.9558892968015442e-49	-8.189953317695425e-53	9.940915086348723e-11	5.595140921699116e-15	0.0000636803412920192	-8.206497458146205e-21	5.200446684865471e-18	2.7584701584797574e-14	2.81301168206112e-13	8.168660274787419e-14
81100000	0.004968159729746754	1.9558892968015442e-49	-8.199736656044049e-53	9.940915086348723e-11	5.595140921699116e-15	0.0000636803412920192	-8.206480008826458e-21	5.200446684865471e-18	2.7584701584797574e-14	2.81301168206112e-13	8.168660274787419e-14
81200000	0.004968159729746754	1.9558892968015442e-49	-8.209519994392591e-53	9.940915086348723e-11	5.595140921699116e-15	0.0000636803412920192	-8.206462559506714e-21	5.200446684865471e-18	2.7584701584797574e-14	2.81301168206112e-13	8.168660274787419e-14
81300000	0.004968159729746754	1.9558892968015442e-49	-8.219303332741052e-53	9.940915086348723e-11	5.595140921699116e-15	0.0000636803412920192	-8.206445110186968e-21	5.200446684865471e-18	2.7584701584797574e-14	2.81301168206112e-13	8.168660274787419e-14
81400000	0.004968159729746754	1.9558892968015442e-49	-8.229086671089433e-53	9.940915086348723e-11	5.595140921699116e-15	0.0000636803412920192	-8.206427660867223e-21	5.200446684865471e-18	2.7584701584797574e-14	2.81301168206112e-13	8.168660274787419e-14
81500000	0.004968159729746754	1.9558892968015442e-49	-8.238870009437733e-53	9.940915086348723e-11	5.595140921699116e-15	0.0000636803412920192	-8.206410211547477e-21	5.200446684865471e-18	2.7584701584797574e-14	2.81301168206112e-13	8.168660274787419e-14
81600000	0.004968159729746754	1.9558892968015442e-49	-8.248653347785956e-53	9.940915086348723e-11	5.595140921699116e-15	0.0000636803412920192	-8.206392762227732e-21	5.200446684865471e-18	2.7584701584797574e-14	2.81301168206112e-13	8.168660274787419e-14
81700000	0.004968159729746754	1.9558892968015442e-49	-8.258436686134099e-53	9.940915086348723e-11	5.595140921699116e-15	0.0000636803412920192	-8.206375312907986e-21	5.200446684865471e-18	2.7584701584797574e-14	2.81301168206112e-13	8.168660274787419e-14
81800000	0.004968159729746754	1.9558892968015442e-49	-8.268220024482165e-53	9.940915086348723e-11	5.595140921699116e-15	0.0000636803412920192	-8.20635786358824e-21	5.200446684865471e-18	2.7584701584797574e-14	2.81301168206112e-13	8.168660274787419e-14
81900000	0.004968159729746754	1.9558892968015442e-49	-8.278003362830154e-53	9.940915086348723e-11	5.595140921699116e-15	0.0000636803412920192	-8.206340414268495e-21	5.200446684865471e-18	2.7584701584797574e-14	2.81301168206112e-13	8.168660274787419e-14
82000000	0.004968159729746754	1.9558892968015442e-49	-8.287786701178066e-53	9.940915086348723e-11	5.595140921699116e-15	0.0000636803412920192	-8.206322964948749e-21	5.200446684865471e-18	2.7584701584797574e-14	2.81301168206112e-13	8.168660274787419e-14
82100000	0.004968159729746754	1.9558892968015442e-49	-8.297570039525902e-53	9.940915086348723e-11	5.595140921699116e-15	0.0000636803412920192	-8.206305515629004e-21	5.200446684865471e-18	2.7584701584797574e-14	2.81301168206112e-13	8.168660274787419e-14
82200000	0.004968159729746754	1.9558892968015442e-49	-8.307353377873664e-53	9.940915086348723e-11	5.595140921699116e-15	0.0000636803412920192	-8.206288066309258e-21	5.200446684865471e-18	2.7584701584797574e-14	2.81301168206112e-13	8.168660274787419e-14
82300000	0.004968159729746754	1.9558892968015442e-49	-8.317136716221352e-53	9.940915086348723e-11	5.595140921699116e-15	0.0000636803412920192	-8.206270616989513e-21	5.200446684865471e-18	2.7584701584797574e-14	2.81301168206112e-13	8.168660274787419e-14
82400000	0.004968159729746754	1.9558892968015442e-49	-8.326920054568965e-53	9.940915086348723e-11	5.595140921699116e-15	0.0000636803412920192	-8.206253167669767e-21	5.200446684865471e-18	2.7584701584797574e-14	2.81301168206112e-13	8.168660274787419e-14
82500000	0.004968159729746754	1.9558892968015442e-49	-8.3367033929165065e-53	9.940915086348723e-11	5.595140921699116e-15	0.0000636803412920192	-8.206235718350023e-21	5.200446684865471e-18	2.7584701584797574e-14	2.81301168206112e-13	8.168660274787419e-14
82600000	0.004968159729746754	1.9558892968015442e-49	-8.346486731263974e-53	9.940915086348723e-11	5.595140921699116e-15	0.0000636803412920192	-8.206218269030276e-21	5.200446684865471e-18	2.7584701584797574e-14	2.81301168206112e-13	8.168660274787419e-14
82700000	0.004968159729746754	1.9558892968015442e-49	-8.35627006961137e-53	9.940915086348723e-11	5.595140921699116e-15	0.0000636803412920192	-8.20620081971053e-21	5.200446684865471e-18	2.7584701584797574e-14	2.81301168206112e-13	8.168660274787419e-14
82800000	0.004968159729746754	1.9558892968015442e-49	-8.366053407958696e-53	9.940915086348723e-11	5.595140921699116e-15	0.0000636803412920192	-8.206183370390786e-21	5.200446684865471e-18	2.7584701584797574e-14	2.81301168206112e-13	8.168660274787419e-14
82900000	0.004968159729746754	1.9558892968015442e-49	-8.375836746305952e-53	9.940915086348723e-11	5.595140921699116e-15	0.0000636803412920192	-8.20616592107104e-21	5.200446684865471e-18	2.7584701584797574e-14	2.81301168206112e-13	8.168660274787419e-14
83000000	0.004968159729746754	1.9558892968015442e-49	-8.385620084653137e-53	9.940915086348723e-11	5.595140921699116e-15	0.0000636803412920192	-8.206148471751295e-21	5.200446684865471e-18	2.7584701584797574e-14	2.81301168206112e-13	8.168660274787419e-14
83100000	0.004968159729746754	1.9558892968015442e-49	-8.395403423000253e-53	9.940915086348723e-11	5.595140921699116e-15	0.0000636803412920192	-8.206131022431549e-21	5.200446684865471e-18	2.7584701584797574e-14	2.81301168206112e-13	8.168660274787419e-14
83200000	0.004968159729746754	1.9558892968015442e-49	-8.405186761347301e-53	9.940915086348723e-11	5.595140921699116e-15	0.0000636803412920192	-8.206113573111804e-21	5.200446684865471e-18	2.7584701584797574e-14	2.81301168206112e-13	8.168660274787419e-14
83300000	0.004968159729746754	1.9558892968015442e-49	-8.414970099694282e-53	9.940915086348723e-11	5.595140921699116e-15	0.0000636803412920192	-8.206096123792058e-21	5.200446684865471e-18	2.7584701584797574e-14	2.81301168206112e-13	8.168660274787419e-14
83400000	0.004968159729746754	1.9558892968015442e-49	-8.424753438041197e-53	9.940915086348723e-11	5.595140921699116e-15	0.0000636803412920192	-8.206078674472312e-21	5.200446684865471e-18	2.7584701584797574e-14	2.81301168206112e-13	8.168660274787419e-14
83500000	0.004968159729746754	1.9558892968015442e-49	-8.434536776388042e-53	9.940915086348723e-11	5.595140921699116e-15	0.0000636803412920192	-8.206061225152567e-21	5.200446684865471e-18	2.7584701584797574e-14	2.81301168206112e-13	8.168660274787419e-14
83600000	0.004968159729746754	1.9558892968015442e-49	-8.444320114734825e-53	9.940915086348723e-11	5.595140921699116e-15	0.0000636803412920192	-8.206043775832821e-21	5.200446684865471e-18	2.7584701584797574e-14	2.81301168206112e-13	8.168660274787419e-14
83700000	0.004968159729746754	1.9558892968015442e-49	-8.45410345308154e-53	9.940915086348723e-11	5.595140921699116e-15	0.0000636803412920192	-8.206026326513076e-21	5.200446684865471e-18	2.7584701584797574e-14	2.81301168206112e-13	8.168660274787419e-14
83800000	0.004968159729746754	1.9558892968015442e-49	-8.463886791428192e-53	9.940915086348723e-11	5.595140921699116e-15	0.0000636803412920192	-8.20600887719333e-21	5.200446684865471e-18	2.7584701584797574e-14	2.81301168206112e-13	8.168660274787419e-14
83900000	0.004968159729746754	1.9558892968015442e-49	-8.473670129774782e-53	9.940915086348723e-11	5.595140921699116e-15	0.0000636803412920192	-8.205991427873585e-21	5.200446684865471e-18	2.7584701584797574e-14	2.81301168206112e-13	8.168660274787419e-14
84000000	0.004968159729746754	1.9558892968015442e-49	-8.483453468121306e-53	9.940915086348723e-11	5.595140921699116e-15	0.0000636803412920192	-8.20597397855384e-21	5.200446684865471e-18	2.7584701584797574e-14	2.81301168206112e-13	8.168660274787419e-14
84100000	0.004968159729746754	1.9558892968015442e-49	-8.49323680646777e-53	9.940915086348723e-11	5.595140921699116e-15	0.0000636803412920192	-8.205956529234095e-21	5.200446684865471e-18	2.7584701584797574e-14	2.81301168206112e-13	8.168660274787419e-14
84200000	0.004968159729746754	1.9558892968015442e-49	-8.50302014481417e-53	9.940915086348723e-11	5.595140921699116e-15	0.0000636803412920192	-8.205939079914348e-21	5.200446684865471e-18	2.7584701584797574e-14	2.81301168206112e-13	8.168660274787419e-14
84300000	0.004968159729746754	1.9558892968015442e-49	-8.512803483160512e-53	9.940915086348723e-11	5.595140921699116e-15	0.0000636803412920192	-8.205921630594602e-21	5.200446684865471e-18	2.7584701584797574e-14	2.81301168206112e-13	8.168660274787419e-14
84400000	0.004968159729746754	1.9558892968015442e-49	-8.522586821506792e-53	9.940915086348723e-11	5.595140921699116e-15	0.0000636803412920192	-8.205904181274858e-21	5.200446684865471e-18	2.7584701584797574e-14	2.81301168206112e-13	8.168660274787419e-14
84500000	0.004968159729746754	1.9558892968015442e-49	-8.53237015985301e-53	9.940915086348723e-11	5.595140921699116e-15	0.0000636803412920192	-8.205886731955111e-21	5.200446684865471e-18	2.7584701584797574e-14	2.81301168206112e-13	8.168660274787419e-14
84600000	0.004968159729746754	1.9558892968015442e-49	-8.542153498199172e-53	9.940915086348723e-11	5.595140921699116e-15	0.0000636803412920192	-8.205869282635367e-21	5.200446684865471e-18	2.7584701584797574e-14	2.81301168206112e-13	8.168660274787419e-14
84700000	0.004968159729746754	1.9558892968015442e-49	-8.551936836545276e-53	9.940915086348723e-11	5.595140921699116e-15	0.0000636803412920192	-8.20585183331562e-21	5.200446684865471e-18	2.7584701584797574e-14	2.81301168206112e-13	8.168660274787419e-14
84800000	0.004968159729746754	1.9558892968015442e-49	-8.56172017489132e-53	9.940915086348723e-11	5.595140921699116e-15	0.0000636803412920192	-8.205834383995876e-21	5.200446684865471e-18	2.7584701584797574e-14	2.81301168206112e-13	8.168660274787419e-14
84900000	0.004968159729746754	1.9558892968015442e-49	-8.57150351323731e-53	9.940915086348723e-11	5.595140921699116e-15	0.0000636803412920192	-8.20581693467613e-21	5.200446684865471e-18	2.7584701584797574e-14	2.81301168206112e-13	8.168660274787419e-14
85000000	0.004968159729746754	1.9558892968015442e-49	-8.58128685158324e-53	9.940915086348723e-11	5.595140921699116e-15	0.0000636803412920192	-8.205799485356384e-21	5.200446684865471e-18	2.7584701584797574e-14	2.81301168206112e-13	8.168660274787419e-14
85100000	0.004968159729746754	1.9558892968015442e-49	-8.591070189929118e-53	9.940915086348723e-11	5.595140921699116e-15	0.0000636803412920192	-8.205782036036639e-21	5.200446684865471e-18	2.7584701584797574e-14	2.81301168206112e-13	8.168660274787419e-14
85200000	0.004968159729746754	1.9558892968015442e-49	-8.600853528274939e-53	9.940915086348723e-11	5.595140921699116e-15	0.0000636803412920192	-8.205764586716893e-21	5.200446684865471e-18	2.7584701584797574e-14	2.81301168206112e-13	8.168660274787419e-14
85300000	0.004968159729746754	1.9558892968015442e-49	-8.610636866620707e-53	9.940915086348723e-11	5.595140921699116e-15	0.0000636803412920192	-8.205747137397148e-21	5.200446684865471e-18	2.7584701584797574e-14	2.81301168206112e-13	8.168660274787419e-14
85400000	0.004968159729746754	1.9558892968015442e-49	-8.62042020496642e-53	9.940915086348723e-11	5.595140921699116e-15	0.0000636803412920192	-8.205729688077402e-21	5.200446684865471e-18	2.7584701584797574e-14	2.81301168206112e-13	8.168660274787419e-14
85500000	0.004968159729746754	1.9558892968015442e-49	-8.63020354331208e-53	9.940915086348723e-11	5.595140921699116e-15	0.0000636803412920192	-8.205712238757657e-21	5.200446684865471e-18	2.7584701584797574e-14	2.81301168206112e-13	8.168660274787419e-14
85600000	0.004968159729746754	1.9558892968015442e-49	-8.639986881657689e-53	9.940915086348723e-11	5.595140921699116e-15	0.0000636803412920192	-8.205694789437911e-21	5.200446684865471e-18	2.7584701584797574e-14	2.81301168206112e-13	8.168660274787419e-14
85700000	0.004968159729746754	1.9558892968015442e-49	-8.649770220003245e-53	9.940915086348723e-11	5.595140921699116e-15	0.0000636803412920192	-8.205677340118165e-21	5.200446684865471e-18	2.7584701584797574e-14	2.81301168206112e-13	8.168660274787419e-14
85800000	0.004968159729746754	1.9558892968015442e-49	-8.65955355834875e-53	9.940915086348723e-11	5.595140921699116e-15	0.0000636803412920192	-8.20565989079842e-21	5.200446684865471e-18	2.7584701584797574e-14	2.81301168206112e-13	8.168660274787419e-14
85900000	0.004968159729746754	1.9558892968015442e-49	-8.669336896694205e-53	9.940915086348723e-11	5.595140921699116e-15	0.0000636803412920192	-8.205642441478674e-21	5.200446684865471e-18	2.7584701584797574e-14	2.81301168206112e-13	8.168660274787419e-14
86000000	0.004968159729746754	1.9558892968015442e-49	-8.67912023503961e-53	9.940915086348723e-11	5.595140921699116e-15	0.0000636803412920192	-8.20562499215893e-21	5.200446684865471e-18	2.7584701584797574e-14	2.81301168206112e-13	8.168660274787419e-14
86100000	0.004968159729746754	1.9558892968015442e-49	-8.688903573384966e-53	9.940915086348723e-11	5.595140921699116e-15	0.0000636803412920192	-8.205607542839183e-21	5.20044668486547e-18	2.7584701584797574e-14	2.81301168206112e-13	8.168660274787419e-14
86200000	0.004968159729746754	1.9558892968015442e-49	-8.698686911730274e-53	9.940915086348723e-11	5.595140921699116e-15	0.0000636803412920192	-8.205590093519439e-21	5.20044668486547e-18	2.7584701584797574e-14	2.81301168206112e-13	8.168660274787419e-14
86300000	0.004968159729746754	1.9558892968015442e-49	-8.708470250075536e-53	9.940915086348723e-11	5.595140921699116e-15	0.0000636803412920192	-8.205572644199693e-21	5.20044668486547e-18	2.7584701584797574e-14	2.81301168206112e-13	8.168660274787419e-14
86400000	0.004968159729746754	1.9558892968015442e-49	-8.71825358842075e-53	9.940915086348723e-11	5.595140921699116e-15	0.0000636803412920192	-8.205555194879948e-21	5.20044668486547e-18	2.7584701584797574e-14	2.81301168206112e-13	8.168660274787419e-14
86500000	0.004968159729746754	1.9558892968015442e-49	-8.728036926765917e-53	9.940915086348723e-11	5.595140921699116e-15	0.0000636803412920192	-8.205537745560202e-21	5.20044668486547e-18	2.7584701584797574e-14	2.81301168206112e-13	8.168660274787419e-14
86600000	0.004968159729746754	1.9558892968015442e-49	-8.737820265111038e-53	9.940915086348723e-11	5.595140921699116e-15	0.0000636803412920192	-8.205520296240456e-21	5.20044668486547e-18	2.7584701584797574e-14	2.81301168206112e-13	8.168660274787419e-14
86700000	0.004968159729746754	1.9558892968015442e-49	-8.747603603456114e-53	9.940915086348723e-11	5.595140921699116e-15	0.0000636803412920192	-8.205502846920711e-21	5.20044668486547e-18	2.7584701584797574e-14	2.81301168206112e-13	8.168660274787419e-14
86800000	0.004968159729746754	1.9558892968015442e-49	-8.757386941801146e-53	9.940915086348723e-11	5.595140921699116e-15	0.0000636803412920192	-8.205485397600965e-21	5.20044668486547e-18	2.7584701584797574e-14	2.81301168206112e-13	8.168660274787419e-14
86900000	0.004968159729746754	1.9558892968015442e-49	-8.767170280146136e-53	9.940915086348723e-11	5.595140921699116e-15	0.0000636803412920192	-8.20546794828122e-21	5.20044668486547e-18	2.7584701584797574e-14	2.81301168206112e-13	8.168660274787419e-14
87000000	0.004968159729746754	1.9558892968015442e-49	-8.77695361849108e-53	9.940915086348723e-11	5.595140921699116e-15	0.0000636803412920192	-8.205450498961474e-21	5.20044668486547e-18	2.7584701584797574e-14	2.81301168206112e-13	8.168660274787419e-14
87100000	0.004968159729746754	1.9558892968015442e-49	-8.786736956835984e-53	9.940915086348723e-11	5.595140921699116e-15	0.0000636803412920192	-8.20543304964173e-21	5.20044668486547e-18	2.7584701584797574e-14	2.81301168206112e-13	8.168660274787419e-14
87200000	0.004968159729746754	1.9558892968015442e-49	-8.796520295180846e-53	9.940915086348723e-11	5.595140921699116e-15	0.0000636803412920192	-8.205415600321983e-21	5.20044668486547e-18	2.7584701584797574e-14	2.81301168206112e-13	8.168660274787419e-14
87300000	0.004968159729746754	1.9558892968015442e-49	-8.806303633525666e-53	9.940915086348723e-11	5.595140921699116e-15	0.0000636803412920192	-8.205398151002237e-21	5.20044668486547e-18	2.7584701584797574e-14	2.81301168206112e-13	8.168660274787419e-14
87400000	0.004968159729746754	1.9558892968015442e-49	-8.816086971870446e-53	9.940915086348723e-11	5.595140921699116e-15	0.0000636803412920192	-8.205380701682492e-21	5.20044668486547e-18	2.7584701584797574e-14	2.81301168206112e-13	8.168660274787419e-14
87500000	0.004968159729746754	1.9558892968015442e-49	-8.825870310215186e-53	9.940915086348723e-11	5.595140921699116e-15	0.0000636803412920192	-8.205363252362746e-21	5.20044668486547e-18	2.7584701584797574e-14	2.81301168206112e-13	8.168660274787419e-14
87600000	0.004968159729746754	1.9558892968015442e-49	-8.835653648559888e-53	9.940915086348723e-11	5.595140921699116e-15	0.0000636803412920192	-8.205345803043002e-21	5.20044668486547e-18	2.7584701584797574e-14	2.81301168206112e-13	8.168660274787419e-14
87700000	0.004968159729746754	1.9558892968015442e-49	-8.845436986904553e-53	9.940915086348723e-11	5.595140921699116e-15	0.0000636803412920192	-8.205328353723255e-21	5.20044668486547e-18	2.7584701584797574e-14	2.81301168206112e-13	8.168660274787419e-14
87800000	0.004968159729746754	1.9558892968015442e-49	-8.855220325249179e-53	9.940915086348723e-11	5.595140921699116e-15	0.0000636803412920192	-8.20531090440351e-21	5.20044668486547e-18	2.7584701584797574e-14	2.81301168206112e-13	8.168660274787419e-14
87900000	0.004968159729746754	1.9558892968015442e-49	-8.865003663593767e-53	9.940915086348723e-11	5.595140921699116e-15	0.0000636803412920192	-8.205293455083765e-21	5.20044668486547e-18	2.7584701584797574e-14	2.81301168206112e-13	8.168660274787419e-14
88000000	0.004968159729746754	1.9558892968015442e-49	-8.874787001938319e-53	9.940915086348723e-11	5.595140921699116e-15	0.0000636803412920192	-8.20527600576402e-21	5.20044668486547e-18	2.7584701584797574e-14	2.81301168206112e-13	8.168660274787419e-14
88100000	0.004968159729746754	1.9558892968015442e-49	-8.884570340282837e-53	9.940915086348723e-11	5.595140921699116e-15	0.0000636803412920192	-8.205258556444274e-21	5.20044668486547e-18	2.7584701584797574e-14	2.81301168206112e-13	8.168660274787419e-14
88200000	0.004968159729746754	1.955889296801544e-49	-8.894353678627318e-53	9.940915086348723e-11	5.595140921699116e-15	0.0000636803412920192	-8.205241107124528e-21	5.20044668486547e-18	2.7584701584797574e-14	2.81301168206112e-13	8.168660274787419e-14
88300000	0.004968159729746754	1.955889296801544e-49	-8.904137016971766e-53	9.940915086348723e-11	5.595140921699116e-15	0.0000636803412920192	-8.205223657804783e-21	5.20044668486547e-18	2.7584701584797574e-14	2.81301168206112e-13	8.168660274787419e-14
88400000	0.004968159729746754	1.955889296801544e-49	-8.91392035531618e-53	9.940915086348723e-11	5.595140921699116e-15	0.0000636803412920192	-8.205206208485037e-21	5.20044668486547e-18	2.7584701584797574e-14	2.81301168206112e-13	8.168660274787419e-14
88500000	0.004968159729746754	1.955889296801544e-49	-8.923703693660561e-53	9.940915086348723e-11	5.595140921699116e-15	0.0000636803412920192	-8.205188759165292e-21	5.20044668486547e-18	2.7584701584797574e-14	2.81301168206112e-13	8.168660274787419e-14
88600000	0.004968159729746754	1.955889296801544e-49	-8.93348703200491e-53	9.940915086348723e-11	5.595140921699116e-15	0.0000636803412920192	-8.205171309845546e-21	5.20044668486547e-18	2.7584701584797574e-14	2.81301168206112e-13	8.168660274787419e-14
88700000	0.004968159729746754	1.955889296801544e-49	-8.943270370349227e-53	9.940915086348723e-11	5.595140921699116e-15	0.0000636803412920192	-8.205153860525801e-21	5.20044668486547e-18	2.7584701584797574e-14	2.81301168206112e-13	8.168660274787419e-14
88800000	0.004968159729746754	1.955889296801544e-49	-8.953053708693513e-53	9.940915086348723e-11	5.595140921699116e-15	0.0000636803412920192	-8.205136411206055e-21	5.20044668486547e-18	2.7584701584797574e-14	2.81301168206112e-13	8.168660274787419e-14
88900000	0.004968159729746754	1.955889296801544e-49	-8.96283704703777e-53	9.940915086348723e-11	5.595140921699116e-15	0.0000636803412920192	-8.205118961886309e-21	5.20044668486547e-18	2.7584701584797574e-14	2.81301168206112e-13	8.168660274787419e-14
89000000	0.004968159729746754	1.955889296801544e-49	-8.972620385381995e-53	9.940915086348723e-11	5.595140921699116e-15	0.0000636803412920192	-8.205101512566564e-21	5.20044668486547e-18	2.7584701584797574e-14	2.81301168206112e-13	8.168660274787419e-14
89100000	0.004968159729746754	1.955889296801544e-49	-8.982403723726192e-53	9.940915086348723e-11	5.595140921699116e-15	0.0000636803412920192	-8.205084063246818e-21	5.20044668486547e-18	2.7584701584797574e-14	2.81301168206112e-13	8.168660274787419e-14
89200000	0.004968159729746754	1.955889296801544e-49	-8.992187062070362e-53	9.940915086348723e-11	5.595140921699116e-15	0.0000636803412920192	-8.205066613927073e-21	5.20044668486547e-18	2.7584701584797574e-14	2.81301168206112e-13	8.168660274787419e-14
89300000	0.004968159729746754	1.955889296801544e-49	-9.001970400414503e-53	9.940915086348723e-11	5.595140921699116e-15	0.0000636803412920192	-8.205049164607327e-21	5.20044668486547e-18	2.7584701584797574e-14	2.81301168206112e-13	8.168660274787419e-14
89400000	0.004968159729746754	1.955889296801544e-49	-9.011753738758617e-53	9.940915086348723e-11	5.595140921699116e-15	0.0000636803412920192	-8.205031715287583e-21	5.20044668486547e-18	2.7584701584797574e-14	2.81301168206112e-13	8.168660274787419e-14
89500000	0.004968159729746754	1.955889296801544e-49	-9.021537077102705e-53	9.940915086348723e-11	5.595140921699116e-15	0.0000636803412920192	-8.205014265967837e-21	5.20044668486547e-18	2.7584701584797574e-14	2.81301168206112e-13	8.168660274787419e-14
89600000	0.004968159729746754	1.955889296801544e-49	-9.031320415446767e-53	9.940915086348723e-11	5.595140921699116e-15	0.0000636803412920192	-8.204996816648092e-21	5.20044668486547e-18	2.7584701584797574e-14	2.81301168206112e-13	8.168660274787419e-14
89700000	0.004968159729746754	1.955889296801544e-49	-9.041103753790805e-53	9.940915086348723e-11	5.595140921699116e-15	0.0000636803412920192	-8.204979367328346e-21	5.20044668486547e-18	2.7584701584797574e-14	2.81301168206112e-13	8.168660274787419e-14
89800000	0.004968159729746754	1.955889296801544e-49	-9.050887092134819e-53	9.940915086348723e-11	5.595140921699116e-15	0.0000636803412920192	-8.2049619180086e-21	5.20044668486547e-18	2.7584701584797574e-14	2.81301168206112e-13	8.168660274787419e-14
89900000	0.004968159729746754	1.955889296801544e-49	-9.060670430478808e-53	9.940915086348723e-11	5.595140921699116e-15	0.0000636803412920192	-8.204944468688855e-21	5.20044668486547e-18	2.7584701584797574e-14	2.81301168206112e-13	8.168660274787419e-14
90000000	0.004968159729746754	1.955889296801544e-49	-9.070453768822776e-53	9.940915086348723e-11	5.595140921699116e-15	0.0000636803412920192	-8.204927019369109e-21	5.20044668486547e-18	2.7584701584797574e-14	2.81301168206112e-13	8.168660274787419e-14
90100000	0.004968159729746754	1.955889296801544e-49	-9.080237107166719e-53	9.940915086348723e-11	5.595140921699116e-15	0.0000636803412920192	-8.204909570049364e-21	5.20044668486547e-18	2.7584701584797574e-14	2.81301168206112e-13	8.168660274787419e-14
90200000	0.004968159729746754	1.955889296801544e-49	-9.090020445510642e-53	9.940915086348723e-11	5.595140921699116e-15	0.0000636803412920192	-8.204892120729618e-21	5.20044668486547e-18	2.7584701584797574e-14	2.81301168206112e-13	8.168660274787419e-14
90300000	0.004968159729746754	1.955889296801544e-49	-9.099803783854489e-53	9.940915086348723e-11	5.595140921699116e-15	0.0000636803412920192	-8.204874671409873e-21	5.20044668486547e-18	2.7584701584797574e-14	2.81301168206112e-13	8.168660274787419e-14
90400000	0.004968159729746754	1.955889296801544e-49	-9.109587122198228e-53	9.940915086348723e-11	5.595140921699116e-15	0.0000636803412920192	-8.204857222090127e-21	5.20044668486547e-18	2.7584701584797574e-14	2.81301168206112e-13	8.168660274787419e-14
90500000	0.004968159729746754	1.955889296801544e-49	-9.119370460541861e-53	9.940915086348723e-11	5.595140921699116e-15	0.0000636803412920192	-8.204839772770381e-21	5.20044668486547e-18	2.7584701584797574e-14	2.81301168206112e-13	8.168660274787419e-14
90600000	0.004968159729746754	1.955889296801544e-49	-9.129153798885387e-53	9.940915086348723e-11	5.595140921699116e-15	0.0000636803412920192	-8.204822323450636e-21	5.20044668486547e-18	2.7584701584797574e-14	2.81301168206112e-13	8.168660274787419e-14
90700000	0.004968159729746754	1.955889296801544e-49	-9.138937137228808e-53	9.940915086348723e-11	5.595140921699116e-15	0.0000636803412920192	-8.20480487413089e-21	5.20044668486547e-18	2.7584701584797574e-14	2.81301168206112e-13	8.168660274787419e-14
90800000	0.004968159729746754	1.955889296801544e-49	-9.148720475572124e-53	9.940915086348723e-11	5.595140921699116e-15	0.0000636803412920192	-8.204787424811145e-21	5.20044668486547e-18	2.7584701584797574e-14	2.81301168206112e-13	8.168660274787419e-14
90900000	0.004968159729746754	1.955889296801544e-49	-9.158503813915335e-53	9.940915086348723e-11	5.595140921699116e-15	0.0000636803412920192	-8.2047699754914e-21	5.20044668486547e-18	2.7584701584797574e-14	2.81301168206112e-13	8.168660274787419e-14
91000000	0.004968159729746754	1.955889296801544e-49	-9.168287152258443e-53	9.940915086348723e-11	5.595140921699116e-15	0.0000636803412920192	-8.204752526171655e-21	5.20044668486547e-18	2.7584701584797574e-14	2.81301168206112e-13	8.168660274787419e-14
91100000	0.004968159729746754	1.955889296801544e-49	-9.178070490601448e-53	9.940915086348723e-11	5.595140921699116e-15	0.0000636803412920192	-8.204735076851908e-21	5.20044668486547e-18	2.7584701584797574e-14	2.81301168206112e-13	8.168660274787419e-14
91200000	0.004968159729746754	1.955889296801544e-49	-9.187853828944351e-53	9.940915086348723e-11	5.595140921699116e-15	0.0000636803412920192	-8.204717627532164e-21	5.20044668486547e-18	2.7584701584797574e-14	2.81301168206112e-13	8.168660274787419e-14
91300000	0.004968159729746754	1.955889296801544e-49	-9.197637167287152e-53	9.940915086348723e-11	5.595140921699116e-15	0.0000636803412920192	-8.204700178212418e-21	5.20044668486547e-18	2.7584701584797574e-14	2.81301168206112e-13	8.168660274787419e-14
91400000	0.004968159729746754	1.955889296801544e-49	-9.20742050562985e-53	9.940915086348723e-11	5.595140921699116e-15	0.0000636803412920192	-8.204682728892671e-21	5.20044668486547e-18	2.7584701584797574e-14	2.81301168206112e-13	8.168660274787419e-14
91500000	0.004968159729746754	1.955889296801544e-49	-9.217203843972451e-53	9.940915086348723e-11	5.595140921699116e-15	0.0000636803412920192	-8.204665279572927e-21	5.20044668486547e-18	2.7584701584797574e-14	2.81301168206112e-13	8.168660274787419e-14
91600000	0.004968159729746754	1.955889296801544e-49	-9.226987182314952e-53	9.940915086348723e-11	5.595140921699116e-15	0.0000636803412920192	-8.20464783025318e-21	5.20044668486547e-18	2.7584701584797574e-14	2.81301168206112e-13	8.168660274787419e-14
91700000	0.004968159729746754	1.955889296801544e-49	-9.236770520657352e-53	9.940915086348723e-11	5.595140921699116e-15	0.0000636803412920192	-8.204630380933436e-21	5.20044668486547e-18	2.7584701584797574e-14	2.81301168206112e-13	8.168660274787419e-14
91800000	0.004968159729746754	1.955889296801544e-49	-9.246553858999656e-53	9.940915086348723e-11	5.595140921699116e-15	0.0000636803412920192	-8.20461293161369e-21	5.20044668486547e-18	2.7584701584797574e-14	2.81301168206112e-13	8.168660274787419e-14
91900000	0.004968159729746754	1.955889296801544e-49	-9.25633719734186e-53	9.940915086348723e-11	5.595140921699116e-15	0.0000636803412920192	-8.204595482293945e-21	5.20044668486547e-18	2.7584701584797574e-14	2.81301168206112e-13	8.168660274787419e-14
92000000	0.004968159729746754	1.955889296801544e-49	-9.266120535683968e-53	9.940915086348723e-11	5.595140921699116e-15	0.0000636803412920192	-8.204578032974199e-21	5.20044668486547e-18	2.7584701584797574e-14	2.81301168206112e-13	8.168660274787419e-14
92100000	0.004968159729746754	1.955889296801544e-49	-9.27590387402598e-53	9.940915086348723e-11	5.595140921699116e-15	0.0000636803412920192	-8.204560583654453e-21	5.20044668486547e-18	2.7584701584797574e-14	2.81301168206112e-13	8.168660274787419e-14
92200000	0.004968159729746754	1.955889296801544e-49	-9.285687212367897e-53	9.940915086348723e-11	5.595140921699116e-15	0.0000636803412920192	-8.204543134334708e-21	5.20044668486547e-18	2.7584701584797574e-14	2.81301168206112e-13	8.168660274787419e-14
92300000	0.004968159729746754	1.955889296801544e-49	-9.295470550709719e-53	9.940915086348723e-11	5.595140921699116e-15	0.0000636803412920192	-8.204525685014962e-21	5.20044668486547e-18	2.7584701584797574e-14	2.81301168206112e-13	8.168660274787419e-14
92400000	0.004968159729746754	1.955889296801544e-49	-9.305253889051446e-53	9.940915086348723e-11	5.595140921699116e-15	0.0000636803412920192	-8.204508235695217e-21	5.20044668486547e-18	2.7584701584797574e-14	2.81301168206112e-13	8.168660274787419e-14
92500000	0.004968159729746754	1.955889296801544e-49	-9.315037227393078e-53	9.940915086348723e-11	5.595140921699116e-15	0.0000636803412920192	-8.204490786375471e-21	5.20044668486547e-18	2.7584701584797574e-14	2.81301168206112e-13	8.168660274787419e-14
92600000	0.004968159729746754	1.955889296801544e-49	-9.32482056573462e-53	9.940915086348723e-11	5.595140921699116e-15	0.0000636803412920192	-8.204473337055727e-21	5.20044668486547e-18	2.7584701584797574e-14	2.81301168206112e-13	8.168660274787419e-14
92700000	0.004968159729746754	1.955889296801544e-49	-9.334603904076067e-53	9.940915086348723e-11	5.595140921699116e-15	0.0000636803412920192	-8.20445588773598e-21	5.20044668486547e-18	2.7584701584797574e-14	2.81301168206112e-13	8.168660274787419e-14
92800000	0.004968159729746754	1.955889296801544e-49	-9.344387242417424e-53	9.940915086348723e-11	5.595140921699116e-15	0.0000636803412920192	-8.204438438416236e-21	5.20044668486547e-18	2.7584701584797574e-14	2.81301168206112e-13	8.168660274787419e-14
92900000	0.004968159729746754	1.955889296801544e-49	-9.35417058075869e-53	9.940915086348723e-11	5.595140921699116e-15	0.0000636803412920192	-8.20442098909649e-21	5.20044668486547e-18	2.7584701584797574e-14	2.81301168206112e-13	8.168660274787419e-14
93000000	0.004968159729746754	1.955889296801544e-49	-9.363953919099866e-53	9.940915086348723e-11	5.595140921699116e-15	0.0000636803412920192	-8.204403539776743e-21	5.20044668486547e-18	2.7584701584797574e-14	2.81301168206112e-13	8.168660274787419e-14
93100000	0.004968159729746754	1.955889296801544e-49	-9.373737257440951e-53	9.940915086348723e-11	5.595140921699116e-15	0.0000636803412920192	-8.204386090456999e-21	5.20044668486547e-18	2.7584701584797574e-14	2.81301168206112e-13	8.168660274787419e-14
93200000	0.004968159729746754	1.955889296801544e-49	-9.383520595781947e-53	9.940915086348723e-11	5.595140921699116e-15	0.0000636803412920192	-8.204368641137253e-21	5.20044668486547e-18	2.7584701584797574e-14	2.81301168206112e-13	8.168660274787419e-14
93300000	0.004968159729746754	1.955889296801544e-49	-9.393303934122857e-53	9.940915086348723e-11	5.595140921699116e-15	0.0000636803412920192	-8.204351191817508e-21	5.20044668486547e-18	2.7584701584797574e-14	2.81301168206112e-13	8.168660274787419e-14
93400000	0.004968159729746754	1.955889296801544e-49	-9.403087272463677e-53	9.940915086348723e-11	5.595140921699116e-15	0.0000636803412920192	-8.204333742497762e-21	5.20044668486547e-18	2.7584701584797574e-14	2.81301168206112e-13	8.168660274787419e-14
93500000	0.004968159729746754	1.955889296801544e-49	-9.412870610804411e-53	9.940915086348723e-11	5.595140921699116e-15	0.0000636803412920192	-8.204316293178017e-21	5.20044668486547e-18	2.7584701584797574e-14	2.81301168206112e-13	8.168660274787419e-14
93600000	0.004968159729746754	1.955889296801544e-49	-9.42265394914506e-53	9.940915086348723e-11	5.595140921699116e-15	0.0000636803412920192	-8.204298843858271e-21	5.20044668486547e-18	2.7584701584797574e-14	2.81301168206112e-13	8.168660274787419e-14
93700000	0.004968159729746754	1.955889296801544e-49	-9.432437287485621e-53	9.940915086348723e-11	5.595140921699116e-15	0.0000636803412920192	-8.204281394538525e-21	5.20044668486547e-18	2.7584701584797574e-14	2.81301168206112e-13	8.168660274787419e-14
93800000	0.004968159729746754	1.955889296801544e-49	-9.442220625826098e-53	9.940915086348723e-11	5.595140921699116e-15	0.0000636803412920192	-8.20426394521878e-21	5.20044668486547e-18	2.7584701584797574e-14	2.81301168206112e-13	8.168660274787419e-14
93900000	0.004968159729746754	1.955889296801544e-49	-9.452003964166492e-53	9.940915086348723e-11	5.595140921699116e-15	0.0000636803412920192	-8.204246495899034e-21	5.20044668486547e-18	2.7584701584797574e-14	2.81301168206112e-13	8.168660274787419e-14
94000000	0.004968159729746754	1.955889296801544e-49	-9.461787302506802e-53	9.940915086348723e-11	5.595140921699116e-15	0.0000636803412920192	-8.20422904657929e-21	5.20044668486547e-18	2.7584701584797574e-14	2.81301168206112e-13	8.168660274787419e-14
94100000	0.004968159729746754	1.955889296801544e-49	-9.471570640847029e-53	9.940915086348723e-11	5.595140921699116e-15	0.0000636803412920192	-8.204211597259543e-21	5.20044668486547e-18	2.7584701584797574e-14	2.81301168206112e-13	8.168660274787419e-14
94200000	0.004968159729746754	1.955889296801544e-49	-9.481353979187172e-53	9.940915086348723e-11	5.595140921699116e-15	0.0000636803412920192	-8.204194147939799e-21	5.20044668486547e-18	2.7584701584797574e-14	2.81301168206112e-13	8.168660274787419e-14
94300000	0.004968159729746754	1.955889296801544e-49	-9.491137317527235e-53	9.940915086348723e-11	5.595140921699116e-15	0.0000636803412920192	-8.204176698620052e-21	5.20044668486547e-18	2.7584701584797574e-14	2.81301168206112e-13	8.168660274787419e-14
94400000	0.004968159729746754	1.955889296801544e-49	-9.500920655867217e-53	9.940915086348723e-11	5.595140921699116e-15	0.0000636803412920192	-8.204159249300308e-21	5.20044668486547e-18	2.7584701584797574e-14	2.81301168206112e-13	8.168660274787419e-14
94500000	0.004968159729746754	1.955889296801544e-49	-9.510703994207117e-53	9.940915086348723e-11	5.595140921699116e-15	0.0000636803412920192	-8.204141799980562e-21	5.20044668486547e-18	2.7584701584797574e-14	2.81301168206112e-13	8.168660274787419e-14
94600000	0.004968159729746754	1.955889296801544e-49	-9.52048733254694e-53	9.940915086348723e-11	5.595140921699116e-15	0.0000636803412920192	-8.204124350660815e-21	5.20044668486547e-18	2.7584701584797574e-14	2.81301168206112e-13	8.168660274787419e-14
94700000	0.004968159729746754	1.955889296801544e-49	-9.530270670886682e-53	9.940915086348723e-11	5.595140921699116e-15	0.0000636803412920192	-8.20410690134107e-21	5.20044668486547e-18	2.7584701584797574e-14	2.81301168206112e-13	8.168660274787419e-14
94800000	0.004968159729746754	1.955889296801544e-49	-9.540054009226347e-53	9.940915086348723e-11	5.595140921699116e-15	0.0000636803412920192	-8.204089452021325e-21	5.20044668486547e-18	2.7584701584797574e-14	2.81301168206112e-13	8.168660274787419e-14
94900000	0.004968159729746754	1.955889296801544e-49	-9.549837347565936e-53	9.940915086348723e-11	5.595140921699116e-15	0.0000636803412920192	-8.20407200270158e-21	5.20044668486547e-18	2.7584701584797574e-14	2.81301168206112e-13	8.168660274787419e-14
95000000	0.004968159729746754	1.955889296801544e-49	-9.559620685905444e-53	9.940915086348723e-11	5.595140921699116e-15	0.0000636803412920192	-8.204054553381834e-21	5.20044668486547e-18	2.7584701584797574e-14	2.81301168206112e-13	8.168660274787419e-14
95100000	0.004968159729746754	1.955889296801544e-49	-9.56940402424488e-53	9.940915086348723e-11	5.595140921699116e-15	0.0000636803412920192	-8.204037104062089e-21	5.20044668486547e-18	2.7584701584797574e-14	2.81301168206112e-13	8.168660274787419e-14
95200000	0.004968159729746754	1.955889296801544e-49	-9.579187362584238e-53	9.940915086348723e-11	5.595140921699116e-15	0.0000636803412920192	-8.204019654742343e-21	5.20044668486547e-18	2.7584701584797574e-14	2.81301168206112e-13	8.168660274787419e-14
95300000	0.004968159729746754	1.955889296801544e-49	-9.58897070092352e-53	9.940915086348723e-11	5.595140921699116e-15	0.0000636803412920192	-8.204002205422597e-21	5.20044668486547e-18	2.7584701584797574e-14	2.81301168206112e-13	8.168660274787419e-14
95400000	0.004968159729746754	1.955889296801544e-49	-9.59875403926273e-53	9.940915086348723e-11	5.595140921699116e-15	0.0000636803412920192	-8.203984756102852e-21	5.20044668486547e-18	2.7584701584797574e-14	2.81301168206112e-13	8.168660274787419e-14
95500000	0.004968159729746754	1.955889296801544e-49	-9.608537377601865e-53	9.940915086348723e-11	5.595140921699116e-15	0.0000636803412920192	-8.203967306783106e-21	5.20044668486547e-18	2.7584701584797574e-14	2.81301168206112e-13	8.168660274787419e-14
95600000	0.004968159729746754	1.955889296801544e-49	-9.618320715940929e-53	9.940915086348723e-11	5.595140921699116e-15	0.0000636803412920192	-8.203949857463361e-21	5.20044668486547e-18	2.7584701584797574e-14	2.81301168206112e-13	8.168660274787419e-14
95700000	0.004968159729746754	1.955889296801544e-49	-9.628104054279918e-53	9.940915086348723e-11	5.595140921699116e-15	0.0000636803412920192	-8.203932408143615e-21	5.20044668486547e-18	2.7584701584797574e-14	2.81301168206112e-13	8.168660274787419e-14
95800000	0.004968159729746754	1.955889296801544e-49	-9.637887392618838e-53	9.940915086348723e-11	5.595140921699116e-15	0.0000636803412920192	-8.20391495882387e-21	5.20044668486547e-18	2.7584701584797574e-14	2.81301168206112e-13	8.168660274787419e-14
95900000	0.004968159729746754	1.955889296801544e-49	-9.647670730957686e-53	9.940915086348723e-11	5.595140921699116e-15	0.0000636803412920192	-8.203897509504124e-21	5.20044668486547e-18	2.7584701584797574e-14	2.81301168206112e-13	8.168660274787419e-14
96000000	0.004968159729746754	1.955889296801544e-49	-9.657454069296463e-53	9.940915086348723e-11	5.595140921699116e-15	0.0000636803412920192	-8.20388006018438e-21	5.20044668486547e-18	2.7584701584797574e-14	2.81301168206112e-13	8.168660274787419e-14
96100000	0.004968159729746754	1.955889296801544e-49	-9.667237407635172e-53	9.940915086348723e-11	5.595140921699116e-15	0.0000636803412920192	-8.203862610864634e-21	5.20044668486547e-18	2.7584701584797574e-14	2.81301168206112e-13	8.168660274787419e-14
96200000	0.004968159729746754	1.955889296801544e-49	-9.677020745973811e-53	9.940915086348723e-11	5.595140921699116e-15	0.0000636803412920192	-8.203845161544887e-21	5.20044668486547e-18	2.7584701584797574e-14	2.81301168206112e-13	8.168660274787419e-14
96300000	0.004968159729746754	1.955889296801544e-49	-9.686804084312382e-53	9.940915086348723e-11	5.595140921699116e-15	0.0000636803412920192	-8.203827712225143e-21	5.20044668486547e-18	2.7584701584797574e-14	2.81301168206112e-13	8.168660274787419e-14
96400000	0.004968159729746754	1.955889296801544e-49	-9.696587422650885e-53	9.940915086348723e-11	5.595140921699116e-15	0.0000636803412920192	-8.203810262905397e-21	5.20044668486547e-18	2.7584701584797574e-14	2.81301168206112e-13	8.168660274787419e-14
96500000	0.004968159729746754	1.955889296801544e-49	-9.706370760989322e-53	9.940915086348723e-11	5.595140921699116e-15	0.0000636803412920192	-8.203792813585652e-21	5.20044668486547e-18	2.7584701584797574e-14	2.81301168206112e-13	8.168660274787419e-14
96600000	0.004968159729746754	1.955889296801544e-49	-9.716154099327693e-53	9.940915086348723e-11	5.595140921699116e-15	0.0000636803412920192	-8.203775364265906e-21	5.20044668486547e-18	2.7584701584797574e-14	2.81301168206112e-13	8.168660274787419e-14
96700000	0.004968159729746754	1.955889296801544e-49	-9.725937437665996e-53	9.940915086348723e-11	5.595140921699116e-15	0.0000636803412920192	-8.203757914946161e-21	5.20044668486547e-18	2.7584701584797574e-14	2.81301168206112e-13	8.168660274787419e-14
96800000	0.004968159729746754	1.955889296801544e-49	-9.735720776004236e-53	9.940915086348723e-11	5.595140921699116e-15	0.0000636803412920192	-8.203740465626415e-21	5.20044668486547e-18	2.7584701584797574e-14	2.81301168206112e-13	8.168660274787419e-14
96900000	0.004968159729746754	1.955889296801544e-49	-9.745504114342412e-53	9.940915086348723e-11	5.595140921699116e-15	0.0000636803412920192	-8.203723016306669e-21	5.20044668486547e-18	2.7584701584797574e-14	2.81301168206112e-13	8.168660274787419e-14
97000000	0.004968159729746754	1.955889296801544e-49	-9.755287452680524e-53	9.940915086348723e-11	5.595140921699116e-15	0.0000636803412920192	-8.203705566986924e-21	5.20044668486547e-18	2.7584701584797574e-14	2.81301168206112e-13	8.168660274787419e-14
97100000	0.004968159729746754	1.955889296801544e-49	-9.765070791018573e-53	9.940915086348723e-11	5.595140921699116e-15	0.0000636803412920192	-8.203688117667178e-21	5.20044668486547e-18	2.7584701584797574e-14	2.81301168206112e-13	8.168660274787419e-14
97200000	0.004968159729746754	1.955889296801544e-49	-9.77485412935656e-53	9.940915086348723e-11	5.595140921699116e-15	0.0000636803412920192	-8.203670668347433e-21	5.20044668486547e-18	2.7584701584797574e-14	2.81301168206112e-13	8.168660274787419e-14
97300000	0.004968159729746754	1.955889296801544e-49	-9.784637467694485e-53	9.940915086348723e-11	5.595140921699116e-15	0.0000636803412920192	-8.203653219027687e-21	5.20044668486547e-18	2.7584701584797574e-14	2.81301168206112e-13	8.168660274787419e-14
97400000	0.004968159729746754	1.955889296801544e-49	-9.79442080603235e-53	9.940915086348723e-11	5.595140921699116e-15	0.0000636803412920192	-8.203635769707942e-21	5.20044668486547e-18	2.7584701584797574e-14	2.81301168206112e-13	8.168660274787419e-14
97500000	0.004968159729746754	1.955889296801544e-49	-9.804204144370153e-53	9.940915086348723e-11	5.595140921699116e-15	0.0000636803412920192	-8.203618320388196e-21	5.20044668486547e-18	2.7584701584797574e-14	2.81301168206112e-13	8.168660274787419e-14
97600000	0.004968159729746754	1.955889296801544e-49	-9.813987482707898e-53	9.940915086348723e-11	5.595140921699116e-15	0.0000636803412920192	-8.20360087106845e-21	5.20044668486547e-18	2.7584701584797574e-14	2.81301168206112e-13	8.168660274787419e-14
97700000	0.004968159729746754	1.955889296801544e-49	-9.823770821045584e-53	9.940915086348723e-11	5.595140921699116e-15	0.0000636803412920192	-8.203583421748705e-21	5.20044668486547e-18	2.7584701584797574e-14	2.81301168206112e-13	8.168660274787419e-14
97800000	0.004968159729746754	1.955889296801544e-49	-9.833554159383212e-53	9.940915086348723e-11	5.595140921699116e-15	0.0000636803412920192	-8.20356597242896e-21	5.200446684865471e-18	2.7584701584797574e-14	2.81301168206112e-13	8.168660274787419e-14
97900000	0.004968159729746754	1.9558892968015442e-49	-9.843337497720781e-53	9.940915086348723e-11	5.595140921699116e-15	0.0000636803412920192	-8.203548523109215e-21	5.200446684865471e-18	2.7584701584797574e-14	2.81301168206112e-13	8.168660274787419e-14
98000000	0.004968159729746754	1.9558892968015442e-49	-9.853120836058295e-53	9.940915086348723e-11	5.595140921699116e-15	0.0000636803412920192	-8.203531073789468e-21	5.200446684865471e-18	2.7584701584797574e-14	2.81301168206112e-13	8.168660274787419e-14
98100000	0.004968159729746754	1.9558892968015442e-49	-9.862904174395752e-53	9.940915086348723e-11	5.595140921699116e-15	0.0000636803412920192	-8.203513624469724e-21	5.200446684865471e-18	2.7584701584797574e-14	2.81301168206112e-13	8.168660274787419e-14
98200000	0.004968159729746754	1.9558892968015442e-49	-9.872687512733153e-53	9.940915086348723e-11	5.595140921699116e-15	0.0000636803412920192	-8.203496175149978e-21	5.200446684865471e-18	2.7584701584797574e-14	2.81301168206112e-13	8.168660274787419e-14
98300000	0.004968159729746754	1.9558892968015442e-49	-9.8824708510705e-53	9.940915086348723e-11	5.595140921699116e-15	0.0000636803412920192	-8.203478725830233e-21	5.200446684865471e-18	2.7584701584797574e-14	2.81301168206112e-13	8.168660274787419e-14
98400000	0.004968159729746754	1.9558892968015442e-49	-9.892254189407792e-53	9.940915086348723e-11	5.595140921699116e-15	0.0000636803412920192	-8.203461276510487e-21	5.200446684865471e-18	2.7584701584797574e-14	2.81301168206112e-13	8.168660274787419e-14
98500000	0.004968159729746754	1.9558892968015442e-49	-9.90203752774503e-53	9.940915086348723e-11	5.595140921699116e-15	0.0000636803412920192	-8.20344382719074e-21	5.200446684865471e-18	2.7584701584797574e-14	2.81301168206112e-13	8.168660274787419e-14
98600000	0.004968159729746754	1.9558892968015442e-49	-9.911820866082216e-53	9.940915086348723e-11	5.595140921699116e-15	0.0000636803412920192	-8.203426377870996e-21	5.200446684865471e-18	2.7584701584797574e-14	2.81301168206112e-13	8.168660274787419e-14
98700000	0.004968159729746754	1.9558892968015442e-49	-9.921604204419349e-53	9.940915086348723e-11	5.595140921699116e-15	0.0000636803412920192	-8.20340892855125e-21	5.200446684865471e-18	2.7584701584797574e-14	2.81301168206112e-13	8.168660274787419e-14
98800000	0.004968159729746754	1.9558892968015442e-49	-9.931387542756432e-53	9.940915086348723e-11	5.595140921699116e-15	0.0000636803412920192	-8.203391479231505e-21	5.200446684865471e-18	2.7584701584797574e-14	2.81301168206112e-13	8.168660274787419e-14
98900000	0.004968159729746754	1.9558892968015442e-49	-9.941170881093463e-53	9.940915086348723e-11	5.595140921699116e-15	0.0000636803412920192	-8.203374029911759e-21	5.200446684865471e-18	2.7584701584797574e-14	2.81301168206112e-13	8.168660274787419e-14
99000000	0.004968159729746754	1.9558892968015442e-49	-9.950954219430444e-53	9.940915086348723e-11	5.595140921699116e-15	0.0000636803412920192	-8.203356580592014e-21	5.200446684865471e-18	2.7584701584797574e-14	2.81301168206112e-13	8.168660274787419e-14
99100000	0.004968159729746754	1.9558892968015442e-49	-9.960737557767375e-53	9.940915086348723e-11	5.595140921699116e-15	0.0000636803412920192	-8.203339131272268e-21	5.200446684865471e-18	2.7584701584797574e-14	2.81301168206112e-13	8.168660274787419e-14
99200000	0.004968159729746754	1.9558892968015442e-49	-9.970520896104258e-53	9.940915086348723e-11	5.595140921699116e-15	0.0000636803412920192	-8.203321681952522e-21	5.200446684865471e-18	2.7584701584797574e-14	2.81301168206112e-13	8.168660274787419e-14
99300000	0.004968159729746754	1.9558892968015442e-49	-9.980304234441093e-53	9.940915086348723e-11	5.595140921699116e-15	0.0000636803412920192	-8.203304232632777e-21	5.200446684865471e-18	2.7584701584797574e-14	2.81301168206112e-13	8.168660274787419e-14
99400000	0.004968159729746754	1.9558892968015442e-49	-9.990087572777879e-53	9.940915086348723e-11	5.595140921699116e-15	0.0000636803412920192	-8.203286783313031e-21	5.200446684865471e-18	2.7584701584797574e-14	2.81301168206112e-13	8.168660274787419e-14
99500000	0.004968159729746754	1.9558892968015442e-49	-9.999870911114619e-53	9.940915086348723e-11	5.595140921699116e-15	0.0000636803412920192	-8.203269333993287e-21	5.200446684865471e-18	2.7584701584797574e-14	2.81301168206112e-13	8.168660274787419e-14
99600000	0.004968159729746754	1.9558892968015442e-49	-1.0009654249451312e-52	9.940915086348723e-11	5.595140921699116e-15	0.0000636803412920192	-8.20325188467354e-21	5.200446684865471e-18	2.7584701584797574e-14	2.81301168206112e-13	8.168660274787419e-14
99700000	0.004968159729746754	1.9558892968015442e-49	-1.001943758778796e-52	9.940915086348723e-11	5.595140921699116e-15	0.0000636803412920192	-8.203234435353796e-21	5.200446684865471e-18	2.7584701584797574e-14	2.81301168206112e-13	8.168660274787419e-14
99800000	0.004968159729746754	1.9558892968015442e-49	-1.0029220926124564e-52	9.940915086348723e-11	5.595140921699116e-15	0.0000636803412920192	-8.20321698603405e-21	5.200446684865471e-18	2.7584701584797574e-14	2.81301168206112e-13	8.168660274787419e-14
99900000	0.004968159729746754	1.9558892968015442e-49	-1.0039004264461123e-52	9.940915086348723e-11	5.595140921699116e-15	0.0000636803412920192	-8.203199536714305e-21	5.200446684865471e-18	2.7584701584797574e-14	2.81301168206112e-13	8.168660274787419e-14
100000000	0.004968159729746754	1.9558892968015442e-49	-1.0048787602797638e-52	9.940915086348723e-11	5.595140921699116e-15	0.0000636803412920192	-8.203182087394559e-21	5.200446684865471e-18	2.7584701584797574e-14	2.81301168206112e-13	8.168660274787419e-14
