# Supplementary material for: Thermodynamics Underpinning the Microbial Community‐Level Nitrogen Energy Metabolism
Source: Environ Microbiol. 2025 Feb 16;27(2):e70055. doi: 10.1111/1462-2920.70055 (PMC11830459; doi:10.1111/1462-2920.70055)
Supplement: Supplementary file 1 — Data S1. [file EMI-27-e70055-s001.zip › SI/Nnetwork/Results/kdef_-10/Iin_-5/p_0.2/O2_-3.2_H_-11.5.csv]

time	N2	N2H4	N2H5	N2O	NH2OH	NH3	NH3OH	NH4	NO	NO2	NO3
0	0.00001	0.00001	0.00001	0.00001	0.00001	0.00001	0.00001	0.00001	0.00001	0.00001	0.00001
100000	0.004999889604849542	1.432953479852344e-50	-6.915667653489801e-19	8.015085765019182e-8	1.2243739195628948e-16	4.522590474294049e-8	-6.476660183337996e-23	1.1622394735192165e-24	2.2672967408700607e-10	3.9862089898110833e-10	1.4637330179297555e-8
200000	0.00499988960484955	1.4329534798523517e-50	-6.915667653489801e-19	8.015085765019185e-8	1.224373919562895e-16	4.52259047429405e-8	2.627395211934245e-23	1.1598305405608416e-24	2.267296740870063e-10	3.986208989808517e-10	1.4637330179297299e-8
300000	0.004999889604849542	1.4329534798523508e-50	-6.915667653489801e-19	8.015085765019182e-8	1.2243739195628948e-16	4.522590474294049e-8	-3.853628380722464e-23	1.1620008444056729e-24	2.2672967408700633e-10	3.9862089898108357e-10	1.463733017929753e-8
400000	0.004999889604849543	1.4329534798523116e-50	-6.915667653489801e-19	8.015085765019186e-8	1.2243739195628948e-16	4.5225904742940486e-8	-1.3542218119459651e-22	1.1621198625127202e-24	2.2672967408700475e-10	3.986208989810962e-10	1.463733017929755e-8
500000	0.004999889604849544	1.432953479852294e-50	-6.915667653489801e-19	8.015085765019187e-8	1.2243739195628948e-16	4.5225904742940486e-8	-1.7947020658997315e-22	1.1621711652823048e-24	2.2672967408700405e-10	3.986208989811016e-10	1.463733017929756e-8
600000	0.004999889604849544	1.432953479852293e-50	-6.915667653489801e-19	8.015085765019189e-8	1.2243739195628948e-16	4.5225904742940486e-8	-1.8217612903002755e-22	1.1621744981110823e-24	2.2672967408700403e-10	3.9862089898110197e-10	1.463733017929756e-8
700000	0.004999889604849544	1.432953479852303e-50	-6.915667653489801e-19	8.015085765019187e-8	1.2243739195628948e-16	4.5225904742940486e-8	-1.5749959756317073e-22	1.1621460586157842e-24	2.2672967408700442e-10	3.9862089898109897e-10	1.4637330179297555e-8
800000	0.004999889604849543	1.4329534798523185e-50	-6.915667653489801e-19	8.015085765019186e-8	1.2243739195628948e-16	4.522590474294049e-8	-1.1940026123781392e-22	1.1621020444131418e-24	2.2672967408700504e-10	3.9862089898109427e-10	1.4637330179297549e-8
900000	0.004999889604849542	1.4329534798523335e-50	-6.915667653489801e-19	8.015085765019185e-8	1.2243739195628948e-16	4.522590474294049e-8	-8.183776910236813e-23	1.1620586531198864e-24	2.2672967408700563e-10	3.9862089898108967e-10	1.463733017929754e-8
1000000	0.004999889604849542	1.4329534798523427e-50	-6.915667653489801e-19	8.015085765019183e-8	1.2243739195628948e-16	4.522590474294049e-8	-5.877177020524447e-23	1.1620320823527495e-24	2.2672967408700602e-10	3.986208989810869e-10	1.4637330179297535e-8
1100000	0.004999889604849542	1.4329534798523437e-50	-6.915667653489801e-19	8.015085765019183e-8	1.2243739195628948e-16	4.522590474294049e-8	-5.670504163947421e-23	1.1620298564498719e-24	2.2672967408700604e-10	3.986208989810866e-10	1.4637330179297535e-8
1200000	0.004999889604849542	1.4329534798523437e-50	-6.915667653489801e-19	8.015085765019183e-8	1.2243739195628948e-16	4.522590474294049e-8	-5.670504135263895e-23	1.162029942852509e-24	2.2672967408700604e-10	3.986208989810866e-10	1.4637330179297535e-8
1300000	0.004999889604849542	1.4329534798523437e-50	-6.915667653489801e-19	8.015085765019183e-8	1.2243739195628948e-16	4.522590474294049e-8	-5.670504106580368e-23	1.1620299587020121e-24	2.2672967408700604e-10	3.986208989810866e-10	1.4637330179297535e-8
1400000	0.004999889604849542	1.4329534798523437e-50	-6.915667653489801e-19	8.015085765019182e-8	1.2243739195628948e-16	4.522590474294049e-8	-5.670504077896844e-23	1.1620299263371719e-24	2.2672967408700604e-10	3.986208989810866e-10	1.4637330179297535e-8
1500000	0.004999889604849542	1.4329534798523437e-50	-6.915667653489801e-19	8.015085765019182e-8	1.2243739195628948e-16	4.522590474294049e-8	-5.670504049213318e-23	1.1620298680967786e-24	2.2672967408700602e-10	3.986208989810866e-10	1.4637330179297535e-8
1600000	0.004999889604849542	1.4329534798523434e-50	-6.915667653489801e-19	8.015085765019182e-8	1.2243739195628948e-16	4.522590474294049e-8	-5.670504020529792e-23	1.1620298063196228e-24	2.2672967408700602e-10	3.986208989810866e-10	1.4637330179297535e-8
1700000	0.004999889604849542	1.4329534798523434e-50	-6.915667653489801e-19	8.015085765019182e-8	1.2243739195628948e-16	4.522590474294049e-8	-5.670503991846267e-23	1.1620297633444945e-24	2.2672967408700602e-10	3.986208989810866e-10	1.4637330179297535e-8
1800000	0.004999889604849542	1.4329534798523434e-50	-6.915667653489801e-19	8.015085765019182e-8	1.2243739195628948e-16	4.522590474294049e-8	-5.670503963162741e-23	1.162029755933149e-24	2.2672967408700602e-10	3.986208989810866e-10	1.4637330179297535e-8
1900000	0.004999889604849542	1.4329534798523434e-50	-6.915667653489801e-19	8.015085765019182e-8	1.2243739195628948e-16	4.522590474294049e-8	-5.670503934479215e-23	1.1620297561856599e-24	2.2672967408700602e-10	3.986208989810866e-10	1.4637330179297535e-8
2000000	0.004999889604849542	1.4329534798523434e-50	-6.915667653489801e-19	8.015085765019182e-8	1.2243739195628948e-16	4.522590474294049e-8	-5.67050390579569e-23	1.162029756423816e-24	2.2672967408700602e-10	3.986208989810866e-10	1.4637330179297535e-8
2100000	0.004999889604849542	1.4329534798523434e-50	-6.915667653489801e-19	8.015085765019182e-8	1.2243739195628948e-16	4.522590474294049e-8	-5.670503877112164e-23	1.1620297566479258e-24	2.2672967408700602e-10	3.986208989810866e-10	1.4637330179297535e-8
2200000	0.004999889604849542	1.4329534798523432e-50	-6.915667653489801e-19	8.015085765019182e-8	1.2243739195628948e-16	4.522590474294049e-8	-5.670503848428639e-23	1.1620297568582978e-24	2.2672967408700602e-10	3.986208989810866e-10	1.4637330179297535e-8
2300000	0.004999889604849542	1.4329534798523432e-50	-6.915667653489801e-19	8.015085765019182e-8	1.2243739195628948e-16	4.522590474294049e-8	-5.670503819745113e-23	1.1620297570552405e-24	2.2672967408700602e-10	3.986208989810866e-10	1.4637330179297535e-8
2400000	0.004999889604849542	1.4329534798523432e-50	-6.915667653489801e-19	8.015085765019182e-8	1.2243739195628948e-16	4.522590474294049e-8	-5.670503791061587e-23	1.1620297572390624e-24	2.2672967408700602e-10	3.986208989810866e-10	1.4637330179297535e-8
2500000	0.004999889604849542	1.4329534798523432e-50	-6.915667653489801e-19	8.015085765019182e-8	1.2243739195628948e-16	4.522590474294049e-8	-5.670503762378062e-23	1.1620297574100719e-24	2.2672967408700602e-10	3.986208989810866e-10	1.4637330179297535e-8
2600000	0.004999889604849542	1.4329534798523432e-50	-6.915667653489801e-19	8.015085765019182e-8	1.2243739195628948e-16	4.522590474294049e-8	-5.670503733694536e-23	1.1620297575685774e-24	2.2672967408700602e-10	3.986208989810866e-10	1.4637330179297535e-8
2700000	0.004999889604849542	1.4329534798523432e-50	-6.915667653489801e-19	8.015085765019182e-8	1.2243739195628948e-16	4.522590474294049e-8	-5.67050370501101e-23	1.1620297577148875e-24	2.2672967408700602e-10	3.986208989810866e-10	1.4637330179297535e-8
2800000	0.004999889604849542	1.4329534798523432e-50	-6.915667653489801e-19	8.015085765019182e-8	1.2243739195628948e-16	4.522590474294049e-8	-5.670503676327485e-23	1.1620297578493106e-24	2.26729674087006e-10	3.986208989810866e-10	1.4637330179297535e-8
2900000	0.004999889604849542	1.4329534798523432e-50	-6.915667653489801e-19	8.015085765019182e-8	1.2243739195628948e-16	4.522590474294049e-8	-5.670503647643959e-23	1.1620297579721552e-24	2.26729674087006e-10	3.986208989810866e-10	1.4637330179297535e-8
3000000	0.004999889604849542	1.4329534798523432e-50	-6.915667653489801e-19	8.015085765019182e-8	1.2243739195628948e-16	4.522590474294049e-8	-5.670503618960432e-23	1.1620297580837297e-24	2.26729674087006e-10	3.986208989810866e-10	1.4637330179297535e-8
3100000	0.004999889604849542	1.4329534798523432e-50	-6.915667653489801e-19	8.015085765019182e-8	1.2243739195628948e-16	4.522590474294049e-8	-5.670503590276906e-23	1.1620297581843426e-24	2.26729674087006e-10	3.986208989810866e-10	1.4637330179297535e-8
3200000	0.004999889604849542	1.4329534798523432e-50	-6.915667653489801e-19	8.015085765019182e-8	1.2243739195628948e-16	4.522590474294049e-8	-5.670503561593381e-23	1.1620297582743025e-24	2.26729674087006e-10	3.986208989810866e-10	1.4637330179297535e-8
3300000	0.004999889604849542	1.4329534798523432e-50	-6.915667653489801e-19	8.015085765019182e-8	1.2243739195628948e-16	4.522590474294049e-8	-5.670503532909855e-23	1.1620297583539176e-24	2.26729674087006e-10	3.986208989810866e-10	1.4637330179297535e-8
3400000	0.004999889604849542	1.4329534798523432e-50	-6.915667653489801e-19	8.015085765019182e-8	1.2243739195628948e-16	4.522590474294049e-8	-5.67050350422633e-23	1.1620297584234966e-24	2.26729674087006e-10	3.986208989810866e-10	1.4637330179297535e-8
3500000	0.004999889604849542	1.4329534798523432e-50	-6.915667653489801e-19	8.015085765019182e-8	1.2243739195628948e-16	4.522590474294049e-8	-5.670503475542804e-23	1.1620297584833478e-24	2.26729674087006e-10	3.986208989810866e-10	1.4637330179297535e-8
3600000	0.004999889604849542	1.4329534798523432e-50	-6.915667653489801e-19	8.015085765019182e-8	1.2243739195628948e-16	4.522590474294049e-8	-5.670503446859278e-23	1.1620297585337798e-24	2.26729674087006e-10	3.986208989810866e-10	1.4637330179297535e-8
3700000	0.004999889604849542	1.4329534798523432e-50	-6.915667653489801e-19	8.015085765019182e-8	1.2243739195628948e-16	4.522590474294049e-8	-5.670503418175753e-23	1.162029758575101e-24	2.26729674087006e-10	3.986208989810866e-10	1.4637330179297535e-8
3800000	0.004999889604849542	1.4329534798523432e-50	-6.915667653489801e-19	8.015085765019182e-8	1.2243739195628948e-16	4.522590474294049e-8	-5.670503389492227e-23	1.1620297586076198e-24	2.26729674087006e-10	3.986208989810866e-10	1.4637330179297535e-8
3900000	0.004999889604849542	1.4329534798523432e-50	-6.915667653489801e-19	8.015085765019182e-8	1.2243739195628948e-16	4.522590474294049e-8	-5.670503360808701e-23	1.1620297586316449e-24	2.26729674087006e-10	3.986208989810866e-10	1.4637330179297535e-8
4000000	0.004999889604849542	1.4329534798523432e-50	-6.915667653489801e-19	8.015085765019182e-8	1.2243739195628948e-16	4.522590474294049e-8	-5.670503332125176e-23	1.1620297586474845e-24	2.26729674087006e-10	3.986208989810866e-10	1.4637330179297535e-8
4100000	0.004999889604849542	1.4329534798523432e-50	-6.915667653489801e-19	8.015085765019182e-8	1.2243739195628948e-16	4.522590474294049e-8	-5.67050330344165e-23	1.162029758655447e-24	2.2672967408700602e-10	3.986208989810866e-10	1.4637330179297535e-8
4200000	0.004999889604849542	1.4329534798523432e-50	-6.915667653489801e-19	8.015085765019182e-8	1.2243739195628948e-16	4.522590474294049e-8	-5.670503274758124e-23	1.1620297586558413e-24	2.2672967408700602e-10	3.986208989810866e-10	1.4637330179297535e-8
4300000	0.004999889604849542	1.4329534798523432e-50	-6.915667653489801e-19	8.015085765019182e-8	1.2243739195628948e-16	4.522590474294049e-8	-5.670503246074599e-23	1.1620297586489755e-24	2.2672967408700602e-10	3.9862089898108667e-10	1.4637330179297535e-8
4400000	0.004999889604849542	1.4329534798523432e-50	-6.915667653489801e-19	8.015085765019182e-8	1.2243739195628948e-16	4.522590474294049e-8	-5.670503217391073e-23	1.1620297586351581e-24	2.2672967408700602e-10	3.9862089898108667e-10	1.4637330179297535e-8
4500000	0.004999889604849542	1.4329534798523432e-50	-6.915667653489801e-19	8.015085765019182e-8	1.2243739195628948e-16	4.522590474294049e-8	-5.670503188707547e-23	1.1620297586146977e-24	2.2672967408700602e-10	3.9862089898108667e-10	1.4637330179297535e-8
4600000	0.0049998896048495415	1.4329534798523432e-50	-6.915667653489801e-19	8.015085765019182e-8	1.2243739195628948e-16	4.522590474294049e-8	-5.670503160024022e-23	1.1620297585879027e-24	2.2672967408700602e-10	3.9862089898108667e-10	1.4637330179297535e-8
4700000	0.0049998896048495415	1.4329534798523432e-50	-6.915667653489801e-19	8.015085765019182e-8	1.2243739195628948e-16	4.522590474294049e-8	-5.670503131340495e-23	1.1620297585550816e-24	2.2672967408700602e-10	3.9862089898108667e-10	1.4637330179297535e-8
4800000	0.0049998896048495415	1.4329534798523432e-50	-6.915667653489801e-19	8.015085765019182e-8	1.2243739195628948e-16	4.522590474294049e-8	-5.670503102656969e-23	1.1620297585165428e-24	2.2672967408700602e-10	3.9862089898108667e-10	1.4637330179297535e-8
4900000	0.0049998896048495415	1.4329534798523432e-50	-6.915667653489801e-19	8.015085765019182e-8	1.2243739195628948e-16	4.522590474294049e-8	-5.670503073973444e-23	1.1620297584725948e-24	2.2672967408700602e-10	3.9862089898108667e-10	1.4637330179297535e-8
5000000	0.0049998896048495415	1.4329534798523432e-50	-6.915667653489801e-19	8.015085765019182e-8	1.2243739195628948e-16	4.522590474294049e-8	-5.670503045289918e-23	1.1620297584235462e-24	2.2672967408700602e-10	3.9862089898108667e-10	1.4637330179297535e-8
5100000	0.0049998896048495415	1.4329534798523432e-50	-6.915667653489801e-19	8.015085765019182e-8	1.2243739195628948e-16	4.522590474294049e-8	-5.670503016606392e-23	1.1620297583697052e-24	2.2672967408700602e-10	3.9862089898108667e-10	1.4637330179297535e-8
5200000	0.0049998896048495415	1.4329534798523432e-50	-6.915667653489801e-19	8.015085765019182e-8	1.2243739195628948e-16	4.522590474294049e-8	-5.670502987922867e-23	1.1620297583113803e-24	2.2672967408700602e-10	3.9862089898108667e-10	1.4637330179297535e-8
5300000	0.0049998896048495415	1.4329534798523432e-50	-6.915667653489801e-19	8.015085765019182e-8	1.2243739195628948e-16	4.522590474294049e-8	-5.670502959239341e-23	1.1620297582488802e-24	2.2672967408700602e-10	3.9862089898108667e-10	1.4637330179297535e-8
5400000	0.0049998896048495415	1.4329534798523432e-50	-6.915667653489801e-19	8.015085765019182e-8	1.2243739195628948e-16	4.522590474294049e-8	-5.670502930555815e-23	1.1620297581825133e-24	2.2672967408700602e-10	3.9862089898108667e-10	1.4637330179297535e-8
5500000	0.0049998896048495415	1.4329534798523432e-50	-6.915667653489801e-19	8.015085765019182e-8	1.2243739195628948e-16	4.522590474294049e-8	-5.67050290187229e-23	1.1620297581125879e-24	2.2672967408700602e-10	3.9862089898108667e-10	1.4637330179297535e-8
5600000	0.0049998896048495415	1.4329534798523432e-50	-6.915667653489801e-19	8.015085765019182e-8	1.2243739195628948e-16	4.522590474294049e-8	-5.670502873188764e-23	1.1620297580394126e-24	2.2672967408700602e-10	3.9862089898108667e-10	1.4637330179297535e-8
5700000	0.0049998896048495415	1.4329534798523432e-50	-6.915667653489801e-19	8.015085765019182e-8	1.2243739195628948e-16	4.522590474294049e-8	-5.670502844505238e-23	1.1620297579632957e-24	2.2672967408700602e-10	3.9862089898108667e-10	1.4637330179297535e-8
5800000	0.0049998896048495415	1.4329534798523432e-50	-6.915667653489801e-19	8.015085765019182e-8	1.2243739195628948e-16	4.522590474294049e-8	-5.670502815821713e-23	1.162029757884546e-24	2.2672967408700602e-10	3.9862089898108667e-10	1.4637330179297535e-8
5900000	0.0049998896048495415	1.4329534798523432e-50	-6.915667653489801e-19	8.015085765019182e-8	1.2243739195628948e-16	4.522590474294049e-8	-5.670502787138187e-23	1.1620297578034716e-24	2.2672967408700602e-10	3.9862089898108667e-10	1.4637330179297534e-8
6000000	0.0049998896048495415	1.4329534798523432e-50	-6.915667653489801e-19	8.015085765019182e-8	1.2243739195628948e-16	4.522590474294049e-8	-5.670502758454661e-23	1.1620297577203813e-24	2.2672967408700602e-10	3.9862089898108667e-10	1.4637330179297534e-8
6100000	0.0049998896048495415	1.4329534798523432e-50	-6.915667653489801e-19	8.015085765019182e-8	1.2243739195628948e-16	4.522590474294049e-8	-5.670502729771136e-23	1.1620297576355833e-24	2.2672967408700602e-10	3.9862089898108667e-10	1.4637330179297534e-8
6200000	0.0049998896048495415	1.4329534798523434e-50	-6.915667653489801e-19	8.015085765019182e-8	1.2243739195628948e-16	4.522590474294049e-8	-5.67050270108761e-23	1.1620297575493861e-24	2.2672967408700604e-10	3.9862089898108667e-10	1.4637330179297534e-8
6300000	0.0049998896048495415	1.4329534798523434e-50	-6.915667653489801e-19	8.015085765019182e-8	1.2243739195628948e-16	4.522590474294049e-8	-5.670502672404085e-23	1.1620297574620983e-24	2.2672967408700604e-10	3.9862089898108667e-10	1.4637330179297534e-8
6400000	0.0049998896048495415	1.4329534798523434e-50	-6.915667653489801e-19	8.015085765019182e-8	1.2243739195628948e-16	4.522590474294049e-8	-5.670502643720558e-23	1.1620297573740283e-24	2.2672967408700604e-10	3.9862089898108667e-10	1.4637330179297534e-8
6500000	0.0049998896048495415	1.4329534798523434e-50	-6.915667653489801e-19	8.015085765019182e-8	1.2243739195628948e-16	4.522590474294049e-8	-5.670502615037032e-23	1.1620297572854845e-24	2.2672967408700604e-10	3.9862089898108667e-10	1.4637330179297534e-8
6600000	0.0049998896048495415	1.4329534798523434e-50	-6.915667653489801e-19	8.015085765019182e-8	1.2243739195628948e-16	4.522590474294049e-8	-5.670502586353506e-23	1.1620297571967755e-24	2.2672967408700604e-10	3.9862089898108667e-10	1.4637330179297534e-8
6700000	0.0049998896048495415	1.4329534798523434e-50	-6.915667653489801e-19	8.015085765019183e-8	1.2243739195628948e-16	4.522590474294049e-8	-5.670502557669981e-23	1.1620297571082097e-24	2.2672967408700604e-10	3.9862089898108667e-10	1.4637330179297534e-8
6800000	0.0049998896048495415	1.4329534798523434e-50	-6.915667653489801e-19	8.015085765019183e-8	1.2243739195628948e-16	4.522590474294049e-8	-5.670502528986455e-23	1.1620297570200954e-24	2.2672967408700604e-10	3.9862089898108667e-10	1.4637330179297534e-8
6900000	0.0049998896048495415	1.4329534798523434e-50	-6.915667653489801e-19	8.015085765019183e-8	1.2243739195628948e-16	4.522590474294049e-8	-5.67050250030293e-23	1.1620297569327415e-24	2.2672967408700604e-10	3.9862089898108667e-10	1.4637330179297534e-8
7000000	0.0049998896048495415	1.4329534798523434e-50	-6.915667653489801e-19	8.015085765019183e-8	1.2243739195628948e-16	4.522590474294049e-8	-5.670502471619404e-23	1.162029756846456e-24	2.2672967408700604e-10	3.9862089898108667e-10	1.4637330179297534e-8
7100000	0.0049998896048495415	1.4329534798523434e-50	-6.915667653489801e-19	8.015085765019183e-8	1.2243739195628948e-16	4.522590474294049e-8	-5.670502442935878e-23	1.1620297567615476e-24	2.2672967408700604e-10	3.9862089898108667e-10	1.4637330179297534e-8
7200000	0.0049998896048495415	1.4329534798523434e-50	-6.915667653489801e-19	8.015085765019183e-8	1.2243739195628948e-16	4.522590474294049e-8	-5.670502414252352e-23	1.1620297566783246e-24	2.2672967408700604e-10	3.9862089898108667e-10	1.4637330179297534e-8
7300000	0.0049998896048495415	1.4329534798523434e-50	-6.915667653489801e-19	8.015085765019183e-8	1.2243739195628948e-16	4.522590474294049e-8	-5.670502385568827e-23	1.1620297565970958e-24	2.2672967408700604e-10	3.9862089898108667e-10	1.4637330179297534e-8
7400000	0.0049998896048495415	1.4329534798523434e-50	-6.915667653489801e-19	8.015085765019183e-8	1.2243739195628948e-16	4.522590474294049e-8	-5.670502356885301e-23	1.1620297565181694e-24	2.2672967408700604e-10	3.9862089898108667e-10	1.4637330179297534e-8
7500000	0.0049998896048495415	1.4329534798523434e-50	-6.915667653489801e-19	8.015085765019183e-8	1.2243739195628948e-16	4.522590474294049e-8	-5.670502328201776e-23	1.1620297564418539e-24	2.2672967408700604e-10	3.9862089898108667e-10	1.4637330179297534e-8
7600000	0.0049998896048495415	1.4329534798523434e-50	-6.915667653489801e-19	8.015085765019183e-8	1.2243739195628948e-16	4.522590474294049e-8	-5.67050229951825e-23	1.1620297563684577e-24	2.2672967408700604e-10	3.9862089898108667e-10	1.4637330179297534e-8
7700000	0.0049998896048495415	1.4329534798523437e-50	-6.915667653489801e-19	8.015085765019183e-8	1.2243739195628948e-16	4.522590474294049e-8	-5.670502270834724e-23	1.1620297562982895e-24	2.2672967408700604e-10	3.9862089898108667e-10	1.4637330179297534e-8
7800000	0.0049998896048495415	1.4329534798523437e-50	-6.915667653489801e-19	8.015085765019183e-8	1.2243739195628948e-16	4.522590474294049e-8	-5.670502242151199e-23	1.1620297562316575e-24	2.2672967408700604e-10	3.9862089898108667e-10	1.4637330179297534e-8
7900000	0.0049998896048495415	1.4329534798523437e-50	-6.915667653489801e-19	8.015085765019183e-8	1.2243739195628948e-16	4.522590474294049e-8	-5.670502213467673e-23	1.1620297561688703e-24	2.2672967408700607e-10	3.9862089898108667e-10	1.4637330179297534e-8
8000000	0.0049998896048495415	1.4329534798523437e-50	-6.915667653489801e-19	8.015085765019183e-8	1.2243739195628948e-16	4.522590474294049e-8	-5.670502184784147e-23	1.1620297561102365e-24	2.2672967408700607e-10	3.9862089898108667e-10	1.4637330179297534e-8
8100000	0.0049998896048495415	1.4329534798523437e-50	-6.915667653489801e-19	8.015085765019183e-8	1.2243739195628948e-16	4.522590474294049e-8	-5.67050215610062e-23	1.1620297560560644e-24	2.2672967408700607e-10	3.9862089898108667e-10	1.4637330179297534e-8
8200000	0.0049998896048495415	1.4329534798523437e-50	-6.915667653489801e-19	8.015085765019183e-8	1.2243739195628948e-16	4.522590474294049e-8	-5.670502127417095e-23	1.1620297560066624e-24	2.2672967408700607e-10	3.9862089898108667e-10	1.4637330179297534e-8
8300000	0.0049998896048495415	1.4329534798523437e-50	-6.915667653489801e-19	8.015085765019183e-8	1.2243739195628948e-16	4.522590474294049e-8	-5.670502098733569e-23	1.1620297559623389e-24	2.2672967408700607e-10	3.9862089898108667e-10	1.4637330179297534e-8
8400000	0.0049998896048495415	1.4329534798523437e-50	-6.915667653489801e-19	8.015085765019183e-8	1.2243739195628948e-16	4.522590474294049e-8	-5.670502070050043e-23	1.1620297559234029e-24	2.2672967408700607e-10	3.9862089898108667e-10	1.4637330179297534e-8
8500000	0.0049998896048495415	1.4329534798523437e-50	-6.915667653489801e-19	8.015085765019183e-8	1.2243739195628948e-16	4.522590474294049e-8	-5.670502041366518e-23	1.162029755890162e-24	2.2672967408700607e-10	3.9862089898108667e-10	1.4637330179297534e-8
8600000	0.0049998896048495415	1.4329534798523437e-50	-6.915667653489801e-19	8.015085765019183e-8	1.2243739195628948e-16	4.522590474294049e-8	-5.670502012682992e-23	1.1620297558629255e-24	2.2672967408700607e-10	3.9862089898108667e-10	1.4637330179297534e-8
8700000	0.0049998896048495415	1.4329534798523437e-50	-6.915667653489801e-19	8.015085765019183e-8	1.2243739195628948e-16	4.522590474294049e-8	-5.670501983999467e-23	1.1620297558420015e-24	2.2672967408700607e-10	3.9862089898108667e-10	1.4637330179297534e-8
8800000	0.0049998896048495415	1.4329534798523437e-50	-6.915667653489801e-19	8.015085765019183e-8	1.2243739195628948e-16	4.522590474294049e-8	-5.670501955315941e-23	1.1620297558276985e-24	2.2672967408700607e-10	3.9862089898108667e-10	1.4637330179297534e-8
8900000	0.0049998896048495415	1.4329534798523437e-50	-6.915667653489801e-19	8.015085765019183e-8	1.2243739195628948e-16	4.522590474294049e-8	-5.670501926632415e-23	1.1620297558203249e-24	2.2672967408700607e-10	3.9862089898108667e-10	1.4637330179297534e-8
9000000	0.0049998896048495415	1.4329534798523437e-50	-6.915667653489801e-19	8.015085765019183e-8	1.2243739195628948e-16	4.522590474294049e-8	-5.67050189794889e-23	1.1620297558193488e-24	2.2672967408700607e-10	3.9862089898108667e-10	1.4637330179297534e-8
9100000	0.0049998896048495415	1.4329534798523437e-50	-6.915667653489801e-19	8.015085765019183e-8	1.2243739195628948e-16	4.522590474294049e-8	-5.670501869265364e-23	1.1620297558193835e-24	2.2672967408700607e-10	3.9862089898108667e-10	1.4637330179297534e-8
9200000	0.0049998896048495415	1.4329534798523437e-50	-6.915667653489801e-19	8.015085765019183e-8	1.2243739195628948e-16	4.522590474294049e-8	-5.670501840581838e-23	1.1620297558194164e-24	2.2672967408700607e-10	3.9862089898108667e-10	1.4637330179297534e-8
9300000	0.0049998896048495415	1.4329534798523437e-50	-6.915667653489801e-19	8.015085765019183e-8	1.2243739195628948e-16	4.522590474294049e-8	-5.670501811898313e-23	1.1620297558194473e-24	2.2672967408700607e-10	3.9862089898108667e-10	1.4637330179297534e-8
9400000	0.0049998896048495415	1.4329534798523437e-50	-6.915667653489801e-19	8.015085765019183e-8	1.2243739195628948e-16	4.522590474294049e-8	-5.670501783214787e-23	1.1620297558194763e-24	2.2672967408700607e-10	3.9862089898108667e-10	1.4637330179297534e-8
9500000	0.0049998896048495415	1.4329534798523437e-50	-6.915667653489801e-19	8.015085765019183e-8	1.2243739195628948e-16	4.522590474294049e-8	-5.670501754531261e-23	1.1620297558195035e-24	2.2672967408700607e-10	3.9862089898108667e-10	1.4637330179297534e-8
9600000	0.0049998896048495415	1.4329534798523437e-50	-6.915667653489801e-19	8.015085765019183e-8	1.2243739195628948e-16	4.522590474294049e-8	-5.670501725847736e-23	1.1620297558195288e-24	2.2672967408700607e-10	3.9862089898108667e-10	1.4637330179297534e-8
9700000	0.0049998896048495415	1.4329534798523437e-50	-6.915667653489801e-19	8.015085765019183e-8	1.2243739195628948e-16	4.522590474294049e-8	-5.67050169716421e-23	1.1620297558195523e-24	2.2672967408700607e-10	3.9862089898108667e-10	1.4637330179297534e-8
9800000	0.0049998896048495415	1.4329534798523437e-50	-6.915667653489801e-19	8.015085765019183e-8	1.2243739195628948e-16	4.522590474294049e-8	-5.670501668480684e-23	1.1620297558195742e-24	2.2672967408700607e-10	3.9862089898108667e-10	1.4637330179297534e-8
9900000	0.0049998896048495415	1.4329534798523437e-50	-6.915667653489801e-19	8.015085765019183e-8	1.2243739195628948e-16	4.522590474294049e-8	-5.670501639797158e-23	1.1620297558195942e-24	2.2672967408700607e-10	3.9862089898108667e-10	1.4637330179297534e-8
10000000	0.0049998896048495415	1.4329534798523437e-50	-6.915667653489801e-19	8.015085765019183e-8	1.2243739195628948e-16	4.522590474294049e-8	-5.670501611113632e-23	1.1620297558196128e-24	2.2672967408700607e-10	3.9862089898108667e-10	1.4637330179297534e-8
10100000	0.0049998896048495415	1.4329534798523437e-50	-6.915667653489801e-19	8.015085765019183e-8	1.2243739195628948e-16	4.522590474294049e-8	-5.670501582430106e-23	1.1620297558196297e-24	2.2672967408700607e-10	3.9862089898108667e-10	1.4637330179297534e-8
10200000	0.0049998896048495415	1.4329534798523437e-50	-6.915667653489801e-19	8.015085765019183e-8	1.2243739195628948e-16	4.522590474294049e-8	-5.670501553746581e-23	1.1620297558196451e-24	2.2672967408700607e-10	3.9862089898108667e-10	1.4637330179297534e-8
10300000	0.0049998896048495415	1.4329534798523437e-50	-6.915667653489801e-19	8.015085765019183e-8	1.2243739195628948e-16	4.522590474294049e-8	-5.670501525063055e-23	1.1620297558196589e-24	2.2672967408700607e-10	3.9862089898108667e-10	1.4637330179297534e-8
10400000	0.0049998896048495415	1.4329534798523437e-50	-6.915667653489801e-19	8.015085765019183e-8	1.2243739195628948e-16	4.522590474294049e-8	-5.670501496379529e-23	1.1620297558196714e-24	2.2672967408700607e-10	3.9862089898108667e-10	1.4637330179297534e-8
10500000	0.0049998896048495415	1.4329534798523437e-50	-6.915667653489801e-19	8.015085765019183e-8	1.2243739195628948e-16	4.522590474294049e-8	-5.670501467696004e-23	1.1620297558196822e-24	2.2672967408700607e-10	3.9862089898108667e-10	1.4637330179297534e-8
10600000	0.0049998896048495415	1.4329534798523437e-50	-6.915667653489801e-19	8.015085765019183e-8	1.2243739195628948e-16	4.522590474294049e-8	-5.670501439012478e-23	1.1620297558196917e-24	2.2672967408700607e-10	3.9862089898108667e-10	1.4637330179297534e-8
10700000	0.0049998896048495415	1.4329534798523437e-50	-6.915667653489801e-19	8.015085765019183e-8	1.2243739195628948e-16	4.522590474294049e-8	-5.670501410328952e-23	1.1620297558197e-24	2.2672967408700607e-10	3.9862089898108667e-10	1.4637330179297534e-8
10800000	0.0049998896048495415	1.4329534798523434e-50	-6.915667653489801e-19	8.015085765019183e-8	1.2243739195628948e-16	4.522590474294049e-8	-5.670501381645427e-23	1.162029755819707e-24	2.2672967408700607e-10	3.9862089898108667e-10	1.4637330179297534e-8
10900000	0.0049998896048495415	1.4329534798523434e-50	-6.915667653489801e-19	8.015085765019183e-8	1.2243739195628948e-16	4.522590474294049e-8	-5.670501352961901e-23	1.1620297558197127e-24	2.2672967408700607e-10	3.9862089898108667e-10	1.4637330179297534e-8
11000000	0.0049998896048495415	1.4329534798523434e-50	-6.915667653489801e-19	8.015085765019183e-8	1.2243739195628948e-16	4.522590474294049e-8	-5.670501324278375e-23	1.1620297558197171e-24	2.2672967408700607e-10	3.9862089898108667e-10	1.4637330179297534e-8
11100000	0.0049998896048495415	1.4329534798523434e-50	-6.915667653489801e-19	8.015085765019183e-8	1.2243739195628948e-16	4.522590474294049e-8	-5.67050129559485e-23	1.1620297558197204e-24	2.2672967408700607e-10	3.9862089898108667e-10	1.4637330179297534e-8
11200000	0.0049998896048495415	1.4329534798523434e-50	-6.915667653489801e-19	8.015085765019183e-8	1.2243739195628948e-16	4.522590474294049e-8	-5.670501266911324e-23	1.1620297558197224e-24	2.2672967408700607e-10	3.9862089898108667e-10	1.4637330179297534e-8
11300000	0.0049998896048495415	1.4329534798523434e-50	-6.915667653489801e-19	8.015085765019183e-8	1.2243739195628948e-16	4.522590474294049e-8	-5.670501238227798e-23	1.1620297558197235e-24	2.2672967408700607e-10	3.9862089898108667e-10	1.4637330179297534e-8
11400000	0.0049998896048495415	1.4329534798523434e-50	-6.915667653489801e-19	8.015085765019183e-8	1.2243739195628948e-16	4.522590474294049e-8	-5.670501209544273e-23	1.1620297558197235e-24	2.2672967408700607e-10	3.9862089898108667e-10	1.4637330179297534e-8
11500000	0.0049998896048495415	1.4329534798523434e-50	-6.915667653489801e-19	8.015085765019183e-8	1.2243739195628948e-16	4.522590474294049e-8	-5.670501180860747e-23	1.1620297558197226e-24	2.2672967408700607e-10	3.9862089898108667e-10	1.4637330179297534e-8
11600000	0.0049998896048495415	1.4329534798523434e-50	-6.915667653489801e-19	8.015085765019183e-8	1.2243739195628948e-16	4.522590474294049e-8	-5.67050115217722e-23	1.1620297558197206e-24	2.2672967408700607e-10	3.9862089898108667e-10	1.4637330179297534e-8
11700000	0.0049998896048495415	1.4329534798523434e-50	-6.915667653489801e-19	8.015085765019183e-8	1.2243739195628948e-16	4.522590474294049e-8	-5.670501123493695e-23	1.1620297558197178e-24	2.2672967408700607e-10	3.9862089898108667e-10	1.4637330179297534e-8
11800000	0.0049998896048495415	1.4329534798523434e-50	-6.915667653489801e-19	8.015085765019183e-8	1.2243739195628948e-16	4.522590474294049e-8	-5.670501094810169e-23	1.162029755819714e-24	2.2672967408700607e-10	3.9862089898108667e-10	1.4637330179297534e-8
11900000	0.0049998896048495415	1.4329534798523434e-50	-6.915667653489801e-19	8.015085765019183e-8	1.2243739195628948e-16	4.522590474294049e-8	-5.670501066126643e-23	1.1620297558197096e-24	2.2672967408700604e-10	3.9862089898108667e-10	1.4637330179297534e-8
12000000	0.0049998896048495415	1.4329534798523432e-50	-6.915667653489801e-19	8.015085765019183e-8	1.2243739195628948e-16	4.522590474294049e-8	-5.670501037443118e-23	1.162029755819704e-24	2.2672967408700604e-10	3.9862089898108667e-10	1.4637330179297534e-8
12100000	0.0049998896048495415	1.4329534798523432e-50	-6.915667653489801e-19	8.015085765019183e-8	1.2243739195628948e-16	4.522590474294049e-8	-5.670501008759592e-23	1.162029755819698e-24	2.2672967408700604e-10	3.9862089898108667e-10	1.4637330179297535e-8
12200000	0.0049998896048495415	1.4329534798523432e-50	-6.915667653489801e-19	8.015085765019183e-8	1.2243739195628948e-16	4.522590474294049e-8	-5.670500980076066e-23	1.1620297558196912e-24	2.2672967408700604e-10	3.9862089898108667e-10	1.4637330179297535e-8
12300000	0.0049998896048495415	1.4329534798523432e-50	-6.915667653489801e-19	8.015085765019183e-8	1.2243739195628948e-16	4.522590474294049e-8	-5.670500951392541e-23	1.1620297558196838e-24	2.2672967408700604e-10	3.9862089898108667e-10	1.4637330179297535e-8
12400000	0.0049998896048495415	1.4329534798523432e-50	-6.915667653489801e-19	8.015085765019183e-8	1.2243739195628948e-16	4.522590474294049e-8	-5.670500922709015e-23	1.1620297558196758e-24	2.2672967408700604e-10	3.9862089898108667e-10	1.4637330179297535e-8
12500000	0.0049998896048495415	1.4329534798523432e-50	-6.915667653489801e-19	8.015085765019183e-8	1.2243739195628948e-16	4.522590474294049e-8	-5.67050089402549e-23	1.1620297558196671e-24	2.2672967408700604e-10	3.9862089898108667e-10	1.4637330179297535e-8
12600000	0.0049998896048495415	1.4329534798523432e-50	-6.915667653489801e-19	8.015085765019183e-8	1.2243739195628948e-16	4.522590474294049e-8	-5.670500865341964e-23	1.162029755819658e-24	2.2672967408700604e-10	3.9862089898108667e-10	1.4637330179297535e-8
12700000	0.0049998896048495415	1.4329534798523432e-50	-6.915667653489801e-19	8.015085765019183e-8	1.2243739195628948e-16	4.522590474294049e-8	-5.670500836658438e-23	1.1620297558196482e-24	2.2672967408700604e-10	3.9862089898108667e-10	1.4637330179297535e-8
12800000	0.0049998896048495415	1.4329534798523432e-50	-6.915667653489801e-19	8.015085765019183e-8	1.2243739195628948e-16	4.522590474294049e-8	-5.670500807974913e-23	1.1620297558196381e-24	2.2672967408700604e-10	3.9862089898108667e-10	1.4637330179297535e-8
12900000	0.0049998896048495415	1.432953479852343e-50	-6.915667653489801e-19	8.015085765019183e-8	1.2243739195628948e-16	4.522590474294049e-8	-5.670500779291387e-23	1.1620297558196276e-24	2.2672967408700604e-10	3.9862089898108667e-10	1.4637330179297535e-8
13000000	0.0049998896048495415	1.432953479852343e-50	-6.915667653489801e-19	8.015085765019183e-8	1.2243739195628948e-16	4.522590474294049e-8	-5.670500750607861e-23	1.1620297558196166e-24	2.2672967408700604e-10	3.9862089898108667e-10	1.4637330179297535e-8
13100000	0.0049998896048495415	1.432953479852343e-50	-6.915667653489801e-19	8.015085765019183e-8	1.2243739195628948e-16	4.522590474294049e-8	-5.670500721924336e-23	1.1620297558196054e-24	2.2672967408700604e-10	3.9862089898108667e-10	1.4637330179297535e-8
13200000	0.0049998896048495415	1.432953479852343e-50	-6.915667653489801e-19	8.015085765019183e-8	1.2243739195628948e-16	4.522590474294049e-8	-5.670500693240809e-23	1.162029755819594e-24	2.2672967408700604e-10	3.9862089898108667e-10	1.4637330179297535e-8
13300000	0.0049998896048495415	1.432953479852343e-50	-6.915667653489801e-19	8.015085765019183e-8	1.2243739195628948e-16	4.522590474294049e-8	-5.670500664557283e-23	1.1620297558195823e-24	2.2672967408700604e-10	3.9862089898108667e-10	1.4637330179297535e-8
13400000	0.0049998896048495415	1.432953479852343e-50	-6.915667653489801e-19	8.015085765019183e-8	1.2243739195628948e-16	4.522590474294049e-8	-5.670500635873757e-23	1.1620297558195703e-24	2.2672967408700604e-10	3.9862089898108667e-10	1.4637330179297535e-8
13500000	0.004999889604849542	1.432953479852343e-50	-6.915667653489801e-19	8.015085765019183e-8	1.2243739195628948e-16	4.522590474294049e-8	-5.670500607190232e-23	1.1620297558195582e-24	2.2672967408700602e-10	3.9862089898108667e-10	1.4637330179297535e-8
13600000	0.004999889604849542	1.432953479852343e-50	-6.915667653489801e-19	8.015085765019183e-8	1.2243739195628948e-16	4.522590474294049e-8	-5.670500578506706e-23	1.1620297558195461e-24	2.2672967408700602e-10	3.9862089898108667e-10	1.4637330179297535e-8
13700000	0.004999889604849542	1.432953479852343e-50	-6.915667653489801e-19	8.015085765019183e-8	1.2243739195628948e-16	4.522590474294049e-8	-5.67050054982318e-23	1.162029755819534e-24	2.2672967408700602e-10	3.986208989810866e-10	1.4637330179297535e-8
13800000	0.004999889604849542	1.4329534798523427e-50	-6.915667653489801e-19	8.015085765019183e-8	1.2243739195628948e-16	4.522590474294049e-8	-5.670500521139655e-23	1.1620297558195217e-24	2.2672967408700602e-10	3.986208989810866e-10	1.4637330179297535e-8
13900000	0.004999889604849542	1.4329534798523427e-50	-6.915667653489801e-19	8.015085765019183e-8	1.2243739195628948e-16	4.522590474294049e-8	-5.670500492456129e-23	1.1620297558195094e-24	2.2672967408700602e-10	3.986208989810866e-10	1.4637330179297535e-8
14000000	0.004999889604849542	1.4329534798523427e-50	-6.915667653489801e-19	8.015085765019183e-8	1.2243739195628948e-16	4.522590474294049e-8	-5.670500463772604e-23	1.1620297558194972e-24	2.2672967408700602e-10	3.986208989810866e-10	1.4637330179297535e-8
14100000	0.004999889604849542	1.4329534798523427e-50	-6.915667653489801e-19	8.015085765019183e-8	1.2243739195628948e-16	4.522590474294049e-8	-5.670500435089078e-23	1.1620297558194851e-24	2.2672967408700602e-10	3.986208989810866e-10	1.4637330179297535e-8
14200000	0.004999889604849542	1.4329534798523427e-50	-6.915667653489801e-19	8.015085765019183e-8	1.2243739195628948e-16	4.522590474294049e-8	-5.670500406405552e-23	1.1620297558194732e-24	2.2672967408700602e-10	3.986208989810866e-10	1.4637330179297535e-8
14300000	0.004999889604849542	1.4329534798523427e-50	-6.915667653489801e-19	8.015085765019183e-8	1.2243739195628948e-16	4.522590474294049e-8	-5.670500377722027e-23	1.1620297558194616e-24	2.2672967408700602e-10	3.986208989810866e-10	1.4637330179297535e-8
14400000	0.004999889604849542	1.4329534798523427e-50	-6.915667653489801e-19	8.015085765019183e-8	1.2243739195628948e-16	4.522590474294049e-8	-5.670500349038501e-23	1.16202975581945e-24	2.2672967408700602e-10	3.986208989810866e-10	1.4637330179297535e-8
14500000	0.004999889604849542	1.4329534798523427e-50	-6.915667653489801e-19	8.015085765019183e-8	1.2243739195628948e-16	4.522590474294049e-8	-5.670500320354975e-23	1.1620297558194388e-24	2.2672967408700602e-10	3.986208989810866e-10	1.4637330179297535e-8
14600000	0.004999889604849542	1.4329534798523427e-50	-6.915667653489801e-19	8.015085765019183e-8	1.2243739195628948e-16	4.522590474294049e-8	-5.67050029167145e-23	1.162029755819428e-24	2.2672967408700602e-10	3.986208989810866e-10	1.4637330179297535e-8
14700000	0.004999889604849542	1.4329534798523425e-50	-6.915667653489801e-19	8.015085765019183e-8	1.2243739195628948e-16	4.522590474294049e-8	-5.670500262987924e-23	1.1620297558194173e-24	2.2672967408700602e-10	3.986208989810866e-10	1.4637330179297537e-8
14800000	0.004999889604849542	1.4329534798523425e-50	-6.915667653489801e-19	8.015085765019183e-8	1.2243739195628948e-16	4.522590474294049e-8	-5.670500234304398e-23	1.1620297558194072e-24	2.2672967408700602e-10	3.986208989810866e-10	1.4637330179297537e-8
14900000	0.004999889604849542	1.4329534798523425e-50	-6.915667653489801e-19	8.015085765019183e-8	1.2243739195628948e-16	4.522590474294049e-8	-5.670500205620872e-23	1.1620297558193977e-24	2.2672967408700602e-10	3.986208989810866e-10	1.4637330179297537e-8
15000000	0.004999889604849542	1.4329534798523425e-50	-6.915667653489801e-19	8.015085765019183e-8	1.2243739195628948e-16	4.522590474294049e-8	-5.670500176937346e-23	1.1620297558193885e-24	2.2672967408700602e-10	3.986208989810866e-10	1.4637330179297537e-8
15100000	0.004999889604849542	1.4329534798523425e-50	-6.915667653489801e-19	8.015085765019183e-8	1.2243739195628948e-16	4.522590474294049e-8	-5.67050014825382e-23	1.1620297558193797e-24	2.26729674087006e-10	3.986208989810866e-10	1.4637330179297537e-8
15200000	0.004999889604849542	1.4329534798523425e-50	-6.915667653489801e-19	8.015085765019183e-8	1.2243739195628948e-16	4.522590474294049e-8	-5.670500119570295e-23	1.1620297558193716e-24	2.26729674087006e-10	3.986208989810866e-10	1.4637330179297537e-8
15300000	0.004999889604849542	1.4329534798523425e-50	-6.915667653489801e-19	8.015085765019183e-8	1.2243739195628948e-16	4.522590474294049e-8	-5.670500090886769e-23	1.1620297558193643e-24	2.26729674087006e-10	3.986208989810866e-10	1.4637330179297537e-8
15400000	0.004999889604849542	1.4329534798523425e-50	-6.915667653489801e-19	8.015085765019183e-8	1.2243739195628948e-16	4.522590474294049e-8	-5.670500062203243e-23	1.1620297558193575e-24	2.26729674087006e-10	3.986208989810866e-10	1.4637330179297537e-8
15500000	0.004999889604849542	1.4329534798523425e-50	-6.915667653489801e-19	8.015085765019183e-8	1.2243739195628948e-16	4.522590474294049e-8	-5.670500033519718e-23	1.1620297558193514e-24	2.26729674087006e-10	3.986208989810866e-10	1.4637330179297537e-8
15600000	0.004999889604849542	1.4329534798523422e-50	-6.915667653489801e-19	8.015085765019183e-8	1.2243739195628948e-16	4.522590474294049e-8	-5.670500004836192e-23	1.1620297558193459e-24	2.26729674087006e-10	3.986208989810866e-10	1.4637330179297537e-8
15700000	0.004999889604849542	1.4329534798523422e-50	-6.915667653489801e-19	8.015085765019183e-8	1.2243739195628948e-16	4.522590474294049e-8	-5.670499976152666e-23	1.1620297558193415e-24	2.26729674087006e-10	3.986208989810866e-10	1.4637330179297537e-8
15800000	0.004999889604849542	1.4329534798523422e-50	-6.915667653489801e-19	8.015085765019183e-8	1.2243739195628948e-16	4.522590474294049e-8	-5.670499947469141e-23	1.1620297558193376e-24	2.26729674087006e-10	3.986208989810866e-10	1.4637330179297537e-8
15900000	0.004999889604849542	1.4329534798523422e-50	-6.915667653489801e-19	8.015085765019183e-8	1.2243739195628948e-16	4.522590474294049e-8	-5.670499918785615e-23	1.1620297558193349e-24	2.26729674087006e-10	3.986208989810866e-10	1.4637330179297537e-8
16000000	0.004999889604849542	1.4329534798523422e-50	-6.915667653489801e-19	8.015085765019183e-8	1.2243739195628948e-16	4.522590474294049e-8	-5.670499890102089e-23	1.1620297558193329e-24	2.26729674087006e-10	3.986208989810866e-10	1.4637330179297537e-8
16100000	0.004999889604849542	1.4329534798523422e-50	-6.915667653489801e-19	8.015085765019183e-8	1.2243739195628948e-16	4.522590474294049e-8	-5.670499861418564e-23	1.162029755819332e-24	2.26729674087006e-10	3.986208989810866e-10	1.4637330179297537e-8
16200000	0.004999889604849542	1.4329534798523422e-50	-6.915667653489801e-19	8.015085765019183e-8	1.2243739195628948e-16	4.522590474294049e-8	-5.670499832735038e-23	1.1620297558193318e-24	2.26729674087006e-10	3.986208989810866e-10	1.4637330179297537e-8
16300000	0.004999889604849542	1.4329534798523422e-50	-6.915667653489801e-19	8.015085765019183e-8	1.2243739195628948e-16	4.522590474294049e-8	-5.670499804051512e-23	1.1620297558193318e-24	2.26729674087006e-10	3.986208989810866e-10	1.4637330179297537e-8
16400000	0.004999889604849542	1.4329534798523422e-50	-6.915667653489801e-19	8.015085765019183e-8	1.2243739195628948e-16	4.522590474294049e-8	-5.670499775367987e-23	1.1620297558193318e-24	2.26729674087006e-10	3.986208989810866e-10	1.4637330179297537e-8
16500000	0.004999889604849542	1.4329534798523422e-50	-6.915667653489801e-19	8.015085765019183e-8	1.2243739195628948e-16	4.522590474294049e-8	-5.670499746684461e-23	1.1620297558193318e-24	2.26729674087006e-10	3.986208989810866e-10	1.4637330179297537e-8
16600000	0.004999889604849542	1.4329534798523422e-50	-6.915667653489801e-19	8.015085765019183e-8	1.2243739195628948e-16	4.522590474294049e-8	-5.670499718000935e-23	1.1620297558193318e-24	2.26729674087006e-10	3.986208989810866e-10	1.4637330179297537e-8
16700000	0.004999889604849542	1.4329534798523422e-50	-6.915667653489801e-19	8.015085765019183e-8	1.2243739195628948e-16	4.522590474294049e-8	-5.670499689317409e-23	1.1620297558193318e-24	2.26729674087006e-10	3.986208989810866e-10	1.4637330179297537e-8
16800000	0.004999889604849542	1.4329534798523422e-50	-6.915667653489801e-19	8.015085765019183e-8	1.2243739195628948e-16	4.522590474294049e-8	-5.670499660633883e-23	1.1620297558193318e-24	2.26729674087006e-10	3.986208989810866e-10	1.4637330179297537e-8
16900000	0.004999889604849542	1.4329534798523422e-50	-6.915667653489801e-19	8.015085765019183e-8	1.2243739195628948e-16	4.522590474294049e-8	-5.670499631950357e-23	1.1620297558193318e-24	2.26729674087006e-10	3.986208989810866e-10	1.4637330179297537e-8
17000000	0.004999889604849542	1.4329534798523422e-50	-6.915667653489801e-19	8.015085765019183e-8	1.2243739195628948e-16	4.522590474294049e-8	-5.670499603266832e-23	1.1620297558193318e-24	2.26729674087006e-10	3.986208989810866e-10	1.4637330179297537e-8
17100000	0.004999889604849542	1.4329534798523422e-50	-6.915667653489801e-19	8.015085765019183e-8	1.2243739195628948e-16	4.522590474294049e-8	-5.670499574583306e-23	1.1620297558193318e-24	2.26729674087006e-10	3.986208989810866e-10	1.4637330179297537e-8
17200000	0.004999889604849542	1.432953479852342e-50	-6.915667653489801e-19	8.015085765019183e-8	1.2243739195628948e-16	4.522590474294049e-8	-5.67049954589978e-23	1.1620297558193318e-24	2.26729674087006e-10	3.986208989810866e-10	1.4637330179297537e-8
17300000	0.004999889604849542	1.432953479852342e-50	-6.915667653489801e-19	8.015085765019183e-8	1.2243739195628948e-16	4.522590474294049e-8	-5.670499517216255e-23	1.1620297558193318e-24	2.26729674087006e-10	3.986208989810866e-10	1.4637330179297537e-8
17400000	0.004999889604849542	1.432953479852342e-50	-6.915667653489801e-19	8.015085765019183e-8	1.2243739195628948e-16	4.522590474294049e-8	-5.670499488532729e-23	1.1620297558193318e-24	2.26729674087006e-10	3.986208989810866e-10	1.4637330179297537e-8
17500000	0.004999889604849542	1.432953479852342e-50	-6.915667653489801e-19	8.015085765019183e-8	1.2243739195628948e-16	4.522590474294049e-8	-5.670499459849203e-23	1.1620297558193318e-24	2.26729674087006e-10	3.986208989810866e-10	1.4637330179297537e-8
17600000	0.004999889604849542	1.432953479852342e-50	-6.915667653489801e-19	8.015085765019183e-8	1.2243739195628948e-16	4.522590474294049e-8	-5.670499431165678e-23	1.1620297558193318e-24	2.26729674087006e-10	3.986208989810866e-10	1.4637330179297537e-8
17700000	0.004999889604849542	1.432953479852342e-50	-6.915667653489801e-19	8.015085765019183e-8	1.2243739195628948e-16	4.522590474294049e-8	-5.670499402482152e-23	1.1620297558193318e-24	2.26729674087006e-10	3.986208989810866e-10	1.4637330179297537e-8
17800000	0.004999889604849542	1.432953479852342e-50	-6.915667653489801e-19	8.015085765019183e-8	1.2243739195628948e-16	4.522590474294049e-8	-5.670499373798626e-23	1.1620297558193318e-24	2.26729674087006e-10	3.986208989810866e-10	1.4637330179297537e-8
17900000	0.004999889604849542	1.432953479852342e-50	-6.915667653489801e-19	8.015085765019183e-8	1.2243739195628948e-16	4.522590474294049e-8	-5.670499345115101e-23	1.1620297558193318e-24	2.26729674087006e-10	3.986208989810866e-10	1.4637330179297537e-8
18000000	0.004999889604849542	1.432953479852342e-50	-6.915667653489801e-19	8.015085765019183e-8	1.2243739195628948e-16	4.522590474294049e-8	-5.670499316431575e-23	1.1620297558193318e-24	2.26729674087006e-10	3.986208989810866e-10	1.4637330179297537e-8
18100000	0.004999889604849542	1.432953479852342e-50	-6.915667653489801e-19	8.015085765019183e-8	1.2243739195628948e-16	4.522590474294049e-8	-5.67049928774805e-23	1.1620297558193318e-24	2.26729674087006e-10	3.986208989810866e-10	1.4637330179297537e-8
18200000	0.004999889604849542	1.4329534798523422e-50	-6.915667653489801e-19	8.015085765019183e-8	1.2243739195628948e-16	4.522590474294049e-8	-5.670499259064524e-23	1.1620297558193318e-24	2.26729674087006e-10	3.986208989810866e-10	1.4637330179297537e-8
18300000	0.004999889604849542	1.4329534798523422e-50	-6.915667653489801e-19	8.015085765019183e-8	1.2243739195628948e-16	4.522590474294049e-8	-5.670499230380998e-23	1.1620297558193318e-24	2.26729674087006e-10	3.986208989810866e-10	1.4637330179297537e-8
18400000	0.004999889604849542	1.4329534798523422e-50	-6.915667653489801e-19	8.015085765019183e-8	1.2243739195628948e-16	4.522590474294049e-8	-5.670499201697473e-23	1.1620297558193318e-24	2.26729674087006e-10	3.986208989810866e-10	1.4637330179297537e-8
18500000	0.004999889604849542	1.4329534798523422e-50	-6.915667653489801e-19	8.015085765019183e-8	1.2243739195628948e-16	4.522590474294049e-8	-5.670499173013947e-23	1.1620297558193318e-24	2.26729674087006e-10	3.986208989810866e-10	1.4637330179297537e-8
18600000	0.004999889604849542	1.4329534798523422e-50	-6.915667653489801e-19	8.015085765019183e-8	1.2243739195628948e-16	4.522590474294049e-8	-5.670499144330421e-23	1.1620297558193318e-24	2.26729674087006e-10	3.986208989810866e-10	1.4637330179297537e-8
18700000	0.004999889604849542	1.4329534798523422e-50	-6.915667653489801e-19	8.015085765019183e-8	1.2243739195628948e-16	4.522590474294049e-8	-5.670499115646894e-23	1.1620297558193318e-24	2.26729674087006e-10	3.986208989810866e-10	1.4637330179297537e-8
18800000	0.004999889604849542	1.4329534798523422e-50	-6.915667653489801e-19	8.015085765019183e-8	1.2243739195628948e-16	4.522590474294049e-8	-5.670499086963369e-23	1.1620297558193318e-24	2.26729674087006e-10	3.986208989810866e-10	1.4637330179297537e-8
18900000	0.004999889604849542	1.4329534798523422e-50	-6.915667653489801e-19	8.015085765019183e-8	1.2243739195628948e-16	4.522590474294049e-8	-5.670499058279843e-23	1.1620297558193318e-24	2.26729674087006e-10	3.986208989810866e-10	1.4637330179297537e-8
19000000	0.004999889604849542	1.4329534798523422e-50	-6.915667653489801e-19	8.015085765019183e-8	1.2243739195628948e-16	4.522590474294049e-8	-5.670499029596317e-23	1.1620297558193318e-24	2.26729674087006e-10	3.986208989810866e-10	1.4637330179297537e-8
19100000	0.004999889604849542	1.4329534798523422e-50	-6.915667653489801e-19	8.015085765019183e-8	1.2243739195628948e-16	4.522590474294049e-8	-5.670499000912792e-23	1.1620297558193318e-24	2.26729674087006e-10	3.986208989810866e-10	1.4637330179297537e-8
19200000	0.004999889604849542	1.4329534798523422e-50	-6.915667653489801e-19	8.015085765019183e-8	1.2243739195628948e-16	4.522590474294049e-8	-5.670498972229266e-23	1.1620297558193318e-24	2.26729674087006e-10	3.986208989810866e-10	1.4637330179297537e-8
19300000	0.004999889604849542	1.4329534798523422e-50	-6.915667653489801e-19	8.015085765019183e-8	1.2243739195628948e-16	4.522590474294049e-8	-5.67049894354574e-23	1.1620297558193318e-24	2.26729674087006e-10	3.986208989810866e-10	1.4637330179297537e-8
19400000	0.004999889604849542	1.4329534798523422e-50	-6.915667653489801e-19	8.015085765019183e-8	1.2243739195628948e-16	4.522590474294049e-8	-5.670498914862215e-23	1.1620297558193318e-24	2.26729674087006e-10	3.986208989810866e-10	1.4637330179297537e-8
19500000	0.004999889604849542	1.4329534798523422e-50	-6.915667653489801e-19	8.015085765019183e-8	1.2243739195628948e-16	4.522590474294049e-8	-5.670498886178689e-23	1.1620297558193318e-24	2.26729674087006e-10	3.986208989810866e-10	1.4637330179297537e-8
19600000	0.004999889604849542	1.4329534798523422e-50	-6.915667653489801e-19	8.015085765019183e-8	1.2243739195628948e-16	4.522590474294049e-8	-5.670498857495164e-23	1.1620297558193318e-24	2.26729674087006e-10	3.986208989810866e-10	1.4637330179297537e-8
19700000	0.004999889604849542	1.4329534798523422e-50	-6.915667653489801e-19	8.015085765019183e-8	1.2243739195628948e-16	4.522590474294049e-8	-5.670498828811638e-23	1.1620297558193318e-24	2.26729674087006e-10	3.986208989810866e-10	1.4637330179297537e-8
19800000	0.004999889604849542	1.4329534798523422e-50	-6.915667653489801e-19	8.015085765019183e-8	1.2243739195628948e-16	4.522590474294049e-8	-5.670498800128112e-23	1.1620297558193318e-24	2.26729674087006e-10	3.986208989810866e-10	1.4637330179297537e-8
19900000	0.004999889604849542	1.4329534798523422e-50	-6.915667653489801e-19	8.015085765019183e-8	1.2243739195628948e-16	4.522590474294049e-8	-5.670498771444587e-23	1.1620297558193318e-24	2.26729674087006e-10	3.986208989810866e-10	1.4637330179297537e-8
20000000	0.004999889604849542	1.4329534798523425e-50	-6.915667653489801e-19	8.015085765019183e-8	1.2243739195628948e-16	4.522590474294049e-8	-5.670498742761061e-23	1.1620297558193318e-24	2.26729674087006e-10	3.986208989810866e-10	1.4637330179297537e-8
20100000	0.004999889604849542	1.4329534798523425e-50	-6.915667653489801e-19	8.015085765019183e-8	1.2243739195628948e-16	4.522590474294049e-8	-5.670498714077535e-23	1.1620297558193318e-24	2.26729674087006e-10	3.986208989810866e-10	1.4637330179297537e-8
20200000	0.004999889604849542	1.4329534798523425e-50	-6.915667653489801e-19	8.015085765019183e-8	1.2243739195628948e-16	4.522590474294049e-8	-5.67049868539401e-23	1.1620297558193318e-24	2.26729674087006e-10	3.986208989810866e-10	1.4637330179297537e-8
20300000	0.004999889604849542	1.4329534798523425e-50	-6.915667653489801e-19	8.015085765019183e-8	1.2243739195628948e-16	4.522590474294049e-8	-5.670498656710484e-23	1.1620297558193318e-24	2.26729674087006e-10	3.986208989810866e-10	1.4637330179297537e-8
20400000	0.004999889604849542	1.4329534798523425e-50	-6.915667653489801e-19	8.015085765019183e-8	1.2243739195628948e-16	4.522590474294049e-8	-5.670498628026958e-23	1.1620297558193318e-24	2.26729674087006e-10	3.986208989810866e-10	1.4637330179297537e-8
20500000	0.004999889604849542	1.4329534798523425e-50	-6.915667653489801e-19	8.015085765019183e-8	1.2243739195628948e-16	4.522590474294049e-8	-5.670498599343433e-23	1.1620297558193318e-24	2.26729674087006e-10	3.986208989810866e-10	1.4637330179297537e-8
20600000	0.004999889604849542	1.4329534798523425e-50	-6.915667653489801e-19	8.015085765019183e-8	1.2243739195628948e-16	4.522590474294049e-8	-5.670498570659907e-23	1.1620297558193318e-24	2.2672967408700602e-10	3.986208989810866e-10	1.4637330179297537e-8
20700000	0.004999889604849542	1.4329534798523425e-50	-6.915667653489801e-19	8.015085765019183e-8	1.2243739195628948e-16	4.522590474294049e-8	-5.670498541976381e-23	1.1620297558193318e-24	2.2672967408700602e-10	3.986208989810866e-10	1.4637330179297537e-8
20800000	0.004999889604849542	1.4329534798523425e-50	-6.915667653489801e-19	8.015085765019183e-8	1.2243739195628948e-16	4.522590474294049e-8	-5.670498513292855e-23	1.1620297558193318e-24	2.2672967408700602e-10	3.986208989810866e-10	1.4637330179297537e-8
20900000	0.004999889604849542	1.4329534798523425e-50	-6.915667653489801e-19	8.015085765019183e-8	1.2243739195628948e-16	4.522590474294049e-8	-5.670498484609329e-23	1.1620297558193318e-24	2.2672967408700602e-10	3.986208989810866e-10	1.4637330179297537e-8
21000000	0.004999889604849542	1.4329534798523425e-50	-6.915667653489801e-19	8.015085765019183e-8	1.2243739195628948e-16	4.522590474294049e-8	-5.670498455925803e-23	1.1620297558193318e-24	2.2672967408700602e-10	3.986208989810866e-10	1.4637330179297537e-8
21100000	0.004999889604849542	1.4329534798523427e-50	-6.915667653489801e-19	8.015085765019182e-8	1.2243739195628948e-16	4.522590474294049e-8	-5.670498427242278e-23	1.1620297558193318e-24	2.2672967408700602e-10	3.986208989810866e-10	1.4637330179297537e-8
21200000	0.004999889604849542	1.4329534798523427e-50	-6.915667653489801e-19	8.015085765019182e-8	1.2243739195628948e-16	4.522590474294049e-8	-5.670498398558752e-23	1.1620297558193318e-24	2.2672967408700602e-10	3.986208989810866e-10	1.4637330179297537e-8
21300000	0.004999889604849542	1.4329534798523427e-50	-6.915667653489801e-19	8.015085765019182e-8	1.2243739195628948e-16	4.522590474294049e-8	-5.670498369875226e-23	1.1620297558193318e-24	2.2672967408700602e-10	3.986208989810866e-10	1.4637330179297537e-8
21400000	0.004999889604849542	1.4329534798523427e-50	-6.915667653489801e-19	8.015085765019182e-8	1.2243739195628948e-16	4.522590474294049e-8	-5.670498341191701e-23	1.1620297558193318e-24	2.2672967408700602e-10	3.986208989810866e-10	1.4637330179297537e-8
21500000	0.004999889604849542	1.4329534798523427e-50	-6.915667653489801e-19	8.015085765019182e-8	1.2243739195628948e-16	4.522590474294049e-8	-5.670498312508175e-23	1.1620297558193318e-24	2.2672967408700602e-10	3.986208989810866e-10	1.4637330179297535e-8
21600000	0.004999889604849542	1.4329534798523427e-50	-6.915667653489801e-19	8.015085765019182e-8	1.2243739195628948e-16	4.522590474294049e-8	-5.670498283824649e-23	1.1620297558193318e-24	2.2672967408700602e-10	3.986208989810866e-10	1.4637330179297535e-8
21700000	0.004999889604849542	1.4329534798523427e-50	-6.915667653489801e-19	8.015085765019182e-8	1.2243739195628948e-16	4.522590474294049e-8	-5.670498255141124e-23	1.1620297558193318e-24	2.2672967408700602e-10	3.986208989810866e-10	1.4637330179297535e-8
21800000	0.004999889604849542	1.4329534798523427e-50	-6.915667653489801e-19	8.015085765019182e-8	1.2243739195628948e-16	4.522590474294049e-8	-5.670498226457598e-23	1.1620297558193318e-24	2.2672967408700602e-10	3.986208989810866e-10	1.4637330179297535e-8
21900000	0.004999889604849542	1.4329534798523427e-50	-6.915667653489801e-19	8.015085765019182e-8	1.2243739195628948e-16	4.522590474294049e-8	-5.670498197774072e-23	1.1620297558193318e-24	2.2672967408700602e-10	3.986208989810866e-10	1.4637330179297535e-8
22000000	0.004999889604849542	1.432953479852343e-50	-6.915667653489801e-19	8.015085765019182e-8	1.2243739195628948e-16	4.522590474294049e-8	-5.670498169090547e-23	1.1620297558193318e-24	2.2672967408700602e-10	3.986208989810866e-10	1.4637330179297535e-8
22100000	0.004999889604849542	1.432953479852343e-50	-6.915667653489801e-19	8.015085765019182e-8	1.2243739195628948e-16	4.522590474294049e-8	-5.670498140407021e-23	1.1620297558193318e-24	2.2672967408700602e-10	3.986208989810866e-10	1.4637330179297535e-8
22200000	0.004999889604849542	1.432953479852343e-50	-6.915667653489801e-19	8.015085765019182e-8	1.2243739195628948e-16	4.522590474294049e-8	-5.670498111723495e-23	1.1620297558193318e-24	2.2672967408700602e-10	3.986208989810866e-10	1.4637330179297535e-8
22300000	0.004999889604849542	1.432953479852343e-50	-6.915667653489801e-19	8.015085765019182e-8	1.2243739195628948e-16	4.522590474294049e-8	-5.67049808303997e-23	1.1620297558193318e-24	2.2672967408700602e-10	3.986208989810866e-10	1.4637330179297535e-8
22400000	0.004999889604849542	1.432953479852343e-50	-6.915667653489801e-19	8.015085765019182e-8	1.2243739195628948e-16	4.522590474294049e-8	-5.670498054356444e-23	1.1620297558193318e-24	2.2672967408700602e-10	3.986208989810866e-10	1.4637330179297535e-8
22500000	0.004999889604849542	1.432953479852343e-50	-6.915667653489801e-19	8.015085765019182e-8	1.2243739195628948e-16	4.522590474294049e-8	-5.670498025672919e-23	1.1620297558193318e-24	2.2672967408700602e-10	3.986208989810866e-10	1.4637330179297535e-8
22600000	0.004999889604849542	1.432953479852343e-50	-6.915667653489801e-19	8.015085765019182e-8	1.2243739195628948e-16	4.522590474294049e-8	-5.670497996989393e-23	1.1620297558193318e-24	2.2672967408700602e-10	3.986208989810866e-10	1.4637330179297535e-8
22700000	0.004999889604849542	1.432953479852343e-50	-6.915667653489801e-19	8.015085765019182e-8	1.2243739195628948e-16	4.522590474294049e-8	-5.670497968305867e-23	1.1620297558193318e-24	2.2672967408700604e-10	3.986208989810866e-10	1.4637330179297535e-8
22800000	0.004999889604849542	1.4329534798523432e-50	-6.915667653489801e-19	8.015085765019182e-8	1.2243739195628948e-16	4.522590474294049e-8	-5.67049793962234e-23	1.1620297558193318e-24	2.2672967408700604e-10	3.986208989810866e-10	1.4637330179297535e-8
22900000	0.004999889604849542	1.4329534798523432e-50	-6.915667653489801e-19	8.015085765019182e-8	1.2243739195628948e-16	4.522590474294049e-8	-5.670497910938815e-23	1.1620297558193318e-24	2.2672967408700604e-10	3.986208989810866e-10	1.4637330179297535e-8
23000000	0.004999889604849542	1.4329534798523432e-50	-6.915667653489801e-19	8.015085765019182e-8	1.2243739195628948e-16	4.522590474294049e-8	-5.670497882255289e-23	1.1620297558193318e-24	2.2672967408700604e-10	3.986208989810866e-10	1.4637330179297535e-8
23100000	0.004999889604849542	1.4329534798523432e-50	-6.915667653489801e-19	8.015085765019182e-8	1.2243739195628948e-16	4.522590474294049e-8	-5.670497853571763e-23	1.1620297558193318e-24	2.2672967408700604e-10	3.9862089898108667e-10	1.4637330179297535e-8
23200000	0.0049998896048495415	1.4329534798523432e-50	-6.915667653489801e-19	8.015085765019182e-8	1.2243739195628948e-16	4.522590474294049e-8	-5.670497824888238e-23	1.1620297558193318e-24	2.2672967408700604e-10	3.9862089898108667e-10	1.4637330179297535e-8
23300000	0.0049998896048495415	1.4329534798523432e-50	-6.915667653489801e-19	8.015085765019182e-8	1.2243739195628948e-16	4.522590474294049e-8	-5.670497796204712e-23	1.1620297558193318e-24	2.2672967408700604e-10	3.9862089898108667e-10	1.4637330179297535e-8
23400000	0.0049998896048495415	1.4329534798523432e-50	-6.915667653489801e-19	8.015085765019182e-8	1.2243739195628948e-16	4.522590474294049e-8	-5.670497767521187e-23	1.1620297558193318e-24	2.2672967408700604e-10	3.9862089898108667e-10	1.4637330179297535e-8
23500000	0.0049998896048495415	1.4329534798523432e-50	-6.915667653489801e-19	8.015085765019182e-8	1.2243739195628948e-16	4.522590474294049e-8	-5.670497738837661e-23	1.1620297558193318e-24	2.2672967408700604e-10	3.9862089898108667e-10	1.4637330179297535e-8
23600000	0.0049998896048495415	1.4329534798523434e-50	-6.915667653489801e-19	8.015085765019182e-8	1.2243739195628948e-16	4.522590474294049e-8	-5.670497710154135e-23	1.1620297558193318e-24	2.2672967408700604e-10	3.9862089898108667e-10	1.4637330179297535e-8
23700000	0.0049998896048495415	1.4329534798523434e-50	-6.915667653489801e-19	8.015085765019182e-8	1.2243739195628948e-16	4.522590474294049e-8	-5.67049768147061e-23	1.1620297558193318e-24	2.2672967408700604e-10	3.9862089898108667e-10	1.4637330179297535e-8
23800000	0.0049998896048495415	1.4329534798523434e-50	-6.915667653489801e-19	8.015085765019182e-8	1.2243739195628948e-16	4.522590474294049e-8	-5.670497652787084e-23	1.1620297558193318e-24	2.2672967408700604e-10	3.9862089898108667e-10	1.4637330179297535e-8
23900000	0.0049998896048495415	1.4329534798523434e-50	-6.915667653489801e-19	8.015085765019182e-8	1.2243739195628948e-16	4.522590474294049e-8	-5.670497624103558e-23	1.1620297558193318e-24	2.2672967408700604e-10	3.9862089898108667e-10	1.4637330179297535e-8
24000000	0.0049998896048495415	1.4329534798523434e-50	-6.915667653489801e-19	8.015085765019182e-8	1.2243739195628948e-16	4.522590474294049e-8	-5.670497595420033e-23	1.1620297558193318e-24	2.2672967408700604e-10	3.9862089898108667e-10	1.4637330179297535e-8
24100000	0.0049998896048495415	1.4329534798523434e-50	-6.915667653489801e-19	8.015085765019182e-8	1.2243739195628948e-16	4.522590474294049e-8	-5.670497566736507e-23	1.1620297558193318e-24	2.2672967408700604e-10	3.9862089898108667e-10	1.4637330179297535e-8
24200000	0.0049998896048495415	1.4329534798523434e-50	-6.915667653489801e-19	8.015085765019182e-8	1.2243739195628948e-16	4.522590474294049e-8	-5.670497538052981e-23	1.1620297558193318e-24	2.2672967408700604e-10	3.9862089898108667e-10	1.4637330179297535e-8
24300000	0.0049998896048495415	1.4329534798523434e-50	-6.915667653489801e-19	8.015085765019182e-8	1.2243739195628948e-16	4.522590474294049e-8	-5.670497509369456e-23	1.1620297558193318e-24	2.2672967408700604e-10	3.9862089898108667e-10	1.4637330179297534e-8
24400000	0.0049998896048495415	1.4329534798523434e-50	-6.915667653489801e-19	8.015085765019182e-8	1.2243739195628948e-16	4.522590474294049e-8	-5.67049748068593e-23	1.1620297558193318e-24	2.2672967408700604e-10	3.9862089898108667e-10	1.4637330179297534e-8
24500000	0.0049998896048495415	1.4329534798523437e-50	-6.915667653489801e-19	8.015085765019182e-8	1.2243739195628948e-16	4.522590474294049e-8	-5.670497452002404e-23	1.1620297558193318e-24	2.2672967408700604e-10	3.9862089898108667e-10	1.4637330179297534e-8
24600000	0.0049998896048495415	1.4329534798523437e-50	-6.915667653489801e-19	8.015085765019182e-8	1.2243739195628948e-16	4.522590474294049e-8	-5.670497423318879e-23	1.1620297558193318e-24	2.2672967408700604e-10	3.9862089898108667e-10	1.4637330179297534e-8
24700000	0.0049998896048495415	1.4329534798523437e-50	-6.915667653489801e-19	8.015085765019182e-8	1.2243739195628948e-16	4.522590474294049e-8	-5.670497394635353e-23	1.1620297558193318e-24	2.2672967408700604e-10	3.9862089898108667e-10	1.4637330179297534e-8
24800000	0.0049998896048495415	1.4329534798523437e-50	-6.915667653489801e-19	8.015085765019182e-8	1.2243739195628948e-16	4.522590474294049e-8	-5.670497365951826e-23	1.1620297558193318e-24	2.2672967408700607e-10	3.9862089898108667e-10	1.4637330179297534e-8
24900000	0.0049998896048495415	1.4329534798523437e-50	-6.915667653489801e-19	8.015085765019182e-8	1.2243739195628948e-16	4.522590474294049e-8	-5.6704973372683e-23	1.1620297558193318e-24	2.2672967408700607e-10	3.9862089898108667e-10	1.4637330179297534e-8
25000000	0.0049998896048495415	1.4329534798523437e-50	-6.915667653489801e-19	8.015085765019182e-8	1.2243739195628948e-16	4.522590474294049e-8	-5.670497308584775e-23	1.1620297558193318e-24	2.2672967408700607e-10	3.9862089898108667e-10	1.4637330179297534e-8
25100000	0.0049998896048495415	1.4329534798523437e-50	-6.915667653489801e-19	8.015085765019182e-8	1.2243739195628948e-16	4.522590474294049e-8	-5.670497279901249e-23	1.1620297558193318e-24	2.2672967408700607e-10	3.9862089898108667e-10	1.4637330179297534e-8
25200000	0.0049998896048495415	1.4329534798523437e-50	-6.915667653489801e-19	8.015085765019182e-8	1.2243739195628948e-16	4.522590474294049e-8	-5.670497251217724e-23	1.1620297558193318e-24	2.2672967408700607e-10	3.9862089898108667e-10	1.4637330179297534e-8
25300000	0.0049998896048495415	1.4329534798523437e-50	-6.915667653489801e-19	8.015085765019182e-8	1.2243739195628948e-16	4.522590474294049e-8	-5.670497222534198e-23	1.1620297558193318e-24	2.2672967408700607e-10	3.9862089898108667e-10	1.4637330179297534e-8
25400000	0.0049998896048495415	1.4329534798523437e-50	-6.915667653489801e-19	8.015085765019182e-8	1.2243739195628948e-16	4.522590474294049e-8	-5.670497193850672e-23	1.1620297558193318e-24	2.2672967408700607e-10	3.9862089898108667e-10	1.4637330179297534e-8
25500000	0.0049998896048495415	1.4329534798523437e-50	-6.915667653489801e-19	8.015085765019182e-8	1.2243739195628948e-16	4.522590474294049e-8	-5.670497165167147e-23	1.1620297558193318e-24	2.2672967408700607e-10	3.9862089898108667e-10	1.4637330179297534e-8
25600000	0.0049998896048495415	1.432953479852344e-50	-6.915667653489801e-19	8.015085765019182e-8	1.2243739195628948e-16	4.522590474294049e-8	-5.670497136483621e-23	1.1620297558193318e-24	2.2672967408700607e-10	3.9862089898108667e-10	1.4637330179297534e-8
25700000	0.0049998896048495415	1.432953479852344e-50	-6.915667653489801e-19	8.015085765019182e-8	1.2243739195628948e-16	4.522590474294049e-8	-5.670497107800095e-23	1.1620297558193318e-24	2.2672967408700607e-10	3.9862089898108667e-10	1.4637330179297534e-8
25800000	0.0049998896048495415	1.432953479852344e-50	-6.915667653489801e-19	8.015085765019182e-8	1.2243739195628948e-16	4.522590474294049e-8	-5.67049707911657e-23	1.1620297558193318e-24	2.2672967408700607e-10	3.9862089898108667e-10	1.4637330179297534e-8
25900000	0.0049998896048495415	1.432953479852344e-50	-6.915667653489801e-19	8.015085765019182e-8	1.2243739195628948e-16	4.522590474294049e-8	-5.670497050433044e-23	1.1620297558193318e-24	2.2672967408700607e-10	3.9862089898108667e-10	1.4637330179297534e-8
26000000	0.0049998896048495415	1.432953479852344e-50	-6.915667653489801e-19	8.015085765019182e-8	1.2243739195628948e-16	4.522590474294049e-8	-5.670497021749518e-23	1.1620297558193318e-24	2.2672967408700607e-10	3.9862089898108667e-10	1.4637330179297534e-8
26100000	0.0049998896048495415	1.432953479852344e-50	-6.915667653489801e-19	8.015085765019182e-8	1.2243739195628948e-16	4.522590474294049e-8	-5.670496993065993e-23	1.1620297558193318e-24	2.2672967408700607e-10	3.9862089898108667e-10	1.4637330179297534e-8
26200000	0.0049998896048495415	1.432953479852344e-50	-6.915667653489801e-19	8.015085765019182e-8	1.2243739195628948e-16	4.522590474294049e-8	-5.670496964382467e-23	1.1620297558193318e-24	2.2672967408700607e-10	3.9862089898108667e-10	1.4637330179297534e-8
26300000	0.0049998896048495415	1.432953479852344e-50	-6.915667653489801e-19	8.015085765019182e-8	1.2243739195628948e-16	4.522590474294049e-8	-5.670496935698941e-23	1.1620297558193318e-24	2.2672967408700607e-10	3.9862089898108667e-10	1.4637330179297534e-8
26400000	0.0049998896048495415	1.432953479852344e-50	-6.915667653489801e-19	8.015085765019182e-8	1.2243739195628948e-16	4.522590474294049e-8	-5.670496907015416e-23	1.1620297558193318e-24	2.2672967408700607e-10	3.9862089898108667e-10	1.4637330179297534e-8
26500000	0.0049998896048495415	1.432953479852344e-50	-6.915667653489801e-19	8.015085765019182e-8	1.2243739195628948e-16	4.522590474294049e-8	-5.67049687833189e-23	1.1620297558193318e-24	2.2672967408700607e-10	3.9862089898108667e-10	1.4637330179297534e-8
26600000	0.0049998896048495415	1.432953479852344e-50	-6.915667653489801e-19	8.015085765019182e-8	1.2243739195628948e-16	4.522590474294049e-8	-5.670496849648365e-23	1.1620297558193318e-24	2.2672967408700607e-10	3.9862089898108667e-10	1.4637330179297534e-8
26700000	0.0049998896048495415	1.432953479852344e-50	-6.915667653489801e-19	8.015085765019182e-8	1.2243739195628948e-16	4.522590474294049e-8	-5.670496820964838e-23	1.1620297558193318e-24	2.2672967408700607e-10	3.9862089898108667e-10	1.4637330179297534e-8
26800000	0.0049998896048495415	1.432953479852344e-50	-6.915667653489801e-19	8.015085765019182e-8	1.2243739195628948e-16	4.522590474294049e-8	-5.670496792281312e-23	1.1620297558193318e-24	2.2672967408700607e-10	3.9862089898108667e-10	1.4637330179297534e-8
26900000	0.0049998896048495415	1.432953479852344e-50	-6.915667653489801e-19	8.015085765019182e-8	1.2243739195628948e-16	4.522590474294049e-8	-5.670496763597786e-23	1.1620297558193318e-24	2.2672967408700607e-10	3.9862089898108667e-10	1.4637330179297534e-8
27000000	0.0049998896048495415	1.432953479852344e-50	-6.915667653489801e-19	8.015085765019182e-8	1.2243739195628948e-16	4.522590474294049e-8	-5.670496734914261e-23	1.1620297558193318e-24	2.2672967408700607e-10	3.9862089898108667e-10	1.4637330179297534e-8
27100000	0.0049998896048495415	1.4329534798523441e-50	-6.915667653489801e-19	8.015085765019182e-8	1.2243739195628948e-16	4.522590474294049e-8	-5.670496706230735e-23	1.1620297558193318e-24	2.2672967408700607e-10	3.9862089898108667e-10	1.4637330179297534e-8
27200000	0.0049998896048495415	1.4329534798523441e-50	-6.915667653489801e-19	8.015085765019182e-8	1.2243739195628948e-16	4.522590474294049e-8	-5.67049667754721e-23	1.1620297558193318e-24	2.2672967408700607e-10	3.9862089898108667e-10	1.4637330179297534e-8
27300000	0.0049998896048495415	1.4329534798523441e-50	-6.915667653489801e-19	8.015085765019182e-8	1.2243739195628948e-16	4.522590474294049e-8	-5.670496648863684e-23	1.1620297558193318e-24	2.2672967408700607e-10	3.9862089898108667e-10	1.4637330179297534e-8
27400000	0.0049998896048495415	1.4329534798523441e-50	-6.915667653489801e-19	8.015085765019182e-8	1.2243739195628948e-16	4.522590474294049e-8	-5.670496620180158e-23	1.1620297558193318e-24	2.2672967408700607e-10	3.9862089898108667e-10	1.4637330179297534e-8
27500000	0.0049998896048495415	1.4329534798523441e-50	-6.915667653489801e-19	8.015085765019182e-8	1.2243739195628948e-16	4.522590474294049e-8	-5.670496591496632e-23	1.1620297558193318e-24	2.2672967408700607e-10	3.9862089898108667e-10	1.4637330179297534e-8
27600000	0.0049998896048495415	1.4329534798523441e-50	-6.915667653489801e-19	8.015085765019182e-8	1.2243739195628948e-16	4.522590474294049e-8	-5.670496562813107e-23	1.1620297558193318e-24	2.2672967408700607e-10	3.9862089898108667e-10	1.4637330179297534e-8
27700000	0.0049998896048495415	1.4329534798523441e-50	-6.915667653489801e-19	8.015085765019182e-8	1.2243739195628948e-16	4.522590474294049e-8	-5.670496534129581e-23	1.1620297558193318e-24	2.2672967408700607e-10	3.9862089898108667e-10	1.4637330179297534e-8
27800000	0.0049998896048495415	1.4329534798523441e-50	-6.915667653489801e-19	8.015085765019182e-8	1.2243739195628948e-16	4.522590474294049e-8	-5.670496505446056e-23	1.1620297558193318e-24	2.2672967408700607e-10	3.9862089898108667e-10	1.4637330179297534e-8
27900000	0.0049998896048495415	1.4329534798523441e-50	-6.915667653489801e-19	8.015085765019182e-8	1.2243739195628948e-16	4.522590474294049e-8	-5.67049647676253e-23	1.1620297558193318e-24	2.2672967408700607e-10	3.9862089898108667e-10	1.4637330179297534e-8
28000000	0.0049998896048495415	1.4329534798523441e-50	-6.915667653489801e-19	8.015085765019182e-8	1.2243739195628948e-16	4.522590474294049e-8	-5.670496448079004e-23	1.1620297558193318e-24	2.2672967408700607e-10	3.9862089898108667e-10	1.4637330179297534e-8
28100000	0.0049998896048495415	1.4329534798523441e-50	-6.915667653489801e-19	8.015085765019182e-8	1.2243739195628948e-16	4.522590474294049e-8	-5.670496419395479e-23	1.1620297558193318e-24	2.2672967408700607e-10	3.9862089898108667e-10	1.4637330179297534e-8
28200000	0.0049998896048495415	1.4329534798523441e-50	-6.915667653489801e-19	8.015085765019182e-8	1.2243739195628948e-16	4.522590474294049e-8	-5.670496390711953e-23	1.1620297558193318e-24	2.2672967408700607e-10	3.9862089898108667e-10	1.4637330179297534e-8
28300000	0.0049998896048495415	1.4329534798523441e-50	-6.915667653489801e-19	8.015085765019182e-8	1.2243739195628948e-16	4.522590474294049e-8	-5.670496362028427e-23	1.1620297558193318e-24	2.2672967408700607e-10	3.9862089898108667e-10	1.4637330179297534e-8
28400000	0.0049998896048495415	1.4329534798523441e-50	-6.915667653489801e-19	8.015085765019182e-8	1.2243739195628948e-16	4.522590474294049e-8	-5.670496333344902e-23	1.1620297558193318e-24	2.2672967408700607e-10	3.9862089898108667e-10	1.4637330179297534e-8
28500000	0.0049998896048495415	1.4329534798523441e-50	-6.915667653489801e-19	8.015085765019182e-8	1.2243739195628948e-16	4.522590474294049e-8	-5.670496304661376e-23	1.1620297558193318e-24	2.2672967408700607e-10	3.9862089898108667e-10	1.4637330179297534e-8
28600000	0.0049998896048495415	1.4329534798523441e-50	-6.915667653489801e-19	8.015085765019182e-8	1.2243739195628948e-16	4.522590474294049e-8	-5.67049627597785e-23	1.1620297558193318e-24	2.2672967408700607e-10	3.9862089898108667e-10	1.4637330179297534e-8
28700000	0.0049998896048495415	1.4329534798523441e-50	-6.915667653489801e-19	8.015085765019182e-8	1.2243739195628948e-16	4.522590474294049e-8	-5.670496247294323e-23	1.1620297558193318e-24	2.2672967408700607e-10	3.9862089898108667e-10	1.4637330179297534e-8
28800000	0.0049998896048495415	1.4329534798523441e-50	-6.915667653489801e-19	8.015085765019182e-8	1.2243739195628948e-16	4.522590474294049e-8	-5.670496218610798e-23	1.1620297558193318e-24	2.2672967408700607e-10	3.9862089898108667e-10	1.4637330179297534e-8
28900000	0.0049998896048495415	1.4329534798523441e-50	-6.915667653489801e-19	8.015085765019182e-8	1.2243739195628948e-16	4.522590474294049e-8	-5.670496189927272e-23	1.1620297558193318e-24	2.2672967408700607e-10	3.9862089898108667e-10	1.4637330179297534e-8
29000000	0.0049998896048495415	1.4329534798523441e-50	-6.915667653489801e-19	8.015085765019182e-8	1.2243739195628948e-16	4.522590474294049e-8	-5.670496161243747e-23	1.1620297558193318e-24	2.2672967408700607e-10	3.9862089898108667e-10	1.4637330179297534e-8
29100000	0.0049998896048495415	1.4329534798523441e-50	-6.915667653489801e-19	8.015085765019182e-8	1.2243739195628948e-16	4.522590474294049e-8	-5.670496132560221e-23	1.1620297558193318e-24	2.2672967408700607e-10	3.9862089898108667e-10	1.4637330179297534e-8
29200000	0.0049998896048495415	1.4329534798523441e-50	-6.915667653489801e-19	8.015085765019182e-8	1.2243739195628948e-16	4.522590474294049e-8	-5.670496103876695e-23	1.1620297558193318e-24	2.2672967408700607e-10	3.9862089898108667e-10	1.4637330179297534e-8
29300000	0.0049998896048495415	1.4329534798523441e-50	-6.915667653489801e-19	8.015085765019182e-8	1.2243739195628948e-16	4.522590474294049e-8	-5.67049607519317e-23	1.1620297558193318e-24	2.2672967408700607e-10	3.9862089898108667e-10	1.4637330179297534e-8
29400000	0.0049998896048495415	1.4329534798523441e-50	-6.915667653489801e-19	8.015085765019182e-8	1.2243739195628948e-16	4.522590474294049e-8	-5.670496046509644e-23	1.1620297558193318e-24	2.2672967408700607e-10	3.9862089898108667e-10	1.4637330179297534e-8
29500000	0.0049998896048495415	1.4329534798523441e-50	-6.915667653489801e-19	8.015085765019182e-8	1.2243739195628948e-16	4.522590474294049e-8	-5.670496017826118e-23	1.1620297558193318e-24	2.2672967408700607e-10	3.9862089898108667e-10	1.4637330179297534e-8
29600000	0.0049998896048495415	1.4329534798523441e-50	-6.915667653489801e-19	8.015085765019182e-8	1.2243739195628948e-16	4.522590474294049e-8	-5.670495989142593e-23	1.1620297558193318e-24	2.2672967408700607e-10	3.9862089898108667e-10	1.4637330179297534e-8
29700000	0.0049998896048495415	1.4329534798523441e-50	-6.915667653489801e-19	8.015085765019182e-8	1.2243739195628948e-16	4.522590474294049e-8	-5.670495960459067e-23	1.1620297558193318e-24	2.2672967408700607e-10	3.9862089898108667e-10	1.4637330179297534e-8
29800000	0.0049998896048495415	1.4329534798523441e-50	-6.915667653489801e-19	8.015085765019182e-8	1.2243739195628948e-16	4.522590474294049e-8	-5.670495931775541e-23	1.1620297558193318e-24	2.2672967408700607e-10	3.9862089898108667e-10	1.4637330179297534e-8
29900000	0.0049998896048495415	1.4329534798523441e-50	-6.915667653489801e-19	8.015085765019182e-8	1.2243739195628948e-16	4.522590474294049e-8	-5.670495903092016e-23	1.1620297558193318e-24	2.2672967408700607e-10	3.9862089898108667e-10	1.4637330179297534e-8
30000000	0.0049998896048495415	1.4329534798523441e-50	-6.915667653489801e-19	8.015085765019182e-8	1.2243739195628948e-16	4.522590474294049e-8	-5.67049587440849e-23	1.1620297558193318e-24	2.2672967408700607e-10	3.9862089898108667e-10	1.4637330179297534e-8
30100000	0.0049998896048495415	1.4329534798523441e-50	-6.915667653489801e-19	8.015085765019182e-8	1.2243739195628948e-16	4.522590474294049e-8	-5.670495845724964e-23	1.1620297558193318e-24	2.2672967408700607e-10	3.9862089898108667e-10	1.4637330179297534e-8
30200000	0.0049998896048495415	1.4329534798523441e-50	-6.915667653489801e-19	8.015085765019182e-8	1.2243739195628948e-16	4.522590474294049e-8	-5.670495817041439e-23	1.1620297558193318e-24	2.2672967408700607e-10	3.9862089898108667e-10	1.4637330179297534e-8
30300000	0.0049998896048495415	1.4329534798523441e-50	-6.915667653489801e-19	8.015085765019182e-8	1.2243739195628948e-16	4.522590474294049e-8	-5.670495788357913e-23	1.1620297558193318e-24	2.2672967408700607e-10	3.9862089898108667e-10	1.4637330179297534e-8
30400000	0.0049998896048495415	1.4329534798523441e-50	-6.915667653489801e-19	8.015085765019182e-8	1.2243739195628948e-16	4.522590474294049e-8	-5.670495759674387e-23	1.1620297558193318e-24	2.2672967408700607e-10	3.9862089898108667e-10	1.4637330179297534e-8
30500000	0.0049998896048495415	1.4329534798523441e-50	-6.915667653489801e-19	8.015085765019182e-8	1.2243739195628948e-16	4.522590474294049e-8	-5.670495730990862e-23	1.1620297558193318e-24	2.2672967408700607e-10	3.9862089898108667e-10	1.4637330179297534e-8
30600000	0.0049998896048495415	1.4329534798523441e-50	-6.915667653489801e-19	8.015085765019182e-8	1.2243739195628948e-16	4.522590474294049e-8	-5.670495702307336e-23	1.1620297558193318e-24	2.2672967408700607e-10	3.9862089898108667e-10	1.4637330179297534e-8
30700000	0.0049998896048495415	1.4329534798523441e-50	-6.915667653489801e-19	8.015085765019182e-8	1.2243739195628948e-16	4.522590474294049e-8	-5.67049567362381e-23	1.1620297558193318e-24	2.2672967408700607e-10	3.9862089898108667e-10	1.4637330179297534e-8
30800000	0.0049998896048495415	1.4329534798523441e-50	-6.915667653489801e-19	8.015085765019182e-8	1.2243739195628948e-16	4.522590474294049e-8	-5.670495644940284e-23	1.1620297558193318e-24	2.2672967408700607e-10	3.9862089898108667e-10	1.4637330179297534e-8
30900000	0.0049998896048495415	1.4329534798523441e-50	-6.915667653489801e-19	8.015085765019182e-8	1.2243739195628948e-16	4.522590474294049e-8	-5.670495616256758e-23	1.1620297558193318e-24	2.2672967408700607e-10	3.9862089898108667e-10	1.4637330179297534e-8
31000000	0.004999889604849542	1.4329534798523441e-50	-6.915667653489801e-19	8.015085765019182e-8	1.2243739195628948e-16	4.522590474294049e-8	-5.670495587573232e-23	1.1620297558193318e-24	2.2672967408700607e-10	3.9862089898108667e-10	1.4637330179297534e-8
31100000	0.004999889604849542	1.4329534798523441e-50	-6.915667653489801e-19	8.015085765019182e-8	1.2243739195628948e-16	4.522590474294049e-8	-5.670495558889707e-23	1.1620297558193318e-24	2.2672967408700607e-10	3.9862089898108667e-10	1.4637330179297534e-8
31200000	0.004999889604849542	1.4329534798523441e-50	-6.915667653489801e-19	8.015085765019182e-8	1.2243739195628948e-16	4.522590474294049e-8	-5.670495530206181e-23	1.1620297558193318e-24	2.2672967408700607e-10	3.9862089898108667e-10	1.4637330179297534e-8
31300000	0.004999889604849542	1.4329534798523441e-50	-6.915667653489801e-19	8.015085765019182e-8	1.2243739195628948e-16	4.522590474294049e-8	-5.670495501522655e-23	1.1620297558193318e-24	2.2672967408700607e-10	3.9862089898108667e-10	1.4637330179297534e-8
31400000	0.004999889604849542	1.4329534798523441e-50	-6.915667653489801e-19	8.015085765019182e-8	1.2243739195628948e-16	4.522590474294049e-8	-5.67049547283913e-23	1.1620297558193318e-24	2.2672967408700607e-10	3.9862089898108667e-10	1.4637330179297534e-8
31500000	0.004999889604849542	1.4329534798523441e-50	-6.915667653489801e-19	8.015085765019182e-8	1.2243739195628948e-16	4.522590474294049e-8	-5.670495444155604e-23	1.1620297558193318e-24	2.2672967408700607e-10	3.9862089898108667e-10	1.4637330179297534e-8
31600000	0.004999889604849542	1.4329534798523441e-50	-6.915667653489801e-19	8.015085765019183e-8	1.2243739195628948e-16	4.522590474294049e-8	-5.670495415472078e-23	1.1620297558193318e-24	2.2672967408700607e-10	3.9862089898108667e-10	1.4637330179297534e-8
31700000	0.004999889604849542	1.4329534798523441e-50	-6.915667653489801e-19	8.015085765019183e-8	1.2243739195628948e-16	4.522590474294049e-8	-5.670495386788553e-23	1.1620297558193318e-24	2.2672967408700607e-10	3.9862089898108667e-10	1.4637330179297534e-8
31800000	0.004999889604849542	1.4329534798523441e-50	-6.915667653489801e-19	8.015085765019183e-8	1.2243739195628948e-16	4.522590474294049e-8	-5.670495358105027e-23	1.1620297558193318e-24	2.2672967408700607e-10	3.9862089898108667e-10	1.4637330179297534e-8
31900000	0.004999889604849542	1.4329534798523441e-50	-6.915667653489801e-19	8.015085765019183e-8	1.2243739195628948e-16	4.522590474294049e-8	-5.670495329421502e-23	1.1620297558193318e-24	2.2672967408700607e-10	3.9862089898108667e-10	1.4637330179297534e-8
32000000	0.004999889604849542	1.4329534798523441e-50	-6.915667653489801e-19	8.015085765019183e-8	1.2243739195628948e-16	4.522590474294049e-8	-5.670495300737976e-23	1.1620297558193318e-24	2.2672967408700607e-10	3.9862089898108667e-10	1.4637330179297534e-8
32100000	0.004999889604849542	1.4329534798523441e-50	-6.915667653489801e-19	8.015085765019183e-8	1.224373919562895e-16	4.522590474294049e-8	-5.67049527205445e-23	1.1620297558193318e-24	2.2672967408700607e-10	3.9862089898108667e-10	1.4637330179297534e-8
32200000	0.004999889604849542	1.4329534798523441e-50	-6.915667653489801e-19	8.015085765019183e-8	1.224373919562895e-16	4.522590474294049e-8	-5.670495243370925e-23	1.1620297558193318e-24	2.2672967408700607e-10	3.9862089898108667e-10	1.4637330179297534e-8
32300000	0.004999889604849542	1.4329534798523441e-50	-6.915667653489801e-19	8.015085765019183e-8	1.224373919562895e-16	4.522590474294049e-8	-5.670495214687399e-23	1.1620297558193318e-24	2.2672967408700607e-10	3.9862089898108667e-10	1.4637330179297534e-8
32400000	0.004999889604849542	1.4329534798523441e-50	-6.915667653489801e-19	8.015085765019183e-8	1.224373919562895e-16	4.522590474294049e-8	-5.670495186003873e-23	1.1620297558193318e-24	2.2672967408700607e-10	3.9862089898108667e-10	1.4637330179297534e-8
32500000	0.004999889604849542	1.4329534798523441e-50	-6.915667653489801e-19	8.015085765019183e-8	1.224373919562895e-16	4.522590474294049e-8	-5.670495157320348e-23	1.1620297558193318e-24	2.2672967408700607e-10	3.9862089898108667e-10	1.4637330179297534e-8
32600000	0.004999889604849542	1.4329534798523441e-50	-6.915667653489801e-19	8.015085765019183e-8	1.224373919562895e-16	4.522590474294049e-8	-5.670495128636822e-23	1.1620297558193318e-24	2.2672967408700607e-10	3.9862089898108667e-10	1.4637330179297534e-8
32700000	0.004999889604849542	1.4329534798523441e-50	-6.915667653489801e-19	8.015085765019183e-8	1.224373919562895e-16	4.522590474294049e-8	-5.670495099953296e-23	1.1620297558193318e-24	2.2672967408700607e-10	3.9862089898108667e-10	1.4637330179297534e-8
32800000	0.004999889604849542	1.4329534798523441e-50	-6.915667653489801e-19	8.015085765019183e-8	1.224373919562895e-16	4.522590474294049e-8	-5.67049507126977e-23	1.1620297558193318e-24	2.2672967408700607e-10	3.9862089898108667e-10	1.4637330179297534e-8
32900000	0.004999889604849542	1.4329534798523441e-50	-6.915667653489801e-19	8.015085765019183e-8	1.224373919562895e-16	4.522590474294049e-8	-5.670495042586244e-23	1.1620297558193318e-24	2.2672967408700607e-10	3.9862089898108667e-10	1.4637330179297534e-8
33000000	0.004999889604849542	1.432953479852344e-50	-6.915667653489801e-19	8.015085765019183e-8	1.224373919562895e-16	4.522590474294049e-8	-5.670495013902718e-23	1.1620297558193318e-24	2.2672967408700607e-10	3.9862089898108667e-10	1.4637330179297534e-8
33100000	0.004999889604849542	1.432953479852344e-50	-6.915667653489801e-19	8.015085765019183e-8	1.224373919562895e-16	4.522590474294049e-8	-5.670494985219193e-23	1.1620297558193318e-24	2.2672967408700607e-10	3.9862089898108667e-10	1.4637330179297534e-8
33200000	0.004999889604849542	1.432953479852344e-50	-6.915667653489801e-19	8.015085765019183e-8	1.224373919562895e-16	4.522590474294049e-8	-5.670494956535667e-23	1.1620297558193318e-24	2.2672967408700607e-10	3.9862089898108667e-10	1.4637330179297534e-8
33300000	0.004999889604849542	1.432953479852344e-50	-6.915667653489801e-19	8.015085765019183e-8	1.224373919562895e-16	4.522590474294049e-8	-5.670494927852141e-23	1.1620297558193318e-24	2.2672967408700607e-10	3.9862089898108667e-10	1.4637330179297534e-8
33400000	0.004999889604849542	1.432953479852344e-50	-6.915667653489801e-19	8.015085765019183e-8	1.224373919562895e-16	4.522590474294049e-8	-5.670494899168616e-23	1.1620297558193318e-24	2.2672967408700607e-10	3.9862089898108667e-10	1.4637330179297534e-8
33500000	0.004999889604849542	1.432953479852344e-50	-6.915667653489801e-19	8.015085765019183e-8	1.224373919562895e-16	4.522590474294049e-8	-5.67049487048509e-23	1.1620297558193318e-24	2.2672967408700607e-10	3.9862089898108667e-10	1.4637330179297534e-8
33600000	0.004999889604849542	1.432953479852344e-50	-6.915667653489801e-19	8.015085765019183e-8	1.224373919562895e-16	4.522590474294049e-8	-5.670494841801564e-23	1.1620297558193318e-24	2.2672967408700607e-10	3.9862089898108667e-10	1.4637330179297534e-8
33700000	0.004999889604849542	1.432953479852344e-50	-6.915667653489801e-19	8.015085765019183e-8	1.224373919562895e-16	4.522590474294049e-8	-5.670494813118039e-23	1.1620297558193318e-24	2.2672967408700607e-10	3.9862089898108667e-10	1.4637330179297534e-8
33800000	0.004999889604849542	1.432953479852344e-50	-6.915667653489801e-19	8.015085765019183e-8	1.224373919562895e-16	4.522590474294049e-8	-5.670494784434513e-23	1.1620297558193318e-24	2.2672967408700607e-10	3.9862089898108667e-10	1.4637330179297534e-8
33900000	0.004999889604849542	1.432953479852344e-50	-6.915667653489801e-19	8.015085765019183e-8	1.224373919562895e-16	4.522590474294049e-8	-5.670494755750987e-23	1.1620297558193318e-24	2.2672967408700607e-10	3.9862089898108667e-10	1.4637330179297534e-8
34000000	0.004999889604849542	1.432953479852344e-50	-6.915667653489801e-19	8.015085765019183e-8	1.224373919562895e-16	4.522590474294049e-8	-5.670494727067462e-23	1.1620297558193318e-24	2.2672967408700607e-10	3.9862089898108667e-10	1.4637330179297534e-8
34100000	0.004999889604849542	1.432953479852344e-50	-6.915667653489801e-19	8.015085765019183e-8	1.224373919562895e-16	4.522590474294049e-8	-5.670494698383936e-23	1.1620297558193318e-24	2.2672967408700607e-10	3.9862089898108667e-10	1.4637330179297534e-8
34200000	0.004999889604849542	1.432953479852344e-50	-6.915667653489801e-19	8.015085765019183e-8	1.224373919562895e-16	4.522590474294049e-8	-5.67049466970041e-23	1.1620297558193318e-24	2.2672967408700607e-10	3.9862089898108667e-10	1.4637330179297534e-8
34300000	0.004999889604849543	1.432953479852344e-50	-6.915667653489801e-19	8.015085765019183e-8	1.224373919562895e-16	4.522590474294049e-8	-5.670494641016885e-23	1.1620297558193318e-24	2.2672967408700607e-10	3.9862089898108667e-10	1.4637330179297534e-8
34400000	0.004999889604849543	1.432953479852344e-50	-6.915667653489801e-19	8.015085765019183e-8	1.224373919562895e-16	4.522590474294049e-8	-5.670494612333359e-23	1.1620297558193318e-24	2.2672967408700607e-10	3.9862089898108667e-10	1.4637330179297534e-8
34500000	0.004999889604849543	1.432953479852344e-50	-6.915667653489801e-19	8.015085765019183e-8	1.224373919562895e-16	4.522590474294049e-8	-5.670494583649833e-23	1.1620297558193318e-24	2.2672967408700607e-10	3.9862089898108667e-10	1.4637330179297534e-8
34600000	0.004999889604849543	1.432953479852344e-50	-6.915667653489801e-19	8.015085765019183e-8	1.224373919562895e-16	4.522590474294049e-8	-5.670494554966308e-23	1.1620297558193318e-24	2.2672967408700607e-10	3.9862089898108667e-10	1.4637330179297534e-8
34700000	0.004999889604849543	1.432953479852344e-50	-6.915667653489801e-19	8.015085765019183e-8	1.224373919562895e-16	4.522590474294049e-8	-5.670494526282782e-23	1.1620297558193318e-24	2.2672967408700607e-10	3.9862089898108667e-10	1.4637330179297534e-8
34800000	0.004999889604849543	1.432953479852344e-50	-6.915667653489801e-19	8.015085765019183e-8	1.224373919562895e-16	4.522590474294049e-8	-5.670494497599255e-23	1.1620297558193318e-24	2.2672967408700607e-10	3.9862089898108667e-10	1.4637330179297534e-8
34900000	0.004999889604849543	1.432953479852344e-50	-6.915667653489801e-19	8.015085765019183e-8	1.224373919562895e-16	4.522590474294049e-8	-5.67049446891573e-23	1.1620297558193318e-24	2.2672967408700607e-10	3.9862089898108667e-10	1.4637330179297534e-8
35000000	0.004999889604849543	1.432953479852344e-50	-6.915667653489801e-19	8.015085765019183e-8	1.224373919562895e-16	4.522590474294049e-8	-5.670494440232204e-23	1.1620297558193318e-24	2.2672967408700607e-10	3.9862089898108667e-10	1.4637330179297534e-8
35100000	0.004999889604849543	1.432953479852344e-50	-6.915667653489801e-19	8.015085765019183e-8	1.224373919562895e-16	4.522590474294049e-8	-5.670494411548678e-23	1.1620297558193318e-24	2.2672967408700607e-10	3.9862089898108667e-10	1.4637330179297534e-8
35200000	0.004999889604849543	1.432953479852344e-50	-6.915667653489801e-19	8.015085765019183e-8	1.224373919562895e-16	4.522590474294049e-8	-5.670494382865153e-23	1.1620297558193318e-24	2.2672967408700607e-10	3.9862089898108667e-10	1.4637330179297534e-8
35300000	0.004999889604849543	1.432953479852344e-50	-6.915667653489801e-19	8.015085765019183e-8	1.224373919562895e-16	4.522590474294049e-8	-5.670494354181627e-23	1.1620297558193318e-24	2.2672967408700607e-10	3.9862089898108667e-10	1.4637330179297534e-8
35400000	0.004999889604849543	1.432953479852344e-50	-6.915667653489801e-19	8.015085765019183e-8	1.224373919562895e-16	4.522590474294049e-8	-5.670494325498101e-23	1.1620297558193318e-24	2.2672967408700607e-10	3.9862089898108667e-10	1.4637330179297534e-8
35500000	0.004999889604849543	1.432953479852344e-50	-6.915667653489801e-19	8.015085765019183e-8	1.224373919562895e-16	4.522590474294049e-8	-5.670494296814576e-23	1.1620297558193318e-24	2.2672967408700607e-10	3.9862089898108667e-10	1.4637330179297534e-8
35600000	0.004999889604849543	1.432953479852344e-50	-6.915667653489801e-19	8.015085765019183e-8	1.224373919562895e-16	4.522590474294049e-8	-5.67049426813105e-23	1.1620297558193318e-24	2.2672967408700607e-10	3.9862089898108667e-10	1.4637330179297534e-8
35700000	0.004999889604849543	1.432953479852344e-50	-6.915667653489801e-19	8.015085765019183e-8	1.224373919562895e-16	4.522590474294049e-8	-5.670494239447524e-23	1.1620297558193318e-24	2.2672967408700607e-10	3.9862089898108667e-10	1.4637330179297534e-8
35800000	0.004999889604849543	1.432953479852344e-50	-6.915667653489801e-19	8.015085765019183e-8	1.224373919562895e-16	4.522590474294049e-8	-5.670494210763999e-23	1.1620297558193318e-24	2.2672967408700607e-10	3.9862089898108667e-10	1.4637330179297534e-8
35900000	0.004999889604849543	1.432953479852344e-50	-6.915667653489801e-19	8.015085765019183e-8	1.224373919562895e-16	4.522590474294049e-8	-5.670494182080473e-23	1.1620297558193318e-24	2.2672967408700607e-10	3.9862089898108667e-10	1.4637330179297534e-8
36000000	0.004999889604849543	1.432953479852344e-50	-6.915667653489801e-19	8.015085765019183e-8	1.224373919562895e-16	4.522590474294049e-8	-5.670494153396947e-23	1.1620297558193318e-24	2.2672967408700607e-10	3.9862089898108667e-10	1.4637330179297534e-8
36100000	0.004999889604849543	1.432953479852344e-50	-6.915667653489801e-19	8.015085765019183e-8	1.224373919562895e-16	4.522590474294049e-8	-5.670494124713422e-23	1.1620297558193318e-24	2.2672967408700607e-10	3.9862089898108667e-10	1.4637330179297534e-8
36200000	0.004999889604849543	1.432953479852344e-50	-6.915667653489801e-19	8.015085765019183e-8	1.224373919562895e-16	4.522590474294049e-8	-5.670494096029896e-23	1.1620297558193318e-24	2.2672967408700607e-10	3.9862089898108667e-10	1.4637330179297534e-8
36300000	0.004999889604849543	1.432953479852344e-50	-6.915667653489801e-19	8.015085765019183e-8	1.224373919562895e-16	4.522590474294049e-8	-5.67049406734637e-23	1.1620297558193318e-24	2.2672967408700607e-10	3.9862089898108667e-10	1.4637330179297534e-8
36400000	0.004999889604849543	1.432953479852344e-50	-6.915667653489801e-19	8.015085765019183e-8	1.224373919562895e-16	4.522590474294049e-8	-5.670494038662845e-23	1.1620297558193318e-24	2.2672967408700607e-10	3.9862089898108667e-10	1.4637330179297534e-8
36500000	0.004999889604849543	1.432953479852344e-50	-6.915667653489801e-19	8.015085765019183e-8	1.224373919562895e-16	4.522590474294049e-8	-5.670494009979319e-23	1.1620297558193318e-24	2.2672967408700607e-10	3.9862089898108667e-10	1.4637330179297534e-8
36600000	0.004999889604849543	1.432953479852344e-50	-6.915667653489801e-19	8.015085765019183e-8	1.224373919562895e-16	4.522590474294049e-8	-5.670493981295794e-23	1.1620297558193318e-24	2.2672967408700607e-10	3.9862089898108667e-10	1.4637330179297534e-8
36700000	0.004999889604849543	1.432953479852344e-50	-6.915667653489801e-19	8.015085765019183e-8	1.224373919562895e-16	4.522590474294049e-8	-5.670493952612267e-23	1.1620297558193318e-24	2.2672967408700607e-10	3.9862089898108667e-10	1.4637330179297534e-8
36800000	0.004999889604849543	1.432953479852344e-50	-6.915667653489801e-19	8.015085765019183e-8	1.224373919562895e-16	4.522590474294049e-8	-5.670493923928741e-23	1.1620297558193318e-24	2.2672967408700607e-10	3.9862089898108667e-10	1.4637330179297534e-8
36900000	0.004999889604849543	1.432953479852344e-50	-6.915667653489801e-19	8.015085765019183e-8	1.224373919562895e-16	4.522590474294049e-8	-5.670493895245215e-23	1.1620297558193318e-24	2.2672967408700607e-10	3.9862089898108667e-10	1.4637330179297534e-8
37000000	0.004999889604849543	1.432953479852344e-50	-6.915667653489801e-19	8.015085765019183e-8	1.224373919562895e-16	4.522590474294049e-8	-5.67049386656169e-23	1.1620297558193318e-24	2.2672967408700607e-10	3.9862089898108667e-10	1.4637330179297534e-8
37100000	0.004999889604849543	1.432953479852344e-50	-6.915667653489801e-19	8.015085765019183e-8	1.224373919562895e-16	4.522590474294049e-8	-5.670493837878164e-23	1.1620297558193318e-24	2.2672967408700607e-10	3.9862089898108667e-10	1.4637330179297534e-8
37200000	0.004999889604849543	1.432953479852344e-50	-6.915667653489801e-19	8.015085765019183e-8	1.224373919562895e-16	4.522590474294049e-8	-5.670493809194639e-23	1.1620297558193318e-24	2.2672967408700607e-10	3.9862089898108667e-10	1.4637330179297534e-8
37300000	0.004999889604849543	1.432953479852344e-50	-6.915667653489801e-19	8.015085765019183e-8	1.224373919562895e-16	4.522590474294049e-8	-5.670493780511113e-23	1.1620297558193318e-24	2.2672967408700607e-10	3.9862089898108667e-10	1.4637330179297534e-8
37400000	0.004999889604849543	1.432953479852344e-50	-6.915667653489801e-19	8.015085765019183e-8	1.224373919562895e-16	4.522590474294049e-8	-5.670493751827587e-23	1.1620297558193318e-24	2.2672967408700607e-10	3.9862089898108667e-10	1.4637330179297534e-8
37500000	0.004999889604849543	1.432953479852344e-50	-6.915667653489801e-19	8.015085765019183e-8	1.224373919562895e-16	4.522590474294049e-8	-5.670493723144062e-23	1.1620297558193318e-24	2.2672967408700607e-10	3.9862089898108667e-10	1.4637330179297534e-8
37600000	0.004999889604849543	1.432953479852344e-50	-6.915667653489801e-19	8.015085765019183e-8	1.224373919562895e-16	4.522590474294049e-8	-5.670493694460536e-23	1.1620297558193318e-24	2.2672967408700607e-10	3.9862089898108667e-10	1.4637330179297534e-8
37700000	0.004999889604849543	1.432953479852344e-50	-6.915667653489801e-19	8.015085765019183e-8	1.224373919562895e-16	4.522590474294049e-8	-5.67049366577701e-23	1.1620297558193318e-24	2.2672967408700607e-10	3.9862089898108667e-10	1.4637330179297534e-8
37800000	0.004999889604849543	1.432953479852344e-50	-6.915667653489801e-19	8.015085765019183e-8	1.224373919562895e-16	4.522590474294049e-8	-5.670493637093485e-23	1.1620297558193318e-24	2.2672967408700607e-10	3.9862089898108667e-10	1.4637330179297534e-8
37900000	0.004999889604849543	1.432953479852344e-50	-6.915667653489801e-19	8.015085765019183e-8	1.224373919562895e-16	4.522590474294049e-8	-5.670493608409959e-23	1.1620297558193318e-24	2.2672967408700607e-10	3.9862089898108667e-10	1.4637330179297534e-8
38000000	0.004999889604849543	1.432953479852344e-50	-6.915667653489801e-19	8.015085765019183e-8	1.224373919562895e-16	4.522590474294049e-8	-5.670493579726433e-23	1.1620297558193318e-24	2.2672967408700607e-10	3.9862089898108667e-10	1.4637330179297534e-8
38100000	0.004999889604849543	1.432953479852344e-50	-6.915667653489801e-19	8.015085765019183e-8	1.224373919562895e-16	4.522590474294049e-8	-5.670493551042908e-23	1.1620297558193318e-24	2.2672967408700607e-10	3.9862089898108667e-10	1.4637330179297534e-8
38200000	0.004999889604849543	1.432953479852344e-50	-6.915667653489801e-19	8.015085765019183e-8	1.224373919562895e-16	4.522590474294049e-8	-5.670493522359382e-23	1.1620297558193318e-24	2.2672967408700607e-10	3.9862089898108667e-10	1.4637330179297534e-8
38300000	0.004999889604849543	1.432953479852344e-50	-6.915667653489801e-19	8.015085765019183e-8	1.224373919562895e-16	4.522590474294049e-8	-5.670493493675856e-23	1.1620297558193318e-24	2.2672967408700607e-10	3.9862089898108667e-10	1.4637330179297534e-8
38400000	0.004999889604849543	1.432953479852344e-50	-6.915667653489801e-19	8.015085765019183e-8	1.224373919562895e-16	4.522590474294049e-8	-5.670493464992331e-23	1.1620297558193318e-24	2.2672967408700607e-10	3.9862089898108667e-10	1.4637330179297534e-8
38500000	0.004999889604849543	1.432953479852344e-50	-6.915667653489801e-19	8.015085765019183e-8	1.224373919562895e-16	4.522590474294049e-8	-5.670493436308805e-23	1.1620297558193318e-24	2.2672967408700607e-10	3.9862089898108667e-10	1.4637330179297534e-8
38600000	0.004999889604849543	1.432953479852344e-50	-6.915667653489801e-19	8.015085765019183e-8	1.224373919562895e-16	4.522590474294049e-8	-5.670493407625279e-23	1.1620297558193318e-24	2.2672967408700607e-10	3.9862089898108667e-10	1.4637330179297534e-8
38700000	0.004999889604849543	1.432953479852344e-50	-6.915667653489801e-19	8.015085765019183e-8	1.224373919562895e-16	4.522590474294049e-8	-5.670493378941753e-23	1.1620297558193318e-24	2.2672967408700607e-10	3.9862089898108667e-10	1.4637330179297534e-8
38800000	0.004999889604849543	1.432953479852344e-50	-6.915667653489801e-19	8.015085765019183e-8	1.224373919562895e-16	4.522590474294049e-8	-5.670493350258227e-23	1.1620297558193318e-24	2.2672967408700607e-10	3.9862089898108667e-10	1.4637330179297534e-8
38900000	0.004999889604849543	1.432953479852344e-50	-6.915667653489801e-19	8.015085765019183e-8	1.224373919562895e-16	4.522590474294049e-8	-5.670493321574701e-23	1.1620297558193318e-24	2.2672967408700607e-10	3.9862089898108667e-10	1.4637330179297534e-8
39000000	0.004999889604849543	1.432953479852344e-50	-6.915667653489801e-19	8.015085765019183e-8	1.224373919562895e-16	4.522590474294049e-8	-5.670493292891176e-23	1.1620297558193318e-24	2.2672967408700607e-10	3.9862089898108667e-10	1.4637330179297534e-8
39100000	0.004999889604849543	1.432953479852344e-50	-6.915667653489801e-19	8.015085765019183e-8	1.224373919562895e-16	4.522590474294049e-8	-5.67049326420765e-23	1.1620297558193318e-24	2.2672967408700607e-10	3.9862089898108667e-10	1.4637330179297534e-8
39200000	0.004999889604849543	1.432953479852344e-50	-6.915667653489801e-19	8.015085765019183e-8	1.224373919562895e-16	4.522590474294049e-8	-5.670493235524124e-23	1.1620297558193318e-24	2.2672967408700607e-10	3.9862089898108667e-10	1.4637330179297534e-8
39300000	0.004999889604849543	1.432953479852344e-50	-6.915667653489801e-19	8.015085765019183e-8	1.224373919562895e-16	4.522590474294049e-8	-5.670493206840599e-23	1.1620297558193318e-24	2.2672967408700607e-10	3.9862089898108667e-10	1.4637330179297534e-8
39400000	0.004999889604849543	1.432953479852344e-50	-6.915667653489801e-19	8.015085765019183e-8	1.224373919562895e-16	4.522590474294049e-8	-5.670493178157073e-23	1.1620297558193318e-24	2.2672967408700607e-10	3.9862089898108667e-10	1.4637330179297534e-8
39500000	0.004999889604849543	1.432953479852344e-50	-6.915667653489801e-19	8.015085765019183e-8	1.224373919562895e-16	4.522590474294049e-8	-5.670493149473547e-23	1.1620297558193318e-24	2.2672967408700607e-10	3.9862089898108667e-10	1.4637330179297534e-8
39600000	0.004999889604849543	1.432953479852344e-50	-6.915667653489801e-19	8.015085765019183e-8	1.224373919562895e-16	4.522590474294049e-8	-5.670493120790022e-23	1.1620297558193318e-24	2.2672967408700607e-10	3.9862089898108667e-10	1.4637330179297534e-8
39700000	0.004999889604849543	1.432953479852344e-50	-6.915667653489801e-19	8.015085765019183e-8	1.224373919562895e-16	4.522590474294049e-8	-5.670493092106496e-23	1.1620297558193318e-24	2.2672967408700607e-10	3.9862089898108667e-10	1.4637330179297534e-8
39800000	0.004999889604849543	1.432953479852344e-50	-6.915667653489801e-19	8.015085765019183e-8	1.224373919562895e-16	4.522590474294049e-8	-5.67049306342297e-23	1.1620297558193318e-24	2.2672967408700607e-10	3.9862089898108667e-10	1.4637330179297534e-8
39900000	0.004999889604849543	1.432953479852344e-50	-6.915667653489801e-19	8.015085765019183e-8	1.224373919562895e-16	4.522590474294049e-8	-5.670493034739445e-23	1.1620297558193318e-24	2.2672967408700607e-10	3.9862089898108667e-10	1.4637330179297534e-8
40000000	0.004999889604849543	1.4329534798523437e-50	-6.915667653489801e-19	8.015085765019183e-8	1.224373919562895e-16	4.522590474294049e-8	-5.670493006055919e-23	1.1620297558193318e-24	2.2672967408700607e-10	3.9862089898108667e-10	1.4637330179297534e-8
40100000	0.004999889604849543	1.4329534798523437e-50	-6.915667653489801e-19	8.015085765019183e-8	1.224373919562895e-16	4.522590474294049e-8	-5.670492977372393e-23	1.1620297558193318e-24	2.2672967408700607e-10	3.9862089898108667e-10	1.4637330179297534e-8
40200000	0.004999889604849543	1.4329534798523437e-50	-6.915667653489801e-19	8.015085765019183e-8	1.224373919562895e-16	4.522590474294049e-8	-5.670492948688868e-23	1.1620297558193318e-24	2.2672967408700607e-10	3.9862089898108667e-10	1.4637330179297534e-8
40300000	0.004999889604849543	1.4329534798523437e-50	-6.915667653489801e-19	8.015085765019183e-8	1.224373919562895e-16	4.522590474294049e-8	-5.670492920005342e-23	1.1620297558193318e-24	2.2672967408700607e-10	3.9862089898108667e-10	1.4637330179297534e-8
40400000	0.004999889604849543	1.4329534798523437e-50	-6.915667653489801e-19	8.015085765019183e-8	1.224373919562895e-16	4.522590474294049e-8	-5.670492891321817e-23	1.1620297558193318e-24	2.2672967408700607e-10	3.9862089898108667e-10	1.4637330179297534e-8
40500000	0.004999889604849543	1.4329534798523437e-50	-6.915667653489801e-19	8.015085765019183e-8	1.224373919562895e-16	4.522590474294049e-8	-5.670492862638291e-23	1.1620297558193318e-24	2.2672967408700607e-10	3.9862089898108667e-10	1.4637330179297534e-8
40600000	0.004999889604849543	1.4329534798523437e-50	-6.915667653489801e-19	8.015085765019183e-8	1.224373919562895e-16	4.522590474294049e-8	-5.670492833954765e-23	1.1620297558193318e-24	2.2672967408700607e-10	3.9862089898108667e-10	1.4637330179297534e-8
40700000	0.004999889604849543	1.4329534798523437e-50	-6.915667653489801e-19	8.015085765019183e-8	1.224373919562895e-16	4.522590474294049e-8	-5.67049280527124e-23	1.1620297558193318e-24	2.2672967408700607e-10	3.9862089898108667e-10	1.4637330179297534e-8
40800000	0.004999889604849543	1.4329534798523437e-50	-6.915667653489801e-19	8.015085765019183e-8	1.224373919562895e-16	4.522590474294049e-8	-5.670492776587713e-23	1.1620297558193318e-24	2.2672967408700607e-10	3.9862089898108667e-10	1.4637330179297534e-8
40900000	0.004999889604849543	1.4329534798523437e-50	-6.915667653489801e-19	8.015085765019183e-8	1.224373919562895e-16	4.522590474294049e-8	-5.670492747904187e-23	1.1620297558193318e-24	2.2672967408700607e-10	3.9862089898108667e-10	1.4637330179297534e-8
41000000	0.004999889604849543	1.4329534798523437e-50	-6.915667653489801e-19	8.015085765019183e-8	1.224373919562895e-16	4.522590474294049e-8	-5.670492719220661e-23	1.1620297558193318e-24	2.2672967408700607e-10	3.9862089898108667e-10	1.4637330179297534e-8
41100000	0.004999889604849543	1.4329534798523437e-50	-6.915667653489801e-19	8.015085765019183e-8	1.224373919562895e-16	4.522590474294049e-8	-5.670492690537136e-23	1.1620297558193318e-24	2.2672967408700607e-10	3.9862089898108667e-10	1.4637330179297534e-8
41200000	0.004999889604849543	1.4329534798523437e-50	-6.915667653489801e-19	8.015085765019183e-8	1.224373919562895e-16	4.522590474294049e-8	-5.67049266185361e-23	1.1620297558193318e-24	2.2672967408700607e-10	3.9862089898108667e-10	1.4637330179297534e-8
41300000	0.004999889604849542	1.4329534798523437e-50	-6.915667653489801e-19	8.015085765019183e-8	1.224373919562895e-16	4.522590474294049e-8	-5.670492633170084e-23	1.1620297558193318e-24	2.2672967408700607e-10	3.9862089898108667e-10	1.4637330179297534e-8
41400000	0.004999889604849542	1.4329534798523437e-50	-6.915667653489801e-19	8.015085765019183e-8	1.224373919562895e-16	4.522590474294049e-8	-5.670492604486559e-23	1.1620297558193318e-24	2.2672967408700607e-10	3.9862089898108667e-10	1.4637330179297534e-8
41500000	0.004999889604849542	1.4329534798523437e-50	-6.915667653489801e-19	8.015085765019183e-8	1.224373919562895e-16	4.522590474294049e-8	-5.670492575803033e-23	1.1620297558193318e-24	2.2672967408700607e-10	3.9862089898108667e-10	1.4637330179297534e-8
41600000	0.004999889604849542	1.4329534798523437e-50	-6.915667653489801e-19	8.015085765019183e-8	1.224373919562895e-16	4.522590474294049e-8	-5.670492547119508e-23	1.1620297558193318e-24	2.2672967408700607e-10	3.9862089898108667e-10	1.4637330179297534e-8
41700000	0.004999889604849542	1.4329534798523437e-50	-6.915667653489801e-19	8.015085765019183e-8	1.224373919562895e-16	4.522590474294049e-8	-5.670492518435982e-23	1.1620297558193318e-24	2.2672967408700607e-10	3.9862089898108667e-10	1.4637330179297534e-8
41800000	0.004999889604849542	1.4329534798523437e-50	-6.915667653489801e-19	8.015085765019182e-8	1.224373919562895e-16	4.522590474294049e-8	-5.670492489752456e-23	1.1620297558193318e-24	2.2672967408700607e-10	3.9862089898108667e-10	1.4637330179297534e-8
41900000	0.004999889604849542	1.4329534798523437e-50	-6.915667653489801e-19	8.015085765019182e-8	1.224373919562895e-16	4.522590474294049e-8	-5.67049246106893e-23	1.1620297558193318e-24	2.2672967408700607e-10	3.9862089898108667e-10	1.4637330179297532e-8
42000000	0.004999889604849542	1.4329534798523437e-50	-6.915667653489801e-19	8.015085765019182e-8	1.224373919562895e-16	4.522590474294049e-8	-5.670492432385405e-23	1.1620297558193318e-24	2.2672967408700604e-10	3.9862089898108667e-10	1.4637330179297532e-8
42100000	0.004999889604849542	1.4329534798523437e-50	-6.915667653489801e-19	8.015085765019182e-8	1.224373919562895e-16	4.522590474294049e-8	-5.670492403701879e-23	1.1620297558193318e-24	2.2672967408700604e-10	3.9862089898108667e-10	1.4637330179297532e-8
42200000	0.004999889604849542	1.4329534798523437e-50	-6.915667653489801e-19	8.015085765019182e-8	1.224373919562895e-16	4.522590474294049e-8	-5.670492375018354e-23	1.1620297558193318e-24	2.2672967408700604e-10	3.9862089898108667e-10	1.4637330179297532e-8
42300000	0.004999889604849542	1.4329534798523437e-50	-6.915667653489801e-19	8.015085765019182e-8	1.224373919562895e-16	4.522590474294049e-8	-5.670492346334828e-23	1.1620297558193318e-24	2.2672967408700604e-10	3.9862089898108667e-10	1.4637330179297532e-8
42400000	0.004999889604849542	1.4329534798523437e-50	-6.915667653489801e-19	8.015085765019182e-8	1.224373919562895e-16	4.522590474294049e-8	-5.670492317651302e-23	1.1620297558193318e-24	2.2672967408700604e-10	3.9862089898108667e-10	1.4637330179297532e-8
42500000	0.004999889604849542	1.4329534798523437e-50	-6.915667653489801e-19	8.015085765019182e-8	1.2243739195628948e-16	4.522590474294049e-8	-5.670492288967777e-23	1.1620297558193318e-24	2.2672967408700604e-10	3.9862089898108667e-10	1.4637330179297532e-8
42600000	0.004999889604849542	1.4329534798523437e-50	-6.915667653489801e-19	8.015085765019182e-8	1.2243739195628948e-16	4.522590474294049e-8	-5.670492260284251e-23	1.1620297558193318e-24	2.2672967408700604e-10	3.9862089898108667e-10	1.4637330179297532e-8
42700000	0.004999889604849542	1.4329534798523437e-50	-6.915667653489801e-19	8.015085765019182e-8	1.2243739195628948e-16	4.522590474294049e-8	-5.670492231600725e-23	1.1620297558193318e-24	2.2672967408700604e-10	3.9862089898108667e-10	1.4637330179297532e-8
42800000	0.004999889604849542	1.4329534798523437e-50	-6.915667653489801e-19	8.015085765019182e-8	1.2243739195628948e-16	4.522590474294049e-8	-5.670492202917199e-23	1.1620297558193318e-24	2.2672967408700604e-10	3.9862089898108667e-10	1.4637330179297532e-8
42900000	0.004999889604849542	1.4329534798523437e-50	-6.915667653489801e-19	8.015085765019182e-8	1.2243739195628948e-16	4.522590474294049e-8	-5.670492174233673e-23	1.1620297558193318e-24	2.2672967408700604e-10	3.9862089898108667e-10	1.4637330179297532e-8
43000000	0.004999889604849542	1.4329534798523437e-50	-6.915667653489801e-19	8.015085765019182e-8	1.2243739195628948e-16	4.522590474294049e-8	-5.670492145550147e-23	1.1620297558193318e-24	2.2672967408700604e-10	3.9862089898108667e-10	1.4637330179297532e-8
43100000	0.004999889604849542	1.4329534798523437e-50	-6.915667653489801e-19	8.015085765019182e-8	1.2243739195628948e-16	4.522590474294049e-8	-5.670492116866622e-23	1.1620297558193318e-24	2.2672967408700604e-10	3.9862089898108667e-10	1.4637330179297532e-8
43200000	0.004999889604849542	1.4329534798523437e-50	-6.915667653489801e-19	8.015085765019182e-8	1.2243739195628948e-16	4.522590474294049e-8	-5.670492088183096e-23	1.1620297558193318e-24	2.2672967408700604e-10	3.9862089898108667e-10	1.4637330179297532e-8
43300000	0.004999889604849542	1.4329534798523437e-50	-6.915667653489801e-19	8.015085765019182e-8	1.2243739195628948e-16	4.522590474294049e-8	-5.67049205949957e-23	1.1620297558193318e-24	2.2672967408700604e-10	3.9862089898108667e-10	1.4637330179297532e-8
43400000	0.004999889604849542	1.4329534798523437e-50	-6.915667653489801e-19	8.015085765019182e-8	1.2243739195628948e-16	4.522590474294049e-8	-5.670492030816045e-23	1.1620297558193318e-24	2.2672967408700604e-10	3.9862089898108667e-10	1.4637330179297532e-8
43500000	0.004999889604849542	1.4329534798523437e-50	-6.915667653489801e-19	8.015085765019182e-8	1.2243739195628948e-16	4.522590474294049e-8	-5.670492002132519e-23	1.1620297558193318e-24	2.2672967408700604e-10	3.9862089898108667e-10	1.4637330179297532e-8
43600000	0.004999889604849542	1.4329534798523437e-50	-6.915667653489801e-19	8.015085765019182e-8	1.2243739195628948e-16	4.522590474294049e-8	-5.670491973448993e-23	1.1620297558193318e-24	2.2672967408700604e-10	3.9862089898108667e-10	1.4637330179297532e-8
43700000	0.004999889604849542	1.4329534798523437e-50	-6.915667653489801e-19	8.015085765019182e-8	1.2243739195628948e-16	4.522590474294049e-8	-5.670491944765468e-23	1.1620297558193318e-24	2.2672967408700604e-10	3.9862089898108667e-10	1.4637330179297532e-8
43800000	0.004999889604849542	1.4329534798523437e-50	-6.915667653489801e-19	8.015085765019182e-8	1.2243739195628948e-16	4.522590474294049e-8	-5.670491916081942e-23	1.1620297558193318e-24	2.2672967408700604e-10	3.9862089898108667e-10	1.4637330179297532e-8
43900000	0.004999889604849542	1.4329534798523434e-50	-6.915667653489801e-19	8.015085765019182e-8	1.2243739195628948e-16	4.522590474294049e-8	-5.670491887398416e-23	1.1620297558193318e-24	2.2672967408700604e-10	3.9862089898108667e-10	1.4637330179297532e-8
44000000	0.004999889604849542	1.4329534798523434e-50	-6.915667653489801e-19	8.015085765019182e-8	1.2243739195628948e-16	4.522590474294049e-8	-5.670491858714891e-23	1.1620297558193318e-24	2.2672967408700604e-10	3.9862089898108667e-10	1.4637330179297532e-8
44100000	0.004999889604849542	1.4329534798523434e-50	-6.915667653489801e-19	8.015085765019182e-8	1.2243739195628948e-16	4.522590474294049e-8	-5.670491830031365e-23	1.1620297558193318e-24	2.2672967408700604e-10	3.9862089898108667e-10	1.4637330179297532e-8
44200000	0.004999889604849542	1.4329534798523434e-50	-6.915667653489801e-19	8.015085765019182e-8	1.2243739195628948e-16	4.522590474294049e-8	-5.67049180134784e-23	1.1620297558193318e-24	2.2672967408700604e-10	3.9862089898108667e-10	1.4637330179297532e-8
44300000	0.004999889604849542	1.4329534798523434e-50	-6.915667653489801e-19	8.015085765019182e-8	1.2243739195628948e-16	4.522590474294049e-8	-5.670491772664314e-23	1.1620297558193318e-24	2.2672967408700604e-10	3.9862089898108667e-10	1.4637330179297532e-8
44400000	0.0049998896048495415	1.4329534798523434e-50	-6.915667653489801e-19	8.015085765019182e-8	1.2243739195628948e-16	4.522590474294049e-8	-5.670491743980788e-23	1.1620297558193318e-24	2.2672967408700604e-10	3.9862089898108667e-10	1.4637330179297532e-8
44500000	0.0049998896048495415	1.4329534798523434e-50	-6.915667653489801e-19	8.015085765019182e-8	1.2243739195628948e-16	4.522590474294049e-8	-5.670491715297262e-23	1.1620297558193318e-24	2.2672967408700604e-10	3.9862089898108667e-10	1.4637330179297532e-8
44600000	0.0049998896048495415	1.4329534798523434e-50	-6.915667653489801e-19	8.015085765019182e-8	1.2243739195628948e-16	4.522590474294049e-8	-5.670491686613737e-23	1.1620297558193318e-24	2.2672967408700604e-10	3.9862089898108667e-10	1.4637330179297532e-8
44700000	0.0049998896048495415	1.4329534798523434e-50	-6.915667653489801e-19	8.015085765019182e-8	1.2243739195628948e-16	4.522590474294049e-8	-5.670491657930211e-23	1.1620297558193318e-24	2.2672967408700604e-10	3.9862089898108667e-10	1.4637330179297532e-8
44800000	0.0049998896048495415	1.4329534798523434e-50	-6.915667653489801e-19	8.015085765019182e-8	1.2243739195628948e-16	4.522590474294049e-8	-5.670491629246684e-23	1.1620297558193318e-24	2.2672967408700604e-10	3.9862089898108667e-10	1.4637330179297532e-8
44900000	0.0049998896048495415	1.4329534798523434e-50	-6.915667653489801e-19	8.015085765019182e-8	1.2243739195628948e-16	4.522590474294049e-8	-5.670491600563159e-23	1.1620297558193318e-24	2.2672967408700604e-10	3.9862089898108667e-10	1.4637330179297532e-8
45000000	0.0049998896048495415	1.4329534798523434e-50	-6.915667653489801e-19	8.015085765019182e-8	1.2243739195628948e-16	4.522590474294049e-8	-5.670491571879633e-23	1.1620297558193318e-24	2.2672967408700604e-10	3.9862089898108667e-10	1.4637330179297532e-8
45100000	0.0049998896048495415	1.4329534798523434e-50	-6.915667653489801e-19	8.015085765019182e-8	1.2243739195628948e-16	4.522590474294049e-8	-5.670491543196107e-23	1.1620297558193318e-24	2.2672967408700604e-10	3.9862089898108667e-10	1.4637330179297532e-8
45200000	0.0049998896048495415	1.4329534798523434e-50	-6.915667653489801e-19	8.015085765019182e-8	1.2243739195628948e-16	4.522590474294049e-8	-5.670491514512582e-23	1.1620297558193318e-24	2.2672967408700604e-10	3.9862089898108667e-10	1.4637330179297532e-8
45300000	0.0049998896048495415	1.4329534798523434e-50	-6.915667653489801e-19	8.015085765019182e-8	1.2243739195628948e-16	4.522590474294049e-8	-5.670491485829056e-23	1.1620297558193318e-24	2.2672967408700604e-10	3.9862089898108667e-10	1.4637330179297532e-8
45400000	0.0049998896048495415	1.4329534798523434e-50	-6.915667653489801e-19	8.015085765019182e-8	1.2243739195628948e-16	4.522590474294049e-8	-5.67049145714553e-23	1.1620297558193318e-24	2.2672967408700604e-10	3.9862089898108667e-10	1.4637330179297532e-8
45500000	0.0049998896048495415	1.4329534798523434e-50	-6.915667653489801e-19	8.015085765019182e-8	1.2243739195628948e-16	4.522590474294049e-8	-5.670491428462005e-23	1.1620297558193318e-24	2.2672967408700604e-10	3.9862089898108667e-10	1.4637330179297532e-8
45600000	0.0049998896048495415	1.4329534798523434e-50	-6.915667653489801e-19	8.015085765019182e-8	1.2243739195628948e-16	4.522590474294049e-8	-5.670491399778479e-23	1.1620297558193318e-24	2.2672967408700604e-10	3.9862089898108667e-10	1.4637330179297532e-8
45700000	0.0049998896048495415	1.4329534798523434e-50	-6.915667653489801e-19	8.015085765019182e-8	1.2243739195628948e-16	4.522590474294049e-8	-5.670491371094954e-23	1.1620297558193318e-24	2.2672967408700604e-10	3.9862089898108667e-10	1.4637330179297532e-8
45800000	0.0049998896048495415	1.4329534798523434e-50	-6.915667653489801e-19	8.015085765019182e-8	1.2243739195628948e-16	4.522590474294049e-8	-5.670491342411428e-23	1.1620297558193318e-24	2.2672967408700604e-10	3.9862089898108667e-10	1.4637330179297532e-8
45900000	0.0049998896048495415	1.4329534798523434e-50	-6.915667653489801e-19	8.015085765019182e-8	1.2243739195628948e-16	4.522590474294049e-8	-5.670491313727902e-23	1.1620297558193318e-24	2.2672967408700604e-10	3.9862089898108667e-10	1.4637330179297532e-8
46000000	0.0049998896048495415	1.4329534798523434e-50	-6.915667653489801e-19	8.015085765019182e-8	1.2243739195628948e-16	4.522590474294049e-8	-5.670491285044377e-23	1.1620297558193318e-24	2.2672967408700604e-10	3.9862089898108667e-10	1.4637330179297532e-8
46100000	0.0049998896048495415	1.4329534798523434e-50	-6.915667653489801e-19	8.015085765019182e-8	1.2243739195628948e-16	4.522590474294049e-8	-5.670491256360851e-23	1.1620297558193318e-24	2.2672967408700604e-10	3.9862089898108667e-10	1.4637330179297532e-8
46200000	0.0049998896048495415	1.4329534798523434e-50	-6.915667653489801e-19	8.015085765019182e-8	1.2243739195628948e-16	4.522590474294049e-8	-5.670491227677325e-23	1.1620297558193318e-24	2.2672967408700604e-10	3.9862089898108667e-10	1.4637330179297532e-8
46300000	0.0049998896048495415	1.4329534798523434e-50	-6.915667653489801e-19	8.015085765019182e-8	1.2243739195628948e-16	4.522590474294049e-8	-5.6704911989938e-23	1.1620297558193318e-24	2.2672967408700604e-10	3.9862089898108667e-10	1.4637330179297532e-8
46400000	0.0049998896048495415	1.4329534798523434e-50	-6.915667653489801e-19	8.015085765019182e-8	1.2243739195628948e-16	4.522590474294049e-8	-5.670491170310274e-23	1.1620297558193318e-24	2.2672967408700604e-10	3.9862089898108667e-10	1.4637330179297532e-8
46500000	0.0049998896048495415	1.4329534798523434e-50	-6.915667653489801e-19	8.015085765019182e-8	1.2243739195628948e-16	4.522590474294049e-8	-5.670491141626748e-23	1.1620297558193318e-24	2.2672967408700604e-10	3.9862089898108667e-10	1.4637330179297532e-8
46600000	0.0049998896048495415	1.4329534798523434e-50	-6.915667653489801e-19	8.015085765019182e-8	1.2243739195628948e-16	4.522590474294049e-8	-5.670491112943223e-23	1.1620297558193318e-24	2.2672967408700604e-10	3.9862089898108667e-10	1.4637330179297532e-8
46700000	0.0049998896048495415	1.4329534798523434e-50	-6.915667653489801e-19	8.015085765019182e-8	1.2243739195628948e-16	4.522590474294049e-8	-5.670491084259696e-23	1.1620297558193318e-24	2.2672967408700604e-10	3.9862089898108667e-10	1.4637330179297532e-8
46800000	0.0049998896048495415	1.4329534798523434e-50	-6.915667653489801e-19	8.015085765019182e-8	1.2243739195628948e-16	4.522590474294049e-8	-5.67049105557617e-23	1.1620297558193318e-24	2.2672967408700604e-10	3.9862089898108667e-10	1.4637330179297532e-8
46900000	0.0049998896048495415	1.4329534798523434e-50	-6.915667653489801e-19	8.015085765019182e-8	1.2243739195628948e-16	4.522590474294049e-8	-5.670491026892645e-23	1.1620297558193318e-24	2.2672967408700604e-10	3.9862089898108667e-10	1.4637330179297532e-8
47000000	0.0049998896048495415	1.4329534798523434e-50	-6.915667653489801e-19	8.015085765019182e-8	1.2243739195628948e-16	4.522590474294049e-8	-5.670490998209119e-23	1.1620297558193318e-24	2.2672967408700604e-10	3.9862089898108667e-10	1.4637330179297532e-8
47100000	0.0049998896048495415	1.4329534798523434e-50	-6.915667653489801e-19	8.015085765019182e-8	1.2243739195628948e-16	4.522590474294049e-8	-5.670490969525593e-23	1.1620297558193318e-24	2.2672967408700604e-10	3.9862089898108667e-10	1.4637330179297532e-8
47200000	0.0049998896048495415	1.4329534798523434e-50	-6.915667653489801e-19	8.015085765019182e-8	1.2243739195628948e-16	4.522590474294049e-8	-5.670490940842068e-23	1.1620297558193318e-24	2.2672967408700604e-10	3.9862089898108667e-10	1.4637330179297532e-8
47300000	0.0049998896048495415	1.4329534798523434e-50	-6.915667653489801e-19	8.015085765019182e-8	1.2243739195628948e-16	4.522590474294049e-8	-5.670490912158542e-23	1.1620297558193318e-24	2.2672967408700604e-10	3.9862089898108667e-10	1.4637330179297532e-8
47400000	0.0049998896048495415	1.4329534798523434e-50	-6.915667653489801e-19	8.015085765019182e-8	1.2243739195628948e-16	4.522590474294049e-8	-5.670490883475016e-23	1.1620297558193318e-24	2.2672967408700604e-10	3.9862089898108667e-10	1.4637330179297532e-8
47500000	0.0049998896048495415	1.4329534798523434e-50	-6.915667653489801e-19	8.015085765019182e-8	1.2243739195628948e-16	4.522590474294049e-8	-5.670490854791491e-23	1.1620297558193318e-24	2.2672967408700604e-10	3.9862089898108667e-10	1.4637330179297532e-8
47600000	0.0049998896048495415	1.4329534798523434e-50	-6.915667653489801e-19	8.015085765019182e-8	1.2243739195628948e-16	4.522590474294049e-8	-5.670490826107965e-23	1.1620297558193318e-24	2.2672967408700604e-10	3.9862089898108667e-10	1.4637330179297532e-8
47700000	0.0049998896048495415	1.4329534798523434e-50	-6.915667653489801e-19	8.015085765019182e-8	1.2243739195628948e-16	4.522590474294049e-8	-5.670490797424439e-23	1.1620297558193318e-24	2.2672967408700604e-10	3.9862089898108667e-10	1.4637330179297532e-8
47800000	0.0049998896048495415	1.4329534798523434e-50	-6.915667653489801e-19	8.015085765019182e-8	1.2243739195628948e-16	4.522590474294049e-8	-5.670490768740914e-23	1.1620297558193318e-24	2.2672967408700604e-10	3.9862089898108667e-10	1.4637330179297532e-8
47900000	0.0049998896048495415	1.4329534798523434e-50	-6.915667653489801e-19	8.015085765019182e-8	1.2243739195628948e-16	4.522590474294049e-8	-5.670490740057388e-23	1.1620297558193318e-24	2.2672967408700604e-10	3.9862089898108667e-10	1.4637330179297532e-8
48000000	0.0049998896048495415	1.4329534798523434e-50	-6.915667653489801e-19	8.015085765019182e-8	1.2243739195628948e-16	4.522590474294049e-8	-5.670490711373862e-23	1.1620297558193318e-24	2.2672967408700604e-10	3.9862089898108667e-10	1.4637330179297532e-8
48100000	0.0049998896048495415	1.4329534798523434e-50	-6.915667653489801e-19	8.015085765019182e-8	1.2243739195628948e-16	4.522590474294049e-8	-5.670490682690337e-23	1.1620297558193318e-24	2.2672967408700604e-10	3.9862089898108667e-10	1.4637330179297532e-8
48200000	0.0049998896048495415	1.4329534798523434e-50	-6.915667653489801e-19	8.015085765019182e-8	1.2243739195628948e-16	4.522590474294049e-8	-5.670490654006811e-23	1.1620297558193318e-24	2.2672967408700604e-10	3.9862089898108667e-10	1.4637330179297532e-8
48300000	0.0049998896048495415	1.4329534798523434e-50	-6.915667653489801e-19	8.015085765019182e-8	1.2243739195628948e-16	4.522590474294049e-8	-5.670490625323285e-23	1.1620297558193318e-24	2.2672967408700604e-10	3.9862089898108667e-10	1.4637330179297532e-8
48400000	0.0049998896048495415	1.4329534798523434e-50	-6.915667653489801e-19	8.015085765019182e-8	1.2243739195628948e-16	4.522590474294049e-8	-5.67049059663976e-23	1.1620297558193318e-24	2.2672967408700604e-10	3.9862089898108667e-10	1.4637330179297532e-8
48500000	0.0049998896048495415	1.4329534798523434e-50	-6.915667653489801e-19	8.015085765019182e-8	1.2243739195628948e-16	4.522590474294049e-8	-5.670490567956234e-23	1.1620297558193318e-24	2.2672967408700604e-10	3.9862089898108667e-10	1.4637330179297532e-8
48600000	0.0049998896048495415	1.4329534798523434e-50	-6.915667653489801e-19	8.015085765019182e-8	1.2243739195628948e-16	4.522590474294049e-8	-5.670490539272708e-23	1.1620297558193318e-24	2.2672967408700604e-10	3.9862089898108667e-10	1.4637330179297532e-8
48700000	0.0049998896048495415	1.4329534798523434e-50	-6.915667653489801e-19	8.015085765019182e-8	1.2243739195628948e-16	4.522590474294049e-8	-5.670490510589182e-23	1.1620297558193318e-24	2.2672967408700604e-10	3.9862089898108667e-10	1.4637330179297532e-8
48800000	0.0049998896048495415	1.4329534798523434e-50	-6.915667653489801e-19	8.015085765019182e-8	1.2243739195628948e-16	4.522590474294049e-8	-5.670490481905656e-23	1.1620297558193318e-24	2.2672967408700604e-10	3.9862089898108667e-10	1.4637330179297532e-8
48900000	0.0049998896048495415	1.4329534798523434e-50	-6.915667653489801e-19	8.015085765019182e-8	1.2243739195628948e-16	4.522590474294049e-8	-5.67049045322213e-23	1.1620297558193318e-24	2.2672967408700604e-10	3.9862089898108667e-10	1.4637330179297532e-8
49000000	0.0049998896048495415	1.4329534798523434e-50	-6.915667653489801e-19	8.015085765019182e-8	1.2243739195628948e-16	4.522590474294049e-8	-5.670490424538605e-23	1.1620297558193318e-24	2.2672967408700604e-10	3.9862089898108667e-10	1.4637330179297532e-8
49100000	0.0049998896048495415	1.4329534798523434e-50	-6.915667653489801e-19	8.015085765019182e-8	1.2243739195628948e-16	4.522590474294049e-8	-5.670490395855079e-23	1.1620297558193318e-24	2.2672967408700604e-10	3.9862089898108667e-10	1.4637330179297532e-8
49200000	0.0049998896048495415	1.4329534798523434e-50	-6.915667653489801e-19	8.015085765019182e-8	1.2243739195628948e-16	4.522590474294049e-8	-5.670490367171553e-23	1.1620297558193318e-24	2.2672967408700604e-10	3.9862089898108667e-10	1.4637330179297532e-8
49300000	0.0049998896048495415	1.4329534798523434e-50	-6.915667653489801e-19	8.015085765019182e-8	1.2243739195628948e-16	4.522590474294049e-8	-5.670490338488028e-23	1.1620297558193318e-24	2.2672967408700604e-10	3.9862089898108667e-10	1.4637330179297532e-8
49400000	0.0049998896048495415	1.4329534798523434e-50	-6.915667653489801e-19	8.015085765019182e-8	1.2243739195628948e-16	4.522590474294049e-8	-5.670490309804502e-23	1.1620297558193318e-24	2.2672967408700604e-10	3.9862089898108667e-10	1.4637330179297532e-8
49500000	0.0049998896048495415	1.4329534798523434e-50	-6.915667653489801e-19	8.015085765019182e-8	1.2243739195628948e-16	4.522590474294049e-8	-5.670490281120976e-23	1.1620297558193318e-24	2.2672967408700604e-10	3.9862089898108667e-10	1.4637330179297532e-8
49600000	0.0049998896048495415	1.4329534798523434e-50	-6.915667653489801e-19	8.015085765019182e-8	1.2243739195628948e-16	4.522590474294049e-8	-5.670490252437451e-23	1.1620297558193318e-24	2.2672967408700604e-10	3.9862089898108667e-10	1.4637330179297532e-8
49700000	0.0049998896048495415	1.4329534798523434e-50	-6.915667653489801e-19	8.015085765019182e-8	1.2243739195628948e-16	4.522590474294049e-8	-5.670490223753925e-23	1.1620297558193318e-24	2.2672967408700604e-10	3.9862089898108667e-10	1.4637330179297532e-8
49800000	0.0049998896048495415	1.4329534798523434e-50	-6.915667653489801e-19	8.015085765019182e-8	1.2243739195628948e-16	4.522590474294049e-8	-5.6704901950704e-23	1.1620297558193318e-24	2.2672967408700604e-10	3.9862089898108667e-10	1.4637330179297532e-8
49900000	0.0049998896048495415	1.4329534798523434e-50	-6.915667653489801e-19	8.015085765019182e-8	1.2243739195628948e-16	4.522590474294049e-8	-5.670490166386874e-23	1.1620297558193318e-24	2.2672967408700604e-10	3.9862089898108667e-10	1.4637330179297532e-8
50000000	0.0049998896048495415	1.4329534798523432e-50	-6.915667653489801e-19	8.015085765019182e-8	1.2243739195628948e-16	4.522590474294049e-8	-5.670490137703348e-23	1.1620297558193318e-24	2.2672967408700604e-10	3.9862089898108667e-10	1.4637330179297532e-8
50100000	0.0049998896048495415	1.4329534798523432e-50	-6.915667653489801e-19	8.015085765019182e-8	1.2243739195628948e-16	4.522590474294049e-8	-5.670490109019823e-23	1.1620297558193318e-24	2.2672967408700604e-10	3.9862089898108667e-10	1.4637330179297532e-8
50200000	0.0049998896048495415	1.4329534798523432e-50	-6.915667653489801e-19	8.015085765019182e-8	1.2243739195628948e-16	4.522590474294049e-8	-5.670490080336297e-23	1.1620297558193318e-24	2.2672967408700604e-10	3.9862089898108667e-10	1.4637330179297532e-8
50300000	0.0049998896048495415	1.4329534798523432e-50	-6.915667653489801e-19	8.015085765019182e-8	1.2243739195628948e-16	4.522590474294049e-8	-5.670490051652771e-23	1.1620297558193318e-24	2.2672967408700604e-10	3.9862089898108667e-10	1.4637330179297532e-8
50400000	0.0049998896048495415	1.4329534798523432e-50	-6.915667653489801e-19	8.015085765019182e-8	1.2243739195628948e-16	4.522590474294049e-8	-5.670490022969246e-23	1.1620297558193318e-24	2.2672967408700604e-10	3.9862089898108667e-10	1.4637330179297532e-8
50500000	0.0049998896048495415	1.4329534798523432e-50	-6.915667653489801e-19	8.015085765019182e-8	1.2243739195628948e-16	4.522590474294049e-8	-5.67048999428572e-23	1.1620297558193318e-24	2.2672967408700604e-10	3.9862089898108667e-10	1.4637330179297534e-8
50600000	0.0049998896048495415	1.4329534798523432e-50	-6.915667653489801e-19	8.015085765019182e-8	1.2243739195628948e-16	4.522590474294049e-8	-5.670489965602194e-23	1.1620297558193318e-24	2.2672967408700604e-10	3.9862089898108667e-10	1.4637330179297534e-8
50700000	0.0049998896048495415	1.4329534798523432e-50	-6.915667653489801e-19	8.015085765019182e-8	1.2243739195628948e-16	4.522590474294049e-8	-5.670489936918669e-23	1.1620297558193318e-24	2.2672967408700604e-10	3.9862089898108667e-10	1.4637330179297534e-8
50800000	0.0049998896048495415	1.4329534798523432e-50	-6.915667653489801e-19	8.015085765019182e-8	1.2243739195628948e-16	4.522590474294049e-8	-5.670489908235142e-23	1.1620297558193318e-24	2.2672967408700604e-10	3.9862089898108667e-10	1.4637330179297534e-8
50900000	0.0049998896048495415	1.4329534798523432e-50	-6.915667653489801e-19	8.015085765019182e-8	1.2243739195628948e-16	4.522590474294049e-8	-5.670489879551616e-23	1.1620297558193318e-24	2.2672967408700604e-10	3.9862089898108667e-10	1.4637330179297534e-8
51000000	0.004999889604849542	1.4329534798523432e-50	-6.915667653489801e-19	8.015085765019182e-8	1.2243739195628948e-16	4.522590474294049e-8	-5.67048985086809e-23	1.1620297558193318e-24	2.2672967408700604e-10	3.9862089898108667e-10	1.4637330179297534e-8
51100000	0.004999889604849542	1.4329534798523432e-50	-6.915667653489801e-19	8.015085765019182e-8	1.2243739195628948e-16	4.522590474294049e-8	-5.670489822184565e-23	1.1620297558193318e-24	2.2672967408700602e-10	3.986208989810866e-10	1.4637330179297534e-8
51200000	0.004999889604849542	1.4329534798523432e-50	-6.915667653489801e-19	8.015085765019182e-8	1.2243739195628948e-16	4.522590474294049e-8	-5.670489793501039e-23	1.1620297558193318e-24	2.2672967408700602e-10	3.986208989810866e-10	1.4637330179297534e-8
51300000	0.004999889604849542	1.4329534798523432e-50	-6.915667653489801e-19	8.015085765019182e-8	1.2243739195628948e-16	4.522590474294049e-8	-5.670489764817514e-23	1.1620297558193318e-24	2.2672967408700602e-10	3.986208989810866e-10	1.4637330179297534e-8
51400000	0.004999889604849542	1.4329534798523432e-50	-6.915667653489801e-19	8.015085765019182e-8	1.2243739195628948e-16	4.522590474294049e-8	-5.670489736133988e-23	1.1620297558193318e-24	2.2672967408700602e-10	3.986208989810866e-10	1.4637330179297534e-8
51500000	0.004999889604849542	1.4329534798523432e-50	-6.915667653489801e-19	8.015085765019182e-8	1.2243739195628948e-16	4.522590474294049e-8	-5.670489707450462e-23	1.1620297558193318e-24	2.2672967408700602e-10	3.986208989810866e-10	1.4637330179297534e-8
51600000	0.004999889604849542	1.4329534798523432e-50	-6.915667653489801e-19	8.015085765019182e-8	1.2243739195628948e-16	4.522590474294049e-8	-5.670489678766937e-23	1.1620297558193318e-24	2.2672967408700602e-10	3.986208989810866e-10	1.4637330179297534e-8
51700000	0.004999889604849542	1.4329534798523432e-50	-6.915667653489801e-19	8.015085765019182e-8	1.2243739195628948e-16	4.522590474294049e-8	-5.670489650083411e-23	1.1620297558193318e-24	2.2672967408700602e-10	3.986208989810866e-10	1.4637330179297534e-8
51800000	0.004999889604849542	1.4329534798523432e-50	-6.915667653489801e-19	8.015085765019182e-8	1.2243739195628948e-16	4.522590474294049e-8	-5.670489621399885e-23	1.1620297558193318e-24	2.2672967408700602e-10	3.986208989810866e-10	1.4637330179297534e-8
51900000	0.004999889604849542	1.4329534798523432e-50	-6.915667653489801e-19	8.015085765019182e-8	1.2243739195628948e-16	4.522590474294049e-8	-5.67048959271636e-23	1.1620297558193318e-24	2.2672967408700602e-10	3.986208989810866e-10	1.4637330179297534e-8
52000000	0.004999889604849542	1.4329534798523432e-50	-6.915667653489801e-19	8.015085765019182e-8	1.2243739195628948e-16	4.522590474294049e-8	-5.670489564032834e-23	1.1620297558193318e-24	2.2672967408700602e-10	3.986208989810866e-10	1.4637330179297534e-8
52100000	0.004999889604849542	1.4329534798523432e-50	-6.915667653489801e-19	8.015085765019182e-8	1.2243739195628948e-16	4.522590474294049e-8	-5.670489535349308e-23	1.1620297558193318e-24	2.2672967408700602e-10	3.986208989810866e-10	1.4637330179297534e-8
52200000	0.004999889604849542	1.4329534798523432e-50	-6.915667653489801e-19	8.015085765019182e-8	1.2243739195628948e-16	4.522590474294049e-8	-5.670489506665783e-23	1.1620297558193318e-24	2.2672967408700602e-10	3.986208989810866e-10	1.4637330179297534e-8
52300000	0.004999889604849542	1.4329534798523432e-50	-6.915667653489801e-19	8.015085765019182e-8	1.2243739195628948e-16	4.522590474294049e-8	-5.670489477982257e-23	1.1620297558193318e-24	2.2672967408700602e-10	3.986208989810866e-10	1.4637330179297534e-8
52400000	0.004999889604849542	1.4329534798523432e-50	-6.915667653489801e-19	8.015085765019182e-8	1.2243739195628948e-16	4.522590474294049e-8	-5.670489449298731e-23	1.1620297558193318e-24	2.2672967408700602e-10	3.986208989810866e-10	1.4637330179297534e-8
52500000	0.004999889604849542	1.4329534798523432e-50	-6.915667653489801e-19	8.015085765019182e-8	1.2243739195628948e-16	4.522590474294049e-8	-5.670489420615206e-23	1.1620297558193318e-24	2.2672967408700602e-10	3.986208989810866e-10	1.4637330179297534e-8
52600000	0.004999889604849542	1.4329534798523432e-50	-6.915667653489801e-19	8.015085765019182e-8	1.2243739195628948e-16	4.522590474294049e-8	-5.67048939193168e-23	1.1620297558193318e-24	2.2672967408700602e-10	3.986208989810866e-10	1.4637330179297534e-8
52700000	0.004999889604849542	1.4329534798523432e-50	-6.915667653489801e-19	8.015085765019182e-8	1.2243739195628948e-16	4.522590474294049e-8	-5.670489363248154e-23	1.1620297558193318e-24	2.2672967408700602e-10	3.986208989810866e-10	1.4637330179297534e-8
52800000	0.004999889604849542	1.4329534798523432e-50	-6.915667653489801e-19	8.015085765019182e-8	1.2243739195628948e-16	4.522590474294049e-8	-5.670489334564628e-23	1.1620297558193318e-24	2.2672967408700602e-10	3.986208989810866e-10	1.4637330179297534e-8
52900000	0.004999889604849542	1.4329534798523432e-50	-6.915667653489801e-19	8.015085765019182e-8	1.2243739195628948e-16	4.522590474294049e-8	-5.670489305881102e-23	1.1620297558193318e-24	2.2672967408700602e-10	3.986208989810866e-10	1.4637330179297534e-8
53000000	0.004999889604849542	1.4329534798523432e-50	-6.915667653489801e-19	8.015085765019182e-8	1.2243739195628948e-16	4.522590474294049e-8	-5.670489277197576e-23	1.1620297558193318e-24	2.2672967408700602e-10	3.986208989810866e-10	1.4637330179297534e-8
53100000	0.004999889604849542	1.4329534798523432e-50	-6.915667653489801e-19	8.015085765019182e-8	1.2243739195628948e-16	4.522590474294049e-8	-5.670489248514051e-23	1.1620297558193318e-24	2.2672967408700602e-10	3.986208989810866e-10	1.4637330179297534e-8
53200000	0.004999889604849542	1.4329534798523432e-50	-6.915667653489801e-19	8.015085765019182e-8	1.2243739195628948e-16	4.522590474294049e-8	-5.670489219830525e-23	1.1620297558193318e-24	2.2672967408700602e-10	3.986208989810866e-10	1.4637330179297534e-8
53300000	0.004999889604849542	1.4329534798523432e-50	-6.915667653489801e-19	8.015085765019182e-8	1.2243739195628948e-16	4.522590474294049e-8	-5.670489191146999e-23	1.1620297558193318e-24	2.2672967408700602e-10	3.986208989810866e-10	1.4637330179297534e-8
53400000	0.004999889604849542	1.4329534798523432e-50	-6.915667653489801e-19	8.015085765019182e-8	1.2243739195628948e-16	4.522590474294049e-8	-5.670489162463474e-23	1.1620297558193318e-24	2.2672967408700602e-10	3.986208989810866e-10	1.4637330179297534e-8
53500000	0.004999889604849542	1.4329534798523432e-50	-6.915667653489801e-19	8.015085765019182e-8	1.2243739195628948e-16	4.522590474294049e-8	-5.670489133779948e-23	1.1620297558193318e-24	2.2672967408700602e-10	3.986208989810866e-10	1.4637330179297534e-8
53600000	0.004999889604849542	1.4329534798523432e-50	-6.915667653489801e-19	8.015085765019182e-8	1.2243739195628948e-16	4.522590474294049e-8	-5.670489105096422e-23	1.1620297558193318e-24	2.2672967408700602e-10	3.986208989810866e-10	1.4637330179297534e-8
53700000	0.004999889604849542	1.4329534798523432e-50	-6.915667653489801e-19	8.015085765019182e-8	1.2243739195628948e-16	4.522590474294049e-8	-5.670489076412897e-23	1.1620297558193318e-24	2.2672967408700602e-10	3.986208989810866e-10	1.4637330179297534e-8
53800000	0.004999889604849542	1.4329534798523432e-50	-6.915667653489801e-19	8.015085765019182e-8	1.2243739195628948e-16	4.522590474294049e-8	-5.670489047729371e-23	1.1620297558193318e-24	2.2672967408700602e-10	3.986208989810866e-10	1.4637330179297534e-8
53900000	0.004999889604849542	1.4329534798523432e-50	-6.915667653489801e-19	8.015085765019182e-8	1.2243739195628948e-16	4.522590474294049e-8	-5.670489019045845e-23	1.1620297558193318e-24	2.2672967408700602e-10	3.986208989810866e-10	1.4637330179297534e-8
54000000	0.004999889604849542	1.4329534798523432e-50	-6.915667653489801e-19	8.015085765019182e-8	1.2243739195628948e-16	4.522590474294049e-8	-5.67048899036232e-23	1.1620297558193318e-24	2.2672967408700602e-10	3.986208989810866e-10	1.4637330179297534e-8
54100000	0.004999889604849543	1.4329534798523432e-50	-6.915667653489801e-19	8.015085765019182e-8	1.2243739195628948e-16	4.522590474294049e-8	-5.670488961678794e-23	1.1620297558193318e-24	2.2672967408700602e-10	3.986208989810866e-10	1.4637330179297535e-8
54200000	0.004999889604849543	1.4329534798523432e-50	-6.915667653489801e-19	8.015085765019182e-8	1.2243739195628948e-16	4.522590474294049e-8	-5.670488932995269e-23	1.1620297558193318e-24	2.2672967408700602e-10	3.986208989810866e-10	1.4637330179297535e-8
54300000	0.004999889604849543	1.4329534798523432e-50	-6.915667653489801e-19	8.015085765019182e-8	1.2243739195628948e-16	4.522590474294049e-8	-5.670488904311743e-23	1.1620297558193318e-24	2.2672967408700602e-10	3.986208989810866e-10	1.4637330179297535e-8
54400000	0.004999889604849543	1.4329534798523432e-50	-6.915667653489801e-19	8.015085765019182e-8	1.2243739195628948e-16	4.522590474294049e-8	-5.670488875628217e-23	1.1620297558193318e-24	2.2672967408700602e-10	3.986208989810866e-10	1.4637330179297535e-8
54500000	0.004999889604849543	1.4329534798523432e-50	-6.915667653489801e-19	8.015085765019182e-8	1.2243739195628948e-16	4.522590474294049e-8	-5.670488846944692e-23	1.1620297558193318e-24	2.2672967408700602e-10	3.986208989810866e-10	1.4637330179297535e-8
54600000	0.004999889604849543	1.4329534798523432e-50	-6.915667653489801e-19	8.015085765019182e-8	1.2243739195628948e-16	4.522590474294049e-8	-5.670488818261166e-23	1.1620297558193318e-24	2.2672967408700602e-10	3.986208989810866e-10	1.4637330179297535e-8
54700000	0.004999889604849543	1.4329534798523432e-50	-6.915667653489801e-19	8.015085765019182e-8	1.2243739195628948e-16	4.522590474294049e-8	-5.67048878957764e-23	1.1620297558193318e-24	2.2672967408700602e-10	3.986208989810866e-10	1.4637330179297535e-8
54800000	0.004999889604849543	1.4329534798523432e-50	-6.915667653489801e-19	8.015085765019182e-8	1.2243739195628948e-16	4.522590474294049e-8	-5.670488760894113e-23	1.1620297558193318e-24	2.2672967408700602e-10	3.986208989810866e-10	1.4637330179297535e-8
54900000	0.004999889604849543	1.4329534798523432e-50	-6.915667653489801e-19	8.015085765019182e-8	1.2243739195628948e-16	4.522590474294049e-8	-5.670488732210588e-23	1.1620297558193318e-24	2.2672967408700602e-10	3.986208989810866e-10	1.4637330179297535e-8
55000000	0.004999889604849543	1.4329534798523432e-50	-6.915667653489801e-19	8.015085765019182e-8	1.2243739195628948e-16	4.522590474294049e-8	-5.670488703527062e-23	1.1620297558193318e-24	2.2672967408700602e-10	3.986208989810866e-10	1.4637330179297535e-8
55100000	0.004999889604849543	1.4329534798523432e-50	-6.915667653489801e-19	8.015085765019182e-8	1.2243739195628948e-16	4.522590474294049e-8	-5.670488674843536e-23	1.1620297558193318e-24	2.2672967408700602e-10	3.986208989810866e-10	1.4637330179297535e-8
55200000	0.004999889604849543	1.4329534798523432e-50	-6.915667653489801e-19	8.015085765019182e-8	1.2243739195628948e-16	4.522590474294049e-8	-5.670488646160011e-23	1.1620297558193318e-24	2.2672967408700602e-10	3.986208989810866e-10	1.4637330179297535e-8
55300000	0.004999889604849543	1.4329534798523432e-50	-6.915667653489801e-19	8.015085765019182e-8	1.2243739195628948e-16	4.522590474294049e-8	-5.670488617476485e-23	1.1620297558193318e-24	2.2672967408700602e-10	3.986208989810866e-10	1.4637330179297535e-8
55400000	0.004999889604849543	1.4329534798523432e-50	-6.915667653489801e-19	8.015085765019182e-8	1.2243739195628948e-16	4.522590474294049e-8	-5.67048858879296e-23	1.1620297558193318e-24	2.2672967408700602e-10	3.986208989810866e-10	1.4637330179297535e-8
55500000	0.004999889604849543	1.4329534798523432e-50	-6.915667653489801e-19	8.015085765019182e-8	1.2243739195628948e-16	4.522590474294049e-8	-5.670488560109434e-23	1.1620297558193318e-24	2.2672967408700602e-10	3.986208989810866e-10	1.4637330179297535e-8
55600000	0.004999889604849543	1.4329534798523432e-50	-6.915667653489801e-19	8.015085765019182e-8	1.2243739195628948e-16	4.522590474294049e-8	-5.670488531425908e-23	1.1620297558193318e-24	2.2672967408700602e-10	3.986208989810866e-10	1.4637330179297535e-8
55700000	0.004999889604849543	1.4329534798523432e-50	-6.915667653489801e-19	8.015085765019182e-8	1.2243739195628948e-16	4.522590474294049e-8	-5.670488502742383e-23	1.1620297558193318e-24	2.2672967408700602e-10	3.986208989810866e-10	1.4637330179297535e-8
55800000	0.004999889604849543	1.4329534798523432e-50	-6.915667653489801e-19	8.015085765019182e-8	1.2243739195628948e-16	4.522590474294049e-8	-5.670488474058857e-23	1.1620297558193318e-24	2.2672967408700602e-10	3.986208989810866e-10	1.4637330179297535e-8
55900000	0.004999889604849543	1.4329534798523432e-50	-6.915667653489801e-19	8.015085765019182e-8	1.2243739195628948e-16	4.522590474294049e-8	-5.670488445375331e-23	1.1620297558193318e-24	2.2672967408700602e-10	3.986208989810866e-10	1.4637330179297535e-8
56000000	0.004999889604849543	1.4329534798523432e-50	-6.915667653489801e-19	8.015085765019182e-8	1.2243739195628948e-16	4.522590474294049e-8	-5.670488416691806e-23	1.1620297558193318e-24	2.2672967408700602e-10	3.986208989810866e-10	1.4637330179297535e-8
56100000	0.004999889604849543	1.4329534798523432e-50	-6.915667653489801e-19	8.015085765019182e-8	1.2243739195628948e-16	4.522590474294049e-8	-5.67048838800828e-23	1.1620297558193318e-24	2.2672967408700602e-10	3.986208989810866e-10	1.4637330179297535e-8
56200000	0.004999889604849543	1.4329534798523432e-50	-6.915667653489801e-19	8.015085765019182e-8	1.2243739195628948e-16	4.522590474294049e-8	-5.670488359324754e-23	1.1620297558193318e-24	2.2672967408700602e-10	3.986208989810866e-10	1.4637330179297535e-8
56300000	0.004999889604849543	1.4329534798523432e-50	-6.915667653489801e-19	8.015085765019182e-8	1.2243739195628948e-16	4.522590474294049e-8	-5.670488330641229e-23	1.1620297558193318e-24	2.2672967408700602e-10	3.986208989810866e-10	1.4637330179297535e-8
56400000	0.004999889604849543	1.4329534798523432e-50	-6.915667653489801e-19	8.015085765019182e-8	1.2243739195628948e-16	4.522590474294049e-8	-5.670488301957703e-23	1.1620297558193318e-24	2.2672967408700602e-10	3.986208989810866e-10	1.4637330179297535e-8
56500000	0.004999889604849543	1.4329534798523432e-50	-6.915667653489801e-19	8.015085765019182e-8	1.2243739195628948e-16	4.522590474294049e-8	-5.670488273274177e-23	1.1620297558193318e-24	2.2672967408700602e-10	3.986208989810866e-10	1.4637330179297535e-8
56600000	0.004999889604849543	1.4329534798523432e-50	-6.915667653489801e-19	8.015085765019182e-8	1.2243739195628948e-16	4.522590474294049e-8	-5.670488244590652e-23	1.1620297558193318e-24	2.2672967408700602e-10	3.986208989810866e-10	1.4637330179297535e-8
56700000	0.004999889604849543	1.4329534798523432e-50	-6.915667653489801e-19	8.015085765019182e-8	1.2243739195628948e-16	4.522590474294049e-8	-5.670488215907125e-23	1.1620297558193318e-24	2.2672967408700602e-10	3.986208989810866e-10	1.4637330179297535e-8
56800000	0.004999889604849543	1.4329534798523432e-50	-6.915667653489801e-19	8.015085765019182e-8	1.2243739195628948e-16	4.522590474294049e-8	-5.670488187223599e-23	1.1620297558193318e-24	2.2672967408700602e-10	3.986208989810866e-10	1.4637330179297535e-8
56900000	0.004999889604849543	1.4329534798523432e-50	-6.915667653489801e-19	8.015085765019182e-8	1.2243739195628948e-16	4.522590474294049e-8	-5.670488158540074e-23	1.1620297558193318e-24	2.2672967408700602e-10	3.986208989810866e-10	1.4637330179297535e-8
57000000	0.004999889604849543	1.4329534798523432e-50	-6.915667653489801e-19	8.015085765019182e-8	1.2243739195628948e-16	4.522590474294049e-8	-5.670488129856548e-23	1.1620297558193318e-24	2.2672967408700602e-10	3.986208989810866e-10	1.4637330179297535e-8
57100000	0.004999889604849543	1.4329534798523432e-50	-6.915667653489801e-19	8.015085765019182e-8	1.2243739195628948e-16	4.522590474294049e-8	-5.670488101173022e-23	1.1620297558193318e-24	2.2672967408700602e-10	3.986208989810866e-10	1.4637330179297535e-8
57200000	0.004999889604849543	1.4329534798523432e-50	-6.915667653489801e-19	8.015085765019182e-8	1.2243739195628948e-16	4.522590474294049e-8	-5.670488072489497e-23	1.1620297558193318e-24	2.2672967408700602e-10	3.986208989810866e-10	1.4637330179297535e-8
57300000	0.004999889604849543	1.4329534798523432e-50	-6.915667653489801e-19	8.015085765019182e-8	1.2243739195628948e-16	4.522590474294049e-8	-5.670488043805971e-23	1.1620297558193318e-24	2.2672967408700602e-10	3.986208989810866e-10	1.4637330179297535e-8
57400000	0.004999889604849543	1.4329534798523432e-50	-6.915667653489801e-19	8.015085765019182e-8	1.2243739195628948e-16	4.522590474294049e-8	-5.670488015122445e-23	1.1620297558193318e-24	2.2672967408700602e-10	3.986208989810866e-10	1.4637330179297535e-8
57500000	0.004999889604849543	1.4329534798523432e-50	-6.915667653489801e-19	8.015085765019182e-8	1.2243739195628948e-16	4.522590474294049e-8	-5.67048798643892e-23	1.1620297558193318e-24	2.2672967408700602e-10	3.986208989810866e-10	1.4637330179297535e-8
57600000	0.004999889604849543	1.4329534798523432e-50	-6.915667653489801e-19	8.015085765019182e-8	1.2243739195628948e-16	4.522590474294049e-8	-5.670487957755394e-23	1.1620297558193318e-24	2.2672967408700602e-10	3.986208989810866e-10	1.4637330179297535e-8
57700000	0.004999889604849543	1.4329534798523432e-50	-6.915667653489801e-19	8.015085765019182e-8	1.2243739195628948e-16	4.522590474294049e-8	-5.670487929071868e-23	1.1620297558193318e-24	2.2672967408700602e-10	3.986208989810866e-10	1.4637330179297535e-8
57800000	0.004999889604849543	1.4329534798523432e-50	-6.915667653489801e-19	8.015085765019182e-8	1.2243739195628948e-16	4.522590474294049e-8	-5.670487900388343e-23	1.1620297558193318e-24	2.2672967408700602e-10	3.986208989810866e-10	1.4637330179297535e-8
57900000	0.004999889604849543	1.4329534798523432e-50	-6.915667653489801e-19	8.015085765019182e-8	1.2243739195628948e-16	4.522590474294049e-8	-5.670487871704817e-23	1.1620297558193318e-24	2.2672967408700602e-10	3.986208989810866e-10	1.4637330179297535e-8
58000000	0.004999889604849543	1.4329534798523432e-50	-6.915667653489801e-19	8.015085765019182e-8	1.2243739195628948e-16	4.522590474294049e-8	-5.670487843021291e-23	1.1620297558193318e-24	2.2672967408700602e-10	3.986208989810866e-10	1.4637330179297535e-8
58100000	0.004999889604849543	1.4329534798523432e-50	-6.915667653489801e-19	8.015085765019182e-8	1.2243739195628948e-16	4.522590474294049e-8	-5.670487814337766e-23	1.1620297558193318e-24	2.2672967408700602e-10	3.986208989810866e-10	1.4637330179297535e-8
58200000	0.004999889604849543	1.4329534798523432e-50	-6.915667653489801e-19	8.015085765019182e-8	1.2243739195628948e-16	4.522590474294049e-8	-5.67048778565424e-23	1.1620297558193318e-24	2.2672967408700602e-10	3.986208989810866e-10	1.4637330179297535e-8
58300000	0.004999889604849543	1.4329534798523432e-50	-6.915667653489801e-19	8.015085765019182e-8	1.2243739195628948e-16	4.522590474294049e-8	-5.670487756970714e-23	1.1620297558193318e-24	2.2672967408700602e-10	3.986208989810866e-10	1.4637330179297535e-8
58400000	0.004999889604849543	1.4329534798523432e-50	-6.915667653489801e-19	8.015085765019182e-8	1.2243739195628948e-16	4.522590474294049e-8	-5.670487728287189e-23	1.1620297558193318e-24	2.2672967408700602e-10	3.986208989810866e-10	1.4637330179297535e-8
58500000	0.004999889604849543	1.4329534798523432e-50	-6.915667653489801e-19	8.015085765019182e-8	1.2243739195628948e-16	4.522590474294049e-8	-5.670487699603663e-23	1.1620297558193318e-24	2.2672967408700602e-10	3.986208989810866e-10	1.4637330179297535e-8
58600000	0.004999889604849543	1.4329534798523432e-50	-6.915667653489801e-19	8.015085765019182e-8	1.2243739195628948e-16	4.522590474294049e-8	-5.670487670920138e-23	1.1620297558193318e-24	2.2672967408700602e-10	3.986208989810866e-10	1.4637330179297535e-8
58700000	0.004999889604849543	1.4329534798523432e-50	-6.915667653489801e-19	8.015085765019182e-8	1.2243739195628948e-16	4.522590474294049e-8	-5.670487642236611e-23	1.1620297558193318e-24	2.2672967408700602e-10	3.986208989810866e-10	1.4637330179297535e-8
58800000	0.004999889604849543	1.4329534798523432e-50	-6.915667653489801e-19	8.015085765019182e-8	1.2243739195628948e-16	4.522590474294049e-8	-5.670487613553085e-23	1.1620297558193318e-24	2.2672967408700602e-10	3.986208989810866e-10	1.4637330179297535e-8
58900000	0.004999889604849543	1.4329534798523432e-50	-6.915667653489801e-19	8.015085765019182e-8	1.2243739195628948e-16	4.522590474294049e-8	-5.670487584869559e-23	1.1620297558193318e-24	2.2672967408700602e-10	3.986208989810866e-10	1.4637330179297535e-8
59000000	0.004999889604849543	1.4329534798523432e-50	-6.915667653489801e-19	8.015085765019182e-8	1.2243739195628948e-16	4.522590474294049e-8	-5.670487556186034e-23	1.1620297558193318e-24	2.2672967408700602e-10	3.986208989810866e-10	1.4637330179297535e-8
59100000	0.004999889604849543	1.4329534798523432e-50	-6.915667653489801e-19	8.015085765019182e-8	1.2243739195628948e-16	4.522590474294049e-8	-5.670487527502508e-23	1.1620297558193318e-24	2.2672967408700602e-10	3.986208989810866e-10	1.4637330179297535e-8
59200000	0.004999889604849543	1.4329534798523432e-50	-6.915667653489801e-19	8.015085765019182e-8	1.2243739195628948e-16	4.522590474294049e-8	-5.670487498818982e-23	1.1620297558193318e-24	2.2672967408700602e-10	3.986208989810866e-10	1.4637330179297535e-8
59300000	0.004999889604849543	1.4329534798523432e-50	-6.915667653489801e-19	8.015085765019182e-8	1.2243739195628948e-16	4.522590474294049e-8	-5.670487470135457e-23	1.1620297558193318e-24	2.2672967408700602e-10	3.986208989810866e-10	1.4637330179297535e-8
59400000	0.004999889604849543	1.4329534798523432e-50	-6.915667653489801e-19	8.015085765019182e-8	1.2243739195628948e-16	4.522590474294049e-8	-5.670487441451931e-23	1.1620297558193318e-24	2.2672967408700602e-10	3.986208989810866e-10	1.4637330179297535e-8
59500000	0.004999889604849543	1.4329534798523432e-50	-6.915667653489801e-19	8.015085765019182e-8	1.2243739195628948e-16	4.522590474294049e-8	-5.670487412768406e-23	1.1620297558193318e-24	2.2672967408700602e-10	3.986208989810866e-10	1.4637330179297537e-8
59600000	0.004999889604849543	1.4329534798523432e-50	-6.915667653489801e-19	8.015085765019182e-8	1.2243739195628948e-16	4.522590474294049e-8	-5.67048738408488e-23	1.1620297558193318e-24	2.2672967408700602e-10	3.986208989810866e-10	1.4637330179297537e-8
59700000	0.004999889604849543	1.4329534798523432e-50	-6.915667653489801e-19	8.015085765019182e-8	1.2243739195628948e-16	4.522590474294049e-8	-5.670487355401354e-23	1.1620297558193318e-24	2.2672967408700602e-10	3.986208989810866e-10	1.4637330179297537e-8
59800000	0.004999889604849543	1.4329534798523432e-50	-6.915667653489801e-19	8.015085765019182e-8	1.2243739195628948e-16	4.522590474294049e-8	-5.670487326717829e-23	1.1620297558193318e-24	2.2672967408700602e-10	3.986208989810866e-10	1.4637330179297537e-8
59900000	0.004999889604849543	1.4329534798523432e-50	-6.915667653489801e-19	8.015085765019182e-8	1.2243739195628948e-16	4.522590474294049e-8	-5.670487298034303e-23	1.1620297558193318e-24	2.2672967408700602e-10	3.986208989810866e-10	1.4637330179297537e-8
60000000	0.004999889604849543	1.4329534798523432e-50	-6.915667653489801e-19	8.015085765019182e-8	1.2243739195628948e-16	4.522590474294049e-8	-5.670487269350777e-23	1.1620297558193318e-24	2.2672967408700602e-10	3.986208989810866e-10	1.4637330179297537e-8
60100000	0.004999889604849543	1.4329534798523432e-50	-6.915667653489801e-19	8.015085765019182e-8	1.2243739195628948e-16	4.522590474294049e-8	-5.670487240667252e-23	1.1620297558193318e-24	2.2672967408700602e-10	3.986208989810866e-10	1.4637330179297537e-8
60200000	0.004999889604849543	1.4329534798523432e-50	-6.915667653489801e-19	8.015085765019182e-8	1.2243739195628948e-16	4.522590474294049e-8	-5.670487211983726e-23	1.1620297558193318e-24	2.2672967408700602e-10	3.986208989810866e-10	1.4637330179297537e-8
60300000	0.004999889604849543	1.4329534798523432e-50	-6.915667653489801e-19	8.015085765019182e-8	1.2243739195628948e-16	4.522590474294049e-8	-5.6704871833002e-23	1.1620297558193318e-24	2.2672967408700602e-10	3.986208989810866e-10	1.4637330179297537e-8
60400000	0.004999889604849543	1.4329534798523432e-50	-6.915667653489801e-19	8.015085765019182e-8	1.2243739195628948e-16	4.522590474294049e-8	-5.670487154616675e-23	1.1620297558193318e-24	2.2672967408700602e-10	3.986208989810866e-10	1.4637330179297537e-8
60500000	0.004999889604849543	1.4329534798523432e-50	-6.915667653489801e-19	8.015085765019182e-8	1.2243739195628948e-16	4.522590474294049e-8	-5.670487125933149e-23	1.1620297558193318e-24	2.2672967408700602e-10	3.986208989810866e-10	1.4637330179297537e-8
60600000	0.004999889604849543	1.4329534798523432e-50	-6.915667653489801e-19	8.015085765019182e-8	1.2243739195628948e-16	4.522590474294049e-8	-5.670487097249623e-23	1.1620297558193318e-24	2.2672967408700602e-10	3.986208989810866e-10	1.4637330179297537e-8
60700000	0.004999889604849543	1.4329534798523432e-50	-6.915667653489801e-19	8.015085765019183e-8	1.2243739195628948e-16	4.522590474294049e-8	-5.670487068566098e-23	1.1620297558193318e-24	2.2672967408700602e-10	3.986208989810866e-10	1.4637330179297537e-8
60800000	0.004999889604849543	1.4329534798523432e-50	-6.915667653489801e-19	8.015085765019183e-8	1.2243739195628948e-16	4.522590474294049e-8	-5.670487039882571e-23	1.1620297558193318e-24	2.2672967408700602e-10	3.986208989810866e-10	1.4637330179297537e-8
60900000	0.004999889604849543	1.4329534798523434e-50	-6.915667653489801e-19	8.015085765019183e-8	1.2243739195628948e-16	4.522590474294049e-8	-5.670487011199045e-23	1.1620297558193318e-24	2.2672967408700602e-10	3.986208989810866e-10	1.4637330179297537e-8
61000000	0.004999889604849543	1.4329534798523434e-50	-6.915667653489801e-19	8.015085765019183e-8	1.2243739195628948e-16	4.522590474294049e-8	-5.67048698251552e-23	1.1620297558193318e-24	2.2672967408700602e-10	3.986208989810866e-10	1.4637330179297537e-8
61100000	0.004999889604849543	1.4329534798523434e-50	-6.915667653489801e-19	8.015085765019183e-8	1.2243739195628948e-16	4.522590474294049e-8	-5.670486953831994e-23	1.1620297558193318e-24	2.2672967408700602e-10	3.986208989810866e-10	1.4637330179297537e-8
61200000	0.004999889604849543	1.4329534798523434e-50	-6.915667653489801e-19	8.015085765019183e-8	1.2243739195628948e-16	4.522590474294049e-8	-5.670486925148468e-23	1.1620297558193318e-24	2.2672967408700602e-10	3.986208989810866e-10	1.4637330179297537e-8
61300000	0.004999889604849543	1.4329534798523434e-50	-6.915667653489801e-19	8.015085765019183e-8	1.2243739195628948e-16	4.522590474294049e-8	-5.670486896464943e-23	1.1620297558193318e-24	2.2672967408700602e-10	3.986208989810866e-10	1.4637330179297537e-8
61400000	0.004999889604849543	1.4329534798523434e-50	-6.915667653489801e-19	8.015085765019183e-8	1.2243739195628948e-16	4.522590474294049e-8	-5.670486867781417e-23	1.1620297558193318e-24	2.2672967408700602e-10	3.986208989810866e-10	1.4637330179297537e-8
61500000	0.004999889604849543	1.4329534798523434e-50	-6.915667653489801e-19	8.015085765019183e-8	1.2243739195628948e-16	4.522590474294049e-8	-5.670486839097891e-23	1.1620297558193318e-24	2.2672967408700602e-10	3.986208989810866e-10	1.4637330179297537e-8
61600000	0.004999889604849543	1.4329534798523434e-50	-6.915667653489801e-19	8.015085765019183e-8	1.2243739195628948e-16	4.522590474294049e-8	-5.670486810414366e-23	1.1620297558193318e-24	2.2672967408700602e-10	3.986208989810866e-10	1.4637330179297537e-8
61700000	0.004999889604849543	1.4329534798523434e-50	-6.915667653489801e-19	8.015085765019183e-8	1.2243739195628948e-16	4.522590474294049e-8	-5.67048678173084e-23	1.1620297558193318e-24	2.2672967408700602e-10	3.986208989810866e-10	1.4637330179297537e-8
61800000	0.004999889604849543	1.4329534798523434e-50	-6.915667653489801e-19	8.015085765019183e-8	1.2243739195628948e-16	4.522590474294049e-8	-5.670486753047314e-23	1.1620297558193318e-24	2.2672967408700602e-10	3.986208989810866e-10	1.4637330179297537e-8
61900000	0.004999889604849543	1.4329534798523434e-50	-6.915667653489801e-19	8.015085765019183e-8	1.2243739195628948e-16	4.522590474294049e-8	-5.670486724363789e-23	1.1620297558193318e-24	2.2672967408700602e-10	3.986208989810866e-10	1.4637330179297537e-8
62000000	0.004999889604849543	1.4329534798523434e-50	-6.915667653489801e-19	8.015085765019183e-8	1.2243739195628948e-16	4.522590474294049e-8	-5.670486695680263e-23	1.1620297558193318e-24	2.2672967408700602e-10	3.986208989810866e-10	1.4637330179297537e-8
62100000	0.004999889604849543	1.4329534798523434e-50	-6.915667653489801e-19	8.015085765019183e-8	1.2243739195628948e-16	4.522590474294049e-8	-5.670486666996737e-23	1.1620297558193318e-24	2.2672967408700602e-10	3.986208989810866e-10	1.4637330179297537e-8
62200000	0.004999889604849543	1.4329534798523434e-50	-6.915667653489801e-19	8.015085765019183e-8	1.2243739195628948e-16	4.522590474294049e-8	-5.670486638313212e-23	1.1620297558193318e-24	2.2672967408700602e-10	3.986208989810866e-10	1.4637330179297537e-8
62300000	0.004999889604849543	1.4329534798523434e-50	-6.915667653489801e-19	8.015085765019183e-8	1.2243739195628948e-16	4.522590474294049e-8	-5.670486609629686e-23	1.1620297558193318e-24	2.2672967408700602e-10	3.986208989810866e-10	1.4637330179297537e-8
62400000	0.004999889604849543	1.4329534798523434e-50	-6.915667653489801e-19	8.015085765019183e-8	1.2243739195628948e-16	4.522590474294049e-8	-5.67048658094616e-23	1.1620297558193318e-24	2.2672967408700602e-10	3.986208989810866e-10	1.4637330179297537e-8
62500000	0.004999889604849543	1.4329534798523434e-50	-6.915667653489801e-19	8.015085765019183e-8	1.2243739195628948e-16	4.522590474294049e-8	-5.670486552262635e-23	1.1620297558193318e-24	2.2672967408700602e-10	3.986208989810866e-10	1.4637330179297537e-8
62600000	0.004999889604849543	1.4329534798523434e-50	-6.915667653489801e-19	8.015085765019183e-8	1.2243739195628948e-16	4.522590474294049e-8	-5.670486523579109e-23	1.1620297558193318e-24	2.2672967408700602e-10	3.986208989810866e-10	1.4637330179297537e-8
62700000	0.004999889604849543	1.4329534798523434e-50	-6.915667653489801e-19	8.015085765019183e-8	1.2243739195628948e-16	4.522590474294049e-8	-5.670486494895584e-23	1.1620297558193318e-24	2.2672967408700604e-10	3.986208989810866e-10	1.4637330179297537e-8
62800000	0.004999889604849542	1.4329534798523434e-50	-6.915667653489801e-19	8.015085765019183e-8	1.2243739195628948e-16	4.522590474294049e-8	-5.670486466212057e-23	1.1620297558193318e-24	2.2672967408700604e-10	3.986208989810866e-10	1.4637330179297537e-8
62900000	0.004999889604849542	1.4329534798523434e-50	-6.915667653489801e-19	8.015085765019183e-8	1.2243739195628948e-16	4.522590474294049e-8	-5.670486437528531e-23	1.1620297558193318e-24	2.2672967408700604e-10	3.986208989810866e-10	1.4637330179297537e-8
63000000	0.004999889604849542	1.4329534798523434e-50	-6.915667653489801e-19	8.015085765019183e-8	1.2243739195628948e-16	4.522590474294049e-8	-5.670486408845005e-23	1.1620297558193318e-24	2.2672967408700604e-10	3.986208989810866e-10	1.4637330179297537e-8
63100000	0.004999889604849542	1.4329534798523434e-50	-6.915667653489801e-19	8.015085765019183e-8	1.2243739195628948e-16	4.522590474294049e-8	-5.67048638016148e-23	1.1620297558193318e-24	2.2672967408700604e-10	3.986208989810866e-10	1.4637330179297537e-8
63200000	0.004999889604849542	1.4329534798523434e-50	-6.915667653489801e-19	8.015085765019183e-8	1.2243739195628948e-16	4.522590474294049e-8	-5.670486351477954e-23	1.1620297558193318e-24	2.2672967408700604e-10	3.986208989810866e-10	1.4637330179297537e-8
63300000	0.004999889604849542	1.4329534798523434e-50	-6.915667653489801e-19	8.015085765019183e-8	1.2243739195628948e-16	4.522590474294049e-8	-5.670486322794428e-23	1.1620297558193318e-24	2.2672967408700604e-10	3.986208989810866e-10	1.4637330179297537e-8
63400000	0.004999889604849542	1.4329534798523434e-50	-6.915667653489801e-19	8.015085765019183e-8	1.2243739195628948e-16	4.522590474294049e-8	-5.670486294110903e-23	1.1620297558193318e-24	2.2672967408700604e-10	3.986208989810866e-10	1.4637330179297537e-8
63500000	0.004999889604849542	1.4329534798523434e-50	-6.915667653489801e-19	8.015085765019183e-8	1.2243739195628948e-16	4.522590474294049e-8	-5.670486265427377e-23	1.1620297558193318e-24	2.2672967408700604e-10	3.986208989810866e-10	1.4637330179297537e-8
63600000	0.004999889604849542	1.4329534798523434e-50	-6.915667653489801e-19	8.015085765019183e-8	1.2243739195628948e-16	4.522590474294049e-8	-5.670486236743851e-23	1.1620297558193318e-24	2.2672967408700604e-10	3.986208989810866e-10	1.4637330179297537e-8
63700000	0.004999889604849542	1.4329534798523434e-50	-6.915667653489801e-19	8.015085765019183e-8	1.2243739195628948e-16	4.522590474294049e-8	-5.670486208060326e-23	1.1620297558193318e-24	2.2672967408700604e-10	3.986208989810866e-10	1.4637330179297537e-8
63800000	0.004999889604849542	1.4329534798523434e-50	-6.915667653489801e-19	8.015085765019183e-8	1.2243739195628948e-16	4.522590474294049e-8	-5.6704861793768e-23	1.1620297558193318e-24	2.2672967408700604e-10	3.986208989810866e-10	1.4637330179297537e-8
63900000	0.004999889604849542	1.4329534798523434e-50	-6.915667653489801e-19	8.015085765019183e-8	1.2243739195628948e-16	4.522590474294049e-8	-5.670486150693275e-23	1.1620297558193318e-24	2.2672967408700604e-10	3.986208989810866e-10	1.4637330179297537e-8
64000000	0.004999889604849542	1.4329534798523434e-50	-6.915667653489801e-19	8.015085765019183e-8	1.2243739195628948e-16	4.522590474294049e-8	-5.670486122009749e-23	1.1620297558193318e-24	2.2672967408700604e-10	3.986208989810866e-10	1.4637330179297537e-8
64100000	0.004999889604849542	1.4329534798523434e-50	-6.915667653489801e-19	8.015085765019183e-8	1.2243739195628948e-16	4.522590474294049e-8	-5.670486093326223e-23	1.1620297558193318e-24	2.2672967408700604e-10	3.986208989810866e-10	1.4637330179297537e-8
64200000	0.004999889604849542	1.4329534798523434e-50	-6.915667653489801e-19	8.015085765019183e-8	1.2243739195628948e-16	4.522590474294049e-8	-5.670486064642698e-23	1.1620297558193318e-24	2.2672967408700604e-10	3.986208989810866e-10	1.4637330179297537e-8
64300000	0.004999889604849542	1.4329534798523434e-50	-6.915667653489801e-19	8.015085765019183e-8	1.2243739195628948e-16	4.522590474294049e-8	-5.670486035959172e-23	1.1620297558193318e-24	2.2672967408700604e-10	3.986208989810866e-10	1.4637330179297537e-8
64400000	0.004999889604849542	1.4329534798523437e-50	-6.915667653489801e-19	8.015085765019183e-8	1.2243739195628948e-16	4.522590474294049e-8	-5.670486007275646e-23	1.1620297558193318e-24	2.2672967408700604e-10	3.986208989810866e-10	1.4637330179297537e-8
64500000	0.004999889604849542	1.4329534798523437e-50	-6.915667653489801e-19	8.015085765019183e-8	1.2243739195628948e-16	4.522590474294049e-8	-5.670485978592121e-23	1.1620297558193318e-24	2.2672967408700604e-10	3.986208989810866e-10	1.4637330179297537e-8
64600000	0.004999889604849542	1.4329534798523437e-50	-6.915667653489801e-19	8.015085765019183e-8	1.2243739195628948e-16	4.522590474294049e-8	-5.670485949908595e-23	1.1620297558193318e-24	2.2672967408700604e-10	3.986208989810866e-10	1.4637330179297537e-8
64700000	0.004999889604849542	1.4329534798523437e-50	-6.915667653489801e-19	8.015085765019183e-8	1.2243739195628948e-16	4.522590474294049e-8	-5.670485921225069e-23	1.1620297558193318e-24	2.2672967408700604e-10	3.986208989810866e-10	1.4637330179297537e-8
64800000	0.004999889604849542	1.4329534798523437e-50	-6.915667653489801e-19	8.015085765019183e-8	1.2243739195628948e-16	4.522590474294049e-8	-5.670485892541542e-23	1.1620297558193318e-24	2.2672967408700604e-10	3.986208989810866e-10	1.4637330179297537e-8
64900000	0.004999889604849542	1.4329534798523437e-50	-6.915667653489801e-19	8.015085765019183e-8	1.2243739195628948e-16	4.522590474294049e-8	-5.670485863858017e-23	1.1620297558193318e-24	2.2672967408700604e-10	3.986208989810866e-10	1.4637330179297537e-8
65000000	0.004999889604849542	1.4329534798523437e-50	-6.915667653489801e-19	8.015085765019183e-8	1.2243739195628948e-16	4.522590474294049e-8	-5.670485835174491e-23	1.1620297558193318e-24	2.2672967408700604e-10	3.986208989810866e-10	1.4637330179297537e-8
65100000	0.004999889604849542	1.4329534798523437e-50	-6.915667653489801e-19	8.015085765019183e-8	1.2243739195628948e-16	4.522590474294049e-8	-5.670485806490966e-23	1.1620297558193318e-24	2.2672967408700604e-10	3.986208989810866e-10	1.4637330179297537e-8
65200000	0.004999889604849542	1.4329534798523437e-50	-6.915667653489801e-19	8.015085765019183e-8	1.2243739195628948e-16	4.522590474294049e-8	-5.67048577780744e-23	1.1620297558193318e-24	2.2672967408700604e-10	3.986208989810866e-10	1.4637330179297537e-8
65300000	0.004999889604849542	1.4329534798523437e-50	-6.915667653489801e-19	8.015085765019183e-8	1.2243739195628948e-16	4.522590474294049e-8	-5.670485749123914e-23	1.1620297558193318e-24	2.2672967408700604e-10	3.986208989810866e-10	1.4637330179297537e-8
65400000	0.004999889604849542	1.4329534798523437e-50	-6.915667653489801e-19	8.015085765019183e-8	1.2243739195628948e-16	4.522590474294049e-8	-5.670485720440389e-23	1.1620297558193318e-24	2.2672967408700604e-10	3.986208989810866e-10	1.4637330179297537e-8
65500000	0.004999889604849542	1.4329534798523437e-50	-6.915667653489801e-19	8.015085765019183e-8	1.2243739195628948e-16	4.522590474294049e-8	-5.670485691756863e-23	1.1620297558193318e-24	2.2672967408700604e-10	3.986208989810866e-10	1.4637330179297537e-8
65600000	0.004999889604849542	1.4329534798523437e-50	-6.915667653489801e-19	8.015085765019183e-8	1.2243739195628948e-16	4.522590474294049e-8	-5.670485663073337e-23	1.1620297558193318e-24	2.2672967408700604e-10	3.986208989810866e-10	1.4637330179297537e-8
65700000	0.004999889604849542	1.4329534798523437e-50	-6.915667653489801e-19	8.015085765019183e-8	1.2243739195628948e-16	4.522590474294049e-8	-5.670485634389812e-23	1.1620297558193318e-24	2.2672967408700604e-10	3.986208989810866e-10	1.4637330179297537e-8
65800000	0.004999889604849542	1.4329534798523437e-50	-6.915667653489801e-19	8.015085765019183e-8	1.2243739195628948e-16	4.522590474294049e-8	-5.670485605706286e-23	1.1620297558193318e-24	2.2672967408700604e-10	3.986208989810866e-10	1.4637330179297537e-8
65900000	0.004999889604849542	1.4329534798523437e-50	-6.915667653489801e-19	8.015085765019183e-8	1.2243739195628948e-16	4.522590474294049e-8	-5.67048557702276e-23	1.1620297558193318e-24	2.2672967408700604e-10	3.986208989810866e-10	1.4637330179297537e-8
66000000	0.004999889604849542	1.4329534798523437e-50	-6.915667653489801e-19	8.015085765019183e-8	1.2243739195628948e-16	4.522590474294049e-8	-5.670485548339235e-23	1.1620297558193318e-24	2.2672967408700604e-10	3.986208989810866e-10	1.4637330179297537e-8
66100000	0.004999889604849542	1.4329534798523437e-50	-6.915667653489801e-19	8.015085765019183e-8	1.2243739195628948e-16	4.522590474294049e-8	-5.670485519655709e-23	1.1620297558193318e-24	2.2672967408700604e-10	3.986208989810866e-10	1.4637330179297537e-8
66200000	0.004999889604849542	1.4329534798523437e-50	-6.915667653489801e-19	8.015085765019183e-8	1.2243739195628948e-16	4.522590474294049e-8	-5.670485490972183e-23	1.1620297558193318e-24	2.2672967408700604e-10	3.986208989810866e-10	1.4637330179297537e-8
66300000	0.004999889604849542	1.4329534798523437e-50	-6.915667653489801e-19	8.015085765019183e-8	1.2243739195628948e-16	4.522590474294049e-8	-5.670485462288658e-23	1.1620297558193318e-24	2.2672967408700604e-10	3.986208989810866e-10	1.4637330179297537e-8
66400000	0.004999889604849542	1.4329534798523437e-50	-6.915667653489801e-19	8.015085765019183e-8	1.2243739195628948e-16	4.522590474294049e-8	-5.670485433605132e-23	1.1620297558193318e-24	2.2672967408700604e-10	3.986208989810866e-10	1.4637330179297537e-8
66500000	0.004999889604849542	1.4329534798523437e-50	-6.915667653489801e-19	8.015085765019183e-8	1.2243739195628948e-16	4.522590474294049e-8	-5.670485404921606e-23	1.1620297558193318e-24	2.2672967408700604e-10	3.986208989810866e-10	1.4637330179297537e-8
66600000	0.004999889604849542	1.4329534798523437e-50	-6.915667653489801e-19	8.015085765019183e-8	1.2243739195628948e-16	4.522590474294049e-8	-5.670485376238081e-23	1.1620297558193318e-24	2.2672967408700604e-10	3.986208989810866e-10	1.4637330179297537e-8
66700000	0.004999889604849542	1.4329534798523437e-50	-6.915667653489801e-19	8.015085765019183e-8	1.2243739195628948e-16	4.522590474294049e-8	-5.670485347554554e-23	1.1620297558193318e-24	2.2672967408700604e-10	3.986208989810866e-10	1.4637330179297537e-8
66800000	0.004999889604849542	1.4329534798523437e-50	-6.915667653489801e-19	8.015085765019183e-8	1.2243739195628948e-16	4.522590474294049e-8	-5.670485318871028e-23	1.1620297558193318e-24	2.2672967408700604e-10	3.986208989810866e-10	1.4637330179297537e-8
66900000	0.004999889604849542	1.4329534798523437e-50	-6.915667653489801e-19	8.015085765019183e-8	1.2243739195628948e-16	4.522590474294049e-8	-5.670485290187503e-23	1.1620297558193318e-24	2.2672967408700604e-10	3.986208989810866e-10	1.4637330179297537e-8
67000000	0.004999889604849542	1.4329534798523437e-50	-6.915667653489801e-19	8.015085765019183e-8	1.2243739195628948e-16	4.522590474294049e-8	-5.670485261503977e-23	1.1620297558193318e-24	2.2672967408700604e-10	3.986208989810866e-10	1.4637330179297537e-8
67100000	0.004999889604849542	1.4329534798523437e-50	-6.915667653489801e-19	8.015085765019183e-8	1.2243739195628948e-16	4.522590474294049e-8	-5.670485232820451e-23	1.1620297558193318e-24	2.2672967408700604e-10	3.986208989810866e-10	1.4637330179297537e-8
67200000	0.004999889604849542	1.4329534798523437e-50	-6.915667653489801e-19	8.015085765019183e-8	1.2243739195628948e-16	4.522590474294049e-8	-5.670485204136926e-23	1.1620297558193318e-24	2.2672967408700604e-10	3.986208989810866e-10	1.4637330179297537e-8
67300000	0.004999889604849542	1.4329534798523437e-50	-6.915667653489801e-19	8.015085765019183e-8	1.2243739195628948e-16	4.522590474294049e-8	-5.6704851754534e-23	1.1620297558193318e-24	2.2672967408700604e-10	3.986208989810866e-10	1.4637330179297537e-8
67400000	0.004999889604849542	1.4329534798523437e-50	-6.915667653489801e-19	8.015085765019183e-8	1.2243739195628948e-16	4.522590474294049e-8	-5.670485146769874e-23	1.1620297558193318e-24	2.2672967408700604e-10	3.986208989810866e-10	1.4637330179297537e-8
67500000	0.004999889604849542	1.4329534798523437e-50	-6.915667653489801e-19	8.015085765019183e-8	1.2243739195628948e-16	4.522590474294049e-8	-5.670485118086349e-23	1.1620297558193318e-24	2.2672967408700604e-10	3.986208989810866e-10	1.4637330179297537e-8
67600000	0.004999889604849542	1.4329534798523437e-50	-6.915667653489801e-19	8.015085765019183e-8	1.2243739195628948e-16	4.522590474294049e-8	-5.670485089402823e-23	1.1620297558193318e-24	2.2672967408700604e-10	3.986208989810866e-10	1.4637330179297537e-8
67700000	0.004999889604849542	1.4329534798523437e-50	-6.915667653489801e-19	8.015085765019183e-8	1.2243739195628948e-16	4.522590474294049e-8	-5.670485060719297e-23	1.1620297558193318e-24	2.2672967408700604e-10	3.986208989810866e-10	1.4637330179297537e-8
67800000	0.004999889604849542	1.4329534798523437e-50	-6.915667653489801e-19	8.015085765019183e-8	1.2243739195628948e-16	4.522590474294049e-8	-5.670485032035772e-23	1.1620297558193318e-24	2.2672967408700604e-10	3.986208989810866e-10	1.4637330179297537e-8
67900000	0.004999889604849542	1.4329534798523437e-50	-6.915667653489801e-19	8.015085765019183e-8	1.2243739195628948e-16	4.522590474294049e-8	-5.670485003352246e-23	1.1620297558193318e-24	2.2672967408700604e-10	3.986208989810866e-10	1.4637330179297537e-8
68000000	0.004999889604849542	1.4329534798523437e-50	-6.915667653489801e-19	8.015085765019183e-8	1.2243739195628948e-16	4.522590474294049e-8	-5.67048497466872e-23	1.1620297558193318e-24	2.2672967408700604e-10	3.986208989810866e-10	1.4637330179297537e-8
68100000	0.004999889604849542	1.4329534798523437e-50	-6.915667653489801e-19	8.015085765019183e-8	1.2243739195628948e-16	4.522590474294049e-8	-5.670484945985195e-23	1.1620297558193318e-24	2.2672967408700604e-10	3.986208989810866e-10	1.4637330179297537e-8
68200000	0.004999889604849542	1.4329534798523437e-50	-6.915667653489801e-19	8.015085765019183e-8	1.2243739195628948e-16	4.522590474294049e-8	-5.670484917301669e-23	1.1620297558193318e-24	2.2672967408700604e-10	3.986208989810866e-10	1.4637330179297537e-8
68300000	0.004999889604849542	1.4329534798523437e-50	-6.915667653489801e-19	8.015085765019183e-8	1.2243739195628948e-16	4.522590474294049e-8	-5.670484888618144e-23	1.1620297558193318e-24	2.2672967408700604e-10	3.986208989810866e-10	1.4637330179297537e-8
68400000	0.004999889604849542	1.4329534798523437e-50	-6.915667653489801e-19	8.015085765019183e-8	1.2243739195628948e-16	4.522590474294049e-8	-5.670484859934618e-23	1.1620297558193318e-24	2.2672967408700604e-10	3.986208989810866e-10	1.4637330179297537e-8
68500000	0.004999889604849542	1.4329534798523437e-50	-6.915667653489801e-19	8.015085765019183e-8	1.2243739195628948e-16	4.522590474294049e-8	-5.670484831251092e-23	1.1620297558193318e-24	2.2672967408700604e-10	3.986208989810866e-10	1.4637330179297537e-8
68600000	0.004999889604849542	1.4329534798523437e-50	-6.915667653489801e-19	8.015085765019183e-8	1.2243739195628948e-16	4.522590474294049e-8	-5.670484802567567e-23	1.1620297558193318e-24	2.2672967408700604e-10	3.986208989810866e-10	1.4637330179297537e-8
68700000	0.004999889604849542	1.4329534798523437e-50	-6.915667653489801e-19	8.015085765019183e-8	1.2243739195628948e-16	4.522590474294049e-8	-5.67048477388404e-23	1.1620297558193318e-24	2.2672967408700604e-10	3.986208989810866e-10	1.4637330179297537e-8
68800000	0.004999889604849542	1.4329534798523437e-50	-6.915667653489801e-19	8.015085765019183e-8	1.2243739195628948e-16	4.522590474294049e-8	-5.670484745200514e-23	1.1620297558193318e-24	2.2672967408700604e-10	3.986208989810866e-10	1.4637330179297537e-8
68900000	0.004999889604849542	1.4329534798523437e-50	-6.915667653489801e-19	8.015085765019183e-8	1.2243739195628948e-16	4.522590474294049e-8	-5.670484716516988e-23	1.1620297558193318e-24	2.2672967408700604e-10	3.986208989810866e-10	1.4637330179297537e-8
69000000	0.004999889604849542	1.4329534798523437e-50	-6.915667653489801e-19	8.015085765019183e-8	1.2243739195628948e-16	4.522590474294049e-8	-5.670484687833463e-23	1.1620297558193318e-24	2.2672967408700604e-10	3.986208989810866e-10	1.4637330179297537e-8
69100000	0.004999889604849542	1.4329534798523437e-50	-6.915667653489801e-19	8.015085765019183e-8	1.2243739195628948e-16	4.522590474294049e-8	-5.670484659149937e-23	1.1620297558193318e-24	2.2672967408700604e-10	3.986208989810866e-10	1.4637330179297537e-8
69200000	0.004999889604849542	1.4329534798523437e-50	-6.915667653489801e-19	8.015085765019183e-8	1.2243739195628948e-16	4.522590474294049e-8	-5.670484630466412e-23	1.1620297558193318e-24	2.2672967408700604e-10	3.986208989810866e-10	1.4637330179297537e-8
69300000	0.004999889604849542	1.4329534798523437e-50	-6.915667653489801e-19	8.015085765019183e-8	1.2243739195628948e-16	4.522590474294049e-8	-5.670484601782886e-23	1.1620297558193318e-24	2.2672967408700604e-10	3.986208989810866e-10	1.4637330179297537e-8
69400000	0.004999889604849542	1.4329534798523437e-50	-6.915667653489801e-19	8.015085765019183e-8	1.2243739195628948e-16	4.522590474294049e-8	-5.67048457309936e-23	1.1620297558193318e-24	2.2672967408700604e-10	3.986208989810866e-10	1.4637330179297537e-8
69500000	0.004999889604849542	1.4329534798523437e-50	-6.915667653489801e-19	8.015085765019183e-8	1.2243739195628948e-16	4.522590474294049e-8	-5.670484544415835e-23	1.1620297558193318e-24	2.2672967408700604e-10	3.986208989810866e-10	1.4637330179297537e-8
69600000	0.004999889604849542	1.4329534798523437e-50	-6.915667653489801e-19	8.015085765019183e-8	1.2243739195628948e-16	4.522590474294049e-8	-5.670484515732309e-23	1.1620297558193318e-24	2.2672967408700604e-10	3.986208989810866e-10	1.4637330179297537e-8
69700000	0.004999889604849542	1.4329534798523437e-50	-6.915667653489801e-19	8.015085765019183e-8	1.2243739195628948e-16	4.522590474294049e-8	-5.670484487048783e-23	1.1620297558193318e-24	2.2672967408700604e-10	3.986208989810866e-10	1.4637330179297537e-8
69800000	0.004999889604849542	1.4329534798523437e-50	-6.915667653489801e-19	8.015085765019183e-8	1.2243739195628948e-16	4.522590474294049e-8	-5.670484458365258e-23	1.1620297558193318e-24	2.2672967408700604e-10	3.986208989810866e-10	1.4637330179297537e-8
69900000	0.004999889604849542	1.4329534798523437e-50	-6.915667653489801e-19	8.015085765019183e-8	1.2243739195628948e-16	4.522590474294049e-8	-5.670484429681732e-23	1.1620297558193318e-24	2.2672967408700604e-10	3.986208989810866e-10	1.4637330179297537e-8
70000000	0.004999889604849542	1.4329534798523437e-50	-6.915667653489801e-19	8.015085765019183e-8	1.2243739195628948e-16	4.522590474294049e-8	-5.670484400998206e-23	1.1620297558193318e-24	2.2672967408700604e-10	3.986208989810866e-10	1.4637330179297537e-8
70100000	0.004999889604849542	1.4329534798523437e-50	-6.915667653489801e-19	8.015085765019183e-8	1.2243739195628948e-16	4.522590474294049e-8	-5.670484372314681e-23	1.1620297558193318e-24	2.2672967408700604e-10	3.986208989810866e-10	1.4637330179297537e-8
70200000	0.004999889604849542	1.4329534798523437e-50	-6.915667653489801e-19	8.015085765019183e-8	1.2243739195628948e-16	4.522590474294049e-8	-5.670484343631155e-23	1.1620297558193318e-24	2.2672967408700604e-10	3.986208989810866e-10	1.4637330179297537e-8
70300000	0.004999889604849542	1.4329534798523437e-50	-6.915667653489801e-19	8.015085765019183e-8	1.2243739195628948e-16	4.522590474294049e-8	-5.670484314947629e-23	1.1620297558193318e-24	2.2672967408700604e-10	3.986208989810866e-10	1.4637330179297537e-8
70400000	0.004999889604849542	1.4329534798523437e-50	-6.915667653489801e-19	8.015085765019183e-8	1.2243739195628948e-16	4.522590474294049e-8	-5.670484286264104e-23	1.1620297558193318e-24	2.2672967408700604e-10	3.986208989810866e-10	1.4637330179297537e-8
70500000	0.004999889604849542	1.4329534798523437e-50	-6.915667653489801e-19	8.015085765019183e-8	1.2243739195628948e-16	4.522590474294049e-8	-5.670484257580578e-23	1.1620297558193318e-24	2.2672967408700604e-10	3.986208989810866e-10	1.4637330179297537e-8
70600000	0.004999889604849542	1.4329534798523437e-50	-6.915667653489801e-19	8.015085765019183e-8	1.2243739195628948e-16	4.522590474294049e-8	-5.670484228897052e-23	1.1620297558193318e-24	2.2672967408700604e-10	3.986208989810866e-10	1.4637330179297537e-8
70700000	0.004999889604849542	1.4329534798523437e-50	-6.915667653489801e-19	8.015085765019183e-8	1.2243739195628948e-16	4.522590474294049e-8	-5.670484200213527e-23	1.1620297558193318e-24	2.2672967408700604e-10	3.986208989810866e-10	1.4637330179297537e-8
70800000	0.004999889604849542	1.4329534798523437e-50	-6.915667653489801e-19	8.015085765019183e-8	1.2243739195628948e-16	4.522590474294049e-8	-5.67048417153e-23	1.1620297558193318e-24	2.2672967408700604e-10	3.986208989810866e-10	1.4637330179297537e-8
70900000	0.004999889604849542	1.4329534798523437e-50	-6.915667653489801e-19	8.015085765019183e-8	1.2243739195628948e-16	4.522590474294049e-8	-5.670484142846474e-23	1.1620297558193318e-24	2.2672967408700604e-10	3.986208989810866e-10	1.4637330179297537e-8
71000000	0.004999889604849542	1.4329534798523437e-50	-6.915667653489801e-19	8.015085765019183e-8	1.2243739195628948e-16	4.522590474294049e-8	-5.670484114162949e-23	1.1620297558193318e-24	2.2672967408700604e-10	3.986208989810866e-10	1.4637330179297537e-8
71100000	0.004999889604849542	1.4329534798523437e-50	-6.915667653489801e-19	8.015085765019183e-8	1.2243739195628948e-16	4.522590474294049e-8	-5.670484085479423e-23	1.1620297558193318e-24	2.2672967408700604e-10	3.986208989810866e-10	1.4637330179297537e-8
71200000	0.004999889604849542	1.4329534798523437e-50	-6.915667653489801e-19	8.015085765019183e-8	1.2243739195628948e-16	4.522590474294049e-8	-5.670484056795897e-23	1.1620297558193318e-24	2.2672967408700604e-10	3.986208989810866e-10	1.4637330179297537e-8
71300000	0.004999889604849542	1.4329534798523437e-50	-6.915667653489801e-19	8.015085765019183e-8	1.2243739195628948e-16	4.522590474294049e-8	-5.670484028112372e-23	1.1620297558193318e-24	2.2672967408700604e-10	3.986208989810866e-10	1.4637330179297537e-8
71400000	0.004999889604849542	1.4329534798523437e-50	-6.915667653489801e-19	8.015085765019183e-8	1.2243739195628948e-16	4.522590474294049e-8	-5.670483999428846e-23	1.1620297558193318e-24	2.2672967408700604e-10	3.986208989810866e-10	1.4637330179297537e-8
71500000	0.004999889604849542	1.4329534798523437e-50	-6.915667653489801e-19	8.015085765019183e-8	1.2243739195628948e-16	4.522590474294049e-8	-5.67048397074532e-23	1.1620297558193318e-24	2.2672967408700604e-10	3.986208989810866e-10	1.4637330179297537e-8
71600000	0.004999889604849542	1.4329534798523437e-50	-6.915667653489801e-19	8.015085765019183e-8	1.2243739195628948e-16	4.522590474294049e-8	-5.670483942061795e-23	1.1620297558193318e-24	2.2672967408700604e-10	3.986208989810866e-10	1.4637330179297537e-8
71700000	0.004999889604849542	1.4329534798523437e-50	-6.915667653489801e-19	8.015085765019183e-8	1.2243739195628948e-16	4.522590474294049e-8	-5.670483913378269e-23	1.1620297558193318e-24	2.2672967408700604e-10	3.986208989810866e-10	1.4637330179297537e-8
71800000	0.004999889604849542	1.4329534798523437e-50	-6.915667653489801e-19	8.015085765019183e-8	1.2243739195628948e-16	4.522590474294049e-8	-5.670483884694743e-23	1.1620297558193318e-24	2.2672967408700604e-10	3.986208989810866e-10	1.4637330179297537e-8
71900000	0.004999889604849542	1.4329534798523437e-50	-6.915667653489801e-19	8.015085765019183e-8	1.2243739195628948e-16	4.522590474294049e-8	-5.670483856011218e-23	1.1620297558193318e-24	2.2672967408700604e-10	3.986208989810866e-10	1.4637330179297537e-8
72000000	0.004999889604849542	1.4329534798523437e-50	-6.915667653489801e-19	8.015085765019183e-8	1.2243739195628948e-16	4.522590474294049e-8	-5.670483827327692e-23	1.1620297558193318e-24	2.2672967408700604e-10	3.986208989810866e-10	1.4637330179297537e-8
72100000	0.004999889604849542	1.4329534798523437e-50	-6.915667653489801e-19	8.015085765019183e-8	1.2243739195628948e-16	4.522590474294049e-8	-5.670483798644166e-23	1.1620297558193318e-24	2.2672967408700604e-10	3.986208989810866e-10	1.4637330179297537e-8
72200000	0.004999889604849542	1.4329534798523437e-50	-6.915667653489801e-19	8.015085765019183e-8	1.2243739195628948e-16	4.522590474294049e-8	-5.670483769960641e-23	1.1620297558193318e-24	2.2672967408700604e-10	3.986208989810866e-10	1.4637330179297537e-8
72300000	0.004999889604849542	1.4329534798523437e-50	-6.915667653489801e-19	8.015085765019183e-8	1.2243739195628948e-16	4.522590474294049e-8	-5.670483741277115e-23	1.1620297558193318e-24	2.2672967408700604e-10	3.986208989810866e-10	1.4637330179297537e-8
72400000	0.004999889604849542	1.4329534798523437e-50	-6.915667653489801e-19	8.015085765019183e-8	1.2243739195628948e-16	4.522590474294049e-8	-5.67048371259359e-23	1.1620297558193318e-24	2.2672967408700604e-10	3.986208989810866e-10	1.4637330179297537e-8
72500000	0.004999889604849542	1.4329534798523437e-50	-6.915667653489801e-19	8.015085765019183e-8	1.2243739195628948e-16	4.522590474294049e-8	-5.670483683910064e-23	1.1620297558193318e-24	2.2672967408700604e-10	3.986208989810866e-10	1.4637330179297537e-8
72600000	0.004999889604849542	1.4329534798523437e-50	-6.915667653489801e-19	8.015085765019183e-8	1.2243739195628948e-16	4.522590474294049e-8	-5.670483655226538e-23	1.1620297558193318e-24	2.2672967408700604e-10	3.986208989810866e-10	1.4637330179297537e-8
72700000	0.004999889604849542	1.4329534798523437e-50	-6.915667653489801e-19	8.015085765019183e-8	1.2243739195628948e-16	4.522590474294049e-8	-5.670483626543013e-23	1.1620297558193318e-24	2.2672967408700602e-10	3.986208989810866e-10	1.4637330179297537e-8
72800000	0.004999889604849542	1.4329534798523437e-50	-6.915667653489801e-19	8.015085765019183e-8	1.2243739195628948e-16	4.522590474294049e-8	-5.670483597859486e-23	1.1620297558193318e-24	2.2672967408700602e-10	3.986208989810866e-10	1.4637330179297537e-8
72900000	0.004999889604849542	1.4329534798523437e-50	-6.915667653489801e-19	8.015085765019183e-8	1.2243739195628948e-16	4.522590474294049e-8	-5.67048356917596e-23	1.1620297558193318e-24	2.2672967408700602e-10	3.986208989810866e-10	1.4637330179297537e-8
73000000	0.004999889604849542	1.4329534798523437e-50	-6.915667653489801e-19	8.015085765019183e-8	1.2243739195628948e-16	4.522590474294049e-8	-5.670483540492434e-23	1.1620297558193318e-24	2.2672967408700602e-10	3.986208989810866e-10	1.4637330179297537e-8
73100000	0.004999889604849542	1.4329534798523437e-50	-6.915667653489801e-19	8.015085765019183e-8	1.2243739195628948e-16	4.522590474294049e-8	-5.670483511808909e-23	1.1620297558193318e-24	2.2672967408700602e-10	3.986208989810866e-10	1.4637330179297537e-8
73200000	0.004999889604849542	1.4329534798523437e-50	-6.915667653489801e-19	8.015085765019183e-8	1.2243739195628948e-16	4.522590474294049e-8	-5.670483483125383e-23	1.1620297558193318e-24	2.2672967408700602e-10	3.986208989810866e-10	1.4637330179297537e-8
73300000	0.004999889604849542	1.4329534798523437e-50	-6.915667653489801e-19	8.015085765019183e-8	1.2243739195628948e-16	4.522590474294049e-8	-5.670483454441858e-23	1.1620297558193318e-24	2.2672967408700602e-10	3.986208989810866e-10	1.4637330179297537e-8
73400000	0.004999889604849542	1.4329534798523437e-50	-6.915667653489801e-19	8.015085765019183e-8	1.2243739195628948e-16	4.522590474294049e-8	-5.670483425758332e-23	1.1620297558193318e-24	2.2672967408700602e-10	3.986208989810866e-10	1.4637330179297537e-8
73500000	0.004999889604849542	1.4329534798523437e-50	-6.915667653489801e-19	8.015085765019183e-8	1.2243739195628948e-16	4.522590474294049e-8	-5.670483397074806e-23	1.1620297558193318e-24	2.2672967408700602e-10	3.986208989810866e-10	1.4637330179297537e-8
73600000	0.004999889604849542	1.4329534798523437e-50	-6.915667653489801e-19	8.015085765019183e-8	1.2243739195628948e-16	4.522590474294049e-8	-5.67048336839128e-23	1.1620297558193318e-24	2.2672967408700602e-10	3.986208989810866e-10	1.4637330179297537e-8
73700000	0.004999889604849542	1.4329534798523437e-50	-6.915667653489801e-19	8.015085765019183e-8	1.2243739195628948e-16	4.522590474294049e-8	-5.670483339707755e-23	1.1620297558193318e-24	2.2672967408700602e-10	3.986208989810866e-10	1.4637330179297537e-8
73800000	0.004999889604849542	1.4329534798523434e-50	-6.915667653489801e-19	8.015085765019183e-8	1.2243739195628948e-16	4.522590474294049e-8	-5.670483311024229e-23	1.1620297558193318e-24	2.2672967408700602e-10	3.986208989810866e-10	1.4637330179297537e-8
73900000	0.004999889604849542	1.4329534798523434e-50	-6.915667653489801e-19	8.015085765019183e-8	1.2243739195628948e-16	4.522590474294049e-8	-5.670483282340704e-23	1.1620297558193318e-24	2.2672967408700602e-10	3.986208989810866e-10	1.4637330179297537e-8
74000000	0.004999889604849542	1.4329534798523434e-50	-6.915667653489801e-19	8.015085765019183e-8	1.2243739195628948e-16	4.522590474294049e-8	-5.670483253657178e-23	1.1620297558193318e-24	2.2672967408700602e-10	3.986208989810866e-10	1.4637330179297537e-8
74100000	0.004999889604849542	1.4329534798523434e-50	-6.915667653489801e-19	8.015085765019183e-8	1.2243739195628948e-16	4.522590474294049e-8	-5.670483224973652e-23	1.1620297558193318e-24	2.2672967408700602e-10	3.986208989810866e-10	1.4637330179297537e-8
74200000	0.004999889604849542	1.4329534798523434e-50	-6.915667653489801e-19	8.015085765019183e-8	1.2243739195628948e-16	4.522590474294049e-8	-5.670483196290127e-23	1.1620297558193318e-24	2.2672967408700602e-10	3.986208989810866e-10	1.4637330179297537e-8
74300000	0.004999889604849542	1.4329534798523434e-50	-6.915667653489801e-19	8.015085765019183e-8	1.2243739195628948e-16	4.522590474294049e-8	-5.670483167606601e-23	1.1620297558193318e-24	2.2672967408700602e-10	3.986208989810866e-10	1.4637330179297537e-8
74400000	0.004999889604849542	1.4329534798523434e-50	-6.915667653489801e-19	8.015085765019183e-8	1.2243739195628948e-16	4.522590474294049e-8	-5.670483138923075e-23	1.1620297558193318e-24	2.2672967408700602e-10	3.986208989810866e-10	1.4637330179297537e-8
74500000	0.004999889604849542	1.4329534798523434e-50	-6.915667653489801e-19	8.015085765019183e-8	1.2243739195628948e-16	4.522590474294049e-8	-5.67048311023955e-23	1.1620297558193318e-24	2.2672967408700602e-10	3.986208989810866e-10	1.4637330179297537e-8
74600000	0.004999889604849542	1.4329534798523434e-50	-6.915667653489801e-19	8.015085765019183e-8	1.2243739195628948e-16	4.522590474294049e-8	-5.670483081556024e-23	1.1620297558193318e-24	2.2672967408700602e-10	3.986208989810866e-10	1.4637330179297537e-8
74700000	0.004999889604849542	1.4329534798523434e-50	-6.915667653489801e-19	8.015085765019183e-8	1.2243739195628948e-16	4.522590474294049e-8	-5.670483052872498e-23	1.1620297558193318e-24	2.2672967408700602e-10	3.986208989810866e-10	1.4637330179297537e-8
74800000	0.004999889604849542	1.4329534798523434e-50	-6.915667653489801e-19	8.015085765019183e-8	1.2243739195628948e-16	4.522590474294049e-8	-5.670483024188972e-23	1.1620297558193318e-24	2.2672967408700602e-10	3.986208989810866e-10	1.4637330179297537e-8
74900000	0.004999889604849542	1.4329534798523434e-50	-6.915667653489801e-19	8.015085765019183e-8	1.2243739195628948e-16	4.522590474294049e-8	-5.670482995505446e-23	1.1620297558193318e-24	2.2672967408700602e-10	3.986208989810866e-10	1.4637330179297537e-8
75000000	0.004999889604849542	1.4329534798523434e-50	-6.915667653489801e-19	8.015085765019183e-8	1.2243739195628948e-16	4.522590474294049e-8	-5.67048296682192e-23	1.1620297558193318e-24	2.2672967408700602e-10	3.986208989810866e-10	1.4637330179297537e-8
75100000	0.004999889604849542	1.4329534798523434e-50	-6.915667653489801e-19	8.015085765019183e-8	1.2243739195628948e-16	4.522590474294049e-8	-5.670482938138395e-23	1.1620297558193318e-24	2.2672967408700602e-10	3.986208989810866e-10	1.4637330179297537e-8
75200000	0.004999889604849542	1.4329534798523434e-50	-6.915667653489801e-19	8.015085765019183e-8	1.2243739195628948e-16	4.522590474294049e-8	-5.670482909454869e-23	1.1620297558193318e-24	2.2672967408700602e-10	3.986208989810866e-10	1.4637330179297537e-8
75300000	0.004999889604849542	1.4329534798523434e-50	-6.915667653489801e-19	8.015085765019183e-8	1.2243739195628948e-16	4.522590474294049e-8	-5.670482880771343e-23	1.1620297558193318e-24	2.2672967408700602e-10	3.986208989810866e-10	1.4637330179297537e-8
75400000	0.004999889604849542	1.4329534798523434e-50	-6.915667653489801e-19	8.015085765019183e-8	1.2243739195628948e-16	4.522590474294049e-8	-5.670482852087818e-23	1.1620297558193318e-24	2.2672967408700602e-10	3.986208989810866e-10	1.4637330179297537e-8
75500000	0.004999889604849542	1.4329534798523434e-50	-6.915667653489801e-19	8.015085765019183e-8	1.2243739195628948e-16	4.522590474294049e-8	-5.670482823404292e-23	1.1620297558193318e-24	2.2672967408700602e-10	3.986208989810866e-10	1.4637330179297537e-8
75600000	0.004999889604849542	1.4329534798523434e-50	-6.915667653489801e-19	8.015085765019183e-8	1.2243739195628948e-16	4.522590474294049e-8	-5.670482794720766e-23	1.1620297558193318e-24	2.2672967408700602e-10	3.986208989810866e-10	1.4637330179297537e-8
75700000	0.004999889604849542	1.4329534798523434e-50	-6.915667653489801e-19	8.015085765019183e-8	1.2243739195628948e-16	4.522590474294049e-8	-5.670482766037241e-23	1.1620297558193318e-24	2.2672967408700602e-10	3.986208989810866e-10	1.4637330179297537e-8
75800000	0.004999889604849542	1.4329534798523434e-50	-6.915667653489801e-19	8.015085765019183e-8	1.2243739195628948e-16	4.522590474294049e-8	-5.670482737353715e-23	1.1620297558193318e-24	2.2672967408700602e-10	3.986208989810866e-10	1.4637330179297537e-8
75900000	0.004999889604849542	1.4329534798523434e-50	-6.915667653489801e-19	8.015085765019183e-8	1.2243739195628948e-16	4.522590474294049e-8	-5.67048270867019e-23	1.1620297558193318e-24	2.2672967408700602e-10	3.986208989810866e-10	1.4637330179297537e-8
76000000	0.004999889604849542	1.4329534798523434e-50	-6.915667653489801e-19	8.015085765019183e-8	1.2243739195628948e-16	4.522590474294049e-8	-5.670482679986664e-23	1.1620297558193318e-24	2.2672967408700602e-10	3.986208989810866e-10	1.4637330179297537e-8
76100000	0.004999889604849542	1.4329534798523434e-50	-6.915667653489801e-19	8.015085765019183e-8	1.2243739195628948e-16	4.522590474294049e-8	-5.670482651303138e-23	1.1620297558193318e-24	2.2672967408700602e-10	3.986208989810866e-10	1.4637330179297537e-8
76200000	0.004999889604849542	1.4329534798523434e-50	-6.915667653489801e-19	8.015085765019183e-8	1.2243739195628948e-16	4.522590474294049e-8	-5.670482622619612e-23	1.1620297558193318e-24	2.2672967408700602e-10	3.986208989810866e-10	1.4637330179297537e-8
76300000	0.004999889604849542	1.4329534798523434e-50	-6.915667653489801e-19	8.015085765019183e-8	1.2243739195628948e-16	4.522590474294049e-8	-5.670482593936087e-23	1.1620297558193318e-24	2.2672967408700602e-10	3.986208989810866e-10	1.4637330179297537e-8
76400000	0.004999889604849542	1.4329534798523434e-50	-6.915667653489801e-19	8.015085765019183e-8	1.2243739195628948e-16	4.522590474294049e-8	-5.670482565252561e-23	1.1620297558193318e-24	2.2672967408700602e-10	3.986208989810866e-10	1.4637330179297537e-8
76500000	0.004999889604849542	1.4329534798523434e-50	-6.915667653489801e-19	8.015085765019183e-8	1.2243739195628948e-16	4.522590474294049e-8	-5.670482536569036e-23	1.1620297558193318e-24	2.2672967408700602e-10	3.986208989810866e-10	1.4637330179297537e-8
76600000	0.004999889604849542	1.4329534798523434e-50	-6.915667653489801e-19	8.015085765019183e-8	1.2243739195628948e-16	4.522590474294049e-8	-5.67048250788551e-23	1.1620297558193318e-24	2.2672967408700602e-10	3.986208989810866e-10	1.4637330179297537e-8
76700000	0.004999889604849542	1.4329534798523434e-50	-6.915667653489801e-19	8.015085765019183e-8	1.2243739195628948e-16	4.522590474294049e-8	-5.670482479201983e-23	1.1620297558193318e-24	2.2672967408700602e-10	3.986208989810866e-10	1.4637330179297537e-8
76800000	0.004999889604849542	1.4329534798523434e-50	-6.915667653489801e-19	8.015085765019183e-8	1.2243739195628948e-16	4.522590474294049e-8	-5.670482450518457e-23	1.1620297558193318e-24	2.2672967408700602e-10	3.986208989810866e-10	1.4637330179297537e-8
76900000	0.004999889604849542	1.4329534798523434e-50	-6.915667653489801e-19	8.015085765019183e-8	1.2243739195628948e-16	4.522590474294049e-8	-5.670482421834932e-23	1.1620297558193318e-24	2.2672967408700602e-10	3.986208989810866e-10	1.4637330179297537e-8
77000000	0.004999889604849542	1.4329534798523434e-50	-6.915667653489801e-19	8.015085765019183e-8	1.2243739195628948e-16	4.522590474294049e-8	-5.670482393151406e-23	1.1620297558193318e-24	2.2672967408700602e-10	3.986208989810866e-10	1.4637330179297537e-8
77100000	0.004999889604849542	1.4329534798523434e-50	-6.915667653489801e-19	8.015085765019183e-8	1.2243739195628948e-16	4.522590474294049e-8	-5.67048236446788e-23	1.1620297558193318e-24	2.2672967408700602e-10	3.986208989810866e-10	1.4637330179297537e-8
77200000	0.004999889604849542	1.4329534798523434e-50	-6.915667653489801e-19	8.015085765019183e-8	1.2243739195628948e-16	4.522590474294049e-8	-5.670482335784355e-23	1.1620297558193318e-24	2.2672967408700602e-10	3.986208989810866e-10	1.4637330179297537e-8
77300000	0.004999889604849542	1.4329534798523434e-50	-6.915667653489801e-19	8.015085765019183e-8	1.2243739195628948e-16	4.522590474294049e-8	-5.670482307100829e-23	1.1620297558193318e-24	2.2672967408700602e-10	3.986208989810866e-10	1.4637330179297537e-8
77400000	0.004999889604849542	1.4329534798523434e-50	-6.915667653489801e-19	8.015085765019183e-8	1.2243739195628948e-16	4.522590474294049e-8	-5.670482278417303e-23	1.1620297558193318e-24	2.2672967408700602e-10	3.986208989810866e-10	1.4637330179297537e-8
77500000	0.004999889604849542	1.4329534798523434e-50	-6.915667653489801e-19	8.015085765019183e-8	1.2243739195628948e-16	4.522590474294049e-8	-5.670482249733778e-23	1.1620297558193318e-24	2.2672967408700602e-10	3.986208989810866e-10	1.4637330179297537e-8
77600000	0.004999889604849542	1.4329534798523434e-50	-6.915667653489801e-19	8.015085765019183e-8	1.2243739195628948e-16	4.522590474294049e-8	-5.670482221050252e-23	1.1620297558193318e-24	2.2672967408700602e-10	3.986208989810866e-10	1.4637330179297537e-8
77700000	0.004999889604849542	1.4329534798523434e-50	-6.915667653489801e-19	8.015085765019183e-8	1.2243739195628948e-16	4.522590474294049e-8	-5.670482192366727e-23	1.1620297558193318e-24	2.2672967408700602e-10	3.986208989810866e-10	1.4637330179297537e-8
77800000	0.004999889604849542	1.4329534798523434e-50	-6.915667653489801e-19	8.015085765019183e-8	1.2243739195628948e-16	4.522590474294049e-8	-5.670482163683201e-23	1.1620297558193318e-24	2.2672967408700602e-10	3.986208989810866e-10	1.4637330179297537e-8
77900000	0.004999889604849542	1.4329534798523434e-50	-6.915667653489801e-19	8.015085765019183e-8	1.2243739195628948e-16	4.522590474294049e-8	-5.670482134999675e-23	1.1620297558193318e-24	2.2672967408700602e-10	3.986208989810866e-10	1.4637330179297537e-8
78000000	0.004999889604849542	1.4329534798523434e-50	-6.915667653489801e-19	8.015085765019183e-8	1.2243739195628948e-16	4.522590474294049e-8	-5.67048210631615e-23	1.1620297558193318e-24	2.2672967408700602e-10	3.986208989810866e-10	1.4637330179297537e-8
78100000	0.004999889604849542	1.4329534798523434e-50	-6.915667653489801e-19	8.015085765019183e-8	1.2243739195628948e-16	4.522590474294049e-8	-5.670482077632624e-23	1.1620297558193318e-24	2.2672967408700602e-10	3.986208989810866e-10	1.4637330179297537e-8
78200000	0.004999889604849542	1.4329534798523434e-50	-6.915667653489801e-19	8.015085765019183e-8	1.2243739195628948e-16	4.522590474294049e-8	-5.670482048949098e-23	1.1620297558193318e-24	2.2672967408700602e-10	3.986208989810866e-10	1.4637330179297537e-8
78300000	0.004999889604849542	1.4329534798523434e-50	-6.915667653489801e-19	8.015085765019183e-8	1.2243739195628948e-16	4.522590474294049e-8	-5.670482020265573e-23	1.1620297558193318e-24	2.2672967408700602e-10	3.986208989810866e-10	1.4637330179297537e-8
78400000	0.004999889604849542	1.4329534798523434e-50	-6.915667653489801e-19	8.015085765019183e-8	1.2243739195628948e-16	4.522590474294049e-8	-5.670481991582047e-23	1.1620297558193318e-24	2.2672967408700602e-10	3.986208989810866e-10	1.4637330179297537e-8
78500000	0.004999889604849542	1.4329534798523434e-50	-6.915667653489801e-19	8.015085765019183e-8	1.2243739195628948e-16	4.522590474294049e-8	-5.670481962898521e-23	1.1620297558193318e-24	2.2672967408700602e-10	3.986208989810866e-10	1.4637330179297537e-8
78600000	0.004999889604849542	1.4329534798523434e-50	-6.915667653489801e-19	8.015085765019183e-8	1.2243739195628948e-16	4.522590474294049e-8	-5.670481934214996e-23	1.1620297558193318e-24	2.2672967408700602e-10	3.986208989810866e-10	1.4637330179297537e-8
78700000	0.004999889604849542	1.4329534798523434e-50	-6.915667653489801e-19	8.015085765019183e-8	1.2243739195628948e-16	4.522590474294049e-8	-5.670481905531469e-23	1.1620297558193318e-24	2.2672967408700602e-10	3.986208989810866e-10	1.4637330179297537e-8
78800000	0.004999889604849542	1.4329534798523434e-50	-6.915667653489801e-19	8.015085765019183e-8	1.2243739195628948e-16	4.522590474294049e-8	-5.670481876847943e-23	1.1620297558193318e-24	2.2672967408700602e-10	3.986208989810866e-10	1.4637330179297537e-8
78900000	0.004999889604849542	1.4329534798523434e-50	-6.915667653489801e-19	8.015085765019183e-8	1.2243739195628948e-16	4.522590474294049e-8	-5.670481848164418e-23	1.1620297558193318e-24	2.2672967408700602e-10	3.986208989810866e-10	1.4637330179297537e-8
79000000	0.004999889604849542	1.4329534798523434e-50	-6.915667653489801e-19	8.015085765019183e-8	1.2243739195628948e-16	4.522590474294049e-8	-5.670481819480892e-23	1.1620297558193318e-24	2.2672967408700602e-10	3.986208989810866e-10	1.4637330179297537e-8
79100000	0.004999889604849542	1.4329534798523434e-50	-6.915667653489801e-19	8.015085765019183e-8	1.2243739195628948e-16	4.522590474294049e-8	-5.670481790797366e-23	1.1620297558193318e-24	2.2672967408700602e-10	3.986208989810866e-10	1.4637330179297537e-8
79200000	0.004999889604849542	1.4329534798523434e-50	-6.915667653489801e-19	8.015085765019183e-8	1.2243739195628948e-16	4.522590474294049e-8	-5.670481762113841e-23	1.1620297558193318e-24	2.2672967408700602e-10	3.986208989810866e-10	1.4637330179297537e-8
79300000	0.004999889604849542	1.4329534798523434e-50	-6.915667653489801e-19	8.015085765019183e-8	1.2243739195628948e-16	4.522590474294049e-8	-5.670481733430315e-23	1.1620297558193318e-24	2.2672967408700602e-10	3.986208989810866e-10	1.4637330179297537e-8
79400000	0.004999889604849542	1.4329534798523434e-50	-6.915667653489801e-19	8.015085765019183e-8	1.2243739195628948e-16	4.522590474294049e-8	-5.670481704746789e-23	1.1620297558193318e-24	2.2672967408700602e-10	3.986208989810866e-10	1.4637330179297537e-8
79500000	0.004999889604849542	1.4329534798523434e-50	-6.915667653489801e-19	8.015085765019183e-8	1.2243739195628948e-16	4.522590474294049e-8	-5.670481676063264e-23	1.1620297558193318e-24	2.2672967408700602e-10	3.986208989810866e-10	1.4637330179297537e-8
79600000	0.004999889604849542	1.4329534798523434e-50	-6.915667653489801e-19	8.015085765019183e-8	1.2243739195628948e-16	4.522590474294049e-8	-5.670481647379738e-23	1.1620297558193318e-24	2.2672967408700602e-10	3.986208989810866e-10	1.4637330179297537e-8
79700000	0.004999889604849542	1.4329534798523434e-50	-6.915667653489801e-19	8.015085765019183e-8	1.2243739195628948e-16	4.522590474294049e-8	-5.670481618696212e-23	1.1620297558193318e-24	2.2672967408700602e-10	3.986208989810866e-10	1.4637330179297537e-8
79800000	0.004999889604849542	1.4329534798523434e-50	-6.915667653489801e-19	8.015085765019183e-8	1.2243739195628948e-16	4.522590474294049e-8	-5.670481590012687e-23	1.1620297558193318e-24	2.2672967408700602e-10	3.986208989810866e-10	1.4637330179297537e-8
79900000	0.004999889604849542	1.4329534798523434e-50	-6.915667653489801e-19	8.015085765019183e-8	1.2243739195628948e-16	4.522590474294049e-8	-5.670481561329161e-23	1.1620297558193318e-24	2.2672967408700602e-10	3.986208989810866e-10	1.4637330179297537e-8
80000000	0.004999889604849542	1.4329534798523434e-50	-6.915667653489801e-19	8.015085765019183e-8	1.2243739195628948e-16	4.522590474294049e-8	-5.670481532645635e-23	1.1620297558193318e-24	2.2672967408700602e-10	3.986208989810866e-10	1.4637330179297537e-8
80100000	0.004999889604849542	1.4329534798523434e-50	-6.915667653489801e-19	8.015085765019183e-8	1.2243739195628948e-16	4.522590474294049e-8	-5.67048150396211e-23	1.1620297558193318e-24	2.2672967408700602e-10	3.986208989810866e-10	1.4637330179297537e-8
80200000	0.004999889604849542	1.4329534798523434e-50	-6.915667653489801e-19	8.015085765019183e-8	1.2243739195628948e-16	4.522590474294049e-8	-5.670481475278584e-23	1.1620297558193318e-24	2.2672967408700602e-10	3.986208989810866e-10	1.4637330179297537e-8
80300000	0.004999889604849542	1.4329534798523434e-50	-6.915667653489801e-19	8.015085765019183e-8	1.2243739195628948e-16	4.522590474294049e-8	-5.670481446595058e-23	1.1620297558193318e-24	2.2672967408700602e-10	3.986208989810866e-10	1.4637330179297537e-8
80400000	0.004999889604849542	1.4329534798523434e-50	-6.915667653489801e-19	8.015085765019183e-8	1.2243739195628948e-16	4.522590474294049e-8	-5.670481417911533e-23	1.1620297558193318e-24	2.2672967408700602e-10	3.986208989810866e-10	1.4637330179297537e-8
80500000	0.004999889604849542	1.4329534798523434e-50	-6.915667653489801e-19	8.015085765019183e-8	1.2243739195628948e-16	4.522590474294049e-8	-5.670481389228007e-23	1.1620297558193318e-24	2.2672967408700602e-10	3.986208989810866e-10	1.4637330179297537e-8
80600000	0.004999889604849542	1.4329534798523434e-50	-6.915667653489801e-19	8.015085765019183e-8	1.2243739195628948e-16	4.522590474294049e-8	-5.670481360544481e-23	1.1620297558193318e-24	2.2672967408700602e-10	3.986208989810866e-10	1.4637330179297537e-8
80700000	0.004999889604849542	1.4329534798523434e-50	-6.915667653489801e-19	8.015085765019183e-8	1.2243739195628948e-16	4.522590474294049e-8	-5.670481331860956e-23	1.1620297558193318e-24	2.2672967408700602e-10	3.986208989810866e-10	1.4637330179297537e-8
80800000	0.004999889604849542	1.4329534798523434e-50	-6.915667653489801e-19	8.015085765019183e-8	1.2243739195628948e-16	4.522590474294049e-8	-5.670481303177429e-23	1.1620297558193318e-24	2.2672967408700602e-10	3.986208989810866e-10	1.4637330179297537e-8
80900000	0.004999889604849542	1.4329534798523434e-50	-6.915667653489801e-19	8.015085765019183e-8	1.2243739195628948e-16	4.522590474294049e-8	-5.670481274493903e-23	1.1620297558193318e-24	2.2672967408700602e-10	3.986208989810866e-10	1.4637330179297537e-8
81000000	0.004999889604849542	1.4329534798523434e-50	-6.915667653489801e-19	8.015085765019183e-8	1.2243739195628948e-16	4.522590474294049e-8	-5.670481245810378e-23	1.1620297558193318e-24	2.2672967408700602e-10	3.986208989810866e-10	1.4637330179297537e-8
81100000	0.004999889604849542	1.4329534798523434e-50	-6.915667653489801e-19	8.015085765019183e-8	1.2243739195628948e-16	4.522590474294049e-8	-5.670481217126852e-23	1.1620297558193318e-24	2.2672967408700602e-10	3.986208989810866e-10	1.4637330179297537e-8
81200000	0.004999889604849542	1.4329534798523434e-50	-6.915667653489801e-19	8.015085765019183e-8	1.2243739195628948e-16	4.522590474294049e-8	-5.670481188443326e-23	1.1620297558193318e-24	2.2672967408700602e-10	3.986208989810866e-10	1.4637330179297537e-8
81300000	0.004999889604849542	1.4329534798523434e-50	-6.915667653489801e-19	8.015085765019183e-8	1.2243739195628948e-16	4.522590474294049e-8	-5.670481159759801e-23	1.1620297558193318e-24	2.2672967408700602e-10	3.986208989810866e-10	1.4637330179297537e-8
81400000	0.004999889604849542	1.4329534798523434e-50	-6.915667653489801e-19	8.015085765019183e-8	1.2243739195628948e-16	4.522590474294049e-8	-5.670481131076275e-23	1.1620297558193318e-24	2.2672967408700602e-10	3.986208989810866e-10	1.4637330179297537e-8
81500000	0.004999889604849542	1.4329534798523434e-50	-6.915667653489801e-19	8.015085765019183e-8	1.2243739195628948e-16	4.522590474294049e-8	-5.67048110239275e-23	1.1620297558193318e-24	2.2672967408700602e-10	3.986208989810866e-10	1.4637330179297537e-8
81600000	0.004999889604849542	1.4329534798523434e-50	-6.915667653489801e-19	8.015085765019183e-8	1.2243739195628948e-16	4.522590474294049e-8	-5.670481073709224e-23	1.1620297558193318e-24	2.2672967408700602e-10	3.986208989810866e-10	1.4637330179297537e-8
81700000	0.004999889604849542	1.4329534798523434e-50	-6.915667653489801e-19	8.015085765019183e-8	1.2243739195628948e-16	4.522590474294049e-8	-5.670481045025698e-23	1.1620297558193318e-24	2.2672967408700602e-10	3.986208989810866e-10	1.4637330179297537e-8
81800000	0.004999889604849542	1.4329534798523434e-50	-6.915667653489801e-19	8.015085765019183e-8	1.2243739195628948e-16	4.522590474294049e-8	-5.670481016342173e-23	1.1620297558193318e-24	2.2672967408700602e-10	3.986208989810866e-10	1.4637330179297537e-8
81900000	0.004999889604849542	1.4329534798523434e-50	-6.915667653489801e-19	8.015085765019183e-8	1.2243739195628948e-16	4.522590474294049e-8	-5.670480987658647e-23	1.1620297558193318e-24	2.2672967408700602e-10	3.986208989810866e-10	1.4637330179297537e-8
82000000	0.004999889604849542	1.4329534798523434e-50	-6.915667653489801e-19	8.015085765019183e-8	1.2243739195628948e-16	4.522590474294049e-8	-5.670480958975121e-23	1.1620297558193318e-24	2.2672967408700602e-10	3.986208989810866e-10	1.4637330179297537e-8
82100000	0.004999889604849542	1.4329534798523434e-50	-6.915667653489801e-19	8.015085765019183e-8	1.2243739195628948e-16	4.522590474294049e-8	-5.670480930291596e-23	1.1620297558193318e-24	2.2672967408700602e-10	3.986208989810866e-10	1.4637330179297537e-8
82200000	0.004999889604849542	1.4329534798523434e-50	-6.915667653489801e-19	8.015085765019183e-8	1.2243739195628948e-16	4.522590474294049e-8	-5.67048090160807e-23	1.1620297558193318e-24	2.2672967408700602e-10	3.986208989810866e-10	1.4637330179297537e-8
82300000	0.004999889604849542	1.4329534798523434e-50	-6.915667653489801e-19	8.015085765019183e-8	1.2243739195628948e-16	4.522590474294049e-8	-5.670480872924544e-23	1.1620297558193318e-24	2.2672967408700602e-10	3.986208989810866e-10	1.4637330179297537e-8
82400000	0.004999889604849542	1.4329534798523434e-50	-6.915667653489801e-19	8.015085765019183e-8	1.2243739195628948e-16	4.522590474294049e-8	-5.670480844241019e-23	1.1620297558193318e-24	2.2672967408700602e-10	3.986208989810866e-10	1.4637330179297537e-8
82500000	0.004999889604849542	1.4329534798523434e-50	-6.915667653489801e-19	8.015085765019183e-8	1.2243739195628948e-16	4.522590474294049e-8	-5.670480815557493e-23	1.1620297558193318e-24	2.2672967408700602e-10	3.986208989810866e-10	1.4637330179297537e-8
82600000	0.004999889604849542	1.4329534798523434e-50	-6.915667653489801e-19	8.015085765019183e-8	1.2243739195628948e-16	4.522590474294049e-8	-5.670480786873967e-23	1.1620297558193318e-24	2.2672967408700602e-10	3.986208989810866e-10	1.4637330179297537e-8
82700000	0.004999889604849542	1.4329534798523434e-50	-6.915667653489801e-19	8.015085765019183e-8	1.2243739195628948e-16	4.522590474294049e-8	-5.670480758190442e-23	1.1620297558193318e-24	2.2672967408700604e-10	3.986208989810866e-10	1.4637330179297537e-8
82800000	0.004999889604849542	1.4329534798523434e-50	-6.915667653489801e-19	8.015085765019183e-8	1.2243739195628948e-16	4.522590474294049e-8	-5.670480729506915e-23	1.1620297558193318e-24	2.2672967408700604e-10	3.986208989810866e-10	1.4637330179297537e-8
82900000	0.004999889604849542	1.4329534798523434e-50	-6.915667653489801e-19	8.015085765019183e-8	1.2243739195628948e-16	4.522590474294049e-8	-5.670480700823389e-23	1.1620297558193318e-24	2.2672967408700604e-10	3.986208989810866e-10	1.4637330179297537e-8
83000000	0.004999889604849542	1.4329534798523434e-50	-6.915667653489801e-19	8.015085765019183e-8	1.2243739195628948e-16	4.522590474294049e-8	-5.670480672139864e-23	1.1620297558193318e-24	2.2672967408700604e-10	3.986208989810866e-10	1.4637330179297537e-8
83100000	0.004999889604849542	1.4329534798523434e-50	-6.915667653489801e-19	8.015085765019183e-8	1.2243739195628948e-16	4.522590474294049e-8	-5.670480643456338e-23	1.1620297558193318e-24	2.2672967408700604e-10	3.986208989810866e-10	1.4637330179297537e-8
83200000	0.004999889604849542	1.4329534798523434e-50	-6.915667653489801e-19	8.015085765019183e-8	1.2243739195628948e-16	4.522590474294049e-8	-5.670480614772812e-23	1.1620297558193318e-24	2.2672967408700604e-10	3.986208989810866e-10	1.4637330179297537e-8
83300000	0.004999889604849542	1.4329534798523434e-50	-6.915667653489801e-19	8.015085765019183e-8	1.2243739195628948e-16	4.522590474294049e-8	-5.670480586089287e-23	1.1620297558193318e-24	2.2672967408700604e-10	3.986208989810866e-10	1.4637330179297537e-8
83400000	0.004999889604849542	1.4329534798523434e-50	-6.915667653489801e-19	8.015085765019183e-8	1.2243739195628948e-16	4.522590474294049e-8	-5.670480557405761e-23	1.1620297558193318e-24	2.2672967408700604e-10	3.986208989810866e-10	1.4637330179297537e-8
83500000	0.004999889604849542	1.4329534798523437e-50	-6.915667653489801e-19	8.015085765019183e-8	1.2243739195628948e-16	4.522590474294049e-8	-5.670480528722235e-23	1.1620297558193318e-24	2.2672967408700604e-10	3.986208989810866e-10	1.4637330179297537e-8
83600000	0.004999889604849542	1.4329534798523437e-50	-6.915667653489801e-19	8.015085765019183e-8	1.2243739195628948e-16	4.522590474294049e-8	-5.67048050003871e-23	1.1620297558193318e-24	2.2672967408700604e-10	3.986208989810866e-10	1.4637330179297537e-8
83700000	0.004999889604849542	1.4329534798523437e-50	-6.915667653489801e-19	8.015085765019183e-8	1.2243739195628948e-16	4.522590474294049e-8	-5.670480471355184e-23	1.1620297558193318e-24	2.2672967408700604e-10	3.986208989810866e-10	1.4637330179297537e-8
83800000	0.004999889604849542	1.4329534798523437e-50	-6.915667653489801e-19	8.015085765019183e-8	1.2243739195628948e-16	4.522590474294049e-8	-5.670480442671658e-23	1.1620297558193318e-24	2.2672967408700604e-10	3.986208989810866e-10	1.4637330179297537e-8
83900000	0.004999889604849542	1.4329534798523437e-50	-6.915667653489801e-19	8.015085765019183e-8	1.2243739195628948e-16	4.522590474294049e-8	-5.670480413988133e-23	1.1620297558193318e-24	2.2672967408700604e-10	3.986208989810866e-10	1.4637330179297537e-8
84000000	0.004999889604849542	1.4329534798523437e-50	-6.915667653489801e-19	8.015085765019183e-8	1.2243739195628948e-16	4.522590474294049e-8	-5.670480385304607e-23	1.1620297558193318e-24	2.2672967408700604e-10	3.986208989810866e-10	1.4637330179297537e-8
84100000	0.004999889604849542	1.4329534798523437e-50	-6.915667653489801e-19	8.015085765019183e-8	1.2243739195628948e-16	4.522590474294049e-8	-5.670480356621081e-23	1.1620297558193318e-24	2.2672967408700604e-10	3.986208989810866e-10	1.4637330179297537e-8
84200000	0.004999889604849542	1.4329534798523437e-50	-6.915667653489801e-19	8.015085765019183e-8	1.2243739195628948e-16	4.522590474294049e-8	-5.670480327937556e-23	1.1620297558193318e-24	2.2672967408700604e-10	3.986208989810866e-10	1.4637330179297537e-8
84300000	0.004999889604849542	1.4329534798523437e-50	-6.915667653489801e-19	8.015085765019183e-8	1.2243739195628948e-16	4.522590474294049e-8	-5.67048029925403e-23	1.1620297558193318e-24	2.2672967408700604e-10	3.986208989810866e-10	1.4637330179297537e-8
84400000	0.004999889604849542	1.4329534798523437e-50	-6.915667653489801e-19	8.015085765019183e-8	1.2243739195628948e-16	4.522590474294049e-8	-5.670480270570504e-23	1.1620297558193318e-24	2.2672967408700604e-10	3.986208989810866e-10	1.4637330179297537e-8
84500000	0.004999889604849542	1.4329534798523437e-50	-6.915667653489801e-19	8.015085765019183e-8	1.2243739195628948e-16	4.522590474294049e-8	-5.670480241886979e-23	1.1620297558193318e-24	2.2672967408700604e-10	3.986208989810866e-10	1.4637330179297537e-8
84600000	0.004999889604849542	1.4329534798523437e-50	-6.915667653489801e-19	8.015085765019183e-8	1.2243739195628948e-16	4.522590474294049e-8	-5.670480213203453e-23	1.1620297558193318e-24	2.2672967408700604e-10	3.986208989810866e-10	1.4637330179297537e-8
84700000	0.004999889604849542	1.4329534798523437e-50	-6.915667653489801e-19	8.015085765019183e-8	1.2243739195628948e-16	4.522590474294049e-8	-5.670480184519927e-23	1.1620297558193318e-24	2.2672967408700604e-10	3.986208989810866e-10	1.4637330179297537e-8
84800000	0.004999889604849542	1.4329534798523437e-50	-6.915667653489801e-19	8.015085765019183e-8	1.2243739195628948e-16	4.522590474294049e-8	-5.670480155836401e-23	1.1620297558193318e-24	2.2672967408700604e-10	3.986208989810866e-10	1.4637330179297537e-8
84900000	0.004999889604849542	1.4329534798523437e-50	-6.915667653489801e-19	8.015085765019183e-8	1.2243739195628948e-16	4.522590474294049e-8	-5.670480127152875e-23	1.1620297558193318e-24	2.2672967408700604e-10	3.986208989810866e-10	1.4637330179297537e-8
85000000	0.004999889604849542	1.4329534798523437e-50	-6.915667653489801e-19	8.015085765019183e-8	1.2243739195628948e-16	4.522590474294049e-8	-5.670480098469349e-23	1.1620297558193318e-24	2.2672967408700604e-10	3.986208989810866e-10	1.4637330179297537e-8
85100000	0.004999889604849542	1.4329534798523437e-50	-6.915667653489801e-19	8.015085765019183e-8	1.2243739195628948e-16	4.522590474294049e-8	-5.670480069785824e-23	1.1620297558193318e-24	2.2672967408700604e-10	3.986208989810866e-10	1.4637330179297537e-8
85200000	0.004999889604849542	1.4329534798523437e-50	-6.915667653489801e-19	8.015085765019183e-8	1.2243739195628948e-16	4.522590474294049e-8	-5.670480041102298e-23	1.1620297558193318e-24	2.2672967408700604e-10	3.986208989810866e-10	1.4637330179297537e-8
85300000	0.004999889604849542	1.4329534798523437e-50	-6.915667653489801e-19	8.015085765019183e-8	1.2243739195628948e-16	4.522590474294049e-8	-5.670480012418772e-23	1.1620297558193318e-24	2.2672967408700604e-10	3.986208989810866e-10	1.4637330179297537e-8
85400000	0.004999889604849542	1.4329534798523437e-50	-6.915667653489801e-19	8.015085765019183e-8	1.2243739195628948e-16	4.522590474294049e-8	-5.670479983735247e-23	1.1620297558193318e-24	2.2672967408700604e-10	3.986208989810866e-10	1.4637330179297537e-8
85500000	0.004999889604849542	1.4329534798523437e-50	-6.915667653489801e-19	8.015085765019183e-8	1.2243739195628948e-16	4.522590474294049e-8	-5.670479955051721e-23	1.1620297558193318e-24	2.2672967408700604e-10	3.986208989810866e-10	1.4637330179297537e-8
85600000	0.004999889604849542	1.4329534798523437e-50	-6.915667653489801e-19	8.015085765019183e-8	1.2243739195628948e-16	4.522590474294049e-8	-5.670479926368195e-23	1.1620297558193318e-24	2.2672967408700604e-10	3.986208989810866e-10	1.4637330179297537e-8
85700000	0.004999889604849542	1.4329534798523437e-50	-6.915667653489801e-19	8.015085765019183e-8	1.2243739195628948e-16	4.522590474294049e-8	-5.67047989768467e-23	1.1620297558193318e-24	2.2672967408700604e-10	3.986208989810866e-10	1.4637330179297537e-8
85800000	0.004999889604849542	1.4329534798523437e-50	-6.915667653489801e-19	8.015085765019183e-8	1.2243739195628948e-16	4.522590474294049e-8	-5.670479869001144e-23	1.1620297558193318e-24	2.2672967408700604e-10	3.986208989810866e-10	1.4637330179297537e-8
85900000	0.004999889604849542	1.4329534798523437e-50	-6.915667653489801e-19	8.015085765019183e-8	1.2243739195628948e-16	4.522590474294049e-8	-5.670479840317618e-23	1.1620297558193318e-24	2.2672967408700604e-10	3.986208989810866e-10	1.4637330179297537e-8
86000000	0.004999889604849542	1.4329534798523437e-50	-6.915667653489801e-19	8.015085765019183e-8	1.2243739195628948e-16	4.522590474294049e-8	-5.670479811634093e-23	1.1620297558193318e-24	2.2672967408700604e-10	3.986208989810866e-10	1.4637330179297537e-8
86100000	0.004999889604849542	1.4329534798523437e-50	-6.915667653489801e-19	8.015085765019183e-8	1.2243739195628948e-16	4.522590474294049e-8	-5.670479782950567e-23	1.1620297558193318e-24	2.2672967408700604e-10	3.986208989810866e-10	1.4637330179297537e-8
86200000	0.004999889604849542	1.4329534798523437e-50	-6.915667653489801e-19	8.015085765019183e-8	1.2243739195628948e-16	4.522590474294049e-8	-5.670479754267042e-23	1.1620297558193318e-24	2.2672967408700604e-10	3.986208989810866e-10	1.4637330179297537e-8
86300000	0.004999889604849542	1.4329534798523437e-50	-6.915667653489801e-19	8.015085765019183e-8	1.2243739195628948e-16	4.522590474294049e-8	-5.670479725583516e-23	1.1620297558193318e-24	2.2672967408700604e-10	3.986208989810866e-10	1.4637330179297537e-8
86400000	0.004999889604849542	1.4329534798523437e-50	-6.915667653489801e-19	8.015085765019183e-8	1.2243739195628948e-16	4.522590474294049e-8	-5.67047969689999e-23	1.1620297558193318e-24	2.2672967408700604e-10	3.986208989810866e-10	1.4637330179297537e-8
86500000	0.004999889604849542	1.4329534798523437e-50	-6.915667653489801e-19	8.015085765019183e-8	1.2243739195628948e-16	4.522590474294049e-8	-5.670479668216465e-23	1.1620297558193318e-24	2.2672967408700604e-10	3.986208989810866e-10	1.4637330179297537e-8
86600000	0.004999889604849542	1.4329534798523437e-50	-6.915667653489801e-19	8.015085765019183e-8	1.2243739195628948e-16	4.522590474294049e-8	-5.670479639532939e-23	1.1620297558193318e-24	2.2672967408700604e-10	3.986208989810866e-10	1.4637330179297537e-8
86700000	0.004999889604849542	1.4329534798523437e-50	-6.915667653489801e-19	8.015085765019183e-8	1.2243739195628948e-16	4.522590474294049e-8	-5.670479610849412e-23	1.1620297558193318e-24	2.2672967408700604e-10	3.986208989810866e-10	1.4637330179297537e-8
86800000	0.004999889604849542	1.4329534798523437e-50	-6.915667653489801e-19	8.015085765019183e-8	1.2243739195628948e-16	4.522590474294049e-8	-5.670479582165886e-23	1.1620297558193318e-24	2.2672967408700604e-10	3.986208989810866e-10	1.4637330179297537e-8
86900000	0.004999889604849542	1.4329534798523437e-50	-6.915667653489801e-19	8.015085765019183e-8	1.2243739195628948e-16	4.522590474294049e-8	-5.670479553482361e-23	1.1620297558193318e-24	2.2672967408700604e-10	3.986208989810866e-10	1.4637330179297537e-8
87000000	0.004999889604849542	1.4329534798523437e-50	-6.915667653489801e-19	8.015085765019183e-8	1.2243739195628948e-16	4.522590474294049e-8	-5.670479524798835e-23	1.1620297558193318e-24	2.2672967408700604e-10	3.986208989810866e-10	1.4637330179297537e-8
87100000	0.004999889604849542	1.4329534798523437e-50	-6.915667653489801e-19	8.015085765019183e-8	1.2243739195628948e-16	4.522590474294049e-8	-5.67047949611531e-23	1.1620297558193318e-24	2.2672967408700604e-10	3.986208989810866e-10	1.4637330179297537e-8
87200000	0.004999889604849542	1.4329534798523437e-50	-6.915667653489801e-19	8.015085765019183e-8	1.2243739195628948e-16	4.522590474294049e-8	-5.670479467431784e-23	1.1620297558193318e-24	2.2672967408700604e-10	3.986208989810866e-10	1.4637330179297537e-8
87300000	0.004999889604849542	1.4329534798523437e-50	-6.915667653489801e-19	8.015085765019183e-8	1.2243739195628948e-16	4.522590474294049e-8	-5.670479438748258e-23	1.1620297558193318e-24	2.2672967408700604e-10	3.986208989810866e-10	1.4637330179297537e-8
87400000	0.004999889604849542	1.4329534798523437e-50	-6.915667653489801e-19	8.015085765019183e-8	1.2243739195628948e-16	4.522590474294049e-8	-5.670479410064733e-23	1.1620297558193318e-24	2.2672967408700604e-10	3.986208989810866e-10	1.4637330179297537e-8
87500000	0.004999889604849542	1.4329534798523437e-50	-6.915667653489801e-19	8.015085765019183e-8	1.2243739195628948e-16	4.522590474294049e-8	-5.670479381381207e-23	1.1620297558193318e-24	2.2672967408700604e-10	3.986208989810866e-10	1.4637330179297537e-8
87600000	0.004999889604849542	1.4329534798523437e-50	-6.915667653489801e-19	8.015085765019183e-8	1.2243739195628948e-16	4.522590474294049e-8	-5.670479352697681e-23	1.1620297558193318e-24	2.2672967408700604e-10	3.986208989810866e-10	1.4637330179297537e-8
87700000	0.004999889604849542	1.4329534798523437e-50	-6.915667653489801e-19	8.015085765019183e-8	1.2243739195628948e-16	4.522590474294049e-8	-5.670479324014156e-23	1.1620297558193318e-24	2.2672967408700604e-10	3.986208989810866e-10	1.4637330179297537e-8
87800000	0.004999889604849542	1.4329534798523437e-50	-6.915667653489801e-19	8.015085765019183e-8	1.2243739195628948e-16	4.522590474294049e-8	-5.67047929533063e-23	1.1620297558193318e-24	2.2672967408700604e-10	3.986208989810866e-10	1.4637330179297537e-8
87900000	0.004999889604849542	1.4329534798523437e-50	-6.915667653489801e-19	8.015085765019183e-8	1.2243739195628948e-16	4.522590474294049e-8	-5.670479266647104e-23	1.1620297558193318e-24	2.2672967408700604e-10	3.986208989810866e-10	1.4637330179297537e-8
88000000	0.004999889604849542	1.4329534798523437e-50	-6.915667653489801e-19	8.015085765019183e-8	1.2243739195628948e-16	4.522590474294049e-8	-5.670479237963579e-23	1.1620297558193318e-24	2.2672967408700604e-10	3.986208989810866e-10	1.4637330179297537e-8
88100000	0.004999889604849542	1.4329534798523437e-50	-6.915667653489801e-19	8.015085765019183e-8	1.2243739195628948e-16	4.522590474294049e-8	-5.670479209280053e-23	1.1620297558193318e-24	2.2672967408700604e-10	3.986208989810866e-10	1.4637330179297537e-8
88200000	0.004999889604849542	1.4329534798523437e-50	-6.915667653489801e-19	8.015085765019183e-8	1.2243739195628948e-16	4.522590474294049e-8	-5.670479180596527e-23	1.1620297558193318e-24	2.2672967408700604e-10	3.986208989810866e-10	1.4637330179297537e-8
88300000	0.004999889604849542	1.4329534798523437e-50	-6.915667653489801e-19	8.015085765019183e-8	1.2243739195628948e-16	4.522590474294049e-8	-5.670479151913002e-23	1.1620297558193318e-24	2.2672967408700604e-10	3.986208989810866e-10	1.4637330179297537e-8
88400000	0.004999889604849542	1.4329534798523437e-50	-6.915667653489801e-19	8.015085765019183e-8	1.2243739195628948e-16	4.522590474294049e-8	-5.670479123229476e-23	1.1620297558193318e-24	2.2672967408700604e-10	3.986208989810866e-10	1.4637330179297537e-8
88500000	0.004999889604849542	1.4329534798523437e-50	-6.915667653489801e-19	8.015085765019183e-8	1.2243739195628948e-16	4.522590474294049e-8	-5.670479094545949e-23	1.1620297558193318e-24	2.2672967408700604e-10	3.986208989810866e-10	1.4637330179297537e-8
88600000	0.004999889604849542	1.4329534798523437e-50	-6.915667653489801e-19	8.015085765019183e-8	1.2243739195628948e-16	4.522590474294049e-8	-5.670479065862424e-23	1.1620297558193318e-24	2.2672967408700604e-10	3.986208989810866e-10	1.4637330179297537e-8
88700000	0.004999889604849542	1.4329534798523437e-50	-6.915667653489801e-19	8.015085765019183e-8	1.2243739195628948e-16	4.522590474294049e-8	-5.670479037178898e-23	1.1620297558193318e-24	2.2672967408700604e-10	3.986208989810866e-10	1.4637330179297537e-8
88800000	0.004999889604849542	1.4329534798523437e-50	-6.915667653489801e-19	8.015085765019183e-8	1.2243739195628948e-16	4.522590474294049e-8	-5.670479008495372e-23	1.1620297558193318e-24	2.2672967408700604e-10	3.986208989810866e-10	1.4637330179297537e-8
88900000	0.004999889604849542	1.4329534798523437e-50	-6.915667653489801e-19	8.015085765019183e-8	1.2243739195628948e-16	4.522590474294049e-8	-5.670478979811847e-23	1.1620297558193318e-24	2.2672967408700604e-10	3.986208989810866e-10	1.4637330179297537e-8
89000000	0.004999889604849542	1.4329534798523437e-50	-6.915667653489801e-19	8.015085765019183e-8	1.2243739195628948e-16	4.522590474294049e-8	-5.670478951128321e-23	1.1620297558193318e-24	2.2672967408700604e-10	3.986208989810866e-10	1.4637330179297537e-8
89100000	0.004999889604849542	1.4329534798523437e-50	-6.915667653489801e-19	8.015085765019183e-8	1.2243739195628948e-16	4.522590474294049e-8	-5.670478922444795e-23	1.1620297558193318e-24	2.2672967408700604e-10	3.986208989810866e-10	1.4637330179297537e-8
89200000	0.004999889604849542	1.4329534798523434e-50	-6.915667653489801e-19	8.015085765019183e-8	1.2243739195628948e-16	4.522590474294049e-8	-5.67047889376127e-23	1.1620297558193318e-24	2.2672967408700604e-10	3.986208989810866e-10	1.4637330179297537e-8
89300000	0.004999889604849542	1.4329534798523434e-50	-6.915667653489801e-19	8.015085765019183e-8	1.2243739195628948e-16	4.522590474294049e-8	-5.670478865077744e-23	1.1620297558193318e-24	2.2672967408700604e-10	3.986208989810866e-10	1.4637330179297537e-8
89400000	0.004999889604849542	1.4329534798523434e-50	-6.915667653489801e-19	8.015085765019182e-8	1.2243739195628948e-16	4.522590474294049e-8	-5.670478836394218e-23	1.1620297558193318e-24	2.2672967408700604e-10	3.986208989810866e-10	1.4637330179297537e-8
89500000	0.004999889604849542	1.4329534798523434e-50	-6.915667653489801e-19	8.015085765019182e-8	1.2243739195628948e-16	4.522590474294049e-8	-5.670478807710693e-23	1.1620297558193318e-24	2.2672967408700604e-10	3.986208989810866e-10	1.4637330179297537e-8
89600000	0.004999889604849542	1.4329534798523434e-50	-6.915667653489801e-19	8.015085765019182e-8	1.2243739195628948e-16	4.522590474294049e-8	-5.670478779027167e-23	1.1620297558193318e-24	2.2672967408700604e-10	3.986208989810866e-10	1.4637330179297537e-8
89700000	0.004999889604849542	1.4329534798523434e-50	-6.915667653489801e-19	8.015085765019182e-8	1.2243739195628948e-16	4.522590474294049e-8	-5.670478750343641e-23	1.1620297558193318e-24	2.2672967408700604e-10	3.986208989810866e-10	1.4637330179297537e-8
89800000	0.004999889604849542	1.4329534798523434e-50	-6.915667653489801e-19	8.015085765019182e-8	1.2243739195628948e-16	4.522590474294049e-8	-5.670478721660116e-23	1.1620297558193318e-24	2.2672967408700604e-10	3.986208989810866e-10	1.4637330179297537e-8
89900000	0.004999889604849542	1.4329534798523434e-50	-6.915667653489801e-19	8.015085765019182e-8	1.2243739195628948e-16	4.522590474294049e-8	-5.67047869297659e-23	1.1620297558193318e-24	2.2672967408700604e-10	3.986208989810866e-10	1.4637330179297537e-8
90000000	0.004999889604849542	1.4329534798523434e-50	-6.915667653489801e-19	8.015085765019182e-8	1.2243739195628948e-16	4.522590474294049e-8	-5.670478664293064e-23	1.1620297558193318e-24	2.2672967408700604e-10	3.986208989810866e-10	1.4637330179297537e-8
90100000	0.004999889604849542	1.4329534798523434e-50	-6.915667653489801e-19	8.015085765019182e-8	1.2243739195628948e-16	4.522590474294049e-8	-5.670478635609539e-23	1.1620297558193318e-24	2.2672967408700604e-10	3.986208989810866e-10	1.4637330179297537e-8
90200000	0.004999889604849542	1.4329534798523434e-50	-6.915667653489801e-19	8.015085765019182e-8	1.2243739195628948e-16	4.522590474294049e-8	-5.670478606926012e-23	1.1620297558193318e-24	2.2672967408700604e-10	3.986208989810866e-10	1.4637330179297537e-8
90300000	0.004999889604849542	1.4329534798523434e-50	-6.915667653489801e-19	8.015085765019182e-8	1.2243739195628948e-16	4.522590474294049e-8	-5.670478578242486e-23	1.1620297558193318e-24	2.2672967408700604e-10	3.986208989810866e-10	1.4637330179297537e-8
90400000	0.004999889604849542	1.4329534798523434e-50	-6.915667653489801e-19	8.015085765019182e-8	1.2243739195628948e-16	4.522590474294049e-8	-5.670478549558961e-23	1.1620297558193318e-24	2.2672967408700604e-10	3.986208989810866e-10	1.4637330179297537e-8
90500000	0.004999889604849542	1.4329534798523434e-50	-6.915667653489801e-19	8.015085765019182e-8	1.2243739195628948e-16	4.522590474294049e-8	-5.670478520875435e-23	1.1620297558193318e-24	2.2672967408700604e-10	3.986208989810866e-10	1.4637330179297537e-8
90600000	0.004999889604849542	1.4329534798523434e-50	-6.915667653489801e-19	8.015085765019182e-8	1.2243739195628948e-16	4.522590474294049e-8	-5.670478492191909e-23	1.1620297558193318e-24	2.2672967408700604e-10	3.986208989810866e-10	1.4637330179297535e-8
90700000	0.004999889604849542	1.4329534798523434e-50	-6.915667653489801e-19	8.015085765019182e-8	1.2243739195628948e-16	4.522590474294049e-8	-5.670478463508384e-23	1.1620297558193318e-24	2.2672967408700602e-10	3.986208989810866e-10	1.4637330179297535e-8
90800000	0.004999889604849542	1.4329534798523434e-50	-6.915667653489801e-19	8.015085765019182e-8	1.2243739195628948e-16	4.522590474294049e-8	-5.670478434824858e-23	1.1620297558193318e-24	2.2672967408700602e-10	3.986208989810866e-10	1.4637330179297535e-8
90900000	0.004999889604849542	1.4329534798523434e-50	-6.915667653489801e-19	8.015085765019182e-8	1.2243739195628948e-16	4.522590474294049e-8	-5.670478406141332e-23	1.1620297558193318e-24	2.2672967408700602e-10	3.986208989810866e-10	1.4637330179297535e-8
91000000	0.004999889604849542	1.4329534798523434e-50	-6.915667653489801e-19	8.015085765019182e-8	1.2243739195628948e-16	4.522590474294049e-8	-5.670478377457807e-23	1.1620297558193318e-24	2.2672967408700602e-10	3.986208989810866e-10	1.4637330179297535e-8
91100000	0.004999889604849542	1.4329534798523434e-50	-6.915667653489801e-19	8.015085765019182e-8	1.2243739195628948e-16	4.522590474294049e-8	-5.670478348774281e-23	1.1620297558193318e-24	2.2672967408700602e-10	3.986208989810866e-10	1.4637330179297535e-8
91200000	0.004999889604849542	1.4329534798523434e-50	-6.915667653489801e-19	8.015085765019182e-8	1.2243739195628948e-16	4.522590474294049e-8	-5.670478320090755e-23	1.1620297558193318e-24	2.2672967408700602e-10	3.986208989810866e-10	1.4637330179297535e-8
91300000	0.004999889604849542	1.4329534798523434e-50	-6.915667653489801e-19	8.015085765019182e-8	1.2243739195628948e-16	4.522590474294049e-8	-5.67047829140723e-23	1.1620297558193318e-24	2.2672967408700602e-10	3.986208989810866e-10	1.4637330179297535e-8
91400000	0.004999889604849542	1.4329534798523434e-50	-6.915667653489801e-19	8.015085765019182e-8	1.2243739195628948e-16	4.522590474294049e-8	-5.670478262723704e-23	1.1620297558193318e-24	2.2672967408700602e-10	3.986208989810866e-10	1.4637330179297535e-8
91500000	0.004999889604849542	1.4329534798523434e-50	-6.915667653489801e-19	8.015085765019182e-8	1.2243739195628948e-16	4.522590474294049e-8	-5.670478234040179e-23	1.1620297558193318e-24	2.2672967408700602e-10	3.986208989810866e-10	1.4637330179297535e-8
91600000	0.004999889604849542	1.4329534798523432e-50	-6.915667653489801e-19	8.015085765019182e-8	1.2243739195628948e-16	4.522590474294049e-8	-5.670478205356653e-23	1.1620297558193318e-24	2.2672967408700602e-10	3.986208989810866e-10	1.4637330179297535e-8
91700000	0.004999889604849542	1.4329534798523432e-50	-6.915667653489801e-19	8.015085765019182e-8	1.2243739195628948e-16	4.522590474294049e-8	-5.670478176673127e-23	1.1620297558193318e-24	2.2672967408700602e-10	3.986208989810866e-10	1.4637330179297535e-8
91800000	0.004999889604849542	1.4329534798523432e-50	-6.915667653489801e-19	8.015085765019182e-8	1.2243739195628948e-16	4.522590474294049e-8	-5.670478147989602e-23	1.1620297558193318e-24	2.2672967408700602e-10	3.986208989810866e-10	1.4637330179297535e-8
91900000	0.004999889604849542	1.4329534798523432e-50	-6.915667653489801e-19	8.015085765019182e-8	1.2243739195628948e-16	4.522590474294049e-8	-5.670478119306076e-23	1.1620297558193318e-24	2.2672967408700602e-10	3.986208989810866e-10	1.4637330179297535e-8
92000000	0.004999889604849542	1.4329534798523432e-50	-6.915667653489801e-19	8.015085765019182e-8	1.2243739195628948e-16	4.522590474294049e-8	-5.670478090622549e-23	1.1620297558193318e-24	2.2672967408700602e-10	3.986208989810866e-10	1.4637330179297535e-8
92100000	0.004999889604849542	1.4329534798523432e-50	-6.915667653489801e-19	8.015085765019182e-8	1.2243739195628948e-16	4.522590474294049e-8	-5.670478061939023e-23	1.1620297558193318e-24	2.2672967408700602e-10	3.986208989810866e-10	1.4637330179297535e-8
92200000	0.004999889604849542	1.4329534798523432e-50	-6.915667653489801e-19	8.015085765019182e-8	1.2243739195628948e-16	4.522590474294049e-8	-5.670478033255498e-23	1.1620297558193318e-24	2.2672967408700602e-10	3.986208989810866e-10	1.4637330179297535e-8
92300000	0.004999889604849542	1.4329534798523432e-50	-6.915667653489801e-19	8.015085765019182e-8	1.2243739195628948e-16	4.522590474294049e-8	-5.670478004571972e-23	1.1620297558193318e-24	2.2672967408700602e-10	3.986208989810866e-10	1.4637330179297535e-8
92400000	0.004999889604849542	1.4329534798523432e-50	-6.915667653489801e-19	8.015085765019182e-8	1.2243739195628948e-16	4.522590474294049e-8	-5.670477975888446e-23	1.1620297558193318e-24	2.2672967408700602e-10	3.986208989810866e-10	1.4637330179297535e-8
92500000	0.004999889604849542	1.4329534798523432e-50	-6.915667653489801e-19	8.015085765019182e-8	1.2243739195628948e-16	4.522590474294049e-8	-5.670477947204921e-23	1.1620297558193318e-24	2.2672967408700602e-10	3.986208989810866e-10	1.4637330179297535e-8
92600000	0.004999889604849542	1.4329534798523432e-50	-6.915667653489801e-19	8.015085765019182e-8	1.2243739195628948e-16	4.522590474294049e-8	-5.670477918521395e-23	1.1620297558193318e-24	2.2672967408700602e-10	3.986208989810866e-10	1.4637330179297535e-8
92700000	0.004999889604849542	1.4329534798523432e-50	-6.915667653489801e-19	8.015085765019182e-8	1.2243739195628948e-16	4.522590474294049e-8	-5.67047788983787e-23	1.1620297558193318e-24	2.2672967408700602e-10	3.986208989810866e-10	1.4637330179297535e-8
92800000	0.004999889604849542	1.4329534798523432e-50	-6.915667653489801e-19	8.015085765019182e-8	1.2243739195628948e-16	4.522590474294049e-8	-5.670477861154344e-23	1.1620297558193318e-24	2.2672967408700602e-10	3.986208989810866e-10	1.4637330179297535e-8
92900000	0.004999889604849542	1.4329534798523432e-50	-6.915667653489801e-19	8.015085765019182e-8	1.2243739195628948e-16	4.522590474294049e-8	-5.670477832470818e-23	1.1620297558193318e-24	2.2672967408700602e-10	3.986208989810866e-10	1.4637330179297535e-8
93000000	0.004999889604849542	1.4329534798523432e-50	-6.915667653489801e-19	8.015085765019182e-8	1.2243739195628948e-16	4.522590474294049e-8	-5.670477803787293e-23	1.1620297558193318e-24	2.2672967408700602e-10	3.986208989810866e-10	1.4637330179297535e-8
93100000	0.004999889604849542	1.4329534798523432e-50	-6.915667653489801e-19	8.015085765019182e-8	1.2243739195628948e-16	4.522590474294049e-8	-5.670477775103767e-23	1.1620297558193318e-24	2.2672967408700602e-10	3.986208989810866e-10	1.4637330179297535e-8
93200000	0.004999889604849542	1.4329534798523432e-50	-6.915667653489801e-19	8.015085765019182e-8	1.2243739195628948e-16	4.522590474294049e-8	-5.670477746420241e-23	1.1620297558193318e-24	2.2672967408700602e-10	3.986208989810866e-10	1.4637330179297535e-8
93300000	0.004999889604849542	1.4329534798523432e-50	-6.915667653489801e-19	8.015085765019182e-8	1.2243739195628948e-16	4.522590474294049e-8	-5.670477717736716e-23	1.1620297558193318e-24	2.2672967408700602e-10	3.986208989810866e-10	1.4637330179297535e-8
93400000	0.004999889604849542	1.4329534798523432e-50	-6.915667653489801e-19	8.015085765019182e-8	1.2243739195628948e-16	4.522590474294049e-8	-5.67047768905319e-23	1.1620297558193318e-24	2.2672967408700602e-10	3.986208989810866e-10	1.4637330179297535e-8
93500000	0.004999889604849542	1.4329534798523432e-50	-6.915667653489801e-19	8.015085765019182e-8	1.2243739195628948e-16	4.522590474294049e-8	-5.670477660369664e-23	1.1620297558193318e-24	2.2672967408700602e-10	3.986208989810866e-10	1.4637330179297535e-8
93600000	0.004999889604849542	1.4329534798523432e-50	-6.915667653489801e-19	8.015085765019182e-8	1.2243739195628948e-16	4.522590474294049e-8	-5.670477631686139e-23	1.1620297558193318e-24	2.2672967408700602e-10	3.986208989810866e-10	1.4637330179297535e-8
93700000	0.004999889604849542	1.4329534798523432e-50	-6.915667653489801e-19	8.015085765019182e-8	1.2243739195628948e-16	4.522590474294049e-8	-5.670477603002613e-23	1.1620297558193318e-24	2.2672967408700602e-10	3.986208989810866e-10	1.4637330179297535e-8
93800000	0.004999889604849542	1.4329534798523432e-50	-6.915667653489801e-19	8.015085765019182e-8	1.2243739195628948e-16	4.522590474294049e-8	-5.670477574319087e-23	1.1620297558193318e-24	2.2672967408700602e-10	3.986208989810866e-10	1.4637330179297535e-8
93900000	0.004999889604849542	1.4329534798523432e-50	-6.915667653489801e-19	8.015085765019182e-8	1.2243739195628948e-16	4.522590474294049e-8	-5.67047754563556e-23	1.1620297558193318e-24	2.2672967408700602e-10	3.986208989810866e-10	1.4637330179297535e-8
94000000	0.004999889604849542	1.4329534798523432e-50	-6.915667653489801e-19	8.015085765019182e-8	1.2243739195628948e-16	4.522590474294049e-8	-5.670477516952035e-23	1.1620297558193318e-24	2.2672967408700602e-10	3.986208989810866e-10	1.4637330179297535e-8
94100000	0.004999889604849542	1.4329534798523432e-50	-6.915667653489801e-19	8.015085765019182e-8	1.2243739195628948e-16	4.522590474294049e-8	-5.670477488268509e-23	1.1620297558193318e-24	2.2672967408700602e-10	3.986208989810866e-10	1.4637330179297535e-8
94200000	0.004999889604849542	1.4329534798523432e-50	-6.915667653489801e-19	8.015085765019182e-8	1.2243739195628948e-16	4.522590474294049e-8	-5.670477459584984e-23	1.1620297558193318e-24	2.2672967408700602e-10	3.986208989810866e-10	1.4637330179297535e-8
94300000	0.004999889604849542	1.4329534798523432e-50	-6.915667653489801e-19	8.015085765019182e-8	1.2243739195628948e-16	4.522590474294049e-8	-5.670477430901458e-23	1.1620297558193318e-24	2.2672967408700602e-10	3.986208989810866e-10	1.4637330179297535e-8
94400000	0.004999889604849542	1.4329534798523432e-50	-6.915667653489801e-19	8.015085765019182e-8	1.2243739195628948e-16	4.522590474294049e-8	-5.670477402217932e-23	1.1620297558193318e-24	2.2672967408700602e-10	3.986208989810866e-10	1.4637330179297535e-8
94500000	0.004999889604849542	1.4329534798523432e-50	-6.915667653489801e-19	8.015085765019182e-8	1.2243739195628948e-16	4.522590474294049e-8	-5.670477373534407e-23	1.1620297558193318e-24	2.2672967408700602e-10	3.986208989810866e-10	1.4637330179297535e-8
94600000	0.004999889604849542	1.4329534798523432e-50	-6.915667653489801e-19	8.015085765019182e-8	1.2243739195628948e-16	4.522590474294049e-8	-5.670477344850881e-23	1.1620297558193318e-24	2.2672967408700602e-10	3.986208989810866e-10	1.4637330179297535e-8
94700000	0.004999889604849542	1.4329534798523432e-50	-6.915667653489801e-19	8.015085765019182e-8	1.2243739195628948e-16	4.522590474294049e-8	-5.670477316167355e-23	1.1620297558193318e-24	2.2672967408700602e-10	3.986208989810866e-10	1.4637330179297535e-8
94800000	0.004999889604849542	1.4329534798523432e-50	-6.915667653489801e-19	8.015085765019182e-8	1.2243739195628948e-16	4.522590474294049e-8	-5.67047728748383e-23	1.1620297558193318e-24	2.2672967408700602e-10	3.986208989810866e-10	1.4637330179297535e-8
94900000	0.004999889604849542	1.4329534798523432e-50	-6.915667653489801e-19	8.015085765019182e-8	1.2243739195628948e-16	4.522590474294049e-8	-5.670477258800304e-23	1.1620297558193318e-24	2.2672967408700602e-10	3.986208989810866e-10	1.4637330179297535e-8
95000000	0.004999889604849542	1.4329534798523432e-50	-6.915667653489801e-19	8.015085765019182e-8	1.2243739195628948e-16	4.522590474294049e-8	-5.670477230116778e-23	1.1620297558193318e-24	2.2672967408700602e-10	3.986208989810866e-10	1.4637330179297535e-8
95100000	0.004999889604849542	1.4329534798523432e-50	-6.915667653489801e-19	8.015085765019182e-8	1.2243739195628948e-16	4.522590474294049e-8	-5.670477201433253e-23	1.1620297558193318e-24	2.2672967408700602e-10	3.986208989810866e-10	1.4637330179297535e-8
95200000	0.004999889604849542	1.4329534798523432e-50	-6.915667653489801e-19	8.015085765019182e-8	1.2243739195628948e-16	4.522590474294049e-8	-5.670477172749727e-23	1.1620297558193318e-24	2.2672967408700602e-10	3.986208989810866e-10	1.4637330179297535e-8
95300000	0.004999889604849542	1.4329534798523432e-50	-6.915667653489801e-19	8.015085765019182e-8	1.2243739195628948e-16	4.522590474294049e-8	-5.670477144066201e-23	1.1620297558193318e-24	2.2672967408700602e-10	3.986208989810866e-10	1.4637330179297535e-8
95400000	0.004999889604849542	1.4329534798523432e-50	-6.915667653489801e-19	8.015085765019182e-8	1.2243739195628948e-16	4.522590474294049e-8	-5.670477115382676e-23	1.1620297558193318e-24	2.2672967408700602e-10	3.986208989810866e-10	1.4637330179297535e-8
95500000	0.004999889604849542	1.4329534798523432e-50	-6.915667653489801e-19	8.015085765019182e-8	1.2243739195628948e-16	4.522590474294049e-8	-5.67047708669915e-23	1.1620297558193318e-24	2.2672967408700602e-10	3.986208989810866e-10	1.4637330179297535e-8
95600000	0.004999889604849542	1.4329534798523432e-50	-6.915667653489801e-19	8.015085765019182e-8	1.2243739195628948e-16	4.522590474294049e-8	-5.670477058015623e-23	1.1620297558193318e-24	2.2672967408700602e-10	3.986208989810866e-10	1.4637330179297535e-8
95700000	0.004999889604849542	1.4329534798523432e-50	-6.915667653489801e-19	8.015085765019182e-8	1.2243739195628948e-16	4.522590474294049e-8	-5.670477029332098e-23	1.1620297558193318e-24	2.2672967408700602e-10	3.986208989810866e-10	1.4637330179297535e-8
95800000	0.004999889604849542	1.4329534798523432e-50	-6.915667653489801e-19	8.015085765019182e-8	1.2243739195628948e-16	4.522590474294049e-8	-5.670477000648572e-23	1.1620297558193318e-24	2.2672967408700602e-10	3.986208989810866e-10	1.4637330179297535e-8
95900000	0.004999889604849542	1.4329534798523432e-50	-6.915667653489801e-19	8.015085765019182e-8	1.2243739195628948e-16	4.522590474294049e-8	-5.670476971965046e-23	1.1620297558193318e-24	2.2672967408700602e-10	3.986208989810866e-10	1.4637330179297535e-8
96000000	0.004999889604849542	1.4329534798523432e-50	-6.915667653489801e-19	8.015085765019182e-8	1.2243739195628948e-16	4.522590474294049e-8	-5.670476943281521e-23	1.1620297558193318e-24	2.2672967408700602e-10	3.986208989810866e-10	1.4637330179297535e-8
96100000	0.004999889604849542	1.4329534798523432e-50	-6.915667653489801e-19	8.015085765019182e-8	1.2243739195628948e-16	4.522590474294049e-8	-5.670476914597995e-23	1.1620297558193318e-24	2.2672967408700602e-10	3.986208989810866e-10	1.4637330179297535e-8
96200000	0.004999889604849542	1.4329534798523432e-50	-6.915667653489801e-19	8.015085765019182e-8	1.2243739195628948e-16	4.522590474294049e-8	-5.67047688591447e-23	1.1620297558193318e-24	2.2672967408700602e-10	3.986208989810866e-10	1.4637330179297535e-8
96300000	0.004999889604849542	1.4329534798523432e-50	-6.915667653489801e-19	8.015085765019182e-8	1.2243739195628948e-16	4.522590474294049e-8	-5.670476857230944e-23	1.1620297558193318e-24	2.2672967408700602e-10	3.986208989810866e-10	1.4637330179297535e-8
96400000	0.004999889604849542	1.4329534798523434e-50	-6.915667653489801e-19	8.015085765019182e-8	1.2243739195628948e-16	4.522590474294049e-8	-5.670476828547418e-23	1.1620297558193318e-24	2.2672967408700602e-10	3.986208989810866e-10	1.4637330179297535e-8
96500000	0.004999889604849542	1.4329534798523434e-50	-6.915667653489801e-19	8.015085765019182e-8	1.2243739195628948e-16	4.522590474294049e-8	-5.670476799863892e-23	1.1620297558193318e-24	2.2672967408700602e-10	3.986208989810866e-10	1.4637330179297535e-8
96600000	0.004999889604849542	1.4329534798523434e-50	-6.915667653489801e-19	8.015085765019182e-8	1.2243739195628948e-16	4.522590474294049e-8	-5.670476771180367e-23	1.1620297558193318e-24	2.2672967408700602e-10	3.986208989810866e-10	1.4637330179297535e-8
96700000	0.004999889604849542	1.4329534798523434e-50	-6.915667653489801e-19	8.015085765019182e-8	1.2243739195628948e-16	4.522590474294049e-8	-5.670476742496841e-23	1.1620297558193318e-24	2.2672967408700602e-10	3.986208989810866e-10	1.4637330179297535e-8
96800000	0.004999889604849542	1.4329534798523434e-50	-6.915667653489801e-19	8.015085765019182e-8	1.2243739195628948e-16	4.522590474294049e-8	-5.670476713813316e-23	1.1620297558193318e-24	2.2672967408700602e-10	3.986208989810866e-10	1.4637330179297535e-8
96900000	0.004999889604849542	1.4329534798523434e-50	-6.915667653489801e-19	8.015085765019182e-8	1.2243739195628948e-16	4.522590474294049e-8	-5.67047668512979e-23	1.1620297558193318e-24	2.2672967408700602e-10	3.986208989810866e-10	1.4637330179297535e-8
97000000	0.004999889604849542	1.4329534798523434e-50	-6.915667653489801e-19	8.015085765019182e-8	1.2243739195628948e-16	4.522590474294049e-8	-5.670476656446264e-23	1.1620297558193318e-24	2.2672967408700602e-10	3.986208989810866e-10	1.4637330179297535e-8
97100000	0.004999889604849542	1.4329534798523434e-50	-6.915667653489801e-19	8.015085765019182e-8	1.2243739195628948e-16	4.522590474294049e-8	-5.670476627762739e-23	1.1620297558193318e-24	2.2672967408700602e-10	3.986208989810866e-10	1.4637330179297535e-8
97200000	0.004999889604849542	1.4329534798523434e-50	-6.915667653489801e-19	8.015085765019182e-8	1.2243739195628948e-16	4.522590474294049e-8	-5.670476599079213e-23	1.1620297558193318e-24	2.2672967408700602e-10	3.986208989810866e-10	1.4637330179297535e-8
97300000	0.004999889604849542	1.4329534798523434e-50	-6.915667653489801e-19	8.015085765019182e-8	1.2243739195628948e-16	4.522590474294049e-8	-5.670476570395687e-23	1.1620297558193318e-24	2.2672967408700602e-10	3.986208989810866e-10	1.4637330179297535e-8
97400000	0.004999889604849542	1.4329534798523434e-50	-6.915667653489801e-19	8.015085765019182e-8	1.2243739195628948e-16	4.522590474294049e-8	-5.67047654171216e-23	1.1620297558193318e-24	2.2672967408700602e-10	3.986208989810866e-10	1.4637330179297535e-8
97500000	0.004999889604849542	1.4329534798523434e-50	-6.915667653489801e-19	8.015085765019182e-8	1.2243739195628948e-16	4.522590474294049e-8	-5.670476513028635e-23	1.1620297558193318e-24	2.2672967408700602e-10	3.986208989810866e-10	1.4637330179297535e-8
97600000	0.004999889604849542	1.4329534798523434e-50	-6.915667653489801e-19	8.015085765019182e-8	1.2243739195628948e-16	4.522590474294049e-8	-5.670476484345109e-23	1.1620297558193318e-24	2.2672967408700604e-10	3.986208989810866e-10	1.4637330179297535e-8
97700000	0.004999889604849542	1.4329534798523434e-50	-6.915667653489801e-19	8.015085765019182e-8	1.2243739195628948e-16	4.522590474294049e-8	-5.670476455661583e-23	1.1620297558193318e-24	2.2672967408700604e-10	3.986208989810866e-10	1.4637330179297535e-8
97800000	0.004999889604849542	1.4329534798523434e-50	-6.915667653489801e-19	8.015085765019182e-8	1.2243739195628948e-16	4.522590474294049e-8	-5.670476426978058e-23	1.1620297558193318e-24	2.2672967408700604e-10	3.986208989810866e-10	1.4637330179297535e-8
97900000	0.004999889604849542	1.4329534798523434e-50	-6.915667653489801e-19	8.015085765019182e-8	1.2243739195628948e-16	4.522590474294049e-8	-5.670476398294532e-23	1.1620297558193318e-24	2.2672967408700604e-10	3.986208989810866e-10	1.4637330179297535e-8
98000000	0.004999889604849542	1.4329534798523434e-50	-6.915667653489801e-19	8.015085765019182e-8	1.2243739195628948e-16	4.522590474294049e-8	-5.670476369611007e-23	1.1620297558193318e-24	2.2672967408700604e-10	3.986208989810866e-10	1.4637330179297535e-8
98100000	0.004999889604849542	1.4329534798523434e-50	-6.915667653489801e-19	8.015085765019182e-8	1.2243739195628948e-16	4.522590474294049e-8	-5.670476340927481e-23	1.1620297558193318e-24	2.2672967408700604e-10	3.986208989810866e-10	1.4637330179297535e-8
98200000	0.004999889604849542	1.4329534798523434e-50	-6.915667653489801e-19	8.015085765019182e-8	1.2243739195628948e-16	4.522590474294049e-8	-5.670476312243955e-23	1.1620297558193318e-24	2.2672967408700604e-10	3.986208989810866e-10	1.4637330179297535e-8
98300000	0.004999889604849542	1.4329534798523434e-50	-6.915667653489801e-19	8.015085765019182e-8	1.2243739195628948e-16	4.522590474294049e-8	-5.67047628356043e-23	1.1620297558193318e-24	2.2672967408700604e-10	3.986208989810866e-10	1.4637330179297535e-8
98400000	0.004999889604849542	1.4329534798523434e-50	-6.915667653489801e-19	8.015085765019182e-8	1.2243739195628948e-16	4.522590474294049e-8	-5.670476254876904e-23	1.1620297558193318e-24	2.2672967408700604e-10	3.986208989810866e-10	1.4637330179297535e-8
98500000	0.004999889604849542	1.4329534798523434e-50	-6.915667653489801e-19	8.015085765019182e-8	1.2243739195628948e-16	4.522590474294049e-8	-5.670476226193378e-23	1.1620297558193318e-24	2.2672967408700604e-10	3.986208989810866e-10	1.4637330179297535e-8
98600000	0.004999889604849542	1.4329534798523434e-50	-6.915667653489801e-19	8.015085765019182e-8	1.2243739195628948e-16	4.522590474294049e-8	-5.670476197509853e-23	1.1620297558193318e-24	2.2672967408700604e-10	3.986208989810866e-10	1.4637330179297535e-8
98700000	0.004999889604849542	1.4329534798523437e-50	-6.915667653489801e-19	8.015085765019182e-8	1.2243739195628948e-16	4.522590474294049e-8	-5.670476168826327e-23	1.1620297558193318e-24	2.2672967408700604e-10	3.986208989810866e-10	1.4637330179297535e-8
98800000	0.004999889604849542	1.4329534798523437e-50	-6.915667653489801e-19	8.015085765019182e-8	1.2243739195628948e-16	4.522590474294049e-8	-5.670476140142801e-23	1.1620297558193318e-24	2.2672967408700604e-10	3.986208989810866e-10	1.4637330179297535e-8
98900000	0.004999889604849542	1.4329534798523437e-50	-6.915667653489801e-19	8.015085765019182e-8	1.2243739195628948e-16	4.522590474294049e-8	-5.670476111459276e-23	1.1620297558193318e-24	2.2672967408700604e-10	3.986208989810866e-10	1.4637330179297535e-8
99000000	0.004999889604849542	1.4329534798523437e-50	-6.915667653489801e-19	8.015085765019182e-8	1.2243739195628948e-16	4.522590474294049e-8	-5.67047608277575e-23	1.1620297558193318e-24	2.2672967408700604e-10	3.986208989810866e-10	1.4637330179297535e-8
99100000	0.004999889604849542	1.4329534798523437e-50	-6.915667653489801e-19	8.015085765019182e-8	1.2243739195628948e-16	4.522590474294049e-8	-5.670476054092223e-23	1.1620297558193318e-24	2.2672967408700604e-10	3.986208989810866e-10	1.4637330179297535e-8
99200000	0.004999889604849542	1.4329534798523437e-50	-6.915667653489801e-19	8.015085765019182e-8	1.2243739195628948e-16	4.522590474294049e-8	-5.670476025408698e-23	1.1620297558193318e-24	2.2672967408700604e-10	3.986208989810866e-10	1.4637330179297535e-8
99300000	0.004999889604849542	1.4329534798523437e-50	-6.915667653489801e-19	8.015085765019182e-8	1.2243739195628948e-16	4.522590474294049e-8	-5.670475996725172e-23	1.1620297558193318e-24	2.2672967408700604e-10	3.986208989810866e-10	1.4637330179297535e-8
99400000	0.004999889604849542	1.4329534798523437e-50	-6.915667653489801e-19	8.015085765019182e-8	1.2243739195628948e-16	4.522590474294049e-8	-5.670475968041646e-23	1.1620297558193318e-24	2.2672967408700604e-10	3.986208989810866e-10	1.4637330179297535e-8
99500000	0.004999889604849542	1.4329534798523437e-50	-6.915667653489801e-19	8.015085765019182e-8	1.2243739195628948e-16	4.522590474294049e-8	-5.670475939358121e-23	1.1620297558193318e-24	2.2672967408700604e-10	3.986208989810866e-10	1.4637330179297535e-8
99600000	0.004999889604849542	1.4329534798523437e-50	-6.915667653489801e-19	8.015085765019182e-8	1.2243739195628948e-16	4.522590474294049e-8	-5.670475910674595e-23	1.1620297558193318e-24	2.2672967408700604e-10	3.986208989810866e-10	1.4637330179297535e-8
99700000	0.004999889604849542	1.4329534798523437e-50	-6.915667653489801e-19	8.015085765019182e-8	1.2243739195628948e-16	4.522590474294049e-8	-5.670475881991069e-23	1.1620297558193318e-24	2.2672967408700604e-10	3.986208989810866e-10	1.4637330179297535e-8
99800000	0.004999889604849542	1.4329534798523437e-50	-6.915667653489801e-19	8.015085765019182e-8	1.2243739195628948e-16	4.522590474294049e-8	-5.670475853307544e-23	1.1620297558193318e-24	2.2672967408700604e-10	3.986208989810866e-10	1.4637330179297535e-8
99900000	0.004999889604849542	1.4329534798523437e-50	-6.915667653489801e-19	8.015085765019182e-8	1.2243739195628948e-16	4.522590474294049e-8	-5.670475824624018e-23	1.1620297558193318e-24	2.2672967408700604e-10	3.986208989810866e-10	1.4637330179297535e-8
100000000	0.004999889604849542	1.4329534798523437e-50	-6.915667653489801e-19	8.015085765019182e-8	1.2243739195628948e-16	4.522590474294049e-8	-5.670475795940492e-23	1.1620297558193318e-24	2.2672967408700604e-10	3.986208989810866e-10	1.4637330179297535e-8
