# Supplementary material for: Thermodynamics Underpinning the Microbial Community‐Level Nitrogen Energy Metabolism
Source: Environ Microbiol. 2025 Feb 16;27(2):e70055. doi: 10.1111/1462-2920.70055 (PMC11830459; doi:10.1111/1462-2920.70055)
Supplement: Supplementary file 1 — Data S1. [file EMI-27-e70055-s001.zip › SI/Nnetwork/Results/kdef_-10/Iin_-5/p_0.2/O2_-4.8_H_-10.5.csv]

time	N2	N2H4	N2H5	N2O	NH2OH	NH3	NH3OH	NH4	NO	NO2	NO3
0	0.00001	0.00001	0.00001	0.00001	0.00001	0.00001	0.00001	0.00001	0.00001	0.00001	0.00001
100000	0.004999632856939717	1.1640810246492978e-49	2.3490738548810144e-68	8.670337076409562e-9	1.2353942260271777e-15	7.167643096725625e-7	-1.5725139925983713e-22	1.8509119069453179e-22	9.615171501735077e-12	2.5150710609336354e-11	1.463696268169896e-10
200000	0.004999632856939715	1.1640810246493005e-49	2.349073847234685e-68	8.670337076409562e-9	1.2353942260268803e-15	7.167643096725624e-7	-7.99998345709283e-23	1.8508878173003183e-22	9.615171501735082e-12	2.5150710609336063e-11	1.463696268169895e-10
300000	0.004999632856939714	1.1640810246493003e-49	2.3490738472815293e-68	8.670337076409562e-9	1.235394226026882e-15	7.167643096725622e-7	-7.999982228197617e-23	1.8508879589110032e-22	9.615171501735083e-12	2.5150710609336063e-11	1.463696268169895e-10
400000	0.004999632856939715	1.1640810246493001e-49	2.3490738472390426e-68	8.67033707640956e-9	1.2353942260268805e-15	7.167643096725624e-7	-7.999980999302403e-23	1.850887830472946e-22	9.615171501735082e-12	2.5150710609336063e-11	1.463696268169895e-10
500000	0.004999632856939717	1.1640810246493e-49	2.3490738471789043e-68	8.67033707640956e-9	1.2353942260268786e-15	7.167643096725624e-7	-7.99997977040719e-23	1.8508876486748095e-22	9.615171501735082e-12	2.5150710609336063e-11	1.463696268169895e-10
600000	0.004999632856939717	1.1640810246493e-49	2.349073847164326e-68	8.67033707640956e-9	1.235394226026878e-15	7.167643096725624e-7	-7.999978541511977e-23	1.8508876046040804e-22	9.615171501735082e-12	2.5150710609336063e-11	1.463696268169895e-10
700000	0.004999632856939717	1.1640810246493e-49	2.3490738471644623e-68	8.67033707640956e-9	1.235394226026878e-15	7.167643096725624e-7	-7.999977312616764e-23	1.8508876050161135e-22	9.615171501735082e-12	2.5150710609336063e-11	1.463696268169895e-10
800000	0.004999632856939716	1.1640810246493e-49	2.349073847164367e-68	8.67033707640956e-9	1.235394226026878e-15	7.167643096725624e-7	-7.99997608372155e-23	1.8508876047296627e-22	9.615171501735082e-12	2.5150710609336063e-11	1.463696268169895e-10
900000	0.004999632856939716	1.1640810246493e-49	2.3490738471642165e-68	8.67033707640956e-9	1.2353942260268782e-15	7.167643096725624e-7	-7.999974854826338e-23	1.8508876042759673e-22	9.615171501735082e-12	2.5150710609336063e-11	1.463696268169895e-10
1000000	0.004999632856939716	1.1640810246493e-49	2.349073847164173e-68	8.67033707640956e-9	1.2353942260268782e-15	7.167643096725624e-7	-7.999973625931124e-23	1.8508876041441057e-22	9.615171501735082e-12	2.5150710609336063e-11	1.463696268169895e-10
1100000	0.004999632856939716	1.1640810246493e-49	2.3490738471641736e-68	8.67033707640956e-9	1.2353942260268782e-15	7.167643096725624e-7	-7.999972397035911e-23	1.8508876041474194e-22	9.615171501735082e-12	2.5150710609336063e-11	1.463696268169895e-10
1200000	0.004999632856939716	1.1640810246493e-49	2.349073847164174e-68	8.67033707640956e-9	1.2353942260268784e-15	7.167643096725624e-7	-7.999971168140698e-23	1.8508876041503962e-22	9.615171501735082e-12	2.5150710609336063e-11	1.463696268169895e-10
1300000	0.004999632856939716	1.1640810246493e-49	2.349073847164175e-68	8.67033707640956e-9	1.2353942260268784e-15	7.167643096725624e-7	-7.999969939245484e-23	1.8508876041530496e-22	9.615171501735082e-12	2.5150710609336063e-11	1.463696268169895e-10
1400000	0.004999632856939716	1.1640810246493e-49	2.3490738471641757e-68	8.67033707640956e-9	1.2353942260268784e-15	7.167643096725624e-7	-7.999968710350272e-23	1.8508876041553923e-22	9.615171501735082e-12	2.5150710609336063e-11	1.463696268169895e-10
1500000	0.004999632856939716	1.1640810246493e-49	2.349073847164176e-68	8.670337076409562e-9	1.2353942260268784e-15	7.167643096725624e-7	-7.999967481455058e-23	1.8508876041574375e-22	9.615171501735082e-12	2.5150710609336063e-11	1.463696268169895e-10
1600000	0.004999632856939716	1.1640810246493e-49	2.3490738471641765e-68	8.670337076409562e-9	1.2353942260268784e-15	7.167643096725624e-7	-7.999966252559844e-23	1.8508876041591979e-22	9.615171501735082e-12	2.5150710609336063e-11	1.4636962681698953e-10
1700000	0.004999632856939716	1.1640810246493e-49	2.349073847164177e-68	8.670337076409562e-9	1.2353942260268784e-15	7.167643096725624e-7	-7.999965023664632e-23	1.8508876041606872e-22	9.615171501735082e-12	2.5150710609336063e-11	1.4636962681698953e-10
1800000	0.004999632856939716	1.1640810246493001e-49	2.3490738471641773e-68	8.670337076409562e-9	1.2353942260268786e-15	7.167643096725624e-7	-7.999963794769418e-23	1.850887604161918e-22	9.615171501735082e-12	2.5150710609336063e-11	1.4636962681698953e-10
1900000	0.004999632856939716	1.1640810246493001e-49	2.3490738471641773e-68	8.670337076409562e-9	1.2353942260268786e-15	7.167643096725624e-7	-7.999962565874205e-23	1.8508876041629035e-22	9.615171501735082e-12	2.5150710609336063e-11	1.4636962681698953e-10
2000000	0.004999632856939716	1.1640810246493001e-49	2.3490738471641778e-68	8.670337076409562e-9	1.2353942260268786e-15	7.167643096725624e-7	-7.999961336978992e-23	1.8508876041636565e-22	9.615171501735082e-12	2.5150710609336063e-11	1.4636962681698953e-10
2100000	0.004999632856939716	1.1640810246493001e-49	2.3490738471641778e-68	8.670337076409562e-9	1.2353942260268786e-15	7.167643096725624e-7	-7.999960108083778e-23	1.8508876041641907e-22	9.615171501735082e-12	2.5150710609336063e-11	1.4636962681698953e-10
2200000	0.004999632856939716	1.1640810246493001e-49	2.349073847164178e-68	8.670337076409562e-9	1.2353942260268786e-15	7.167643096725624e-7	-7.999958879188565e-23	1.8508876041645184e-22	9.615171501735082e-12	2.5150710609336063e-11	1.4636962681698953e-10
2300000	0.004999632856939716	1.1640810246493001e-49	2.349073847164178e-68	8.670337076409562e-9	1.2353942260268786e-15	7.167643096725624e-7	-7.999957650293351e-23	1.850887604164653e-22	9.615171501735082e-12	2.5150710609336063e-11	1.4636962681698953e-10
2400000	0.004999632856939716	1.1640810246493001e-49	2.349073847164178e-68	8.670337076409562e-9	1.2353942260268786e-15	7.167643096725624e-7	-7.999956421398139e-23	1.8508876041646077e-22	9.615171501735082e-12	2.5150710609336063e-11	1.4636962681698953e-10
2500000	0.004999632856939716	1.1640810246493001e-49	2.349073847164178e-68	8.670337076409562e-9	1.2353942260268786e-15	7.167643096725624e-7	-7.999955192502925e-23	1.8508876041643954e-22	9.615171501735082e-12	2.5150710609336063e-11	1.4636962681698953e-10
2600000	0.004999632856939716	1.1640810246493001e-49	2.349073847164178e-68	8.670337076409562e-9	1.2353942260268786e-15	7.167643096725624e-7	-7.999953963607711e-23	1.850887604164029e-22	9.615171501735082e-12	2.5150710609336063e-11	1.4636962681698953e-10
2700000	0.004999632856939716	1.1640810246493001e-49	2.349073847164178e-68	8.670337076409562e-9	1.2353942260268786e-15	7.167643096725624e-7	-7.999952734712499e-23	1.8508876041635218e-22	9.615171501735082e-12	2.5150710609336063e-11	1.4636962681698953e-10
2800000	0.004999632856939716	1.1640810246493003e-49	2.3490738471641778e-68	8.670337076409562e-9	1.2353942260268786e-15	7.167643096725624e-7	-7.999951505817285e-23	1.8508876041628866e-22	9.615171501735082e-12	2.5150710609336063e-11	1.4636962681698953e-10
2900000	0.004999632856939716	1.1640810246493003e-49	2.3490738471641778e-68	8.670337076409562e-9	1.2353942260268786e-15	7.167643096725624e-7	-7.999950276922071e-23	1.8508876041621366e-22	9.615171501735082e-12	2.5150710609336063e-11	1.4636962681698953e-10
3000000	0.004999632856939716	1.1640810246493003e-49	2.3490738471641778e-68	8.670337076409562e-9	1.2353942260268786e-15	7.167643096725624e-7	-7.999949048026859e-23	1.850887604161285e-22	9.615171501735082e-12	2.5150710609336066e-11	1.4636962681698953e-10
3100000	0.004999632856939716	1.1640810246493003e-49	2.3490738471641773e-68	8.670337076409562e-9	1.2353942260268786e-15	7.167643096725624e-7	-7.999947819131645e-23	1.8508876041603447e-22	9.615171501735082e-12	2.5150710609336066e-11	1.4636962681698953e-10
3200000	0.004999632856939716	1.1640810246493003e-49	2.3490738471641773e-68	8.670337076409562e-9	1.2353942260268786e-15	7.167643096725624e-7	-7.999946590236432e-23	1.8508876041593288e-22	9.615171501735082e-12	2.5150710609336066e-11	1.4636962681698953e-10
3300000	0.004999632856939717	1.1640810246493003e-49	2.349073847164177e-68	8.670337076409562e-9	1.2353942260268786e-15	7.167643096725624e-7	-7.999945361341219e-23	1.8508876041582502e-22	9.615171501735082e-12	2.5150710609336066e-11	1.4636962681698953e-10
3400000	0.004999632856939717	1.1640810246493003e-49	2.349073847164177e-68	8.670337076409562e-9	1.2353942260268786e-15	7.167643096725624e-7	-7.999944132446006e-23	1.850887604157122e-22	9.615171501735082e-12	2.5150710609336066e-11	1.4636962681698953e-10
3500000	0.004999632856939717	1.1640810246493003e-49	2.3490738471641765e-68	8.670337076409562e-9	1.2353942260268786e-15	7.167643096725624e-7	-7.999942903550792e-23	1.8508876041559575e-22	9.615171501735082e-12	2.5150710609336066e-11	1.4636962681698953e-10
3600000	0.004999632856939717	1.1640810246493003e-49	2.3490738471641765e-68	8.670337076409562e-9	1.2353942260268786e-15	7.167643096725625e-7	-7.99994167465558e-23	1.8508876041547696e-22	9.615171501735082e-12	2.5150710609336066e-11	1.4636962681698953e-10
3700000	0.004999632856939717	1.1640810246493005e-49	2.349073847164176e-68	8.670337076409562e-9	1.2353942260268784e-15	7.167643096725625e-7	-7.999940445760366e-23	1.850887604153571e-22	9.615171501735083e-12	2.5150710609336066e-11	1.4636962681698953e-10
3800000	0.004999632856939717	1.1640810246493005e-49	2.349073847164176e-68	8.670337076409562e-9	1.2353942260268784e-15	7.167643096725625e-7	-7.999939216865152e-23	1.8508876041523753e-22	9.615171501735083e-12	2.5150710609336066e-11	1.4636962681698953e-10
3900000	0.004999632856939717	1.1640810246493005e-49	2.3490738471641757e-68	8.670337076409562e-9	1.2353942260268784e-15	7.167643096725625e-7	-7.99993798796994e-23	1.8508876041511953e-22	9.615171501735083e-12	2.5150710609336066e-11	1.4636962681698953e-10
4000000	0.004999632856939717	1.1640810246493005e-49	2.3490738471641757e-68	8.670337076409562e-9	1.2353942260268784e-15	7.167643096725625e-7	-7.999936759074726e-23	1.8508876041500443e-22	9.615171501735083e-12	2.5150710609336066e-11	1.4636962681698953e-10
4100000	0.004999632856939717	1.1640810246493005e-49	2.3490738471641753e-68	8.670337076409562e-9	1.2353942260268784e-15	7.167643096725625e-7	-7.999935530179512e-23	1.8508876041489349e-22	9.615171501735083e-12	2.5150710609336066e-11	1.4636962681698953e-10
4200000	0.004999632856939717	1.1640810246493005e-49	2.3490738471641753e-68	8.670337076409562e-9	1.2353942260268784e-15	7.167643096725625e-7	-7.9999343012843e-23	1.8508876041478805e-22	9.615171501735083e-12	2.5150710609336066e-11	1.4636962681698953e-10
4300000	0.004999632856939717	1.1640810246493005e-49	2.349073847164175e-68	8.670337076409562e-9	1.2353942260268784e-15	7.167643096725625e-7	-7.999933072389086e-23	1.850887604146894e-22	9.615171501735083e-12	2.5150710609336066e-11	1.4636962681698953e-10
4400000	0.0049996328569397175	1.1640810246493005e-49	2.349073847164175e-68	8.670337076409562e-9	1.2353942260268784e-15	7.167643096725625e-7	-7.999931843493873e-23	1.8508876041459884e-22	9.615171501735083e-12	2.5150710609336066e-11	1.4636962681698953e-10
4500000	0.0049996328569397175	1.1640810246493005e-49	2.3490738471641745e-68	8.670337076409562e-9	1.2353942260268784e-15	7.167643096725625e-7	-7.99993061459866e-23	1.8508876041451768e-22	9.615171501735083e-12	2.5150710609336066e-11	1.4636962681698953e-10
4600000	0.0049996328569397175	1.1640810246493007e-49	2.3490738471641745e-68	8.670337076409562e-9	1.2353942260268784e-15	7.167643096725625e-7	-7.999929385703446e-23	1.8508876041444725e-22	9.615171501735083e-12	2.5150710609336066e-11	1.4636962681698953e-10
4700000	0.0049996328569397175	1.1640810246493007e-49	2.3490738471641745e-68	8.670337076409562e-9	1.2353942260268784e-15	7.167643096725625e-7	-7.999928156808233e-23	1.8508876041438882e-22	9.615171501735083e-12	2.5150710609336066e-11	1.4636962681698953e-10
4800000	0.0049996328569397175	1.1640810246493007e-49	2.3490738471641745e-68	8.670337076409562e-9	1.2353942260268784e-15	7.167643096725625e-7	-7.99992692791302e-23	1.8508876041434373e-22	9.615171501735083e-12	2.5150710609336066e-11	1.4636962681698953e-10
4900000	0.0049996328569397175	1.1640810246493007e-49	2.3490738471641745e-68	8.670337076409562e-9	1.2353942260268784e-15	7.167643096725625e-7	-7.999925699017807e-23	1.8508876041431326e-22	9.615171501735083e-12	2.5150710609336066e-11	1.4636962681698953e-10
5000000	0.0049996328569397175	1.1640810246493007e-49	2.3490738471641745e-68	8.670337076409562e-9	1.2353942260268784e-15	7.167643096725625e-7	-7.999924470122593e-23	1.850887604142987e-22	9.615171501735083e-12	2.5150710609336066e-11	1.4636962681698953e-10
5100000	0.0049996328569397175	1.1640810246493007e-49	2.3490738471641745e-68	8.670337076409562e-9	1.2353942260268784e-15	7.167643096725625e-7	-7.99992324122738e-23	1.8508876041429768e-22	9.615171501735083e-12	2.5150710609336066e-11	1.4636962681698953e-10
5200000	0.0049996328569397175	1.1640810246493007e-49	2.3490738471641745e-68	8.670337076409562e-9	1.2353942260268784e-15	7.167643096725625e-7	-7.999922012332167e-23	1.8508876041429777e-22	9.615171501735083e-12	2.5150710609336066e-11	1.4636962681698953e-10
5300000	0.0049996328569397175	1.1640810246493007e-49	2.3490738471641745e-68	8.670337076409562e-9	1.2353942260268784e-15	7.167643096725625e-7	-7.999920783436953e-23	1.8508876041429784e-22	9.615171501735083e-12	2.5150710609336066e-11	1.4636962681698953e-10
5400000	0.0049996328569397175	1.1640810246493007e-49	2.3490738471641745e-68	8.670337076409562e-9	1.2353942260268784e-15	7.167643096725625e-7	-7.999919554541741e-23	1.850887604142979e-22	9.615171501735083e-12	2.5150710609336066e-11	1.4636962681698953e-10
5500000	0.0049996328569397175	1.1640810246493007e-49	2.3490738471641745e-68	8.670337076409562e-9	1.2353942260268784e-15	7.167643096725625e-7	-7.999918325646527e-23	1.8508876041429796e-22	9.615171501735083e-12	2.5150710609336066e-11	1.4636962681698953e-10
5600000	0.0049996328569397175	1.1640810246493007e-49	2.349073847164175e-68	8.670337076409562e-9	1.2353942260268784e-15	7.167643096725625e-7	-7.999917096751313e-23	1.85088760414298e-22	9.615171501735083e-12	2.5150710609336066e-11	1.4636962681698953e-10
5700000	0.0049996328569397175	1.1640810246493007e-49	2.349073847164175e-68	8.670337076409562e-9	1.2353942260268784e-15	7.167643096725625e-7	-7.999915867856101e-23	1.8508876041429805e-22	9.615171501735083e-12	2.5150710609336066e-11	1.4636962681698953e-10
5800000	0.0049996328569397175	1.1640810246493007e-49	2.349073847164175e-68	8.670337076409562e-9	1.2353942260268784e-15	7.167643096725625e-7	-7.999914638960887e-23	1.8508876041429808e-22	9.615171501735083e-12	2.5150710609336066e-11	1.4636962681698953e-10
5900000	0.0049996328569397175	1.1640810246493007e-49	2.349073847164175e-68	8.670337076409562e-9	1.2353942260268784e-15	7.167643096725625e-7	-7.999913410065674e-23	1.850887604142981e-22	9.615171501735083e-12	2.5150710609336066e-11	1.4636962681698953e-10
6000000	0.0049996328569397175	1.1640810246493007e-49	2.349073847164175e-68	8.670337076409562e-9	1.2353942260268784e-15	7.167643096725625e-7	-7.999912181170461e-23	1.8508876041429812e-22	9.615171501735083e-12	2.5150710609336066e-11	1.4636962681698953e-10
6100000	0.0049996328569397175	1.1640810246493007e-49	2.349073847164175e-68	8.670337076409562e-9	1.2353942260268784e-15	7.167643096725625e-7	-7.999910952275247e-23	1.8508876041429815e-22	9.615171501735083e-12	2.5150710609336066e-11	1.4636962681698953e-10
6200000	0.0049996328569397175	1.1640810246493007e-49	2.349073847164175e-68	8.670337076409562e-9	1.2353942260268784e-15	7.167643096725625e-7	-7.999909723380034e-23	1.8508876041429817e-22	9.615171501735083e-12	2.5150710609336066e-11	1.4636962681698953e-10
6300000	0.0049996328569397175	1.1640810246493007e-49	2.349073847164175e-68	8.670337076409562e-9	1.2353942260268784e-15	7.167643096725625e-7	-7.999908494484821e-23	1.8508876041429817e-22	9.615171501735083e-12	2.5150710609336066e-11	1.4636962681698953e-10
6400000	0.0049996328569397175	1.1640810246493007e-49	2.3490738471641745e-68	8.670337076409562e-9	1.2353942260268784e-15	7.167643096725625e-7	-7.999907265589608e-23	1.8508876041429817e-22	9.615171501735083e-12	2.5150710609336066e-11	1.4636962681698953e-10
6500000	0.0049996328569397175	1.1640810246493007e-49	2.3490738471641745e-68	8.670337076409562e-9	1.2353942260268784e-15	7.167643096725625e-7	-7.999906036694394e-23	1.8508876041429817e-22	9.615171501735083e-12	2.5150710609336066e-11	1.4636962681698953e-10
6600000	0.0049996328569397175	1.1640810246493007e-49	2.3490738471641745e-68	8.670337076409562e-9	1.2353942260268784e-15	7.167643096725625e-7	-7.999904807799182e-23	1.8508876041429817e-22	9.615171501735083e-12	2.5150710609336066e-11	1.4636962681698953e-10
6700000	0.0049996328569397175	1.1640810246493007e-49	2.3490738471641745e-68	8.670337076409562e-9	1.2353942260268784e-15	7.167643096725625e-7	-7.999903578903968e-23	1.8508876041429815e-22	9.615171501735083e-12	2.5150710609336066e-11	1.4636962681698953e-10
6800000	0.0049996328569397175	1.1640810246493007e-49	2.3490738471641745e-68	8.670337076409562e-9	1.2353942260268784e-15	7.167643096725625e-7	-7.999902350008754e-23	1.8508876041429815e-22	9.615171501735083e-12	2.5150710609336066e-11	1.4636962681698953e-10
6900000	0.0049996328569397175	1.1640810246493007e-49	2.3490738471641745e-68	8.670337076409562e-9	1.2353942260268784e-15	7.167643096725625e-7	-7.999901121113541e-23	1.8508876041429812e-22	9.615171501735083e-12	2.5150710609336063e-11	1.4636962681698953e-10
7000000	0.0049996328569397175	1.1640810246493005e-49	2.3490738471641745e-68	8.670337076409562e-9	1.2353942260268784e-15	7.167643096725625e-7	-7.999899892218328e-23	1.850887604142981e-22	9.615171501735083e-12	2.5150710609336063e-11	1.4636962681698953e-10
7100000	0.004999632856939717	1.1640810246493005e-49	2.3490738471641745e-68	8.670337076409562e-9	1.2353942260268784e-15	7.167643096725625e-7	-7.999898663323114e-23	1.8508876041429808e-22	9.615171501735083e-12	2.5150710609336063e-11	1.4636962681698953e-10
7200000	0.004999632856939717	1.1640810246493005e-49	2.3490738471641745e-68	8.670337076409562e-9	1.2353942260268784e-15	7.167643096725625e-7	-7.999897434427901e-23	1.8508876041429805e-22	9.615171501735083e-12	2.5150710609336063e-11	1.4636962681698953e-10
7300000	0.004999632856939717	1.1640810246493005e-49	2.3490738471641745e-68	8.670337076409562e-9	1.2353942260268784e-15	7.167643096725625e-7	-7.999896205532688e-23	1.8508876041429803e-22	9.615171501735083e-12	2.5150710609336063e-11	1.4636962681698953e-10
7400000	0.004999632856939717	1.1640810246493005e-49	2.3490738471641745e-68	8.670337076409562e-9	1.2353942260268784e-15	7.167643096725625e-7	-7.999894976637475e-23	1.85088760414298e-22	9.615171501735083e-12	2.5150710609336063e-11	1.4636962681698953e-10
7500000	0.004999632856939717	1.1640810246493005e-49	2.349073847164174e-68	8.670337076409562e-9	1.2353942260268784e-15	7.167643096725625e-7	-7.999893747742261e-23	1.8508876041429798e-22	9.615171501735083e-12	2.5150710609336063e-11	1.4636962681698953e-10
7600000	0.004999632856939717	1.1640810246493005e-49	2.349073847164174e-68	8.670337076409562e-9	1.2353942260268784e-15	7.167643096725625e-7	-7.999892518847049e-23	1.8508876041429793e-22	9.615171501735083e-12	2.5150710609336063e-11	1.4636962681698953e-10
7700000	0.004999632856939717	1.1640810246493005e-49	2.349073847164174e-68	8.670337076409562e-9	1.2353942260268784e-15	7.167643096725625e-7	-7.999891289951835e-23	1.850887604142979e-22	9.615171501735083e-12	2.5150710609336063e-11	1.4636962681698953e-10
7800000	0.004999632856939717	1.1640810246493003e-49	2.349073847164174e-68	8.670337076409562e-9	1.2353942260268782e-15	7.167643096725625e-7	-7.999890061056621e-23	1.8508876041429789e-22	9.615171501735082e-12	2.5150710609336063e-11	1.4636962681698953e-10
7900000	0.004999632856939717	1.1640810246493003e-49	2.349073847164174e-68	8.670337076409562e-9	1.2353942260268782e-15	7.167643096725625e-7	-7.999888832161409e-23	1.8508876041429786e-22	9.615171501735082e-12	2.5150710609336063e-11	1.4636962681698953e-10
8000000	0.004999632856939717	1.1640810246493003e-49	2.349073847164174e-68	8.670337076409562e-9	1.2353942260268782e-15	7.167643096725625e-7	-7.999887603266195e-23	1.8508876041429782e-22	9.615171501735082e-12	2.5150710609336063e-11	1.4636962681698953e-10
8100000	0.004999632856939717	1.1640810246493003e-49	2.349073847164174e-68	8.670337076409562e-9	1.2353942260268782e-15	7.167643096725625e-7	-7.999886374370981e-23	1.850887604142978e-22	9.615171501735082e-12	2.5150710609336063e-11	1.4636962681698953e-10
8200000	0.004999632856939717	1.1640810246493003e-49	2.349073847164174e-68	8.670337076409562e-9	1.2353942260268782e-15	7.167643096725625e-7	-7.999885145475769e-23	1.8508876041429777e-22	9.615171501735082e-12	2.5150710609336063e-11	1.4636962681698953e-10
8300000	0.004999632856939716	1.1640810246493003e-49	2.349073847164174e-68	8.670337076409562e-9	1.2353942260268782e-15	7.167643096725625e-7	-7.999883916580555e-23	1.8508876041429775e-22	9.615171501735082e-12	2.5150710609336063e-11	1.4636962681698953e-10
8400000	0.004999632856939716	1.1640810246493003e-49	2.3490738471641736e-68	8.670337076409562e-9	1.2353942260268782e-15	7.167643096725625e-7	-7.999882687685342e-23	1.8508876041429772e-22	9.615171501735082e-12	2.515071060933606e-11	1.4636962681698953e-10
8500000	0.004999632856939716	1.1640810246493003e-49	2.3490738471641736e-68	8.670337076409562e-9	1.2353942260268782e-15	7.167643096725625e-7	-7.999881458790129e-23	1.850887604142977e-22	9.615171501735082e-12	2.515071060933606e-11	1.4636962681698953e-10
8600000	0.004999632856939716	1.1640810246493001e-49	2.3490738471641736e-68	8.670337076409562e-9	1.2353942260268782e-15	7.167643096725625e-7	-7.999880229894916e-23	1.8508876041429768e-22	9.615171501735082e-12	2.515071060933606e-11	1.4636962681698953e-10
8700000	0.004999632856939716	1.1640810246493001e-49	2.3490738471641736e-68	8.670337076409562e-9	1.2353942260268782e-15	7.167643096725625e-7	-7.999879000999702e-23	1.8508876041429765e-22	9.615171501735082e-12	2.515071060933606e-11	1.4636962681698953e-10
8800000	0.004999632856939716	1.1640810246493001e-49	2.3490738471641736e-68	8.670337076409562e-9	1.2353942260268782e-15	7.167643096725625e-7	-7.99987777210449e-23	1.8508876041429765e-22	9.615171501735082e-12	2.515071060933606e-11	1.4636962681698953e-10
8900000	0.004999632856939716	1.1640810246493001e-49	2.3490738471641736e-68	8.670337076409562e-9	1.2353942260268782e-15	7.167643096725625e-7	-7.999876543209276e-23	1.8508876041429763e-22	9.615171501735082e-12	2.515071060933606e-11	1.4636962681698953e-10
9000000	0.004999632856939716	1.1640810246493001e-49	2.3490738471641736e-68	8.670337076409562e-9	1.2353942260268782e-15	7.167643096725625e-7	-7.999875314314062e-23	1.8508876041429763e-22	9.615171501735082e-12	2.515071060933606e-11	1.4636962681698953e-10
9100000	0.004999632856939716	1.1640810246493001e-49	2.3490738471641736e-68	8.670337076409562e-9	1.2353942260268782e-15	7.167643096725625e-7	-7.99987408541885e-23	1.8508876041429763e-22	9.615171501735082e-12	2.515071060933606e-11	1.4636962681698953e-10
9200000	0.004999632856939716	1.1640810246493001e-49	2.3490738471641736e-68	8.670337076409562e-9	1.2353942260268782e-15	7.167643096725625e-7	-7.999872856523636e-23	1.8508876041429763e-22	9.615171501735082e-12	2.515071060933606e-11	1.4636962681698953e-10
9300000	0.004999632856939716	1.1640810246493001e-49	2.3490738471641736e-68	8.670337076409562e-9	1.2353942260268782e-15	7.167643096725625e-7	-7.999871627628422e-23	1.8508876041429763e-22	9.615171501735082e-12	2.515071060933606e-11	1.4636962681698953e-10
9400000	0.004999632856939716	1.1640810246493001e-49	2.3490738471641736e-68	8.670337076409562e-9	1.2353942260268782e-15	7.167643096725625e-7	-7.99987039873321e-23	1.8508876041429763e-22	9.615171501735082e-12	2.515071060933606e-11	1.4636962681698953e-10
9500000	0.004999632856939716	1.1640810246493001e-49	2.3490738471641736e-68	8.670337076409562e-9	1.2353942260268782e-15	7.167643096725625e-7	-7.999869169837996e-23	1.8508876041429763e-22	9.615171501735082e-12	2.515071060933606e-11	1.4636962681698953e-10
9600000	0.004999632856939716	1.1640810246493001e-49	2.3490738471641736e-68	8.670337076409562e-9	1.2353942260268782e-15	7.167643096725625e-7	-7.999867940942783e-23	1.8508876041429763e-22	9.615171501735082e-12	2.515071060933606e-11	1.4636962681698953e-10
9700000	0.004999632856939716	1.1640810246493001e-49	2.3490738471641736e-68	8.670337076409562e-9	1.2353942260268782e-15	7.167643096725625e-7	-7.99986671204757e-23	1.8508876041429763e-22	9.615171501735082e-12	2.515071060933606e-11	1.4636962681698953e-10
9800000	0.004999632856939716	1.1640810246493001e-49	2.3490738471641736e-68	8.670337076409562e-9	1.2353942260268782e-15	7.167643096725625e-7	-7.999865483152356e-23	1.8508876041429763e-22	9.615171501735082e-12	2.515071060933606e-11	1.4636962681698953e-10
9900000	0.004999632856939716	1.1640810246493001e-49	2.3490738471641736e-68	8.670337076409562e-9	1.2353942260268782e-15	7.167643096725625e-7	-7.999864254257143e-23	1.8508876041429763e-22	9.615171501735082e-12	2.515071060933606e-11	1.4636962681698953e-10
10000000	0.004999632856939716	1.1640810246493001e-49	2.3490738471641736e-68	8.670337076409562e-9	1.2353942260268782e-15	7.167643096725625e-7	-7.99986302536193e-23	1.8508876041429763e-22	9.615171501735082e-12	2.515071060933606e-11	1.4636962681698953e-10
10100000	0.004999632856939716	1.1640810246493001e-49	2.3490738471641736e-68	8.670337076409562e-9	1.2353942260268782e-15	7.167643096725625e-7	-7.999861796466717e-23	1.8508876041429763e-22	9.615171501735082e-12	2.515071060933606e-11	1.4636962681698953e-10
10200000	0.004999632856939716	1.1640810246493001e-49	2.3490738471641736e-68	8.670337076409562e-9	1.2353942260268782e-15	7.167643096725625e-7	-7.999860567571503e-23	1.8508876041429763e-22	9.615171501735082e-12	2.515071060933606e-11	1.4636962681698953e-10
10300000	0.004999632856939716	1.1640810246493001e-49	2.3490738471641736e-68	8.670337076409562e-9	1.2353942260268782e-15	7.167643096725625e-7	-7.99985933867629e-23	1.8508876041429763e-22	9.615171501735082e-12	2.515071060933606e-11	1.4636962681698953e-10
10400000	0.004999632856939716	1.1640810246493001e-49	2.3490738471641736e-68	8.670337076409562e-9	1.2353942260268782e-15	7.167643096725625e-7	-7.999858109781077e-23	1.8508876041429763e-22	9.615171501735082e-12	2.515071060933606e-11	1.4636962681698953e-10
10500000	0.004999632856939716	1.1640810246493001e-49	2.3490738471641736e-68	8.670337076409562e-9	1.2353942260268782e-15	7.167643096725625e-7	-7.999856880885863e-23	1.8508876041429763e-22	9.615171501735082e-12	2.515071060933606e-11	1.4636962681698953e-10
10600000	0.004999632856939716	1.1640810246493001e-49	2.3490738471641736e-68	8.670337076409562e-9	1.2353942260268782e-15	7.167643096725625e-7	-7.999855651990651e-23	1.8508876041429763e-22	9.615171501735082e-12	2.515071060933606e-11	1.4636962681698953e-10
10700000	0.004999632856939716	1.1640810246493e-49	2.3490738471641736e-68	8.670337076409562e-9	1.2353942260268782e-15	7.167643096725625e-7	-7.999854423095437e-23	1.8508876041429763e-22	9.615171501735082e-12	2.515071060933606e-11	1.4636962681698953e-10
10800000	0.004999632856939716	1.1640810246493e-49	2.3490738471641736e-68	8.670337076409562e-9	1.2353942260268782e-15	7.167643096725625e-7	-7.999853194200223e-23	1.8508876041429763e-22	9.615171501735082e-12	2.5150710609336056e-11	1.4636962681698953e-10
10900000	0.004999632856939716	1.1640810246493e-49	2.3490738471641736e-68	8.670337076409562e-9	1.2353942260268782e-15	7.167643096725625e-7	-7.99985196530501e-23	1.8508876041429763e-22	9.615171501735082e-12	2.5150710609336056e-11	1.4636962681698953e-10
11000000	0.004999632856939716	1.1640810246493e-49	2.3490738471641736e-68	8.670337076409562e-9	1.2353942260268782e-15	7.167643096725625e-7	-7.999850736409797e-23	1.8508876041429763e-22	9.615171501735082e-12	2.5150710609336056e-11	1.4636962681698953e-10
11100000	0.004999632856939716	1.1640810246493e-49	2.3490738471641736e-68	8.670337076409562e-9	1.2353942260268782e-15	7.167643096725625e-7	-7.999849507514584e-23	1.8508876041429763e-22	9.615171501735082e-12	2.5150710609336056e-11	1.4636962681698953e-10
11200000	0.004999632856939716	1.1640810246493e-49	2.3490738471641736e-68	8.670337076409562e-9	1.2353942260268782e-15	7.167643096725625e-7	-7.99984827861937e-23	1.8508876041429763e-22	9.615171501735082e-12	2.5150710609336056e-11	1.4636962681698953e-10
11300000	0.004999632856939716	1.1640810246493e-49	2.3490738471641736e-68	8.670337076409562e-9	1.2353942260268782e-15	7.167643096725625e-7	-7.999847049724157e-23	1.8508876041429763e-22	9.615171501735082e-12	2.5150710609336056e-11	1.4636962681698953e-10
11400000	0.004999632856939716	1.1640810246493001e-49	2.3490738471641736e-68	8.670337076409562e-9	1.2353942260268782e-15	7.167643096725625e-7	-7.999845820828944e-23	1.8508876041429763e-22	9.615171501735082e-12	2.5150710609336056e-11	1.4636962681698953e-10
11500000	0.004999632856939716	1.1640810246493001e-49	2.3490738471641736e-68	8.670337076409562e-9	1.2353942260268782e-15	7.167643096725625e-7	-7.99984459193373e-23	1.8508876041429763e-22	9.615171501735082e-12	2.5150710609336056e-11	1.4636962681698953e-10
11600000	0.004999632856939716	1.1640810246493001e-49	2.3490738471641736e-68	8.670337076409562e-9	1.2353942260268782e-15	7.167643096725625e-7	-7.999843363038518e-23	1.8508876041429763e-22	9.615171501735082e-12	2.5150710609336056e-11	1.4636962681698953e-10
11700000	0.004999632856939716	1.1640810246493001e-49	2.3490738471641736e-68	8.670337076409562e-9	1.2353942260268782e-15	7.167643096725625e-7	-7.999842134143304e-23	1.8508876041429763e-22	9.615171501735082e-12	2.515071060933606e-11	1.4636962681698953e-10
11800000	0.004999632856939716	1.1640810246493001e-49	2.3490738471641736e-68	8.670337076409562e-9	1.2353942260268782e-15	7.167643096725625e-7	-7.99984090524809e-23	1.8508876041429763e-22	9.615171501735082e-12	2.515071060933606e-11	1.4636962681698953e-10
11900000	0.004999632856939716	1.1640810246493001e-49	2.3490738471641736e-68	8.670337076409562e-9	1.2353942260268782e-15	7.167643096725625e-7	-7.999839676352878e-23	1.8508876041429763e-22	9.615171501735082e-12	2.515071060933606e-11	1.4636962681698953e-10
12000000	0.004999632856939716	1.1640810246493001e-49	2.3490738471641736e-68	8.670337076409562e-9	1.2353942260268782e-15	7.167643096725625e-7	-7.999838447457664e-23	1.8508876041429763e-22	9.615171501735082e-12	2.515071060933606e-11	1.4636962681698953e-10
12100000	0.004999632856939716	1.1640810246493001e-49	2.3490738471641736e-68	8.670337076409562e-9	1.2353942260268782e-15	7.167643096725625e-7	-7.99983721856245e-23	1.8508876041429763e-22	9.615171501735082e-12	2.515071060933606e-11	1.4636962681698953e-10
12200000	0.004999632856939716	1.1640810246493001e-49	2.3490738471641736e-68	8.670337076409562e-9	1.2353942260268782e-15	7.167643096725625e-7	-7.999835989667238e-23	1.8508876041429763e-22	9.615171501735082e-12	2.515071060933606e-11	1.4636962681698953e-10
12300000	0.004999632856939716	1.1640810246493001e-49	2.3490738471641736e-68	8.670337076409562e-9	1.2353942260268782e-15	7.167643096725625e-7	-7.999834760772024e-23	1.8508876041429763e-22	9.615171501735082e-12	2.515071060933606e-11	1.4636962681698953e-10
12400000	0.004999632856939716	1.1640810246493001e-49	2.3490738471641736e-68	8.670337076409562e-9	1.2353942260268782e-15	7.167643096725625e-7	-7.999833531876811e-23	1.8508876041429763e-22	9.615171501735082e-12	2.515071060933606e-11	1.4636962681698953e-10
12500000	0.004999632856939716	1.1640810246493001e-49	2.3490738471641736e-68	8.670337076409562e-9	1.2353942260268782e-15	7.167643096725625e-7	-7.999832302981598e-23	1.8508876041429763e-22	9.615171501735082e-12	2.515071060933606e-11	1.4636962681698953e-10
12600000	0.004999632856939716	1.1640810246493001e-49	2.3490738471641736e-68	8.670337076409562e-9	1.2353942260268782e-15	7.167643096725625e-7	-7.999831074086385e-23	1.8508876041429763e-22	9.615171501735082e-12	2.515071060933606e-11	1.4636962681698953e-10
12700000	0.004999632856939716	1.1640810246493001e-49	2.3490738471641736e-68	8.670337076409562e-9	1.2353942260268782e-15	7.167643096725625e-7	-7.999829845191171e-23	1.8508876041429763e-22	9.615171501735082e-12	2.515071060933606e-11	1.4636962681698953e-10
12800000	0.004999632856939716	1.1640810246493001e-49	2.3490738471641736e-68	8.670337076409562e-9	1.2353942260268782e-15	7.167643096725625e-7	-7.999828616295959e-23	1.8508876041429763e-22	9.615171501735082e-12	2.515071060933606e-11	1.4636962681698953e-10
12900000	0.004999632856939716	1.1640810246493001e-49	2.3490738471641736e-68	8.670337076409562e-9	1.2353942260268782e-15	7.167643096725625e-7	-7.999827387400745e-23	1.8508876041429763e-22	9.615171501735082e-12	2.515071060933606e-11	1.4636962681698953e-10
13000000	0.004999632856939716	1.1640810246493001e-49	2.3490738471641736e-68	8.670337076409562e-9	1.2353942260268782e-15	7.167643096725625e-7	-7.999826158505531e-23	1.8508876041429763e-22	9.615171501735082e-12	2.515071060933606e-11	1.4636962681698953e-10
13100000	0.004999632856939716	1.1640810246493001e-49	2.3490738471641736e-68	8.670337076409562e-9	1.2353942260268782e-15	7.167643096725625e-7	-7.999824929610318e-23	1.8508876041429763e-22	9.615171501735082e-12	2.515071060933606e-11	1.4636962681698953e-10
13200000	0.004999632856939716	1.1640810246493001e-49	2.3490738471641736e-68	8.670337076409562e-9	1.2353942260268782e-15	7.167643096725625e-7	-7.999823700715105e-23	1.8508876041429763e-22	9.615171501735082e-12	2.515071060933606e-11	1.4636962681698953e-10
13300000	0.004999632856939716	1.1640810246493001e-49	2.349073847164174e-68	8.670337076409562e-9	1.2353942260268782e-15	7.167643096725625e-7	-7.999822471819891e-23	1.8508876041429763e-22	9.615171501735082e-12	2.515071060933606e-11	1.4636962681698953e-10
13400000	0.004999632856939716	1.1640810246493001e-49	2.349073847164174e-68	8.670337076409562e-9	1.2353942260268782e-15	7.167643096725625e-7	-7.999821242924678e-23	1.8508876041429763e-22	9.615171501735082e-12	2.515071060933606e-11	1.4636962681698953e-10
13500000	0.004999632856939716	1.1640810246493001e-49	2.349073847164174e-68	8.670337076409562e-9	1.2353942260268782e-15	7.167643096725625e-7	-7.999820014029465e-23	1.8508876041429763e-22	9.615171501735082e-12	2.515071060933606e-11	1.4636962681698953e-10
13600000	0.004999632856939716	1.1640810246493001e-49	2.349073847164174e-68	8.670337076409562e-9	1.2353942260268782e-15	7.167643096725625e-7	-7.999818785134252e-23	1.8508876041429763e-22	9.615171501735082e-12	2.515071060933606e-11	1.4636962681698953e-10
13700000	0.004999632856939716	1.1640810246493001e-49	2.349073847164174e-68	8.670337076409562e-9	1.2353942260268782e-15	7.167643096725625e-7	-7.999817556239038e-23	1.8508876041429763e-22	9.615171501735082e-12	2.515071060933606e-11	1.4636962681698953e-10
13800000	0.004999632856939716	1.1640810246493001e-49	2.349073847164174e-68	8.670337076409562e-9	1.2353942260268782e-15	7.167643096725625e-7	-7.999816327343826e-23	1.8508876041429763e-22	9.615171501735082e-12	2.515071060933606e-11	1.4636962681698953e-10
13900000	0.004999632856939716	1.1640810246493001e-49	2.349073847164174e-68	8.670337076409562e-9	1.2353942260268782e-15	7.167643096725625e-7	-7.999815098448612e-23	1.8508876041429763e-22	9.615171501735082e-12	2.515071060933606e-11	1.4636962681698953e-10
14000000	0.004999632856939716	1.1640810246493001e-49	2.349073847164174e-68	8.670337076409562e-9	1.2353942260268782e-15	7.167643096725625e-7	-7.999813869553398e-23	1.8508876041429763e-22	9.615171501735082e-12	2.515071060933606e-11	1.4636962681698953e-10
14100000	0.004999632856939716	1.1640810246493001e-49	2.349073847164174e-68	8.670337076409562e-9	1.2353942260268782e-15	7.167643096725625e-7	-7.999812640658186e-23	1.8508876041429763e-22	9.615171501735082e-12	2.515071060933606e-11	1.4636962681698953e-10
14200000	0.004999632856939716	1.1640810246493001e-49	2.349073847164174e-68	8.670337076409562e-9	1.2353942260268782e-15	7.167643096725625e-7	-7.999811411762972e-23	1.8508876041429763e-22	9.615171501735082e-12	2.515071060933606e-11	1.4636962681698953e-10
14300000	0.004999632856939716	1.1640810246493003e-49	2.349073847164174e-68	8.670337076409562e-9	1.2353942260268782e-15	7.167643096725625e-7	-7.999810182867758e-23	1.8508876041429763e-22	9.615171501735082e-12	2.515071060933606e-11	1.4636962681698953e-10
14400000	0.004999632856939716	1.1640810246493003e-49	2.349073847164174e-68	8.670337076409562e-9	1.2353942260268782e-15	7.167643096725625e-7	-7.999808953972546e-23	1.8508876041429763e-22	9.615171501735082e-12	2.515071060933606e-11	1.4636962681698953e-10
14500000	0.004999632856939716	1.1640810246493003e-49	2.349073847164174e-68	8.670337076409562e-9	1.2353942260268782e-15	7.167643096725625e-7	-7.999807725077332e-23	1.8508876041429763e-22	9.615171501735082e-12	2.515071060933606e-11	1.4636962681698953e-10
14600000	0.004999632856939716	1.1640810246493003e-49	2.349073847164174e-68	8.670337076409562e-9	1.2353942260268782e-15	7.167643096725625e-7	-7.999806496182119e-23	1.8508876041429763e-22	9.615171501735082e-12	2.515071060933606e-11	1.4636962681698953e-10
14700000	0.004999632856939716	1.1640810246493003e-49	2.349073847164174e-68	8.670337076409562e-9	1.2353942260268782e-15	7.167643096725625e-7	-7.999805267286906e-23	1.8508876041429763e-22	9.615171501735082e-12	2.515071060933606e-11	1.4636962681698953e-10
14800000	0.004999632856939716	1.1640810246493003e-49	2.349073847164174e-68	8.670337076409562e-9	1.2353942260268782e-15	7.167643096725625e-7	-7.999804038391693e-23	1.8508876041429763e-22	9.615171501735082e-12	2.515071060933606e-11	1.4636962681698953e-10
14900000	0.004999632856939716	1.1640810246493003e-49	2.349073847164174e-68	8.670337076409562e-9	1.2353942260268782e-15	7.167643096725625e-7	-7.999802809496479e-23	1.8508876041429763e-22	9.615171501735082e-12	2.515071060933606e-11	1.4636962681698953e-10
15000000	0.004999632856939716	1.1640810246493003e-49	2.3490738471641745e-68	8.67033707640956e-9	1.2353942260268782e-15	7.167643096725625e-7	-7.999801580601266e-23	1.8508876041429763e-22	9.615171501735082e-12	2.5150710609336063e-11	1.4636962681698953e-10
15100000	0.004999632856939717	1.1640810246493003e-49	2.3490738471641745e-68	8.67033707640956e-9	1.2353942260268782e-15	7.167643096725625e-7	-7.999800351706053e-23	1.8508876041429763e-22	9.615171501735082e-12	2.5150710609336063e-11	1.4636962681698953e-10
15200000	0.004999632856939717	1.1640810246493003e-49	2.3490738471641745e-68	8.67033707640956e-9	1.2353942260268782e-15	7.167643096725625e-7	-7.999799122810839e-23	1.8508876041429763e-22	9.615171501735082e-12	2.5150710609336063e-11	1.4636962681698953e-10
15300000	0.004999632856939717	1.1640810246493003e-49	2.3490738471641745e-68	8.67033707640956e-9	1.2353942260268782e-15	7.167643096725625e-7	-7.999797893915625e-23	1.8508876041429763e-22	9.615171501735082e-12	2.5150710609336063e-11	1.4636962681698953e-10
15400000	0.004999632856939717	1.1640810246493003e-49	2.3490738471641745e-68	8.67033707640956e-9	1.2353942260268782e-15	7.167643096725625e-7	-7.999796665020413e-23	1.8508876041429763e-22	9.615171501735082e-12	2.5150710609336063e-11	1.4636962681698953e-10
15500000	0.004999632856939717	1.1640810246493003e-49	2.3490738471641745e-68	8.67033707640956e-9	1.2353942260268782e-15	7.167643096725625e-7	-7.999795436125199e-23	1.8508876041429763e-22	9.615171501735082e-12	2.5150710609336063e-11	1.4636962681698953e-10
15600000	0.004999632856939717	1.1640810246493003e-49	2.3490738471641745e-68	8.67033707640956e-9	1.2353942260268782e-15	7.167643096725625e-7	-7.999794207229986e-23	1.8508876041429763e-22	9.615171501735082e-12	2.5150710609336063e-11	1.4636962681698953e-10
15700000	0.004999632856939717	1.1640810246493003e-49	2.3490738471641745e-68	8.67033707640956e-9	1.2353942260268782e-15	7.167643096725625e-7	-7.999792978334773e-23	1.8508876041429763e-22	9.615171501735082e-12	2.5150710609336063e-11	1.4636962681698953e-10
15800000	0.004999632856939717	1.1640810246493003e-49	2.3490738471641745e-68	8.67033707640956e-9	1.2353942260268782e-15	7.167643096725625e-7	-7.99979174943956e-23	1.8508876041429763e-22	9.615171501735082e-12	2.5150710609336063e-11	1.4636962681698953e-10
15900000	0.004999632856939717	1.1640810246493003e-49	2.3490738471641745e-68	8.67033707640956e-9	1.2353942260268782e-15	7.167643096725625e-7	-7.999790520544346e-23	1.8508876041429763e-22	9.615171501735082e-12	2.5150710609336063e-11	1.4636962681698953e-10
16000000	0.004999632856939717	1.1640810246493005e-49	2.3490738471641745e-68	8.67033707640956e-9	1.2353942260268782e-15	7.167643096725625e-7	-7.999789291649133e-23	1.8508876041429763e-22	9.615171501735082e-12	2.5150710609336063e-11	1.4636962681698953e-10
16100000	0.004999632856939717	1.1640810246493005e-49	2.3490738471641745e-68	8.67033707640956e-9	1.2353942260268782e-15	7.167643096725625e-7	-7.99978806275392e-23	1.8508876041429763e-22	9.615171501735082e-12	2.5150710609336063e-11	1.4636962681698953e-10
16200000	0.004999632856939717	1.1640810246493005e-49	2.3490738471641745e-68	8.67033707640956e-9	1.2353942260268784e-15	7.167643096725625e-7	-7.999786833858706e-23	1.8508876041429763e-22	9.615171501735083e-12	2.5150710609336063e-11	1.4636962681698953e-10
16300000	0.004999632856939717	1.1640810246493005e-49	2.3490738471641745e-68	8.67033707640956e-9	1.2353942260268784e-15	7.167643096725625e-7	-7.999785604963494e-23	1.8508876041429763e-22	9.615171501735083e-12	2.5150710609336063e-11	1.4636962681698953e-10
16400000	0.004999632856939717	1.1640810246493005e-49	2.3490738471641745e-68	8.67033707640956e-9	1.2353942260268784e-15	7.167643096725625e-7	-7.99978437606828e-23	1.8508876041429763e-22	9.615171501735083e-12	2.5150710609336063e-11	1.4636962681698953e-10
16500000	0.004999632856939717	1.1640810246493005e-49	2.3490738471641745e-68	8.67033707640956e-9	1.2353942260268784e-15	7.167643096725625e-7	-7.999783147173066e-23	1.8508876041429763e-22	9.615171501735083e-12	2.5150710609336063e-11	1.4636962681698953e-10
16600000	0.004999632856939717	1.1640810246493005e-49	2.349073847164175e-68	8.67033707640956e-9	1.2353942260268784e-15	7.167643096725625e-7	-7.999781918277854e-23	1.8508876041429763e-22	9.615171501735083e-12	2.5150710609336063e-11	1.4636962681698953e-10
16700000	0.004999632856939717	1.1640810246493005e-49	2.349073847164175e-68	8.67033707640956e-9	1.2353942260268784e-15	7.167643096725625e-7	-7.99978068938264e-23	1.8508876041429763e-22	9.615171501735083e-12	2.5150710609336063e-11	1.4636962681698953e-10
16800000	0.004999632856939717	1.1640810246493005e-49	2.349073847164175e-68	8.67033707640956e-9	1.2353942260268784e-15	7.167643096725625e-7	-7.999779460487426e-23	1.8508876041429763e-22	9.615171501735083e-12	2.5150710609336063e-11	1.4636962681698953e-10
16900000	0.004999632856939717	1.1640810246493005e-49	2.349073847164175e-68	8.67033707640956e-9	1.2353942260268784e-15	7.167643096725625e-7	-7.999778231592214e-23	1.8508876041429763e-22	9.615171501735083e-12	2.5150710609336063e-11	1.4636962681698953e-10
17000000	0.004999632856939717	1.1640810246493005e-49	2.349073847164175e-68	8.67033707640956e-9	1.2353942260268784e-15	7.167643096725625e-7	-7.999777002697e-23	1.8508876041429763e-22	9.615171501735083e-12	2.5150710609336063e-11	1.4636962681698953e-10
17100000	0.004999632856939717	1.1640810246493005e-49	2.349073847164175e-68	8.67033707640956e-9	1.2353942260268784e-15	7.167643096725625e-7	-7.999775773801787e-23	1.8508876041429763e-22	9.615171501735083e-12	2.5150710609336063e-11	1.4636962681698953e-10
17200000	0.004999632856939717	1.1640810246493005e-49	2.349073847164175e-68	8.67033707640956e-9	1.2353942260268784e-15	7.167643096725625e-7	-7.999774544906574e-23	1.8508876041429763e-22	9.615171501735083e-12	2.5150710609336063e-11	1.4636962681698953e-10
17300000	0.004999632856939717	1.1640810246493005e-49	2.349073847164175e-68	8.67033707640956e-9	1.2353942260268784e-15	7.167643096725625e-7	-7.99977331601136e-23	1.8508876041429763e-22	9.615171501735083e-12	2.5150710609336066e-11	1.4636962681698953e-10
17400000	0.004999632856939717	1.1640810246493005e-49	2.349073847164175e-68	8.67033707640956e-9	1.2353942260268784e-15	7.167643096725625e-7	-7.999772087116147e-23	1.8508876041429763e-22	9.615171501735083e-12	2.5150710609336066e-11	1.4636962681698953e-10
17500000	0.004999632856939717	1.1640810246493005e-49	2.349073847164175e-68	8.67033707640956e-9	1.2353942260268784e-15	7.167643096725625e-7	-7.999770858220934e-23	1.8508876041429763e-22	9.615171501735083e-12	2.5150710609336066e-11	1.4636962681698953e-10
17600000	0.0049996328569397175	1.1640810246493005e-49	2.349073847164175e-68	8.67033707640956e-9	1.2353942260268784e-15	7.167643096725625e-7	-7.999769629325721e-23	1.8508876041429763e-22	9.615171501735083e-12	2.5150710609336066e-11	1.4636962681698953e-10
17700000	0.0049996328569397175	1.1640810246493005e-49	2.349073847164175e-68	8.67033707640956e-9	1.2353942260268784e-15	7.167643096725625e-7	-7.999768400430507e-23	1.8508876041429763e-22	9.615171501735083e-12	2.5150710609336066e-11	1.4636962681698953e-10
17800000	0.0049996328569397175	1.1640810246493007e-49	2.349073847164175e-68	8.67033707640956e-9	1.2353942260268784e-15	7.167643096725625e-7	-7.999767171535293e-23	1.8508876041429763e-22	9.615171501735083e-12	2.5150710609336066e-11	1.4636962681698953e-10
17900000	0.0049996328569397175	1.1640810246493007e-49	2.349073847164175e-68	8.67033707640956e-9	1.2353942260268784e-15	7.167643096725625e-7	-7.999765942640081e-23	1.8508876041429763e-22	9.615171501735083e-12	2.5150710609336066e-11	1.4636962681698953e-10
18000000	0.0049996328569397175	1.1640810246493007e-49	2.349073847164175e-68	8.67033707640956e-9	1.2353942260268784e-15	7.167643096725625e-7	-7.999764713744867e-23	1.8508876041429763e-22	9.615171501735083e-12	2.5150710609336066e-11	1.4636962681698953e-10
18100000	0.0049996328569397175	1.1640810246493007e-49	2.349073847164175e-68	8.67033707640956e-9	1.2353942260268784e-15	7.167643096725625e-7	-7.999763484849654e-23	1.8508876041429763e-22	9.615171501735083e-12	2.5150710609336066e-11	1.4636962681698953e-10
18200000	0.0049996328569397175	1.1640810246493007e-49	2.3490738471641753e-68	8.67033707640956e-9	1.2353942260268784e-15	7.167643096725625e-7	-7.999762255954441e-23	1.8508876041429763e-22	9.615171501735083e-12	2.5150710609336066e-11	1.4636962681698953e-10
18300000	0.0049996328569397175	1.1640810246493007e-49	2.3490738471641753e-68	8.67033707640956e-9	1.2353942260268784e-15	7.167643096725625e-7	-7.999761027059228e-23	1.8508876041429763e-22	9.615171501735083e-12	2.5150710609336066e-11	1.4636962681698953e-10
18400000	0.0049996328569397175	1.1640810246493007e-49	2.3490738471641753e-68	8.67033707640956e-9	1.2353942260268784e-15	7.167643096725625e-7	-7.999759798164014e-23	1.8508876041429763e-22	9.615171501735083e-12	2.5150710609336066e-11	1.4636962681698953e-10
18500000	0.0049996328569397175	1.1640810246493007e-49	2.3490738471641753e-68	8.67033707640956e-9	1.2353942260268784e-15	7.167643096725625e-7	-7.999758569268801e-23	1.8508876041429763e-22	9.615171501735083e-12	2.5150710609336066e-11	1.4636962681698953e-10
18600000	0.0049996328569397175	1.1640810246493007e-49	2.3490738471641753e-68	8.67033707640956e-9	1.2353942260268784e-15	7.167643096725625e-7	-7.999757340373588e-23	1.8508876041429763e-22	9.615171501735083e-12	2.5150710609336066e-11	1.4636962681698953e-10
18700000	0.0049996328569397175	1.1640810246493007e-49	2.3490738471641753e-68	8.67033707640956e-9	1.2353942260268784e-15	7.167643096725625e-7	-7.999756111478374e-23	1.8508876041429763e-22	9.615171501735083e-12	2.5150710609336066e-11	1.4636962681698953e-10
18800000	0.0049996328569397175	1.1640810246493007e-49	2.3490738471641753e-68	8.67033707640956e-9	1.2353942260268784e-15	7.167643096725625e-7	-7.999754882583162e-23	1.8508876041429763e-22	9.615171501735083e-12	2.5150710609336066e-11	1.4636962681698953e-10
18900000	0.0049996328569397175	1.1640810246493007e-49	2.3490738471641753e-68	8.67033707640956e-9	1.2353942260268784e-15	7.167643096725625e-7	-7.999753653687948e-23	1.8508876041429763e-22	9.615171501735083e-12	2.5150710609336066e-11	1.4636962681698953e-10
19000000	0.0049996328569397175	1.1640810246493007e-49	2.3490738471641753e-68	8.67033707640956e-9	1.2353942260268784e-15	7.167643096725625e-7	-7.999752424792734e-23	1.8508876041429763e-22	9.615171501735083e-12	2.5150710609336066e-11	1.4636962681698953e-10
19100000	0.0049996328569397175	1.1640810246493007e-49	2.3490738471641753e-68	8.67033707640956e-9	1.2353942260268784e-15	7.167643096725625e-7	-7.999751195897522e-23	1.8508876041429763e-22	9.615171501735083e-12	2.5150710609336066e-11	1.4636962681698953e-10
19200000	0.0049996328569397175	1.1640810246493007e-49	2.3490738471641753e-68	8.67033707640956e-9	1.2353942260268784e-15	7.167643096725625e-7	-7.999749967002308e-23	1.8508876041429763e-22	9.615171501735083e-12	2.5150710609336066e-11	1.4636962681698953e-10
19300000	0.0049996328569397175	1.1640810246493007e-49	2.3490738471641753e-68	8.67033707640956e-9	1.2353942260268784e-15	7.167643096725625e-7	-7.999748738107095e-23	1.8508876041429763e-22	9.615171501735083e-12	2.5150710609336066e-11	1.4636962681698953e-10
19400000	0.0049996328569397175	1.1640810246493007e-49	2.3490738471641753e-68	8.67033707640956e-9	1.2353942260268784e-15	7.167643096725625e-7	-7.999747509211882e-23	1.8508876041429763e-22	9.615171501735083e-12	2.5150710609336066e-11	1.4636962681698953e-10
19500000	0.0049996328569397175	1.1640810246493007e-49	2.3490738471641753e-68	8.67033707640956e-9	1.2353942260268784e-15	7.167643096725625e-7	-7.999746280316668e-23	1.8508876041429763e-22	9.615171501735083e-12	2.5150710609336066e-11	1.4636962681698953e-10
19600000	0.0049996328569397175	1.1640810246493007e-49	2.3490738471641753e-68	8.67033707640956e-9	1.2353942260268784e-15	7.167643096725625e-7	-7.999745051421455e-23	1.8508876041429763e-22	9.615171501735083e-12	2.5150710609336066e-11	1.4636962681698953e-10
19700000	0.0049996328569397175	1.1640810246493007e-49	2.3490738471641753e-68	8.67033707640956e-9	1.2353942260268784e-15	7.167643096725625e-7	-7.999743822526242e-23	1.8508876041429763e-22	9.615171501735083e-12	2.5150710609336066e-11	1.4636962681698953e-10
19800000	0.0049996328569397175	1.1640810246493007e-49	2.3490738471641753e-68	8.67033707640956e-9	1.2353942260268784e-15	7.167643096725625e-7	-7.999742593631029e-23	1.8508876041429763e-22	9.615171501735083e-12	2.5150710609336066e-11	1.4636962681698953e-10
19900000	0.0049996328569397175	1.1640810246493007e-49	2.3490738471641753e-68	8.67033707640956e-9	1.2353942260268784e-15	7.167643096725625e-7	-7.999741364735815e-23	1.8508876041429763e-22	9.615171501735083e-12	2.5150710609336066e-11	1.4636962681698953e-10
20000000	0.0049996328569397175	1.1640810246493007e-49	2.3490738471641753e-68	8.67033707640956e-9	1.2353942260268784e-15	7.167643096725625e-7	-7.999740135840602e-23	1.8508876041429763e-22	9.615171501735083e-12	2.5150710609336066e-11	1.4636962681698953e-10
20100000	0.0049996328569397175	1.1640810246493007e-49	2.3490738471641753e-68	8.67033707640956e-9	1.2353942260268784e-15	7.167643096725625e-7	-7.999738906945389e-23	1.8508876041429763e-22	9.615171501735083e-12	2.5150710609336066e-11	1.4636962681698953e-10
20200000	0.0049996328569397175	1.1640810246493007e-49	2.3490738471641753e-68	8.67033707640956e-9	1.2353942260268784e-15	7.167643096725625e-7	-7.999737678050175e-23	1.8508876041429763e-22	9.615171501735083e-12	2.5150710609336066e-11	1.4636962681698953e-10
20300000	0.0049996328569397175	1.1640810246493007e-49	2.3490738471641753e-68	8.67033707640956e-9	1.2353942260268784e-15	7.167643096725625e-7	-7.999736449154963e-23	1.8508876041429763e-22	9.615171501735083e-12	2.5150710609336066e-11	1.4636962681698953e-10
20400000	0.0049996328569397175	1.1640810246493007e-49	2.3490738471641753e-68	8.67033707640956e-9	1.2353942260268784e-15	7.167643096725625e-7	-7.999735220259749e-23	1.8508876041429763e-22	9.615171501735083e-12	2.5150710609336066e-11	1.4636962681698953e-10
20500000	0.0049996328569397175	1.1640810246493007e-49	2.3490738471641753e-68	8.67033707640956e-9	1.2353942260268784e-15	7.167643096725625e-7	-7.999733991364535e-23	1.8508876041429763e-22	9.615171501735083e-12	2.5150710609336066e-11	1.4636962681698953e-10
20600000	0.0049996328569397175	1.1640810246493007e-49	2.3490738471641753e-68	8.67033707640956e-9	1.2353942260268784e-15	7.167643096725625e-7	-7.999732762469323e-23	1.8508876041429763e-22	9.615171501735083e-12	2.5150710609336066e-11	1.4636962681698953e-10
20700000	0.0049996328569397175	1.1640810246493007e-49	2.3490738471641753e-68	8.67033707640956e-9	1.2353942260268784e-15	7.167643096725625e-7	-7.999731533574109e-23	1.8508876041429763e-22	9.615171501735083e-12	2.5150710609336066e-11	1.4636962681698953e-10
20800000	0.0049996328569397175	1.1640810246493007e-49	2.3490738471641753e-68	8.67033707640956e-9	1.2353942260268784e-15	7.167643096725625e-7	-7.999730304678896e-23	1.8508876041429763e-22	9.615171501735083e-12	2.5150710609336066e-11	1.4636962681698953e-10
20900000	0.0049996328569397175	1.1640810246493007e-49	2.3490738471641753e-68	8.67033707640956e-9	1.2353942260268784e-15	7.167643096725625e-7	-7.999729075783682e-23	1.8508876041429763e-22	9.615171501735083e-12	2.5150710609336066e-11	1.4636962681698953e-10
21000000	0.0049996328569397175	1.1640810246493007e-49	2.3490738471641753e-68	8.67033707640956e-9	1.2353942260268784e-15	7.167643096725625e-7	-7.99972784688847e-23	1.8508876041429763e-22	9.615171501735083e-12	2.5150710609336066e-11	1.4636962681698953e-10
21100000	0.0049996328569397175	1.1640810246493007e-49	2.3490738471641753e-68	8.67033707640956e-9	1.2353942260268784e-15	7.167643096725625e-7	-7.999726617993256e-23	1.8508876041429763e-22	9.615171501735083e-12	2.5150710609336066e-11	1.4636962681698953e-10
21200000	0.0049996328569397175	1.1640810246493007e-49	2.3490738471641753e-68	8.67033707640956e-9	1.2353942260268784e-15	7.167643096725625e-7	-7.999725389098042e-23	1.8508876041429763e-22	9.615171501735083e-12	2.5150710609336066e-11	1.4636962681698953e-10
21300000	0.0049996328569397175	1.1640810246493007e-49	2.3490738471641753e-68	8.67033707640956e-9	1.2353942260268784e-15	7.167643096725625e-7	-7.99972416020283e-23	1.8508876041429763e-22	9.615171501735083e-12	2.5150710609336066e-11	1.4636962681698953e-10
21400000	0.0049996328569397175	1.1640810246493007e-49	2.3490738471641753e-68	8.67033707640956e-9	1.2353942260268784e-15	7.167643096725625e-7	-7.999722931307616e-23	1.8508876041429763e-22	9.615171501735083e-12	2.5150710609336066e-11	1.4636962681698953e-10
21500000	0.0049996328569397175	1.1640810246493007e-49	2.3490738471641753e-68	8.67033707640956e-9	1.2353942260268784e-15	7.167643096725625e-7	-7.999721702412402e-23	1.8508876041429763e-22	9.615171501735083e-12	2.5150710609336066e-11	1.4636962681698953e-10
21600000	0.0049996328569397175	1.1640810246493007e-49	2.3490738471641753e-68	8.67033707640956e-9	1.2353942260268784e-15	7.167643096725625e-7	-7.99972047351719e-23	1.8508876041429763e-22	9.615171501735083e-12	2.5150710609336066e-11	1.4636962681698953e-10
21700000	0.0049996328569397175	1.1640810246493007e-49	2.3490738471641753e-68	8.67033707640956e-9	1.2353942260268784e-15	7.167643096725625e-7	-7.999719244621976e-23	1.8508876041429763e-22	9.615171501735083e-12	2.5150710609336066e-11	1.4636962681698953e-10
21800000	0.0049996328569397175	1.1640810246493007e-49	2.3490738471641753e-68	8.67033707640956e-9	1.2353942260268784e-15	7.167643096725625e-7	-7.999718015726763e-23	1.8508876041429763e-22	9.615171501735083e-12	2.5150710609336066e-11	1.4636962681698953e-10
21900000	0.0049996328569397175	1.1640810246493007e-49	2.3490738471641753e-68	8.67033707640956e-9	1.2353942260268784e-15	7.167643096725625e-7	-7.99971678683155e-23	1.8508876041429763e-22	9.615171501735083e-12	2.5150710609336066e-11	1.4636962681698953e-10
22000000	0.0049996328569397175	1.1640810246493007e-49	2.3490738471641753e-68	8.67033707640956e-9	1.2353942260268784e-15	7.167643096725625e-7	-7.999715557936336e-23	1.8508876041429763e-22	9.615171501735083e-12	2.5150710609336066e-11	1.4636962681698953e-10
22100000	0.0049996328569397175	1.1640810246493007e-49	2.3490738471641753e-68	8.67033707640956e-9	1.2353942260268784e-15	7.167643096725625e-7	-7.999714329041123e-23	1.8508876041429763e-22	9.615171501735083e-12	2.5150710609336066e-11	1.4636962681698953e-10
22200000	0.0049996328569397175	1.1640810246493007e-49	2.3490738471641753e-68	8.67033707640956e-9	1.2353942260268784e-15	7.167643096725625e-7	-7.99971310014591e-23	1.8508876041429763e-22	9.615171501735083e-12	2.5150710609336066e-11	1.4636962681698953e-10
22300000	0.0049996328569397175	1.1640810246493007e-49	2.3490738471641753e-68	8.67033707640956e-9	1.2353942260268784e-15	7.167643096725625e-7	-7.999711871250697e-23	1.8508876041429763e-22	9.615171501735083e-12	2.5150710609336066e-11	1.4636962681698953e-10
22400000	0.0049996328569397175	1.1640810246493007e-49	2.3490738471641753e-68	8.67033707640956e-9	1.2353942260268784e-15	7.167643096725625e-7	-7.999710642355483e-23	1.8508876041429763e-22	9.615171501735083e-12	2.5150710609336066e-11	1.4636962681698953e-10
22500000	0.0049996328569397175	1.1640810246493007e-49	2.3490738471641753e-68	8.67033707640956e-9	1.2353942260268784e-15	7.167643096725625e-7	-7.99970941346027e-23	1.8508876041429763e-22	9.615171501735083e-12	2.5150710609336066e-11	1.4636962681698953e-10
22600000	0.0049996328569397175	1.1640810246493007e-49	2.3490738471641753e-68	8.67033707640956e-9	1.2353942260268784e-15	7.167643096725625e-7	-7.999708184565057e-23	1.8508876041429763e-22	9.615171501735083e-12	2.5150710609336066e-11	1.4636962681698953e-10
22700000	0.0049996328569397175	1.1640810246493007e-49	2.3490738471641753e-68	8.67033707640956e-9	1.2353942260268784e-15	7.167643096725625e-7	-7.999706955669843e-23	1.8508876041429763e-22	9.615171501735083e-12	2.5150710609336066e-11	1.4636962681698953e-10
22800000	0.0049996328569397175	1.1640810246493007e-49	2.3490738471641753e-68	8.67033707640956e-9	1.2353942260268784e-15	7.167643096725625e-7	-7.999705726774631e-23	1.8508876041429763e-22	9.615171501735083e-12	2.5150710609336066e-11	1.4636962681698953e-10
22900000	0.0049996328569397175	1.1640810246493007e-49	2.3490738471641753e-68	8.67033707640956e-9	1.2353942260268784e-15	7.167643096725625e-7	-7.999704497879417e-23	1.8508876041429763e-22	9.615171501735083e-12	2.5150710609336066e-11	1.4636962681698953e-10
23000000	0.0049996328569397175	1.1640810246493007e-49	2.3490738471641753e-68	8.67033707640956e-9	1.2353942260268784e-15	7.167643096725625e-7	-7.999703268984203e-23	1.8508876041429763e-22	9.615171501735083e-12	2.5150710609336066e-11	1.4636962681698953e-10
23100000	0.0049996328569397175	1.1640810246493007e-49	2.3490738471641753e-68	8.67033707640956e-9	1.2353942260268784e-15	7.167643096725625e-7	-7.99970204008899e-23	1.8508876041429763e-22	9.615171501735083e-12	2.5150710609336066e-11	1.4636962681698953e-10
23200000	0.0049996328569397175	1.1640810246493007e-49	2.3490738471641753e-68	8.67033707640956e-9	1.2353942260268784e-15	7.167643096725625e-7	-7.999700811193777e-23	1.8508876041429763e-22	9.615171501735083e-12	2.5150710609336066e-11	1.4636962681698953e-10
23300000	0.0049996328569397175	1.1640810246493007e-49	2.3490738471641753e-68	8.67033707640956e-9	1.2353942260268784e-15	7.167643096725625e-7	-7.999699582298564e-23	1.8508876041429763e-22	9.615171501735083e-12	2.5150710609336066e-11	1.4636962681698953e-10
23400000	0.0049996328569397175	1.1640810246493007e-49	2.3490738471641753e-68	8.67033707640956e-9	1.2353942260268784e-15	7.167643096725625e-7	-7.99969835340335e-23	1.8508876041429763e-22	9.615171501735083e-12	2.5150710609336066e-11	1.4636962681698953e-10
23500000	0.0049996328569397175	1.1640810246493007e-49	2.3490738471641753e-68	8.67033707640956e-9	1.2353942260268784e-15	7.167643096725625e-7	-7.999697124508138e-23	1.8508876041429763e-22	9.615171501735083e-12	2.5150710609336066e-11	1.4636962681698953e-10
23600000	0.0049996328569397175	1.1640810246493007e-49	2.3490738471641753e-68	8.67033707640956e-9	1.2353942260268784e-15	7.167643096725625e-7	-7.999695895612924e-23	1.8508876041429763e-22	9.615171501735083e-12	2.5150710609336063e-11	1.4636962681698953e-10
23700000	0.0049996328569397175	1.1640810246493005e-49	2.3490738471641753e-68	8.67033707640956e-9	1.2353942260268784e-15	7.167643096725625e-7	-7.99969466671771e-23	1.8508876041429763e-22	9.615171501735083e-12	2.5150710609336063e-11	1.4636962681698953e-10
23800000	0.0049996328569397175	1.1640810246493005e-49	2.3490738471641753e-68	8.67033707640956e-9	1.2353942260268784e-15	7.167643096725625e-7	-7.999693437822498e-23	1.8508876041429763e-22	9.615171501735083e-12	2.5150710609336063e-11	1.4636962681698953e-10
23900000	0.0049996328569397175	1.1640810246493005e-49	2.3490738471641753e-68	8.67033707640956e-9	1.2353942260268784e-15	7.167643096725625e-7	-7.999692208927284e-23	1.8508876041429763e-22	9.615171501735083e-12	2.5150710609336063e-11	1.4636962681698953e-10
24000000	0.0049996328569397175	1.1640810246493005e-49	2.349073847164175e-68	8.67033707640956e-9	1.2353942260268784e-15	7.167643096725625e-7	-7.99969098003207e-23	1.8508876041429763e-22	9.615171501735083e-12	2.5150710609336063e-11	1.4636962681698953e-10
24100000	0.004999632856939717	1.1640810246493005e-49	2.349073847164175e-68	8.67033707640956e-9	1.2353942260268784e-15	7.167643096725625e-7	-7.999689751136858e-23	1.8508876041429763e-22	9.615171501735083e-12	2.5150710609336063e-11	1.4636962681698953e-10
24200000	0.004999632856939717	1.1640810246493005e-49	2.349073847164175e-68	8.67033707640956e-9	1.2353942260268784e-15	7.167643096725625e-7	-7.999688522241644e-23	1.8508876041429763e-22	9.615171501735083e-12	2.5150710609336063e-11	1.4636962681698953e-10
24300000	0.004999632856939717	1.1640810246493005e-49	2.349073847164175e-68	8.67033707640956e-9	1.2353942260268784e-15	7.167643096725625e-7	-7.999687293346431e-23	1.8508876041429763e-22	9.615171501735083e-12	2.5150710609336063e-11	1.4636962681698953e-10
24400000	0.004999632856939717	1.1640810246493005e-49	2.349073847164175e-68	8.67033707640956e-9	1.2353942260268784e-15	7.167643096725625e-7	-7.999686064451218e-23	1.8508876041429763e-22	9.615171501735083e-12	2.5150710609336063e-11	1.4636962681698953e-10
24500000	0.004999632856939717	1.1640810246493005e-49	2.349073847164175e-68	8.67033707640956e-9	1.2353942260268784e-15	7.167643096725625e-7	-7.999684835556005e-23	1.8508876041429763e-22	9.615171501735083e-12	2.5150710609336063e-11	1.4636962681698953e-10
24600000	0.004999632856939717	1.1640810246493005e-49	2.349073847164175e-68	8.67033707640956e-9	1.2353942260268784e-15	7.167643096725625e-7	-7.999683606660791e-23	1.8508876041429763e-22	9.615171501735083e-12	2.5150710609336063e-11	1.4636962681698953e-10
24700000	0.004999632856939717	1.1640810246493005e-49	2.349073847164175e-68	8.67033707640956e-9	1.2353942260268784e-15	7.167643096725625e-7	-7.999682377765578e-23	1.8508876041429763e-22	9.615171501735083e-12	2.5150710609336063e-11	1.4636962681698953e-10
24800000	0.004999632856939717	1.1640810246493005e-49	2.349073847164175e-68	8.67033707640956e-9	1.2353942260268784e-15	7.167643096725625e-7	-7.999681148870365e-23	1.8508876041429763e-22	9.615171501735083e-12	2.5150710609336063e-11	1.4636962681698953e-10
24900000	0.004999632856939717	1.1640810246493005e-49	2.349073847164175e-68	8.67033707640956e-9	1.2353942260268784e-15	7.167643096725625e-7	-7.999679919975151e-23	1.8508876041429763e-22	9.615171501735083e-12	2.5150710609336063e-11	1.4636962681698953e-10
25000000	0.004999632856939717	1.1640810246493005e-49	2.349073847164175e-68	8.67033707640956e-9	1.2353942260268784e-15	7.167643096725625e-7	-7.999678691079939e-23	1.8508876041429763e-22	9.615171501735083e-12	2.5150710609336063e-11	1.4636962681698953e-10
25100000	0.004999632856939717	1.1640810246493005e-49	2.349073847164175e-68	8.67033707640956e-9	1.2353942260268784e-15	7.167643096725625e-7	-7.999677462184725e-23	1.8508876041429763e-22	9.615171501735083e-12	2.5150710609336063e-11	1.4636962681698953e-10
25200000	0.004999632856939717	1.1640810246493005e-49	2.349073847164175e-68	8.67033707640956e-9	1.2353942260268784e-15	7.167643096725625e-7	-7.999676233289511e-23	1.8508876041429763e-22	9.615171501735083e-12	2.5150710609336063e-11	1.4636962681698953e-10
25300000	0.004999632856939717	1.1640810246493005e-49	2.349073847164175e-68	8.67033707640956e-9	1.2353942260268784e-15	7.167643096725625e-7	-7.999675004394298e-23	1.8508876041429763e-22	9.615171501735083e-12	2.5150710609336063e-11	1.4636962681698953e-10
25400000	0.004999632856939717	1.1640810246493005e-49	2.349073847164175e-68	8.67033707640956e-9	1.2353942260268784e-15	7.167643096725625e-7	-7.999673775499085e-23	1.8508876041429763e-22	9.615171501735083e-12	2.5150710609336063e-11	1.4636962681698953e-10
25500000	0.004999632856939717	1.1640810246493005e-49	2.349073847164175e-68	8.67033707640956e-9	1.2353942260268784e-15	7.167643096725625e-7	-7.999672546603871e-23	1.8508876041429763e-22	9.615171501735083e-12	2.5150710609336063e-11	1.4636962681698953e-10
25600000	0.004999632856939717	1.1640810246493005e-49	2.349073847164175e-68	8.67033707640956e-9	1.2353942260268784e-15	7.167643096725625e-7	-7.999671317708658e-23	1.8508876041429763e-22	9.615171501735082e-12	2.5150710609336063e-11	1.4636962681698953e-10
25700000	0.004999632856939717	1.1640810246493005e-49	2.349073847164175e-68	8.67033707640956e-9	1.2353942260268784e-15	7.167643096725625e-7	-7.999670088813445e-23	1.8508876041429763e-22	9.615171501735082e-12	2.5150710609336063e-11	1.4636962681698953e-10
25800000	0.004999632856939717	1.1640810246493003e-49	2.349073847164175e-68	8.67033707640956e-9	1.2353942260268784e-15	7.167643096725625e-7	-7.999668859918232e-23	1.8508876041429763e-22	9.615171501735082e-12	2.5150710609336063e-11	1.4636962681698953e-10
25900000	0.004999632856939717	1.1640810246493003e-49	2.3490738471641745e-68	8.67033707640956e-9	1.2353942260268784e-15	7.167643096725625e-7	-7.999667631023018e-23	1.8508876041429763e-22	9.615171501735082e-12	2.5150710609336063e-11	1.4636962681698953e-10
26000000	0.004999632856939717	1.1640810246493003e-49	2.3490738471641745e-68	8.67033707640956e-9	1.2353942260268784e-15	7.167643096725625e-7	-7.999666402127806e-23	1.8508876041429763e-22	9.615171501735082e-12	2.5150710609336063e-11	1.4636962681698953e-10
26100000	0.004999632856939717	1.1640810246493003e-49	2.3490738471641745e-68	8.67033707640956e-9	1.2353942260268784e-15	7.167643096725625e-7	-7.999665173232592e-23	1.8508876041429763e-22	9.615171501735082e-12	2.5150710609336063e-11	1.4636962681698953e-10
26200000	0.004999632856939717	1.1640810246493003e-49	2.3490738471641745e-68	8.67033707640956e-9	1.2353942260268784e-15	7.167643096725625e-7	-7.999663944337378e-23	1.8508876041429763e-22	9.615171501735082e-12	2.5150710609336063e-11	1.4636962681698953e-10
26300000	0.004999632856939717	1.1640810246493003e-49	2.3490738471641745e-68	8.67033707640956e-9	1.2353942260268784e-15	7.167643096725625e-7	-7.999662715442166e-23	1.8508876041429763e-22	9.615171501735082e-12	2.5150710609336063e-11	1.4636962681698953e-10
26400000	0.004999632856939717	1.1640810246493003e-49	2.3490738471641745e-68	8.67033707640956e-9	1.2353942260268784e-15	7.167643096725625e-7	-7.999661486546952e-23	1.8508876041429763e-22	9.615171501735082e-12	2.5150710609336063e-11	1.4636962681698953e-10
26500000	0.004999632856939717	1.1640810246493003e-49	2.3490738471641745e-68	8.67033707640956e-9	1.2353942260268784e-15	7.167643096725625e-7	-7.999660257651738e-23	1.8508876041429763e-22	9.615171501735082e-12	2.5150710609336063e-11	1.4636962681698953e-10
26600000	0.004999632856939717	1.1640810246493003e-49	2.3490738471641745e-68	8.67033707640956e-9	1.2353942260268784e-15	7.167643096725625e-7	-7.999659028756526e-23	1.8508876041429763e-22	9.615171501735082e-12	2.5150710609336063e-11	1.4636962681698953e-10
26700000	0.004999632856939717	1.1640810246493003e-49	2.3490738471641745e-68	8.67033707640956e-9	1.2353942260268784e-15	7.167643096725625e-7	-7.999657799861312e-23	1.8508876041429763e-22	9.615171501735082e-12	2.5150710609336063e-11	1.4636962681698953e-10
26800000	0.004999632856939717	1.1640810246493003e-49	2.3490738471641745e-68	8.67033707640956e-9	1.2353942260268784e-15	7.167643096725625e-7	-7.999656570966099e-23	1.8508876041429763e-22	9.615171501735082e-12	2.5150710609336063e-11	1.4636962681698953e-10
26900000	0.004999632856939717	1.1640810246493003e-49	2.3490738471641745e-68	8.67033707640956e-9	1.2353942260268784e-15	7.167643096725625e-7	-7.999655342070886e-23	1.8508876041429763e-22	9.615171501735082e-12	2.515071060933606e-11	1.4636962681698953e-10
27000000	0.004999632856939716	1.1640810246493003e-49	2.3490738471641745e-68	8.67033707640956e-9	1.2353942260268784e-15	7.167643096725625e-7	-7.999654113175673e-23	1.8508876041429763e-22	9.615171501735082e-12	2.515071060933606e-11	1.4636962681698953e-10
27100000	0.004999632856939716	1.1640810246493003e-49	2.3490738471641745e-68	8.67033707640956e-9	1.2353942260268784e-15	7.167643096725625e-7	-7.999652884280459e-23	1.8508876041429763e-22	9.615171501735082e-12	2.515071060933606e-11	1.4636962681698953e-10
27200000	0.004999632856939716	1.1640810246493003e-49	2.3490738471641745e-68	8.67033707640956e-9	1.2353942260268784e-15	7.167643096725625e-7	-7.999651655385246e-23	1.8508876041429763e-22	9.615171501735082e-12	2.515071060933606e-11	1.4636962681698953e-10
27300000	0.004999632856939716	1.1640810246493003e-49	2.3490738471641745e-68	8.67033707640956e-9	1.2353942260268784e-15	7.167643096725625e-7	-7.999650426490033e-23	1.8508876041429763e-22	9.615171501735082e-12	2.515071060933606e-11	1.4636962681698953e-10
27400000	0.004999632856939716	1.1640810246493003e-49	2.3490738471641745e-68	8.67033707640956e-9	1.2353942260268784e-15	7.167643096725625e-7	-7.999649197594819e-23	1.8508876041429763e-22	9.615171501735082e-12	2.515071060933606e-11	1.4636962681698953e-10
27500000	0.004999632856939716	1.1640810246493003e-49	2.3490738471641745e-68	8.67033707640956e-9	1.2353942260268784e-15	7.167643096725625e-7	-7.999647968699607e-23	1.8508876041429763e-22	9.615171501735082e-12	2.515071060933606e-11	1.4636962681698953e-10
27600000	0.004999632856939716	1.1640810246493003e-49	2.3490738471641745e-68	8.67033707640956e-9	1.2353942260268784e-15	7.167643096725625e-7	-7.999646739804393e-23	1.8508876041429763e-22	9.615171501735082e-12	2.515071060933606e-11	1.4636962681698953e-10
27700000	0.004999632856939716	1.1640810246493003e-49	2.3490738471641745e-68	8.67033707640956e-9	1.2353942260268784e-15	7.167643096725625e-7	-7.999645510909179e-23	1.8508876041429763e-22	9.615171501735082e-12	2.515071060933606e-11	1.4636962681698953e-10
27800000	0.004999632856939716	1.1640810246493003e-49	2.349073847164174e-68	8.67033707640956e-9	1.2353942260268784e-15	7.167643096725625e-7	-7.999644282013966e-23	1.8508876041429763e-22	9.615171501735082e-12	2.515071060933606e-11	1.4636962681698953e-10
27900000	0.004999632856939716	1.1640810246493001e-49	2.349073847164174e-68	8.67033707640956e-9	1.2353942260268784e-15	7.167643096725625e-7	-7.999643053118753e-23	1.8508876041429763e-22	9.615171501735082e-12	2.515071060933606e-11	1.4636962681698953e-10
28000000	0.004999632856939716	1.1640810246493001e-49	2.349073847164174e-68	8.67033707640956e-9	1.2353942260268784e-15	7.167643096725625e-7	-7.99964182422354e-23	1.8508876041429763e-22	9.615171501735082e-12	2.515071060933606e-11	1.4636962681698953e-10
28100000	0.004999632856939716	1.1640810246493001e-49	2.349073847164174e-68	8.67033707640956e-9	1.2353942260268784e-15	7.167643096725625e-7	-7.999640595328326e-23	1.8508876041429763e-22	9.615171501735082e-12	2.515071060933606e-11	1.4636962681698953e-10
28200000	0.004999632856939716	1.1640810246493001e-49	2.349073847164174e-68	8.67033707640956e-9	1.2353942260268784e-15	7.167643096725625e-7	-7.999639366433113e-23	1.8508876041429763e-22	9.615171501735082e-12	2.515071060933606e-11	1.4636962681698953e-10
28300000	0.004999632856939716	1.1640810246493001e-49	2.349073847164174e-68	8.67033707640956e-9	1.2353942260268784e-15	7.167643096725625e-7	-7.9996381375379e-23	1.8508876041429763e-22	9.615171501735082e-12	2.515071060933606e-11	1.4636962681698953e-10
28400000	0.004999632856939716	1.1640810246493001e-49	2.349073847164174e-68	8.67033707640956e-9	1.2353942260268784e-15	7.167643096725625e-7	-7.999636908642686e-23	1.8508876041429763e-22	9.615171501735082e-12	2.515071060933606e-11	1.4636962681698953e-10
28500000	0.004999632856939716	1.1640810246493001e-49	2.349073847164174e-68	8.67033707640956e-9	1.2353942260268784e-15	7.167643096725625e-7	-7.999635679747474e-23	1.8508876041429763e-22	9.615171501735082e-12	2.515071060933606e-11	1.4636962681698953e-10
28600000	0.004999632856939716	1.1640810246493001e-49	2.349073847164174e-68	8.67033707640956e-9	1.2353942260268784e-15	7.167643096725625e-7	-7.99963445085226e-23	1.8508876041429763e-22	9.615171501735082e-12	2.515071060933606e-11	1.4636962681698953e-10
28700000	0.004999632856939716	1.1640810246493001e-49	2.349073847164174e-68	8.67033707640956e-9	1.2353942260268784e-15	7.167643096725625e-7	-7.999633221957046e-23	1.8508876041429763e-22	9.615171501735082e-12	2.515071060933606e-11	1.4636962681698953e-10
28800000	0.004999632856939716	1.1640810246493001e-49	2.349073847164174e-68	8.67033707640956e-9	1.2353942260268784e-15	7.167643096725625e-7	-7.999631993061834e-23	1.8508876041429763e-22	9.615171501735082e-12	2.515071060933606e-11	1.4636962681698953e-10
28900000	0.004999632856939716	1.1640810246493001e-49	2.349073847164174e-68	8.67033707640956e-9	1.2353942260268784e-15	7.167643096725625e-7	-7.99963076416662e-23	1.8508876041429763e-22	9.615171501735082e-12	2.515071060933606e-11	1.4636962681698953e-10
29000000	0.004999632856939716	1.1640810246493001e-49	2.349073847164174e-68	8.67033707640956e-9	1.2353942260268784e-15	7.167643096725625e-7	-7.999629535271407e-23	1.8508876041429763e-22	9.615171501735082e-12	2.515071060933606e-11	1.4636962681698953e-10
29100000	0.004999632856939716	1.1640810246493001e-49	2.349073847164174e-68	8.67033707640956e-9	1.2353942260268784e-15	7.167643096725625e-7	-7.999628306376194e-23	1.8508876041429763e-22	9.615171501735082e-12	2.515071060933606e-11	1.4636962681698953e-10
29200000	0.004999632856939716	1.1640810246493001e-49	2.349073847164174e-68	8.67033707640956e-9	1.2353942260268784e-15	7.167643096725625e-7	-7.99962707748098e-23	1.8508876041429763e-22	9.615171501735082e-12	2.515071060933606e-11	1.4636962681698953e-10
29300000	0.004999632856939716	1.1640810246493001e-49	2.349073847164174e-68	8.67033707640956e-9	1.2353942260268784e-15	7.167643096725625e-7	-7.999625848585767e-23	1.8508876041429763e-22	9.615171501735082e-12	2.515071060933606e-11	1.4636962681698953e-10
29400000	0.004999632856939716	1.1640810246493001e-49	2.349073847164174e-68	8.67033707640956e-9	1.2353942260268784e-15	7.167643096725625e-7	-7.999624619690554e-23	1.8508876041429763e-22	9.615171501735082e-12	2.515071060933606e-11	1.4636962681698953e-10
29500000	0.004999632856939716	1.1640810246493001e-49	2.349073847164174e-68	8.67033707640956e-9	1.2353942260268784e-15	7.167643096725625e-7	-7.999623390795341e-23	1.8508876041429763e-22	9.615171501735082e-12	2.515071060933606e-11	1.4636962681698953e-10
29600000	0.004999632856939716	1.1640810246493001e-49	2.349073847164174e-68	8.67033707640956e-9	1.2353942260268784e-15	7.167643096725625e-7	-7.999622161900127e-23	1.8508876041429763e-22	9.615171501735082e-12	2.515071060933606e-11	1.4636962681698953e-10
29700000	0.004999632856939716	1.1640810246493001e-49	2.349073847164174e-68	8.67033707640956e-9	1.2353942260268784e-15	7.167643096725625e-7	-7.999620933004914e-23	1.8508876041429763e-22	9.615171501735082e-12	2.515071060933606e-11	1.4636962681698953e-10
29800000	0.004999632856939716	1.1640810246493001e-49	2.349073847164174e-68	8.67033707640956e-9	1.2353942260268784e-15	7.167643096725625e-7	-7.999619704109701e-23	1.8508876041429763e-22	9.615171501735082e-12	2.515071060933606e-11	1.4636962681698953e-10
29900000	0.004999632856939716	1.1640810246493001e-49	2.349073847164174e-68	8.67033707640956e-9	1.2353942260268784e-15	7.167643096725625e-7	-7.999618475214487e-23	1.8508876041429763e-22	9.615171501735082e-12	2.515071060933606e-11	1.4636962681698953e-10
30000000	0.004999632856939716	1.1640810246493001e-49	2.349073847164174e-68	8.67033707640956e-9	1.2353942260268784e-15	7.167643096725625e-7	-7.999617246319275e-23	1.8508876041429763e-22	9.615171501735082e-12	2.515071060933606e-11	1.4636962681698953e-10
30100000	0.004999632856939716	1.1640810246493001e-49	2.349073847164174e-68	8.67033707640956e-9	1.2353942260268784e-15	7.167643096725625e-7	-7.999616017424061e-23	1.8508876041429763e-22	9.615171501735082e-12	2.515071060933606e-11	1.4636962681698953e-10
30200000	0.004999632856939716	1.1640810246493001e-49	2.349073847164174e-68	8.67033707640956e-9	1.2353942260268784e-15	7.167643096725625e-7	-7.999614788528847e-23	1.8508876041429763e-22	9.615171501735082e-12	2.515071060933606e-11	1.4636962681698953e-10
30300000	0.004999632856939716	1.1640810246493001e-49	2.349073847164174e-68	8.67033707640956e-9	1.2353942260268784e-15	7.167643096725625e-7	-7.999613559633635e-23	1.8508876041429763e-22	9.615171501735082e-12	2.515071060933606e-11	1.4636962681698953e-10
30400000	0.004999632856939716	1.1640810246493001e-49	2.349073847164174e-68	8.67033707640956e-9	1.2353942260268784e-15	7.167643096725625e-7	-7.999612330738421e-23	1.8508876041429763e-22	9.615171501735082e-12	2.515071060933606e-11	1.4636962681698953e-10
30500000	0.004999632856939716	1.1640810246493001e-49	2.349073847164174e-68	8.67033707640956e-9	1.2353942260268784e-15	7.167643096725625e-7	-7.999611101843208e-23	1.8508876041429763e-22	9.615171501735082e-12	2.515071060933606e-11	1.4636962681698953e-10
30600000	0.004999632856939716	1.1640810246493001e-49	2.349073847164174e-68	8.67033707640956e-9	1.2353942260268784e-15	7.167643096725625e-7	-7.999609872947995e-23	1.8508876041429763e-22	9.615171501735082e-12	2.515071060933606e-11	1.4636962681698953e-10
30700000	0.004999632856939716	1.1640810246493001e-49	2.349073847164174e-68	8.67033707640956e-9	1.2353942260268784e-15	7.167643096725625e-7	-7.999608644052781e-23	1.8508876041429763e-22	9.615171501735082e-12	2.515071060933606e-11	1.4636962681698953e-10
30800000	0.004999632856939716	1.1640810246493001e-49	2.349073847164174e-68	8.67033707640956e-9	1.2353942260268784e-15	7.167643096725625e-7	-7.999607415157568e-23	1.8508876041429763e-22	9.615171501735082e-12	2.515071060933606e-11	1.4636962681698953e-10
30900000	0.004999632856939716	1.1640810246493001e-49	2.349073847164174e-68	8.67033707640956e-9	1.2353942260268784e-15	7.167643096725625e-7	-7.999606186262354e-23	1.8508876041429763e-22	9.615171501735082e-12	2.515071060933606e-11	1.4636962681698953e-10
31000000	0.004999632856939716	1.1640810246493001e-49	2.349073847164174e-68	8.67033707640956e-9	1.2353942260268784e-15	7.167643096725625e-7	-7.999604957367142e-23	1.8508876041429763e-22	9.615171501735082e-12	2.515071060933606e-11	1.4636962681698953e-10
31100000	0.004999632856939716	1.1640810246493001e-49	2.349073847164174e-68	8.67033707640956e-9	1.2353942260268784e-15	7.167643096725625e-7	-7.999603728471928e-23	1.8508876041429763e-22	9.615171501735082e-12	2.515071060933606e-11	1.4636962681698953e-10
31200000	0.004999632856939716	1.1640810246493001e-49	2.349073847164174e-68	8.67033707640956e-9	1.2353942260268784e-15	7.167643096725625e-7	-7.999602499576714e-23	1.8508876041429763e-22	9.615171501735082e-12	2.515071060933606e-11	1.4636962681698953e-10
31300000	0.004999632856939716	1.1640810246493001e-49	2.349073847164174e-68	8.67033707640956e-9	1.2353942260268784e-15	7.167643096725625e-7	-7.999601270681502e-23	1.8508876041429763e-22	9.615171501735082e-12	2.515071060933606e-11	1.4636962681698953e-10
31400000	0.004999632856939716	1.1640810246493001e-49	2.349073847164174e-68	8.67033707640956e-9	1.2353942260268784e-15	7.167643096725625e-7	-7.999600041786288e-23	1.8508876041429763e-22	9.615171501735082e-12	2.515071060933606e-11	1.4636962681698953e-10
31500000	0.004999632856939716	1.1640810246493001e-49	2.349073847164174e-68	8.67033707640956e-9	1.2353942260268784e-15	7.167643096725625e-7	-7.999598812891075e-23	1.8508876041429763e-22	9.615171501735082e-12	2.515071060933606e-11	1.4636962681698953e-10
31600000	0.004999632856939716	1.1640810246493001e-49	2.349073847164174e-68	8.67033707640956e-9	1.2353942260268784e-15	7.167643096725625e-7	-7.999597583995862e-23	1.8508876041429763e-22	9.615171501735082e-12	2.515071060933606e-11	1.4636962681698953e-10
31700000	0.004999632856939716	1.1640810246493001e-49	2.349073847164174e-68	8.67033707640956e-9	1.2353942260268784e-15	7.167643096725625e-7	-7.999596355100648e-23	1.8508876041429763e-22	9.615171501735082e-12	2.515071060933606e-11	1.4636962681698953e-10
31800000	0.004999632856939716	1.1640810246493001e-49	2.349073847164174e-68	8.67033707640956e-9	1.2353942260268784e-15	7.167643096725625e-7	-7.999595126205435e-23	1.8508876041429763e-22	9.615171501735082e-12	2.515071060933606e-11	1.4636962681698953e-10
31900000	0.004999632856939716	1.1640810246493001e-49	2.349073847164174e-68	8.67033707640956e-9	1.2353942260268784e-15	7.167643096725625e-7	-7.999593897310222e-23	1.8508876041429763e-22	9.615171501735082e-12	2.515071060933606e-11	1.4636962681698953e-10
32000000	0.004999632856939716	1.1640810246493001e-49	2.349073847164174e-68	8.67033707640956e-9	1.2353942260268784e-15	7.167643096725625e-7	-7.999592668415009e-23	1.8508876041429763e-22	9.615171501735082e-12	2.515071060933606e-11	1.4636962681698953e-10
32100000	0.004999632856939716	1.1640810246493001e-49	2.349073847164174e-68	8.67033707640956e-9	1.2353942260268784e-15	7.167643096725625e-7	-7.999591439519795e-23	1.8508876041429763e-22	9.615171501735082e-12	2.515071060933606e-11	1.4636962681698953e-10
32200000	0.004999632856939716	1.1640810246493001e-49	2.349073847164174e-68	8.67033707640956e-9	1.2353942260268784e-15	7.167643096725625e-7	-7.999590210624583e-23	1.8508876041429763e-22	9.615171501735082e-12	2.515071060933606e-11	1.4636962681698953e-10
32300000	0.004999632856939716	1.1640810246493001e-49	2.349073847164174e-68	8.67033707640956e-9	1.2353942260268784e-15	7.167643096725625e-7	-7.999588981729369e-23	1.8508876041429763e-22	9.615171501735082e-12	2.515071060933606e-11	1.4636962681698953e-10
32400000	0.004999632856939716	1.1640810246493001e-49	2.349073847164174e-68	8.67033707640956e-9	1.2353942260268784e-15	7.167643096725625e-7	-7.999587752834155e-23	1.8508876041429763e-22	9.615171501735082e-12	2.515071060933606e-11	1.4636962681698953e-10
32500000	0.004999632856939716	1.1640810246493001e-49	2.349073847164174e-68	8.67033707640956e-9	1.2353942260268784e-15	7.167643096725625e-7	-7.999586523938943e-23	1.8508876041429763e-22	9.615171501735082e-12	2.515071060933606e-11	1.4636962681698953e-10
32600000	0.004999632856939716	1.1640810246493001e-49	2.349073847164174e-68	8.67033707640956e-9	1.2353942260268784e-15	7.167643096725625e-7	-7.999585295043729e-23	1.8508876041429763e-22	9.615171501735082e-12	2.515071060933606e-11	1.4636962681698953e-10
32700000	0.004999632856939716	1.1640810246493001e-49	2.349073847164174e-68	8.67033707640956e-9	1.2353942260268784e-15	7.167643096725625e-7	-7.999584066148515e-23	1.8508876041429763e-22	9.615171501735082e-12	2.515071060933606e-11	1.4636962681698953e-10
32800000	0.004999632856939716	1.1640810246493001e-49	2.349073847164174e-68	8.67033707640956e-9	1.2353942260268784e-15	7.167643096725625e-7	-7.999582837253303e-23	1.8508876041429763e-22	9.615171501735082e-12	2.515071060933606e-11	1.4636962681698953e-10
32900000	0.004999632856939716	1.1640810246493001e-49	2.349073847164174e-68	8.67033707640956e-9	1.2353942260268784e-15	7.167643096725625e-7	-7.999581608358089e-23	1.8508876041429763e-22	9.615171501735082e-12	2.515071060933606e-11	1.4636962681698953e-10
33000000	0.004999632856939716	1.1640810246493001e-49	2.349073847164174e-68	8.67033707640956e-9	1.2353942260268784e-15	7.167643096725625e-7	-7.999580379462876e-23	1.8508876041429763e-22	9.615171501735082e-12	2.515071060933606e-11	1.4636962681698953e-10
33100000	0.004999632856939716	1.1640810246493001e-49	2.349073847164174e-68	8.67033707640956e-9	1.2353942260268784e-15	7.167643096725625e-7	-7.999579150567662e-23	1.8508876041429763e-22	9.615171501735082e-12	2.515071060933606e-11	1.4636962681698953e-10
33200000	0.004999632856939716	1.1640810246493003e-49	2.349073847164174e-68	8.67033707640956e-9	1.2353942260268784e-15	7.167643096725625e-7	-7.99957792167245e-23	1.8508876041429763e-22	9.615171501735082e-12	2.515071060933606e-11	1.4636962681698953e-10
33300000	0.004999632856939716	1.1640810246493003e-49	2.349073847164174e-68	8.67033707640956e-9	1.2353942260268784e-15	7.167643096725625e-7	-7.999576692777236e-23	1.8508876041429763e-22	9.615171501735082e-12	2.515071060933606e-11	1.4636962681698953e-10
33400000	0.004999632856939716	1.1640810246493003e-49	2.349073847164174e-68	8.67033707640956e-9	1.2353942260268784e-15	7.167643096725625e-7	-7.999575463882022e-23	1.8508876041429763e-22	9.615171501735082e-12	2.515071060933606e-11	1.4636962681698953e-10
33500000	0.004999632856939716	1.1640810246493003e-49	2.349073847164174e-68	8.67033707640956e-9	1.2353942260268784e-15	7.167643096725625e-7	-7.99957423498681e-23	1.8508876041429763e-22	9.615171501735082e-12	2.515071060933606e-11	1.4636962681698953e-10
33600000	0.004999632856939716	1.1640810246493003e-49	2.349073847164174e-68	8.67033707640956e-9	1.2353942260268784e-15	7.167643096725625e-7	-7.999573006091596e-23	1.8508876041429763e-22	9.615171501735082e-12	2.515071060933606e-11	1.4636962681698953e-10
33700000	0.004999632856939716	1.1640810246493003e-49	2.349073847164174e-68	8.67033707640956e-9	1.2353942260268784e-15	7.167643096725625e-7	-7.999571777196382e-23	1.8508876041429763e-22	9.615171501735082e-12	2.515071060933606e-11	1.4636962681698953e-10
33800000	0.004999632856939716	1.1640810246493003e-49	2.349073847164174e-68	8.67033707640956e-9	1.2353942260268784e-15	7.167643096725625e-7	-7.99957054830117e-23	1.8508876041429763e-22	9.615171501735082e-12	2.515071060933606e-11	1.4636962681698953e-10
33900000	0.004999632856939716	1.1640810246493003e-49	2.349073847164174e-68	8.67033707640956e-9	1.2353942260268784e-15	7.167643096725625e-7	-7.999569319405956e-23	1.8508876041429763e-22	9.615171501735082e-12	2.515071060933606e-11	1.4636962681698953e-10
34000000	0.004999632856939716	1.1640810246493003e-49	2.349073847164174e-68	8.67033707640956e-9	1.2353942260268784e-15	7.167643096725625e-7	-7.999568090510743e-23	1.8508876041429763e-22	9.615171501735082e-12	2.515071060933606e-11	1.4636962681698953e-10
34100000	0.004999632856939716	1.1640810246493003e-49	2.349073847164174e-68	8.67033707640956e-9	1.2353942260268784e-15	7.167643096725625e-7	-7.99956686161553e-23	1.8508876041429763e-22	9.615171501735082e-12	2.515071060933606e-11	1.4636962681698953e-10
34200000	0.004999632856939716	1.1640810246493003e-49	2.349073847164174e-68	8.67033707640956e-9	1.2353942260268784e-15	7.167643096725625e-7	-7.999565632720317e-23	1.8508876041429763e-22	9.615171501735082e-12	2.515071060933606e-11	1.4636962681698953e-10
34300000	0.004999632856939716	1.1640810246493003e-49	2.349073847164174e-68	8.67033707640956e-9	1.2353942260268784e-15	7.167643096725625e-7	-7.999564403825103e-23	1.8508876041429763e-22	9.615171501735082e-12	2.515071060933606e-11	1.4636962681698953e-10
34400000	0.004999632856939716	1.1640810246493003e-49	2.349073847164174e-68	8.67033707640956e-9	1.2353942260268784e-15	7.167643096725625e-7	-7.99956317492989e-23	1.8508876041429763e-22	9.615171501735082e-12	2.515071060933606e-11	1.4636962681698953e-10
34500000	0.004999632856939716	1.1640810246493003e-49	2.349073847164174e-68	8.67033707640956e-9	1.2353942260268784e-15	7.167643096725625e-7	-7.999561946034677e-23	1.8508876041429763e-22	9.615171501735082e-12	2.515071060933606e-11	1.4636962681698953e-10
34600000	0.004999632856939716	1.1640810246493003e-49	2.349073847164174e-68	8.67033707640956e-9	1.2353942260268784e-15	7.167643096725625e-7	-7.999560717139463e-23	1.8508876041429763e-22	9.615171501735082e-12	2.515071060933606e-11	1.4636962681698953e-10
34700000	0.004999632856939716	1.1640810246493003e-49	2.349073847164174e-68	8.67033707640956e-9	1.2353942260268784e-15	7.167643096725625e-7	-7.999559488244251e-23	1.8508876041429763e-22	9.615171501735082e-12	2.515071060933606e-11	1.4636962681698953e-10
34800000	0.004999632856939716	1.1640810246493003e-49	2.349073847164174e-68	8.67033707640956e-9	1.2353942260268784e-15	7.167643096725625e-7	-7.999558259349037e-23	1.8508876041429763e-22	9.615171501735082e-12	2.515071060933606e-11	1.4636962681698953e-10
34900000	0.004999632856939716	1.1640810246493003e-49	2.349073847164174e-68	8.67033707640956e-9	1.2353942260268784e-15	7.167643096725625e-7	-7.999557030453823e-23	1.8508876041429763e-22	9.615171501735082e-12	2.515071060933606e-11	1.4636962681698953e-10
35000000	0.004999632856939716	1.1640810246493005e-49	2.349073847164174e-68	8.67033707640956e-9	1.2353942260268784e-15	7.167643096725625e-7	-7.999555801558611e-23	1.8508876041429763e-22	9.615171501735082e-12	2.515071060933606e-11	1.4636962681698953e-10
35100000	0.004999632856939716	1.1640810246493005e-49	2.349073847164174e-68	8.67033707640956e-9	1.2353942260268784e-15	7.167643096725625e-7	-7.999554572663397e-23	1.8508876041429763e-22	9.615171501735082e-12	2.515071060933606e-11	1.4636962681698953e-10
35200000	0.004999632856939716	1.1640810246493005e-49	2.349073847164174e-68	8.67033707640956e-9	1.2353942260268784e-15	7.167643096725625e-7	-7.999553343768183e-23	1.8508876041429763e-22	9.615171501735082e-12	2.515071060933606e-11	1.4636962681698953e-10
35300000	0.004999632856939716	1.1640810246493005e-49	2.349073847164174e-68	8.67033707640956e-9	1.2353942260268784e-15	7.167643096725625e-7	-7.99955211487297e-23	1.8508876041429763e-22	9.615171501735082e-12	2.515071060933606e-11	1.4636962681698953e-10
35400000	0.004999632856939716	1.1640810246493005e-49	2.349073847164174e-68	8.67033707640956e-9	1.2353942260268784e-15	7.167643096725625e-7	-7.999550885977757e-23	1.8508876041429763e-22	9.615171501735082e-12	2.515071060933606e-11	1.4636962681698953e-10
35500000	0.004999632856939716	1.1640810246493005e-49	2.349073847164174e-68	8.67033707640956e-9	1.2353942260268784e-15	7.167643096725625e-7	-7.999549657082544e-23	1.8508876041429763e-22	9.615171501735082e-12	2.515071060933606e-11	1.4636962681698953e-10
35600000	0.004999632856939717	1.1640810246493005e-49	2.349073847164174e-68	8.67033707640956e-9	1.2353942260268784e-15	7.167643096725625e-7	-7.99954842818733e-23	1.8508876041429763e-22	9.615171501735082e-12	2.515071060933606e-11	1.4636962681698953e-10
35700000	0.004999632856939717	1.1640810246493005e-49	2.349073847164174e-68	8.67033707640956e-9	1.2353942260268784e-15	7.167643096725625e-7	-7.999547199292118e-23	1.8508876041429763e-22	9.615171501735082e-12	2.5150710609336063e-11	1.4636962681698953e-10
35800000	0.004999632856939717	1.1640810246493005e-49	2.349073847164174e-68	8.67033707640956e-9	1.2353942260268784e-15	7.167643096725625e-7	-7.999545970396904e-23	1.8508876041429763e-22	9.615171501735082e-12	2.5150710609336063e-11	1.4636962681698953e-10
35900000	0.004999632856939717	1.1640810246493005e-49	2.349073847164174e-68	8.67033707640956e-9	1.2353942260268784e-15	7.167643096725625e-7	-7.99954474150169e-23	1.8508876041429763e-22	9.615171501735082e-12	2.5150710609336063e-11	1.4636962681698953e-10
36000000	0.004999632856939717	1.1640810246493005e-49	2.349073847164174e-68	8.67033707640956e-9	1.2353942260268784e-15	7.167643096725625e-7	-7.999543512606478e-23	1.8508876041429763e-22	9.615171501735083e-12	2.5150710609336063e-11	1.4636962681698953e-10
36100000	0.004999632856939717	1.1640810246493005e-49	2.349073847164174e-68	8.67033707640956e-9	1.2353942260268784e-15	7.167643096725625e-7	-7.999542283711264e-23	1.8508876041429763e-22	9.615171501735083e-12	2.5150710609336063e-11	1.4636962681698953e-10
36200000	0.004999632856939717	1.1640810246493005e-49	2.349073847164174e-68	8.67033707640956e-9	1.2353942260268784e-15	7.167643096725625e-7	-7.99954105481605e-23	1.8508876041429763e-22	9.615171501735083e-12	2.5150710609336063e-11	1.4636962681698953e-10
36300000	0.004999632856939717	1.1640810246493005e-49	2.3490738471641745e-68	8.67033707640956e-9	1.2353942260268784e-15	7.167643096725625e-7	-7.999539825920838e-23	1.8508876041429763e-22	9.615171501735083e-12	2.5150710609336063e-11	1.4636962681698953e-10
36400000	0.004999632856939717	1.1640810246493005e-49	2.3490738471641745e-68	8.67033707640956e-9	1.2353942260268784e-15	7.167643096725625e-7	-7.999538597025624e-23	1.8508876041429763e-22	9.615171501735083e-12	2.5150710609336063e-11	1.4636962681698953e-10
36500000	0.004999632856939717	1.1640810246493007e-49	2.3490738471641745e-68	8.67033707640956e-9	1.2353942260268784e-15	7.167643096725625e-7	-7.999537368130411e-23	1.8508876041429763e-22	9.615171501735083e-12	2.5150710609336063e-11	1.4636962681698953e-10
36600000	0.004999632856939717	1.1640810246493007e-49	2.3490738471641745e-68	8.67033707640956e-9	1.2353942260268784e-15	7.167643096725625e-7	-7.999536139235198e-23	1.8508876041429763e-22	9.615171501735083e-12	2.5150710609336063e-11	1.4636962681698953e-10
36700000	0.004999632856939717	1.1640810246493007e-49	2.3490738471641745e-68	8.67033707640956e-9	1.2353942260268784e-15	7.167643096725625e-7	-7.999534910339985e-23	1.8508876041429763e-22	9.615171501735083e-12	2.5150710609336063e-11	1.4636962681698953e-10
36800000	0.004999632856939717	1.1640810246493007e-49	2.3490738471641745e-68	8.67033707640956e-9	1.2353942260268784e-15	7.167643096725625e-7	-7.999533681444771e-23	1.8508876041429763e-22	9.615171501735083e-12	2.5150710609336063e-11	1.4636962681698953e-10
36900000	0.004999632856939717	1.1640810246493007e-49	2.3490738471641745e-68	8.67033707640956e-9	1.2353942260268784e-15	7.167643096725625e-7	-7.999532452549558e-23	1.8508876041429763e-22	9.615171501735083e-12	2.5150710609336063e-11	1.4636962681698953e-10
37000000	0.004999632856939717	1.1640810246493007e-49	2.3490738471641745e-68	8.67033707640956e-9	1.2353942260268784e-15	7.167643096725625e-7	-7.999531223654345e-23	1.8508876041429763e-22	9.615171501735083e-12	2.5150710609336063e-11	1.4636962681698953e-10
37100000	0.004999632856939717	1.1640810246493007e-49	2.3490738471641745e-68	8.67033707640956e-9	1.2353942260268784e-15	7.167643096725625e-7	-7.999529994759131e-23	1.8508876041429763e-22	9.615171501735083e-12	2.5150710609336063e-11	1.4636962681698953e-10
37200000	0.004999632856939717	1.1640810246493007e-49	2.3490738471641745e-68	8.67033707640956e-9	1.2353942260268784e-15	7.167643096725625e-7	-7.999528765863919e-23	1.8508876041429763e-22	9.615171501735083e-12	2.5150710609336063e-11	1.4636962681698953e-10
37300000	0.004999632856939717	1.1640810246493007e-49	2.3490738471641745e-68	8.67033707640956e-9	1.2353942260268784e-15	7.167643096725625e-7	-7.999527536968705e-23	1.8508876041429763e-22	9.615171501735083e-12	2.5150710609336063e-11	1.4636962681698953e-10
37400000	0.004999632856939717	1.1640810246493007e-49	2.3490738471641745e-68	8.67033707640956e-9	1.2353942260268784e-15	7.167643096725625e-7	-7.999526308073491e-23	1.8508876041429763e-22	9.615171501735083e-12	2.5150710609336063e-11	1.4636962681698953e-10
37500000	0.004999632856939717	1.1640810246493007e-49	2.3490738471641745e-68	8.67033707640956e-9	1.2353942260268784e-15	7.167643096725625e-7	-7.999525079178279e-23	1.8508876041429763e-22	9.615171501735083e-12	2.5150710609336063e-11	1.4636962681698953e-10
37600000	0.004999632856939717	1.1640810246493007e-49	2.3490738471641745e-68	8.67033707640956e-9	1.2353942260268784e-15	7.167643096725625e-7	-7.999523850283065e-23	1.8508876041429763e-22	9.615171501735083e-12	2.5150710609336063e-11	1.4636962681698953e-10
37700000	0.004999632856939717	1.1640810246493007e-49	2.3490738471641745e-68	8.67033707640956e-9	1.2353942260268784e-15	7.167643096725625e-7	-7.999522621387852e-23	1.8508876041429763e-22	9.615171501735083e-12	2.5150710609336063e-11	1.4636962681698953e-10
37800000	0.004999632856939717	1.1640810246493007e-49	2.3490738471641745e-68	8.67033707640956e-9	1.2353942260268784e-15	7.167643096725625e-7	-7.999521392492638e-23	1.8508876041429763e-22	9.615171501735083e-12	2.5150710609336063e-11	1.4636962681698953e-10
37900000	0.004999632856939717	1.1640810246493007e-49	2.3490738471641745e-68	8.67033707640956e-9	1.2353942260268784e-15	7.167643096725625e-7	-7.999520163597425e-23	1.8508876041429763e-22	9.615171501735083e-12	2.5150710609336063e-11	1.4636962681698953e-10
38000000	0.004999632856939717	1.1640810246493007e-49	2.3490738471641745e-68	8.67033707640956e-9	1.2353942260268784e-15	7.167643096725625e-7	-7.999518934702212e-23	1.8508876041429763e-22	9.615171501735083e-12	2.5150710609336063e-11	1.4636962681698953e-10
38100000	0.004999632856939717	1.1640810246493007e-49	2.3490738471641745e-68	8.67033707640956e-9	1.2353942260268784e-15	7.167643096725625e-7	-7.999517705806998e-23	1.8508876041429763e-22	9.615171501735083e-12	2.5150710609336063e-11	1.4636962681698953e-10
38200000	0.004999632856939717	1.1640810246493009e-49	2.3490738471641745e-68	8.67033707640956e-9	1.2353942260268784e-15	7.167643096725625e-7	-7.999516476911786e-23	1.8508876041429763e-22	9.615171501735083e-12	2.5150710609336063e-11	1.4636962681698953e-10
38300000	0.004999632856939717	1.1640810246493009e-49	2.3490738471641745e-68	8.67033707640956e-9	1.2353942260268784e-15	7.167643096725625e-7	-7.999515248016572e-23	1.8508876041429763e-22	9.615171501735083e-12	2.5150710609336063e-11	1.4636962681698953e-10
38400000	0.004999632856939717	1.1640810246493009e-49	2.3490738471641745e-68	8.67033707640956e-9	1.2353942260268784e-15	7.167643096725625e-7	-7.999514019121358e-23	1.8508876041429763e-22	9.615171501735083e-12	2.5150710609336063e-11	1.4636962681698953e-10
38500000	0.004999632856939717	1.1640810246493009e-49	2.3490738471641745e-68	8.67033707640956e-9	1.2353942260268784e-15	7.167643096725625e-7	-7.999512790226146e-23	1.8508876041429763e-22	9.615171501735083e-12	2.5150710609336063e-11	1.4636962681698953e-10
38600000	0.004999632856939717	1.1640810246493009e-49	2.3490738471641745e-68	8.67033707640956e-9	1.2353942260268784e-15	7.167643096725625e-7	-7.999511561330932e-23	1.8508876041429763e-22	9.615171501735083e-12	2.5150710609336063e-11	1.4636962681698953e-10
38700000	0.004999632856939717	1.1640810246493009e-49	2.3490738471641745e-68	8.67033707640956e-9	1.2353942260268784e-15	7.167643096725625e-7	-7.999510332435719e-23	1.8508876041429763e-22	9.615171501735083e-12	2.5150710609336063e-11	1.4636962681698953e-10
38800000	0.004999632856939717	1.1640810246493009e-49	2.3490738471641745e-68	8.67033707640956e-9	1.2353942260268784e-15	7.167643096725625e-7	-7.999509103540506e-23	1.8508876041429763e-22	9.615171501735083e-12	2.5150710609336063e-11	1.4636962681698953e-10
38900000	0.004999632856939717	1.1640810246493009e-49	2.3490738471641745e-68	8.67033707640956e-9	1.2353942260268784e-15	7.167643096725625e-7	-7.999507874645292e-23	1.8508876041429763e-22	9.615171501735083e-12	2.5150710609336063e-11	1.4636962681698953e-10
39000000	0.004999632856939717	1.1640810246493009e-49	2.3490738471641745e-68	8.67033707640956e-9	1.2353942260268784e-15	7.167643096725625e-7	-7.999506645750079e-23	1.8508876041429763e-22	9.615171501735083e-12	2.5150710609336063e-11	1.4636962681698953e-10
39100000	0.004999632856939717	1.1640810246493009e-49	2.3490738471641745e-68	8.67033707640956e-9	1.2353942260268784e-15	7.167643096725625e-7	-7.999505416854866e-23	1.8508876041429763e-22	9.615171501735083e-12	2.5150710609336063e-11	1.4636962681698953e-10
39200000	0.004999632856939717	1.1640810246493009e-49	2.3490738471641745e-68	8.67033707640956e-9	1.2353942260268784e-15	7.167643096725625e-7	-7.999504187959653e-23	1.8508876041429763e-22	9.615171501735083e-12	2.5150710609336063e-11	1.4636962681698953e-10
39300000	0.004999632856939717	1.1640810246493009e-49	2.3490738471641745e-68	8.67033707640956e-9	1.2353942260268784e-15	7.167643096725625e-7	-7.999502959064439e-23	1.8508876041429763e-22	9.615171501735083e-12	2.5150710609336063e-11	1.4636962681698953e-10
39400000	0.004999632856939717	1.1640810246493009e-49	2.3490738471641745e-68	8.67033707640956e-9	1.2353942260268784e-15	7.167643096725625e-7	-7.999501730169226e-23	1.8508876041429763e-22	9.615171501735083e-12	2.5150710609336063e-11	1.4636962681698953e-10
39500000	0.004999632856939717	1.1640810246493009e-49	2.3490738471641745e-68	8.67033707640956e-9	1.2353942260268784e-15	7.167643096725625e-7	-7.999500501274013e-23	1.8508876041429763e-22	9.615171501735083e-12	2.5150710609336063e-11	1.4636962681698953e-10
39600000	0.004999632856939717	1.1640810246493009e-49	2.3490738471641745e-68	8.67033707640956e-9	1.2353942260268784e-15	7.167643096725625e-7	-7.999499272378799e-23	1.8508876041429763e-22	9.615171501735083e-12	2.5150710609336063e-11	1.4636962681698953e-10
39700000	0.004999632856939717	1.1640810246493009e-49	2.3490738471641745e-68	8.67033707640956e-9	1.2353942260268784e-15	7.167643096725625e-7	-7.999498043483587e-23	1.8508876041429763e-22	9.615171501735083e-12	2.5150710609336063e-11	1.4636962681698953e-10
39800000	0.004999632856939717	1.1640810246493009e-49	2.3490738471641745e-68	8.67033707640956e-9	1.2353942260268784e-15	7.167643096725625e-7	-7.999496814588373e-23	1.8508876041429763e-22	9.615171501735083e-12	2.5150710609336063e-11	1.4636962681698953e-10
39900000	0.004999632856939717	1.1640810246493009e-49	2.3490738471641745e-68	8.67033707640956e-9	1.2353942260268784e-15	7.167643096725625e-7	-7.999495585693159e-23	1.8508876041429763e-22	9.615171501735083e-12	2.5150710609336063e-11	1.4636962681698953e-10
40000000	0.004999632856939717	1.1640810246493009e-49	2.3490738471641745e-68	8.67033707640956e-9	1.2353942260268784e-15	7.167643096725625e-7	-7.999494356797947e-23	1.8508876041429763e-22	9.615171501735083e-12	2.5150710609336063e-11	1.4636962681698953e-10
40100000	0.004999632856939717	1.1640810246493009e-49	2.3490738471641745e-68	8.67033707640956e-9	1.2353942260268784e-15	7.167643096725625e-7	-7.999493127902733e-23	1.8508876041429763e-22	9.615171501735083e-12	2.5150710609336063e-11	1.4636962681698953e-10
40200000	0.004999632856939717	1.1640810246493009e-49	2.3490738471641745e-68	8.67033707640956e-9	1.2353942260268784e-15	7.167643096725625e-7	-7.99949189900752e-23	1.8508876041429763e-22	9.615171501735083e-12	2.5150710609336063e-11	1.4636962681698953e-10
40300000	0.004999632856939717	1.1640810246493009e-49	2.3490738471641745e-68	8.67033707640956e-9	1.2353942260268784e-15	7.167643096725625e-7	-7.999490670112307e-23	1.8508876041429763e-22	9.615171501735083e-12	2.5150710609336063e-11	1.4636962681698953e-10
40400000	0.004999632856939717	1.1640810246493009e-49	2.3490738471641745e-68	8.67033707640956e-9	1.2353942260268784e-15	7.167643096725625e-7	-7.999489441217093e-23	1.8508876041429763e-22	9.615171501735083e-12	2.5150710609336063e-11	1.4636962681698953e-10
40500000	0.004999632856939717	1.1640810246493009e-49	2.3490738471641745e-68	8.67033707640956e-9	1.2353942260268784e-15	7.167643096725625e-7	-7.99948821232188e-23	1.8508876041429763e-22	9.615171501735083e-12	2.5150710609336063e-11	1.4636962681698953e-10
40600000	0.004999632856939717	1.1640810246493009e-49	2.3490738471641745e-68	8.67033707640956e-9	1.2353942260268784e-15	7.167643096725625e-7	-7.999486983426667e-23	1.8508876041429763e-22	9.615171501735083e-12	2.5150710609336063e-11	1.4636962681698953e-10
40700000	0.004999632856939717	1.1640810246493009e-49	2.3490738471641745e-68	8.67033707640956e-9	1.2353942260268784e-15	7.167643096725625e-7	-7.999485754531454e-23	1.8508876041429763e-22	9.615171501735083e-12	2.5150710609336063e-11	1.4636962681698953e-10
40800000	0.004999632856939717	1.1640810246493009e-49	2.3490738471641745e-68	8.67033707640956e-9	1.2353942260268784e-15	7.167643096725625e-7	-7.99948452563624e-23	1.8508876041429763e-22	9.615171501735083e-12	2.5150710609336063e-11	1.4636962681698953e-10
40900000	0.004999632856939717	1.1640810246493009e-49	2.3490738471641745e-68	8.67033707640956e-9	1.2353942260268784e-15	7.167643096725625e-7	-7.999483296741026e-23	1.8508876041429763e-22	9.615171501735083e-12	2.5150710609336063e-11	1.4636962681698953e-10
41000000	0.004999632856939717	1.1640810246493009e-49	2.3490738471641745e-68	8.67033707640956e-9	1.2353942260268784e-15	7.167643096725625e-7	-7.999482067845814e-23	1.8508876041429763e-22	9.615171501735083e-12	2.5150710609336063e-11	1.4636962681698953e-10
41100000	0.004999632856939717	1.1640810246493009e-49	2.3490738471641745e-68	8.67033707640956e-9	1.2353942260268784e-15	7.167643096725625e-7	-7.9994808389506e-23	1.8508876041429763e-22	9.615171501735083e-12	2.5150710609336063e-11	1.4636962681698953e-10
41200000	0.004999632856939717	1.1640810246493009e-49	2.3490738471641745e-68	8.67033707640956e-9	1.2353942260268784e-15	7.167643096725625e-7	-7.999479610055387e-23	1.8508876041429763e-22	9.615171501735083e-12	2.5150710609336063e-11	1.4636962681698953e-10
41300000	0.004999632856939717	1.1640810246493009e-49	2.3490738471641745e-68	8.67033707640956e-9	1.2353942260268784e-15	7.167643096725625e-7	-7.999478381160174e-23	1.8508876041429763e-22	9.615171501735083e-12	2.5150710609336063e-11	1.4636962681698953e-10
41400000	0.004999632856939717	1.1640810246493009e-49	2.3490738471641745e-68	8.67033707640956e-9	1.2353942260268784e-15	7.167643096725625e-7	-7.99947715226496e-23	1.8508876041429763e-22	9.615171501735083e-12	2.5150710609336063e-11	1.4636962681698953e-10
41500000	0.004999632856939717	1.1640810246493009e-49	2.3490738471641745e-68	8.67033707640956e-9	1.2353942260268784e-15	7.167643096725625e-7	-7.999475923369747e-23	1.8508876041429763e-22	9.615171501735083e-12	2.5150710609336063e-11	1.4636962681698953e-10
41600000	0.004999632856939717	1.1640810246493009e-49	2.3490738471641745e-68	8.67033707640956e-9	1.2353942260268784e-15	7.167643096725625e-7	-7.999474694474534e-23	1.8508876041429763e-22	9.615171501735083e-12	2.5150710609336063e-11	1.4636962681698953e-10
41700000	0.004999632856939717	1.1640810246493009e-49	2.3490738471641745e-68	8.67033707640956e-9	1.2353942260268784e-15	7.167643096725625e-7	-7.999473465579321e-23	1.8508876041429763e-22	9.615171501735083e-12	2.5150710609336063e-11	1.4636962681698953e-10
41800000	0.004999632856939717	1.1640810246493009e-49	2.3490738471641745e-68	8.67033707640956e-9	1.2353942260268784e-15	7.167643096725625e-7	-7.999472236684107e-23	1.8508876041429763e-22	9.615171501735083e-12	2.5150710609336063e-11	1.4636962681698953e-10
41900000	0.004999632856939717	1.1640810246493009e-49	2.3490738471641745e-68	8.67033707640956e-9	1.2353942260268784e-15	7.167643096725625e-7	-7.999471007788895e-23	1.8508876041429763e-22	9.615171501735083e-12	2.5150710609336063e-11	1.4636962681698953e-10
42000000	0.004999632856939717	1.1640810246493009e-49	2.3490738471641745e-68	8.67033707640956e-9	1.2353942260268784e-15	7.167643096725625e-7	-7.999469778893681e-23	1.8508876041429763e-22	9.615171501735083e-12	2.5150710609336063e-11	1.4636962681698953e-10
42100000	0.004999632856939717	1.1640810246493009e-49	2.3490738471641745e-68	8.67033707640956e-9	1.2353942260268784e-15	7.167643096725625e-7	-7.999468549998467e-23	1.8508876041429763e-22	9.615171501735083e-12	2.5150710609336063e-11	1.4636962681698953e-10
42200000	0.004999632856939717	1.1640810246493009e-49	2.3490738471641745e-68	8.67033707640956e-9	1.2353942260268784e-15	7.167643096725625e-7	-7.999467321103255e-23	1.8508876041429763e-22	9.615171501735083e-12	2.5150710609336063e-11	1.4636962681698953e-10
42300000	0.004999632856939717	1.1640810246493009e-49	2.3490738471641745e-68	8.67033707640956e-9	1.2353942260268784e-15	7.167643096725625e-7	-7.999466092208041e-23	1.8508876041429763e-22	9.615171501735083e-12	2.5150710609336063e-11	1.4636962681698953e-10
42400000	0.004999632856939717	1.1640810246493009e-49	2.3490738471641745e-68	8.67033707640956e-9	1.2353942260268784e-15	7.167643096725625e-7	-7.999464863312827e-23	1.8508876041429763e-22	9.615171501735083e-12	2.5150710609336063e-11	1.4636962681698953e-10
42500000	0.004999632856939717	1.1640810246493009e-49	2.3490738471641745e-68	8.67033707640956e-9	1.2353942260268784e-15	7.167643096725625e-7	-7.999463634417615e-23	1.8508876041429763e-22	9.615171501735083e-12	2.5150710609336063e-11	1.4636962681698953e-10
42600000	0.004999632856939717	1.1640810246493009e-49	2.3490738471641745e-68	8.67033707640956e-9	1.2353942260268784e-15	7.167643096725625e-7	-7.999462405522401e-23	1.8508876041429763e-22	9.615171501735083e-12	2.5150710609336063e-11	1.4636962681698953e-10
42700000	0.004999632856939717	1.1640810246493009e-49	2.3490738471641745e-68	8.67033707640956e-9	1.2353942260268784e-15	7.167643096725625e-7	-7.999461176627188e-23	1.8508876041429763e-22	9.615171501735083e-12	2.5150710609336063e-11	1.4636962681698953e-10
42800000	0.004999632856939717	1.1640810246493009e-49	2.3490738471641745e-68	8.67033707640956e-9	1.2353942260268784e-15	7.167643096725625e-7	-7.999459947731975e-23	1.8508876041429763e-22	9.615171501735083e-12	2.5150710609336063e-11	1.4636962681698953e-10
42900000	0.004999632856939717	1.1640810246493009e-49	2.3490738471641745e-68	8.67033707640956e-9	1.2353942260268784e-15	7.167643096725625e-7	-7.999458718836762e-23	1.8508876041429763e-22	9.615171501735083e-12	2.5150710609336063e-11	1.4636962681698953e-10
43000000	0.004999632856939717	1.1640810246493007e-49	2.3490738471641745e-68	8.67033707640956e-9	1.2353942260268784e-15	7.167643096725625e-7	-7.999457489941548e-23	1.8508876041429763e-22	9.615171501735083e-12	2.5150710609336063e-11	1.4636962681698953e-10
43100000	0.004999632856939717	1.1640810246493007e-49	2.3490738471641745e-68	8.67033707640956e-9	1.2353942260268784e-15	7.167643096725625e-7	-7.999456261046334e-23	1.8508876041429763e-22	9.615171501735083e-12	2.5150710609336063e-11	1.4636962681698953e-10
43200000	0.004999632856939717	1.1640810246493007e-49	2.3490738471641745e-68	8.67033707640956e-9	1.2353942260268784e-15	7.167643096725625e-7	-7.999455032151122e-23	1.8508876041429763e-22	9.615171501735083e-12	2.5150710609336063e-11	1.4636962681698953e-10
43300000	0.004999632856939717	1.1640810246493007e-49	2.3490738471641745e-68	8.67033707640956e-9	1.2353942260268784e-15	7.167643096725625e-7	-7.999453803255908e-23	1.8508876041429763e-22	9.615171501735083e-12	2.5150710609336063e-11	1.4636962681698953e-10
43400000	0.004999632856939717	1.1640810246493007e-49	2.3490738471641745e-68	8.67033707640956e-9	1.2353942260268784e-15	7.167643096725625e-7	-7.999452574360694e-23	1.8508876041429763e-22	9.615171501735083e-12	2.5150710609336063e-11	1.4636962681698953e-10
43500000	0.004999632856939717	1.1640810246493007e-49	2.3490738471641745e-68	8.67033707640956e-9	1.2353942260268784e-15	7.167643096725625e-7	-7.999451345465482e-23	1.8508876041429763e-22	9.615171501735083e-12	2.5150710609336063e-11	1.4636962681698953e-10
43600000	0.004999632856939717	1.1640810246493007e-49	2.3490738471641745e-68	8.67033707640956e-9	1.2353942260268784e-15	7.167643096725625e-7	-7.999450116570268e-23	1.8508876041429763e-22	9.615171501735083e-12	2.5150710609336063e-11	1.4636962681698953e-10
43700000	0.004999632856939717	1.1640810246493007e-49	2.349073847164174e-68	8.67033707640956e-9	1.2353942260268784e-15	7.167643096725625e-7	-7.999448887675055e-23	1.8508876041429763e-22	9.615171501735083e-12	2.5150710609336063e-11	1.4636962681698953e-10
43800000	0.004999632856939717	1.1640810246493007e-49	2.349073847164174e-68	8.67033707640956e-9	1.2353942260268784e-15	7.167643096725625e-7	-7.999447658779842e-23	1.8508876041429763e-22	9.615171501735083e-12	2.5150710609336063e-11	1.4636962681698953e-10
43900000	0.004999632856939717	1.1640810246493007e-49	2.349073847164174e-68	8.67033707640956e-9	1.2353942260268784e-15	7.167643096725625e-7	-7.999446429884629e-23	1.8508876041429763e-22	9.615171501735083e-12	2.5150710609336063e-11	1.4636962681698953e-10
44000000	0.004999632856939717	1.1640810246493007e-49	2.349073847164174e-68	8.67033707640956e-9	1.2353942260268784e-15	7.167643096725625e-7	-7.999445200989415e-23	1.8508876041429763e-22	9.615171501735083e-12	2.5150710609336063e-11	1.4636962681698953e-10
44100000	0.004999632856939717	1.1640810246493007e-49	2.349073847164174e-68	8.67033707640956e-9	1.2353942260268784e-15	7.167643096725625e-7	-7.999443972094202e-23	1.8508876041429763e-22	9.615171501735083e-12	2.5150710609336063e-11	1.4636962681698953e-10
44200000	0.004999632856939717	1.1640810246493007e-49	2.349073847164174e-68	8.67033707640956e-9	1.2353942260268784e-15	7.167643096725625e-7	-7.999442743198989e-23	1.8508876041429763e-22	9.615171501735083e-12	2.5150710609336063e-11	1.4636962681698953e-10
44300000	0.004999632856939717	1.1640810246493007e-49	2.349073847164174e-68	8.67033707640956e-9	1.2353942260268784e-15	7.167643096725625e-7	-7.999441514303775e-23	1.8508876041429763e-22	9.615171501735083e-12	2.5150710609336063e-11	1.4636962681698953e-10
44400000	0.004999632856939717	1.1640810246493005e-49	2.349073847164174e-68	8.67033707640956e-9	1.2353942260268784e-15	7.167643096725625e-7	-7.999440285408563e-23	1.8508876041429763e-22	9.615171501735083e-12	2.5150710609336063e-11	1.4636962681698953e-10
44500000	0.004999632856939717	1.1640810246493005e-49	2.349073847164174e-68	8.67033707640956e-9	1.2353942260268784e-15	7.167643096725625e-7	-7.999439056513349e-23	1.8508876041429763e-22	9.615171501735083e-12	2.5150710609336063e-11	1.4636962681698953e-10
44600000	0.004999632856939717	1.1640810246493005e-49	2.349073847164174e-68	8.67033707640956e-9	1.2353942260268784e-15	7.167643096725625e-7	-7.999437827618135e-23	1.8508876041429763e-22	9.615171501735083e-12	2.5150710609336063e-11	1.4636962681698953e-10
44700000	0.004999632856939717	1.1640810246493005e-49	2.349073847164174e-68	8.67033707640956e-9	1.2353942260268784e-15	7.167643096725625e-7	-7.999436598722923e-23	1.8508876041429763e-22	9.615171501735083e-12	2.5150710609336063e-11	1.4636962681698953e-10
44800000	0.004999632856939717	1.1640810246493005e-49	2.349073847164174e-68	8.67033707640956e-9	1.2353942260268784e-15	7.167643096725625e-7	-7.999435369827709e-23	1.8508876041429763e-22	9.615171501735083e-12	2.5150710609336063e-11	1.4636962681698953e-10
44900000	0.004999632856939717	1.1640810246493005e-49	2.349073847164174e-68	8.67033707640956e-9	1.2353942260268784e-15	7.167643096725625e-7	-7.999434140932495e-23	1.8508876041429763e-22	9.615171501735083e-12	2.5150710609336063e-11	1.4636962681698953e-10
45000000	0.004999632856939717	1.1640810246493005e-49	2.349073847164174e-68	8.67033707640956e-9	1.2353942260268784e-15	7.167643096725625e-7	-7.999432912037283e-23	1.8508876041429763e-22	9.615171501735083e-12	2.5150710609336063e-11	1.4636962681698953e-10
45100000	0.004999632856939717	1.1640810246493005e-49	2.349073847164174e-68	8.67033707640956e-9	1.2353942260268784e-15	7.167643096725625e-7	-7.999431683142069e-23	1.8508876041429763e-22	9.615171501735083e-12	2.5150710609336063e-11	1.4636962681698953e-10
45200000	0.004999632856939717	1.1640810246493005e-49	2.349073847164174e-68	8.67033707640956e-9	1.2353942260268784e-15	7.167643096725625e-7	-7.999430454246856e-23	1.8508876041429763e-22	9.615171501735083e-12	2.5150710609336063e-11	1.4636962681698953e-10
45300000	0.004999632856939717	1.1640810246493005e-49	2.349073847164174e-68	8.67033707640956e-9	1.2353942260268784e-15	7.167643096725625e-7	-7.999429225351642e-23	1.8508876041429763e-22	9.615171501735083e-12	2.5150710609336063e-11	1.4636962681698953e-10
45400000	0.004999632856939717	1.1640810246493005e-49	2.349073847164174e-68	8.67033707640956e-9	1.2353942260268784e-15	7.167643096725625e-7	-7.99942799645643e-23	1.8508876041429763e-22	9.615171501735082e-12	2.5150710609336063e-11	1.4636962681698953e-10
45500000	0.004999632856939717	1.1640810246493005e-49	2.349073847164174e-68	8.67033707640956e-9	1.2353942260268784e-15	7.167643096725625e-7	-7.999426767561216e-23	1.8508876041429763e-22	9.615171501735082e-12	2.5150710609336063e-11	1.4636962681698953e-10
45600000	0.004999632856939717	1.1640810246493005e-49	2.349073847164174e-68	8.67033707640956e-9	1.2353942260268784e-15	7.167643096725625e-7	-7.999425538666002e-23	1.8508876041429763e-22	9.615171501735082e-12	2.5150710609336063e-11	1.4636962681698953e-10
45700000	0.004999632856939716	1.1640810246493003e-49	2.349073847164174e-68	8.67033707640956e-9	1.2353942260268784e-15	7.167643096725625e-7	-7.99942430977079e-23	1.8508876041429763e-22	9.615171501735082e-12	2.5150710609336063e-11	1.4636962681698953e-10
45800000	0.004999632856939716	1.1640810246493003e-49	2.349073847164174e-68	8.67033707640956e-9	1.2353942260268784e-15	7.167643096725625e-7	-7.999423080875576e-23	1.8508876041429763e-22	9.615171501735082e-12	2.5150710609336063e-11	1.4636962681698953e-10
45900000	0.004999632856939716	1.1640810246493003e-49	2.349073847164174e-68	8.67033707640956e-9	1.2353942260268784e-15	7.167643096725625e-7	-7.999421851980362e-23	1.8508876041429763e-22	9.615171501735082e-12	2.5150710609336063e-11	1.4636962681698953e-10
46000000	0.004999632856939716	1.1640810246493003e-49	2.349073847164174e-68	8.67033707640956e-9	1.2353942260268784e-15	7.167643096725625e-7	-7.99942062308515e-23	1.8508876041429763e-22	9.615171501735082e-12	2.5150710609336063e-11	1.4636962681698953e-10
46100000	0.004999632856939716	1.1640810246493003e-49	2.349073847164174e-68	8.67033707640956e-9	1.2353942260268784e-15	7.167643096725625e-7	-7.999419394189936e-23	1.8508876041429763e-22	9.615171501735082e-12	2.5150710609336063e-11	1.4636962681698953e-10
46200000	0.004999632856939716	1.1640810246493003e-49	2.349073847164174e-68	8.67033707640956e-9	1.2353942260268784e-15	7.167643096725625e-7	-7.999418165294723e-23	1.8508876041429763e-22	9.615171501735082e-12	2.5150710609336063e-11	1.4636962681698953e-10
46300000	0.004999632856939716	1.1640810246493003e-49	2.349073847164174e-68	8.67033707640956e-9	1.2353942260268784e-15	7.167643096725625e-7	-7.99941693639951e-23	1.8508876041429763e-22	9.615171501735082e-12	2.5150710609336063e-11	1.4636962681698953e-10
46400000	0.004999632856939716	1.1640810246493003e-49	2.349073847164174e-68	8.67033707640956e-9	1.2353942260268784e-15	7.167643096725625e-7	-7.999415707504297e-23	1.8508876041429763e-22	9.615171501735082e-12	2.5150710609336063e-11	1.4636962681698953e-10
46500000	0.004999632856939716	1.1640810246493003e-49	2.349073847164174e-68	8.67033707640956e-9	1.2353942260268784e-15	7.167643096725625e-7	-7.999414478609083e-23	1.8508876041429763e-22	9.615171501735082e-12	2.5150710609336063e-11	1.4636962681698953e-10
46600000	0.004999632856939716	1.1640810246493003e-49	2.349073847164174e-68	8.67033707640956e-9	1.2353942260268784e-15	7.167643096725625e-7	-7.99941324971387e-23	1.8508876041429763e-22	9.615171501735082e-12	2.5150710609336063e-11	1.4636962681698953e-10
46700000	0.004999632856939716	1.1640810246493003e-49	2.349073847164174e-68	8.67033707640956e-9	1.2353942260268784e-15	7.167643096725625e-7	-7.999412020818657e-23	1.8508876041429763e-22	9.615171501735082e-12	2.5150710609336063e-11	1.4636962681698953e-10
46800000	0.004999632856939716	1.1640810246493003e-49	2.349073847164174e-68	8.67033707640956e-9	1.2353942260268784e-15	7.167643096725625e-7	-7.999410791923443e-23	1.8508876041429763e-22	9.615171501735082e-12	2.5150710609336063e-11	1.4636962681698953e-10
46900000	0.004999632856939716	1.1640810246493001e-49	2.349073847164174e-68	8.67033707640956e-9	1.2353942260268784e-15	7.167643096725625e-7	-7.999409563028231e-23	1.8508876041429763e-22	9.615171501735082e-12	2.5150710609336063e-11	1.4636962681698953e-10
47000000	0.004999632856939716	1.1640810246493001e-49	2.349073847164174e-68	8.67033707640956e-9	1.2353942260268784e-15	7.167643096725625e-7	-7.999408334133017e-23	1.8508876041429763e-22	9.615171501735082e-12	2.5150710609336063e-11	1.4636962681698953e-10
47100000	0.004999632856939716	1.1640810246493001e-49	2.349073847164174e-68	8.67033707640956e-9	1.2353942260268784e-15	7.167643096725625e-7	-7.999407105237803e-23	1.8508876041429763e-22	9.615171501735082e-12	2.5150710609336063e-11	1.4636962681698953e-10
47200000	0.004999632856939716	1.1640810246493001e-49	2.3490738471641736e-68	8.67033707640956e-9	1.2353942260268784e-15	7.167643096725625e-7	-7.999405876342591e-23	1.8508876041429763e-22	9.615171501735082e-12	2.5150710609336063e-11	1.4636962681698953e-10
47300000	0.004999632856939716	1.1640810246493001e-49	2.3490738471641736e-68	8.67033707640956e-9	1.2353942260268784e-15	7.167643096725625e-7	-7.999404647447377e-23	1.8508876041429763e-22	9.615171501735082e-12	2.5150710609336063e-11	1.4636962681698953e-10
47400000	0.004999632856939716	1.1640810246493001e-49	2.3490738471641736e-68	8.67033707640956e-9	1.2353942260268784e-15	7.167643096725625e-7	-7.999403418552164e-23	1.8508876041429763e-22	9.615171501735082e-12	2.5150710609336063e-11	1.4636962681698953e-10
47500000	0.004999632856939716	1.1640810246493001e-49	2.3490738471641736e-68	8.67033707640956e-9	1.2353942260268784e-15	7.167643096725625e-7	-7.999402189656951e-23	1.8508876041429763e-22	9.615171501735082e-12	2.5150710609336063e-11	1.4636962681698953e-10
47600000	0.004999632856939716	1.1640810246493001e-49	2.3490738471641736e-68	8.67033707640956e-9	1.2353942260268784e-15	7.167643096725625e-7	-7.999400960761737e-23	1.8508876041429763e-22	9.615171501735082e-12	2.5150710609336063e-11	1.4636962681698953e-10
47700000	0.004999632856939716	1.1640810246493001e-49	2.3490738471641736e-68	8.67033707640956e-9	1.2353942260268784e-15	7.167643096725625e-7	-7.999399731866524e-23	1.8508876041429763e-22	9.615171501735082e-12	2.5150710609336063e-11	1.4636962681698953e-10
47800000	0.004999632856939716	1.1640810246493001e-49	2.3490738471641736e-68	8.67033707640956e-9	1.2353942260268784e-15	7.167643096725625e-7	-7.99939850297131e-23	1.8508876041429763e-22	9.615171501735082e-12	2.5150710609336063e-11	1.4636962681698953e-10
47900000	0.004999632856939716	1.1640810246493001e-49	2.3490738471641736e-68	8.67033707640956e-9	1.2353942260268784e-15	7.167643096725625e-7	-7.999397274076098e-23	1.8508876041429763e-22	9.615171501735082e-12	2.5150710609336063e-11	1.4636962681698953e-10
48000000	0.004999632856939716	1.1640810246493001e-49	2.3490738471641736e-68	8.67033707640956e-9	1.2353942260268784e-15	7.167643096725625e-7	-7.999396045180884e-23	1.8508876041429763e-22	9.615171501735082e-12	2.5150710609336063e-11	1.4636962681698953e-10
48100000	0.004999632856939716	1.1640810246493001e-49	2.3490738471641736e-68	8.67033707640956e-9	1.2353942260268784e-15	7.167643096725625e-7	-7.99939481628567e-23	1.8508876041429763e-22	9.615171501735082e-12	2.5150710609336063e-11	1.4636962681698953e-10
48200000	0.004999632856939716	1.1640810246493001e-49	2.3490738471641736e-68	8.67033707640956e-9	1.2353942260268784e-15	7.167643096725625e-7	-7.999393587390458e-23	1.8508876041429763e-22	9.615171501735082e-12	2.5150710609336063e-11	1.4636962681698953e-10
48300000	0.004999632856939716	1.1640810246493e-49	2.3490738471641736e-68	8.67033707640956e-9	1.2353942260268784e-15	7.167643096725625e-7	-7.999392358495244e-23	1.8508876041429763e-22	9.615171501735082e-12	2.5150710609336063e-11	1.4636962681698953e-10
48400000	0.004999632856939716	1.1640810246493e-49	2.3490738471641736e-68	8.67033707640956e-9	1.2353942260268784e-15	7.167643096725625e-7	-7.99939112960003e-23	1.8508876041429763e-22	9.615171501735082e-12	2.5150710609336063e-11	1.4636962681698953e-10
48500000	0.004999632856939716	1.1640810246493e-49	2.3490738471641736e-68	8.67033707640956e-9	1.2353942260268784e-15	7.167643096725625e-7	-7.999389900704818e-23	1.8508876041429763e-22	9.615171501735082e-12	2.5150710609336063e-11	1.4636962681698953e-10
48600000	0.004999632856939716	1.1640810246493e-49	2.3490738471641736e-68	8.67033707640956e-9	1.2353942260268784e-15	7.167643096725625e-7	-7.999388671809604e-23	1.8508876041429763e-22	9.615171501735082e-12	2.5150710609336063e-11	1.4636962681698953e-10
48700000	0.004999632856939716	1.1640810246493e-49	2.3490738471641736e-68	8.67033707640956e-9	1.2353942260268784e-15	7.167643096725625e-7	-7.999387442914391e-23	1.8508876041429763e-22	9.615171501735082e-12	2.5150710609336063e-11	1.4636962681698953e-10
48800000	0.004999632856939716	1.1640810246493e-49	2.3490738471641736e-68	8.67033707640956e-9	1.2353942260268784e-15	7.167643096725625e-7	-7.999386214019178e-23	1.8508876041429763e-22	9.615171501735082e-12	2.5150710609336063e-11	1.4636962681698953e-10
48900000	0.004999632856939716	1.1640810246493e-49	2.3490738471641736e-68	8.67033707640956e-9	1.2353942260268784e-15	7.167643096725625e-7	-7.999384985123965e-23	1.8508876041429763e-22	9.615171501735082e-12	2.5150710609336063e-11	1.4636962681698953e-10
49000000	0.004999632856939716	1.1640810246493e-49	2.3490738471641736e-68	8.67033707640956e-9	1.2353942260268784e-15	7.167643096725625e-7	-7.999383756228751e-23	1.8508876041429763e-22	9.615171501735082e-12	2.5150710609336063e-11	1.4636962681698953e-10
49100000	0.004999632856939716	1.1640810246493e-49	2.3490738471641736e-68	8.67033707640956e-9	1.2353942260268784e-15	7.167643096725625e-7	-7.999382527333538e-23	1.8508876041429763e-22	9.615171501735082e-12	2.5150710609336063e-11	1.4636962681698953e-10
49200000	0.004999632856939716	1.1640810246493e-49	2.3490738471641736e-68	8.67033707640956e-9	1.2353942260268784e-15	7.167643096725625e-7	-7.999381298438325e-23	1.8508876041429763e-22	9.615171501735082e-12	2.5150710609336063e-11	1.4636962681698953e-10
49300000	0.004999632856939716	1.1640810246493e-49	2.3490738471641736e-68	8.67033707640956e-9	1.2353942260268784e-15	7.167643096725625e-7	-7.999380069543111e-23	1.8508876041429763e-22	9.615171501735082e-12	2.5150710609336063e-11	1.4636962681698953e-10
49400000	0.004999632856939716	1.1640810246493e-49	2.3490738471641736e-68	8.67033707640956e-9	1.2353942260268784e-15	7.167643096725625e-7	-7.999378840647899e-23	1.8508876041429763e-22	9.615171501735082e-12	2.5150710609336063e-11	1.4636962681698953e-10
49500000	0.004999632856939716	1.1640810246493e-49	2.3490738471641736e-68	8.67033707640956e-9	1.2353942260268784e-15	7.167643096725625e-7	-7.999377611752685e-23	1.8508876041429763e-22	9.615171501735082e-12	2.5150710609336063e-11	1.4636962681698953e-10
49600000	0.004999632856939716	1.1640810246493e-49	2.3490738471641736e-68	8.67033707640956e-9	1.2353942260268784e-15	7.167643096725625e-7	-7.999376382857471e-23	1.8508876041429763e-22	9.615171501735082e-12	2.5150710609336063e-11	1.4636962681698953e-10
49700000	0.004999632856939716	1.1640810246493e-49	2.3490738471641736e-68	8.67033707640956e-9	1.2353942260268784e-15	7.167643096725625e-7	-7.999375153962259e-23	1.8508876041429763e-22	9.615171501735082e-12	2.5150710609336063e-11	1.4636962681698953e-10
49800000	0.004999632856939716	1.1640810246493e-49	2.3490738471641736e-68	8.67033707640956e-9	1.2353942260268784e-15	7.167643096725625e-7	-7.999373925067045e-23	1.8508876041429763e-22	9.615171501735082e-12	2.5150710609336063e-11	1.4636962681698953e-10
49900000	0.004999632856939716	1.1640810246493e-49	2.3490738471641736e-68	8.67033707640956e-9	1.2353942260268784e-15	7.167643096725625e-7	-7.999372696171832e-23	1.8508876041429763e-22	9.615171501735082e-12	2.5150710609336063e-11	1.4636962681698953e-10
50000000	0.004999632856939716	1.1640810246493e-49	2.3490738471641736e-68	8.67033707640956e-9	1.2353942260268784e-15	7.167643096725625e-7	-7.999371467276619e-23	1.8508876041429763e-22	9.615171501735082e-12	2.5150710609336063e-11	1.4636962681698953e-10
50100000	0.004999632856939716	1.1640810246493e-49	2.3490738471641736e-68	8.67033707640956e-9	1.2353942260268784e-15	7.167643096725625e-7	-7.999370238381405e-23	1.8508876041429763e-22	9.615171501735082e-12	2.5150710609336063e-11	1.4636962681698953e-10
50200000	0.004999632856939716	1.1640810246493e-49	2.3490738471641736e-68	8.67033707640956e-9	1.2353942260268784e-15	7.167643096725625e-7	-7.999369009486192e-23	1.8508876041429763e-22	9.615171501735082e-12	2.5150710609336063e-11	1.4636962681698953e-10
50300000	0.004999632856939716	1.1640810246493e-49	2.3490738471641736e-68	8.67033707640956e-9	1.2353942260268784e-15	7.167643096725625e-7	-7.999367780590979e-23	1.8508876041429763e-22	9.615171501735082e-12	2.5150710609336063e-11	1.4636962681698953e-10
50400000	0.004999632856939716	1.1640810246492997e-49	2.3490738471641736e-68	8.67033707640956e-9	1.2353942260268784e-15	7.167643096725625e-7	-7.999366551695766e-23	1.8508876041429763e-22	9.615171501735082e-12	2.5150710609336063e-11	1.4636962681698953e-10
50500000	0.004999632856939716	1.1640810246492997e-49	2.3490738471641736e-68	8.67033707640956e-9	1.2353942260268784e-15	7.167643096725625e-7	-7.999365322800552e-23	1.8508876041429763e-22	9.615171501735082e-12	2.5150710609336063e-11	1.4636962681698953e-10
50600000	0.004999632856939716	1.1640810246492997e-49	2.3490738471641736e-68	8.67033707640956e-9	1.2353942260268784e-15	7.167643096725625e-7	-7.99936409390534e-23	1.8508876041429763e-22	9.615171501735082e-12	2.5150710609336063e-11	1.4636962681698953e-10
50700000	0.004999632856939716	1.1640810246492997e-49	2.3490738471641736e-68	8.67033707640956e-9	1.2353942260268784e-15	7.167643096725625e-7	-7.999362865010126e-23	1.8508876041429763e-22	9.615171501735082e-12	2.5150710609336063e-11	1.4636962681698953e-10
50800000	0.004999632856939716	1.1640810246492997e-49	2.3490738471641736e-68	8.67033707640956e-9	1.2353942260268784e-15	7.167643096725625e-7	-7.999361636114912e-23	1.8508876041429763e-22	9.615171501735082e-12	2.5150710609336063e-11	1.4636962681698953e-10
50900000	0.004999632856939716	1.1640810246492997e-49	2.3490738471641736e-68	8.67033707640956e-9	1.2353942260268784e-15	7.167643096725625e-7	-7.999360407219699e-23	1.8508876041429763e-22	9.615171501735082e-12	2.5150710609336063e-11	1.4636962681698953e-10
51000000	0.004999632856939716	1.1640810246492997e-49	2.3490738471641736e-68	8.67033707640956e-9	1.2353942260268784e-15	7.167643096725625e-7	-7.999359178324486e-23	1.8508876041429763e-22	9.615171501735082e-12	2.5150710609336063e-11	1.4636962681698953e-10
51100000	0.004999632856939716	1.1640810246492997e-49	2.3490738471641736e-68	8.67033707640956e-9	1.2353942260268784e-15	7.167643096725625e-7	-7.999357949429272e-23	1.8508876041429763e-22	9.615171501735082e-12	2.5150710609336063e-11	1.4636962681698953e-10
51200000	0.004999632856939716	1.1640810246492997e-49	2.3490738471641736e-68	8.67033707640956e-9	1.2353942260268784e-15	7.167643096725625e-7	-7.999356720534059e-23	1.8508876041429763e-22	9.615171501735082e-12	2.5150710609336063e-11	1.4636962681698953e-10
51300000	0.004999632856939716	1.1640810246492997e-49	2.3490738471641736e-68	8.67033707640956e-9	1.2353942260268784e-15	7.167643096725625e-7	-7.999355491638846e-23	1.8508876041429763e-22	9.615171501735082e-12	2.5150710609336063e-11	1.4636962681698953e-10
51400000	0.004999632856939716	1.1640810246492997e-49	2.3490738471641736e-68	8.67033707640956e-9	1.2353942260268784e-15	7.167643096725625e-7	-7.999354262743633e-23	1.8508876041429763e-22	9.615171501735082e-12	2.5150710609336063e-11	1.4636962681698953e-10
51500000	0.004999632856939716	1.1640810246492997e-49	2.3490738471641736e-68	8.67033707640956e-9	1.2353942260268784e-15	7.167643096725625e-7	-7.999353033848419e-23	1.8508876041429763e-22	9.615171501735082e-12	2.5150710609336063e-11	1.4636962681698953e-10
51600000	0.004999632856939716	1.1640810246492997e-49	2.3490738471641736e-68	8.67033707640956e-9	1.2353942260268784e-15	7.167643096725625e-7	-7.999351804953207e-23	1.8508876041429763e-22	9.615171501735082e-12	2.5150710609336063e-11	1.4636962681698953e-10
51700000	0.004999632856939716	1.1640810246492997e-49	2.3490738471641736e-68	8.67033707640956e-9	1.2353942260268784e-15	7.167643096725625e-7	-7.999350576057993e-23	1.8508876041429763e-22	9.615171501735082e-12	2.5150710609336063e-11	1.4636962681698953e-10
51800000	0.004999632856939716	1.1640810246492997e-49	2.3490738471641736e-68	8.67033707640956e-9	1.2353942260268784e-15	7.167643096725625e-7	-7.999349347162779e-23	1.8508876041429763e-22	9.615171501735082e-12	2.5150710609336063e-11	1.4636962681698953e-10
51900000	0.004999632856939716	1.1640810246492997e-49	2.3490738471641736e-68	8.67033707640956e-9	1.2353942260268784e-15	7.167643096725625e-7	-7.999348118267567e-23	1.8508876041429763e-22	9.615171501735082e-12	2.5150710609336063e-11	1.4636962681698953e-10
52000000	0.004999632856939716	1.1640810246492997e-49	2.3490738471641736e-68	8.67033707640956e-9	1.2353942260268784e-15	7.167643096725625e-7	-7.999346889372353e-23	1.8508876041429763e-22	9.615171501735082e-12	2.5150710609336063e-11	1.4636962681698953e-10
52100000	0.004999632856939716	1.1640810246492997e-49	2.3490738471641736e-68	8.67033707640956e-9	1.2353942260268784e-15	7.167643096725625e-7	-7.99934566047714e-23	1.8508876041429763e-22	9.615171501735082e-12	2.5150710609336063e-11	1.4636962681698953e-10
52200000	0.004999632856939716	1.1640810246492997e-49	2.3490738471641736e-68	8.67033707640956e-9	1.2353942260268784e-15	7.167643096725625e-7	-7.999344431581927e-23	1.8508876041429763e-22	9.615171501735082e-12	2.5150710609336063e-11	1.4636962681698953e-10
52300000	0.004999632856939716	1.1640810246492997e-49	2.3490738471641736e-68	8.67033707640956e-9	1.2353942260268784e-15	7.167643096725625e-7	-7.999343202686713e-23	1.8508876041429763e-22	9.615171501735082e-12	2.5150710609336063e-11	1.4636962681698953e-10
52400000	0.004999632856939716	1.1640810246492997e-49	2.3490738471641736e-68	8.67033707640956e-9	1.2353942260268784e-15	7.167643096725625e-7	-7.9993419737915e-23	1.8508876041429763e-22	9.615171501735082e-12	2.5150710609336063e-11	1.4636962681698953e-10
52500000	0.004999632856939716	1.1640810246492997e-49	2.3490738471641736e-68	8.67033707640956e-9	1.2353942260268784e-15	7.167643096725625e-7	-7.999340744896287e-23	1.8508876041429763e-22	9.615171501735082e-12	2.5150710609336063e-11	1.4636962681698953e-10
52600000	0.004999632856939716	1.1640810246492997e-49	2.3490738471641736e-68	8.67033707640956e-9	1.2353942260268784e-15	7.167643096725625e-7	-7.999339516001074e-23	1.8508876041429763e-22	9.615171501735082e-12	2.5150710609336063e-11	1.4636962681698953e-10
52700000	0.004999632856939716	1.1640810246492997e-49	2.3490738471641736e-68	8.67033707640956e-9	1.2353942260268784e-15	7.167643096725625e-7	-7.99933828710586e-23	1.8508876041429763e-22	9.615171501735082e-12	2.5150710609336063e-11	1.4636962681698953e-10
52800000	0.004999632856939716	1.1640810246492997e-49	2.3490738471641736e-68	8.67033707640956e-9	1.2353942260268784e-15	7.167643096725625e-7	-7.999337058210647e-23	1.8508876041429763e-22	9.615171501735082e-12	2.5150710609336063e-11	1.4636962681698953e-10
52900000	0.004999632856939716	1.1640810246492997e-49	2.3490738471641736e-68	8.67033707640956e-9	1.2353942260268784e-15	7.167643096725625e-7	-7.999335829315434e-23	1.8508876041429763e-22	9.615171501735082e-12	2.5150710609336063e-11	1.4636962681698953e-10
53000000	0.004999632856939716	1.1640810246492997e-49	2.3490738471641736e-68	8.67033707640956e-9	1.2353942260268784e-15	7.167643096725625e-7	-7.99933460042022e-23	1.8508876041429763e-22	9.615171501735082e-12	2.5150710609336063e-11	1.4636962681698953e-10
53100000	0.004999632856939716	1.1640810246492997e-49	2.3490738471641736e-68	8.67033707640956e-9	1.2353942260268784e-15	7.167643096725625e-7	-7.999333371525006e-23	1.8508876041429763e-22	9.615171501735082e-12	2.5150710609336063e-11	1.4636962681698953e-10
53200000	0.004999632856939716	1.1640810246492997e-49	2.3490738471641736e-68	8.67033707640956e-9	1.2353942260268784e-15	7.167643096725625e-7	-7.999332142629794e-23	1.8508876041429763e-22	9.615171501735082e-12	2.5150710609336063e-11	1.4636962681698953e-10
53300000	0.004999632856939716	1.1640810246492997e-49	2.3490738471641736e-68	8.67033707640956e-9	1.2353942260268784e-15	7.167643096725625e-7	-7.99933091373458e-23	1.8508876041429763e-22	9.615171501735082e-12	2.5150710609336063e-11	1.4636962681698953e-10
53400000	0.004999632856939716	1.1640810246492997e-49	2.3490738471641736e-68	8.67033707640956e-9	1.2353942260268784e-15	7.167643096725625e-7	-7.999329684839367e-23	1.8508876041429763e-22	9.615171501735082e-12	2.5150710609336063e-11	1.4636962681698953e-10
53500000	0.004999632856939716	1.1640810246492997e-49	2.3490738471641736e-68	8.67033707640956e-9	1.2353942260268784e-15	7.167643096725625e-7	-7.999328455944154e-23	1.8508876041429763e-22	9.615171501735082e-12	2.5150710609336063e-11	1.4636962681698953e-10
53600000	0.004999632856939716	1.1640810246492997e-49	2.3490738471641736e-68	8.67033707640956e-9	1.2353942260268784e-15	7.167643096725625e-7	-7.99932722704894e-23	1.8508876041429763e-22	9.615171501735082e-12	2.5150710609336063e-11	1.4636962681698953e-10
53700000	0.004999632856939716	1.1640810246492997e-49	2.3490738471641736e-68	8.67033707640956e-9	1.2353942260268784e-15	7.167643096725625e-7	-7.999325998153727e-23	1.8508876041429763e-22	9.615171501735082e-12	2.5150710609336063e-11	1.4636962681698953e-10
53800000	0.004999632856939716	1.1640810246492997e-49	2.3490738471641736e-68	8.67033707640956e-9	1.2353942260268784e-15	7.167643096725624e-7	-7.999324769258514e-23	1.8508876041429763e-22	9.615171501735082e-12	2.5150710609336063e-11	1.4636962681698953e-10
53900000	0.004999632856939716	1.1640810246492997e-49	2.3490738471641736e-68	8.67033707640956e-9	1.2353942260268784e-15	7.167643096725624e-7	-7.999323540363301e-23	1.8508876041429763e-22	9.615171501735082e-12	2.5150710609336063e-11	1.463696268169895e-10
54000000	0.004999632856939716	1.1640810246492997e-49	2.3490738471641736e-68	8.67033707640956e-9	1.2353942260268784e-15	7.167643096725624e-7	-7.999322311468087e-23	1.8508876041429763e-22	9.615171501735082e-12	2.5150710609336063e-11	1.463696268169895e-10
54100000	0.004999632856939716	1.1640810246492997e-49	2.3490738471641736e-68	8.67033707640956e-9	1.2353942260268784e-15	7.167643096725624e-7	-7.999321082572875e-23	1.8508876041429763e-22	9.615171501735082e-12	2.5150710609336063e-11	1.463696268169895e-10
54200000	0.004999632856939716	1.1640810246492997e-49	2.3490738471641736e-68	8.67033707640956e-9	1.2353942260268784e-15	7.167643096725624e-7	-7.999319853677661e-23	1.8508876041429763e-22	9.615171501735082e-12	2.5150710609336063e-11	1.463696268169895e-10
54300000	0.004999632856939716	1.1640810246492997e-49	2.3490738471641736e-68	8.67033707640956e-9	1.2353942260268784e-15	7.167643096725624e-7	-7.999318624782447e-23	1.8508876041429763e-22	9.615171501735082e-12	2.5150710609336063e-11	1.463696268169895e-10
54400000	0.004999632856939716	1.1640810246492997e-49	2.3490738471641736e-68	8.67033707640956e-9	1.2353942260268784e-15	7.167643096725624e-7	-7.999317395887235e-23	1.8508876041429763e-22	9.615171501735082e-12	2.5150710609336063e-11	1.463696268169895e-10
54500000	0.004999632856939716	1.1640810246492997e-49	2.3490738471641736e-68	8.67033707640956e-9	1.2353942260268784e-15	7.167643096725624e-7	-7.999316166992021e-23	1.8508876041429763e-22	9.615171501735082e-12	2.5150710609336063e-11	1.463696268169895e-10
54600000	0.004999632856939716	1.1640810246492997e-49	2.3490738471641736e-68	8.67033707640956e-9	1.2353942260268784e-15	7.167643096725624e-7	-7.999314938096807e-23	1.8508876041429763e-22	9.615171501735082e-12	2.5150710609336063e-11	1.463696268169895e-10
54700000	0.004999632856939716	1.1640810246492997e-49	2.3490738471641736e-68	8.67033707640956e-9	1.2353942260268782e-15	7.167643096725624e-7	-7.999313709201595e-23	1.8508876041429763e-22	9.615171501735082e-12	2.5150710609336063e-11	1.463696268169895e-10
54800000	0.004999632856939716	1.1640810246492997e-49	2.3490738471641736e-68	8.67033707640956e-9	1.2353942260268782e-15	7.167643096725624e-7	-7.999312480306381e-23	1.8508876041429763e-22	9.615171501735082e-12	2.5150710609336063e-11	1.463696268169895e-10
54900000	0.004999632856939716	1.1640810246492997e-49	2.3490738471641736e-68	8.67033707640956e-9	1.2353942260268782e-15	7.167643096725624e-7	-7.999311251411168e-23	1.8508876041429763e-22	9.615171501735082e-12	2.5150710609336063e-11	1.463696268169895e-10
55000000	0.004999632856939716	1.1640810246492997e-49	2.3490738471641736e-68	8.67033707640956e-9	1.2353942260268782e-15	7.167643096725624e-7	-7.999310022515955e-23	1.8508876041429763e-22	9.615171501735082e-12	2.5150710609336063e-11	1.463696268169895e-10
55100000	0.004999632856939716	1.1640810246492997e-49	2.3490738471641736e-68	8.67033707640956e-9	1.2353942260268782e-15	7.167643096725624e-7	-7.999308793620742e-23	1.850887604142976e-22	9.615171501735082e-12	2.5150710609336063e-11	1.463696268169895e-10
55200000	0.004999632856939716	1.1640810246492997e-49	2.3490738471641736e-68	8.67033707640956e-9	1.2353942260268782e-15	7.167643096725624e-7	-7.999307564725528e-23	1.850887604142976e-22	9.615171501735082e-12	2.5150710609336063e-11	1.463696268169895e-10
55300000	0.004999632856939716	1.1640810246492997e-49	2.3490738471641736e-68	8.67033707640956e-9	1.2353942260268782e-15	7.167643096725624e-7	-7.999306335830314e-23	1.850887604142976e-22	9.615171501735082e-12	2.5150710609336063e-11	1.463696268169895e-10
55400000	0.004999632856939716	1.1640810246493e-49	2.3490738471641736e-68	8.67033707640956e-9	1.2353942260268782e-15	7.167643096725624e-7	-7.999305106935102e-23	1.850887604142976e-22	9.615171501735082e-12	2.5150710609336063e-11	1.463696268169895e-10
55500000	0.004999632856939716	1.1640810246493e-49	2.3490738471641736e-68	8.67033707640956e-9	1.2353942260268782e-15	7.167643096725624e-7	-7.999303878039888e-23	1.850887604142976e-22	9.615171501735082e-12	2.5150710609336063e-11	1.463696268169895e-10
55600000	0.004999632856939716	1.1640810246493e-49	2.3490738471641736e-68	8.67033707640956e-9	1.2353942260268782e-15	7.167643096725624e-7	-7.999302649144674e-23	1.850887604142976e-22	9.615171501735082e-12	2.5150710609336063e-11	1.463696268169895e-10
55700000	0.004999632856939717	1.1640810246493e-49	2.3490738471641736e-68	8.67033707640956e-9	1.2353942260268782e-15	7.167643096725624e-7	-7.999301420249462e-23	1.850887604142976e-22	9.615171501735082e-12	2.5150710609336063e-11	1.463696268169895e-10
55800000	0.004999632856939717	1.1640810246493e-49	2.3490738471641736e-68	8.67033707640956e-9	1.2353942260268782e-15	7.167643096725624e-7	-7.999300191354248e-23	1.850887604142976e-22	9.615171501735082e-12	2.5150710609336063e-11	1.463696268169895e-10
55900000	0.004999632856939717	1.1640810246493e-49	2.3490738471641736e-68	8.67033707640956e-9	1.2353942260268782e-15	7.167643096725624e-7	-7.999298962459035e-23	1.850887604142976e-22	9.615171501735082e-12	2.5150710609336063e-11	1.463696268169895e-10
56000000	0.004999632856939717	1.1640810246493e-49	2.3490738471641736e-68	8.67033707640956e-9	1.2353942260268782e-15	7.167643096725624e-7	-7.999297733563822e-23	1.850887604142976e-22	9.615171501735082e-12	2.5150710609336063e-11	1.463696268169895e-10
56100000	0.004999632856939717	1.1640810246493e-49	2.3490738471641736e-68	8.67033707640956e-9	1.2353942260268782e-15	7.167643096725624e-7	-7.999296504668609e-23	1.850887604142976e-22	9.615171501735082e-12	2.5150710609336063e-11	1.463696268169895e-10
56200000	0.004999632856939717	1.1640810246493e-49	2.3490738471641736e-68	8.67033707640956e-9	1.2353942260268782e-15	7.167643096725624e-7	-7.999295275773395e-23	1.850887604142976e-22	9.615171501735082e-12	2.5150710609336063e-11	1.463696268169895e-10
56300000	0.004999632856939717	1.1640810246493e-49	2.3490738471641736e-68	8.67033707640956e-9	1.2353942260268782e-15	7.167643096725624e-7	-7.999294046878182e-23	1.850887604142976e-22	9.615171501735082e-12	2.5150710609336063e-11	1.463696268169895e-10
56400000	0.004999632856939717	1.1640810246493e-49	2.3490738471641736e-68	8.67033707640956e-9	1.2353942260268782e-15	7.167643096725624e-7	-7.999292817982969e-23	1.850887604142976e-22	9.615171501735082e-12	2.5150710609336063e-11	1.463696268169895e-10
56500000	0.004999632856939717	1.1640810246493e-49	2.3490738471641736e-68	8.67033707640956e-9	1.2353942260268782e-15	7.167643096725624e-7	-7.999291589087755e-23	1.850887604142976e-22	9.615171501735082e-12	2.5150710609336063e-11	1.463696268169895e-10
56600000	0.004999632856939717	1.1640810246493e-49	2.3490738471641736e-68	8.67033707640956e-9	1.2353942260268782e-15	7.167643096725624e-7	-7.999290360192543e-23	1.850887604142976e-22	9.615171501735082e-12	2.5150710609336063e-11	1.463696268169895e-10
56700000	0.004999632856939717	1.1640810246493e-49	2.3490738471641736e-68	8.67033707640956e-9	1.2353942260268782e-15	7.167643096725624e-7	-7.999289131297329e-23	1.850887604142976e-22	9.615171501735082e-12	2.5150710609336063e-11	1.463696268169895e-10
56800000	0.004999632856939717	1.1640810246493e-49	2.3490738471641736e-68	8.67033707640956e-9	1.2353942260268782e-15	7.167643096725624e-7	-7.999287902402115e-23	1.850887604142976e-22	9.615171501735082e-12	2.5150710609336063e-11	1.463696268169895e-10
56900000	0.004999632856939717	1.1640810246493e-49	2.3490738471641736e-68	8.67033707640956e-9	1.2353942260268782e-15	7.167643096725624e-7	-7.999286673506903e-23	1.850887604142976e-22	9.615171501735082e-12	2.5150710609336063e-11	1.463696268169895e-10
57000000	0.004999632856939717	1.1640810246493e-49	2.3490738471641736e-68	8.67033707640956e-9	1.2353942260268782e-15	7.167643096725624e-7	-7.999285444611689e-23	1.850887604142976e-22	9.615171501735082e-12	2.5150710609336063e-11	1.463696268169895e-10
57100000	0.004999632856939717	1.1640810246493e-49	2.3490738471641736e-68	8.67033707640956e-9	1.2353942260268782e-15	7.167643096725624e-7	-7.999284215716476e-23	1.850887604142976e-22	9.615171501735082e-12	2.5150710609336063e-11	1.463696268169895e-10
57200000	0.004999632856939717	1.1640810246493e-49	2.3490738471641736e-68	8.67033707640956e-9	1.2353942260268782e-15	7.167643096725624e-7	-7.999282986821263e-23	1.850887604142976e-22	9.615171501735082e-12	2.5150710609336063e-11	1.463696268169895e-10
57300000	0.004999632856939717	1.1640810246493e-49	2.3490738471641736e-68	8.67033707640956e-9	1.2353942260268782e-15	7.167643096725624e-7	-7.99928175792605e-23	1.850887604142976e-22	9.615171501735082e-12	2.5150710609336063e-11	1.463696268169895e-10
57400000	0.004999632856939717	1.1640810246493e-49	2.3490738471641736e-68	8.67033707640956e-9	1.2353942260268782e-15	7.167643096725624e-7	-7.999280529030836e-23	1.850887604142976e-22	9.615171501735082e-12	2.5150710609336063e-11	1.463696268169895e-10
57500000	0.004999632856939717	1.1640810246493e-49	2.3490738471641736e-68	8.67033707640956e-9	1.2353942260268782e-15	7.167643096725624e-7	-7.999279300135623e-23	1.850887604142976e-22	9.615171501735082e-12	2.5150710609336063e-11	1.463696268169895e-10
57600000	0.004999632856939717	1.1640810246493e-49	2.3490738471641736e-68	8.67033707640956e-9	1.2353942260268782e-15	7.167643096725624e-7	-7.99927807124041e-23	1.850887604142976e-22	9.615171501735082e-12	2.5150710609336063e-11	1.463696268169895e-10
57700000	0.004999632856939717	1.1640810246493e-49	2.3490738471641736e-68	8.67033707640956e-9	1.2353942260268782e-15	7.167643096725624e-7	-7.999276842345196e-23	1.850887604142976e-22	9.615171501735082e-12	2.5150710609336063e-11	1.463696268169895e-10
57800000	0.004999632856939717	1.1640810246493e-49	2.3490738471641736e-68	8.67033707640956e-9	1.2353942260268782e-15	7.167643096725624e-7	-7.999275613449982e-23	1.850887604142976e-22	9.615171501735082e-12	2.5150710609336063e-11	1.463696268169895e-10
57900000	0.004999632856939717	1.1640810246493e-49	2.3490738471641736e-68	8.67033707640956e-9	1.2353942260268782e-15	7.167643096725624e-7	-7.99927438455477e-23	1.850887604142976e-22	9.615171501735082e-12	2.5150710609336063e-11	1.463696268169895e-10
58000000	0.004999632856939717	1.1640810246493e-49	2.3490738471641736e-68	8.67033707640956e-9	1.2353942260268782e-15	7.167643096725624e-7	-7.999273155659556e-23	1.850887604142976e-22	9.615171501735082e-12	2.5150710609336063e-11	1.463696268169895e-10
58100000	0.004999632856939717	1.1640810246493e-49	2.3490738471641736e-68	8.67033707640956e-9	1.2353942260268782e-15	7.167643096725624e-7	-7.999271926764343e-23	1.850887604142976e-22	9.615171501735082e-12	2.5150710609336063e-11	1.463696268169895e-10
58200000	0.004999632856939717	1.1640810246493e-49	2.3490738471641736e-68	8.67033707640956e-9	1.2353942260268782e-15	7.167643096725624e-7	-7.99927069786913e-23	1.850887604142976e-22	9.615171501735082e-12	2.5150710609336063e-11	1.463696268169895e-10
58300000	0.004999632856939717	1.1640810246493e-49	2.3490738471641736e-68	8.67033707640956e-9	1.2353942260268782e-15	7.167643096725624e-7	-7.999269468973916e-23	1.850887604142976e-22	9.615171501735082e-12	2.5150710609336063e-11	1.463696268169895e-10
58400000	0.004999632856939717	1.1640810246493e-49	2.3490738471641736e-68	8.67033707640956e-9	1.2353942260268782e-15	7.167643096725624e-7	-7.999268240078703e-23	1.850887604142976e-22	9.615171501735082e-12	2.5150710609336063e-11	1.463696268169895e-10
58500000	0.004999632856939717	1.1640810246493e-49	2.3490738471641736e-68	8.67033707640956e-9	1.2353942260268782e-15	7.167643096725624e-7	-7.99926701118349e-23	1.850887604142976e-22	9.615171501735082e-12	2.5150710609336063e-11	1.463696268169895e-10
58600000	0.004999632856939717	1.1640810246493e-49	2.3490738471641736e-68	8.67033707640956e-9	1.2353942260268782e-15	7.167643096725624e-7	-7.999265782288277e-23	1.850887604142976e-22	9.615171501735082e-12	2.5150710609336063e-11	1.463696268169895e-10
58700000	0.004999632856939717	1.1640810246493e-49	2.3490738471641736e-68	8.67033707640956e-9	1.2353942260268782e-15	7.167643096725624e-7	-7.999264553393063e-23	1.850887604142976e-22	9.615171501735082e-12	2.5150710609336063e-11	1.463696268169895e-10
58800000	0.004999632856939717	1.1640810246493e-49	2.3490738471641736e-68	8.67033707640956e-9	1.2353942260268782e-15	7.167643096725624e-7	-7.99926332449785e-23	1.850887604142976e-22	9.615171501735082e-12	2.5150710609336063e-11	1.463696268169895e-10
58900000	0.004999632856939717	1.1640810246493e-49	2.3490738471641736e-68	8.67033707640956e-9	1.2353942260268782e-15	7.167643096725624e-7	-7.999262095602637e-23	1.850887604142976e-22	9.615171501735082e-12	2.5150710609336063e-11	1.463696268169895e-10
59000000	0.004999632856939717	1.1640810246493e-49	2.3490738471641736e-68	8.67033707640956e-9	1.2353942260268782e-15	7.167643096725624e-7	-7.999260866707423e-23	1.850887604142976e-22	9.615171501735082e-12	2.5150710609336063e-11	1.463696268169895e-10
59100000	0.004999632856939717	1.1640810246493e-49	2.3490738471641736e-68	8.67033707640956e-9	1.2353942260268782e-15	7.167643096725624e-7	-7.999259637812211e-23	1.850887604142976e-22	9.615171501735082e-12	2.5150710609336063e-11	1.463696268169895e-10
59200000	0.004999632856939717	1.1640810246493e-49	2.3490738471641736e-68	8.67033707640956e-9	1.2353942260268782e-15	7.167643096725624e-7	-7.999258408916997e-23	1.850887604142976e-22	9.615171501735082e-12	2.5150710609336063e-11	1.463696268169895e-10
59300000	0.004999632856939717	1.1640810246493e-49	2.3490738471641736e-68	8.67033707640956e-9	1.2353942260268782e-15	7.167643096725624e-7	-7.999257180021783e-23	1.850887604142976e-22	9.615171501735082e-12	2.5150710609336063e-11	1.463696268169895e-10
59400000	0.004999632856939717	1.1640810246493e-49	2.3490738471641736e-68	8.67033707640956e-9	1.2353942260268782e-15	7.167643096725624e-7	-7.999255951126571e-23	1.850887604142976e-22	9.615171501735082e-12	2.5150710609336063e-11	1.463696268169895e-10
59500000	0.004999632856939717	1.1640810246493e-49	2.3490738471641736e-68	8.67033707640956e-9	1.2353942260268782e-15	7.167643096725624e-7	-7.999254722231357e-23	1.850887604142976e-22	9.615171501735082e-12	2.5150710609336063e-11	1.463696268169895e-10
59600000	0.004999632856939717	1.1640810246493e-49	2.3490738471641736e-68	8.67033707640956e-9	1.2353942260268782e-15	7.167643096725624e-7	-7.999253493336144e-23	1.850887604142976e-22	9.615171501735082e-12	2.5150710609336063e-11	1.463696268169895e-10
59700000	0.004999632856939717	1.1640810246493e-49	2.3490738471641736e-68	8.67033707640956e-9	1.2353942260268782e-15	7.167643096725624e-7	-7.999252264440931e-23	1.850887604142976e-22	9.615171501735082e-12	2.5150710609336063e-11	1.463696268169895e-10
59800000	0.004999632856939717	1.1640810246493e-49	2.3490738471641736e-68	8.67033707640956e-9	1.2353942260268782e-15	7.167643096725624e-7	-7.999251035545717e-23	1.850887604142976e-22	9.615171501735082e-12	2.5150710609336063e-11	1.463696268169895e-10
59900000	0.004999632856939717	1.1640810246493e-49	2.3490738471641736e-68	8.67033707640956e-9	1.2353942260268782e-15	7.167643096725624e-7	-7.999249806650504e-23	1.850887604142976e-22	9.615171501735082e-12	2.5150710609336063e-11	1.463696268169895e-10
60000000	0.004999632856939717	1.1640810246493e-49	2.3490738471641736e-68	8.67033707640956e-9	1.2353942260268782e-15	7.167643096725624e-7	-7.999248577755291e-23	1.850887604142976e-22	9.615171501735082e-12	2.5150710609336063e-11	1.463696268169895e-10
60100000	0.004999632856939717	1.1640810246493e-49	2.3490738471641736e-68	8.67033707640956e-9	1.2353942260268782e-15	7.167643096725624e-7	-7.999247348860078e-23	1.850887604142976e-22	9.615171501735082e-12	2.5150710609336063e-11	1.463696268169895e-10
60200000	0.004999632856939717	1.1640810246493e-49	2.3490738471641736e-68	8.67033707640956e-9	1.2353942260268782e-15	7.167643096725624e-7	-7.999246119964864e-23	1.850887604142976e-22	9.615171501735082e-12	2.5150710609336063e-11	1.463696268169895e-10
60300000	0.004999632856939717	1.1640810246493e-49	2.3490738471641736e-68	8.67033707640956e-9	1.2353942260268782e-15	7.167643096725624e-7	-7.999244891069652e-23	1.850887604142976e-22	9.615171501735082e-12	2.5150710609336063e-11	1.463696268169895e-10
60400000	0.004999632856939717	1.1640810246493e-49	2.3490738471641736e-68	8.67033707640956e-9	1.2353942260268782e-15	7.167643096725624e-7	-7.999243662174438e-23	1.850887604142976e-22	9.615171501735082e-12	2.5150710609336063e-11	1.463696268169895e-10
60500000	0.004999632856939717	1.1640810246493e-49	2.3490738471641736e-68	8.67033707640956e-9	1.2353942260268782e-15	7.167643096725624e-7	-7.999242433279224e-23	1.850887604142976e-22	9.615171501735082e-12	2.5150710609336063e-11	1.463696268169895e-10
60600000	0.004999632856939717	1.1640810246493e-49	2.3490738471641736e-68	8.67033707640956e-9	1.2353942260268782e-15	7.167643096725624e-7	-7.999241204384012e-23	1.850887604142976e-22	9.615171501735082e-12	2.5150710609336063e-11	1.463696268169895e-10
60700000	0.004999632856939717	1.1640810246493e-49	2.3490738471641736e-68	8.67033707640956e-9	1.2353942260268782e-15	7.167643096725624e-7	-7.999239975488798e-23	1.850887604142976e-22	9.615171501735082e-12	2.5150710609336063e-11	1.463696268169895e-10
60800000	0.004999632856939717	1.1640810246493e-49	2.3490738471641736e-68	8.67033707640956e-9	1.2353942260268782e-15	7.167643096725624e-7	-7.999238746593584e-23	1.850887604142976e-22	9.615171501735082e-12	2.5150710609336063e-11	1.463696268169895e-10
60900000	0.004999632856939717	1.1640810246493e-49	2.3490738471641736e-68	8.67033707640956e-9	1.2353942260268782e-15	7.167643096725624e-7	-7.999237517698371e-23	1.850887604142976e-22	9.615171501735082e-12	2.5150710609336063e-11	1.463696268169895e-10
61000000	0.004999632856939717	1.1640810246493e-49	2.3490738471641736e-68	8.67033707640956e-9	1.2353942260268782e-15	7.167643096725624e-7	-7.999236288803158e-23	1.850887604142976e-22	9.615171501735082e-12	2.5150710609336063e-11	1.463696268169895e-10
61100000	0.004999632856939717	1.1640810246493e-49	2.3490738471641736e-68	8.67033707640956e-9	1.2353942260268782e-15	7.167643096725624e-7	-7.999235059907945e-23	1.850887604142976e-22	9.615171501735082e-12	2.5150710609336063e-11	1.463696268169895e-10
61200000	0.004999632856939717	1.1640810246493e-49	2.3490738471641736e-68	8.67033707640956e-9	1.2353942260268782e-15	7.167643096725624e-7	-7.999233831012731e-23	1.850887604142976e-22	9.615171501735082e-12	2.5150710609336063e-11	1.463696268169895e-10
61300000	0.004999632856939717	1.1640810246493e-49	2.3490738471641736e-68	8.67033707640956e-9	1.2353942260268782e-15	7.167643096725624e-7	-7.999232602117519e-23	1.850887604142976e-22	9.615171501735082e-12	2.5150710609336063e-11	1.463696268169895e-10
61400000	0.004999632856939717	1.1640810246493e-49	2.3490738471641736e-68	8.67033707640956e-9	1.2353942260268782e-15	7.167643096725624e-7	-7.999231373222305e-23	1.850887604142976e-22	9.615171501735082e-12	2.5150710609336063e-11	1.463696268169895e-10
61500000	0.004999632856939717	1.1640810246493e-49	2.3490738471641736e-68	8.67033707640956e-9	1.2353942260268782e-15	7.167643096725624e-7	-7.999230144327091e-23	1.850887604142976e-22	9.615171501735082e-12	2.5150710609336063e-11	1.463696268169895e-10
61600000	0.004999632856939717	1.1640810246493e-49	2.3490738471641736e-68	8.67033707640956e-9	1.2353942260268782e-15	7.167643096725624e-7	-7.999228915431879e-23	1.850887604142976e-22	9.615171501735082e-12	2.5150710609336063e-11	1.463696268169895e-10
61700000	0.004999632856939717	1.1640810246493e-49	2.3490738471641736e-68	8.67033707640956e-9	1.2353942260268782e-15	7.167643096725624e-7	-7.999227686536665e-23	1.850887604142976e-22	9.615171501735082e-12	2.5150710609336063e-11	1.463696268169895e-10
61800000	0.004999632856939717	1.1640810246493e-49	2.3490738471641736e-68	8.67033707640956e-9	1.2353942260268782e-15	7.167643096725624e-7	-7.999226457641451e-23	1.850887604142976e-22	9.615171501735082e-12	2.5150710609336063e-11	1.463696268169895e-10
61900000	0.004999632856939717	1.1640810246493e-49	2.3490738471641736e-68	8.67033707640956e-9	1.2353942260268782e-15	7.167643096725624e-7	-7.999225228746239e-23	1.850887604142976e-22	9.615171501735082e-12	2.5150710609336063e-11	1.463696268169895e-10
62000000	0.004999632856939717	1.1640810246493e-49	2.3490738471641736e-68	8.67033707640956e-9	1.2353942260268782e-15	7.167643096725624e-7	-7.999223999851025e-23	1.850887604142976e-22	9.615171501735082e-12	2.5150710609336063e-11	1.463696268169895e-10
62100000	0.004999632856939717	1.1640810246493e-49	2.3490738471641736e-68	8.67033707640956e-9	1.2353942260268782e-15	7.167643096725624e-7	-7.999222770955812e-23	1.850887604142976e-22	9.615171501735082e-12	2.5150710609336063e-11	1.463696268169895e-10
62200000	0.004999632856939717	1.1640810246493e-49	2.3490738471641736e-68	8.67033707640956e-9	1.2353942260268782e-15	7.167643096725624e-7	-7.999221542060599e-23	1.850887604142976e-22	9.615171501735082e-12	2.5150710609336063e-11	1.463696268169895e-10
62300000	0.004999632856939717	1.1640810246493e-49	2.3490738471641736e-68	8.67033707640956e-9	1.2353942260268782e-15	7.167643096725624e-7	-7.999220313165386e-23	1.850887604142976e-22	9.615171501735082e-12	2.5150710609336063e-11	1.463696268169895e-10
62400000	0.004999632856939717	1.1640810246493e-49	2.3490738471641736e-68	8.67033707640956e-9	1.2353942260268782e-15	7.167643096725624e-7	-7.999219084270172e-23	1.850887604142976e-22	9.615171501735082e-12	2.5150710609336063e-11	1.463696268169895e-10
62500000	0.004999632856939717	1.1640810246493e-49	2.3490738471641736e-68	8.67033707640956e-9	1.2353942260268782e-15	7.167643096725624e-7	-7.999217855374959e-23	1.850887604142976e-22	9.615171501735082e-12	2.5150710609336063e-11	1.463696268169895e-10
62600000	0.004999632856939717	1.1640810246493e-49	2.3490738471641736e-68	8.67033707640956e-9	1.2353942260268782e-15	7.167643096725624e-7	-7.999216626479746e-23	1.850887604142976e-22	9.615171501735082e-12	2.5150710609336063e-11	1.463696268169895e-10
62700000	0.004999632856939717	1.1640810246493e-49	2.3490738471641736e-68	8.67033707640956e-9	1.2353942260268782e-15	7.167643096725624e-7	-7.999215397584532e-23	1.850887604142976e-22	9.615171501735082e-12	2.5150710609336063e-11	1.463696268169895e-10
62800000	0.004999632856939717	1.1640810246493e-49	2.3490738471641736e-68	8.67033707640956e-9	1.2353942260268782e-15	7.167643096725624e-7	-7.99921416868932e-23	1.850887604142976e-22	9.615171501735082e-12	2.5150710609336063e-11	1.463696268169895e-10
62900000	0.004999632856939717	1.1640810246493e-49	2.3490738471641736e-68	8.67033707640956e-9	1.2353942260268782e-15	7.167643096725624e-7	-7.999212939794106e-23	1.850887604142976e-22	9.615171501735082e-12	2.5150710609336063e-11	1.463696268169895e-10
63000000	0.004999632856939717	1.1640810246493e-49	2.3490738471641736e-68	8.67033707640956e-9	1.2353942260268782e-15	7.167643096725624e-7	-7.999211710898892e-23	1.850887604142976e-22	9.615171501735082e-12	2.5150710609336063e-11	1.463696268169895e-10
63100000	0.004999632856939717	1.1640810246493e-49	2.3490738471641736e-68	8.67033707640956e-9	1.2353942260268782e-15	7.167643096725624e-7	-7.999210482003679e-23	1.850887604142976e-22	9.615171501735082e-12	2.5150710609336063e-11	1.463696268169895e-10
63200000	0.004999632856939717	1.1640810246493e-49	2.3490738471641736e-68	8.67033707640956e-9	1.2353942260268782e-15	7.167643096725624e-7	-7.999209253108466e-23	1.850887604142976e-22	9.615171501735082e-12	2.5150710609336063e-11	1.463696268169895e-10
63300000	0.004999632856939717	1.1640810246493e-49	2.3490738471641736e-68	8.67033707640956e-9	1.2353942260268782e-15	7.167643096725624e-7	-7.999208024213253e-23	1.850887604142976e-22	9.615171501735082e-12	2.5150710609336063e-11	1.463696268169895e-10
63400000	0.004999632856939717	1.1640810246493e-49	2.3490738471641736e-68	8.67033707640956e-9	1.2353942260268782e-15	7.167643096725624e-7	-7.999206795318039e-23	1.850887604142976e-22	9.615171501735082e-12	2.5150710609336063e-11	1.463696268169895e-10
63500000	0.004999632856939717	1.1640810246493e-49	2.3490738471641736e-68	8.67033707640956e-9	1.2353942260268782e-15	7.167643096725624e-7	-7.999205566422826e-23	1.850887604142976e-22	9.615171501735082e-12	2.5150710609336063e-11	1.463696268169895e-10
63600000	0.004999632856939717	1.1640810246493e-49	2.3490738471641736e-68	8.67033707640956e-9	1.2353942260268782e-15	7.167643096725624e-7	-7.999204337527613e-23	1.850887604142976e-22	9.615171501735082e-12	2.5150710609336063e-11	1.463696268169895e-10
63700000	0.004999632856939717	1.1640810246493e-49	2.3490738471641736e-68	8.67033707640956e-9	1.2353942260268782e-15	7.167643096725624e-7	-7.999203108632399e-23	1.850887604142976e-22	9.615171501735082e-12	2.5150710609336063e-11	1.463696268169895e-10
63800000	0.004999632856939717	1.1640810246493e-49	2.3490738471641736e-68	8.67033707640956e-9	1.2353942260268782e-15	7.167643096725624e-7	-7.999201879737187e-23	1.850887604142976e-22	9.615171501735082e-12	2.5150710609336063e-11	1.463696268169895e-10
63900000	0.004999632856939717	1.1640810246493e-49	2.3490738471641736e-68	8.67033707640956e-9	1.2353942260268782e-15	7.167643096725624e-7	-7.999200650841973e-23	1.850887604142976e-22	9.615171501735082e-12	2.5150710609336063e-11	1.463696268169895e-10
64000000	0.004999632856939717	1.1640810246493e-49	2.3490738471641736e-68	8.67033707640956e-9	1.2353942260268782e-15	7.167643096725624e-7	-7.999199421946759e-23	1.850887604142976e-22	9.615171501735082e-12	2.5150710609336063e-11	1.463696268169895e-10
64100000	0.004999632856939717	1.1640810246493e-49	2.3490738471641736e-68	8.67033707640956e-9	1.2353942260268782e-15	7.167643096725624e-7	-7.999198193051547e-23	1.850887604142976e-22	9.615171501735082e-12	2.5150710609336063e-11	1.463696268169895e-10
64200000	0.004999632856939717	1.1640810246493e-49	2.3490738471641736e-68	8.67033707640956e-9	1.2353942260268782e-15	7.167643096725624e-7	-7.999196964156333e-23	1.850887604142976e-22	9.615171501735082e-12	2.5150710609336063e-11	1.463696268169895e-10
64300000	0.004999632856939717	1.1640810246493e-49	2.3490738471641736e-68	8.67033707640956e-9	1.2353942260268782e-15	7.167643096725624e-7	-7.99919573526112e-23	1.850887604142976e-22	9.615171501735082e-12	2.5150710609336063e-11	1.463696268169895e-10
64400000	0.004999632856939717	1.1640810246493e-49	2.3490738471641736e-68	8.67033707640956e-9	1.2353942260268782e-15	7.167643096725624e-7	-7.999194506365907e-23	1.850887604142976e-22	9.615171501735082e-12	2.5150710609336063e-11	1.463696268169895e-10
64500000	0.004999632856939717	1.1640810246493e-49	2.3490738471641736e-68	8.67033707640956e-9	1.2353942260268782e-15	7.167643096725624e-7	-7.999193277470693e-23	1.850887604142976e-22	9.615171501735082e-12	2.5150710609336063e-11	1.463696268169895e-10
64600000	0.004999632856939717	1.1640810246493e-49	2.3490738471641736e-68	8.67033707640956e-9	1.2353942260268782e-15	7.167643096725624e-7	-7.99919204857548e-23	1.850887604142976e-22	9.615171501735082e-12	2.5150710609336063e-11	1.463696268169895e-10
64700000	0.004999632856939717	1.1640810246493e-49	2.3490738471641736e-68	8.67033707640956e-9	1.2353942260268782e-15	7.167643096725624e-7	-7.999190819680267e-23	1.850887604142976e-22	9.615171501735082e-12	2.5150710609336063e-11	1.463696268169895e-10
64800000	0.004999632856939717	1.1640810246493e-49	2.3490738471641736e-68	8.67033707640956e-9	1.2353942260268782e-15	7.167643096725624e-7	-7.999189590785054e-23	1.850887604142976e-22	9.615171501735082e-12	2.5150710609336063e-11	1.463696268169895e-10
64900000	0.004999632856939717	1.1640810246493e-49	2.3490738471641736e-68	8.67033707640956e-9	1.2353942260268782e-15	7.167643096725624e-7	-7.99918836188984e-23	1.850887604142976e-22	9.615171501735082e-12	2.5150710609336063e-11	1.463696268169895e-10
65000000	0.004999632856939717	1.1640810246493e-49	2.3490738471641736e-68	8.67033707640956e-9	1.2353942260268782e-15	7.167643096725624e-7	-7.999187132994627e-23	1.850887604142976e-22	9.615171501735082e-12	2.5150710609336063e-11	1.463696268169895e-10
65100000	0.004999632856939717	1.1640810246493e-49	2.3490738471641732e-68	8.67033707640956e-9	1.2353942260268782e-15	7.167643096725624e-7	-7.999185904099414e-23	1.850887604142976e-22	9.615171501735082e-12	2.5150710609336063e-11	1.463696268169895e-10
65200000	0.004999632856939717	1.1640810246493e-49	2.3490738471641732e-68	8.67033707640956e-9	1.2353942260268782e-15	7.167643096725624e-7	-7.9991846752042e-23	1.850887604142976e-22	9.615171501735082e-12	2.5150710609336063e-11	1.463696268169895e-10
65300000	0.004999632856939717	1.1640810246493001e-49	2.3490738471641732e-68	8.67033707640956e-9	1.2353942260268782e-15	7.167643096725624e-7	-7.999183446308986e-23	1.850887604142976e-22	9.615171501735082e-12	2.5150710609336063e-11	1.463696268169895e-10
65400000	0.004999632856939717	1.1640810246493001e-49	2.3490738471641732e-68	8.67033707640956e-9	1.2353942260268782e-15	7.167643096725624e-7	-7.999182217413774e-23	1.850887604142976e-22	9.615171501735082e-12	2.5150710609336063e-11	1.463696268169895e-10
65500000	0.004999632856939717	1.1640810246493001e-49	2.3490738471641732e-68	8.67033707640956e-9	1.2353942260268782e-15	7.167643096725624e-7	-7.99918098851856e-23	1.850887604142976e-22	9.615171501735082e-12	2.5150710609336063e-11	1.463696268169895e-10
65600000	0.004999632856939716	1.1640810246493001e-49	2.3490738471641732e-68	8.67033707640956e-9	1.2353942260268782e-15	7.167643096725624e-7	-7.999179759623347e-23	1.850887604142976e-22	9.615171501735082e-12	2.5150710609336063e-11	1.463696268169895e-10
65700000	0.004999632856939716	1.1640810246493001e-49	2.3490738471641732e-68	8.67033707640956e-9	1.2353942260268782e-15	7.167643096725624e-7	-7.999178530728134e-23	1.850887604142976e-22	9.615171501735082e-12	2.5150710609336063e-11	1.463696268169895e-10
65800000	0.004999632856939716	1.1640810246493001e-49	2.3490738471641732e-68	8.67033707640956e-9	1.2353942260268782e-15	7.167643096725624e-7	-7.99917730183292e-23	1.850887604142976e-22	9.615171501735082e-12	2.5150710609336063e-11	1.463696268169895e-10
65900000	0.004999632856939716	1.1640810246493001e-49	2.3490738471641732e-68	8.67033707640956e-9	1.2353942260268782e-15	7.167643096725624e-7	-7.999176072937707e-23	1.850887604142976e-22	9.615171501735082e-12	2.5150710609336063e-11	1.463696268169895e-10
66000000	0.004999632856939716	1.1640810246493001e-49	2.3490738471641732e-68	8.67033707640956e-9	1.2353942260268782e-15	7.167643096725624e-7	-7.999174844042494e-23	1.850887604142976e-22	9.615171501735082e-12	2.5150710609336063e-11	1.463696268169895e-10
66100000	0.004999632856939716	1.1640810246493001e-49	2.3490738471641732e-68	8.67033707640956e-9	1.2353942260268782e-15	7.167643096725624e-7	-7.999173615147281e-23	1.850887604142976e-22	9.615171501735082e-12	2.5150710609336063e-11	1.463696268169895e-10
66200000	0.004999632856939716	1.1640810246493001e-49	2.3490738471641732e-68	8.67033707640956e-9	1.2353942260268782e-15	7.167643096725624e-7	-7.999172386252067e-23	1.850887604142976e-22	9.615171501735082e-12	2.5150710609336063e-11	1.463696268169895e-10
66300000	0.004999632856939716	1.1640810246493001e-49	2.3490738471641732e-68	8.67033707640956e-9	1.2353942260268782e-15	7.167643096725624e-7	-7.999171157356855e-23	1.850887604142976e-22	9.615171501735082e-12	2.5150710609336063e-11	1.463696268169895e-10
66400000	0.004999632856939716	1.1640810246493001e-49	2.3490738471641732e-68	8.67033707640956e-9	1.2353942260268782e-15	7.167643096725624e-7	-7.999169928461641e-23	1.850887604142976e-22	9.615171501735082e-12	2.5150710609336063e-11	1.463696268169895e-10
66500000	0.004999632856939716	1.1640810246493001e-49	2.3490738471641732e-68	8.67033707640956e-9	1.2353942260268782e-15	7.167643096725624e-7	-7.999168699566427e-23	1.850887604142976e-22	9.615171501735082e-12	2.5150710609336063e-11	1.463696268169895e-10
66600000	0.004999632856939716	1.1640810246493001e-49	2.3490738471641732e-68	8.67033707640956e-9	1.2353942260268782e-15	7.167643096725624e-7	-7.999167470671215e-23	1.850887604142976e-22	9.615171501735082e-12	2.5150710609336063e-11	1.463696268169895e-10
66700000	0.004999632856939716	1.1640810246493001e-49	2.3490738471641732e-68	8.67033707640956e-9	1.2353942260268782e-15	7.167643096725624e-7	-7.999166241776001e-23	1.850887604142976e-22	9.615171501735082e-12	2.5150710609336063e-11	1.463696268169895e-10
66800000	0.004999632856939716	1.1640810246493001e-49	2.3490738471641732e-68	8.67033707640956e-9	1.2353942260268782e-15	7.167643096725624e-7	-7.999165012880788e-23	1.850887604142976e-22	9.615171501735082e-12	2.5150710609336063e-11	1.463696268169895e-10
66900000	0.004999632856939716	1.1640810246493001e-49	2.3490738471641732e-68	8.67033707640956e-9	1.2353942260268782e-15	7.167643096725624e-7	-7.999163783985575e-23	1.850887604142976e-22	9.615171501735082e-12	2.5150710609336063e-11	1.463696268169895e-10
67000000	0.004999632856939716	1.1640810246493001e-49	2.3490738471641732e-68	8.67033707640956e-9	1.2353942260268782e-15	7.167643096725624e-7	-7.999162555090361e-23	1.850887604142976e-22	9.615171501735082e-12	2.5150710609336063e-11	1.463696268169895e-10
67100000	0.004999632856939716	1.1640810246493001e-49	2.3490738471641732e-68	8.67033707640956e-9	1.2353942260268782e-15	7.167643096725624e-7	-7.999161326195148e-23	1.850887604142976e-22	9.615171501735082e-12	2.5150710609336063e-11	1.463696268169895e-10
67200000	0.004999632856939716	1.1640810246493001e-49	2.3490738471641732e-68	8.67033707640956e-9	1.2353942260268782e-15	7.167643096725624e-7	-7.999160097299935e-23	1.850887604142976e-22	9.615171501735082e-12	2.5150710609336063e-11	1.463696268169895e-10
67300000	0.004999632856939716	1.1640810246493001e-49	2.3490738471641732e-68	8.67033707640956e-9	1.2353942260268782e-15	7.167643096725624e-7	-7.999158868404722e-23	1.850887604142976e-22	9.615171501735082e-12	2.5150710609336063e-11	1.463696268169895e-10
67400000	0.004999632856939716	1.1640810246493001e-49	2.3490738471641732e-68	8.67033707640956e-9	1.2353942260268782e-15	7.167643096725624e-7	-7.999157639509508e-23	1.850887604142976e-22	9.615171501735082e-12	2.5150710609336063e-11	1.463696268169895e-10
67500000	0.004999632856939716	1.1640810246493001e-49	2.3490738471641732e-68	8.67033707640956e-9	1.2353942260268782e-15	7.167643096725624e-7	-7.999156410614296e-23	1.850887604142976e-22	9.615171501735082e-12	2.5150710609336063e-11	1.463696268169895e-10
67600000	0.004999632856939716	1.1640810246493001e-49	2.3490738471641732e-68	8.67033707640956e-9	1.2353942260268782e-15	7.167643096725624e-7	-7.999155181719082e-23	1.850887604142976e-22	9.615171501735082e-12	2.5150710609336063e-11	1.463696268169895e-10
67700000	0.004999632856939716	1.1640810246493001e-49	2.3490738471641732e-68	8.67033707640956e-9	1.2353942260268782e-15	7.167643096725624e-7	-7.999153952823868e-23	1.850887604142976e-22	9.615171501735082e-12	2.5150710609336063e-11	1.463696268169895e-10
67800000	0.004999632856939716	1.1640810246493001e-49	2.3490738471641732e-68	8.67033707640956e-9	1.2353942260268782e-15	7.167643096725624e-7	-7.999152723928655e-23	1.850887604142976e-22	9.615171501735082e-12	2.5150710609336063e-11	1.463696268169895e-10
67900000	0.004999632856939716	1.1640810246493001e-49	2.3490738471641732e-68	8.67033707640956e-9	1.2353942260268782e-15	7.167643096725624e-7	-7.999151495033442e-23	1.850887604142976e-22	9.615171501735082e-12	2.5150710609336063e-11	1.463696268169895e-10
68000000	0.004999632856939716	1.1640810246493001e-49	2.3490738471641732e-68	8.67033707640956e-9	1.2353942260268782e-15	7.167643096725624e-7	-7.999150266138228e-23	1.850887604142976e-22	9.615171501735082e-12	2.5150710609336063e-11	1.463696268169895e-10
68100000	0.004999632856939716	1.1640810246493001e-49	2.3490738471641732e-68	8.67033707640956e-9	1.2353942260268782e-15	7.167643096725624e-7	-7.999149037243015e-23	1.850887604142976e-22	9.615171501735082e-12	2.5150710609336063e-11	1.463696268169895e-10
68200000	0.004999632856939716	1.1640810246493001e-49	2.3490738471641732e-68	8.67033707640956e-9	1.2353942260268782e-15	7.167643096725624e-7	-7.999147808347802e-23	1.850887604142976e-22	9.615171501735082e-12	2.5150710609336063e-11	1.463696268169895e-10
68300000	0.004999632856939716	1.1640810246493001e-49	2.3490738471641732e-68	8.67033707640956e-9	1.2353942260268782e-15	7.167643096725624e-7	-7.999146579452589e-23	1.850887604142976e-22	9.615171501735082e-12	2.5150710609336063e-11	1.463696268169895e-10
68400000	0.004999632856939716	1.1640810246493001e-49	2.3490738471641732e-68	8.67033707640956e-9	1.2353942260268782e-15	7.167643096725624e-7	-7.999145350557375e-23	1.850887604142976e-22	9.615171501735082e-12	2.5150710609336063e-11	1.463696268169895e-10
68500000	0.004999632856939716	1.1640810246493001e-49	2.3490738471641732e-68	8.67033707640956e-9	1.2353942260268782e-15	7.167643096725624e-7	-7.999144121662162e-23	1.850887604142976e-22	9.615171501735082e-12	2.5150710609336063e-11	1.463696268169895e-10
68600000	0.004999632856939716	1.1640810246493001e-49	2.3490738471641732e-68	8.67033707640956e-9	1.2353942260268782e-15	7.167643096725624e-7	-7.999142892766949e-23	1.850887604142976e-22	9.615171501735082e-12	2.5150710609336063e-11	1.463696268169895e-10
68700000	0.004999632856939716	1.1640810246493001e-49	2.3490738471641732e-68	8.67033707640956e-9	1.2353942260268782e-15	7.167643096725624e-7	-7.999141663871735e-23	1.850887604142976e-22	9.615171501735082e-12	2.5150710609336063e-11	1.463696268169895e-10
68800000	0.004999632856939716	1.1640810246493001e-49	2.3490738471641732e-68	8.67033707640956e-9	1.2353942260268782e-15	7.167643096725624e-7	-7.999140434976523e-23	1.850887604142976e-22	9.615171501735082e-12	2.5150710609336063e-11	1.463696268169895e-10
68900000	0.004999632856939716	1.1640810246493001e-49	2.3490738471641732e-68	8.67033707640956e-9	1.2353942260268782e-15	7.167643096725624e-7	-7.999139206081309e-23	1.850887604142976e-22	9.615171501735082e-12	2.5150710609336063e-11	1.463696268169895e-10
69000000	0.004999632856939716	1.1640810246493001e-49	2.3490738471641732e-68	8.67033707640956e-9	1.2353942260268782e-15	7.167643096725624e-7	-7.999137977186095e-23	1.850887604142976e-22	9.615171501735082e-12	2.5150710609336063e-11	1.463696268169895e-10
69100000	0.004999632856939716	1.1640810246493001e-49	2.3490738471641732e-68	8.67033707640956e-9	1.2353942260268782e-15	7.167643096725624e-7	-7.999136748290883e-23	1.850887604142976e-22	9.615171501735082e-12	2.5150710609336063e-11	1.463696268169895e-10
69200000	0.004999632856939716	1.1640810246493001e-49	2.3490738471641732e-68	8.67033707640956e-9	1.2353942260268782e-15	7.167643096725624e-7	-7.999135519395669e-23	1.850887604142976e-22	9.615171501735082e-12	2.5150710609336063e-11	1.463696268169895e-10
69300000	0.004999632856939716	1.1640810246493001e-49	2.3490738471641732e-68	8.67033707640956e-9	1.2353942260268782e-15	7.167643096725624e-7	-7.999134290500456e-23	1.850887604142976e-22	9.615171501735082e-12	2.5150710609336063e-11	1.463696268169895e-10
69400000	0.004999632856939716	1.1640810246493001e-49	2.3490738471641732e-68	8.67033707640956e-9	1.2353942260268782e-15	7.167643096725624e-7	-7.999133061605243e-23	1.850887604142976e-22	9.615171501735082e-12	2.5150710609336063e-11	1.463696268169895e-10
69500000	0.004999632856939716	1.1640810246493001e-49	2.3490738471641732e-68	8.67033707640956e-9	1.2353942260268782e-15	7.167643096725624e-7	-7.99913183271003e-23	1.850887604142976e-22	9.615171501735082e-12	2.5150710609336063e-11	1.463696268169895e-10
69600000	0.004999632856939716	1.1640810246493001e-49	2.3490738471641732e-68	8.67033707640956e-9	1.2353942260268782e-15	7.167643096725624e-7	-7.999130603814816e-23	1.850887604142976e-22	9.615171501735082e-12	2.5150710609336063e-11	1.463696268169895e-10
69700000	0.004999632856939716	1.1640810246493001e-49	2.3490738471641732e-68	8.67033707640956e-9	1.2353942260268782e-15	7.167643096725624e-7	-7.999129374919603e-23	1.850887604142976e-22	9.615171501735082e-12	2.5150710609336063e-11	1.463696268169895e-10
69800000	0.004999632856939716	1.1640810246493001e-49	2.3490738471641732e-68	8.67033707640956e-9	1.2353942260268782e-15	7.167643096725624e-7	-7.99912814602439e-23	1.850887604142976e-22	9.615171501735082e-12	2.5150710609336063e-11	1.463696268169895e-10
69900000	0.004999632856939716	1.1640810246493001e-49	2.3490738471641732e-68	8.67033707640956e-9	1.2353942260268782e-15	7.167643096725624e-7	-7.999126917129176e-23	1.850887604142976e-22	9.615171501735082e-12	2.5150710609336063e-11	1.463696268169895e-10
70000000	0.004999632856939716	1.1640810246493001e-49	2.3490738471641732e-68	8.67033707640956e-9	1.2353942260268782e-15	7.167643096725624e-7	-7.999125688233964e-23	1.850887604142976e-22	9.615171501735082e-12	2.5150710609336063e-11	1.463696268169895e-10
70100000	0.004999632856939716	1.1640810246493001e-49	2.3490738471641732e-68	8.67033707640956e-9	1.2353942260268782e-15	7.167643096725624e-7	-7.99912445933875e-23	1.850887604142976e-22	9.615171501735082e-12	2.5150710609336063e-11	1.463696268169895e-10
70200000	0.004999632856939716	1.1640810246493001e-49	2.3490738471641732e-68	8.67033707640956e-9	1.2353942260268782e-15	7.167643096725624e-7	-7.999123230443536e-23	1.850887604142976e-22	9.615171501735082e-12	2.5150710609336063e-11	1.463696268169895e-10
70300000	0.004999632856939716	1.1640810246493001e-49	2.3490738471641732e-68	8.67033707640956e-9	1.2353942260268782e-15	7.167643096725624e-7	-7.999122001548324e-23	1.850887604142976e-22	9.615171501735082e-12	2.5150710609336063e-11	1.463696268169895e-10
70400000	0.004999632856939716	1.1640810246493001e-49	2.3490738471641732e-68	8.67033707640956e-9	1.2353942260268782e-15	7.167643096725624e-7	-7.99912077265311e-23	1.850887604142976e-22	9.615171501735082e-12	2.5150710609336063e-11	1.463696268169895e-10
70500000	0.004999632856939716	1.1640810246493001e-49	2.3490738471641732e-68	8.67033707640956e-9	1.2353942260268782e-15	7.167643096725624e-7	-7.999119543757896e-23	1.850887604142976e-22	9.615171501735082e-12	2.5150710609336063e-11	1.463696268169895e-10
70600000	0.004999632856939716	1.1640810246493001e-49	2.3490738471641732e-68	8.67033707640956e-9	1.2353942260268782e-15	7.167643096725624e-7	-7.999118314862684e-23	1.850887604142976e-22	9.615171501735082e-12	2.5150710609336063e-11	1.463696268169895e-10
70700000	0.004999632856939716	1.1640810246493001e-49	2.3490738471641732e-68	8.67033707640956e-9	1.2353942260268782e-15	7.167643096725624e-7	-7.99911708596747e-23	1.850887604142976e-22	9.615171501735082e-12	2.5150710609336063e-11	1.463696268169895e-10
70800000	0.004999632856939716	1.1640810246493001e-49	2.3490738471641732e-68	8.67033707640956e-9	1.2353942260268782e-15	7.167643096725624e-7	-7.999115857072257e-23	1.850887604142976e-22	9.615171501735082e-12	2.5150710609336063e-11	1.463696268169895e-10
70900000	0.004999632856939716	1.1640810246493001e-49	2.3490738471641732e-68	8.67033707640956e-9	1.2353942260268782e-15	7.167643096725624e-7	-7.999114628177043e-23	1.850887604142976e-22	9.615171501735082e-12	2.5150710609336063e-11	1.463696268169895e-10
71000000	0.004999632856939716	1.1640810246493001e-49	2.3490738471641732e-68	8.67033707640956e-9	1.2353942260268782e-15	7.167643096725624e-7	-7.99911339928183e-23	1.850887604142976e-22	9.615171501735082e-12	2.5150710609336063e-11	1.463696268169895e-10
71100000	0.004999632856939716	1.1640810246493001e-49	2.3490738471641732e-68	8.67033707640956e-9	1.2353942260268782e-15	7.167643096725624e-7	-7.999112170386617e-23	1.850887604142976e-22	9.615171501735082e-12	2.5150710609336063e-11	1.463696268169895e-10
71200000	0.004999632856939716	1.1640810246493001e-49	2.3490738471641732e-68	8.67033707640956e-9	1.2353942260268782e-15	7.167643096725624e-7	-7.999110941491403e-23	1.850887604142976e-22	9.615171501735082e-12	2.5150710609336063e-11	1.463696268169895e-10
71300000	0.004999632856939716	1.1640810246493001e-49	2.3490738471641732e-68	8.67033707640956e-9	1.2353942260268782e-15	7.167643096725624e-7	-7.999109712596191e-23	1.850887604142976e-22	9.615171501735082e-12	2.5150710609336063e-11	1.463696268169895e-10
71400000	0.004999632856939716	1.1640810246493001e-49	2.3490738471641732e-68	8.67033707640956e-9	1.2353942260268782e-15	7.167643096725624e-7	-7.999108483700977e-23	1.850887604142976e-22	9.615171501735082e-12	2.5150710609336063e-11	1.463696268169895e-10
71500000	0.004999632856939716	1.1640810246493001e-49	2.3490738471641732e-68	8.67033707640956e-9	1.2353942260268782e-15	7.167643096725624e-7	-7.999107254805763e-23	1.850887604142976e-22	9.615171501735082e-12	2.5150710609336063e-11	1.463696268169895e-10
71600000	0.004999632856939716	1.1640810246493001e-49	2.3490738471641732e-68	8.67033707640956e-9	1.2353942260268782e-15	7.167643096725624e-7	-7.999106025910551e-23	1.850887604142976e-22	9.615171501735082e-12	2.5150710609336063e-11	1.463696268169895e-10
71700000	0.004999632856939716	1.1640810246493001e-49	2.3490738471641732e-68	8.67033707640956e-9	1.2353942260268782e-15	7.167643096725624e-7	-7.999104797015337e-23	1.850887604142976e-22	9.615171501735082e-12	2.5150710609336063e-11	1.463696268169895e-10
71800000	0.004999632856939716	1.1640810246493001e-49	2.3490738471641732e-68	8.67033707640956e-9	1.2353942260268782e-15	7.167643096725624e-7	-7.999103568120124e-23	1.850887604142976e-22	9.615171501735082e-12	2.5150710609336063e-11	1.463696268169895e-10
71900000	0.004999632856939716	1.1640810246493001e-49	2.3490738471641732e-68	8.67033707640956e-9	1.2353942260268782e-15	7.167643096725624e-7	-7.999102339224911e-23	1.850887604142976e-22	9.615171501735082e-12	2.5150710609336063e-11	1.463696268169895e-10
72000000	0.004999632856939716	1.1640810246493001e-49	2.3490738471641732e-68	8.67033707640956e-9	1.2353942260268782e-15	7.167643096725624e-7	-7.999101110329698e-23	1.850887604142976e-22	9.615171501735082e-12	2.5150710609336063e-11	1.463696268169895e-10
72100000	0.004999632856939716	1.1640810246493001e-49	2.3490738471641732e-68	8.67033707640956e-9	1.2353942260268782e-15	7.167643096725624e-7	-7.999099881434484e-23	1.850887604142976e-22	9.615171501735082e-12	2.5150710609336063e-11	1.463696268169895e-10
72200000	0.004999632856939716	1.1640810246493001e-49	2.3490738471641732e-68	8.67033707640956e-9	1.2353942260268782e-15	7.167643096725624e-7	-7.999098652539271e-23	1.850887604142976e-22	9.615171501735082e-12	2.5150710609336063e-11	1.463696268169895e-10
72300000	0.004999632856939716	1.1640810246493001e-49	2.3490738471641732e-68	8.67033707640956e-9	1.2353942260268782e-15	7.167643096725624e-7	-7.999097423644058e-23	1.850887604142976e-22	9.615171501735082e-12	2.5150710609336063e-11	1.463696268169895e-10
72400000	0.004999632856939716	1.1640810246493001e-49	2.3490738471641732e-68	8.67033707640956e-9	1.2353942260268782e-15	7.167643096725624e-7	-7.999096194748844e-23	1.850887604142976e-22	9.615171501735082e-12	2.5150710609336063e-11	1.463696268169895e-10
72500000	0.004999632856939716	1.1640810246493001e-49	2.3490738471641732e-68	8.67033707640956e-9	1.2353942260268782e-15	7.167643096725624e-7	-7.999094965853632e-23	1.850887604142976e-22	9.615171501735082e-12	2.5150710609336063e-11	1.463696268169895e-10
72600000	0.004999632856939716	1.1640810246493001e-49	2.3490738471641732e-68	8.67033707640956e-9	1.2353942260268782e-15	7.167643096725624e-7	-7.999093736958418e-23	1.850887604142976e-22	9.615171501735082e-12	2.5150710609336063e-11	1.463696268169895e-10
72700000	0.004999632856939716	1.1640810246493001e-49	2.3490738471641732e-68	8.67033707640956e-9	1.2353942260268782e-15	7.167643096725624e-7	-7.999092508063204e-23	1.850887604142976e-22	9.615171501735082e-12	2.5150710609336063e-11	1.463696268169895e-10
72800000	0.004999632856939716	1.1640810246493001e-49	2.3490738471641732e-68	8.67033707640956e-9	1.2353942260268782e-15	7.167643096725624e-7	-7.999091279167992e-23	1.850887604142976e-22	9.615171501735082e-12	2.5150710609336063e-11	1.463696268169895e-10
72900000	0.004999632856939716	1.1640810246493001e-49	2.3490738471641732e-68	8.67033707640956e-9	1.2353942260268782e-15	7.167643096725624e-7	-7.999090050272778e-23	1.850887604142976e-22	9.615171501735082e-12	2.5150710609336063e-11	1.463696268169895e-10
73000000	0.004999632856939716	1.1640810246493001e-49	2.3490738471641732e-68	8.67033707640956e-9	1.2353942260268782e-15	7.167643096725624e-7	-7.999088821377565e-23	1.850887604142976e-22	9.615171501735082e-12	2.5150710609336063e-11	1.463696268169895e-10
73100000	0.004999632856939716	1.1640810246493001e-49	2.3490738471641732e-68	8.67033707640956e-9	1.2353942260268782e-15	7.167643096725624e-7	-7.999087592482351e-23	1.850887604142976e-22	9.615171501735082e-12	2.5150710609336063e-11	1.463696268169895e-10
73200000	0.004999632856939716	1.1640810246493001e-49	2.3490738471641732e-68	8.67033707640956e-9	1.2353942260268782e-15	7.167643096725624e-7	-7.999086363587138e-23	1.850887604142976e-22	9.615171501735082e-12	2.5150710609336063e-11	1.463696268169895e-10
73300000	0.004999632856939716	1.1640810246493001e-49	2.3490738471641732e-68	8.67033707640956e-9	1.2353942260268782e-15	7.167643096725624e-7	-7.999085134691925e-23	1.850887604142976e-22	9.615171501735082e-12	2.5150710609336063e-11	1.463696268169895e-10
73400000	0.004999632856939716	1.1640810246493001e-49	2.3490738471641732e-68	8.67033707640956e-9	1.2353942260268782e-15	7.167643096725624e-7	-7.999083905796711e-23	1.850887604142976e-22	9.615171501735082e-12	2.5150710609336063e-11	1.463696268169895e-10
73500000	0.004999632856939716	1.1640810246493001e-49	2.3490738471641732e-68	8.67033707640956e-9	1.2353942260268782e-15	7.167643096725624e-7	-7.999082676901499e-23	1.850887604142976e-22	9.615171501735082e-12	2.5150710609336063e-11	1.463696268169895e-10
73600000	0.004999632856939716	1.1640810246493001e-49	2.3490738471641732e-68	8.67033707640956e-9	1.2353942260268782e-15	7.167643096725624e-7	-7.999081448006285e-23	1.850887604142976e-22	9.615171501735082e-12	2.5150710609336063e-11	1.463696268169895e-10
73700000	0.004999632856939716	1.1640810246493001e-49	2.3490738471641732e-68	8.67033707640956e-9	1.2353942260268782e-15	7.167643096725624e-7	-7.999080219111071e-23	1.850887604142976e-22	9.615171501735082e-12	2.5150710609336063e-11	1.463696268169895e-10
73800000	0.004999632856939716	1.1640810246493001e-49	2.3490738471641732e-68	8.67033707640956e-9	1.2353942260268782e-15	7.167643096725624e-7	-7.999078990215859e-23	1.850887604142976e-22	9.615171501735082e-12	2.5150710609336063e-11	1.463696268169895e-10
73900000	0.004999632856939716	1.1640810246493001e-49	2.3490738471641732e-68	8.67033707640956e-9	1.2353942260268782e-15	7.167643096725624e-7	-7.999077761320645e-23	1.850887604142976e-22	9.615171501735082e-12	2.5150710609336063e-11	1.463696268169895e-10
74000000	0.004999632856939716	1.1640810246493001e-49	2.3490738471641732e-68	8.67033707640956e-9	1.2353942260268782e-15	7.167643096725624e-7	-7.999076532425431e-23	1.850887604142976e-22	9.615171501735082e-12	2.5150710609336063e-11	1.463696268169895e-10
74100000	0.004999632856939716	1.1640810246493001e-49	2.3490738471641732e-68	8.67033707640956e-9	1.2353942260268782e-15	7.167643096725624e-7	-7.999075303530219e-23	1.850887604142976e-22	9.615171501735082e-12	2.5150710609336063e-11	1.463696268169895e-10
74200000	0.004999632856939716	1.1640810246493001e-49	2.3490738471641732e-68	8.67033707640956e-9	1.2353942260268782e-15	7.167643096725624e-7	-7.999074074635005e-23	1.850887604142976e-22	9.615171501735082e-12	2.5150710609336063e-11	1.463696268169895e-10
74300000	0.004999632856939716	1.1640810246493001e-49	2.3490738471641732e-68	8.67033707640956e-9	1.2353942260268782e-15	7.167643096725624e-7	-7.999072845739792e-23	1.850887604142976e-22	9.615171501735082e-12	2.5150710609336063e-11	1.463696268169895e-10
74400000	0.004999632856939716	1.1640810246493001e-49	2.3490738471641732e-68	8.67033707640956e-9	1.2353942260268782e-15	7.167643096725624e-7	-7.999071616844579e-23	1.850887604142976e-22	9.615171501735082e-12	2.5150710609336063e-11	1.463696268169895e-10
74500000	0.004999632856939716	1.1640810246493001e-49	2.3490738471641732e-68	8.67033707640956e-9	1.2353942260268782e-15	7.167643096725624e-7	-7.999070387949366e-23	1.850887604142976e-22	9.615171501735082e-12	2.5150710609336063e-11	1.463696268169895e-10
74600000	0.004999632856939716	1.1640810246493001e-49	2.3490738471641732e-68	8.67033707640956e-9	1.2353942260268782e-15	7.167643096725624e-7	-7.999069159054152e-23	1.850887604142976e-22	9.615171501735082e-12	2.5150710609336063e-11	1.463696268169895e-10
74700000	0.004999632856939716	1.1640810246493001e-49	2.3490738471641732e-68	8.67033707640956e-9	1.2353942260268782e-15	7.167643096725624e-7	-7.99906793015894e-23	1.850887604142976e-22	9.615171501735082e-12	2.5150710609336063e-11	1.463696268169895e-10
74800000	0.004999632856939716	1.1640810246493001e-49	2.3490738471641732e-68	8.67033707640956e-9	1.2353942260268782e-15	7.167643096725624e-7	-7.999066701263726e-23	1.850887604142976e-22	9.615171501735082e-12	2.5150710609336063e-11	1.463696268169895e-10
74900000	0.004999632856939716	1.1640810246493001e-49	2.3490738471641732e-68	8.67033707640956e-9	1.2353942260268782e-15	7.167643096725624e-7	-7.999065472368512e-23	1.850887604142976e-22	9.615171501735082e-12	2.5150710609336063e-11	1.463696268169895e-10
75000000	0.004999632856939716	1.1640810246493001e-49	2.3490738471641732e-68	8.67033707640956e-9	1.2353942260268782e-15	7.167643096725624e-7	-7.9990642434733e-23	1.850887604142976e-22	9.615171501735082e-12	2.5150710609336063e-11	1.463696268169895e-10
75100000	0.004999632856939716	1.1640810246493001e-49	2.3490738471641732e-68	8.67033707640956e-9	1.2353942260268782e-15	7.167643096725624e-7	-7.999063014578086e-23	1.850887604142976e-22	9.615171501735082e-12	2.5150710609336063e-11	1.463696268169895e-10
75200000	0.004999632856939716	1.1640810246493001e-49	2.3490738471641732e-68	8.67033707640956e-9	1.2353942260268782e-15	7.167643096725624e-7	-7.999061785682872e-23	1.850887604142976e-22	9.615171501735082e-12	2.5150710609336063e-11	1.463696268169895e-10
75300000	0.004999632856939716	1.1640810246493001e-49	2.3490738471641732e-68	8.67033707640956e-9	1.2353942260268782e-15	7.167643096725624e-7	-7.999060556787659e-23	1.850887604142976e-22	9.615171501735082e-12	2.5150710609336063e-11	1.463696268169895e-10
75400000	0.004999632856939716	1.1640810246493001e-49	2.3490738471641732e-68	8.67033707640956e-9	1.2353942260268782e-15	7.167643096725624e-7	-7.999059327892446e-23	1.850887604142976e-22	9.615171501735082e-12	2.5150710609336063e-11	1.463696268169895e-10
75500000	0.004999632856939716	1.1640810246493001e-49	2.3490738471641736e-68	8.67033707640956e-9	1.2353942260268782e-15	7.167643096725624e-7	-7.999058098997233e-23	1.850887604142976e-22	9.615171501735082e-12	2.5150710609336063e-11	1.463696268169895e-10
75600000	0.004999632856939716	1.1640810246493001e-49	2.3490738471641736e-68	8.67033707640956e-9	1.2353942260268782e-15	7.167643096725624e-7	-7.999056870102019e-23	1.850887604142976e-22	9.615171501735082e-12	2.5150710609336063e-11	1.463696268169895e-10
75700000	0.004999632856939716	1.1640810246493001e-49	2.3490738471641736e-68	8.67033707640956e-9	1.2353942260268782e-15	7.167643096725624e-7	-7.999055641206806e-23	1.850887604142976e-22	9.615171501735082e-12	2.5150710609336063e-11	1.463696268169895e-10
75800000	0.004999632856939717	1.1640810246493001e-49	2.3490738471641736e-68	8.67033707640956e-9	1.2353942260268782e-15	7.167643096725624e-7	-7.999054412311593e-23	1.850887604142976e-22	9.615171501735082e-12	2.5150710609336063e-11	1.463696268169895e-10
75900000	0.004999632856939717	1.1640810246493001e-49	2.3490738471641736e-68	8.67033707640956e-9	1.2353942260268782e-15	7.167643096725624e-7	-7.999053183416379e-23	1.850887604142976e-22	9.615171501735082e-12	2.5150710609336063e-11	1.463696268169895e-10
76000000	0.004999632856939717	1.1640810246493001e-49	2.3490738471641736e-68	8.67033707640956e-9	1.2353942260268782e-15	7.167643096725624e-7	-7.999051954521167e-23	1.850887604142976e-22	9.615171501735082e-12	2.5150710609336063e-11	1.463696268169895e-10
76100000	0.004999632856939717	1.1640810246493001e-49	2.3490738471641736e-68	8.67033707640956e-9	1.2353942260268782e-15	7.167643096725624e-7	-7.999050725625953e-23	1.850887604142976e-22	9.615171501735082e-12	2.5150710609336063e-11	1.463696268169895e-10
76200000	0.004999632856939717	1.1640810246493001e-49	2.3490738471641736e-68	8.67033707640956e-9	1.2353942260268782e-15	7.167643096725624e-7	-7.999049496730739e-23	1.850887604142976e-22	9.615171501735082e-12	2.5150710609336063e-11	1.463696268169895e-10
76300000	0.004999632856939717	1.1640810246493001e-49	2.3490738471641736e-68	8.67033707640956e-9	1.2353942260268782e-15	7.167643096725624e-7	-7.999048267835527e-23	1.850887604142976e-22	9.615171501735082e-12	2.5150710609336063e-11	1.463696268169895e-10
76400000	0.004999632856939717	1.1640810246493001e-49	2.3490738471641736e-68	8.67033707640956e-9	1.2353942260268782e-15	7.167643096725624e-7	-7.999047038940313e-23	1.850887604142976e-22	9.615171501735082e-12	2.5150710609336063e-11	1.463696268169895e-10
76500000	0.004999632856939717	1.1640810246493001e-49	2.3490738471641736e-68	8.67033707640956e-9	1.2353942260268782e-15	7.167643096725624e-7	-7.9990458100451e-23	1.850887604142976e-22	9.615171501735082e-12	2.5150710609336063e-11	1.463696268169895e-10
76600000	0.004999632856939717	1.1640810246493001e-49	2.3490738471641736e-68	8.67033707640956e-9	1.2353942260268782e-15	7.167643096725624e-7	-7.999044581149887e-23	1.850887604142976e-22	9.615171501735082e-12	2.5150710609336063e-11	1.463696268169895e-10
76700000	0.004999632856939717	1.1640810246493001e-49	2.3490738471641736e-68	8.67033707640956e-9	1.2353942260268782e-15	7.167643096725624e-7	-7.999043352254673e-23	1.850887604142976e-22	9.615171501735082e-12	2.5150710609336063e-11	1.463696268169895e-10
76800000	0.004999632856939717	1.1640810246493001e-49	2.3490738471641736e-68	8.67033707640956e-9	1.2353942260268782e-15	7.167643096725624e-7	-7.99904212335946e-23	1.850887604142976e-22	9.615171501735082e-12	2.5150710609336063e-11	1.463696268169895e-10
76900000	0.004999632856939717	1.1640810246493001e-49	2.3490738471641736e-68	8.67033707640956e-9	1.2353942260268782e-15	7.167643096725624e-7	-7.999040894464247e-23	1.850887604142976e-22	9.615171501735082e-12	2.5150710609336063e-11	1.463696268169895e-10
77000000	0.004999632856939717	1.1640810246493001e-49	2.3490738471641736e-68	8.67033707640956e-9	1.2353942260268782e-15	7.167643096725624e-7	-7.999039665569034e-23	1.850887604142976e-22	9.615171501735082e-12	2.5150710609336063e-11	1.463696268169895e-10
77100000	0.004999632856939717	1.1640810246493001e-49	2.3490738471641736e-68	8.67033707640956e-9	1.2353942260268782e-15	7.167643096725624e-7	-7.99903843667382e-23	1.850887604142976e-22	9.615171501735082e-12	2.5150710609336063e-11	1.463696268169895e-10
77200000	0.004999632856939717	1.1640810246493001e-49	2.3490738471641736e-68	8.67033707640956e-9	1.2353942260268782e-15	7.167643096725624e-7	-7.999037207778608e-23	1.850887604142976e-22	9.615171501735082e-12	2.5150710609336063e-11	1.463696268169895e-10
77300000	0.004999632856939717	1.1640810246493001e-49	2.3490738471641736e-68	8.67033707640956e-9	1.2353942260268782e-15	7.167643096725624e-7	-7.999035978883394e-23	1.850887604142976e-22	9.615171501735082e-12	2.5150710609336063e-11	1.463696268169895e-10
77400000	0.004999632856939717	1.1640810246493001e-49	2.3490738471641736e-68	8.67033707640956e-9	1.2353942260268782e-15	7.167643096725624e-7	-7.99903474998818e-23	1.850887604142976e-22	9.615171501735082e-12	2.5150710609336063e-11	1.463696268169895e-10
77500000	0.004999632856939717	1.1640810246493001e-49	2.3490738471641736e-68	8.67033707640956e-9	1.2353942260268782e-15	7.167643096725624e-7	-7.999033521092968e-23	1.850887604142976e-22	9.615171501735082e-12	2.5150710609336063e-11	1.463696268169895e-10
77600000	0.004999632856939717	1.1640810246493001e-49	2.3490738471641736e-68	8.67033707640956e-9	1.2353942260268782e-15	7.167643096725624e-7	-7.999032292197754e-23	1.850887604142976e-22	9.615171501735082e-12	2.5150710609336063e-11	1.463696268169895e-10
77700000	0.004999632856939717	1.1640810246493001e-49	2.3490738471641736e-68	8.67033707640956e-9	1.2353942260268782e-15	7.167643096725624e-7	-7.99903106330254e-23	1.850887604142976e-22	9.615171501735082e-12	2.5150710609336063e-11	1.463696268169895e-10
77800000	0.004999632856939717	1.1640810246493001e-49	2.3490738471641736e-68	8.67033707640956e-9	1.2353942260268782e-15	7.167643096725624e-7	-7.999029834407327e-23	1.850887604142976e-22	9.615171501735082e-12	2.5150710609336063e-11	1.463696268169895e-10
77900000	0.004999632856939717	1.1640810246493001e-49	2.3490738471641736e-68	8.67033707640956e-9	1.2353942260268782e-15	7.167643096725624e-7	-7.999028605512114e-23	1.850887604142976e-22	9.615171501735082e-12	2.5150710609336063e-11	1.463696268169895e-10
78000000	0.004999632856939717	1.1640810246493001e-49	2.3490738471641736e-68	8.67033707640956e-9	1.2353942260268782e-15	7.167643096725624e-7	-7.999027376616901e-23	1.850887604142976e-22	9.615171501735082e-12	2.5150710609336063e-11	1.463696268169895e-10
78100000	0.004999632856939717	1.1640810246493001e-49	2.3490738471641736e-68	8.67033707640956e-9	1.2353942260268782e-15	7.167643096725624e-7	-7.999026147721687e-23	1.850887604142976e-22	9.615171501735082e-12	2.5150710609336063e-11	1.463696268169895e-10
78200000	0.004999632856939717	1.1640810246493001e-49	2.3490738471641736e-68	8.67033707640956e-9	1.2353942260268782e-15	7.167643096725624e-7	-7.999024918826474e-23	1.850887604142976e-22	9.615171501735082e-12	2.5150710609336063e-11	1.463696268169895e-10
78300000	0.004999632856939717	1.1640810246493001e-49	2.3490738471641736e-68	8.67033707640956e-9	1.2353942260268782e-15	7.167643096725624e-7	-7.999023689931261e-23	1.850887604142976e-22	9.615171501735082e-12	2.5150710609336063e-11	1.463696268169895e-10
78400000	0.004999632856939717	1.1640810246493001e-49	2.3490738471641736e-68	8.67033707640956e-9	1.2353942260268782e-15	7.167643096725624e-7	-7.999022461036047e-23	1.850887604142976e-22	9.615171501735082e-12	2.5150710609336063e-11	1.463696268169895e-10
78500000	0.004999632856939717	1.1640810246493001e-49	2.3490738471641736e-68	8.67033707640956e-9	1.2353942260268782e-15	7.167643096725624e-7	-7.999021232140835e-23	1.850887604142976e-22	9.615171501735082e-12	2.5150710609336063e-11	1.463696268169895e-10
78600000	0.004999632856939717	1.1640810246493001e-49	2.3490738471641736e-68	8.67033707640956e-9	1.2353942260268782e-15	7.167643096725624e-7	-7.999020003245621e-23	1.850887604142976e-22	9.615171501735082e-12	2.5150710609336063e-11	1.463696268169895e-10
78700000	0.004999632856939717	1.1640810246493001e-49	2.3490738471641736e-68	8.67033707640956e-9	1.2353942260268782e-15	7.167643096725624e-7	-7.999018774350407e-23	1.850887604142976e-22	9.615171501735082e-12	2.5150710609336063e-11	1.463696268169895e-10
78800000	0.004999632856939717	1.1640810246493001e-49	2.3490738471641736e-68	8.67033707640956e-9	1.2353942260268782e-15	7.167643096725624e-7	-7.999017545455195e-23	1.850887604142976e-22	9.615171501735082e-12	2.5150710609336063e-11	1.463696268169895e-10
78900000	0.004999632856939717	1.1640810246493001e-49	2.3490738471641736e-68	8.67033707640956e-9	1.2353942260268782e-15	7.167643096725624e-7	-7.999016316559981e-23	1.850887604142976e-22	9.615171501735082e-12	2.5150710609336063e-11	1.463696268169895e-10
79000000	0.004999632856939717	1.1640810246493001e-49	2.3490738471641736e-68	8.67033707640956e-9	1.2353942260268782e-15	7.167643096725624e-7	-7.999015087664768e-23	1.850887604142976e-22	9.615171501735082e-12	2.5150710609336063e-11	1.463696268169895e-10
79100000	0.004999632856939717	1.1640810246493001e-49	2.3490738471641736e-68	8.67033707640956e-9	1.2353942260268782e-15	7.167643096725624e-7	-7.999013858769555e-23	1.850887604142976e-22	9.615171501735082e-12	2.5150710609336063e-11	1.463696268169895e-10
79200000	0.004999632856939717	1.1640810246493001e-49	2.3490738471641736e-68	8.67033707640956e-9	1.2353942260268782e-15	7.167643096725624e-7	-7.999012629874341e-23	1.850887604142976e-22	9.615171501735082e-12	2.5150710609336063e-11	1.463696268169895e-10
79300000	0.004999632856939717	1.1640810246493001e-49	2.3490738471641736e-68	8.67033707640956e-9	1.2353942260268782e-15	7.167643096725624e-7	-7.999011400979128e-23	1.850887604142976e-22	9.615171501735082e-12	2.5150710609336063e-11	1.463696268169895e-10
79400000	0.004999632856939717	1.1640810246493001e-49	2.3490738471641736e-68	8.67033707640956e-9	1.2353942260268782e-15	7.167643096725624e-7	-7.999010172083915e-23	1.850887604142976e-22	9.615171501735082e-12	2.5150710609336063e-11	1.463696268169895e-10
79500000	0.004999632856939717	1.1640810246493001e-49	2.3490738471641736e-68	8.67033707640956e-9	1.2353942260268782e-15	7.167643096725624e-7	-7.999008943188702e-23	1.850887604142976e-22	9.615171501735082e-12	2.5150710609336063e-11	1.463696268169895e-10
79600000	0.004999632856939717	1.1640810246493001e-49	2.3490738471641736e-68	8.67033707640956e-9	1.2353942260268782e-15	7.167643096725624e-7	-7.999007714293488e-23	1.850887604142976e-22	9.615171501735082e-12	2.5150710609336063e-11	1.463696268169895e-10
79700000	0.004999632856939717	1.1640810246493001e-49	2.3490738471641736e-68	8.67033707640956e-9	1.2353942260268782e-15	7.167643096725624e-7	-7.999006485398276e-23	1.850887604142976e-22	9.615171501735082e-12	2.5150710609336063e-11	1.463696268169895e-10
79800000	0.004999632856939717	1.1640810246493001e-49	2.3490738471641736e-68	8.67033707640956e-9	1.2353942260268782e-15	7.167643096725624e-7	-7.999005256503062e-23	1.850887604142976e-22	9.615171501735082e-12	2.5150710609336063e-11	1.463696268169895e-10
79900000	0.004999632856939717	1.1640810246493001e-49	2.3490738471641736e-68	8.67033707640956e-9	1.2353942260268782e-15	7.167643096725624e-7	-7.999004027607848e-23	1.850887604142976e-22	9.615171501735082e-12	2.5150710609336063e-11	1.463696268169895e-10
80000000	0.004999632856939717	1.1640810246493001e-49	2.3490738471641736e-68	8.67033707640956e-9	1.2353942260268782e-15	7.167643096725624e-7	-7.999002798712636e-23	1.850887604142976e-22	9.615171501735082e-12	2.5150710609336063e-11	1.463696268169895e-10
80100000	0.004999632856939717	1.1640810246493001e-49	2.3490738471641736e-68	8.67033707640956e-9	1.2353942260268782e-15	7.167643096725624e-7	-7.999001569817422e-23	1.850887604142976e-22	9.615171501735082e-12	2.5150710609336063e-11	1.463696268169895e-10
80200000	0.004999632856939717	1.1640810246493001e-49	2.3490738471641736e-68	8.67033707640956e-9	1.2353942260268782e-15	7.167643096725624e-7	-7.999000340922208e-23	1.850887604142976e-22	9.615171501735082e-12	2.5150710609336063e-11	1.463696268169895e-10
80300000	0.004999632856939717	1.1640810246493001e-49	2.3490738471641736e-68	8.67033707640956e-9	1.2353942260268782e-15	7.167643096725624e-7	-7.998999112026996e-23	1.850887604142976e-22	9.615171501735082e-12	2.5150710609336063e-11	1.463696268169895e-10
80400000	0.004999632856939717	1.1640810246493001e-49	2.3490738471641736e-68	8.67033707640956e-9	1.2353942260268782e-15	7.167643096725624e-7	-7.998997883131782e-23	1.850887604142976e-22	9.615171501735082e-12	2.5150710609336063e-11	1.463696268169895e-10
80500000	0.004999632856939717	1.1640810246493001e-49	2.3490738471641736e-68	8.67033707640956e-9	1.2353942260268782e-15	7.167643096725624e-7	-7.998996654236569e-23	1.850887604142976e-22	9.615171501735082e-12	2.5150710609336063e-11	1.463696268169895e-10
80600000	0.004999632856939717	1.1640810246493001e-49	2.3490738471641736e-68	8.67033707640956e-9	1.2353942260268782e-15	7.167643096725624e-7	-7.998995425341356e-23	1.850887604142976e-22	9.615171501735082e-12	2.5150710609336063e-11	1.463696268169895e-10
80700000	0.004999632856939717	1.1640810246493001e-49	2.3490738471641736e-68	8.67033707640956e-9	1.2353942260268782e-15	7.167643096725624e-7	-7.998994196446143e-23	1.850887604142976e-22	9.615171501735082e-12	2.5150710609336063e-11	1.463696268169895e-10
80800000	0.004999632856939717	1.1640810246493001e-49	2.3490738471641736e-68	8.67033707640956e-9	1.2353942260268782e-15	7.167643096725624e-7	-7.998992967550929e-23	1.850887604142976e-22	9.615171501735082e-12	2.5150710609336063e-11	1.463696268169895e-10
80900000	0.004999632856939717	1.1640810246493001e-49	2.3490738471641736e-68	8.67033707640956e-9	1.2353942260268782e-15	7.167643096725624e-7	-7.998991738655715e-23	1.850887604142976e-22	9.615171501735082e-12	2.5150710609336063e-11	1.463696268169895e-10
81000000	0.004999632856939717	1.1640810246493001e-49	2.3490738471641736e-68	8.67033707640956e-9	1.2353942260268782e-15	7.167643096725624e-7	-7.998990509760503e-23	1.850887604142976e-22	9.615171501735082e-12	2.5150710609336063e-11	1.463696268169895e-10
81100000	0.004999632856939717	1.1640810246493001e-49	2.3490738471641736e-68	8.67033707640956e-9	1.2353942260268782e-15	7.167643096725624e-7	-7.998989280865289e-23	1.850887604142976e-22	9.615171501735082e-12	2.5150710609336063e-11	1.463696268169895e-10
81200000	0.004999632856939717	1.1640810246493001e-49	2.3490738471641736e-68	8.67033707640956e-9	1.2353942260268782e-15	7.167643096725624e-7	-7.998988051970075e-23	1.850887604142976e-22	9.615171501735082e-12	2.5150710609336063e-11	1.463696268169895e-10
81300000	0.004999632856939717	1.1640810246493001e-49	2.3490738471641736e-68	8.67033707640956e-9	1.2353942260268782e-15	7.167643096725624e-7	-7.998986823074863e-23	1.850887604142976e-22	9.615171501735082e-12	2.5150710609336063e-11	1.463696268169895e-10
81400000	0.004999632856939717	1.1640810246493001e-49	2.3490738471641736e-68	8.67033707640956e-9	1.2353942260268782e-15	7.167643096725624e-7	-7.998985594179649e-23	1.850887604142976e-22	9.615171501735082e-12	2.5150710609336063e-11	1.463696268169895e-10
81500000	0.004999632856939717	1.1640810246493001e-49	2.3490738471641736e-68	8.67033707640956e-9	1.2353942260268782e-15	7.167643096725624e-7	-7.998984365284436e-23	1.850887604142976e-22	9.615171501735082e-12	2.5150710609336063e-11	1.463696268169895e-10
81600000	0.004999632856939717	1.1640810246493001e-49	2.3490738471641736e-68	8.67033707640956e-9	1.2353942260268782e-15	7.167643096725624e-7	-7.998983136389223e-23	1.850887604142976e-22	9.615171501735082e-12	2.5150710609336063e-11	1.463696268169895e-10
81700000	0.004999632856939717	1.1640810246493001e-49	2.3490738471641736e-68	8.67033707640956e-9	1.2353942260268782e-15	7.167643096725624e-7	-7.99898190749401e-23	1.850887604142976e-22	9.615171501735082e-12	2.5150710609336063e-11	1.463696268169895e-10
81800000	0.004999632856939717	1.1640810246493001e-49	2.3490738471641736e-68	8.67033707640956e-9	1.2353942260268782e-15	7.167643096725624e-7	-7.998980678598796e-23	1.850887604142976e-22	9.615171501735082e-12	2.5150710609336063e-11	1.463696268169895e-10
81900000	0.004999632856939717	1.1640810246493001e-49	2.3490738471641736e-68	8.67033707640956e-9	1.2353942260268782e-15	7.167643096725624e-7	-7.998979449703583e-23	1.850887604142976e-22	9.615171501735082e-12	2.5150710609336063e-11	1.463696268169895e-10
82000000	0.004999632856939717	1.1640810246493001e-49	2.3490738471641736e-68	8.67033707640956e-9	1.2353942260268782e-15	7.167643096725624e-7	-7.99897822080837e-23	1.850887604142976e-22	9.615171501735082e-12	2.5150710609336063e-11	1.463696268169895e-10
82100000	0.004999632856939717	1.1640810246493001e-49	2.3490738471641736e-68	8.67033707640956e-9	1.2353942260268782e-15	7.167643096725624e-7	-7.998976991913156e-23	1.850887604142976e-22	9.615171501735082e-12	2.5150710609336063e-11	1.463696268169895e-10
82200000	0.004999632856939717	1.1640810246493001e-49	2.3490738471641736e-68	8.67033707640956e-9	1.2353942260268782e-15	7.167643096725624e-7	-7.998975763017944e-23	1.850887604142976e-22	9.615171501735082e-12	2.5150710609336063e-11	1.463696268169895e-10
82300000	0.004999632856939717	1.1640810246493001e-49	2.3490738471641736e-68	8.67033707640956e-9	1.2353942260268782e-15	7.167643096725624e-7	-7.99897453412273e-23	1.850887604142976e-22	9.615171501735082e-12	2.5150710609336063e-11	1.463696268169895e-10
82400000	0.004999632856939717	1.1640810246493001e-49	2.3490738471641736e-68	8.67033707640956e-9	1.2353942260268782e-15	7.167643096725624e-7	-7.998973305227516e-23	1.850887604142976e-22	9.615171501735082e-12	2.5150710609336063e-11	1.463696268169895e-10
82500000	0.004999632856939717	1.1640810246493001e-49	2.3490738471641736e-68	8.67033707640956e-9	1.2353942260268782e-15	7.167643096725624e-7	-7.998972076332304e-23	1.850887604142976e-22	9.615171501735082e-12	2.5150710609336063e-11	1.463696268169895e-10
82600000	0.004999632856939717	1.1640810246493001e-49	2.3490738471641736e-68	8.67033707640956e-9	1.2353942260268782e-15	7.167643096725624e-7	-7.99897084743709e-23	1.850887604142976e-22	9.615171501735082e-12	2.5150710609336063e-11	1.463696268169895e-10
82700000	0.004999632856939717	1.1640810246493001e-49	2.3490738471641736e-68	8.67033707640956e-9	1.2353942260268782e-15	7.167643096725624e-7	-7.998969618541877e-23	1.850887604142976e-22	9.615171501735082e-12	2.5150710609336063e-11	1.463696268169895e-10
82800000	0.004999632856939717	1.1640810246493001e-49	2.3490738471641736e-68	8.67033707640956e-9	1.2353942260268782e-15	7.167643096725624e-7	-7.998968389646664e-23	1.850887604142976e-22	9.615171501735082e-12	2.5150710609336063e-11	1.463696268169895e-10
82900000	0.004999632856939717	1.1640810246493001e-49	2.3490738471641736e-68	8.67033707640956e-9	1.2353942260268782e-15	7.167643096725624e-7	-7.99896716075145e-23	1.850887604142976e-22	9.615171501735082e-12	2.5150710609336063e-11	1.463696268169895e-10
83000000	0.004999632856939717	1.1640810246493001e-49	2.3490738471641736e-68	8.67033707640956e-9	1.2353942260268782e-15	7.167643096725624e-7	-7.998965931856237e-23	1.850887604142976e-22	9.615171501735082e-12	2.5150710609336063e-11	1.463696268169895e-10
83100000	0.004999632856939717	1.1640810246493001e-49	2.3490738471641736e-68	8.67033707640956e-9	1.2353942260268782e-15	7.167643096725624e-7	-7.998964702961023e-23	1.850887604142976e-22	9.615171501735082e-12	2.5150710609336063e-11	1.463696268169895e-10
83200000	0.004999632856939717	1.1640810246493001e-49	2.3490738471641736e-68	8.67033707640956e-9	1.2353942260268782e-15	7.167643096725624e-7	-7.998963474065811e-23	1.850887604142976e-22	9.615171501735082e-12	2.5150710609336063e-11	1.463696268169895e-10
83300000	0.004999632856939717	1.1640810246493001e-49	2.3490738471641736e-68	8.67033707640956e-9	1.2353942260268782e-15	7.167643096725624e-7	-7.998962245170597e-23	1.850887604142976e-22	9.615171501735082e-12	2.5150710609336063e-11	1.463696268169895e-10
83400000	0.004999632856939717	1.1640810246493001e-49	2.3490738471641736e-68	8.67033707640956e-9	1.2353942260268782e-15	7.167643096725624e-7	-7.998961016275383e-23	1.850887604142976e-22	9.615171501735082e-12	2.5150710609336063e-11	1.463696268169895e-10
83500000	0.004999632856939717	1.1640810246493001e-49	2.3490738471641736e-68	8.67033707640956e-9	1.2353942260268782e-15	7.167643096725624e-7	-7.998959787380171e-23	1.850887604142976e-22	9.615171501735082e-12	2.5150710609336063e-11	1.463696268169895e-10
83600000	0.004999632856939717	1.1640810246493001e-49	2.3490738471641736e-68	8.67033707640956e-9	1.2353942260268782e-15	7.167643096725624e-7	-7.998958558484957e-23	1.850887604142976e-22	9.615171501735082e-12	2.5150710609336063e-11	1.463696268169895e-10
83700000	0.004999632856939717	1.1640810246493001e-49	2.3490738471641736e-68	8.67033707640956e-9	1.2353942260268782e-15	7.167643096725624e-7	-7.998957329589744e-23	1.850887604142976e-22	9.615171501735082e-12	2.5150710609336063e-11	1.463696268169895e-10
83800000	0.004999632856939717	1.1640810246493001e-49	2.3490738471641736e-68	8.67033707640956e-9	1.2353942260268782e-15	7.167643096725624e-7	-7.998956100694531e-23	1.850887604142976e-22	9.615171501735082e-12	2.5150710609336063e-11	1.463696268169895e-10
83900000	0.004999632856939717	1.1640810246493001e-49	2.3490738471641736e-68	8.67033707640956e-9	1.2353942260268782e-15	7.167643096725624e-7	-7.998954871799317e-23	1.850887604142976e-22	9.615171501735082e-12	2.5150710609336063e-11	1.463696268169895e-10
84000000	0.004999632856939717	1.1640810246493001e-49	2.3490738471641736e-68	8.67033707640956e-9	1.2353942260268782e-15	7.167643096725624e-7	-7.998953642904104e-23	1.850887604142976e-22	9.615171501735082e-12	2.5150710609336063e-11	1.463696268169895e-10
84100000	0.004999632856939717	1.1640810246493001e-49	2.3490738471641736e-68	8.67033707640956e-9	1.2353942260268782e-15	7.167643096725624e-7	-7.998952414008891e-23	1.850887604142976e-22	9.615171501735082e-12	2.5150710609336063e-11	1.463696268169895e-10
84200000	0.004999632856939717	1.1640810246493001e-49	2.3490738471641736e-68	8.67033707640956e-9	1.2353942260268782e-15	7.167643096725624e-7	-7.998951185113678e-23	1.850887604142976e-22	9.615171501735082e-12	2.5150710609336063e-11	1.463696268169895e-10
84300000	0.004999632856939717	1.1640810246493001e-49	2.3490738471641736e-68	8.67033707640956e-9	1.2353942260268782e-15	7.167643096725624e-7	-7.998949956218464e-23	1.850887604142976e-22	9.615171501735082e-12	2.5150710609336063e-11	1.463696268169895e-10
84400000	0.004999632856939717	1.1640810246493001e-49	2.3490738471641736e-68	8.67033707640956e-9	1.2353942260268782e-15	7.167643096725624e-7	-7.998948727323251e-23	1.850887604142976e-22	9.615171501735082e-12	2.5150710609336063e-11	1.463696268169895e-10
84500000	0.004999632856939717	1.1640810246493001e-49	2.3490738471641736e-68	8.67033707640956e-9	1.2353942260268782e-15	7.167643096725624e-7	-7.998947498428038e-23	1.850887604142976e-22	9.615171501735082e-12	2.5150710609336063e-11	1.463696268169895e-10
84600000	0.004999632856939717	1.1640810246493001e-49	2.3490738471641736e-68	8.67033707640956e-9	1.2353942260268782e-15	7.167643096725624e-7	-7.998946269532824e-23	1.850887604142976e-22	9.615171501735082e-12	2.5150710609336063e-11	1.463696268169895e-10
84700000	0.004999632856939717	1.1640810246493001e-49	2.3490738471641736e-68	8.67033707640956e-9	1.2353942260268782e-15	7.167643096725624e-7	-7.998945040637612e-23	1.850887604142976e-22	9.615171501735082e-12	2.5150710609336063e-11	1.463696268169895e-10
84800000	0.004999632856939717	1.1640810246493001e-49	2.3490738471641736e-68	8.67033707640956e-9	1.2353942260268782e-15	7.167643096725624e-7	-7.998943811742398e-23	1.850887604142976e-22	9.615171501735082e-12	2.5150710609336063e-11	1.463696268169895e-10
84900000	0.004999632856939717	1.1640810246493001e-49	2.3490738471641736e-68	8.67033707640956e-9	1.2353942260268782e-15	7.167643096725624e-7	-7.998942582847184e-23	1.850887604142976e-22	9.615171501735082e-12	2.5150710609336063e-11	1.463696268169895e-10
85000000	0.004999632856939717	1.1640810246493001e-49	2.3490738471641736e-68	8.67033707640956e-9	1.2353942260268782e-15	7.167643096725624e-7	-7.998941353951972e-23	1.850887604142976e-22	9.615171501735082e-12	2.5150710609336063e-11	1.463696268169895e-10
85100000	0.004999632856939717	1.1640810246493001e-49	2.3490738471641736e-68	8.67033707640956e-9	1.2353942260268782e-15	7.167643096725624e-7	-7.998940125056758e-23	1.850887604142976e-22	9.615171501735082e-12	2.5150710609336063e-11	1.463696268169895e-10
85200000	0.004999632856939717	1.1640810246493001e-49	2.3490738471641736e-68	8.67033707640956e-9	1.2353942260268782e-15	7.167643096725624e-7	-7.998938896161545e-23	1.850887604142976e-22	9.615171501735082e-12	2.5150710609336063e-11	1.463696268169895e-10
85300000	0.004999632856939717	1.1640810246493001e-49	2.3490738471641736e-68	8.67033707640956e-9	1.2353942260268782e-15	7.167643096725624e-7	-7.998937667266331e-23	1.850887604142976e-22	9.615171501735082e-12	2.5150710609336063e-11	1.463696268169895e-10
85400000	0.004999632856939717	1.1640810246493001e-49	2.3490738471641736e-68	8.67033707640956e-9	1.2353942260268782e-15	7.167643096725624e-7	-7.998936438371118e-23	1.850887604142976e-22	9.615171501735082e-12	2.5150710609336063e-11	1.463696268169895e-10
85500000	0.004999632856939716	1.1640810246493001e-49	2.3490738471641736e-68	8.67033707640956e-9	1.2353942260268782e-15	7.167643096725624e-7	-7.998935209475905e-23	1.850887604142976e-22	9.615171501735082e-12	2.5150710609336063e-11	1.463696268169895e-10
85600000	0.004999632856939716	1.1640810246493001e-49	2.3490738471641736e-68	8.67033707640956e-9	1.2353942260268782e-15	7.167643096725624e-7	-7.998933980580691e-23	1.850887604142976e-22	9.615171501735082e-12	2.5150710609336063e-11	1.463696268169895e-10
85700000	0.004999632856939716	1.1640810246493001e-49	2.3490738471641736e-68	8.67033707640956e-9	1.2353942260268782e-15	7.167643096725624e-7	-7.998932751685479e-23	1.850887604142976e-22	9.615171501735082e-12	2.5150710609336063e-11	1.463696268169895e-10
85800000	0.004999632856939716	1.1640810246493001e-49	2.3490738471641736e-68	8.67033707640956e-9	1.2353942260268782e-15	7.167643096725624e-7	-7.998931522790265e-23	1.850887604142976e-22	9.615171501735082e-12	2.5150710609336063e-11	1.463696268169895e-10
85900000	0.004999632856939716	1.1640810246493001e-49	2.3490738471641736e-68	8.67033707640956e-9	1.2353942260268782e-15	7.167643096725624e-7	-7.998930293895051e-23	1.850887604142976e-22	9.615171501735082e-12	2.5150710609336063e-11	1.463696268169895e-10
86000000	0.004999632856939716	1.1640810246493001e-49	2.3490738471641732e-68	8.67033707640956e-9	1.2353942260268782e-15	7.167643096725624e-7	-7.998929064999839e-23	1.850887604142976e-22	9.615171501735082e-12	2.5150710609336063e-11	1.463696268169895e-10
86100000	0.004999632856939716	1.1640810246493001e-49	2.3490738471641732e-68	8.67033707640956e-9	1.2353942260268782e-15	7.167643096725624e-7	-7.998927836104625e-23	1.850887604142976e-22	9.615171501735082e-12	2.5150710609336063e-11	1.463696268169895e-10
86200000	0.004999632856939716	1.1640810246493001e-49	2.3490738471641732e-68	8.67033707640956e-9	1.2353942260268782e-15	7.167643096725624e-7	-7.998926607209412e-23	1.850887604142976e-22	9.615171501735082e-12	2.5150710609336063e-11	1.463696268169895e-10
86300000	0.004999632856939716	1.1640810246493001e-49	2.3490738471641732e-68	8.67033707640956e-9	1.2353942260268782e-15	7.167643096725624e-7	-7.998925378314199e-23	1.850887604142976e-22	9.615171501735082e-12	2.5150710609336063e-11	1.463696268169895e-10
86400000	0.004999632856939716	1.1640810246493001e-49	2.3490738471641732e-68	8.67033707640956e-9	1.2353942260268782e-15	7.167643096725624e-7	-7.998924149418985e-23	1.850887604142976e-22	9.615171501735082e-12	2.5150710609336063e-11	1.463696268169895e-10
86500000	0.004999632856939716	1.1640810246493001e-49	2.3490738471641732e-68	8.67033707640956e-9	1.2353942260268782e-15	7.167643096725624e-7	-7.998922920523772e-23	1.850887604142976e-22	9.615171501735082e-12	2.5150710609336063e-11	1.463696268169895e-10
86600000	0.004999632856939716	1.1640810246493001e-49	2.3490738471641732e-68	8.67033707640956e-9	1.2353942260268782e-15	7.167643096725624e-7	-7.998921691628559e-23	1.850887604142976e-22	9.615171501735082e-12	2.5150710609336063e-11	1.463696268169895e-10
86700000	0.004999632856939716	1.1640810246493001e-49	2.3490738471641732e-68	8.67033707640956e-9	1.2353942260268782e-15	7.167643096725624e-7	-7.998920462733346e-23	1.850887604142976e-22	9.615171501735082e-12	2.5150710609336063e-11	1.463696268169895e-10
86800000	0.004999632856939716	1.1640810246493001e-49	2.3490738471641732e-68	8.67033707640956e-9	1.2353942260268782e-15	7.167643096725624e-7	-7.998919233838132e-23	1.850887604142976e-22	9.615171501735082e-12	2.5150710609336063e-11	1.463696268169895e-10
86900000	0.004999632856939716	1.1640810246493001e-49	2.3490738471641732e-68	8.67033707640956e-9	1.2353942260268782e-15	7.167643096725624e-7	-7.99891800494292e-23	1.850887604142976e-22	9.615171501735082e-12	2.5150710609336063e-11	1.463696268169895e-10
87000000	0.004999632856939716	1.1640810246493001e-49	2.3490738471641732e-68	8.67033707640956e-9	1.2353942260268782e-15	7.167643096725624e-7	-7.998916776047706e-23	1.850887604142976e-22	9.615171501735082e-12	2.5150710609336063e-11	1.463696268169895e-10
87100000	0.004999632856939716	1.1640810246493001e-49	2.3490738471641732e-68	8.67033707640956e-9	1.2353942260268782e-15	7.167643096725624e-7	-7.998915547152492e-23	1.850887604142976e-22	9.615171501735082e-12	2.5150710609336063e-11	1.463696268169895e-10
87200000	0.004999632856939716	1.1640810246493001e-49	2.3490738471641732e-68	8.67033707640956e-9	1.2353942260268782e-15	7.167643096725624e-7	-7.99891431825728e-23	1.850887604142976e-22	9.615171501735082e-12	2.5150710609336063e-11	1.463696268169895e-10
87300000	0.004999632856939716	1.1640810246493001e-49	2.3490738471641732e-68	8.67033707640956e-9	1.2353942260268782e-15	7.167643096725624e-7	-7.998913089362066e-23	1.850887604142976e-22	9.615171501735082e-12	2.5150710609336063e-11	1.463696268169895e-10
87400000	0.004999632856939716	1.1640810246493001e-49	2.3490738471641732e-68	8.67033707640956e-9	1.2353942260268782e-15	7.167643096725624e-7	-7.998911860466852e-23	1.850887604142976e-22	9.615171501735082e-12	2.5150710609336063e-11	1.463696268169895e-10
87500000	0.004999632856939716	1.1640810246493001e-49	2.3490738471641732e-68	8.67033707640956e-9	1.2353942260268782e-15	7.167643096725624e-7	-7.99891063157164e-23	1.850887604142976e-22	9.615171501735082e-12	2.5150710609336063e-11	1.463696268169895e-10
87600000	0.004999632856939716	1.1640810246493001e-49	2.3490738471641732e-68	8.67033707640956e-9	1.2353942260268782e-15	7.167643096725624e-7	-7.998909402676426e-23	1.850887604142976e-22	9.615171501735082e-12	2.5150710609336063e-11	1.463696268169895e-10
87700000	0.004999632856939716	1.1640810246493001e-49	2.3490738471641732e-68	8.67033707640956e-9	1.2353942260268782e-15	7.167643096725624e-7	-7.998908173781213e-23	1.850887604142976e-22	9.615171501735082e-12	2.5150710609336063e-11	1.463696268169895e-10
87800000	0.004999632856939716	1.1640810246493001e-49	2.3490738471641732e-68	8.67033707640956e-9	1.2353942260268782e-15	7.167643096725624e-7	-7.998906944885999e-23	1.850887604142976e-22	9.615171501735082e-12	2.5150710609336063e-11	1.463696268169895e-10
87900000	0.004999632856939716	1.1640810246493001e-49	2.3490738471641732e-68	8.67033707640956e-9	1.2353942260268782e-15	7.167643096725624e-7	-7.998905715990786e-23	1.850887604142976e-22	9.615171501735082e-12	2.5150710609336063e-11	1.463696268169895e-10
88000000	0.004999632856939716	1.1640810246493001e-49	2.3490738471641732e-68	8.67033707640956e-9	1.2353942260268782e-15	7.167643096725624e-7	-7.998904487095573e-23	1.850887604142976e-22	9.615171501735082e-12	2.5150710609336063e-11	1.463696268169895e-10
88100000	0.004999632856939716	1.1640810246493001e-49	2.3490738471641732e-68	8.67033707640956e-9	1.2353942260268782e-15	7.167643096725624e-7	-7.998903258200359e-23	1.850887604142976e-22	9.615171501735082e-12	2.5150710609336063e-11	1.463696268169895e-10
88200000	0.004999632856939716	1.1640810246493001e-49	2.3490738471641732e-68	8.67033707640956e-9	1.2353942260268782e-15	7.167643096725624e-7	-7.998902029305147e-23	1.850887604142976e-22	9.615171501735082e-12	2.5150710609336063e-11	1.463696268169895e-10
88300000	0.004999632856939716	1.1640810246493001e-49	2.3490738471641732e-68	8.67033707640956e-9	1.2353942260268782e-15	7.167643096725624e-7	-7.998900800409933e-23	1.850887604142976e-22	9.615171501735082e-12	2.5150710609336063e-11	1.463696268169895e-10
88400000	0.004999632856939716	1.1640810246493001e-49	2.3490738471641732e-68	8.67033707640956e-9	1.2353942260268782e-15	7.167643096725624e-7	-7.998899571514719e-23	1.850887604142976e-22	9.615171501735082e-12	2.5150710609336063e-11	1.463696268169895e-10
88500000	0.004999632856939716	1.1640810246493001e-49	2.3490738471641732e-68	8.67033707640956e-9	1.2353942260268782e-15	7.167643096725624e-7	-7.998898342619507e-23	1.850887604142976e-22	9.615171501735082e-12	2.5150710609336063e-11	1.463696268169895e-10
88600000	0.004999632856939716	1.1640810246493001e-49	2.3490738471641732e-68	8.67033707640956e-9	1.2353942260268782e-15	7.167643096725624e-7	-7.998897113724293e-23	1.850887604142976e-22	9.615171501735082e-12	2.5150710609336063e-11	1.463696268169895e-10
88700000	0.004999632856939716	1.1640810246493001e-49	2.3490738471641732e-68	8.67033707640956e-9	1.2353942260268782e-15	7.167643096725624e-7	-7.99889588482908e-23	1.850887604142976e-22	9.615171501735082e-12	2.5150710609336063e-11	1.463696268169895e-10
88800000	0.004999632856939716	1.1640810246493001e-49	2.3490738471641732e-68	8.67033707640956e-9	1.2353942260268782e-15	7.167643096725624e-7	-7.998894655933867e-23	1.850887604142976e-22	9.615171501735082e-12	2.5150710609336063e-11	1.463696268169895e-10
88900000	0.004999632856939716	1.1640810246493001e-49	2.3490738471641732e-68	8.67033707640956e-9	1.2353942260268782e-15	7.167643096725624e-7	-7.998893427038653e-23	1.850887604142976e-22	9.615171501735082e-12	2.5150710609336063e-11	1.463696268169895e-10
89000000	0.004999632856939716	1.1640810246493001e-49	2.3490738471641732e-68	8.67033707640956e-9	1.2353942260268782e-15	7.167643096725624e-7	-7.99889219814344e-23	1.850887604142976e-22	9.615171501735082e-12	2.5150710609336063e-11	1.463696268169895e-10
89100000	0.004999632856939716	1.1640810246493001e-49	2.3490738471641732e-68	8.67033707640956e-9	1.2353942260268782e-15	7.167643096725624e-7	-7.998890969248227e-23	1.850887604142976e-22	9.615171501735082e-12	2.5150710609336063e-11	1.463696268169895e-10
89200000	0.004999632856939716	1.1640810246493001e-49	2.3490738471641732e-68	8.67033707640956e-9	1.2353942260268782e-15	7.167643096725624e-7	-7.998889740353014e-23	1.850887604142976e-22	9.615171501735082e-12	2.5150710609336063e-11	1.463696268169895e-10
89300000	0.004999632856939716	1.1640810246493001e-49	2.3490738471641732e-68	8.67033707640956e-9	1.2353942260268782e-15	7.167643096725624e-7	-7.9988885114578e-23	1.850887604142976e-22	9.615171501735082e-12	2.5150710609336063e-11	1.463696268169895e-10
89400000	0.004999632856939716	1.1640810246493001e-49	2.3490738471641732e-68	8.67033707640956e-9	1.2353942260268782e-15	7.167643096725624e-7	-7.998887282562588e-23	1.850887604142976e-22	9.615171501735082e-12	2.5150710609336063e-11	1.463696268169895e-10
89500000	0.004999632856939716	1.1640810246493001e-49	2.3490738471641732e-68	8.67033707640956e-9	1.2353942260268782e-15	7.167643096725624e-7	-7.998886053667374e-23	1.850887604142976e-22	9.615171501735082e-12	2.5150710609336063e-11	1.463696268169895e-10
89600000	0.004999632856939716	1.1640810246493001e-49	2.3490738471641732e-68	8.67033707640956e-9	1.2353942260268782e-15	7.167643096725624e-7	-7.99888482477216e-23	1.850887604142976e-22	9.615171501735082e-12	2.5150710609336063e-11	1.463696268169895e-10
89700000	0.004999632856939716	1.1640810246493001e-49	2.3490738471641732e-68	8.67033707640956e-9	1.2353942260268782e-15	7.167643096725624e-7	-7.998883595876948e-23	1.850887604142976e-22	9.615171501735082e-12	2.5150710609336063e-11	1.463696268169895e-10
89800000	0.004999632856939716	1.1640810246493001e-49	2.3490738471641732e-68	8.67033707640956e-9	1.2353942260268782e-15	7.167643096725624e-7	-7.998882366981734e-23	1.850887604142976e-22	9.615171501735082e-12	2.5150710609336063e-11	1.463696268169895e-10
89900000	0.004999632856939716	1.1640810246493001e-49	2.3490738471641732e-68	8.67033707640956e-9	1.2353942260268782e-15	7.167643096725624e-7	-7.99888113808652e-23	1.850887604142976e-22	9.615171501735082e-12	2.5150710609336063e-11	1.463696268169895e-10
90000000	0.004999632856939716	1.1640810246493001e-49	2.3490738471641732e-68	8.67033707640956e-9	1.2353942260268782e-15	7.167643096725624e-7	-7.998879909191308e-23	1.850887604142976e-22	9.615171501735082e-12	2.5150710609336063e-11	1.463696268169895e-10
90100000	0.004999632856939716	1.1640810246493001e-49	2.3490738471641732e-68	8.67033707640956e-9	1.2353942260268782e-15	7.167643096725624e-7	-7.998878680296094e-23	1.850887604142976e-22	9.615171501735082e-12	2.5150710609336063e-11	1.463696268169895e-10
90200000	0.004999632856939716	1.1640810246493001e-49	2.3490738471641732e-68	8.67033707640956e-9	1.2353942260268782e-15	7.167643096725624e-7	-7.998877451400881e-23	1.850887604142976e-22	9.615171501735082e-12	2.5150710609336063e-11	1.463696268169895e-10
90300000	0.004999632856939716	1.1640810246493001e-49	2.3490738471641732e-68	8.67033707640956e-9	1.2353942260268782e-15	7.167643096725624e-7	-7.998876222505668e-23	1.850887604142976e-22	9.615171501735082e-12	2.5150710609336063e-11	1.463696268169895e-10
90400000	0.004999632856939716	1.1640810246493001e-49	2.3490738471641732e-68	8.67033707640956e-9	1.2353942260268782e-15	7.167643096725624e-7	-7.998874993610455e-23	1.850887604142976e-22	9.615171501735082e-12	2.5150710609336063e-11	1.463696268169895e-10
90500000	0.004999632856939716	1.1640810246493001e-49	2.3490738471641732e-68	8.67033707640956e-9	1.2353942260268782e-15	7.167643096725624e-7	-7.998873764715241e-23	1.850887604142976e-22	9.615171501735082e-12	2.5150710609336063e-11	1.463696268169895e-10
90600000	0.004999632856939716	1.1640810246493001e-49	2.3490738471641732e-68	8.67033707640956e-9	1.2353942260268782e-15	7.167643096725624e-7	-7.998872535820028e-23	1.850887604142976e-22	9.615171501735082e-12	2.5150710609336063e-11	1.463696268169895e-10
90700000	0.004999632856939716	1.1640810246493001e-49	2.3490738471641732e-68	8.67033707640956e-9	1.2353942260268782e-15	7.167643096725624e-7	-7.998871306924815e-23	1.850887604142976e-22	9.615171501735082e-12	2.5150710609336063e-11	1.463696268169895e-10
90800000	0.004999632856939716	1.1640810246493001e-49	2.3490738471641732e-68	8.67033707640956e-9	1.2353942260268782e-15	7.167643096725624e-7	-7.998870078029601e-23	1.850887604142976e-22	9.615171501735082e-12	2.5150710609336063e-11	1.463696268169895e-10
90900000	0.004999632856939716	1.1640810246493001e-49	2.3490738471641732e-68	8.67033707640956e-9	1.2353942260268782e-15	7.167643096725624e-7	-7.998868849134389e-23	1.850887604142976e-22	9.615171501735082e-12	2.5150710609336063e-11	1.463696268169895e-10
91000000	0.004999632856939716	1.1640810246493001e-49	2.3490738471641732e-68	8.67033707640956e-9	1.2353942260268782e-15	7.167643096725624e-7	-7.998867620239175e-23	1.850887604142976e-22	9.615171501735082e-12	2.5150710609336063e-11	1.463696268169895e-10
91100000	0.004999632856939716	1.1640810246493001e-49	2.3490738471641732e-68	8.67033707640956e-9	1.2353942260268782e-15	7.167643096725624e-7	-7.998866391343961e-23	1.850887604142976e-22	9.615171501735082e-12	2.5150710609336063e-11	1.463696268169895e-10
91200000	0.004999632856939716	1.1640810246493001e-49	2.3490738471641732e-68	8.67033707640956e-9	1.2353942260268782e-15	7.167643096725624e-7	-7.998865162448748e-23	1.850887604142976e-22	9.615171501735082e-12	2.5150710609336063e-11	1.463696268169895e-10
91300000	0.004999632856939716	1.1640810246493001e-49	2.3490738471641732e-68	8.67033707640956e-9	1.2353942260268782e-15	7.167643096725624e-7	-7.998863933553535e-23	1.850887604142976e-22	9.615171501735082e-12	2.5150710609336063e-11	1.463696268169895e-10
91400000	0.004999632856939716	1.1640810246493001e-49	2.3490738471641732e-68	8.67033707640956e-9	1.2353942260268782e-15	7.167643096725624e-7	-7.998862704658322e-23	1.850887604142976e-22	9.615171501735082e-12	2.5150710609336063e-11	1.463696268169895e-10
91500000	0.004999632856939716	1.1640810246493001e-49	2.3490738471641732e-68	8.67033707640956e-9	1.2353942260268782e-15	7.167643096725624e-7	-7.998861475763108e-23	1.850887604142976e-22	9.615171501735082e-12	2.5150710609336063e-11	1.463696268169895e-10
91600000	0.004999632856939716	1.1640810246493001e-49	2.3490738471641732e-68	8.67033707640956e-9	1.2353942260268782e-15	7.167643096725624e-7	-7.998860246867895e-23	1.850887604142976e-22	9.615171501735082e-12	2.5150710609336063e-11	1.463696268169895e-10
91700000	0.004999632856939716	1.1640810246493001e-49	2.3490738471641732e-68	8.67033707640956e-9	1.2353942260268782e-15	7.167643096725624e-7	-7.998859017972682e-23	1.850887604142976e-22	9.615171501735082e-12	2.5150710609336063e-11	1.463696268169895e-10
91800000	0.004999632856939716	1.1640810246493001e-49	2.3490738471641732e-68	8.67033707640956e-9	1.2353942260268782e-15	7.167643096725624e-7	-7.998857789077468e-23	1.850887604142976e-22	9.615171501735082e-12	2.5150710609336063e-11	1.463696268169895e-10
91900000	0.004999632856939716	1.1640810246493001e-49	2.3490738471641732e-68	8.67033707640956e-9	1.2353942260268782e-15	7.167643096725624e-7	-7.998856560182256e-23	1.850887604142976e-22	9.615171501735082e-12	2.5150710609336063e-11	1.463696268169895e-10
92000000	0.004999632856939716	1.1640810246493001e-49	2.3490738471641732e-68	8.67033707640956e-9	1.2353942260268782e-15	7.167643096725624e-7	-7.998855331287042e-23	1.850887604142976e-22	9.615171501735082e-12	2.5150710609336063e-11	1.463696268169895e-10
92100000	0.004999632856939716	1.1640810246493001e-49	2.3490738471641732e-68	8.67033707640956e-9	1.2353942260268782e-15	7.167643096725624e-7	-7.998854102391828e-23	1.850887604142976e-22	9.615171501735082e-12	2.5150710609336063e-11	1.463696268169895e-10
92200000	0.004999632856939716	1.1640810246493001e-49	2.3490738471641732e-68	8.67033707640956e-9	1.2353942260268782e-15	7.167643096725624e-7	-7.998852873496616e-23	1.850887604142976e-22	9.615171501735082e-12	2.5150710609336063e-11	1.463696268169895e-10
92300000	0.004999632856939716	1.1640810246493001e-49	2.3490738471641732e-68	8.67033707640956e-9	1.2353942260268782e-15	7.167643096725624e-7	-7.998851644601402e-23	1.850887604142976e-22	9.615171501735082e-12	2.5150710609336063e-11	1.463696268169895e-10
92400000	0.004999632856939716	1.1640810246493001e-49	2.3490738471641732e-68	8.67033707640956e-9	1.2353942260268782e-15	7.167643096725624e-7	-7.998850415706189e-23	1.850887604142976e-22	9.615171501735082e-12	2.5150710609336063e-11	1.463696268169895e-10
92500000	0.004999632856939716	1.1640810246493001e-49	2.3490738471641732e-68	8.67033707640956e-9	1.2353942260268782e-15	7.167643096725624e-7	-7.998849186810976e-23	1.850887604142976e-22	9.615171501735082e-12	2.5150710609336063e-11	1.463696268169895e-10
92600000	0.004999632856939716	1.1640810246493001e-49	2.3490738471641732e-68	8.67033707640956e-9	1.2353942260268782e-15	7.167643096725624e-7	-7.998847957915762e-23	1.850887604142976e-22	9.615171501735082e-12	2.5150710609336063e-11	1.463696268169895e-10
92700000	0.004999632856939716	1.1640810246493001e-49	2.3490738471641732e-68	8.67033707640956e-9	1.2353942260268782e-15	7.167643096725624e-7	-7.998846729020549e-23	1.850887604142976e-22	9.615171501735082e-12	2.5150710609336063e-11	1.463696268169895e-10
92800000	0.004999632856939716	1.1640810246493001e-49	2.3490738471641732e-68	8.67033707640956e-9	1.2353942260268782e-15	7.167643096725624e-7	-7.998845500125336e-23	1.850887604142976e-22	9.615171501735082e-12	2.5150710609336063e-11	1.463696268169895e-10
92900000	0.004999632856939716	1.1640810246493001e-49	2.3490738471641732e-68	8.67033707640956e-9	1.2353942260268782e-15	7.167643096725624e-7	-7.998844271230123e-23	1.850887604142976e-22	9.615171501735082e-12	2.5150710609336063e-11	1.463696268169895e-10
93000000	0.004999632856939716	1.1640810246493001e-49	2.3490738471641732e-68	8.67033707640956e-9	1.2353942260268782e-15	7.167643096725624e-7	-7.998843042334909e-23	1.850887604142976e-22	9.615171501735082e-12	2.5150710609336063e-11	1.463696268169895e-10
93100000	0.004999632856939716	1.1640810246493001e-49	2.3490738471641732e-68	8.67033707640956e-9	1.2353942260268782e-15	7.167643096725624e-7	-7.998841813439696e-23	1.850887604142976e-22	9.615171501735082e-12	2.5150710609336063e-11	1.463696268169895e-10
93200000	0.004999632856939716	1.1640810246493001e-49	2.3490738471641732e-68	8.67033707640956e-9	1.2353942260268782e-15	7.167643096725624e-7	-7.998840584544483e-23	1.850887604142976e-22	9.615171501735082e-12	2.5150710609336063e-11	1.463696268169895e-10
93300000	0.004999632856939716	1.1640810246493001e-49	2.3490738471641732e-68	8.67033707640956e-9	1.2353942260268782e-15	7.167643096725624e-7	-7.998839355649269e-23	1.850887604142976e-22	9.615171501735082e-12	2.5150710609336063e-11	1.463696268169895e-10
93400000	0.004999632856939716	1.1640810246493001e-49	2.3490738471641732e-68	8.67033707640956e-9	1.2353942260268782e-15	7.167643096725624e-7	-7.998838126754057e-23	1.850887604142976e-22	9.615171501735082e-12	2.5150710609336063e-11	1.463696268169895e-10
93500000	0.004999632856939716	1.1640810246493001e-49	2.3490738471641732e-68	8.67033707640956e-9	1.2353942260268782e-15	7.167643096725624e-7	-7.998836897858843e-23	1.850887604142976e-22	9.615171501735082e-12	2.5150710609336063e-11	1.463696268169895e-10
93600000	0.004999632856939716	1.1640810246493001e-49	2.3490738471641732e-68	8.67033707640956e-9	1.2353942260268782e-15	7.167643096725624e-7	-7.998835668963629e-23	1.850887604142976e-22	9.615171501735082e-12	2.5150710609336063e-11	1.463696268169895e-10
93700000	0.004999632856939716	1.1640810246493001e-49	2.3490738471641732e-68	8.67033707640956e-9	1.2353942260268782e-15	7.167643096725624e-7	-7.998834440068417e-23	1.850887604142976e-22	9.615171501735082e-12	2.5150710609336063e-11	1.463696268169895e-10
93800000	0.004999632856939716	1.1640810246493001e-49	2.3490738471641732e-68	8.67033707640956e-9	1.2353942260268782e-15	7.167643096725624e-7	-7.998833211173203e-23	1.850887604142976e-22	9.615171501735082e-12	2.5150710609336063e-11	1.463696268169895e-10
93900000	0.004999632856939716	1.1640810246493001e-49	2.3490738471641732e-68	8.67033707640956e-9	1.2353942260268782e-15	7.167643096725624e-7	-7.99883198227799e-23	1.850887604142976e-22	9.615171501735082e-12	2.5150710609336063e-11	1.463696268169895e-10
94000000	0.004999632856939716	1.1640810246493001e-49	2.3490738471641732e-68	8.67033707640956e-9	1.2353942260268782e-15	7.167643096725624e-7	-7.998830753382777e-23	1.850887604142976e-22	9.615171501735082e-12	2.5150710609336063e-11	1.463696268169895e-10
94100000	0.004999632856939716	1.1640810246493001e-49	2.3490738471641732e-68	8.67033707640956e-9	1.2353942260268782e-15	7.167643096725624e-7	-7.998829524487563e-23	1.850887604142976e-22	9.615171501735082e-12	2.5150710609336063e-11	1.463696268169895e-10
94200000	0.004999632856939716	1.1640810246493001e-49	2.3490738471641732e-68	8.67033707640956e-9	1.2353942260268782e-15	7.167643096725624e-7	-7.99882829559235e-23	1.850887604142976e-22	9.615171501735082e-12	2.5150710609336063e-11	1.463696268169895e-10
94300000	0.004999632856939716	1.1640810246493001e-49	2.3490738471641732e-68	8.67033707640956e-9	1.2353942260268782e-15	7.167643096725624e-7	-7.998827066697137e-23	1.850887604142976e-22	9.615171501735082e-12	2.5150710609336063e-11	1.463696268169895e-10
94400000	0.004999632856939716	1.1640810246493001e-49	2.3490738471641732e-68	8.67033707640956e-9	1.2353942260268782e-15	7.167643096725624e-7	-7.998825837801924e-23	1.850887604142976e-22	9.615171501735082e-12	2.5150710609336063e-11	1.463696268169895e-10
94500000	0.004999632856939716	1.1640810246493001e-49	2.3490738471641732e-68	8.67033707640956e-9	1.2353942260268782e-15	7.167643096725624e-7	-7.99882460890671e-23	1.850887604142976e-22	9.615171501735082e-12	2.5150710609336063e-11	1.463696268169895e-10
94600000	0.004999632856939716	1.1640810246493001e-49	2.3490738471641732e-68	8.67033707640956e-9	1.2353942260268782e-15	7.167643096725624e-7	-7.998823380011496e-23	1.850887604142976e-22	9.615171501735082e-12	2.5150710609336063e-11	1.463696268169895e-10
94700000	0.004999632856939716	1.1640810246493001e-49	2.3490738471641732e-68	8.67033707640956e-9	1.2353942260268782e-15	7.167643096725624e-7	-7.998822151116284e-23	1.850887604142976e-22	9.615171501735082e-12	2.5150710609336063e-11	1.463696268169895e-10
94800000	0.004999632856939716	1.1640810246493001e-49	2.3490738471641732e-68	8.67033707640956e-9	1.2353942260268782e-15	7.167643096725624e-7	-7.99882092222107e-23	1.850887604142976e-22	9.615171501735082e-12	2.5150710609336063e-11	1.463696268169895e-10
94900000	0.004999632856939716	1.1640810246493001e-49	2.3490738471641732e-68	8.67033707640956e-9	1.2353942260268782e-15	7.167643096725624e-7	-7.998819693325857e-23	1.850887604142976e-22	9.615171501735082e-12	2.5150710609336063e-11	1.463696268169895e-10
95000000	0.004999632856939716	1.1640810246493001e-49	2.3490738471641732e-68	8.67033707640956e-9	1.2353942260268782e-15	7.167643096725624e-7	-7.998818464430644e-23	1.850887604142976e-22	9.615171501735082e-12	2.5150710609336063e-11	1.463696268169895e-10
95100000	0.004999632856939716	1.1640810246493001e-49	2.3490738471641732e-68	8.67033707640956e-9	1.2353942260268782e-15	7.167643096725624e-7	-7.99881723553543e-23	1.850887604142976e-22	9.615171501735082e-12	2.5150710609336063e-11	1.463696268169895e-10
95200000	0.004999632856939716	1.1640810246493001e-49	2.3490738471641732e-68	8.67033707640956e-9	1.2353942260268782e-15	7.167643096725624e-7	-7.998816006640217e-23	1.850887604142976e-22	9.615171501735082e-12	2.5150710609336063e-11	1.463696268169895e-10
95300000	0.004999632856939716	1.1640810246493001e-49	2.3490738471641732e-68	8.67033707640956e-9	1.2353942260268782e-15	7.167643096725624e-7	-7.998814777745004e-23	1.850887604142976e-22	9.615171501735082e-12	2.5150710609336063e-11	1.463696268169895e-10
95400000	0.004999632856939716	1.1640810246493001e-49	2.3490738471641732e-68	8.67033707640956e-9	1.2353942260268782e-15	7.167643096725624e-7	-7.998813548849791e-23	1.850887604142976e-22	9.615171501735082e-12	2.5150710609336063e-11	1.463696268169895e-10
95500000	0.004999632856939716	1.1640810246493001e-49	2.3490738471641732e-68	8.67033707640956e-9	1.2353942260268782e-15	7.167643096725624e-7	-7.998812319954577e-23	1.850887604142976e-22	9.615171501735082e-12	2.5150710609336063e-11	1.463696268169895e-10
95600000	0.004999632856939716	1.1640810246493001e-49	2.3490738471641732e-68	8.67033707640956e-9	1.2353942260268782e-15	7.167643096725624e-7	-7.998811091059365e-23	1.850887604142976e-22	9.615171501735082e-12	2.5150710609336063e-11	1.463696268169895e-10
95700000	0.004999632856939716	1.1640810246493001e-49	2.3490738471641732e-68	8.67033707640956e-9	1.2353942260268782e-15	7.167643096725624e-7	-7.998809862164151e-23	1.850887604142976e-22	9.615171501735082e-12	2.5150710609336063e-11	1.463696268169895e-10
95800000	0.004999632856939716	1.1640810246493001e-49	2.3490738471641732e-68	8.67033707640956e-9	1.2353942260268782e-15	7.167643096725624e-7	-7.998808633268937e-23	1.850887604142976e-22	9.615171501735082e-12	2.5150710609336063e-11	1.463696268169895e-10
95900000	0.004999632856939716	1.1640810246493001e-49	2.3490738471641732e-68	8.67033707640956e-9	1.2353942260268782e-15	7.167643096725624e-7	-7.998807404373725e-23	1.850887604142976e-22	9.615171501735082e-12	2.5150710609336063e-11	1.463696268169895e-10
96000000	0.004999632856939716	1.1640810246493001e-49	2.3490738471641732e-68	8.67033707640956e-9	1.2353942260268782e-15	7.167643096725624e-7	-7.998806175478511e-23	1.850887604142976e-22	9.615171501735082e-12	2.5150710609336063e-11	1.463696268169895e-10
96100000	0.004999632856939716	1.1640810246493001e-49	2.3490738471641732e-68	8.67033707640956e-9	1.2353942260268782e-15	7.167643096725624e-7	-7.998804946583297e-23	1.850887604142976e-22	9.615171501735082e-12	2.5150710609336063e-11	1.463696268169895e-10
96200000	0.004999632856939716	1.1640810246493001e-49	2.3490738471641732e-68	8.67033707640956e-9	1.2353942260268782e-15	7.167643096725624e-7	-7.998803717688085e-23	1.850887604142976e-22	9.615171501735082e-12	2.5150710609336063e-11	1.463696268169895e-10
96300000	0.004999632856939716	1.1640810246493001e-49	2.3490738471641732e-68	8.67033707640956e-9	1.2353942260268782e-15	7.167643096725624e-7	-7.998802488792871e-23	1.850887604142976e-22	9.615171501735082e-12	2.5150710609336063e-11	1.463696268169895e-10
96400000	0.004999632856939716	1.1640810246493001e-49	2.3490738471641732e-68	8.67033707640956e-9	1.2353942260268782e-15	7.167643096725624e-7	-7.998801259897658e-23	1.850887604142976e-22	9.615171501735082e-12	2.5150710609336063e-11	1.463696268169895e-10
96500000	0.004999632856939716	1.1640810246493001e-49	2.3490738471641732e-68	8.67033707640956e-9	1.2353942260268782e-15	7.167643096725624e-7	-7.998800031002445e-23	1.850887604142976e-22	9.615171501735082e-12	2.5150710609336063e-11	1.463696268169895e-10
96600000	0.004999632856939716	1.1640810246493001e-49	2.3490738471641732e-68	8.67033707640956e-9	1.2353942260268782e-15	7.167643096725624e-7	-7.998798802107232e-23	1.850887604142976e-22	9.615171501735082e-12	2.5150710609336063e-11	1.463696268169895e-10
96700000	0.004999632856939716	1.1640810246493001e-49	2.3490738471641732e-68	8.67033707640956e-9	1.2353942260268782e-15	7.167643096725624e-7	-7.998797573212018e-23	1.850887604142976e-22	9.615171501735082e-12	2.5150710609336063e-11	1.463696268169895e-10
96800000	0.004999632856939716	1.1640810246493001e-49	2.3490738471641732e-68	8.67033707640956e-9	1.2353942260268782e-15	7.167643096725624e-7	-7.998796344316805e-23	1.850887604142976e-22	9.615171501735082e-12	2.5150710609336063e-11	1.463696268169895e-10
96900000	0.004999632856939716	1.1640810246493001e-49	2.3490738471641732e-68	8.67033707640956e-9	1.2353942260268782e-15	7.167643096725624e-7	-7.998795115421592e-23	1.850887604142976e-22	9.615171501735082e-12	2.5150710609336063e-11	1.463696268169895e-10
97000000	0.004999632856939716	1.1640810246493001e-49	2.3490738471641732e-68	8.67033707640956e-9	1.2353942260268782e-15	7.167643096725624e-7	-7.998793886526378e-23	1.850887604142976e-22	9.615171501735082e-12	2.5150710609336063e-11	1.463696268169895e-10
97100000	0.004999632856939716	1.1640810246493001e-49	2.3490738471641732e-68	8.67033707640956e-9	1.2353942260268782e-15	7.167643096725624e-7	-7.998792657631166e-23	1.850887604142976e-22	9.615171501735082e-12	2.5150710609336063e-11	1.463696268169895e-10
97200000	0.004999632856939716	1.1640810246493001e-49	2.3490738471641732e-68	8.67033707640956e-9	1.2353942260268784e-15	7.167643096725625e-7	-7.998791428735952e-23	1.850887604142976e-22	9.615171501735082e-12	2.5150710609336063e-11	1.4636962681698953e-10
97300000	0.004999632856939716	1.1640810246493001e-49	2.3490738471641732e-68	8.67033707640956e-9	1.2353942260268784e-15	7.167643096725625e-7	-7.998790199840738e-23	1.850887604142976e-22	9.615171501735082e-12	2.5150710609336063e-11	1.4636962681698953e-10
97400000	0.004999632856939716	1.1640810246493001e-49	2.3490738471641732e-68	8.67033707640956e-9	1.2353942260268784e-15	7.167643096725625e-7	-7.998788970945526e-23	1.850887604142976e-22	9.615171501735082e-12	2.5150710609336063e-11	1.4636962681698953e-10
97500000	0.004999632856939716	1.1640810246493001e-49	2.3490738471641732e-68	8.67033707640956e-9	1.2353942260268784e-15	7.167643096725625e-7	-7.998787742050312e-23	1.850887604142976e-22	9.615171501735082e-12	2.5150710609336063e-11	1.4636962681698953e-10
97600000	0.004999632856939716	1.1640810246493001e-49	2.3490738471641732e-68	8.67033707640956e-9	1.2353942260268784e-15	7.167643096725625e-7	-7.998786513155098e-23	1.850887604142976e-22	9.615171501735082e-12	2.5150710609336063e-11	1.4636962681698953e-10
97700000	0.004999632856939716	1.1640810246493001e-49	2.3490738471641732e-68	8.67033707640956e-9	1.2353942260268784e-15	7.167643096725625e-7	-7.998785284259886e-23	1.850887604142976e-22	9.615171501735082e-12	2.5150710609336063e-11	1.4636962681698953e-10
97800000	0.004999632856939716	1.1640810246493001e-49	2.3490738471641732e-68	8.67033707640956e-9	1.2353942260268784e-15	7.167643096725625e-7	-7.998784055364672e-23	1.850887604142976e-22	9.615171501735082e-12	2.5150710609336063e-11	1.4636962681698953e-10
97900000	0.004999632856939716	1.1640810246493001e-49	2.3490738471641732e-68	8.67033707640956e-9	1.2353942260268784e-15	7.167643096725625e-7	-7.998782826469459e-23	1.8508876041429763e-22	9.615171501735082e-12	2.5150710609336063e-11	1.4636962681698953e-10
98000000	0.004999632856939716	1.1640810246493001e-49	2.3490738471641732e-68	8.67033707640956e-9	1.2353942260268784e-15	7.167643096725625e-7	-7.998781597574246e-23	1.8508876041429763e-22	9.615171501735082e-12	2.5150710609336063e-11	1.4636962681698953e-10
98100000	0.004999632856939716	1.1640810246493001e-49	2.3490738471641732e-68	8.67033707640956e-9	1.2353942260268784e-15	7.167643096725625e-7	-7.998780368679033e-23	1.8508876041429763e-22	9.615171501735082e-12	2.5150710609336063e-11	1.4636962681698953e-10
98200000	0.004999632856939716	1.1640810246493001e-49	2.3490738471641736e-68	8.67033707640956e-9	1.2353942260268784e-15	7.167643096725625e-7	-7.998779139783819e-23	1.8508876041429763e-22	9.615171501735082e-12	2.5150710609336063e-11	1.4636962681698953e-10
98300000	0.004999632856939716	1.1640810246493001e-49	2.3490738471641736e-68	8.67033707640956e-9	1.2353942260268784e-15	7.167643096725625e-7	-7.998777910888605e-23	1.8508876041429763e-22	9.615171501735082e-12	2.5150710609336063e-11	1.4636962681698953e-10
98400000	0.004999632856939716	1.1640810246493001e-49	2.3490738471641736e-68	8.67033707640956e-9	1.2353942260268784e-15	7.167643096725625e-7	-7.998776681993393e-23	1.8508876041429763e-22	9.615171501735082e-12	2.5150710609336063e-11	1.4636962681698953e-10
98500000	0.004999632856939716	1.1640810246493001e-49	2.3490738471641736e-68	8.67033707640956e-9	1.2353942260268784e-15	7.167643096725625e-7	-7.998775453098179e-23	1.8508876041429763e-22	9.615171501735082e-12	2.5150710609336063e-11	1.4636962681698953e-10
98600000	0.004999632856939716	1.1640810246493001e-49	2.3490738471641736e-68	8.67033707640956e-9	1.2353942260268784e-15	7.167643096725625e-7	-7.998774224202965e-23	1.8508876041429763e-22	9.615171501735082e-12	2.5150710609336063e-11	1.4636962681698953e-10
98700000	0.004999632856939716	1.1640810246493001e-49	2.3490738471641736e-68	8.67033707640956e-9	1.2353942260268784e-15	7.167643096725625e-7	-7.998772995307753e-23	1.8508876041429763e-22	9.615171501735082e-12	2.5150710609336063e-11	1.4636962681698953e-10
98800000	0.004999632856939716	1.1640810246493001e-49	2.3490738471641736e-68	8.67033707640956e-9	1.2353942260268784e-15	7.167643096725625e-7	-7.998771766412539e-23	1.8508876041429763e-22	9.615171501735082e-12	2.5150710609336063e-11	1.4636962681698953e-10
98900000	0.004999632856939716	1.1640810246493001e-49	2.3490738471641736e-68	8.67033707640956e-9	1.2353942260268784e-15	7.167643096725625e-7	-7.998770537517326e-23	1.8508876041429763e-22	9.615171501735082e-12	2.5150710609336063e-11	1.4636962681698953e-10
99000000	0.004999632856939716	1.1640810246493001e-49	2.3490738471641736e-68	8.67033707640956e-9	1.2353942260268784e-15	7.167643096725625e-7	-7.998769308622113e-23	1.8508876041429763e-22	9.615171501735082e-12	2.5150710609336063e-11	1.4636962681698953e-10
99100000	0.004999632856939716	1.1640810246493001e-49	2.3490738471641736e-68	8.67033707640956e-9	1.2353942260268784e-15	7.167643096725625e-7	-7.9987680797269e-23	1.8508876041429763e-22	9.615171501735082e-12	2.5150710609336063e-11	1.4636962681698953e-10
99200000	0.004999632856939716	1.1640810246493001e-49	2.3490738471641736e-68	8.67033707640956e-9	1.2353942260268784e-15	7.167643096725625e-7	-7.998766850831686e-23	1.8508876041429763e-22	9.615171501735082e-12	2.5150710609336063e-11	1.4636962681698953e-10
99300000	0.004999632856939716	1.1640810246493001e-49	2.3490738471641736e-68	8.67033707640956e-9	1.2353942260268784e-15	7.167643096725625e-7	-7.998765621936473e-23	1.8508876041429763e-22	9.615171501735082e-12	2.5150710609336063e-11	1.4636962681698953e-10
99400000	0.004999632856939716	1.1640810246493001e-49	2.3490738471641736e-68	8.67033707640956e-9	1.2353942260268784e-15	7.167643096725625e-7	-7.99876439304126e-23	1.8508876041429763e-22	9.615171501735082e-12	2.5150710609336063e-11	1.4636962681698953e-10
99500000	0.004999632856939716	1.1640810246493001e-49	2.3490738471641736e-68	8.67033707640956e-9	1.2353942260268784e-15	7.167643096725625e-7	-7.998763164146046e-23	1.8508876041429763e-22	9.615171501735082e-12	2.5150710609336063e-11	1.4636962681698953e-10
99600000	0.004999632856939716	1.1640810246493001e-49	2.3490738471641736e-68	8.67033707640956e-9	1.2353942260268784e-15	7.167643096725625e-7	-7.998761935250834e-23	1.8508876041429763e-22	9.615171501735082e-12	2.5150710609336063e-11	1.4636962681698953e-10
99700000	0.004999632856939716	1.1640810246493001e-49	2.3490738471641736e-68	8.67033707640956e-9	1.2353942260268784e-15	7.167643096725625e-7	-7.99876070635562e-23	1.8508876041429763e-22	9.615171501735082e-12	2.5150710609336063e-11	1.4636962681698953e-10
99800000	0.004999632856939716	1.1640810246493001e-49	2.3490738471641736e-68	8.67033707640956e-9	1.2353942260268784e-15	7.167643096725625e-7	-7.998759477460406e-23	1.8508876041429763e-22	9.615171501735082e-12	2.5150710609336063e-11	1.4636962681698953e-10
99900000	0.004999632856939716	1.1640810246493001e-49	2.3490738471641736e-68	8.67033707640956e-9	1.2353942260268784e-15	7.167643096725625e-7	-7.998758248565194e-23	1.8508876041429763e-22	9.615171501735082e-12	2.5150710609336063e-11	1.4636962681698953e-10
100000000	0.004999632856939716	1.1640810246493001e-49	2.3490738471641736e-68	8.67033707640956e-9	1.2353942260268784e-15	7.167643096725625e-7	-7.99875701966998e-23	1.8508876041429763e-22	9.615171501735082e-12	2.5150710609336063e-11	1.4636962681698953e-10
