# Supplementary material for: Thermodynamics Underpinning the Microbial Community‐Level Nitrogen Energy Metabolism
Source: Environ Microbiol. 2025 Feb 16;27(2):e70055. doi: 10.1111/1462-2920.70055 (PMC11830459; doi:10.1111/1462-2920.70055)
Supplement: Supplementary file 1 — Data S1. [file EMI-27-e70055-s001.zip › SI/Nnetwork/Results/kdef_-10/Iin_-5/p_0.2/O2_-9.2_H_-5.5.csv]

time	N2	N2H4	N2H5	N2O	NH2OH	NH3	NH3OH	NH4	NO	NO2	NO3
0	0.00001	0.00001	0.00001	0.00001	0.00001	0.00001	0.00001	0.00001	0.00001	0.00001	0.00001
100000	0.004334216618026578	1.5298428517720718e-49	-2.0244830351896816e-41	3.228779306907207e-12	1.4722287072925118e-14	0.0013315667574292217	-8.559568678111191e-20	3.438731687472352e-14	4.4018616159463135e-16	1.0509172779541877e-14	1.9202510296537172e-18
200000	0.004334216618026581	1.5298428517720716e-49	-3.4003908702943024e-40	3.2287793069072084e-12	1.4722287072897265e-14	0.0013315667574292224	-8.558673525067545e-20	3.4387316868400996e-14	4.401861615946312e-16	1.0509172779404809e-14	1.920251029653717e-18
300000	0.0043342166180265805	1.5298428517720714e-49	-7.571988620255195e-40	3.2287793069072084e-12	1.4722287072897886e-14	0.0013315667574292222	-8.557221637004352e-20	3.4387316868542246e-14	4.4018616159463125e-16	1.0509172779407103e-14	1.920251029653717e-18
400000	0.004334216618026577	1.529842851772071e-49	-1.1743585970808404e-39	3.2287793069072072e-12	1.472228707290573e-14	0.0013315667574292217	-8.55576974894116e-20	3.4387316870324106e-14	4.401861615946313e-16	1.0509172779435387e-14	1.9202510296537176e-18
500000	0.004334216618026577	1.5298428517720708e-49	-1.591518230776142e-39	3.2287793069072072e-12	1.4722287072905693e-14	0.0013315667574292217	-8.554317860877968e-20	3.4387316870315466e-14	4.401861615946313e-16	1.0509172779435264e-14	1.9202510296537176e-18
600000	0.004334216618026578	1.5298428517720704e-49	-2.0086777634123224e-39	3.228779306907207e-12	1.4722287072905734e-14	0.0013315667574292217	-8.552865972814775e-20	3.438731687032527e-14	4.4018616159463125e-16	1.0509172779435401e-14	1.9202510296537176e-18
700000	0.004334216618026578	1.5298428517720702e-49	-2.4258373460267666e-39	3.228779306907207e-12	1.4722287072905737e-14	0.0013315667574292217	-8.551414084751582e-20	3.438731687032577e-14	4.4018616159463125e-16	1.0509172779435409e-14	1.9202510296537176e-18
800000	0.004334216618026578	1.52984285177207e-49	-2.8429969290961308e-39	3.2287793069072064e-12	1.4722287072905734e-14	0.0013315667574292217	-8.54996219668839e-20	3.438731687032565e-14	4.4018616159463125e-16	1.0509172779435407e-14	1.9202510296537176e-18
900000	0.004334216618026579	1.5298428517720699e-49	-3.2601565091927477e-39	3.2287793069072064e-12	1.4722287072905734e-14	0.0013315667574292217	-8.548510308625198e-20	3.438731687032555e-14	4.4018616159463125e-16	1.0509172779435406e-14	1.9202510296537176e-18
1000000	0.004334216618026579	1.5298428517720699e-49	-3.677316086538124e-39	3.2287793069072064e-12	1.4722287072905734e-14	0.0013315667574292217	-8.547058420562006e-20	3.4387316870325476e-14	4.4018616159463125e-16	1.0509172779435404e-14	1.9202510296537176e-18
1100000	0.004334216618026579	1.5298428517720697e-49	-4.094475661353766e-39	3.2287793069072064e-12	1.4722287072905734e-14	0.0013315667574292217	-8.545606532498813e-20	3.438731687032542e-14	4.4018616159463125e-16	1.0509172779435404e-14	1.9202510296537176e-18
1200000	0.004334216618026579	1.5298428517720697e-49	-4.51163523386118e-39	3.2287793069072064e-12	1.4722287072905734e-14	0.0013315667574292217	-8.544154644435621e-20	3.438731687032539e-14	4.4018616159463125e-16	1.0509172779435403e-14	1.9202510296537176e-18
1300000	0.004334216618026579	1.5298428517720697e-49	-4.9287948042818744e-39	3.2287793069072064e-12	1.4722287072905734e-14	0.0013315667574292217	-8.542702756372429e-20	3.438731687032537e-14	4.4018616159463125e-16	1.0509172779435403e-14	1.9202510296537176e-18
1400000	0.004334216618026579	1.5298428517720697e-49	-5.345954372837356e-39	3.2287793069072064e-12	1.4722287072905734e-14	0.0013315667574292217	-8.541250868309236e-20	3.438731687032536e-14	4.4018616159463125e-16	1.0509172779435403e-14	1.9202510296537176e-18
1500000	0.004334216618026579	1.5298428517720697e-49	-5.763113939749133e-39	3.2287793069072064e-12	1.4722287072905734e-14	0.0013315667574292217	-8.539798980246044e-20	3.438731687032537e-14	4.4018616159463125e-16	1.0509172779435404e-14	1.9202510296537176e-18
1600000	0.004334216618026579	1.5298428517720699e-49	-6.18027350523871e-39	3.2287793069072064e-12	1.4722287072905734e-14	0.0013315667574292217	-8.538347092182851e-20	3.4387316870325393e-14	4.4018616159463125e-16	1.0509172779435404e-14	1.9202510296537176e-18
1700000	0.004334216618026579	1.5298428517720699e-49	-6.597433069527597e-39	3.2287793069072064e-12	1.4722287072905734e-14	0.0013315667574292217	-8.536895204119658e-20	3.438731687032542e-14	4.4018616159463125e-16	1.0509172779435404e-14	1.9202510296537172e-18
1800000	0.004334216618026579	1.52984285177207e-49	-7.014592632837299e-39	3.2287793069072064e-12	1.4722287072905734e-14	0.0013315667574292217	-8.535443316056466e-20	3.4387316870325457e-14	4.4018616159463125e-16	1.0509172779435406e-14	1.9202510296537172e-18
1900000	0.004334216618026579	1.5298428517720702e-49	-7.431752195389325e-39	3.2287793069072064e-12	1.4722287072905734e-14	0.0013315667574292217	-8.533991427993274e-20	3.438731687032551e-14	4.4018616159463125e-16	1.0509172779435406e-14	1.9202510296537172e-18
2000000	0.004334216618026579	1.5298428517720702e-49	-7.848911757405179e-39	3.2287793069072064e-12	1.4722287072905737e-14	0.0013315667574292217	-8.532539539930081e-20	3.438731687032555e-14	4.4018616159463125e-16	1.0509172779435407e-14	1.9202510296537172e-18
2100000	0.004334216618026579	1.5298428517720704e-49	-8.26607131910637e-39	3.228779306907207e-12	1.4722287072905737e-14	0.001331566757429222	-8.531087651866889e-20	3.43873168703256e-14	4.4018616159463125e-16	1.0509172779435407e-14	1.9202510296537172e-18
2200000	0.004334216618026579	1.5298428517720706e-49	-8.683230880714406e-39	3.228779306907207e-12	1.4722287072905737e-14	0.001331566757429222	-8.529635763803697e-20	3.438731687032566e-14	4.4018616159463125e-16	1.0509172779435409e-14	1.9202510296537172e-18
2300000	0.004334216618026579	1.5298428517720708e-49	-9.100390442450793e-39	3.228779306907207e-12	1.4722287072905737e-14	0.001331566757429222	-8.528183875740504e-20	3.438731687032571e-14	4.401861615946313e-16	1.050917277943541e-14	1.9202510296537172e-18
2400000	0.004334216618026579	1.5298428517720708e-49	-9.517550004537039e-39	3.228779306907207e-12	1.4722287072905737e-14	0.001331566757429222	-8.526731987677312e-20	3.438731687032576e-14	4.401861615946313e-16	1.050917277943541e-14	1.9202510296537172e-18
2500000	0.004334216618026579	1.529842851772071e-49	-9.934709567194649e-39	3.228779306907207e-12	1.472228707290574e-14	0.001331566757429222	-8.52528009961412e-20	3.43873168703258e-14	4.401861615946313e-16	1.0509172779435412e-14	1.9202510296537172e-18
2600000	0.004334216618026579	1.5298428517720712e-49	-1.0351869130645133e-38	3.2287793069072072e-12	1.472228707290574e-14	0.001331566757429222	-8.523828211550926e-20	3.4387316870325835e-14	4.401861615946313e-16	1.0509172779435412e-14	1.9202510296537172e-18
2700000	0.004334216618026579	1.5298428517720712e-49	-1.0769028695109996e-38	3.2287793069072072e-12	1.472228707290574e-14	0.001331566757429222	-8.522376323487734e-20	3.4387316870325867e-14	4.401861615946313e-16	1.0509172779435414e-14	1.9202510296537172e-18
2800000	0.004334216618026579	1.5298428517720714e-49	-1.1186188260810745e-38	3.2287793069072072e-12	1.472228707290574e-14	0.001331566757429222	-8.520924435424542e-20	3.4387316870325886e-14	4.401861615946313e-16	1.0509172779435414e-14	1.9202510296537172e-18
2900000	0.004334216618026579	1.5298428517720714e-49	-1.1603347827968891e-38	3.2287793069072072e-12	1.472228707290574e-14	0.001331566757429222	-8.519472547361349e-20	3.438731687032589e-14	4.401861615946313e-16	1.0509172779435414e-14	1.9202510296537172e-18
3000000	0.004334216618026579	1.5298428517720714e-49	-1.2020507394393007e-38	3.2287793069072072e-12	1.472228707290574e-14	0.001331566757429222	-8.518020659298157e-20	3.438731687032589e-14	4.401861615946313e-16	1.0509172779435414e-14	1.9202510296537172e-18
3100000	0.004334216618026579	1.5298428517720714e-49	-1.2437666957667097e-38	3.2287793069072072e-12	1.472228707290574e-14	0.001331566757429222	-8.516568771234965e-20	3.438731687032589e-14	4.401861615946313e-16	1.0509172779435414e-14	1.9202510296537172e-18
3200000	0.004334216618026579	1.5298428517720714e-49	-1.2854826518011372e-38	3.2287793069072072e-12	1.472228707290574e-14	0.001331566757429222	-8.515116883171772e-20	3.438731687032589e-14	4.401861615946313e-16	1.0509172779435414e-14	1.9202510296537172e-18
3300000	0.004334216618026579	1.5298428517720714e-49	-1.3271986075647343e-38	3.2287793069072072e-12	1.472228707290574e-14	0.001331566757429222	-8.51366499510858e-20	3.438731687032589e-14	4.401861615946313e-16	1.0509172779435414e-14	1.9202510296537172e-18
3400000	0.004334216618026579	1.5298428517720714e-49	-1.368914563079651e-38	3.2287793069072072e-12	1.472228707290574e-14	0.001331566757429222	-8.512213107045388e-20	3.438731687032589e-14	4.401861615946313e-16	1.0509172779435414e-14	1.9202510296537172e-18
3500000	0.004334216618026579	1.5298428517720714e-49	-1.4106305183680388e-38	3.2287793069072072e-12	1.472228707290574e-14	0.001331566757429222	-8.510761218982194e-20	3.438731687032589e-14	4.401861615946313e-16	1.0509172779435414e-14	1.9202510296537172e-18
3600000	0.004334216618026579	1.5298428517720714e-49	-1.452346473452048e-38	3.2287793069072072e-12	1.472228707290574e-14	0.001331566757429222	-8.509309330919002e-20	3.438731687032589e-14	4.401861615946313e-16	1.0509172779435414e-14	1.9202510296537172e-18
3700000	0.004334216618026579	1.5298428517720714e-49	-1.4940624283538287e-38	3.2287793069072072e-12	1.472228707290574e-14	0.001331566757429222	-8.50785744285581e-20	3.438731687032589e-14	4.401861615946313e-16	1.0509172779435414e-14	1.9202510296537172e-18
3800000	0.004334216618026579	1.5298428517720714e-49	-1.535778383095533e-38	3.2287793069072072e-12	1.472228707290574e-14	0.001331566757429222	-8.506405554792617e-20	3.438731687032589e-14	4.401861615946313e-16	1.0509172779435414e-14	1.9202510296537172e-18
3900000	0.004334216618026579	1.5298428517720714e-49	-1.5774943376993108e-38	3.2287793069072072e-12	1.472228707290574e-14	0.001331566757429222	-8.504953666729425e-20	3.438731687032589e-14	4.401861615946313e-16	1.0509172779435414e-14	1.9202510296537172e-18
4000000	0.004334216618026579	1.5298428517720714e-49	-1.6192102921873126e-38	3.2287793069072072e-12	1.472228707290574e-14	0.001331566757429222	-8.503501778666233e-20	3.4387316870325886e-14	4.401861615946313e-16	1.0509172779435414e-14	1.9202510296537172e-18
4100000	0.004334216618026579	1.5298428517720712e-49	-1.6609262465816894e-38	3.2287793069072072e-12	1.472228707290574e-14	0.001331566757429222	-8.50204989060304e-20	3.4387316870325886e-14	4.401861615946313e-16	1.0509172779435414e-14	1.9202510296537172e-18
4200000	0.004334216618026579	1.5298428517720712e-49	-1.7026422009045922e-38	3.2287793069072072e-12	1.472228707290574e-14	0.001331566757429222	-8.500598002539848e-20	3.4387316870325886e-14	4.401861615946313e-16	1.0509172779435414e-14	1.9202510296537172e-18
4300000	0.004334216618026579	1.5298428517720712e-49	-1.7443581551781712e-38	3.2287793069072072e-12	1.472228707290574e-14	0.001331566757429222	-8.499146114476656e-20	3.4387316870325886e-14	4.401861615946313e-16	1.0509172779435414e-14	1.9202510296537172e-18
4400000	0.004334216618026579	1.5298428517720712e-49	-1.7860741094245773e-38	3.2287793069072072e-12	1.4722287072905737e-14	0.0013315667574292217	-8.497694226413462e-20	3.4387316870325886e-14	4.4018616159463125e-16	1.0509172779435414e-14	1.9202510296537172e-18
4500000	0.004334216618026578	1.529842851772071e-49	-1.8277900636659613e-38	3.2287793069072072e-12	1.4722287072905737e-14	0.0013315667574292217	-8.49624233835027e-20	3.4387316870325886e-14	4.4018616159463125e-16	1.0509172779435412e-14	1.9202510296537172e-18
4600000	0.004334216618026578	1.529842851772071e-49	-1.869506017924474e-38	3.2287793069072072e-12	1.4722287072905737e-14	0.0013315667574292217	-8.494790450287078e-20	3.4387316870325886e-14	4.4018616159463125e-16	1.0509172779435412e-14	1.9202510296537172e-18
4700000	0.004334216618026578	1.529842851772071e-49	-1.9112219722222658e-38	3.2287793069072072e-12	1.4722287072905737e-14	0.0013315667574292217	-8.493338562223885e-20	3.4387316870325886e-14	4.4018616159463125e-16	1.0509172779435412e-14	1.9202510296537172e-18
4800000	0.004334216618026578	1.529842851772071e-49	-1.9529379265814876e-38	3.2287793069072072e-12	1.4722287072905737e-14	0.0013315667574292217	-8.491886674160693e-20	3.438731687032588e-14	4.4018616159463125e-16	1.0509172779435412e-14	1.9202510296537172e-18
4900000	0.004334216618026578	1.529842851772071e-49	-1.9946538810242902e-38	3.2287793069072072e-12	1.4722287072905737e-14	0.0013315667574292217	-8.490434786097501e-20	3.438731687032588e-14	4.4018616159463125e-16	1.0509172779435412e-14	1.9202510296537172e-18
5000000	0.004334216618026578	1.5298428517720708e-49	-2.036369835572824e-38	3.2287793069072072e-12	1.4722287072905737e-14	0.0013315667574292217	-8.488982898034308e-20	3.438731687032588e-14	4.4018616159463125e-16	1.0509172779435412e-14	1.9202510296537172e-18
5100000	0.004334216618026578	1.5298428517720708e-49	-2.07808579024924e-38	3.2287793069072072e-12	1.4722287072905737e-14	0.0013315667574292217	-8.487531009971116e-20	3.438731687032588e-14	4.4018616159463125e-16	1.0509172779435412e-14	1.9202510296537172e-18
5200000	0.004334216618026578	1.5298428517720708e-49	-2.1198017450729453e-38	3.2287793069072072e-12	1.4722287072905737e-14	0.0013315667574292217	-8.486079121907924e-20	3.438731687032588e-14	4.4018616159463125e-16	1.0509172779435412e-14	1.9202510296537172e-18
5300000	0.004334216618026578	1.5298428517720708e-49	-2.1615176999409506e-38	3.2287793069072072e-12	1.4722287072905737e-14	0.0013315667574292217	-8.48462723384473e-20	3.438731687032588e-14	4.4018616159463125e-16	1.0509172779435412e-14	1.9202510296537172e-18
5400000	0.004334216618026578	1.5298428517720708e-49	-2.2032336547917474e-38	3.2287793069072072e-12	1.4722287072905737e-14	0.0013315667574292217	-8.483175345781538e-20	3.438731687032588e-14	4.4018616159463125e-16	1.0509172779435412e-14	1.9202510296537172e-18
5500000	0.004334216618026578	1.5298428517720708e-49	-2.2449496096255977e-38	3.2287793069072072e-12	1.4722287072905737e-14	0.0013315667574292217	-8.481723457718346e-20	3.438731687032588e-14	4.4018616159463125e-16	1.0509172779435412e-14	1.9202510296537172e-18
5600000	0.004334216618026578	1.5298428517720706e-49	-2.286665564442764e-38	3.2287793069072072e-12	1.4722287072905737e-14	0.0013315667574292217	-8.480271569655153e-20	3.438731687032588e-14	4.4018616159463125e-16	1.0509172779435412e-14	1.9202510296537172e-18
5700000	0.004334216618026578	1.5298428517720706e-49	-2.3283815192435102e-38	3.2287793069072072e-12	1.4722287072905737e-14	0.0013315667574292217	-8.478819681591961e-20	3.438731687032588e-14	4.4018616159463125e-16	1.0509172779435412e-14	1.9202510296537172e-18
5800000	0.004334216618026578	1.5298428517720706e-49	-2.370097474028098e-38	3.2287793069072072e-12	1.4722287072905737e-14	0.0013315667574292217	-8.477367793528769e-20	3.438731687032587e-14	4.4018616159463125e-16	1.0509172779435412e-14	1.9202510296537172e-18
5900000	0.004334216618026578	1.5298428517720706e-49	-2.411813428796791e-38	3.2287793069072072e-12	1.4722287072905737e-14	0.0013315667574292217	-8.475915905465576e-20	3.438731687032587e-14	4.4018616159463125e-16	1.0509172779435412e-14	1.9202510296537172e-18
6000000	0.004334216618026578	1.5298428517720706e-49	-2.4535293835498506e-38	3.2287793069072072e-12	1.4722287072905737e-14	0.0013315667574292217	-8.474464017402384e-20	3.438731687032587e-14	4.4018616159463125e-16	1.0509172779435412e-14	1.9202510296537172e-18
6100000	0.004334216618026578	1.5298428517720706e-49	-2.495245338287542e-38	3.2287793069072072e-12	1.4722287072905737e-14	0.0013315667574292217	-8.473012129339192e-20	3.438731687032587e-14	4.4018616159463125e-16	1.0509172779435412e-14	1.9202510296537172e-18
6200000	0.004334216618026578	1.5298428517720706e-49	-2.5369612930101254e-38	3.2287793069072072e-12	1.4722287072905737e-14	0.0013315667574292217	-8.471560241275998e-20	3.438731687032587e-14	4.4018616159463125e-16	1.0509172779435412e-14	1.9202510296537172e-18
6300000	0.004334216618026577	1.5298428517720706e-49	-2.578677247717864e-38	3.2287793069072072e-12	1.4722287072905737e-14	0.0013315667574292217	-8.470108353212806e-20	3.438731687032587e-14	4.4018616159463125e-16	1.0509172779435412e-14	1.9202510296537172e-18
6400000	0.004334216618026577	1.5298428517720706e-49	-2.620393202411022e-38	3.2287793069072072e-12	1.4722287072905737e-14	0.0013315667574292217	-8.468656465149614e-20	3.438731687032587e-14	4.4018616159463125e-16	1.0509172779435412e-14	1.9202510296537172e-18
6500000	0.004334216618026577	1.5298428517720706e-49	-2.662109157089861e-38	3.2287793069072072e-12	1.4722287072905737e-14	0.0013315667574292217	-8.467204577086422e-20	3.438731687032587e-14	4.4018616159463125e-16	1.0509172779435412e-14	1.9202510296537172e-18
6600000	0.004334216618026577	1.5298428517720706e-49	-2.703825111754644e-38	3.2287793069072072e-12	1.4722287072905737e-14	0.0013315667574292217	-8.465752689023229e-20	3.438731687032587e-14	4.4018616159463125e-16	1.0509172779435412e-14	1.9202510296537172e-18
6700000	0.004334216618026577	1.5298428517720704e-49	-2.7455410664056334e-38	3.2287793069072072e-12	1.4722287072905737e-14	0.0013315667574292217	-8.464300800960037e-20	3.438731687032587e-14	4.4018616159463125e-16	1.0509172779435412e-14	1.9202510296537172e-18
6800000	0.004334216618026577	1.5298428517720704e-49	-2.787257021043093e-38	3.2287793069072072e-12	1.4722287072905734e-14	0.0013315667574292217	-8.462848912896845e-20	3.438731687032587e-14	4.4018616159463125e-16	1.0509172779435412e-14	1.9202510296537172e-18
6900000	0.004334216618026577	1.5298428517720704e-49	-2.828972975667284e-38	3.2287793069072072e-12	1.4722287072905734e-14	0.0013315667574292217	-8.461397024833652e-20	3.438731687032587e-14	4.4018616159463125e-16	1.0509172779435412e-14	1.9202510296537172e-18
7000000	0.004334216618026577	1.5298428517720704e-49	-2.8706889302784707e-38	3.2287793069072072e-12	1.4722287072905734e-14	0.0013315667574292217	-8.45994513677046e-20	3.438731687032587e-14	4.4018616159463125e-16	1.0509172779435412e-14	1.9202510296537172e-18
7100000	0.004334216618026577	1.5298428517720704e-49	-2.912404884876915e-38	3.2287793069072072e-12	1.4722287072905734e-14	0.0013315667574292215	-8.458493248707268e-20	3.438731687032587e-14	4.4018616159463125e-16	1.0509172779435412e-14	1.9202510296537172e-18
7200000	0.004334216618026577	1.5298428517720704e-49	-2.95412083946288e-38	3.2287793069072072e-12	1.4722287072905734e-14	0.0013315667574292215	-8.457041360644074e-20	3.438731687032587e-14	4.4018616159463125e-16	1.0509172779435412e-14	1.9202510296537172e-18
7300000	0.004334216618026577	1.5298428517720704e-49	-2.995836794036628e-38	3.2287793069072072e-12	1.4722287072905734e-14	0.0013315667574292215	-8.455589472580882e-20	3.438731687032587e-14	4.4018616159463125e-16	1.0509172779435412e-14	1.9202510296537172e-18
7400000	0.004334216618026577	1.5298428517720704e-49	-3.0375527485984217e-38	3.2287793069072072e-12	1.4722287072905734e-14	0.0013315667574292215	-8.45413758451769e-20	3.438731687032587e-14	4.4018616159463125e-16	1.050917277943541e-14	1.9202510296537172e-18
7500000	0.004334216618026577	1.5298428517720704e-49	-3.0792687031485246e-38	3.2287793069072072e-12	1.4722287072905734e-14	0.0013315667574292215	-8.452685696454497e-20	3.438731687032587e-14	4.4018616159463125e-16	1.050917277943541e-14	1.9202510296537172e-18
7600000	0.004334216618026577	1.5298428517720704e-49	-3.120984657687199e-38	3.2287793069072072e-12	1.4722287072905734e-14	0.0013315667574292215	-8.451233808391305e-20	3.438731687032587e-14	4.4018616159463125e-16	1.050917277943541e-14	1.9202510296537172e-18
7700000	0.004334216618026577	1.5298428517720704e-49	-3.1627006122147075e-38	3.2287793069072072e-12	1.4722287072905734e-14	0.0013315667574292215	-8.449781920328113e-20	3.438731687032587e-14	4.4018616159463125e-16	1.050917277943541e-14	1.9202510296537172e-18
7800000	0.004334216618026577	1.5298428517720704e-49	-3.204416566731313e-38	3.2287793069072072e-12	1.4722287072905734e-14	0.0013315667574292215	-8.44833003226492e-20	3.438731687032587e-14	4.4018616159463125e-16	1.050917277943541e-14	1.9202510296537172e-18
7900000	0.004334216618026577	1.5298428517720704e-49	-3.246132521237279e-38	3.2287793069072072e-12	1.4722287072905734e-14	0.0013315667574292215	-8.446878144201728e-20	3.438731687032587e-14	4.4018616159463125e-16	1.050917277943541e-14	1.9202510296537172e-18
8000000	0.004334216618026577	1.5298428517720704e-49	-3.287848475732867e-38	3.2287793069072072e-12	1.4722287072905734e-14	0.0013315667574292215	-8.445426256138536e-20	3.438731687032587e-14	4.4018616159463125e-16	1.050917277943541e-14	1.9202510296537172e-18
8100000	0.004334216618026577	1.5298428517720704e-49	-3.3295644302183395e-38	3.2287793069072072e-12	1.4722287072905734e-14	0.0013315667574292215	-8.443974368075342e-20	3.4387316870325867e-14	4.4018616159463125e-16	1.050917277943541e-14	1.9202510296537172e-18
8200000	0.004334216618026577	1.5298428517720704e-49	-3.3712803846939605e-38	3.2287793069072072e-12	1.4722287072905734e-14	0.0013315667574292215	-8.44252248001215e-20	3.4387316870325867e-14	4.4018616159463125e-16	1.050917277943541e-14	1.9202510296537172e-18
8300000	0.004334216618026577	1.5298428517720704e-49	-3.412996339159993e-38	3.2287793069072072e-12	1.4722287072905734e-14	0.0013315667574292215	-8.441070591948958e-20	3.4387316870325867e-14	4.4018616159463125e-16	1.050917277943541e-14	1.9202510296537172e-18
8400000	0.004334216618026577	1.5298428517720704e-49	-3.4547122936166984e-38	3.2287793069072072e-12	1.4722287072905734e-14	0.0013315667574292215	-8.439618703885765e-20	3.4387316870325867e-14	4.4018616159463125e-16	1.050917277943541e-14	1.9202510296537172e-18
8500000	0.004334216618026577	1.5298428517720704e-49	-3.49642824806434e-38	3.2287793069072072e-12	1.4722287072905734e-14	0.0013315667574292215	-8.438166815822573e-20	3.4387316870325867e-14	4.4018616159463125e-16	1.050917277943541e-14	1.9202510296537172e-18
8600000	0.004334216618026577	1.5298428517720704e-49	-3.5381442025031806e-38	3.2287793069072072e-12	1.4722287072905734e-14	0.0013315667574292217	-8.436714927759381e-20	3.4387316870325867e-14	4.4018616159463125e-16	1.050917277943541e-14	1.9202510296537172e-18
8700000	0.004334216618026577	1.5298428517720704e-49	-3.579860156933483e-38	3.2287793069072072e-12	1.4722287072905734e-14	0.0013315667574292217	-8.435263039696189e-20	3.4387316870325867e-14	4.4018616159463125e-16	1.050917277943541e-14	1.9202510296537172e-18
8800000	0.004334216618026577	1.5298428517720704e-49	-3.6215761113555105e-38	3.2287793069072072e-12	1.4722287072905734e-14	0.0013315667574292217	-8.433811151632996e-20	3.4387316870325867e-14	4.4018616159463125e-16	1.050917277943541e-14	1.9202510296537172e-18
8900000	0.004334216618026577	1.5298428517720704e-49	-3.663292065769525e-38	3.2287793069072072e-12	1.4722287072905734e-14	0.0013315667574292217	-8.432359263569804e-20	3.4387316870325867e-14	4.4018616159463125e-16	1.050917277943541e-14	1.9202510296537172e-18
9000000	0.004334216618026577	1.5298428517720704e-49	-3.705008020175789e-38	3.2287793069072072e-12	1.4722287072905734e-14	0.0013315667574292217	-8.430907375506612e-20	3.4387316870325867e-14	4.4018616159463125e-16	1.050917277943541e-14	1.9202510296537172e-18
9100000	0.004334216618026577	1.5298428517720704e-49	-3.7467239745745666e-38	3.2287793069072072e-12	1.4722287072905734e-14	0.0013315667574292217	-8.429455487443418e-20	3.438731687032587e-14	4.4018616159463125e-16	1.050917277943541e-14	1.9202510296537172e-18
9200000	0.004334216618026577	1.5298428517720704e-49	-3.788439928966119e-38	3.2287793069072072e-12	1.4722287072905734e-14	0.0013315667574292217	-8.428003599380226e-20	3.438731687032587e-14	4.4018616159463125e-16	1.050917277943541e-14	1.9202510296537172e-18
9300000	0.004334216618026577	1.5298428517720704e-49	-3.83015588335071e-38	3.2287793069072072e-12	1.4722287072905734e-14	0.0013315667574292217	-8.426551711317034e-20	3.438731687032587e-14	4.4018616159463125e-16	1.050917277943541e-14	1.9202510296537172e-18
9400000	0.004334216618026577	1.5298428517720704e-49	-3.8718718377286024e-38	3.2287793069072072e-12	1.4722287072905734e-14	0.0013315667574292217	-8.425099823253841e-20	3.438731687032587e-14	4.4018616159463125e-16	1.050917277943541e-14	1.9202510296537172e-18
9500000	0.004334216618026577	1.5298428517720704e-49	-3.913587792100058e-38	3.2287793069072072e-12	1.4722287072905734e-14	0.0013315667574292217	-8.423647935190649e-20	3.438731687032587e-14	4.4018616159463125e-16	1.050917277943541e-14	1.9202510296537172e-18
9600000	0.004334216618026578	1.5298428517720704e-49	-3.9553037464653404e-38	3.2287793069072072e-12	1.4722287072905734e-14	0.0013315667574292217	-8.422196047127457e-20	3.438731687032587e-14	4.4018616159463125e-16	1.050917277943541e-14	1.9202510296537172e-18
9700000	0.004334216618026578	1.5298428517720704e-49	-3.9970197008247123e-38	3.2287793069072072e-12	1.4722287072905734e-14	0.0013315667574292217	-8.420744159064264e-20	3.438731687032587e-14	4.4018616159463125e-16	1.050917277943541e-14	1.9202510296537172e-18
9800000	0.004334216618026578	1.5298428517720704e-49	-4.038735655178436e-38	3.2287793069072072e-12	1.4722287072905734e-14	0.0013315667574292217	-8.419292271001072e-20	3.438731687032587e-14	4.4018616159463125e-16	1.050917277943541e-14	1.9202510296537172e-18
9900000	0.004334216618026578	1.5298428517720704e-49	-4.0804516095267744e-38	3.2287793069072072e-12	1.4722287072905734e-14	0.0013315667574292217	-8.41784038293788e-20	3.438731687032587e-14	4.4018616159463125e-16	1.050917277943541e-14	1.9202510296537172e-18
10000000	0.004334216618026578	1.5298428517720704e-49	-4.1221675638699907e-38	3.2287793069072072e-12	1.4722287072905734e-14	0.0013315667574292217	-8.416388494874686e-20	3.438731687032587e-14	4.4018616159463125e-16	1.050917277943541e-14	1.9202510296537172e-18
10100000	0.004334216618026578	1.5298428517720704e-49	-4.163883518208347e-38	3.2287793069072072e-12	1.4722287072905734e-14	0.0013315667574292217	-8.414936606811494e-20	3.438731687032587e-14	4.4018616159463125e-16	1.050917277943541e-14	1.9202510296537172e-18
10200000	0.004334216618026578	1.5298428517720704e-49	-4.205599472542106e-38	3.2287793069072072e-12	1.4722287072905734e-14	0.0013315667574292217	-8.413484718748302e-20	3.438731687032587e-14	4.4018616159463125e-16	1.050917277943541e-14	1.9202510296537172e-18
10300000	0.004334216618026578	1.5298428517720704e-49	-4.247315426871531e-38	3.2287793069072072e-12	1.4722287072905734e-14	0.0013315667574292217	-8.412032830685109e-20	3.438731687032587e-14	4.4018616159463125e-16	1.050917277943541e-14	1.9202510296537172e-18
10400000	0.004334216618026578	1.5298428517720704e-49	-4.2890313811968854e-38	3.2287793069072072e-12	1.4722287072905734e-14	0.0013315667574292217	-8.410580942621917e-20	3.438731687032587e-14	4.4018616159463125e-16	1.0509172779435412e-14	1.9202510296537172e-18
10500000	0.004334216618026578	1.5298428517720704e-49	-4.3307473355184304e-38	3.2287793069072072e-12	1.4722287072905734e-14	0.0013315667574292217	-8.409129054558725e-20	3.438731687032587e-14	4.4018616159463125e-16	1.0509172779435412e-14	1.9202510296537172e-18
10600000	0.004334216618026578	1.5298428517720704e-49	-4.372463289836429e-38	3.2287793069072072e-12	1.4722287072905734e-14	0.0013315667574292217	-8.407677166495532e-20	3.438731687032587e-14	4.4018616159463125e-16	1.0509172779435412e-14	1.9202510296537172e-18
10700000	0.004334216618026578	1.5298428517720704e-49	-4.4141792441511456e-38	3.2287793069072072e-12	1.4722287072905734e-14	0.0013315667574292217	-8.40622527843234e-20	3.438731687032587e-14	4.4018616159463125e-16	1.0509172779435412e-14	1.9202510296537172e-18
10800000	0.004334216618026578	1.5298428517720704e-49	-4.455895198462841e-38	3.2287793069072072e-12	1.4722287072905734e-14	0.0013315667574292217	-8.404773390369148e-20	3.438731687032587e-14	4.4018616159463125e-16	1.0509172779435412e-14	1.9202510296537172e-18
10900000	0.004334216618026578	1.5298428517720706e-49	-4.497611152771778e-38	3.2287793069072072e-12	1.4722287072905734e-14	0.0013315667574292217	-8.403321502305954e-20	3.438731687032587e-14	4.4018616159463125e-16	1.0509172779435412e-14	1.9202510296537172e-18
11000000	0.004334216618026578	1.5298428517720706e-49	-4.539327107078221e-38	3.2287793069072072e-12	1.4722287072905734e-14	0.0013315667574292217	-8.401869614242762e-20	3.438731687032587e-14	4.4018616159463125e-16	1.0509172779435412e-14	1.9202510296537172e-18
11100000	0.004334216618026578	1.5298428517720706e-49	-4.5810430613824316e-38	3.2287793069072072e-12	1.4722287072905734e-14	0.0013315667574292217	-8.40041772617957e-20	3.438731687032587e-14	4.4018616159463125e-16	1.0509172779435412e-14	1.9202510296537172e-18
11200000	0.004334216618026578	1.5298428517720706e-49	-4.622759015684673e-38	3.2287793069072072e-12	1.4722287072905734e-14	0.0013315667574292217	-8.398965838116377e-20	3.438731687032587e-14	4.4018616159463125e-16	1.0509172779435412e-14	1.9202510296537172e-18
11300000	0.004334216618026578	1.5298428517720706e-49	-4.6644749699852077e-38	3.2287793069072072e-12	1.4722287072905734e-14	0.0013315667574292217	-8.397513950053185e-20	3.438731687032587e-14	4.4018616159463125e-16	1.0509172779435412e-14	1.9202510296537172e-18
11400000	0.004334216618026578	1.5298428517720706e-49	-4.706190924284298e-38	3.2287793069072072e-12	1.4722287072905734e-14	0.0013315667574292217	-8.396062061989993e-20	3.438731687032587e-14	4.4018616159463125e-16	1.0509172779435412e-14	1.9202510296537172e-18
11500000	0.004334216618026578	1.5298428517720706e-49	-4.747906878582208e-38	3.2287793069072072e-12	1.4722287072905734e-14	0.0013315667574292217	-8.3946101739268e-20	3.438731687032587e-14	4.4018616159463125e-16	1.0509172779435412e-14	1.9202510296537172e-18
11600000	0.004334216618026578	1.5298428517720706e-49	-4.789622832879199e-38	3.2287793069072072e-12	1.4722287072905734e-14	0.0013315667574292217	-8.393158285863608e-20	3.438731687032587e-14	4.4018616159463125e-16	1.0509172779435412e-14	1.9202510296537172e-18
11700000	0.004334216618026578	1.5298428517720706e-49	-4.831338787175535e-38	3.2287793069072072e-12	1.4722287072905734e-14	0.0013315667574292217	-8.391706397800416e-20	3.438731687032587e-14	4.4018616159463125e-16	1.0509172779435412e-14	1.9202510296537172e-18
11800000	0.004334216618026578	1.5298428517720706e-49	-4.873054741471476e-38	3.2287793069072072e-12	1.4722287072905734e-14	0.0013315667574292217	-8.390254509737224e-20	3.438731687032587e-14	4.4018616159463125e-16	1.0509172779435412e-14	1.9202510296537172e-18
11900000	0.004334216618026578	1.5298428517720706e-49	-4.914770695767289e-38	3.2287793069072072e-12	1.4722287072905734e-14	0.0013315667574292217	-8.38880262167403e-20	3.438731687032587e-14	4.4018616159463125e-16	1.0509172779435412e-14	1.9202510296537172e-18
12000000	0.004334216618026578	1.5298428517720706e-49	-4.956486650063234e-38	3.2287793069072072e-12	1.4722287072905734e-14	0.0013315667574292217	-8.387350733610838e-20	3.438731687032587e-14	4.4018616159463125e-16	1.0509172779435412e-14	1.9202510296537172e-18
12100000	0.004334216618026578	1.5298428517720706e-49	-4.998202604359573e-38	3.2287793069072072e-12	1.4722287072905734e-14	0.0013315667574292217	-8.385898845547646e-20	3.438731687032587e-14	4.4018616159463125e-16	1.0509172779435412e-14	1.9202510296537172e-18
12200000	0.004334216618026578	1.5298428517720706e-49	-5.039918558656572e-38	3.2287793069072072e-12	1.4722287072905734e-14	0.0013315667574292217	-8.384446957484453e-20	3.438731687032587e-14	4.4018616159463125e-16	1.0509172779435412e-14	1.9202510296537172e-18
12300000	0.004334216618026578	1.5298428517720706e-49	-5.081634512954491e-38	3.2287793069072072e-12	1.4722287072905734e-14	0.0013315667574292217	-8.382995069421261e-20	3.438731687032587e-14	4.4018616159463125e-16	1.0509172779435412e-14	1.9202510296537172e-18
12400000	0.004334216618026578	1.5298428517720706e-49	-5.123350467253593e-38	3.2287793069072072e-12	1.4722287072905734e-14	0.0013315667574292217	-8.381543181358069e-20	3.438731687032587e-14	4.4018616159463125e-16	1.0509172779435412e-14	1.9202510296537172e-18
12500000	0.004334216618026578	1.5298428517720706e-49	-5.165066421554142e-38	3.2287793069072072e-12	1.4722287072905734e-14	0.0013315667574292217	-8.380091293294876e-20	3.438731687032587e-14	4.4018616159463125e-16	1.0509172779435412e-14	1.9202510296537172e-18
12600000	0.004334216618026578	1.5298428517720706e-49	-5.206782375856399e-38	3.2287793069072072e-12	1.4722287072905734e-14	0.0013315667574292217	-8.378639405231684e-20	3.438731687032587e-14	4.4018616159463125e-16	1.0509172779435412e-14	1.9202510296537172e-18
12700000	0.004334216618026578	1.5298428517720706e-49	-5.24849833016063e-38	3.2287793069072072e-12	1.4722287072905734e-14	0.0013315667574292217	-8.377187517168492e-20	3.438731687032587e-14	4.4018616159463125e-16	1.0509172779435412e-14	1.9202510296537172e-18
12800000	0.004334216618026579	1.5298428517720706e-49	-5.290214284467093e-38	3.2287793069072072e-12	1.4722287072905734e-14	0.001331566757429222	-8.375735629105298e-20	3.438731687032588e-14	4.4018616159463125e-16	1.0509172779435412e-14	1.9202510296537172e-18
12900000	0.004334216618026579	1.5298428517720706e-49	-5.331930238776056e-38	3.2287793069072072e-12	1.4722287072905734e-14	0.001331566757429222	-8.374283741042106e-20	3.438731687032588e-14	4.4018616159463125e-16	1.0509172779435412e-14	1.9202510296537172e-18
13000000	0.004334216618026579	1.5298428517720706e-49	-5.373646193087777e-38	3.2287793069072072e-12	1.4722287072905734e-14	0.001331566757429222	-8.372831852978914e-20	3.438731687032588e-14	4.4018616159463125e-16	1.0509172779435412e-14	1.9202510296537172e-18
13100000	0.004334216618026579	1.5298428517720708e-49	-5.415362147402522e-38	3.2287793069072072e-12	1.4722287072905734e-14	0.001331566757429222	-8.371379964915721e-20	3.438731687032588e-14	4.4018616159463125e-16	1.0509172779435412e-14	1.9202510296537172e-18
13200000	0.004334216618026579	1.5298428517720708e-49	-5.457078101720552e-38	3.2287793069072072e-12	1.4722287072905734e-14	0.001331566757429222	-8.369928076852529e-20	3.438731687032588e-14	4.4018616159463125e-16	1.0509172779435412e-14	1.9202510296537172e-18
13300000	0.004334216618026579	1.5298428517720708e-49	-5.49879405604213e-38	3.2287793069072072e-12	1.4722287072905734e-14	0.001331566757429222	-8.368476188789337e-20	3.438731687032588e-14	4.4018616159463125e-16	1.0509172779435412e-14	1.9202510296537172e-18
13400000	0.004334216618026579	1.5298428517720708e-49	-5.54051001036752e-38	3.2287793069072072e-12	1.4722287072905734e-14	0.001331566757429222	-8.367024300726144e-20	3.438731687032588e-14	4.4018616159463125e-16	1.0509172779435412e-14	1.9202510296537172e-18
13500000	0.004334216618026579	1.5298428517720708e-49	-5.582225964696984e-38	3.2287793069072072e-12	1.4722287072905734e-14	0.001331566757429222	-8.365572412662952e-20	3.438731687032588e-14	4.4018616159463125e-16	1.0509172779435412e-14	1.9202510296537172e-18
13600000	0.004334216618026579	1.5298428517720708e-49	-5.623941919030784e-38	3.2287793069072072e-12	1.4722287072905734e-14	0.001331566757429222	-8.36412052459976e-20	3.438731687032588e-14	4.4018616159463125e-16	1.0509172779435412e-14	1.9202510296537172e-18
13700000	0.004334216618026579	1.5298428517720708e-49	-5.665657873369183e-38	3.2287793069072072e-12	1.4722287072905734e-14	0.001331566757429222	-8.362668636536566e-20	3.438731687032588e-14	4.4018616159463125e-16	1.0509172779435412e-14	1.9202510296537172e-18
13800000	0.004334216618026579	1.5298428517720708e-49	-5.707373827712445e-38	3.2287793069072072e-12	1.4722287072905734e-14	0.001331566757429222	-8.361216748473374e-20	3.438731687032588e-14	4.4018616159463125e-16	1.0509172779435412e-14	1.9202510296537172e-18
13900000	0.004334216618026579	1.5298428517720708e-49	-5.749089782060831e-38	3.2287793069072072e-12	1.4722287072905734e-14	0.001331566757429222	-8.359764860410182e-20	3.438731687032588e-14	4.4018616159463125e-16	1.0509172779435412e-14	1.9202510296537172e-18
14000000	0.004334216618026579	1.5298428517720708e-49	-5.790805736414605e-38	3.2287793069072072e-12	1.4722287072905734e-14	0.001331566757429222	-8.358312972346989e-20	3.438731687032588e-14	4.4018616159463125e-16	1.0509172779435412e-14	1.9202510296537172e-18
14100000	0.004334216618026579	1.5298428517720708e-49	-5.832521690774029e-38	3.2287793069072072e-12	1.4722287072905734e-14	0.001331566757429222	-8.356861084283797e-20	3.438731687032588e-14	4.4018616159463125e-16	1.0509172779435412e-14	1.9202510296537172e-18
14200000	0.004334216618026579	1.5298428517720708e-49	-5.874237645139367e-38	3.2287793069072072e-12	1.4722287072905734e-14	0.001331566757429222	-8.355409196220605e-20	3.438731687032588e-14	4.4018616159463125e-16	1.0509172779435412e-14	1.9202510296537172e-18
14300000	0.004334216618026579	1.5298428517720708e-49	-5.91595359951088e-38	3.2287793069072072e-12	1.4722287072905734e-14	0.001331566757429222	-8.353957308157413e-20	3.438731687032588e-14	4.4018616159463125e-16	1.0509172779435412e-14	1.9202510296537172e-18
14400000	0.004334216618026579	1.5298428517720708e-49	-5.957669553888832e-38	3.2287793069072072e-12	1.4722287072905734e-14	0.001331566757429222	-8.35250542009422e-20	3.438731687032588e-14	4.4018616159463125e-16	1.0509172779435412e-14	1.9202510296537172e-18
14500000	0.004334216618026579	1.5298428517720708e-49	-5.999385508273484e-38	3.2287793069072072e-12	1.4722287072905734e-14	0.001331566757429222	-8.351053532031028e-20	3.438731687032588e-14	4.4018616159463125e-16	1.0509172779435412e-14	1.9202510296537172e-18
14600000	0.004334216618026579	1.5298428517720708e-49	-6.041101462665102e-38	3.2287793069072072e-12	1.4722287072905734e-14	0.001331566757429222	-8.349601643967836e-20	3.438731687032588e-14	4.4018616159463125e-16	1.0509172779435412e-14	1.9202510296537172e-18
14700000	0.004334216618026579	1.5298428517720708e-49	-6.082817417063946e-38	3.2287793069072072e-12	1.4722287072905734e-14	0.001331566757429222	-8.348149755904642e-20	3.438731687032588e-14	4.4018616159463125e-16	1.0509172779435412e-14	1.9202510296537172e-18
14800000	0.004334216618026579	1.5298428517720708e-49	-6.12453337147028e-38	3.2287793069072072e-12	1.4722287072905734e-14	0.001331566757429222	-8.34669786784145e-20	3.438731687032588e-14	4.4018616159463125e-16	1.0509172779435412e-14	1.9202510296537172e-18
14900000	0.004334216618026579	1.5298428517720708e-49	-6.166249325884365e-38	3.2287793069072072e-12	1.4722287072905734e-14	0.001331566757429222	-8.345245979778258e-20	3.438731687032588e-14	4.4018616159463125e-16	1.0509172779435412e-14	1.9202510296537172e-18
15000000	0.004334216618026579	1.5298428517720708e-49	-6.207965280306467e-38	3.2287793069072072e-12	1.4722287072905734e-14	0.001331566757429222	-8.343794091715065e-20	3.438731687032588e-14	4.4018616159463125e-16	1.0509172779435412e-14	1.9202510296537172e-18
15100000	0.004334216618026579	1.5298428517720708e-49	-6.249681234736847e-38	3.2287793069072072e-12	1.4722287072905734e-14	0.001331566757429222	-8.342342203651873e-20	3.438731687032588e-14	4.4018616159463125e-16	1.0509172779435412e-14	1.9202510296537172e-18
15200000	0.004334216618026579	1.5298428517720708e-49	-6.291397189175382e-38	3.2287793069072072e-12	1.4722287072905734e-14	0.001331566757429222	-8.340890315588681e-20	3.438731687032588e-14	4.4018616159463125e-16	1.0509172779435412e-14	1.9202510296537172e-18
15300000	0.004334216618026579	1.5298428517720708e-49	-6.333113143605468e-38	3.2287793069072072e-12	1.4722287072905734e-14	0.001331566757429222	-8.339438427525488e-20	3.438731687032588e-14	4.4018616159463125e-16	1.0509172779435412e-14	1.9202510296537172e-18
15400000	0.004334216618026579	1.5298428517720708e-49	-6.374829098018346e-38	3.2287793069072072e-12	1.4722287072905734e-14	0.001331566757429222	-8.337986539462296e-20	3.438731687032588e-14	4.4018616159463125e-16	1.0509172779435412e-14	1.9202510296537172e-18
15500000	0.004334216618026579	1.5298428517720708e-49	-6.416545052414278e-38	3.2287793069072072e-12	1.4722287072905734e-14	0.001331566757429222	-8.336534651399104e-20	3.438731687032588e-14	4.4018616159463125e-16	1.0509172779435412e-14	1.9202510296537172e-18
15600000	0.004334216618026579	1.5298428517720708e-49	-6.458261006793525e-38	3.2287793069072072e-12	1.4722287072905734e-14	0.001331566757429222	-8.33508276333591e-20	3.438731687032588e-14	4.4018616159463125e-16	1.0509172779435412e-14	1.9202510296537172e-18
15700000	0.004334216618026579	1.5298428517720708e-49	-6.499976961156352e-38	3.2287793069072072e-12	1.4722287072905734e-14	0.001331566757429222	-8.333630875272718e-20	3.438731687032588e-14	4.4018616159463125e-16	1.0509172779435412e-14	1.9202510296537172e-18
15800000	0.004334216618026579	1.5298428517720708e-49	-6.541692915503021e-38	3.2287793069072072e-12	1.4722287072905734e-14	0.001331566757429222	-8.332178987209526e-20	3.438731687032588e-14	4.4018616159463125e-16	1.0509172779435412e-14	1.9202510296537172e-18
15900000	0.004334216618026579	1.5298428517720708e-49	-6.583408869833795e-38	3.2287793069072072e-12	1.4722287072905734e-14	0.001331566757429222	-8.330727099146333e-20	3.438731687032588e-14	4.4018616159463125e-16	1.0509172779435412e-14	1.9202510296537172e-18
16000000	0.004334216618026579	1.5298428517720708e-49	-6.625124824148936e-38	3.2287793069072072e-12	1.4722287072905734e-14	0.001331566757429222	-8.329275211083141e-20	3.438731687032588e-14	4.4018616159463125e-16	1.0509172779435412e-14	1.9202510296537172e-18
16100000	0.004334216618026579	1.5298428517720708e-49	-6.666840778448708e-38	3.2287793069072072e-12	1.4722287072905734e-14	0.001331566757429222	-8.327823323019949e-20	3.438731687032588e-14	4.4018616159463125e-16	1.0509172779435412e-14	1.9202510296537172e-18
16200000	0.004334216618026579	1.5298428517720708e-49	-6.708556732733373e-38	3.2287793069072072e-12	1.4722287072905734e-14	0.001331566757429222	-8.326371434956756e-20	3.438731687032588e-14	4.4018616159463125e-16	1.0509172779435412e-14	1.9202510296537172e-18
16300000	0.004334216618026579	1.5298428517720708e-49	-6.750272687003193e-38	3.2287793069072072e-12	1.4722287072905734e-14	0.001331566757429222	-8.324919546893564e-20	3.438731687032588e-14	4.4018616159463125e-16	1.0509172779435412e-14	1.9202510296537172e-18
16400000	0.004334216618026579	1.5298428517720708e-49	-6.791988641258432e-38	3.2287793069072072e-12	1.4722287072905734e-14	0.001331566757429222	-8.323467658830372e-20	3.438731687032588e-14	4.4018616159463125e-16	1.0509172779435412e-14	1.9202510296537172e-18
16500000	0.004334216618026579	1.5298428517720708e-49	-6.833704595499353e-38	3.2287793069072072e-12	1.4722287072905734e-14	0.001331566757429222	-8.32201577076718e-20	3.438731687032588e-14	4.4018616159463125e-16	1.0509172779435412e-14	1.9202510296537172e-18
16600000	0.004334216618026579	1.5298428517720708e-49	-6.875420549726217e-38	3.2287793069072072e-12	1.4722287072905734e-14	0.001331566757429222	-8.320563882703986e-20	3.438731687032588e-14	4.4018616159463125e-16	1.0509172779435412e-14	1.9202510296537172e-18
16700000	0.004334216618026579	1.5298428517720708e-49	-6.917136503939288e-38	3.2287793069072072e-12	1.4722287072905734e-14	0.001331566757429222	-8.319111994640794e-20	3.438731687032588e-14	4.4018616159463125e-16	1.0509172779435412e-14	1.9202510296537172e-18
16800000	0.004334216618026579	1.5298428517720708e-49	-6.958852458138827e-38	3.2287793069072072e-12	1.4722287072905734e-14	0.001331566757429222	-8.317660106577602e-20	3.438731687032588e-14	4.4018616159463125e-16	1.0509172779435412e-14	1.9202510296537172e-18
16900000	0.004334216618026579	1.5298428517720708e-49	-7.000568412325101e-38	3.2287793069072072e-12	1.4722287072905734e-14	0.001331566757429222	-8.316208218514409e-20	3.438731687032588e-14	4.4018616159463125e-16	1.0509172779435412e-14	1.9202510296537172e-18
17000000	0.004334216618026579	1.5298428517720708e-49	-7.042284366498368e-38	3.2287793069072072e-12	1.4722287072905734e-14	0.001331566757429222	-8.314756330451217e-20	3.438731687032588e-14	4.4018616159463125e-16	1.0509172779435412e-14	1.9202510296537172e-18
17100000	0.004334216618026579	1.5298428517720708e-49	-7.084000320658894e-38	3.2287793069072072e-12	1.4722287072905734e-14	0.001331566757429222	-8.313304442388025e-20	3.438731687032588e-14	4.4018616159463125e-16	1.0509172779435412e-14	1.9202510296537172e-18
17200000	0.004334216618026579	1.5298428517720708e-49	-7.125716274806941e-38	3.2287793069072072e-12	1.4722287072905734e-14	0.001331566757429222	-8.311852554324832e-20	3.438731687032588e-14	4.4018616159463125e-16	1.0509172779435412e-14	1.9202510296537172e-18
17300000	0.004334216618026579	1.5298428517720708e-49	-7.167432228942769e-38	3.2287793069072072e-12	1.4722287072905734e-14	0.001331566757429222	-8.31040066626164e-20	3.438731687032588e-14	4.4018616159463125e-16	1.0509172779435412e-14	1.9202510296537172e-18
17400000	0.004334216618026579	1.5298428517720708e-49	-7.209148183066645e-38	3.2287793069072072e-12	1.4722287072905734e-14	0.001331566757429222	-8.308948778198448e-20	3.438731687032588e-14	4.4018616159463125e-16	1.0509172779435412e-14	1.9202510296537172e-18
17500000	0.004334216618026579	1.5298428517720708e-49	-7.250864137178829e-38	3.2287793069072072e-12	1.4722287072905734e-14	0.001331566757429222	-8.307496890135254e-20	3.438731687032588e-14	4.4018616159463125e-16	1.0509172779435412e-14	1.9202510296537172e-18
17600000	0.004334216618026579	1.5298428517720708e-49	-7.292580091279583e-38	3.2287793069072072e-12	1.4722287072905734e-14	0.001331566757429222	-8.306045002072062e-20	3.438731687032588e-14	4.4018616159463125e-16	1.0509172779435412e-14	1.9202510296537172e-18
17700000	0.004334216618026579	1.5298428517720708e-49	-7.334296045369174e-38	3.2287793069072072e-12	1.4722287072905734e-14	0.001331566757429222	-8.30459311400887e-20	3.438731687032588e-14	4.4018616159463125e-16	1.0509172779435412e-14	1.9202510296537172e-18
17800000	0.004334216618026579	1.5298428517720708e-49	-7.376011999447861e-38	3.2287793069072072e-12	1.4722287072905734e-14	0.001331566757429222	-8.303141225945677e-20	3.438731687032588e-14	4.4018616159463125e-16	1.0509172779435412e-14	1.9202510296537172e-18
17900000	0.004334216618026579	1.5298428517720708e-49	-7.417727953515907e-38	3.2287793069072072e-12	1.4722287072905734e-14	0.001331566757429222	-8.301689337882485e-20	3.438731687032588e-14	4.4018616159463125e-16	1.0509172779435412e-14	1.9202510296537172e-18
18000000	0.004334216618026579	1.5298428517720708e-49	-7.459443907573577e-38	3.2287793069072072e-12	1.4722287072905734e-14	0.001331566757429222	-8.300237449819293e-20	3.438731687032588e-14	4.4018616159463125e-16	1.0509172779435412e-14	1.9202510296537172e-18
18100000	0.004334216618026579	1.5298428517720708e-49	-7.50115986162113e-38	3.2287793069072072e-12	1.4722287072905734e-14	0.001331566757429222	-8.2987855617561e-20	3.438731687032588e-14	4.4018616159463125e-16	1.0509172779435412e-14	1.9202510296537172e-18
18200000	0.004334216618026579	1.5298428517720708e-49	-7.542875815658834e-38	3.2287793069072072e-12	1.4722287072905734e-14	0.001331566757429222	-8.297333673692908e-20	3.438731687032588e-14	4.4018616159463125e-16	1.0509172779435412e-14	1.9202510296537172e-18
18300000	0.004334216618026579	1.5298428517720708e-49	-7.584591769686947e-38	3.2287793069072072e-12	1.4722287072905734e-14	0.001331566757429222	-8.295881785629716e-20	3.438731687032588e-14	4.4018616159463125e-16	1.0509172779435412e-14	1.9202510296537172e-18
18400000	0.004334216618026579	1.5298428517720708e-49	-7.626307723705733e-38	3.2287793069072072e-12	1.4722287072905734e-14	0.001331566757429222	-8.294429897566522e-20	3.438731687032588e-14	4.4018616159463125e-16	1.0509172779435412e-14	1.9202510296537172e-18
18500000	0.004334216618026579	1.5298428517720708e-49	-7.668023677715455e-38	3.2287793069072072e-12	1.4722287072905734e-14	0.001331566757429222	-8.29297800950333e-20	3.438731687032588e-14	4.4018616159463125e-16	1.0509172779435412e-14	1.9202510296537172e-18
18600000	0.004334216618026579	1.5298428517720708e-49	-7.709739631716378e-38	3.2287793069072072e-12	1.4722287072905734e-14	0.001331566757429222	-8.291526121440138e-20	3.438731687032588e-14	4.4018616159463125e-16	1.0509172779435412e-14	1.9202510296537172e-18
18700000	0.004334216618026579	1.5298428517720708e-49	-7.751455585708762e-38	3.2287793069072072e-12	1.4722287072905734e-14	0.001331566757429222	-8.290074233376946e-20	3.438731687032588e-14	4.4018616159463125e-16	1.0509172779435412e-14	1.9202510296537172e-18
18800000	0.004334216618026579	1.5298428517720708e-49	-7.79317153969287e-38	3.2287793069072072e-12	1.4722287072905734e-14	0.001331566757429222	-8.288622345313753e-20	3.438731687032588e-14	4.4018616159463125e-16	1.0509172779435412e-14	1.9202510296537172e-18
18900000	0.004334216618026579	1.5298428517720708e-49	-7.834887493668965e-38	3.2287793069072072e-12	1.4722287072905734e-14	0.001331566757429222	-8.287170457250561e-20	3.438731687032588e-14	4.4018616159463125e-16	1.0509172779435412e-14	1.9202510296537172e-18
19000000	0.004334216618026579	1.5298428517720708e-49	-7.876603447637311e-38	3.2287793069072072e-12	1.4722287072905734e-14	0.001331566757429222	-8.285718569187369e-20	3.438731687032588e-14	4.4018616159463125e-16	1.0509172779435412e-14	1.9202510296537172e-18
19100000	0.004334216618026579	1.5298428517720708e-49	-7.91831940159817e-38	3.2287793069072072e-12	1.4722287072905734e-14	0.001331566757429222	-8.284266681124176e-20	3.438731687032588e-14	4.4018616159463125e-16	1.0509172779435412e-14	1.9202510296537172e-18
19200000	0.004334216618026579	1.5298428517720708e-49	-7.960035355551803e-38	3.2287793069072072e-12	1.4722287072905734e-14	0.001331566757429222	-8.282814793060984e-20	3.438731687032588e-14	4.4018616159463125e-16	1.0509172779435412e-14	1.9202510296537172e-18
19300000	0.004334216618026579	1.5298428517720708e-49	-8.001751309498476e-38	3.2287793069072072e-12	1.4722287072905734e-14	0.001331566757429222	-8.281362904997792e-20	3.438731687032588e-14	4.4018616159463125e-16	1.0509172779435412e-14	1.9202510296537172e-18
19400000	0.004334216618026579	1.5298428517720708e-49	-8.043467263438448e-38	3.2287793069072072e-12	1.4722287072905734e-14	0.001331566757429222	-8.279911016934598e-20	3.438731687032588e-14	4.4018616159463125e-16	1.0509172779435412e-14	1.9202510296537172e-18
19500000	0.004334216618026579	1.5298428517720708e-49	-8.085183217371986e-38	3.2287793069072072e-12	1.4722287072905734e-14	0.001331566757429222	-8.278459128871406e-20	3.438731687032588e-14	4.4018616159463125e-16	1.0509172779435412e-14	1.9202510296537172e-18
19600000	0.004334216618026579	1.5298428517720708e-49	-8.12689917129935e-38	3.2287793069072072e-12	1.4722287072905734e-14	0.001331566757429222	-8.277007240808214e-20	3.438731687032588e-14	4.4018616159463125e-16	1.0509172779435412e-14	1.9202510296537172e-18
19700000	0.004334216618026579	1.5298428517720708e-49	-8.168615125220803e-38	3.2287793069072072e-12	1.4722287072905734e-14	0.001331566757429222	-8.275555352745021e-20	3.438731687032588e-14	4.4018616159463125e-16	1.0509172779435412e-14	1.9202510296537172e-18
19800000	0.004334216618026579	1.5298428517720708e-49	-8.210331079136608e-38	3.2287793069072072e-12	1.4722287072905734e-14	0.001331566757429222	-8.274103464681829e-20	3.438731687032588e-14	4.4018616159463125e-16	1.0509172779435412e-14	1.9202510296537172e-18
19900000	0.004334216618026579	1.5298428517720708e-49	-8.252047033047028e-38	3.2287793069072072e-12	1.4722287072905734e-14	0.001331566757429222	-8.272651576618637e-20	3.438731687032588e-14	4.4018616159463125e-16	1.0509172779435412e-14	1.9202510296537172e-18
20000000	0.004334216618026579	1.5298428517720708e-49	-8.293762986952325e-38	3.2287793069072072e-12	1.4722287072905734e-14	0.001331566757429222	-8.271199688555444e-20	3.438731687032588e-14	4.4018616159463125e-16	1.0509172779435412e-14	1.9202510296537172e-18
20100000	0.004334216618026579	1.5298428517720708e-49	-8.335478940852763e-38	3.2287793069072072e-12	1.4722287072905734e-14	0.001331566757429222	-8.269747800492252e-20	3.438731687032588e-14	4.4018616159463125e-16	1.0509172779435412e-14	1.9202510296537172e-18
20200000	0.004334216618026579	1.5298428517720708e-49	-8.377194894748603e-38	3.2287793069072072e-12	1.4722287072905734e-14	0.001331566757429222	-8.26829591242906e-20	3.438731687032588e-14	4.4018616159463125e-16	1.0509172779435412e-14	1.9202510296537172e-18
20300000	0.004334216618026579	1.5298428517720708e-49	-8.41891084864011e-38	3.2287793069072072e-12	1.4722287072905734e-14	0.001331566757429222	-8.266844024365866e-20	3.438731687032588e-14	4.4018616159463125e-16	1.0509172779435412e-14	1.9202510296537172e-18
20400000	0.004334216618026579	1.5298428517720708e-49	-8.460626802527544e-38	3.2287793069072072e-12	1.4722287072905734e-14	0.001331566757429222	-8.265392136302674e-20	3.438731687032588e-14	4.4018616159463125e-16	1.0509172779435412e-14	1.9202510296537172e-18
20500000	0.004334216618026579	1.5298428517720708e-49	-8.502342756411171e-38	3.2287793069072072e-12	1.4722287072905734e-14	0.001331566757429222	-8.263940248239482e-20	3.438731687032588e-14	4.4018616159463125e-16	1.0509172779435412e-14	1.9202510296537172e-18
20600000	0.004334216618026579	1.5298428517720708e-49	-8.544058710291251e-38	3.2287793069072072e-12	1.4722287072905734e-14	0.001331566757429222	-8.262488360176289e-20	3.438731687032588e-14	4.4018616159463125e-16	1.0509172779435412e-14	1.9202510296537172e-18
20700000	0.004334216618026579	1.5298428517720708e-49	-8.585774664168048e-38	3.2287793069072072e-12	1.4722287072905734e-14	0.001331566757429222	-8.261036472113097e-20	3.438731687032588e-14	4.4018616159463125e-16	1.0509172779435412e-14	1.9202510296537172e-18
20800000	0.004334216618026579	1.5298428517720708e-49	-8.627490618041825e-38	3.2287793069072072e-12	1.4722287072905734e-14	0.001331566757429222	-8.259584584049905e-20	3.438731687032588e-14	4.4018616159463125e-16	1.0509172779435412e-14	1.9202510296537172e-18
20900000	0.004334216618026579	1.5298428517720708e-49	-8.669206571912844e-38	3.2287793069072072e-12	1.4722287072905734e-14	0.001331566757429222	-8.258132695986712e-20	3.438731687032588e-14	4.4018616159463125e-16	1.0509172779435412e-14	1.9202510296537172e-18
21000000	0.004334216618026579	1.5298428517720708e-49	-8.710922525781368e-38	3.2287793069072072e-12	1.4722287072905734e-14	0.001331566757429222	-8.25668080792352e-20	3.438731687032588e-14	4.4018616159463125e-16	1.0509172779435412e-14	1.9202510296537172e-18
21100000	0.004334216618026579	1.5298428517720708e-49	-8.75263847964766e-38	3.2287793069072072e-12	1.4722287072905734e-14	0.001331566757429222	-8.255228919860328e-20	3.438731687032588e-14	4.4018616159463125e-16	1.0509172779435412e-14	1.9202510296537172e-18
21200000	0.004334216618026579	1.5298428517720708e-49	-8.794354433511983e-38	3.2287793069072072e-12	1.4722287072905734e-14	0.001331566757429222	-8.253777031797134e-20	3.438731687032588e-14	4.4018616159463125e-16	1.0509172779435412e-14	1.9202510296537172e-18
21300000	0.004334216618026579	1.5298428517720708e-49	-8.836070387374598e-38	3.2287793069072072e-12	1.4722287072905734e-14	0.001331566757429222	-8.252325143733942e-20	3.438731687032588e-14	4.4018616159463125e-16	1.0509172779435412e-14	1.9202510296537172e-18
21400000	0.004334216618026579	1.5298428517720706e-49	-8.87778634123577e-38	3.2287793069072072e-12	1.4722287072905734e-14	0.0013315667574292217	-8.25087325567075e-20	3.438731687032588e-14	4.4018616159463125e-16	1.0509172779435412e-14	1.9202510296537172e-18
21500000	0.004334216618026579	1.5298428517720706e-49	-8.919502295095761e-38	3.2287793069072072e-12	1.4722287072905734e-14	0.0013315667574292217	-8.249421367607557e-20	3.438731687032588e-14	4.4018616159463125e-16	1.0509172779435412e-14	1.9202510296537172e-18
21600000	0.004334216618026579	1.5298428517720706e-49	-8.961218248954833e-38	3.2287793069072072e-12	1.4722287072905734e-14	0.0013315667574292217	-8.247969479544365e-20	3.438731687032588e-14	4.4018616159463125e-16	1.0509172779435412e-14	1.9202510296537172e-18
21700000	0.004334216618026579	1.5298428517720706e-49	-9.00293420281325e-38	3.2287793069072072e-12	1.4722287072905734e-14	0.0013315667574292217	-8.246517591481173e-20	3.438731687032588e-14	4.4018616159463125e-16	1.0509172779435412e-14	1.9202510296537172e-18
21800000	0.004334216618026579	1.5298428517720706e-49	-9.044650156671272e-38	3.2287793069072072e-12	1.4722287072905734e-14	0.0013315667574292217	-8.24506570341798e-20	3.438731687032588e-14	4.4018616159463125e-16	1.0509172779435412e-14	1.9202510296537172e-18
21900000	0.004334216618026579	1.5298428517720706e-49	-9.086366110529166e-38	3.2287793069072072e-12	1.4722287072905737e-14	0.0013315667574292217	-8.243613815354788e-20	3.438731687032588e-14	4.4018616159463125e-16	1.0509172779435412e-14	1.9202510296537172e-18
22000000	0.004334216618026579	1.5298428517720706e-49	-9.128082064387193e-38	3.2287793069072072e-12	1.4722287072905737e-14	0.0013315667574292217	-8.242161927291596e-20	3.438731687032588e-14	4.4018616159463125e-16	1.0509172779435412e-14	1.9202510296537172e-18
22100000	0.004334216618026578	1.5298428517720706e-49	-9.169798018245613e-38	3.2287793069072072e-12	1.4722287072905737e-14	0.0013315667574292217	-8.240710039228404e-20	3.438731687032588e-14	4.4018616159463125e-16	1.0509172779435412e-14	1.9202510296537172e-18
22200000	0.004334216618026578	1.5298428517720706e-49	-9.211513972104693e-38	3.2287793069072072e-12	1.4722287072905737e-14	0.0013315667574292217	-8.23925815116521e-20	3.438731687032588e-14	4.4018616159463125e-16	1.0509172779435412e-14	1.9202510296537172e-18
22300000	0.004334216618026578	1.5298428517720706e-49	-9.253229925964693e-38	3.2287793069072072e-12	1.4722287072905737e-14	0.0013315667574292217	-8.237806263102018e-20	3.438731687032588e-14	4.4018616159463125e-16	1.0509172779435412e-14	1.9202510296537172e-18
22400000	0.004334216618026578	1.5298428517720706e-49	-9.294945879825876e-38	3.2287793069072072e-12	1.4722287072905737e-14	0.0013315667574292217	-8.236354375038826e-20	3.438731687032588e-14	4.4018616159463125e-16	1.0509172779435412e-14	1.9202510296537172e-18
22500000	0.004334216618026578	1.5298428517720706e-49	-9.336661833688507e-38	3.2287793069072072e-12	1.4722287072905737e-14	0.0013315667574292217	-8.234902486975633e-20	3.438731687032588e-14	4.4018616159463125e-16	1.0509172779435412e-14	1.9202510296537172e-18
22600000	0.004334216618026578	1.5298428517720706e-49	-9.378377787552846e-38	3.2287793069072072e-12	1.4722287072905737e-14	0.0013315667574292217	-8.233450598912441e-20	3.438731687032588e-14	4.4018616159463125e-16	1.0509172779435412e-14	1.9202510296537172e-18
22700000	0.004334216618026578	1.5298428517720706e-49	-9.420093741419158e-38	3.2287793069072072e-12	1.4722287072905737e-14	0.0013315667574292217	-8.231998710849249e-20	3.438731687032588e-14	4.4018616159463125e-16	1.0509172779435412e-14	1.9202510296537172e-18
22800000	0.004334216618026578	1.5298428517720706e-49	-9.461809695287702e-38	3.2287793069072072e-12	1.4722287072905737e-14	0.0013315667574292217	-8.230546822786056e-20	3.438731687032588e-14	4.4018616159463125e-16	1.0509172779435412e-14	1.9202510296537172e-18
22900000	0.004334216618026578	1.5298428517720706e-49	-9.503525649158747e-38	3.2287793069072072e-12	1.4722287072905737e-14	0.0013315667574292217	-8.229094934722864e-20	3.438731687032588e-14	4.4018616159463125e-16	1.0509172779435412e-14	1.9202510296537172e-18
23000000	0.004334216618026578	1.5298428517720706e-49	-9.54524160303255e-38	3.2287793069072072e-12	1.4722287072905737e-14	0.0013315667574292217	-8.227643046659672e-20	3.438731687032588e-14	4.4018616159463125e-16	1.0509172779435412e-14	1.9202510296537172e-18
23100000	0.004334216618026578	1.5298428517720706e-49	-9.586957556909375e-38	3.2287793069072072e-12	1.4722287072905737e-14	0.0013315667574292217	-8.226191158596478e-20	3.438731687032588e-14	4.4018616159463125e-16	1.0509172779435412e-14	1.9202510296537172e-18
23200000	0.004334216618026578	1.5298428517720706e-49	-9.628673510789486e-38	3.2287793069072072e-12	1.4722287072905737e-14	0.0013315667574292217	-8.224739270533286e-20	3.438731687032588e-14	4.4018616159463125e-16	1.0509172779435412e-14	1.9202510296537172e-18
23300000	0.004334216618026578	1.5298428517720706e-49	-9.670389464673145e-38	3.2287793069072072e-12	1.4722287072905737e-14	0.0013315667574292217	-8.223287382470094e-20	3.438731687032588e-14	4.4018616159463125e-16	1.0509172779435412e-14	1.9202510296537172e-18
23400000	0.004334216618026578	1.5298428517720706e-49	-9.712105418560616e-38	3.2287793069072072e-12	1.4722287072905737e-14	0.0013315667574292217	-8.221835494406901e-20	3.438731687032588e-14	4.4018616159463125e-16	1.0509172779435412e-14	1.9202510296537172e-18
23500000	0.004334216618026578	1.5298428517720706e-49	-9.75382137245216e-38	3.2287793069072072e-12	1.4722287072905737e-14	0.0013315667574292217	-8.220383606343709e-20	3.438731687032588e-14	4.4018616159463125e-16	1.0509172779435412e-14	1.9202510296537172e-18
23600000	0.004334216618026578	1.5298428517720706e-49	-9.795537326348043e-38	3.2287793069072072e-12	1.4722287072905737e-14	0.0013315667574292217	-8.218931718280517e-20	3.438731687032588e-14	4.4018616159463125e-16	1.0509172779435412e-14	1.9202510296537172e-18
23700000	0.004334216618026578	1.5298428517720706e-49	-9.837253280248523e-38	3.2287793069072072e-12	1.4722287072905737e-14	0.0013315667574292217	-8.217479830217324e-20	3.438731687032588e-14	4.4018616159463125e-16	1.0509172779435412e-14	1.9202510296537172e-18
23800000	0.004334216618026578	1.5298428517720706e-49	-9.878969234153867e-38	3.2287793069072072e-12	1.4722287072905737e-14	0.0013315667574292217	-8.216027942154132e-20	3.438731687032588e-14	4.4018616159463125e-16	1.0509172779435412e-14	1.9202510296537172e-18
23900000	0.004334216618026578	1.5298428517720706e-49	-9.920685188064334e-38	3.2287793069072072e-12	1.4722287072905737e-14	0.0013315667574292217	-8.21457605409094e-20	3.438731687032588e-14	4.4018616159463125e-16	1.0509172779435412e-14	1.9202510296537172e-18
24000000	0.004334216618026578	1.5298428517720706e-49	-9.962401141980189e-38	3.2287793069072072e-12	1.4722287072905737e-14	0.0013315667574292217	-8.213124166027746e-20	3.438731687032588e-14	4.4018616159463125e-16	1.0509172779435412e-14	1.9202510296537172e-18
24100000	0.004334216618026578	1.5298428517720706e-49	-1.0004117095901694e-37	3.2287793069072072e-12	1.4722287072905737e-14	0.0013315667574292217	-8.211672277964554e-20	3.438731687032588e-14	4.4018616159463125e-16	1.0509172779435412e-14	1.9202510296537172e-18
24200000	0.004334216618026578	1.5298428517720706e-49	-1.0045833049829113e-37	3.2287793069072072e-12	1.4722287072905737e-14	0.0013315667574292217	-8.210220389901362e-20	3.438731687032588e-14	4.4018616159463125e-16	1.0509172779435412e-14	1.9202510296537172e-18
24300000	0.004334216618026578	1.5298428517720706e-49	-1.0087549003762706e-37	3.2287793069072072e-12	1.4722287072905737e-14	0.0013315667574292217	-8.208768501838169e-20	3.438731687032588e-14	4.4018616159463125e-16	1.0509172779435412e-14	1.9202510296537172e-18
24400000	0.004334216618026578	1.5298428517720706e-49	-1.012926495770274e-37	3.2287793069072072e-12	1.4722287072905737e-14	0.0013315667574292217	-8.207316613774977e-20	3.438731687032588e-14	4.4018616159463125e-16	1.0509172779435412e-14	1.9202510296537172e-18
24500000	0.004334216618026578	1.5298428517720706e-49	-1.0170980911649475e-37	3.2287793069072072e-12	1.4722287072905737e-14	0.0013315667574292217	-8.205864725711785e-20	3.438731687032588e-14	4.4018616159463125e-16	1.0509172779435412e-14	1.9202510296537172e-18
24600000	0.004334216618026578	1.5298428517720706e-49	-1.0212696865603172e-37	3.2287793069072072e-12	1.4722287072905737e-14	0.0013315667574292217	-8.204412837648593e-20	3.438731687032588e-14	4.4018616159463125e-16	1.0509172779435412e-14	1.9202510296537172e-18
24700000	0.004334216618026578	1.5298428517720706e-49	-1.0254412819564098e-37	3.2287793069072072e-12	1.4722287072905737e-14	0.0013315667574292217	-8.2029609495854e-20	3.438731687032588e-14	4.4018616159463125e-16	1.0509172779435412e-14	1.9202510296537172e-18
24800000	0.004334216618026578	1.5298428517720706e-49	-1.0296128773532513e-37	3.2287793069072072e-12	1.4722287072905737e-14	0.0013315667574292217	-8.201509061522208e-20	3.438731687032588e-14	4.4018616159463125e-16	1.0509172779435412e-14	1.9202510296537172e-18
24900000	0.004334216618026578	1.5298428517720706e-49	-1.033784472750868e-37	3.2287793069072072e-12	1.4722287072905737e-14	0.0013315667574292217	-8.200057173459016e-20	3.438731687032588e-14	4.4018616159463125e-16	1.0509172779435412e-14	1.9202510296537172e-18
25000000	0.004334216618026578	1.5298428517720706e-49	-1.0379560681492864e-37	3.2287793069072072e-12	1.4722287072905737e-14	0.0013315667574292217	-8.198605285395822e-20	3.438731687032588e-14	4.4018616159463125e-16	1.0509172779435412e-14	1.9202510296537172e-18
25100000	0.004334216618026578	1.5298428517720706e-49	-1.0421276635485322e-37	3.2287793069072072e-12	1.4722287072905737e-14	0.0013315667574292217	-8.19715339733263e-20	3.438731687032588e-14	4.4018616159463125e-16	1.0509172779435412e-14	1.9202510296537172e-18
25200000	0.004334216618026578	1.5298428517720706e-49	-1.046299258948594e-37	3.2287793069072072e-12	1.4722287072905737e-14	0.0013315667574292217	-8.195701509269438e-20	3.438731687032588e-14	4.4018616159463125e-16	1.0509172779435412e-14	1.9202510296537172e-18
25300000	0.004334216618026578	1.5298428517720706e-49	-1.0504708543478108e-37	3.2287793069072072e-12	1.4722287072905737e-14	0.0013315667574292217	-8.194249621206245e-20	3.438731687032588e-14	4.4018616159463125e-16	1.0509172779435412e-14	1.9202510296537172e-18
25400000	0.004334216618026578	1.5298428517720706e-49	-1.0546424497453066e-37	3.2287793069072072e-12	1.4722287072905737e-14	0.0013315667574292217	-8.192797733143053e-20	3.438731687032588e-14	4.4018616159463125e-16	1.0509172779435412e-14	1.9202510296537172e-18
25500000	0.004334216618026578	1.5298428517720706e-49	-1.058814045141108e-37	3.2287793069072072e-12	1.4722287072905737e-14	0.0013315667574292217	-8.191345845079861e-20	3.438731687032588e-14	4.4018616159463125e-16	1.0509172779435412e-14	1.9202510296537172e-18
25600000	0.004334216618026578	1.5298428517720706e-49	-1.0629856405352407e-37	3.2287793069072072e-12	1.4722287072905737e-14	0.0013315667574292217	-8.189893957016668e-20	3.438731687032588e-14	4.4018616159463125e-16	1.0509172779435412e-14	1.9202510296537172e-18
25700000	0.004334216618026578	1.5298428517720706e-49	-1.0671572359277316e-37	3.2287793069072072e-12	1.4722287072905737e-14	0.0013315667574292217	-8.188442068953476e-20	3.438731687032588e-14	4.4018616159463125e-16	1.0509172779435412e-14	1.9202510296537172e-18
25800000	0.004334216618026578	1.5298428517720706e-49	-1.0713288313186067e-37	3.2287793069072072e-12	1.4722287072905737e-14	0.0013315667574292217	-8.186990180890284e-20	3.438731687032588e-14	4.4018616159463125e-16	1.0509172779435412e-14	1.9202510296537172e-18
25900000	0.004334216618026578	1.5298428517720706e-49	-1.0755004267078922e-37	3.2287793069072072e-12	1.4722287072905737e-14	0.0013315667574292217	-8.18553829282709e-20	3.438731687032588e-14	4.4018616159463125e-16	1.0509172779435412e-14	1.9202510296537172e-18
26000000	0.004334216618026578	1.5298428517720706e-49	-1.0796720220956144e-37	3.2287793069072072e-12	1.4722287072905737e-14	0.0013315667574292217	-8.184086404763898e-20	3.438731687032588e-14	4.4018616159463125e-16	1.0509172779435412e-14	1.9202510296537172e-18
26100000	0.004334216618026578	1.5298428517720706e-49	-1.0838436174817997e-37	3.2287793069072072e-12	1.4722287072905737e-14	0.0013315667574292217	-8.182634516700706e-20	3.438731687032588e-14	4.4018616159463125e-16	1.0509172779435412e-14	1.9202510296537172e-18
26200000	0.004334216618026578	1.5298428517720706e-49	-1.0880152128664744e-37	3.2287793069072072e-12	1.4722287072905737e-14	0.0013315667574292217	-8.181182628637513e-20	3.438731687032588e-14	4.4018616159463125e-16	1.0509172779435412e-14	1.9202510296537172e-18
26300000	0.004334216618026578	1.5298428517720706e-49	-1.0921868082496645e-37	3.2287793069072072e-12	1.4722287072905737e-14	0.0013315667574292217	-8.179730740574321e-20	3.438731687032588e-14	4.4018616159463125e-16	1.0509172779435412e-14	1.9202510296537172e-18
26400000	0.004334216618026578	1.5298428517720706e-49	-1.0963584036313966e-37	3.2287793069072072e-12	1.4722287072905737e-14	0.0013315667574292217	-8.178278852511129e-20	3.438731687032588e-14	4.4018616159463125e-16	1.0509172779435412e-14	1.9202510296537172e-18
26500000	0.004334216618026578	1.5298428517720706e-49	-1.1005299990116968e-37	3.2287793069072072e-12	1.4722287072905737e-14	0.0013315667574292217	-8.176826964447937e-20	3.438731687032588e-14	4.4018616159463125e-16	1.0509172779435412e-14	1.9202510296537172e-18
26600000	0.004334216618026578	1.5298428517720706e-49	-1.1047015943905912e-37	3.2287793069072072e-12	1.4722287072905737e-14	0.0013315667574292217	-8.175375076384744e-20	3.438731687032588e-14	4.4018616159463125e-16	1.0509172779435412e-14	1.9202510296537172e-18
26700000	0.004334216618026578	1.5298428517720706e-49	-1.1088731897681065e-37	3.2287793069072072e-12	1.4722287072905737e-14	0.0013315667574292217	-8.173923188321552e-20	3.438731687032588e-14	4.4018616159463125e-16	1.0509172779435412e-14	1.9202510296537172e-18
26800000	0.004334216618026578	1.5298428517720706e-49	-1.1130447851442686e-37	3.2287793069072072e-12	1.4722287072905737e-14	0.0013315667574292217	-8.17247130025836e-20	3.438731687032588e-14	4.4018616159463125e-16	1.0509172779435412e-14	1.9202510296537172e-18
26900000	0.004334216618026578	1.5298428517720706e-49	-1.117216380519104e-37	3.2287793069072072e-12	1.4722287072905737e-14	0.0013315667574292217	-8.171019412195166e-20	3.438731687032588e-14	4.4018616159463125e-16	1.0509172779435412e-14	1.9202510296537172e-18
27000000	0.004334216618026578	1.5298428517720706e-49	-1.121387975892639e-37	3.2287793069072072e-12	1.4722287072905737e-14	0.0013315667574292217	-8.169567524131974e-20	3.438731687032588e-14	4.4018616159463125e-16	1.0509172779435412e-14	1.9202510296537172e-18
27100000	0.004334216618026578	1.5298428517720706e-49	-1.1255595712648995e-37	3.2287793069072072e-12	1.4722287072905737e-14	0.0013315667574292217	-8.168115636068782e-20	3.438731687032588e-14	4.4018616159463125e-16	1.0509172779435412e-14	1.9202510296537172e-18
27200000	0.004334216618026578	1.5298428517720706e-49	-1.1297311666359122e-37	3.2287793069072072e-12	1.4722287072905737e-14	0.0013315667574292217	-8.166663748005589e-20	3.438731687032588e-14	4.4018616159463125e-16	1.0509172779435412e-14	1.9202510296537172e-18
27300000	0.004334216618026578	1.5298428517720706e-49	-1.1339027620057034e-37	3.2287793069072072e-12	1.4722287072905737e-14	0.0013315667574292217	-8.165211859942397e-20	3.438731687032588e-14	4.4018616159463125e-16	1.0509172779435412e-14	1.9202510296537172e-18
27400000	0.004334216618026578	1.5298428517720706e-49	-1.138074357374299e-37	3.2287793069072072e-12	1.4722287072905737e-14	0.0013315667574292217	-8.163759971879205e-20	3.438731687032588e-14	4.4018616159463125e-16	1.0509172779435412e-14	1.9202510296537172e-18
27500000	0.004334216618026578	1.5298428517720706e-49	-1.1422459527417255e-37	3.2287793069072072e-12	1.4722287072905737e-14	0.0013315667574292217	-8.162308083816012e-20	3.438731687032588e-14	4.4018616159463125e-16	1.0509172779435412e-14	1.9202510296537172e-18
27600000	0.004334216618026578	1.5298428517720706e-49	-1.1464175481080091e-37	3.2287793069072072e-12	1.4722287072905737e-14	0.0013315667574292217	-8.16085619575282e-20	3.438731687032588e-14	4.4018616159463125e-16	1.0509172779435412e-14	1.9202510296537172e-18
27700000	0.004334216618026578	1.5298428517720706e-49	-1.1505891434731764e-37	3.2287793069072072e-12	1.4722287072905737e-14	0.0013315667574292217	-8.159404307689628e-20	3.438731687032588e-14	4.4018616159463125e-16	1.0509172779435412e-14	1.9202510296537172e-18
27800000	0.004334216618026578	1.5298428517720706e-49	-1.154760738837253e-37	3.2287793069072072e-12	1.4722287072905737e-14	0.0013315667574292217	-8.157952419626436e-20	3.438731687032588e-14	4.4018616159463125e-16	1.0509172779435412e-14	1.9202510296537172e-18
27900000	0.004334216618026578	1.5298428517720706e-49	-1.1589323342002659e-37	3.2287793069072072e-12	1.4722287072905737e-14	0.0013315667574292217	-8.156500531563242e-20	3.438731687032588e-14	4.4018616159463125e-16	1.0509172779435412e-14	1.9202510296537172e-18
28000000	0.004334216618026578	1.5298428517720706e-49	-1.1631039295622409e-37	3.2287793069072072e-12	1.4722287072905737e-14	0.0013315667574292217	-8.15504864350005e-20	3.438731687032588e-14	4.4018616159463125e-16	1.0509172779435412e-14	1.9202510296537172e-18
28100000	0.004334216618026578	1.5298428517720706e-49	-1.1672755249232046e-37	3.2287793069072072e-12	1.4722287072905737e-14	0.0013315667574292217	-8.153596755436858e-20	3.438731687032588e-14	4.4018616159463125e-16	1.0509172779435412e-14	1.9202510296537172e-18
28200000	0.004334216618026578	1.5298428517720706e-49	-1.171447120283183e-37	3.2287793069072072e-12	1.4722287072905737e-14	0.0013315667574292217	-8.152144867373665e-20	3.438731687032588e-14	4.4018616159463125e-16	1.0509172779435412e-14	1.9202510296537172e-18
28300000	0.004334216618026578	1.5298428517720706e-49	-1.1756187156422023e-37	3.2287793069072072e-12	1.4722287072905737e-14	0.0013315667574292217	-8.150692979310473e-20	3.438731687032588e-14	4.4018616159463125e-16	1.0509172779435412e-14	1.9202510296537172e-18
28400000	0.004334216618026578	1.5298428517720706e-49	-1.179790311000289e-37	3.2287793069072072e-12	1.4722287072905737e-14	0.0013315667574292217	-8.149241091247281e-20	3.438731687032588e-14	4.4018616159463125e-16	1.0509172779435412e-14	1.9202510296537172e-18
28500000	0.004334216618026578	1.5298428517720706e-49	-1.1839619063574696e-37	3.2287793069072072e-12	1.4722287072905737e-14	0.0013315667574292217	-8.147789203184088e-20	3.438731687032588e-14	4.4018616159463125e-16	1.0509172779435412e-14	1.9202510296537172e-18
28600000	0.004334216618026578	1.5298428517720706e-49	-1.1881335017137698e-37	3.2287793069072072e-12	1.4722287072905737e-14	0.0013315667574292217	-8.146337315120896e-20	3.438731687032588e-14	4.4018616159463125e-16	1.0509172779435412e-14	1.9202510296537172e-18
28700000	0.004334216618026578	1.5298428517720706e-49	-1.1923050970692163e-37	3.2287793069072072e-12	1.4722287072905737e-14	0.0013315667574292217	-8.144885427057704e-20	3.438731687032588e-14	4.4018616159463125e-16	1.0509172779435412e-14	1.9202510296537172e-18
28800000	0.004334216618026578	1.5298428517720706e-49	-1.1964766924238352e-37	3.2287793069072072e-12	1.4722287072905737e-14	0.0013315667574292217	-8.14343353899451e-20	3.438731687032588e-14	4.4018616159463125e-16	1.0509172779435412e-14	1.9202510296537172e-18
28900000	0.004334216618026578	1.5298428517720706e-49	-1.200648287777653e-37	3.2287793069072072e-12	1.4722287072905737e-14	0.0013315667574292217	-8.141981650931318e-20	3.438731687032588e-14	4.4018616159463125e-16	1.0509172779435412e-14	1.9202510296537172e-18
29000000	0.004334216618026578	1.5298428517720706e-49	-1.2048198831306958e-37	3.2287793069072072e-12	1.4722287072905737e-14	0.0013315667574292217	-8.140529762868126e-20	3.438731687032588e-14	4.4018616159463125e-16	1.0509172779435412e-14	1.9202510296537172e-18
29100000	0.004334216618026578	1.5298428517720706e-49	-1.2089914784829895e-37	3.2287793069072072e-12	1.4722287072905737e-14	0.0013315667574292217	-8.139077874804934e-20	3.438731687032588e-14	4.4018616159463125e-16	1.0509172779435412e-14	1.9202510296537172e-18
29200000	0.004334216618026578	1.5298428517720706e-49	-1.2131630738345612e-37	3.2287793069072072e-12	1.4722287072905737e-14	0.0013315667574292217	-8.137625986741741e-20	3.438731687032588e-14	4.4018616159463125e-16	1.0509172779435412e-14	1.9202510296537172e-18
29300000	0.004334216618026578	1.5298428517720706e-49	-1.2173346691854365e-37	3.2287793069072072e-12	1.4722287072905737e-14	0.0013315667574292217	-8.136174098678549e-20	3.438731687032588e-14	4.4018616159463125e-16	1.0509172779435412e-14	1.9202510296537172e-18
29400000	0.004334216618026578	1.5298428517720706e-49	-1.221506264535642e-37	3.2287793069072072e-12	1.4722287072905737e-14	0.0013315667574292217	-8.134722210615357e-20	3.438731687032588e-14	4.4018616159463125e-16	1.0509172779435412e-14	1.9202510296537172e-18
29500000	0.004334216618026578	1.5298428517720706e-49	-1.2256778598852039e-37	3.2287793069072072e-12	1.4722287072905737e-14	0.0013315667574292217	-8.133270322552164e-20	3.438731687032588e-14	4.4018616159463125e-16	1.0509172779435412e-14	1.9202510296537172e-18
29600000	0.004334216618026578	1.5298428517720706e-49	-1.2298494552341483e-37	3.2287793069072072e-12	1.4722287072905737e-14	0.0013315667574292217	-8.131818434488972e-20	3.438731687032588e-14	4.4018616159463125e-16	1.0509172779435412e-14	1.9202510296537172e-18
29700000	0.004334216618026578	1.5298428517720706e-49	-1.2340210505825016e-37	3.2287793069072072e-12	1.4722287072905737e-14	0.0013315667574292217	-8.13036654642578e-20	3.438731687032588e-14	4.4018616159463125e-16	1.0509172779435412e-14	1.9202510296537172e-18
29800000	0.004334216618026578	1.5298428517720706e-49	-1.2381926459302903e-37	3.2287793069072072e-12	1.4722287072905737e-14	0.0013315667574292217	-8.128914658362586e-20	3.438731687032588e-14	4.4018616159463125e-16	1.0509172779435412e-14	1.9202510296537172e-18
29900000	0.004334216618026578	1.5298428517720706e-49	-1.2423642412775405e-37	3.2287793069072072e-12	1.4722287072905737e-14	0.0013315667574292217	-8.127462770299394e-20	3.438731687032588e-14	4.4018616159463125e-16	1.0509172779435412e-14	1.9202510296537172e-18
30000000	0.004334216618026578	1.5298428517720706e-49	-1.2465358366242784e-37	3.2287793069072072e-12	1.4722287072905737e-14	0.0013315667574292217	-8.126010882236202e-20	3.438731687032588e-14	4.4018616159463125e-16	1.0509172779435412e-14	1.9202510296537172e-18
30100000	0.004334216618026578	1.5298428517720706e-49	-1.2507074319705302e-37	3.2287793069072072e-12	1.4722287072905737e-14	0.0013315667574292217	-8.124558994173009e-20	3.438731687032588e-14	4.4018616159463125e-16	1.0509172779435412e-14	1.9202510296537172e-18
30200000	0.004334216618026578	1.5298428517720706e-49	-1.2548790273163223e-37	3.2287793069072072e-12	1.4722287072905737e-14	0.0013315667574292217	-8.123107106109817e-20	3.438731687032588e-14	4.4018616159463125e-16	1.0509172779435412e-14	1.9202510296537172e-18
30300000	0.004334216618026578	1.5298428517720706e-49	-1.259050622661681e-37	3.2287793069072072e-12	1.4722287072905737e-14	0.0013315667574292217	-8.121655218046625e-20	3.438731687032588e-14	4.4018616159463125e-16	1.0509172779435412e-14	1.9202510296537172e-18
30400000	0.004334216618026578	1.5298428517720706e-49	-1.2632222180066328e-37	3.2287793069072072e-12	1.4722287072905737e-14	0.0013315667574292217	-8.120203329983433e-20	3.438731687032588e-14	4.4018616159463125e-16	1.0509172779435412e-14	1.9202510296537172e-18
30500000	0.004334216618026578	1.5298428517720706e-49	-1.2673938133512036e-37	3.2287793069072072e-12	1.4722287072905737e-14	0.0013315667574292217	-8.11875144192024e-20	3.438731687032588e-14	4.4018616159463125e-16	1.0509172779435412e-14	1.9202510296537172e-18
30600000	0.004334216618026578	1.5298428517720706e-49	-1.2715654086954197e-37	3.2287793069072072e-12	1.4722287072905737e-14	0.0013315667574292217	-8.117299553857048e-20	3.438731687032588e-14	4.4018616159463125e-16	1.0509172779435412e-14	1.9202510296537172e-18
30700000	0.004334216618026578	1.5298428517720706e-49	-1.2757370040393074e-37	3.2287793069072072e-12	1.4722287072905737e-14	0.0013315667574292217	-8.115847665793856e-20	3.438731687032588e-14	4.4018616159463125e-16	1.050917277943541e-14	1.9202510296537172e-18
30800000	0.004334216618026578	1.5298428517720706e-49	-1.2799085993828934e-37	3.2287793069072072e-12	1.4722287072905737e-14	0.0013315667574292217	-8.114395777730662e-20	3.4387316870325886e-14	4.4018616159463125e-16	1.050917277943541e-14	1.9202510296537172e-18
30900000	0.004334216618026578	1.5298428517720706e-49	-1.2840801947262033e-37	3.2287793069072072e-12	1.4722287072905737e-14	0.0013315667574292217	-8.11294388966747e-20	3.4387316870325886e-14	4.4018616159463125e-16	1.050917277943541e-14	1.9202510296537172e-18
31000000	0.004334216618026578	1.5298428517720706e-49	-1.2882517900692639e-37	3.228779306907207e-12	1.4722287072905737e-14	0.0013315667574292217	-8.111492001604278e-20	3.4387316870325886e-14	4.4018616159463125e-16	1.050917277943541e-14	1.9202510296537176e-18
31100000	0.004334216618026578	1.5298428517720706e-49	-1.292423385412101e-37	3.228779306907207e-12	1.4722287072905737e-14	0.0013315667574292217	-8.110040113541085e-20	3.4387316870325886e-14	4.4018616159463125e-16	1.050917277943541e-14	1.9202510296537176e-18
31200000	0.004334216618026578	1.5298428517720706e-49	-1.2965949807547415e-37	3.228779306907207e-12	1.4722287072905737e-14	0.0013315667574292217	-8.108588225477893e-20	3.4387316870325886e-14	4.4018616159463125e-16	1.050917277943541e-14	1.9202510296537176e-18
31300000	0.004334216618026578	1.5298428517720706e-49	-1.3007665760972112e-37	3.228779306907207e-12	1.4722287072905737e-14	0.0013315667574292217	-8.107136337414701e-20	3.4387316870325886e-14	4.4018616159463125e-16	1.050917277943541e-14	1.9202510296537176e-18
31400000	0.004334216618026578	1.5298428517720706e-49	-1.3049381714395366e-37	3.228779306907207e-12	1.4722287072905734e-14	0.0013315667574292217	-8.105684449351508e-20	3.4387316870325886e-14	4.4018616159463125e-16	1.050917277943541e-14	1.9202510296537176e-18
31500000	0.004334216618026578	1.5298428517720706e-49	-1.3091097667817438e-37	3.228779306907207e-12	1.4722287072905734e-14	0.0013315667574292217	-8.104232561288316e-20	3.4387316870325886e-14	4.4018616159463125e-16	1.050917277943541e-14	1.9202510296537176e-18
31600000	0.004334216618026578	1.5298428517720706e-49	-1.3132813621238591e-37	3.228779306907207e-12	1.4722287072905734e-14	0.0013315667574292217	-8.102780673225124e-20	3.4387316870325886e-14	4.4018616159463125e-16	1.050917277943541e-14	1.9202510296537176e-18
31700000	0.004334216618026578	1.5298428517720706e-49	-1.3174529574659089e-37	3.228779306907207e-12	1.4722287072905734e-14	0.0013315667574292217	-8.101328785161932e-20	3.4387316870325886e-14	4.4018616159463125e-16	1.050917277943541e-14	1.9202510296537176e-18
31800000	0.004334216618026578	1.5298428517720706e-49	-1.3216245528079194e-37	3.228779306907207e-12	1.4722287072905734e-14	0.0013315667574292217	-8.099876897098738e-20	3.4387316870325886e-14	4.4018616159463125e-16	1.050917277943541e-14	1.9202510296537176e-18
31900000	0.004334216618026578	1.5298428517720706e-49	-1.3257961481499167e-37	3.228779306907207e-12	1.4722287072905734e-14	0.0013315667574292217	-8.098425009035546e-20	3.4387316870325886e-14	4.4018616159463125e-16	1.050917277943541e-14	1.9202510296537176e-18
32000000	0.004334216618026578	1.5298428517720706e-49	-1.3299677434919276e-37	3.228779306907207e-12	1.4722287072905734e-14	0.0013315667574292217	-8.096973120972354e-20	3.4387316870325886e-14	4.4018616159463125e-16	1.050917277943541e-14	1.9202510296537176e-18
32100000	0.004334216618026578	1.5298428517720706e-49	-1.3341393388339778e-37	3.228779306907207e-12	1.4722287072905734e-14	0.0013315667574292217	-8.095521232909161e-20	3.4387316870325886e-14	4.4018616159463125e-16	1.050917277943541e-14	1.9202510296537176e-18
32200000	0.004334216618026578	1.5298428517720706e-49	-1.3383109341760937e-37	3.228779306907207e-12	1.4722287072905734e-14	0.0013315667574292217	-8.094069344845969e-20	3.4387316870325886e-14	4.4018616159463125e-16	1.050917277943541e-14	1.9202510296537176e-18
32300000	0.004334216618026578	1.5298428517720706e-49	-1.342482529518302e-37	3.228779306907207e-12	1.4722287072905734e-14	0.0013315667574292217	-8.092617456782777e-20	3.4387316870325886e-14	4.4018616159463125e-16	1.050917277943541e-14	1.9202510296537176e-18
32400000	0.004334216618026578	1.5298428517720706e-49	-1.3466541248606284e-37	3.228779306907207e-12	1.4722287072905734e-14	0.0013315667574292217	-8.091165568719584e-20	3.4387316870325886e-14	4.4018616159463125e-16	1.050917277943541e-14	1.9202510296537176e-18
32500000	0.004334216618026578	1.5298428517720706e-49	-1.3508257202030995e-37	3.228779306907207e-12	1.4722287072905734e-14	0.0013315667574292217	-8.089713680656392e-20	3.4387316870325886e-14	4.4018616159463125e-16	1.050917277943541e-14	1.9202510296537176e-18
32600000	0.004334216618026578	1.5298428517720706e-49	-1.3549973155457417e-37	3.228779306907207e-12	1.4722287072905734e-14	0.0013315667574292217	-8.0882617925932e-20	3.4387316870325886e-14	4.4018616159463125e-16	1.050917277943541e-14	1.9202510296537176e-18
32700000	0.004334216618026578	1.5298428517720706e-49	-1.359168910888581e-37	3.228779306907207e-12	1.4722287072905734e-14	0.0013315667574292217	-8.086809904530006e-20	3.4387316870325886e-14	4.4018616159463125e-16	1.050917277943541e-14	1.9202510296537176e-18
32800000	0.004334216618026578	1.5298428517720706e-49	-1.3633405062316436e-37	3.228779306907207e-12	1.4722287072905734e-14	0.0013315667574292217	-8.085358016466814e-20	3.4387316870325886e-14	4.4018616159463125e-16	1.050917277943541e-14	1.9202510296537176e-18
32900000	0.004334216618026578	1.5298428517720706e-49	-1.367512101574956e-37	3.228779306907207e-12	1.4722287072905734e-14	0.0013315667574292217	-8.083906128403622e-20	3.4387316870325886e-14	4.4018616159463125e-16	1.050917277943541e-14	1.9202510296537176e-18
33000000	0.004334216618026578	1.5298428517720706e-49	-1.3716836969185443e-37	3.228779306907207e-12	1.4722287072905734e-14	0.0013315667574292217	-8.08245424034043e-20	3.4387316870325886e-14	4.4018616159463125e-16	1.050917277943541e-14	1.9202510296537176e-18
33100000	0.004334216618026578	1.5298428517720706e-49	-1.3758552922624352e-37	3.228779306907207e-12	1.4722287072905734e-14	0.0013315667574292217	-8.081002352277237e-20	3.4387316870325886e-14	4.4018616159463125e-16	1.050917277943541e-14	1.9202510296537176e-18
33200000	0.004334216618026578	1.5298428517720706e-49	-1.3800268876066544e-37	3.228779306907207e-12	1.4722287072905734e-14	0.0013315667574292217	-8.079550464214045e-20	3.4387316870325886e-14	4.4018616159463125e-16	1.050917277943541e-14	1.9202510296537176e-18
33300000	0.004334216618026578	1.5298428517720706e-49	-1.3841984829512285e-37	3.228779306907207e-12	1.4722287072905734e-14	0.0013315667574292217	-8.078098576150853e-20	3.4387316870325886e-14	4.4018616159463125e-16	1.050917277943541e-14	1.9202510296537176e-18
33400000	0.004334216618026578	1.5298428517720706e-49	-1.3883700782961836e-37	3.228779306907207e-12	1.4722287072905734e-14	0.0013315667574292217	-8.07664668808766e-20	3.4387316870325886e-14	4.4018616159463125e-16	1.050917277943541e-14	1.9202510296537176e-18
33500000	0.004334216618026578	1.5298428517720706e-49	-1.3925416736415464e-37	3.228779306907207e-12	1.4722287072905734e-14	0.0013315667574292217	-8.075194800024468e-20	3.4387316870325886e-14	4.4018616159463125e-16	1.050917277943541e-14	1.9202510296537176e-18
33600000	0.004334216618026578	1.5298428517720706e-49	-1.3967132689873426e-37	3.228779306907207e-12	1.4722287072905734e-14	0.0013315667574292217	-8.073742911961276e-20	3.4387316870325886e-14	4.4018616159463125e-16	1.050917277943541e-14	1.9202510296537176e-18
33700000	0.004334216618026578	1.5298428517720706e-49	-1.4008848643335986e-37	3.228779306907207e-12	1.4722287072905734e-14	0.0013315667574292217	-8.072291023898082e-20	3.4387316870325886e-14	4.4018616159463125e-16	1.050917277943541e-14	1.9202510296537176e-18
33800000	0.004334216618026578	1.5298428517720706e-49	-1.4050564596803411e-37	3.228779306907207e-12	1.4722287072905734e-14	0.0013315667574292217	-8.07083913583489e-20	3.4387316870325886e-14	4.4018616159463125e-16	1.050917277943541e-14	1.9202510296537176e-18
33900000	0.004334216618026578	1.5298428517720706e-49	-1.409228055027596e-37	3.228779306907207e-12	1.4722287072905734e-14	0.0013315667574292217	-8.069387247771698e-20	3.4387316870325886e-14	4.4018616159463125e-16	1.050917277943541e-14	1.9202510296537176e-18
34000000	0.004334216618026578	1.5298428517720706e-49	-1.4133996503753896e-37	3.228779306907207e-12	1.4722287072905734e-14	0.0013315667574292217	-8.067935359708505e-20	3.4387316870325886e-14	4.4018616159463125e-16	1.050917277943541e-14	1.9202510296537176e-18
34100000	0.004334216618026578	1.5298428517720706e-49	-1.4175712457237483e-37	3.228779306907207e-12	1.4722287072905734e-14	0.0013315667574292217	-8.066483471645313e-20	3.4387316870325886e-14	4.4018616159463125e-16	1.050917277943541e-14	1.9202510296537176e-18
34200000	0.004334216618026578	1.5298428517720706e-49	-1.4217428410726982e-37	3.228779306907207e-12	1.4722287072905734e-14	0.0013315667574292217	-8.065031583582121e-20	3.4387316870325886e-14	4.4018616159463125e-16	1.050917277943541e-14	1.9202510296537176e-18
34300000	0.004334216618026578	1.5298428517720706e-49	-1.425914436422266e-37	3.228779306907207e-12	1.4722287072905734e-14	0.0013315667574292217	-8.063579695518928e-20	3.4387316870325886e-14	4.4018616159463125e-16	1.050917277943541e-14	1.9202510296537176e-18
34400000	0.004334216618026578	1.5298428517720706e-49	-1.4300860317724772e-37	3.228779306907207e-12	1.4722287072905734e-14	0.0013315667574292217	-8.062127807455736e-20	3.4387316870325886e-14	4.4018616159463125e-16	1.050917277943541e-14	1.9202510296537176e-18
34500000	0.004334216618026578	1.5298428517720706e-49	-1.4342576271233588e-37	3.228779306907207e-12	1.4722287072905734e-14	0.0013315667574292217	-8.060675919392544e-20	3.4387316870325886e-14	4.4018616159463125e-16	1.050917277943541e-14	1.9202510296537176e-18
34600000	0.004334216618026578	1.5298428517720706e-49	-1.4384292224749367e-37	3.228779306907207e-12	1.4722287072905734e-14	0.0013315667574292217	-8.059224031329352e-20	3.4387316870325886e-14	4.4018616159463125e-16	1.050917277943541e-14	1.9202510296537176e-18
34700000	0.004334216618026578	1.5298428517720706e-49	-1.4426008178272374e-37	3.228779306907207e-12	1.4722287072905734e-14	0.0013315667574292217	-8.057772143266158e-20	3.4387316870325886e-14	4.4018616159463125e-16	1.050917277943541e-14	1.9202510296537176e-18
34800000	0.004334216618026578	1.5298428517720706e-49	-1.446772413180287e-37	3.228779306907207e-12	1.4722287072905734e-14	0.0013315667574292217	-8.056320255202966e-20	3.4387316870325886e-14	4.4018616159463125e-16	1.050917277943541e-14	1.9202510296537176e-18
34900000	0.004334216618026578	1.5298428517720706e-49	-1.450944008534112e-37	3.228779306907207e-12	1.4722287072905734e-14	0.0013315667574292217	-8.054868367139774e-20	3.4387316870325886e-14	4.4018616159463125e-16	1.050917277943541e-14	1.9202510296537176e-18
35000000	0.004334216618026578	1.5298428517720706e-49	-1.4551156038887383e-37	3.228779306907207e-12	1.4722287072905734e-14	0.0013315667574292217	-8.053416479076581e-20	3.4387316870325886e-14	4.4018616159463125e-16	1.050917277943541e-14	1.9202510296537176e-18
35100000	0.004334216618026578	1.5298428517720706e-49	-1.4592871992441924e-37	3.228779306907207e-12	1.4722287072905734e-14	0.0013315667574292217	-8.051964591013389e-20	3.4387316870325886e-14	4.4018616159463125e-16	1.050917277943541e-14	1.9202510296537176e-18
35200000	0.004334216618026578	1.5298428517720706e-49	-1.4634587946004621e-37	3.228779306907207e-12	1.4722287072905734e-14	0.0013315667574292217	-8.050512702950197e-20	3.4387316870325886e-14	4.4018616159463125e-16	1.050917277943541e-14	1.9202510296537176e-18
35300000	0.004334216618026578	1.5298428517720706e-49	-1.467630389955887e-37	3.228779306907207e-12	1.4722287072905734e-14	0.0013315667574292217	-8.049060814887004e-20	3.4387316870325886e-14	4.4018616159463125e-16	1.050917277943541e-14	1.9202510296537176e-18
35400000	0.004334216618026578	1.5298428517720706e-49	-1.471801985309591e-37	3.228779306907207e-12	1.4722287072905734e-14	0.0013315667574292217	-8.047608926823812e-20	3.4387316870325886e-14	4.4018616159463125e-16	1.050917277943541e-14	1.9202510296537176e-18
35500000	0.004334216618026578	1.5298428517720706e-49	-1.4759735806616006e-37	3.228779306907207e-12	1.4722287072905734e-14	0.0013315667574292217	-8.04615703876062e-20	3.4387316870325886e-14	4.4018616159463125e-16	1.050917277943541e-14	1.9202510296537176e-18
35600000	0.004334216618026578	1.5298428517720706e-49	-1.4801451760119416e-37	3.228779306907207e-12	1.4722287072905734e-14	0.0013315667574292217	-8.044705150697426e-20	3.4387316870325886e-14	4.4018616159463125e-16	1.050917277943541e-14	1.9202510296537176e-18
35700000	0.004334216618026578	1.5298428517720706e-49	-1.4843167713606406e-37	3.228779306907207e-12	1.4722287072905734e-14	0.0013315667574292217	-8.043253262634234e-20	3.4387316870325886e-14	4.4018616159463125e-16	1.050917277943541e-14	1.9202510296537176e-18
35800000	0.004334216618026578	1.5298428517720706e-49	-1.4884883667077238e-37	3.228779306907207e-12	1.4722287072905734e-14	0.0013315667574292217	-8.041801374571042e-20	3.4387316870325886e-14	4.4018616159463125e-16	1.050917277943541e-14	1.9202510296537176e-18
35900000	0.004334216618026578	1.5298428517720706e-49	-1.4926599620532174e-37	3.228779306907207e-12	1.4722287072905734e-14	0.0013315667574292217	-8.040349486507849e-20	3.4387316870325886e-14	4.4018616159463125e-16	1.050917277943541e-14	1.9202510296537176e-18
36000000	0.004334216618026578	1.5298428517720706e-49	-1.4968315573971477e-37	3.228779306907207e-12	1.4722287072905734e-14	0.0013315667574292217	-8.038897598444657e-20	3.4387316870325886e-14	4.4018616159463125e-16	1.050917277943541e-14	1.9202510296537176e-18
36100000	0.004334216618026578	1.5298428517720706e-49	-1.5010031527395412e-37	3.228779306907207e-12	1.4722287072905734e-14	0.0013315667574292217	-8.037445710381465e-20	3.4387316870325886e-14	4.4018616159463125e-16	1.050917277943541e-14	1.9202510296537176e-18
36200000	0.004334216618026578	1.5298428517720706e-49	-1.5051747480804239e-37	3.228779306907207e-12	1.4722287072905734e-14	0.0013315667574292217	-8.035993822318273e-20	3.4387316870325886e-14	4.4018616159463125e-16	1.050917277943541e-14	1.9202510296537176e-18
36300000	0.004334216618026578	1.5298428517720706e-49	-1.5093463434198222e-37	3.228779306907207e-12	1.4722287072905734e-14	0.0013315667574292217	-8.03454193425508e-20	3.4387316870325886e-14	4.4018616159463125e-16	1.050917277943541e-14	1.9202510296537176e-18
36400000	0.004334216618026578	1.5298428517720706e-49	-1.5135179387577623e-37	3.228779306907207e-12	1.4722287072905734e-14	0.0013315667574292217	-8.033090046191888e-20	3.4387316870325886e-14	4.4018616159463125e-16	1.050917277943541e-14	1.9202510296537176e-18
36500000	0.004334216618026578	1.5298428517720706e-49	-1.5176895340942705e-37	3.228779306907207e-12	1.4722287072905734e-14	0.0013315667574292217	-8.031638158128696e-20	3.4387316870325886e-14	4.4018616159463125e-16	1.050917277943541e-14	1.9202510296537176e-18
36600000	0.004334216618026578	1.5298428517720706e-49	-1.5218611294293731e-37	3.228779306907207e-12	1.4722287072905734e-14	0.0013315667574292217	-8.030186270065502e-20	3.4387316870325886e-14	4.4018616159463125e-16	1.050917277943541e-14	1.9202510296537176e-18
36700000	0.004334216618026578	1.5298428517720706e-49	-1.5260327247630966e-37	3.228779306907207e-12	1.4722287072905734e-14	0.0013315667574292217	-8.02873438200231e-20	3.4387316870325886e-14	4.4018616159463125e-16	1.050917277943541e-14	1.9202510296537176e-18
36800000	0.004334216618026578	1.5298428517720706e-49	-1.530204320095467e-37	3.228779306907207e-12	1.4722287072905734e-14	0.0013315667574292217	-8.027282493939118e-20	3.4387316870325886e-14	4.4018616159463125e-16	1.050917277943541e-14	1.9202510296537176e-18
36900000	0.004334216618026578	1.5298428517720706e-49	-1.5343759154265104e-37	3.228779306907207e-12	1.4722287072905734e-14	0.0013315667574292217	-8.025830605875925e-20	3.4387316870325886e-14	4.4018616159463125e-16	1.050917277943541e-14	1.9202510296537176e-18
37000000	0.004334216618026578	1.5298428517720706e-49	-1.5385475107562533e-37	3.228779306907207e-12	1.4722287072905734e-14	0.0013315667574292217	-8.024378717812733e-20	3.4387316870325886e-14	4.4018616159463125e-16	1.050917277943541e-14	1.9202510296537176e-18
37100000	0.004334216618026578	1.5298428517720706e-49	-1.5427191060847223e-37	3.228779306907207e-12	1.4722287072905734e-14	0.0013315667574292217	-8.022926829749541e-20	3.4387316870325886e-14	4.4018616159463125e-16	1.050917277943541e-14	1.9202510296537176e-18
37200000	0.004334216618026578	1.5298428517720706e-49	-1.546890701411943e-37	3.228779306907207e-12	1.4722287072905734e-14	0.0013315667574292217	-8.021474941686348e-20	3.4387316870325886e-14	4.4018616159463125e-16	1.050917277943541e-14	1.9202510296537176e-18
37300000	0.004334216618026578	1.5298428517720706e-49	-1.5510622967379422e-37	3.228779306907207e-12	1.4722287072905734e-14	0.0013315667574292217	-8.020023053623156e-20	3.4387316870325886e-14	4.4018616159463125e-16	1.050917277943541e-14	1.9202510296537176e-18
37400000	0.004334216618026578	1.5298428517720706e-49	-1.555233892062746e-37	3.228779306907207e-12	1.4722287072905734e-14	0.0013315667574292217	-8.018571165559964e-20	3.4387316870325886e-14	4.4018616159463125e-16	1.050917277943541e-14	1.9202510296537176e-18
37500000	0.004334216618026578	1.5298428517720706e-49	-1.5594054873863807e-37	3.228779306907207e-12	1.4722287072905734e-14	0.0013315667574292217	-8.01711927749677e-20	3.4387316870325886e-14	4.4018616159463125e-16	1.050917277943541e-14	1.9202510296537176e-18
37600000	0.004334216618026578	1.5298428517720706e-49	-1.5635770827088725e-37	3.228779306907207e-12	1.4722287072905734e-14	0.0013315667574292217	-8.015667389433578e-20	3.4387316870325886e-14	4.4018616159463125e-16	1.050917277943541e-14	1.9202510296537176e-18
37700000	0.004334216618026578	1.5298428517720706e-49	-1.5677486780302476e-37	3.228779306907207e-12	1.4722287072905734e-14	0.0013315667574292217	-8.014215501370386e-20	3.4387316870325886e-14	4.4018616159463125e-16	1.050917277943541e-14	1.9202510296537176e-18
37800000	0.004334216618026578	1.5298428517720706e-49	-1.5719202733505325e-37	3.228779306907207e-12	1.4722287072905734e-14	0.0013315667574292217	-8.012763613307194e-20	3.4387316870325886e-14	4.4018616159463125e-16	1.050917277943541e-14	1.9202510296537176e-18
37900000	0.004334216618026578	1.5298428517720706e-49	-1.5760918686697535e-37	3.228779306907207e-12	1.4722287072905734e-14	0.0013315667574292217	-8.011311725244001e-20	3.4387316870325886e-14	4.4018616159463125e-16	1.050917277943541e-14	1.9202510296537176e-18
38000000	0.004334216618026578	1.5298428517720706e-49	-1.5802634639879367e-37	3.228779306907207e-12	1.4722287072905734e-14	0.0013315667574292217	-8.009859837180809e-20	3.4387316870325886e-14	4.4018616159463125e-16	1.050917277943541e-14	1.9202510296537176e-18
38100000	0.004334216618026578	1.5298428517720706e-49	-1.5844350593051083e-37	3.228779306907207e-12	1.4722287072905734e-14	0.0013315667574292217	-8.008407949117617e-20	3.4387316870325886e-14	4.4018616159463125e-16	1.050917277943541e-14	1.9202510296537176e-18
38200000	0.004334216618026578	1.5298428517720706e-49	-1.5886066546212948e-37	3.228779306907207e-12	1.4722287072905734e-14	0.0013315667574292217	-8.006956061054424e-20	3.4387316870325886e-14	4.4018616159463125e-16	1.050917277943541e-14	1.9202510296537176e-18
38300000	0.004334216618026578	1.5298428517720706e-49	-1.5927782499365223e-37	3.228779306907207e-12	1.4722287072905734e-14	0.0013315667574292217	-8.005504172991232e-20	3.4387316870325886e-14	4.4018616159463125e-16	1.050917277943541e-14	1.9202510296537176e-18
38400000	0.004334216618026578	1.5298428517720706e-49	-1.5969498452508173e-37	3.228779306907207e-12	1.4722287072905734e-14	0.0013315667574292217	-8.00405228492804e-20	3.4387316870325886e-14	4.4018616159463125e-16	1.050917277943541e-14	1.9202510296537176e-18
38500000	0.004334216618026578	1.5298428517720706e-49	-1.6011214405642058e-37	3.228779306907207e-12	1.4722287072905734e-14	0.0013315667574292217	-8.002600396864846e-20	3.4387316870325886e-14	4.4018616159463125e-16	1.050917277943541e-14	1.9202510296537176e-18
38600000	0.004334216618026578	1.5298428517720706e-49	-1.6052930358767142e-37	3.228779306907207e-12	1.4722287072905734e-14	0.0013315667574292217	-8.001148508801654e-20	3.4387316870325886e-14	4.4018616159463125e-16	1.050917277943541e-14	1.9202510296537176e-18
38700000	0.004334216618026578	1.5298428517720706e-49	-1.609464631188369e-37	3.228779306907207e-12	1.4722287072905734e-14	0.0013315667574292217	-7.999696620738462e-20	3.4387316870325886e-14	4.4018616159463125e-16	1.050917277943541e-14	1.9202510296537176e-18
38800000	0.004334216618026578	1.5298428517720706e-49	-1.613636226499196e-37	3.228779306907207e-12	1.4722287072905734e-14	0.0013315667574292217	-7.998244732675269e-20	3.4387316870325886e-14	4.4018616159463125e-16	1.050917277943541e-14	1.9202510296537176e-18
38900000	0.004334216618026578	1.5298428517720706e-49	-1.617807821809222e-37	3.228779306907207e-12	1.4722287072905734e-14	0.0013315667574292217	-7.996792844612077e-20	3.4387316870325886e-14	4.4018616159463125e-16	1.050917277943541e-14	1.9202510296537176e-18
39000000	0.004334216618026578	1.5298428517720706e-49	-1.6219794171184727e-37	3.228779306907207e-12	1.4722287072905734e-14	0.0013315667574292217	-7.995340956548885e-20	3.4387316870325886e-14	4.4018616159463125e-16	1.050917277943541e-14	1.9202510296537176e-18
39100000	0.004334216618026578	1.5298428517720706e-49	-1.6261510124269749e-37	3.228779306907207e-12	1.4722287072905734e-14	0.0013315667574292217	-7.993889068485693e-20	3.4387316870325886e-14	4.4018616159463125e-16	1.050917277943541e-14	1.9202510296537176e-18
39200000	0.004334216618026578	1.5298428517720706e-49	-1.6303226077347543e-37	3.228779306907207e-12	1.4722287072905734e-14	0.0013315667574292217	-7.9924371804225e-20	3.4387316870325886e-14	4.4018616159463125e-16	1.050917277943541e-14	1.9202510296537176e-18
39300000	0.004334216618026578	1.5298428517720706e-49	-1.6344942030418379e-37	3.228779306907207e-12	1.4722287072905734e-14	0.0013315667574292217	-7.990985292359308e-20	3.4387316870325886e-14	4.4018616159463125e-16	1.050917277943541e-14	1.9202510296537176e-18
39400000	0.004334216618026578	1.5298428517720706e-49	-1.6386657983482515e-37	3.228779306907207e-12	1.4722287072905734e-14	0.0013315667574292217	-7.989533404296116e-20	3.4387316870325886e-14	4.4018616159463125e-16	1.050917277943541e-14	1.9202510296537176e-18
39500000	0.004334216618026578	1.5298428517720706e-49	-1.6428373936540214e-37	3.228779306907207e-12	1.4722287072905734e-14	0.0013315667574292217	-7.988081516232922e-20	3.4387316870325886e-14	4.4018616159463125e-16	1.050917277943541e-14	1.9202510296537176e-18
39600000	0.004334216618026578	1.5298428517720706e-49	-1.647008988959174e-37	3.228779306907207e-12	1.4722287072905734e-14	0.0013315667574292217	-7.98662962816973e-20	3.4387316870325886e-14	4.4018616159463125e-16	1.050917277943541e-14	1.9202510296537176e-18
39700000	0.004334216618026578	1.5298428517720706e-49	-1.6511805842637356e-37	3.228779306907207e-12	1.4722287072905734e-14	0.0013315667574292217	-7.985177740106538e-20	3.4387316870325886e-14	4.4018616159463125e-16	1.050917277943541e-14	1.9202510296537176e-18
39800000	0.004334216618026578	1.5298428517720706e-49	-1.6553521795677323e-37	3.228779306907207e-12	1.4722287072905734e-14	0.0013315667574292217	-7.983725852043345e-20	3.4387316870325886e-14	4.4018616159463125e-16	1.050917277943541e-14	1.9202510296537176e-18
39900000	0.004334216618026578	1.5298428517720706e-49	-1.6595237748711904e-37	3.228779306907207e-12	1.4722287072905734e-14	0.0013315667574292217	-7.982273963980153e-20	3.4387316870325886e-14	4.4018616159463125e-16	1.050917277943541e-14	1.9202510296537176e-18
40000000	0.004334216618026578	1.5298428517720706e-49	-1.6636953701741366e-37	3.228779306907207e-12	1.4722287072905734e-14	0.0013315667574292217	-7.980822075916961e-20	3.4387316870325886e-14	4.4018616159463125e-16	1.050917277943541e-14	1.9202510296537176e-18
40100000	0.004334216618026578	1.5298428517720706e-49	-1.6678669654765964e-37	3.228779306907207e-12	1.4722287072905734e-14	0.0013315667574292217	-7.979370187853768e-20	3.4387316870325886e-14	4.4018616159463125e-16	1.050917277943541e-14	1.9202510296537176e-18
40200000	0.004334216618026578	1.5298428517720706e-49	-1.672038560778597e-37	3.228779306907207e-12	1.4722287072905734e-14	0.0013315667574292217	-7.977918299790576e-20	3.4387316870325886e-14	4.4018616159463125e-16	1.050917277943541e-14	1.9202510296537176e-18
40300000	0.004334216618026578	1.5298428517720706e-49	-1.6762101560801637e-37	3.228779306907207e-12	1.4722287072905734e-14	0.0013315667574292217	-7.976466411727384e-20	3.4387316870325886e-14	4.4018616159463125e-16	1.050917277943541e-14	1.9202510296537176e-18
40400000	0.004334216618026578	1.5298428517720706e-49	-1.6803817513813235e-37	3.228779306907207e-12	1.4722287072905734e-14	0.0013315667574292217	-7.975014523664191e-20	3.4387316870325886e-14	4.4018616159463125e-16	1.050917277943541e-14	1.9202510296537176e-18
40500000	0.004334216618026578	1.5298428517720706e-49	-1.6845533466821024e-37	3.228779306907207e-12	1.4722287072905734e-14	0.0013315667574292217	-7.973562635600998e-20	3.4387316870325886e-14	4.4018616159463125e-16	1.050917277943541e-14	1.9202510296537176e-18
40600000	0.004334216618026578	1.5298428517720706e-49	-1.6887249419825265e-37	3.228779306907207e-12	1.4722287072905734e-14	0.0013315667574292217	-7.972110747537806e-20	3.4387316870325886e-14	4.4018616159463125e-16	1.050917277943541e-14	1.9202510296537176e-18
40700000	0.004334216618026578	1.5298428517720706e-49	-1.6928965372826227e-37	3.228779306907207e-12	1.4722287072905734e-14	0.0013315667574292217	-7.970658859474614e-20	3.4387316870325886e-14	4.4018616159463125e-16	1.050917277943541e-14	1.9202510296537176e-18
40800000	0.004334216618026578	1.5298428517720706e-49	-1.6970681325824164e-37	3.228779306907207e-12	1.4722287072905734e-14	0.0013315667574292217	-7.969206971411421e-20	3.4387316870325886e-14	4.4018616159463125e-16	1.050917277943541e-14	1.9202510296537176e-18
40900000	0.004334216618026578	1.5298428517720706e-49	-1.7012397278819346e-37	3.228779306907207e-12	1.4722287072905734e-14	0.0013315667574292217	-7.967755083348229e-20	3.4387316870325886e-14	4.4018616159463125e-16	1.050917277943541e-14	1.9202510296537176e-18
41000000	0.004334216618026578	1.5298428517720706e-49	-1.7054113231812034e-37	3.228779306907207e-12	1.4722287072905734e-14	0.0013315667574292217	-7.966303195285037e-20	3.4387316870325886e-14	4.4018616159463125e-16	1.050917277943541e-14	1.9202510296537176e-18
41100000	0.004334216618026578	1.5298428517720706e-49	-1.7095829184802488e-37	3.228779306907207e-12	1.4722287072905734e-14	0.0013315667574292217	-7.964851307221844e-20	3.4387316870325886e-14	4.4018616159463125e-16	1.050917277943541e-14	1.9202510296537176e-18
41200000	0.004334216618026578	1.5298428517720706e-49	-1.7137545137790972e-37	3.228779306907207e-12	1.4722287072905734e-14	0.0013315667574292217	-7.963399419158652e-20	3.4387316870325886e-14	4.4018616159463125e-16	1.050917277943541e-14	1.9202510296537176e-18
41300000	0.004334216618026578	1.5298428517720706e-49	-1.7179261090777751e-37	3.228779306907207e-12	1.4722287072905734e-14	0.0013315667574292217	-7.96194753109546e-20	3.4387316870325886e-14	4.4018616159463125e-16	1.050917277943541e-14	1.9202510296537176e-18
41400000	0.004334216618026578	1.5298428517720704e-49	-1.7220977043763085e-37	3.228779306907207e-12	1.4722287072905734e-14	0.0013315667574292217	-7.960495643032266e-20	3.4387316870325886e-14	4.4018616159463125e-16	1.050917277943541e-14	1.9202510296537176e-18
41500000	0.004334216618026578	1.5298428517720704e-49	-1.7262692996747237e-37	3.228779306907207e-12	1.4722287072905734e-14	0.0013315667574292217	-7.959043754969074e-20	3.4387316870325886e-14	4.4018616159463125e-16	1.050917277943541e-14	1.9202510296537176e-18
41600000	0.004334216618026578	1.5298428517720704e-49	-1.7304408949730472e-37	3.228779306907207e-12	1.4722287072905734e-14	0.0013315667574292217	-7.957591866905882e-20	3.4387316870325886e-14	4.4018616159463125e-16	1.050917277943541e-14	1.9202510296537176e-18
41700000	0.004334216618026578	1.5298428517720704e-49	-1.7346124902713052e-37	3.2287793069072072e-12	1.4722287072905734e-14	0.0013315667574292217	-7.95613997884269e-20	3.4387316870325886e-14	4.4018616159463125e-16	1.050917277943541e-14	1.9202510296537176e-18
41800000	0.004334216618026578	1.5298428517720704e-49	-1.7387840855695237e-37	3.2287793069072072e-12	1.4722287072905734e-14	0.0013315667574292217	-7.954688090779497e-20	3.4387316870325886e-14	4.4018616159463125e-16	1.050917277943541e-14	1.9202510296537176e-18
41900000	0.004334216618026578	1.5298428517720704e-49	-1.7429556808677293e-37	3.2287793069072072e-12	1.4722287072905734e-14	0.0013315667574292217	-7.953236202716305e-20	3.4387316870325886e-14	4.4018616159463125e-16	1.050917277943541e-14	1.9202510296537176e-18
42000000	0.004334216618026578	1.5298428517720704e-49	-1.7471272761659482e-37	3.2287793069072072e-12	1.4722287072905734e-14	0.0013315667574292217	-7.951784314653113e-20	3.4387316870325886e-14	4.4018616159463125e-16	1.050917277943541e-14	1.9202510296537176e-18
42100000	0.004334216618026578	1.5298428517720704e-49	-1.7512988714642066e-37	3.2287793069072072e-12	1.4722287072905734e-14	0.0013315667574292217	-7.95033242658992e-20	3.4387316870325886e-14	4.4018616159463125e-16	1.050917277943541e-14	1.9202510296537176e-18
42200000	0.004334216618026578	1.5298428517720704e-49	-1.7554704667625307e-37	3.2287793069072072e-12	1.4722287072905734e-14	0.0013315667574292217	-7.948880538526728e-20	3.4387316870325886e-14	4.4018616159463125e-16	1.050917277943541e-14	1.9202510296537176e-18
42300000	0.004334216618026578	1.5298428517720704e-49	-1.759642062060947e-37	3.2287793069072072e-12	1.4722287072905734e-14	0.0013315667574292217	-7.947428650463535e-20	3.4387316870325886e-14	4.4018616159463125e-16	1.050917277943541e-14	1.9202510296537176e-18
42400000	0.004334216618026578	1.5298428517720704e-49	-1.7638136573594816e-37	3.2287793069072072e-12	1.4722287072905734e-14	0.0013315667574292217	-7.945976762400342e-20	3.4387316870325886e-14	4.4018616159463125e-16	1.050917277943541e-14	1.9202510296537176e-18
42500000	0.004334216618026578	1.5298428517720704e-49	-1.767985252658161e-37	3.2287793069072072e-12	1.4722287072905734e-14	0.0013315667574292217	-7.94452487433715e-20	3.4387316870325886e-14	4.4018616159463125e-16	1.050917277943541e-14	1.9202510296537176e-18
42600000	0.004334216618026578	1.5298428517720704e-49	-1.772156847957011e-37	3.2287793069072072e-12	1.4722287072905734e-14	0.0013315667574292217	-7.943072986273958e-20	3.4387316870325886e-14	4.4018616159463125e-16	1.050917277943541e-14	1.9202510296537176e-18
42700000	0.004334216618026578	1.5298428517720704e-49	-1.7763284432560584e-37	3.2287793069072072e-12	1.4722287072905734e-14	0.0013315667574292217	-7.941621098210765e-20	3.4387316870325886e-14	4.4018616159463125e-16	1.050917277943541e-14	1.9202510296537176e-18
42800000	0.004334216618026578	1.5298428517720704e-49	-1.7805000385553293e-37	3.2287793069072072e-12	1.4722287072905734e-14	0.0013315667574292217	-7.940169210147573e-20	3.4387316870325886e-14	4.4018616159463125e-16	1.050917277943541e-14	1.9202510296537176e-18
42900000	0.004334216618026578	1.5298428517720704e-49	-1.7846716338548497e-37	3.2287793069072072e-12	1.4722287072905734e-14	0.0013315667574292217	-7.938717322084381e-20	3.4387316870325886e-14	4.4018616159463125e-16	1.050917277943541e-14	1.9202510296537176e-18
43000000	0.004334216618026578	1.5298428517720704e-49	-1.7888432291546464e-37	3.2287793069072072e-12	1.4722287072905734e-14	0.0013315667574292217	-7.937265434021189e-20	3.4387316870325886e-14	4.4018616159463125e-16	1.050917277943541e-14	1.9202510296537176e-18
43100000	0.004334216618026578	1.5298428517720704e-49	-1.7930148244547452e-37	3.2287793069072072e-12	1.4722287072905734e-14	0.0013315667574292217	-7.935813545957996e-20	3.4387316870325886e-14	4.4018616159463125e-16	1.050917277943541e-14	1.9202510296537176e-18
43200000	0.004334216618026578	1.5298428517720704e-49	-1.7971864197551725e-37	3.2287793069072072e-12	1.4722287072905734e-14	0.0013315667574292217	-7.934361657894804e-20	3.4387316870325886e-14	4.4018616159463125e-16	1.050917277943541e-14	1.9202510296537176e-18
43300000	0.004334216618026578	1.5298428517720704e-49	-1.8013580150559548e-37	3.2287793069072072e-12	1.4722287072905734e-14	0.0013315667574292217	-7.932909769831611e-20	3.4387316870325886e-14	4.4018616159463125e-16	1.050917277943541e-14	1.9202510296537176e-18
43400000	0.004334216618026578	1.5298428517720704e-49	-1.8055296103571181e-37	3.2287793069072072e-12	1.4722287072905734e-14	0.0013315667574292217	-7.931457881768418e-20	3.4387316870325886e-14	4.4018616159463125e-16	1.050917277943541e-14	1.9202510296537176e-18
43500000	0.004334216618026578	1.5298428517720704e-49	-1.8097012056586888e-37	3.2287793069072072e-12	1.4722287072905734e-14	0.0013315667574292217	-7.930005993705226e-20	3.4387316870325886e-14	4.4018616159463125e-16	1.050917277943541e-14	1.9202510296537176e-18
43600000	0.004334216618026578	1.5298428517720704e-49	-1.8138728009606933e-37	3.2287793069072072e-12	1.4722287072905734e-14	0.0013315667574292217	-7.928554105642034e-20	3.4387316870325886e-14	4.4018616159463125e-16	1.050917277943541e-14	1.9202510296537176e-18
43700000	0.004334216618026578	1.5298428517720704e-49	-1.8180443962631575e-37	3.2287793069072072e-12	1.4722287072905734e-14	0.0013315667574292217	-7.927102217578841e-20	3.4387316870325886e-14	4.4018616159463125e-16	1.050917277943541e-14	1.9202510296537176e-18
43800000	0.004334216618026578	1.5298428517720704e-49	-1.822215991566108e-37	3.2287793069072072e-12	1.4722287072905734e-14	0.0013315667574292217	-7.925650329515649e-20	3.4387316870325886e-14	4.4018616159463125e-16	1.050917277943541e-14	1.9202510296537176e-18
43900000	0.004334216618026578	1.5298428517720704e-49	-1.826387586869571e-37	3.2287793069072072e-12	1.4722287072905734e-14	0.0013315667574292217	-7.924198441452457e-20	3.4387316870325886e-14	4.4018616159463125e-16	1.050917277943541e-14	1.9202510296537176e-18
44000000	0.004334216618026578	1.5298428517720704e-49	-1.830559182173573e-37	3.2287793069072072e-12	1.4722287072905734e-14	0.0013315667574292217	-7.922746553389264e-20	3.4387316870325886e-14	4.4018616159463125e-16	1.050917277943541e-14	1.9202510296537176e-18
44100000	0.004334216618026578	1.5298428517720704e-49	-1.8347307774781397e-37	3.2287793069072072e-12	1.4722287072905734e-14	0.0013315667574292217	-7.921294665326072e-20	3.4387316870325886e-14	4.4018616159463125e-16	1.050917277943541e-14	1.9202510296537176e-18
44200000	0.004334216618026578	1.5298428517720704e-49	-1.8389023727832977e-37	3.2287793069072072e-12	1.4722287072905734e-14	0.0013315667574292217	-7.91984277726288e-20	3.4387316870325886e-14	4.4018616159463125e-16	1.050917277943541e-14	1.9202510296537176e-18
44300000	0.004334216618026578	1.5298428517720704e-49	-1.8430739680890735e-37	3.2287793069072072e-12	1.4722287072905734e-14	0.0013315667574292217	-7.918390889199686e-20	3.4387316870325886e-14	4.4018616159463125e-16	1.050917277943541e-14	1.9202510296537176e-18
44400000	0.004334216618026578	1.5298428517720704e-49	-1.847245563395493e-37	3.2287793069072072e-12	1.4722287072905734e-14	0.0013315667574292217	-7.916939001136494e-20	3.4387316870325886e-14	4.4018616159463125e-16	1.050917277943541e-14	1.9202510296537176e-18
44500000	0.004334216618026578	1.5298428517720704e-49	-1.8514171587025828e-37	3.2287793069072072e-12	1.4722287072905734e-14	0.0013315667574292217	-7.915487113073302e-20	3.4387316870325886e-14	4.4018616159463125e-16	1.050917277943541e-14	1.9202510296537176e-18
44600000	0.004334216618026578	1.5298428517720704e-49	-1.8555887540103687e-37	3.2287793069072072e-12	1.4722287072905734e-14	0.0013315667574292217	-7.91403522501011e-20	3.4387316870325886e-14	4.4018616159463125e-16	1.050917277943541e-14	1.9202510296537176e-18
44700000	0.004334216618026578	1.5298428517720704e-49	-1.8597603493188776e-37	3.2287793069072072e-12	1.4722287072905734e-14	0.0013315667574292217	-7.912583336946917e-20	3.4387316870325886e-14	4.4018616159463125e-16	1.050917277943541e-14	1.9202510296537176e-18
44800000	0.004334216618026578	1.5298428517720704e-49	-1.8639319446281352e-37	3.2287793069072072e-12	1.4722287072905734e-14	0.0013315667574292217	-7.911131448883725e-20	3.4387316870325886e-14	4.4018616159463125e-16	1.050917277943541e-14	1.9202510296537176e-18
44900000	0.004334216618026578	1.5298428517720704e-49	-1.8681035399381682e-37	3.2287793069072072e-12	1.4722287072905734e-14	0.0013315667574292217	-7.909679560820533e-20	3.4387316870325886e-14	4.4018616159463125e-16	1.050917277943541e-14	1.9202510296537176e-18
45000000	0.004334216618026578	1.5298428517720704e-49	-1.8722751352490027e-37	3.2287793069072072e-12	1.4722287072905734e-14	0.0013315667574292217	-7.90822767275734e-20	3.4387316870325886e-14	4.4018616159463125e-16	1.050917277943541e-14	1.9202510296537176e-18
45100000	0.004334216618026578	1.5298428517720704e-49	-1.876446730560665e-37	3.2287793069072072e-12	1.4722287072905734e-14	0.0013315667574292217	-7.906775784694148e-20	3.4387316870325886e-14	4.4018616159463125e-16	1.050917277943541e-14	1.9202510296537176e-18
45200000	0.004334216618026578	1.5298428517720704e-49	-1.880618325873143e-37	3.2287793069072072e-12	1.4722287072905734e-14	0.0013315667574292217	-7.905323896630955e-20	3.4387316870325886e-14	4.4018616159463125e-16	1.050917277943541e-14	1.9202510296537176e-18
45300000	0.004334216618026578	1.5298428517720704e-49	-1.884789921184776e-37	3.2287793069072072e-12	1.4722287072905734e-14	0.0013315667574292217	-7.903872008567762e-20	3.4387316870325886e-14	4.4018616159463125e-16	1.050917277943541e-14	1.9202510296537176e-18
45400000	0.004334216618026578	1.5298428517720704e-49	-1.888961516494688e-37	3.2287793069072072e-12	1.4722287072905734e-14	0.0013315667574292217	-7.90242012050457e-20	3.4387316870325886e-14	4.4018616159463125e-16	1.050917277943541e-14	1.9202510296537176e-18
45500000	0.004334216618026578	1.5298428517720704e-49	-1.8931331118029054e-37	3.2287793069072072e-12	1.4722287072905734e-14	0.0013315667574292217	-7.900968232441378e-20	3.4387316870325886e-14	4.4018616159463125e-16	1.050917277943541e-14	1.9202510296537176e-18
45600000	0.004334216618026578	1.5298428517720704e-49	-1.897304707109455e-37	3.2287793069072072e-12	1.4722287072905734e-14	0.0013315667574292217	-7.899516344378185e-20	3.4387316870325886e-14	4.4018616159463125e-16	1.050917277943541e-14	1.9202510296537176e-18
45700000	0.004334216618026578	1.5298428517720704e-49	-1.9014763024143617e-37	3.2287793069072072e-12	1.4722287072905734e-14	0.0013315667574292217	-7.898064456314993e-20	3.4387316870325886e-14	4.4018616159463125e-16	1.050917277943541e-14	1.9202510296537176e-18
45800000	0.004334216618026578	1.5298428517720704e-49	-1.9056478977176532e-37	3.2287793069072072e-12	1.4722287072905734e-14	0.0013315667574292217	-7.896612568251801e-20	3.4387316870325886e-14	4.4018616159463125e-16	1.050917277943541e-14	1.9202510296537176e-18
45900000	0.004334216618026578	1.5298428517720704e-49	-1.909819493019355e-37	3.2287793069072072e-12	1.4722287072905734e-14	0.0013315667574292217	-7.895160680188608e-20	3.4387316870325886e-14	4.4018616159463125e-16	1.050917277943541e-14	1.9202510296537176e-18
46000000	0.004334216618026578	1.5298428517720704e-49	-1.9139910883194934e-37	3.2287793069072072e-12	1.4722287072905734e-14	0.0013315667574292217	-7.893708792125416e-20	3.4387316870325886e-14	4.4018616159463125e-16	1.050917277943541e-14	1.9202510296537176e-18
46100000	0.004334216618026578	1.5298428517720704e-49	-1.918162683618095e-37	3.2287793069072072e-12	1.4722287072905734e-14	0.0013315667574292217	-7.892256904062223e-20	3.4387316870325886e-14	4.4018616159463125e-16	1.050917277943541e-14	1.9202510296537176e-18
46200000	0.004334216618026578	1.5298428517720704e-49	-1.9223342789151858e-37	3.2287793069072072e-12	1.4722287072905734e-14	0.0013315667574292217	-7.89080501599903e-20	3.4387316870325886e-14	4.4018616159463125e-16	1.050917277943541e-14	1.9202510296537176e-18
46300000	0.004334216618026578	1.5298428517720704e-49	-1.9265058742107923e-37	3.2287793069072072e-12	1.4722287072905734e-14	0.0013315667574292217	-7.889353127935838e-20	3.4387316870325886e-14	4.4018616159463125e-16	1.050917277943541e-14	1.9202510296537176e-18
46400000	0.004334216618026578	1.5298428517720704e-49	-1.9306774695049405e-37	3.2287793069072072e-12	1.4722287072905734e-14	0.0013315667574292217	-7.887901239872646e-20	3.4387316870325886e-14	4.4018616159463125e-16	1.050917277943541e-14	1.9202510296537176e-18
46500000	0.004334216618026578	1.5298428517720704e-49	-1.934849064797657e-37	3.2287793069072072e-12	1.4722287072905734e-14	0.0013315667574292217	-7.886449351809454e-20	3.4387316870325886e-14	4.4018616159463125e-16	1.050917277943541e-14	1.9202510296537176e-18
46600000	0.004334216618026578	1.5298428517720704e-49	-1.9390206600889675e-37	3.2287793069072072e-12	1.4722287072905734e-14	0.0013315667574292217	-7.884997463746261e-20	3.4387316870325886e-14	4.4018616159463125e-16	1.050917277943541e-14	1.9202510296537176e-18
46700000	0.004334216618026578	1.5298428517720704e-49	-1.9431922553788994e-37	3.2287793069072072e-12	1.4722287072905734e-14	0.0013315667574292217	-7.883545575683069e-20	3.4387316870325886e-14	4.4018616159463125e-16	1.050917277943541e-14	1.9202510296537176e-18
46800000	0.004334216618026578	1.5298428517720704e-49	-1.9473638506674773e-37	3.2287793069072072e-12	1.4722287072905734e-14	0.0013315667574292217	-7.882093687619877e-20	3.4387316870325886e-14	4.4018616159463125e-16	1.050917277943541e-14	1.9202510296537176e-18
46900000	0.004334216618026578	1.5298428517720704e-49	-1.9515354459547293e-37	3.2287793069072072e-12	1.4722287072905734e-14	0.0013315667574292217	-7.880641799556684e-20	3.4387316870325886e-14	4.4018616159463125e-16	1.050917277943541e-14	1.9202510296537176e-18
47000000	0.004334216618026578	1.5298428517720704e-49	-1.9557070412406805e-37	3.2287793069072072e-12	1.4722287072905734e-14	0.0013315667574292217	-7.879189911493492e-20	3.4387316870325886e-14	4.4018616159463125e-16	1.050917277943541e-14	1.9202510296537176e-18
47100000	0.004334216618026578	1.5298428517720704e-49	-1.9598786365253575e-37	3.2287793069072072e-12	1.4722287072905734e-14	0.0013315667574292217	-7.8777380234303e-20	3.4387316870325886e-14	4.4018616159463125e-16	1.050917277943541e-14	1.9202510296537176e-18
47200000	0.004334216618026578	1.5298428517720704e-49	-1.964050231808786e-37	3.2287793069072072e-12	1.4722287072905734e-14	0.0013315667574292217	-7.876286135367106e-20	3.4387316870325886e-14	4.4018616159463125e-16	1.050917277943541e-14	1.9202510296537176e-18
47300000	0.004334216618026578	1.5298428517720704e-49	-1.9682218270909934e-37	3.2287793069072072e-12	1.4722287072905734e-14	0.0013315667574292217	-7.874834247303914e-20	3.4387316870325886e-14	4.4018616159463125e-16	1.050917277943541e-14	1.9202510296537176e-18
47400000	0.004334216618026578	1.5298428517720704e-49	-1.9723934223720053e-37	3.2287793069072072e-12	1.4722287072905734e-14	0.0013315667574292217	-7.873382359240722e-20	3.4387316870325886e-14	4.4018616159463125e-16	1.050917277943541e-14	1.9202510296537176e-18
47500000	0.004334216618026578	1.5298428517720704e-49	-1.9765650176518483e-37	3.2287793069072072e-12	1.4722287072905734e-14	0.0013315667574292217	-7.871930471177529e-20	3.4387316870325886e-14	4.4018616159463125e-16	1.050917277943541e-14	1.9202510296537176e-18
47600000	0.004334216618026578	1.5298428517720704e-49	-1.980736612930548e-37	3.2287793069072072e-12	1.4722287072905734e-14	0.0013315667574292217	-7.870478583114337e-20	3.4387316870325886e-14	4.4018616159463125e-16	1.050917277943541e-14	1.9202510296537176e-18
47700000	0.004334216618026578	1.5298428517720704e-49	-1.9849082082081316e-37	3.2287793069072072e-12	1.4722287072905734e-14	0.0013315667574292217	-7.869026695051145e-20	3.4387316870325886e-14	4.4018616159463125e-16	1.050917277943541e-14	1.9202510296537176e-18
47800000	0.004334216618026578	1.5298428517720704e-49	-1.9890798034846245e-37	3.2287793069072072e-12	1.4722287072905734e-14	0.0013315667574292217	-7.867574806987953e-20	3.4387316870325886e-14	4.4018616159463125e-16	1.050917277943541e-14	1.9202510296537176e-18
47900000	0.004334216618026578	1.5298428517720704e-49	-1.9932513987600533e-37	3.2287793069072072e-12	1.4722287072905734e-14	0.0013315667574292217	-7.86612291892476e-20	3.4387316870325886e-14	4.4018616159463125e-16	1.050917277943541e-14	1.9202510296537176e-18
48000000	0.004334216618026578	1.5298428517720704e-49	-1.9974229940344448e-37	3.2287793069072072e-12	1.4722287072905734e-14	0.0013315667574292217	-7.864671030861567e-20	3.4387316870325886e-14	4.4018616159463125e-16	1.050917277943541e-14	1.9202510296537176e-18
48100000	0.004334216618026578	1.5298428517720704e-49	-2.0015945893078247e-37	3.2287793069072072e-12	1.4722287072905734e-14	0.0013315667574292217	-7.863219142798375e-20	3.4387316870325886e-14	4.4018616159463125e-16	1.050917277943541e-14	1.9202510296537176e-18
48200000	0.004334216618026578	1.5298428517720704e-49	-2.005766184580219e-37	3.2287793069072072e-12	1.4722287072905734e-14	0.0013315667574292217	-7.861767254735182e-20	3.4387316870325886e-14	4.4018616159463125e-16	1.050917277943541e-14	1.9202510296537176e-18
48300000	0.004334216618026578	1.5298428517720704e-49	-2.009937779851655e-37	3.2287793069072072e-12	1.4722287072905734e-14	0.0013315667574292217	-7.86031536667199e-20	3.4387316870325886e-14	4.4018616159463125e-16	1.050917277943541e-14	1.9202510296537176e-18
48400000	0.004334216618026578	1.5298428517720704e-49	-2.014109375122158e-37	3.2287793069072072e-12	1.4722287072905734e-14	0.0013315667574292217	-7.858863478608798e-20	3.4387316870325886e-14	4.4018616159463125e-16	1.050917277943541e-14	1.9202510296537176e-18
48500000	0.004334216618026578	1.5298428517720704e-49	-2.0182809703917547e-37	3.2287793069072072e-12	1.4722287072905734e-14	0.0013315667574292217	-7.857411590545605e-20	3.4387316870325886e-14	4.4018616159463125e-16	1.050917277943541e-14	1.9202510296537176e-18
48600000	0.004334216618026578	1.5298428517720704e-49	-2.022452565660471e-37	3.2287793069072072e-12	1.4722287072905734e-14	0.0013315667574292217	-7.855959702482413e-20	3.4387316870325886e-14	4.4018616159463125e-16	1.050917277943541e-14	1.9202510296537176e-18
48700000	0.004334216618026578	1.5298428517720704e-49	-2.026624160928334e-37	3.2287793069072072e-12	1.4722287072905734e-14	0.0013315667574292217	-7.854507814419221e-20	3.4387316870325886e-14	4.4018616159463125e-16	1.050917277943541e-14	1.9202510296537176e-18
48800000	0.004334216618026578	1.5298428517720704e-49	-2.030795756195369e-37	3.2287793069072072e-12	1.4722287072905734e-14	0.0013315667574292217	-7.853055926356028e-20	3.4387316870325886e-14	4.4018616159463125e-16	1.050917277943541e-14	1.9202510296537176e-18
48900000	0.004334216618026578	1.5298428517720704e-49	-2.034967351461603e-37	3.2287793069072072e-12	1.4722287072905734e-14	0.0013315667574292217	-7.851604038292836e-20	3.4387316870325886e-14	4.4018616159463125e-16	1.050917277943541e-14	1.9202510296537176e-18
49000000	0.004334216618026578	1.5298428517720704e-49	-2.039138946727062e-37	3.2287793069072072e-12	1.4722287072905734e-14	0.0013315667574292217	-7.850152150229643e-20	3.4387316870325886e-14	4.4018616159463125e-16	1.050917277943541e-14	1.9202510296537176e-18
49100000	0.004334216618026578	1.5298428517720704e-49	-2.043310541991772e-37	3.2287793069072072e-12	1.4722287072905734e-14	0.0013315667574292217	-7.848700262166451e-20	3.4387316870325886e-14	4.4018616159463125e-16	1.050917277943541e-14	1.9202510296537176e-18
49200000	0.004334216618026578	1.5298428517720704e-49	-2.04748213725576e-37	3.2287793069072072e-12	1.4722287072905734e-14	0.0013315667574292217	-7.847248374103258e-20	3.4387316870325886e-14	4.4018616159463125e-16	1.050917277943541e-14	1.9202510296537176e-18
49300000	0.004334216618026578	1.5298428517720704e-49	-2.0516537325190514e-37	3.2287793069072072e-12	1.4722287072905734e-14	0.0013315667574292217	-7.845796486040066e-20	3.4387316870325886e-14	4.4018616159463125e-16	1.050917277943541e-14	1.9202510296537176e-18
49400000	0.004334216618026578	1.5298428517720704e-49	-2.055825327781673e-37	3.2287793069072072e-12	1.4722287072905734e-14	0.0013315667574292217	-7.844344597976874e-20	3.4387316870325886e-14	4.4018616159463125e-16	1.050917277943541e-14	1.9202510296537176e-18
49500000	0.004334216618026578	1.5298428517720704e-49	-2.059996923043651e-37	3.2287793069072072e-12	1.4722287072905734e-14	0.0013315667574292217	-7.842892709913681e-20	3.4387316870325886e-14	4.4018616159463125e-16	1.050917277943541e-14	1.9202510296537176e-18
49600000	0.004334216618026578	1.5298428517720706e-49	-2.064168518305012e-37	3.2287793069072072e-12	1.4722287072905734e-14	0.0013315667574292217	-7.841440821850489e-20	3.4387316870325886e-14	4.4018616159463125e-16	1.050917277943541e-14	1.9202510296537176e-18
49700000	0.004334216618026578	1.5298428517720706e-49	-2.0683401135657816e-37	3.2287793069072072e-12	1.4722287072905734e-14	0.0013315667574292217	-7.839988933787297e-20	3.4387316870325886e-14	4.4018616159463125e-16	1.050917277943541e-14	1.9202510296537176e-18
49800000	0.004334216618026578	1.5298428517720706e-49	-2.0725117088259865e-37	3.2287793069072072e-12	1.4722287072905734e-14	0.0013315667574292217	-7.838537045724104e-20	3.4387316870325886e-14	4.4018616159463125e-16	1.050917277943541e-14	1.9202510296537176e-18
49900000	0.004334216618026578	1.5298428517720706e-49	-2.076683304085653e-37	3.2287793069072072e-12	1.4722287072905734e-14	0.0013315667574292217	-7.837085157660911e-20	3.4387316870325886e-14	4.4018616159463125e-16	1.050917277943541e-14	1.9202510296537176e-18
50000000	0.004334216618026578	1.5298428517720706e-49	-2.080854899344807e-37	3.2287793069072072e-12	1.4722287072905734e-14	0.0013315667574292217	-7.83563326959772e-20	3.4387316870325886e-14	4.4018616159463125e-16	1.050917277943541e-14	1.9202510296537176e-18
50100000	0.004334216618026578	1.5298428517720706e-49	-2.0850264946034753e-37	3.2287793069072072e-12	1.4722287072905734e-14	0.0013315667574292217	-7.834181381534526e-20	3.4387316870325886e-14	4.4018616159463125e-16	1.050917277943541e-14	1.9202510296537176e-18
50200000	0.004334216618026578	1.5298428517720706e-49	-2.0891980898616835e-37	3.2287793069072072e-12	1.4722287072905734e-14	0.0013315667574292217	-7.832729493471334e-20	3.4387316870325886e-14	4.4018616159463125e-16	1.050917277943541e-14	1.9202510296537176e-18
50300000	0.004334216618026578	1.5298428517720706e-49	-2.0933696851194587e-37	3.2287793069072072e-12	1.4722287072905734e-14	0.0013315667574292217	-7.831277605408142e-20	3.4387316870325886e-14	4.4018616159463125e-16	1.050917277943541e-14	1.9202510296537176e-18
50400000	0.004334216618026578	1.5298428517720706e-49	-2.0975412803768267e-37	3.2287793069072072e-12	1.4722287072905734e-14	0.0013315667574292217	-7.82982571734495e-20	3.4387316870325886e-14	4.4018616159463125e-16	1.050917277943541e-14	1.9202510296537176e-18
50500000	0.004334216618026578	1.5298428517720706e-49	-2.1017128756338134e-37	3.2287793069072072e-12	1.4722287072905734e-14	0.0013315667574292217	-7.828373829281757e-20	3.4387316870325886e-14	4.4018616159463125e-16	1.050917277943541e-14	1.9202510296537176e-18
50600000	0.004334216618026578	1.5298428517720706e-49	-2.105884470890446e-37	3.2287793069072072e-12	1.4722287072905734e-14	0.0013315667574292217	-7.826921941218565e-20	3.4387316870325886e-14	4.4018616159463125e-16	1.050917277943541e-14	1.9202510296537176e-18
50700000	0.004334216618026578	1.5298428517720706e-49	-2.11005606614675e-37	3.2287793069072072e-12	1.4722287072905734e-14	0.0013315667574292217	-7.825470053155373e-20	3.4387316870325886e-14	4.4018616159463125e-16	1.050917277943541e-14	1.9202510296537176e-18
50800000	0.004334216618026578	1.5298428517720706e-49	-2.114227661402752e-37	3.2287793069072072e-12	1.4722287072905734e-14	0.0013315667574292217	-7.82401816509218e-20	3.4387316870325886e-14	4.4018616159463125e-16	1.050917277943541e-14	1.9202510296537176e-18
50900000	0.004334216618026578	1.5298428517720706e-49	-2.1183992566584782e-37	3.2287793069072072e-12	1.4722287072905734e-14	0.0013315667574292217	-7.822566277028987e-20	3.4387316870325886e-14	4.4018616159463125e-16	1.050917277943541e-14	1.9202510296537176e-18
51000000	0.004334216618026578	1.5298428517720706e-49	-2.1225708519139553e-37	3.2287793069072072e-12	1.4722287072905734e-14	0.0013315667574292217	-7.821114388965795e-20	3.4387316870325886e-14	4.4018616159463125e-16	1.050917277943541e-14	1.9202510296537176e-18
51100000	0.004334216618026578	1.5298428517720706e-49	-2.1267424471692084e-37	3.2287793069072072e-12	1.4722287072905734e-14	0.0013315667574292217	-7.819662500902602e-20	3.4387316870325886e-14	4.4018616159463125e-16	1.050917277943541e-14	1.9202510296537176e-18
51200000	0.004334216618026578	1.5298428517720706e-49	-2.1309140424242653e-37	3.2287793069072072e-12	1.4722287072905734e-14	0.0013315667574292217	-7.81821061283941e-20	3.4387316870325886e-14	4.4018616159463125e-16	1.050917277943541e-14	1.9202510296537176e-18
51300000	0.004334216618026578	1.5298428517720706e-49	-2.135085637679151e-37	3.2287793069072072e-12	1.4722287072905734e-14	0.0013315667574292217	-7.816758724776218e-20	3.4387316870325886e-14	4.4018616159463125e-16	1.050917277943541e-14	1.9202510296537176e-18
51400000	0.004334216618026578	1.5298428517720706e-49	-2.1392572329338926e-37	3.2287793069072072e-12	1.4722287072905734e-14	0.0013315667574292217	-7.815306836713025e-20	3.4387316870325886e-14	4.4018616159463125e-16	1.050917277943541e-14	1.9202510296537176e-18
51500000	0.004334216618026578	1.5298428517720706e-49	-2.143428828188516e-37	3.2287793069072072e-12	1.4722287072905734e-14	0.0013315667574292217	-7.813854948649833e-20	3.4387316870325886e-14	4.4018616159463125e-16	1.050917277943541e-14	1.9202510296537176e-18
51600000	0.004334216618026578	1.5298428517720706e-49	-2.1476004234430476e-37	3.2287793069072072e-12	1.4722287072905734e-14	0.0013315667574292217	-7.812403060586641e-20	3.4387316870325886e-14	4.4018616159463125e-16	1.050917277943541e-14	1.9202510296537176e-18
51700000	0.004334216618026578	1.5298428517720706e-49	-2.151772018697514e-37	3.2287793069072072e-12	1.4722287072905734e-14	0.0013315667574292217	-7.810951172523449e-20	3.4387316870325886e-14	4.4018616159463125e-16	1.050917277943541e-14	1.9202510296537176e-18
51800000	0.004334216618026578	1.5298428517720706e-49	-2.1559436139519407e-37	3.2287793069072072e-12	1.4722287072905734e-14	0.0013315667574292217	-7.809499284460255e-20	3.4387316870325886e-14	4.4018616159463125e-16	1.050917277943541e-14	1.9202510296537176e-18
51900000	0.004334216618026578	1.5298428517720706e-49	-2.1601152092063544e-37	3.2287793069072072e-12	1.4722287072905734e-14	0.0013315667574292217	-7.808047396397063e-20	3.4387316870325886e-14	4.4018616159463125e-16	1.050917277943541e-14	1.9202510296537176e-18
52000000	0.004334216618026578	1.5298428517720706e-49	-2.164286804460781e-37	3.2287793069072072e-12	1.4722287072905734e-14	0.0013315667574292217	-7.806595508333871e-20	3.4387316870325886e-14	4.4018616159463125e-16	1.050917277943541e-14	1.9202510296537176e-18
52100000	0.004334216618026578	1.5298428517720706e-49	-2.1684583997152475e-37	3.2287793069072072e-12	1.4722287072905734e-14	0.0013315667574292217	-7.805143620270678e-20	3.4387316870325886e-14	4.4018616159463125e-16	1.050917277943541e-14	1.9202510296537176e-18
52200000	0.004334216618026578	1.5298428517720706e-49	-2.17262999496978e-37	3.2287793069072072e-12	1.4722287072905734e-14	0.0013315667574292217	-7.803691732207486e-20	3.4387316870325886e-14	4.4018616159463125e-16	1.050917277943541e-14	1.9202510296537176e-18
52300000	0.004334216618026578	1.5298428517720706e-49	-2.1768015902244046e-37	3.2287793069072072e-12	1.4722287072905734e-14	0.0013315667574292217	-7.802239844144294e-20	3.4387316870325886e-14	4.4018616159463125e-16	1.050917277943541e-14	1.9202510296537176e-18
52400000	0.004334216618026578	1.5298428517720706e-49	-2.180973185479147e-37	3.2287793069072072e-12	1.4722287072905734e-14	0.0013315667574292217	-7.800787956081101e-20	3.4387316870325886e-14	4.4018616159463125e-16	1.050917277943541e-14	1.9202510296537176e-18
52500000	0.004334216618026578	1.5298428517720706e-49	-2.1851447807340343e-37	3.2287793069072072e-12	1.4722287072905734e-14	0.0013315667574292217	-7.799336068017909e-20	3.4387316870325886e-14	4.4018616159463125e-16	1.050917277943541e-14	1.9202510296537176e-18
52600000	0.004334216618026578	1.5298428517720706e-49	-2.189316375989093e-37	3.2287793069072072e-12	1.4722287072905734e-14	0.0013315667574292217	-7.797884179954717e-20	3.4387316870325886e-14	4.4018616159463125e-16	1.050917277943541e-14	1.9202510296537176e-18
52700000	0.004334216618026578	1.5298428517720706e-49	-2.193487971244348e-37	3.2287793069072072e-12	1.4722287072905734e-14	0.0013315667574292217	-7.796432291891524e-20	3.4387316870325886e-14	4.4018616159463125e-16	1.050917277943541e-14	1.9202510296537176e-18
52800000	0.004334216618026578	1.5298428517720706e-49	-2.1976595664998273e-37	3.2287793069072072e-12	1.4722287072905734e-14	0.0013315667574292217	-7.794980403828331e-20	3.4387316870325886e-14	4.4018616159463125e-16	1.050917277943541e-14	1.9202510296537176e-18
52900000	0.004334216618026578	1.5298428517720708e-49	-2.2018311617555557e-37	3.2287793069072072e-12	1.4722287072905734e-14	0.0013315667574292217	-7.79352851576514e-20	3.4387316870325886e-14	4.4018616159463125e-16	1.050917277943541e-14	1.9202510296537176e-18
53000000	0.004334216618026578	1.5298428517720708e-49	-2.2060027570115606e-37	3.2287793069072072e-12	1.4722287072905734e-14	0.0013315667574292217	-7.792076627701947e-20	3.4387316870325886e-14	4.4018616159463125e-16	1.050917277943541e-14	1.9202510296537176e-18
53100000	0.004334216618026578	1.5298428517720708e-49	-2.2101743522678675e-37	3.2287793069072072e-12	1.4722287072905734e-14	0.0013315667574292217	-7.790624739638754e-20	3.4387316870325886e-14	4.4018616159463125e-16	1.050917277943541e-14	1.9202510296537176e-18
53200000	0.004334216618026578	1.5298428517720708e-49	-2.214345947524503e-37	3.2287793069072072e-12	1.4722287072905734e-14	0.0013315667574292217	-7.789172851575562e-20	3.4387316870325886e-14	4.4018616159463125e-16	1.050917277943541e-14	1.9202510296537176e-18
53300000	0.004334216618026578	1.5298428517720708e-49	-2.2185175427814934e-37	3.2287793069072072e-12	1.4722287072905734e-14	0.0013315667574292217	-7.78772096351237e-20	3.4387316870325886e-14	4.4018616159463125e-16	1.050917277943541e-14	1.9202510296537176e-18
53400000	0.004334216618026578	1.5298428517720708e-49	-2.222689138038865e-37	3.2287793069072072e-12	1.4722287072905734e-14	0.0013315667574292217	-7.786269075449177e-20	3.4387316870325886e-14	4.4018616159463125e-16	1.050917277943541e-14	1.9202510296537176e-18
53500000	0.004334216618026578	1.5298428517720708e-49	-2.2268607332966437e-37	3.2287793069072072e-12	1.4722287072905734e-14	0.0013315667574292217	-7.784817187385985e-20	3.4387316870325886e-14	4.4018616159463125e-16	1.050917277943541e-14	1.9202510296537176e-18
53600000	0.004334216618026578	1.5298428517720708e-49	-2.231032328554856e-37	3.2287793069072072e-12	1.4722287072905734e-14	0.0013315667574292217	-7.783365299322793e-20	3.4387316870325886e-14	4.4018616159463125e-16	1.050917277943541e-14	1.9202510296537176e-18
53700000	0.004334216618026578	1.5298428517720708e-49	-2.2352039238135284e-37	3.2287793069072072e-12	1.4722287072905734e-14	0.0013315667574292217	-7.7819134112596e-20	3.4387316870325886e-14	4.4018616159463125e-16	1.050917277943541e-14	1.9202510296537176e-18
53800000	0.004334216618026578	1.5298428517720708e-49	-2.239375519072687e-37	3.2287793069072072e-12	1.4722287072905734e-14	0.0013315667574292217	-7.780461523196407e-20	3.4387316870325886e-14	4.4018616159463125e-16	1.050917277943541e-14	1.9202510296537176e-18
53900000	0.004334216618026578	1.5298428517720708e-49	-2.2435471143323583e-37	3.2287793069072072e-12	1.4722287072905734e-14	0.0013315667574292217	-7.779009635133215e-20	3.4387316870325886e-14	4.4018616159463125e-16	1.050917277943541e-14	1.9202510296537176e-18
54000000	0.004334216618026578	1.5298428517720708e-49	-2.2477187095925682e-37	3.2287793069072072e-12	1.4722287072905734e-14	0.0013315667574292217	-7.777557747070022e-20	3.4387316870325886e-14	4.4018616159463125e-16	1.050917277943541e-14	1.9202510296537176e-18
54100000	0.004334216618026578	1.5298428517720708e-49	-2.251890304853343e-37	3.2287793069072072e-12	1.4722287072905734e-14	0.0013315667574292217	-7.77610585900683e-20	3.4387316870325886e-14	4.4018616159463125e-16	1.050917277943541e-14	1.9202510296537176e-18
54200000	0.004334216618026578	1.5298428517720708e-49	-2.2560619001147095e-37	3.2287793069072072e-12	1.4722287072905734e-14	0.0013315667574292217	-7.774653970943638e-20	3.4387316870325886e-14	4.4018616159463125e-16	1.050917277943541e-14	1.9202510296537176e-18
54300000	0.004334216618026578	1.5298428517720708e-49	-2.260233495376693e-37	3.2287793069072072e-12	1.4722287072905734e-14	0.0013315667574292217	-7.773202082880445e-20	3.4387316870325886e-14	4.4018616159463125e-16	1.050917277943541e-14	1.9202510296537176e-18
54400000	0.004334216618026578	1.5298428517720708e-49	-2.264405090639321e-37	3.2287793069072072e-12	1.4722287072905734e-14	0.0013315667574292217	-7.771750194817253e-20	3.4387316870325886e-14	4.4018616159463125e-16	1.050917277943541e-14	1.9202510296537176e-18
54500000	0.004334216618026578	1.5298428517720708e-49	-2.2685766859026187e-37	3.2287793069072072e-12	1.4722287072905734e-14	0.0013315667574292217	-7.770298306754061e-20	3.4387316870325886e-14	4.4018616159463125e-16	1.050917277943541e-14	1.9202510296537176e-18
54600000	0.004334216618026578	1.5298428517720708e-49	-2.272748281166613e-37	3.2287793069072072e-12	1.4722287072905734e-14	0.0013315667574292217	-7.768846418690869e-20	3.4387316870325886e-14	4.4018616159463125e-16	1.050917277943541e-14	1.9202510296537176e-18
54700000	0.004334216618026578	1.5298428517720708e-49	-2.27691987643133e-37	3.2287793069072072e-12	1.4722287072905734e-14	0.0013315667574292217	-7.767394530627675e-20	3.4387316870325886e-14	4.4018616159463125e-16	1.050917277943541e-14	1.9202510296537176e-18
54800000	0.004334216618026578	1.5298428517720708e-49	-2.2810914716967956e-37	3.2287793069072072e-12	1.4722287072905734e-14	0.0013315667574292217	-7.765942642564483e-20	3.4387316870325886e-14	4.4018616159463125e-16	1.050917277943541e-14	1.9202510296537176e-18
54900000	0.004334216618026578	1.5298428517720708e-49	-2.2852630669630368e-37	3.2287793069072072e-12	1.4722287072905734e-14	0.0013315667574292217	-7.764490754501291e-20	3.4387316870325886e-14	4.4018616159463125e-16	1.050917277943541e-14	1.9202510296537176e-18
55000000	0.004334216618026578	1.5298428517720708e-49	-2.2894346622300794e-37	3.2287793069072072e-12	1.4722287072905734e-14	0.0013315667574292217	-7.763038866438098e-20	3.4387316870325886e-14	4.4018616159463125e-16	1.050917277943541e-14	1.9202510296537176e-18
55100000	0.004334216618026578	1.5298428517720708e-49	-2.2936062574979497e-37	3.2287793069072072e-12	1.4722287072905734e-14	0.0013315667574292217	-7.761586978374906e-20	3.4387316870325886e-14	4.4018616159463125e-16	1.050917277943541e-14	1.9202510296537176e-18
55200000	0.004334216618026578	1.5298428517720708e-49	-2.2977778527666356e-37	3.2287793069072072e-12	1.4722287072905734e-14	0.0013315667574292217	-7.760135090311714e-20	3.4387316870325886e-14	4.4018616159463125e-16	1.050917277943541e-14	1.9202510296537176e-18
55300000	0.004334216618026578	1.5298428517720708e-49	-2.301949448034477e-37	3.2287793069072072e-12	1.4722287072905734e-14	0.0013315667574292217	-7.758683202248521e-20	3.4387316870325886e-14	4.4018616159463125e-16	1.050917277943541e-14	1.9202510296537176e-18
55400000	0.004334216618026578	1.5298428517720708e-49	-2.306121043300597e-37	3.2287793069072072e-12	1.4722287072905734e-14	0.0013315667574292217	-7.757231314185329e-20	3.4387316870325886e-14	4.4018616159463125e-16	1.050917277943541e-14	1.9202510296537176e-18
55500000	0.004334216618026578	1.5298428517720708e-49	-2.310292638565023e-37	3.2287793069072072e-12	1.4722287072905734e-14	0.0013315667574292217	-7.755779426122137e-20	3.4387316870325886e-14	4.4018616159463125e-16	1.050917277943541e-14	1.9202510296537176e-18
55600000	0.004334216618026578	1.5298428517720708e-49	-2.3144642338277803e-37	3.2287793069072072e-12	1.4722287072905734e-14	0.0013315667574292217	-7.754327538058943e-20	3.4387316870325886e-14	4.4018616159463125e-16	1.050917277943541e-14	1.9202510296537176e-18
55700000	0.004334216618026578	1.5298428517720708e-49	-2.318635829088895e-37	3.2287793069072072e-12	1.4722287072905734e-14	0.0013315667574292217	-7.752875649995751e-20	3.4387316870325886e-14	4.4018616159463125e-16	1.050917277943541e-14	1.9202510296537176e-18
55800000	0.004334216618026578	1.5298428517720708e-49	-2.3228074243483947e-37	3.2287793069072072e-12	1.4722287072905734e-14	0.0013315667574292217	-7.751423761932559e-20	3.4387316870325886e-14	4.4018616159463125e-16	1.050917277943541e-14	1.9202510296537176e-18
55900000	0.004334216618026578	1.5298428517720708e-49	-2.3269790196063048e-37	3.2287793069072072e-12	1.4722287072905734e-14	0.0013315667574292217	-7.749971873869366e-20	3.4387316870325886e-14	4.4018616159463125e-16	1.050917277943541e-14	1.9202510296537176e-18
56000000	0.004334216618026578	1.5298428517720708e-49	-2.3311506148626513e-37	3.2287793069072072e-12	1.4722287072905734e-14	0.0013315667574292217	-7.748519985806174e-20	3.4387316870325886e-14	4.4018616159463125e-16	1.050917277943541e-14	1.9202510296537176e-18
56100000	0.004334216618026578	1.5298428517720708e-49	-2.335322210117461e-37	3.2287793069072072e-12	1.4722287072905734e-14	0.0013315667574292217	-7.747068097742982e-20	3.4387316870325886e-14	4.4018616159463125e-16	1.050917277943541e-14	1.9202510296537176e-18
56200000	0.004334216618026578	1.5298428517720708e-49	-2.33949380537076e-37	3.2287793069072072e-12	1.4722287072905734e-14	0.0013315667574292217	-7.74561620967979e-20	3.4387316870325886e-14	4.4018616159463125e-16	1.050917277943541e-14	1.9202510296537176e-18
56300000	0.004334216618026578	1.5298428517720708e-49	-2.3436654006225746e-37	3.2287793069072072e-12	1.4722287072905734e-14	0.0013315667574292217	-7.744164321616597e-20	3.4387316870325886e-14	4.4018616159463125e-16	1.050917277943541e-14	1.9202510296537176e-18
56400000	0.004334216618026578	1.5298428517720708e-49	-2.3478369958729308e-37	3.2287793069072072e-12	1.4722287072905734e-14	0.0013315667574292217	-7.742712433553405e-20	3.4387316870325886e-14	4.4018616159463125e-16	1.050917277943541e-14	1.9202510296537176e-18
56500000	0.004334216618026578	1.5298428517720708e-49	-2.3520085911218554e-37	3.2287793069072072e-12	1.4722287072905734e-14	0.0013315667574292217	-7.741260545490213e-20	3.4387316870325886e-14	4.4018616159463125e-16	1.050917277943541e-14	1.9202510296537176e-18
56600000	0.004334216618026578	1.5298428517720708e-49	-2.3561801863693742e-37	3.2287793069072072e-12	1.4722287072905734e-14	0.0013315667574292217	-7.73980865742702e-20	3.4387316870325886e-14	4.4018616159463125e-16	1.050917277943541e-14	1.9202510296537176e-18
56700000	0.004334216618026578	1.5298428517720708e-49	-2.3603517816155137e-37	3.2287793069072072e-12	1.4722287072905734e-14	0.0013315667574292217	-7.738356769363827e-20	3.4387316870325886e-14	4.4018616159463125e-16	1.050917277943541e-14	1.9202510296537176e-18
56800000	0.004334216618026578	1.5298428517720708e-49	-2.3645233768603005e-37	3.2287793069072072e-12	1.4722287072905734e-14	0.0013315667574292217	-7.736904881300635e-20	3.4387316870325886e-14	4.4018616159463125e-16	1.050917277943541e-14	1.9202510296537176e-18
56900000	0.004334216618026578	1.5298428517720708e-49	-2.36869497210376e-37	3.2287793069072072e-12	1.4722287072905734e-14	0.0013315667574292217	-7.735452993237442e-20	3.4387316870325886e-14	4.4018616159463125e-16	1.050917277943541e-14	1.9202510296537176e-18
57000000	0.004334216618026578	1.5298428517720708e-49	-2.3728665673459192e-37	3.2287793069072072e-12	1.4722287072905734e-14	0.0013315667574292217	-7.73400110517425e-20	3.4387316870325886e-14	4.4018616159463125e-16	1.050917277943541e-14	1.9202510296537176e-18
57100000	0.004334216618026578	1.5298428517720708e-49	-2.3770381625868046e-37	3.2287793069072072e-12	1.4722287072905734e-14	0.0013315667574292217	-7.732549217111058e-20	3.4387316870325886e-14	4.4018616159463125e-16	1.050917277943541e-14	1.9202510296537176e-18
57200000	0.004334216618026578	1.5298428517720708e-49	-2.3812097578264418e-37	3.2287793069072072e-12	1.4722287072905734e-14	0.0013315667574292217	-7.731097329047865e-20	3.4387316870325886e-14	4.4018616159463125e-16	1.050917277943541e-14	1.9202510296537176e-18
57300000	0.004334216618026578	1.5298428517720708e-49	-2.385381353064857e-37	3.2287793069072072e-12	1.4722287072905734e-14	0.0013315667574292217	-7.729645440984673e-20	3.4387316870325886e-14	4.4018616159463125e-16	1.050917277943541e-14	1.9202510296537176e-18
57400000	0.004334216618026578	1.5298428517720708e-49	-2.389552948302077e-37	3.2287793069072072e-12	1.4722287072905734e-14	0.0013315667574292217	-7.728193552921481e-20	3.4387316870325886e-14	4.4018616159463125e-16	1.050917277943541e-14	1.9202510296537176e-18
57500000	0.004334216618026578	1.5298428517720708e-49	-2.393724543538128e-37	3.2287793069072072e-12	1.4722287072905734e-14	0.0013315667574292217	-7.726741664858287e-20	3.4387316870325886e-14	4.4018616159463125e-16	1.050917277943541e-14	1.9202510296537176e-18
57600000	0.004334216618026578	1.5298428517720708e-49	-2.397896138773036e-37	3.2287793069072072e-12	1.4722287072905734e-14	0.0013315667574292217	-7.725289776795095e-20	3.4387316870325886e-14	4.4018616159463125e-16	1.050917277943541e-14	1.9202510296537176e-18
57700000	0.004334216618026578	1.5298428517720708e-49	-2.4020677340068273e-37	3.2287793069072072e-12	1.4722287072905734e-14	0.0013315667574292217	-7.723837888731903e-20	3.4387316870325886e-14	4.4018616159463125e-16	1.050917277943541e-14	1.9202510296537176e-18
57800000	0.004334216618026578	1.5298428517720708e-49	-2.4062393292395286e-37	3.2287793069072072e-12	1.4722287072905734e-14	0.0013315667574292217	-7.722386000668711e-20	3.4387316870325886e-14	4.4018616159463125e-16	1.050917277943541e-14	1.9202510296537176e-18
57900000	0.004334216618026578	1.5298428517720708e-49	-2.410410924471166e-37	3.2287793069072072e-12	1.4722287072905734e-14	0.0013315667574292217	-7.720934112605518e-20	3.4387316870325886e-14	4.4018616159463125e-16	1.050917277943541e-14	1.9202510296537176e-18
58000000	0.004334216618026578	1.5298428517720708e-49	-2.4145825197017652e-37	3.2287793069072072e-12	1.4722287072905734e-14	0.0013315667574292217	-7.719482224542326e-20	3.4387316870325886e-14	4.4018616159463125e-16	1.050917277943541e-14	1.9202510296537176e-18
58100000	0.004334216618026578	1.5298428517720708e-49	-2.418754114931353e-37	3.2287793069072072e-12	1.4722287072905734e-14	0.0013315667574292217	-7.718030336479134e-20	3.4387316870325886e-14	4.4018616159463125e-16	1.050917277943541e-14	1.9202510296537176e-18
58200000	0.004334216618026578	1.5298428517720708e-49	-2.422925710159956e-37	3.2287793069072072e-12	1.4722287072905734e-14	0.0013315667574292217	-7.716578448415941e-20	3.4387316870325886e-14	4.4018616159463125e-16	1.050917277943541e-14	1.9202510296537176e-18
58300000	0.004334216618026578	1.5298428517720708e-49	-2.4270973053875995e-37	3.2287793069072072e-12	1.4722287072905734e-14	0.0013315667574292217	-7.715126560352749e-20	3.4387316870325886e-14	4.4018616159463125e-16	1.050917277943541e-14	1.9202510296537176e-18
58400000	0.004334216618026578	1.5298428517720708e-49	-2.431268900614311e-37	3.2287793069072072e-12	1.4722287072905734e-14	0.0013315667574292217	-7.713674672289557e-20	3.4387316870325886e-14	4.4018616159463125e-16	1.050917277943541e-14	1.9202510296537176e-18
58500000	0.004334216618026578	1.5298428517720708e-49	-2.4354404958401156e-37	3.2287793069072072e-12	1.4722287072905734e-14	0.0013315667574292217	-7.712222784226363e-20	3.4387316870325886e-14	4.4018616159463125e-16	1.050917277943541e-14	1.9202510296537176e-18
58600000	0.004334216618026578	1.5298428517720708e-49	-2.4396120910650405e-37	3.2287793069072072e-12	1.4722287072905734e-14	0.0013315667574292217	-7.710770896163171e-20	3.4387316870325886e-14	4.4018616159463125e-16	1.050917277943541e-14	1.9202510296537176e-18
58700000	0.004334216618026578	1.5298428517720708e-49	-2.4437836862891112e-37	3.2287793069072072e-12	1.4722287072905734e-14	0.0013315667574292217	-7.709319008099979e-20	3.4387316870325886e-14	4.4018616159463125e-16	1.050917277943541e-14	1.9202510296537176e-18
58800000	0.004334216618026578	1.5298428517720708e-49	-2.4479552815123547e-37	3.2287793069072072e-12	1.4722287072905734e-14	0.0013315667574292217	-7.707867120036786e-20	3.4387316870325886e-14	4.4018616159463125e-16	1.050917277943541e-14	1.9202510296537176e-18
58900000	0.004334216618026578	1.5298428517720708e-49	-2.452126876734797e-37	3.2287793069072072e-12	1.4722287072905734e-14	0.0013315667574292217	-7.706415231973594e-20	3.4387316870325886e-14	4.4018616159463125e-16	1.050917277943541e-14	1.9202510296537176e-18
59000000	0.004334216618026578	1.5298428517720708e-49	-2.4562984719564638e-37	3.2287793069072072e-12	1.4722287072905734e-14	0.0013315667574292217	-7.704963343910402e-20	3.4387316870325886e-14	4.4018616159463125e-16	1.050917277943541e-14	1.9202510296537176e-18
59100000	0.004334216618026578	1.5298428517720708e-49	-2.460470067177382e-37	3.2287793069072072e-12	1.4722287072905734e-14	0.0013315667574292217	-7.70351145584721e-20	3.4387316870325886e-14	4.4018616159463125e-16	1.050917277943541e-14	1.9202510296537176e-18
59200000	0.004334216618026578	1.5298428517720708e-49	-2.464641662397578e-37	3.2287793069072072e-12	1.4722287072905734e-14	0.0013315667574292217	-7.702059567784017e-20	3.4387316870325886e-14	4.4018616159463125e-16	1.050917277943541e-14	1.9202510296537176e-18
59300000	0.004334216618026578	1.5298428517720708e-49	-2.4688132576170776e-37	3.2287793069072072e-12	1.4722287072905734e-14	0.0013315667574292217	-7.700607679720825e-20	3.4387316870325886e-14	4.4018616159463125e-16	1.050917277943541e-14	1.9202510296537176e-18
59400000	0.004334216618026578	1.5298428517720708e-49	-2.4729848528359072e-37	3.2287793069072072e-12	1.4722287072905734e-14	0.0013315667574292217	-7.699155791657633e-20	3.4387316870325886e-14	4.4018616159463125e-16	1.050917277943541e-14	1.9202510296537176e-18
59500000	0.004334216618026578	1.5298428517720708e-49	-2.4771564480540938e-37	3.2287793069072072e-12	1.4722287072905734e-14	0.0013315667574292217	-7.69770390359444e-20	3.4387316870325886e-14	4.4018616159463125e-16	1.050917277943541e-14	1.9202510296537176e-18
59600000	0.004334216618026578	1.5298428517720708e-49	-2.4813280432716626e-37	3.2287793069072072e-12	1.4722287072905734e-14	0.0013315667574292217	-7.696252015531247e-20	3.4387316870325886e-14	4.4018616159463125e-16	1.050917277943541e-14	1.9202510296537176e-18
59700000	0.004334216618026578	1.5298428517720708e-49	-2.48549963848864e-37	3.2287793069072072e-12	1.4722287072905734e-14	0.0013315667574292217	-7.694800127468055e-20	3.4387316870325886e-14	4.4018616159463125e-16	1.050917277943541e-14	1.9202510296537176e-18
59800000	0.004334216618026578	1.5298428517720708e-49	-2.4896712337050535e-37	3.2287793069072072e-12	1.4722287072905734e-14	0.0013315667574292217	-7.693348239404862e-20	3.4387316870325886e-14	4.4018616159463125e-16	1.050917277943541e-14	1.9202510296537176e-18
59900000	0.004334216618026578	1.5298428517720708e-49	-2.4938428289209277e-37	3.2287793069072072e-12	1.4722287072905734e-14	0.0013315667574292217	-7.69189635134167e-20	3.4387316870325886e-14	4.4018616159463125e-16	1.050917277943541e-14	1.9202510296537176e-18
60000000	0.004334216618026578	1.5298428517720708e-49	-2.49801442413629e-37	3.2287793069072072e-12	1.4722287072905734e-14	0.0013315667574292217	-7.690444463278478e-20	3.4387316870325886e-14	4.4018616159463125e-16	1.050917277943541e-14	1.9202510296537176e-18
60100000	0.004334216618026578	1.5298428517720708e-49	-2.5021860193511663e-37	3.2287793069072072e-12	1.4722287072905734e-14	0.0013315667574292217	-7.688992575215285e-20	3.4387316870325886e-14	4.4018616159463125e-16	1.050917277943541e-14	1.9202510296537176e-18
60200000	0.004334216618026578	1.5298428517720708e-49	-2.506357614565583e-37	3.2287793069072072e-12	1.4722287072905734e-14	0.0013315667574292217	-7.687540687152093e-20	3.4387316870325886e-14	4.4018616159463125e-16	1.050917277943541e-14	1.9202510296537176e-18
60300000	0.004334216618026578	1.5298428517720708e-49	-2.510529209779566e-37	3.2287793069072072e-12	1.4722287072905734e-14	0.0013315667574292217	-7.686088799088901e-20	3.4387316870325886e-14	4.4018616159463125e-16	1.050917277943541e-14	1.9202510296537176e-18
60400000	0.004334216618026578	1.5298428517720708e-49	-2.514700804993142e-37	3.2287793069072072e-12	1.4722287072905734e-14	0.0013315667574292217	-7.684636911025709e-20	3.4387316870325886e-14	4.4018616159463125e-16	1.050917277943541e-14	1.9202510296537176e-18
60500000	0.004334216618026578	1.5298428517720708e-49	-2.5188724002063373e-37	3.2287793069072072e-12	1.4722287072905734e-14	0.0013315667574292217	-7.683185022962515e-20	3.4387316870325886e-14	4.4018616159463125e-16	1.050917277943541e-14	1.9202510296537176e-18
60600000	0.004334216618026578	1.5298428517720708e-49	-2.5230439954191775e-37	3.2287793069072072e-12	1.4722287072905734e-14	0.0013315667574292217	-7.681733134899323e-20	3.4387316870325886e-14	4.4018616159463125e-16	1.050917277943541e-14	1.9202510296537176e-18
60700000	0.004334216618026578	1.5298428517720708e-49	-2.52721559063169e-37	3.2287793069072072e-12	1.4722287072905734e-14	0.0013315667574292217	-7.680281246836131e-20	3.4387316870325886e-14	4.4018616159463125e-16	1.050917277943541e-14	1.9202510296537176e-18
60800000	0.004334216618026578	1.5298428517720708e-49	-2.5313871858438998e-37	3.2287793069072072e-12	1.4722287072905734e-14	0.0013315667574292217	-7.678829358772938e-20	3.4387316870325886e-14	4.4018616159463125e-16	1.050917277943541e-14	1.9202510296537176e-18
60900000	0.004334216618026578	1.5298428517720708e-49	-2.5355587810558346e-37	3.228779306907207e-12	1.4722287072905734e-14	0.0013315667574292217	-7.677377470709746e-20	3.4387316870325886e-14	4.4018616159463125e-16	1.050917277943541e-14	1.9202510296537176e-18
61000000	0.004334216618026578	1.5298428517720708e-49	-2.539730376267519e-37	3.228779306907207e-12	1.4722287072905734e-14	0.0013315667574292217	-7.675925582646554e-20	3.4387316870325886e-14	4.4018616159463125e-16	1.050917277943541e-14	1.9202510296537176e-18
61100000	0.004334216618026578	1.5298428517720708e-49	-2.5439019714789808e-37	3.228779306907207e-12	1.4722287072905734e-14	0.0013315667574292217	-7.674473694583361e-20	3.4387316870325886e-14	4.4018616159463125e-16	1.050917277943541e-14	1.9202510296537176e-18
61200000	0.004334216618026578	1.5298428517720708e-49	-2.5480735666902457e-37	3.228779306907207e-12	1.4722287072905734e-14	0.0013315667574292217	-7.673021806520169e-20	3.4387316870325886e-14	4.4018616159463125e-16	1.050917277943541e-14	1.9202510296537176e-18
61300000	0.004334216618026578	1.5298428517720708e-49	-2.5522451619013398e-37	3.228779306907207e-12	1.4722287072905734e-14	0.0013315667574292217	-7.671569918456977e-20	3.4387316870325886e-14	4.4018616159463125e-16	1.050917277943541e-14	1.9202510296537176e-18
61400000	0.004334216618026578	1.5298428517720708e-49	-2.5564167571122894e-37	3.228779306907207e-12	1.4722287072905734e-14	0.0013315667574292217	-7.670118030393783e-20	3.4387316870325886e-14	4.4018616159463125e-16	1.050917277943541e-14	1.9202510296537176e-18
61500000	0.004334216618026578	1.5298428517720708e-49	-2.560588352323121e-37	3.228779306907207e-12	1.4722287072905734e-14	0.0013315667574292217	-7.668666142330591e-20	3.4387316870325886e-14	4.4018616159463125e-16	1.050917277943541e-14	1.9202510296537176e-18
61600000	0.004334216618026578	1.5298428517720708e-49	-2.5647599475338607e-37	3.228779306907207e-12	1.4722287072905734e-14	0.0013315667574292217	-7.667214254267399e-20	3.4387316870325886e-14	4.4018616159463125e-16	1.050917277943541e-14	1.9202510296537176e-18
61700000	0.004334216618026578	1.5298428517720708e-49	-2.5689315427445347e-37	3.228779306907207e-12	1.4722287072905734e-14	0.0013315667574292217	-7.665762366204207e-20	3.4387316870325886e-14	4.4018616159463125e-16	1.050917277943541e-14	1.9202510296537176e-18
61800000	0.004334216618026578	1.5298428517720708e-49	-2.57310313795517e-37	3.228779306907207e-12	1.4722287072905734e-14	0.0013315667574292217	-7.664310478141014e-20	3.4387316870325886e-14	4.4018616159463125e-16	1.050917277943541e-14	1.9202510296537176e-18
61900000	0.004334216618026578	1.5298428517720708e-49	-2.5772747331657916e-37	3.228779306907207e-12	1.4722287072905734e-14	0.0013315667574292217	-7.662858590077822e-20	3.4387316870325886e-14	4.4018616159463125e-16	1.050917277943541e-14	1.9202510296537176e-18
62000000	0.004334216618026578	1.5298428517720708e-49	-2.5814463283764267e-37	3.228779306907207e-12	1.4722287072905734e-14	0.0013315667574292217	-7.66140670201463e-20	3.4387316870325886e-14	4.4018616159463125e-16	1.050917277943541e-14	1.9202510296537176e-18
62100000	0.004334216618026578	1.5298428517720706e-49	-2.585617923587101e-37	3.228779306907207e-12	1.4722287072905734e-14	0.0013315667574292217	-7.659954813951437e-20	3.4387316870325886e-14	4.4018616159463125e-16	1.050917277943541e-14	1.9202510296537176e-18
62200000	0.004334216618026578	1.5298428517720706e-49	-2.589789518797842e-37	3.228779306907207e-12	1.4722287072905734e-14	0.0013315667574292217	-7.658502925888245e-20	3.4387316870325886e-14	4.4018616159463125e-16	1.050917277943541e-14	1.9202510296537176e-18
62300000	0.004334216618026578	1.5298428517720706e-49	-2.593961114008674e-37	3.228779306907207e-12	1.4722287072905734e-14	0.0013315667574292217	-7.657051037825053e-20	3.4387316870325886e-14	4.4018616159463125e-16	1.050917277943541e-14	1.9202510296537176e-18
62400000	0.004334216618026578	1.5298428517720706e-49	-2.598132709219625e-37	3.228779306907207e-12	1.4722287072905734e-14	0.0013315667574292217	-7.65559914976186e-20	3.4387316870325886e-14	4.4018616159463125e-16	1.050917277943541e-14	1.9202510296537176e-18
62500000	0.004334216618026578	1.5298428517720706e-49	-2.602304304430721e-37	3.228779306907207e-12	1.4722287072905734e-14	0.0013315667574292217	-7.654147261698667e-20	3.4387316870325886e-14	4.4018616159463125e-16	1.050917277943541e-14	1.9202510296537176e-18
62600000	0.004334216618026578	1.5298428517720706e-49	-2.606475899641987e-37	3.228779306907207e-12	1.4722287072905734e-14	0.0013315667574292217	-7.652695373635475e-20	3.4387316870325886e-14	4.4018616159463125e-16	1.050917277943541e-14	1.9202510296537176e-18
62700000	0.004334216618026578	1.5298428517720706e-49	-2.6106474948534506e-37	3.228779306907207e-12	1.4722287072905734e-14	0.0013315667574292217	-7.651243485572282e-20	3.4387316870325886e-14	4.4018616159463125e-16	1.050917277943541e-14	1.9202510296537176e-18
62800000	0.004334216618026578	1.5298428517720706e-49	-2.6148190900651378e-37	3.228779306907207e-12	1.4722287072905734e-14	0.0013315667574292217	-7.64979159750909e-20	3.4387316870325886e-14	4.4018616159463125e-16	1.050917277943541e-14	1.9202510296537176e-18
62900000	0.004334216618026578	1.5298428517720706e-49	-2.6189906852770746e-37	3.228779306907207e-12	1.4722287072905734e-14	0.0013315667574292217	-7.648339709445898e-20	3.4387316870325886e-14	4.4018616159463125e-16	1.050917277943541e-14	1.9202510296537176e-18
63000000	0.004334216618026578	1.5298428517720706e-49	-2.6231622804892875e-37	3.228779306907207e-12	1.4722287072905734e-14	0.0013315667574292217	-7.646887821382706e-20	3.4387316870325886e-14	4.4018616159463125e-16	1.050917277943541e-14	1.9202510296537176e-18
63100000	0.004334216618026578	1.5298428517720706e-49	-2.6273338757018023e-37	3.228779306907207e-12	1.4722287072905734e-14	0.0013315667574292217	-7.645435933319513e-20	3.4387316870325886e-14	4.4018616159463125e-16	1.050917277943541e-14	1.9202510296537176e-18
63200000	0.004334216618026578	1.5298428517720706e-49	-2.631505470914646e-37	3.228779306907207e-12	1.4722287072905734e-14	0.0013315667574292217	-7.643984045256321e-20	3.4387316870325886e-14	4.4018616159463125e-16	1.050917277943541e-14	1.9202510296537176e-18
63300000	0.004334216618026578	1.5298428517720706e-49	-2.6356770661278443e-37	3.228779306907207e-12	1.4722287072905734e-14	0.0013315667574292217	-7.642532157193129e-20	3.4387316870325886e-14	4.4018616159463125e-16	1.050917277943541e-14	1.9202510296537176e-18
63400000	0.004334216618026578	1.5298428517720706e-49	-2.639848661341424e-37	3.228779306907207e-12	1.4722287072905734e-14	0.0013315667574292217	-7.641080269129935e-20	3.4387316870325886e-14	4.4018616159463125e-16	1.050917277943541e-14	1.9202510296537176e-18
63500000	0.004334216618026578	1.5298428517720706e-49	-2.644020256555411e-37	3.228779306907207e-12	1.4722287072905734e-14	0.0013315667574292217	-7.639628381066743e-20	3.4387316870325886e-14	4.4018616159463125e-16	1.050917277943541e-14	1.9202510296537176e-18
63600000	0.004334216618026578	1.5298428517720706e-49	-2.6481918517698315e-37	3.228779306907207e-12	1.4722287072905734e-14	0.0013315667574292217	-7.638176493003551e-20	3.4387316870325886e-14	4.4018616159463125e-16	1.050917277943541e-14	1.9202510296537176e-18
63700000	0.004334216618026578	1.5298428517720706e-49	-2.652363446984712e-37	3.228779306907207e-12	1.4722287072905734e-14	0.0013315667574292217	-7.636724604940358e-20	3.4387316870325886e-14	4.4018616159463125e-16	1.050917277943541e-14	1.9202510296537176e-18
63800000	0.004334216618026578	1.5298428517720706e-49	-2.656535042200079e-37	3.228779306907207e-12	1.4722287072905734e-14	0.0013315667574292217	-7.635272716877166e-20	3.4387316870325886e-14	4.4018616159463125e-16	1.050917277943541e-14	1.9202510296537176e-18
63900000	0.004334216618026578	1.5298428517720706e-49	-2.660706637415958e-37	3.228779306907207e-12	1.4722287072905734e-14	0.0013315667574292217	-7.633820828813974e-20	3.4387316870325886e-14	4.4018616159463125e-16	1.050917277943541e-14	1.9202510296537176e-18
64000000	0.004334216618026578	1.5298428517720706e-49	-2.6648782326323764e-37	3.228779306907207e-12	1.4722287072905734e-14	0.0013315667574292217	-7.632368940750781e-20	3.4387316870325886e-14	4.4018616159463125e-16	1.050917277943541e-14	1.9202510296537176e-18
64100000	0.004334216618026578	1.5298428517720706e-49	-2.6690498278493594e-37	3.228779306907207e-12	1.4722287072905734e-14	0.0013315667574292217	-7.630917052687589e-20	3.4387316870325886e-14	4.4018616159463125e-16	1.050917277943541e-14	1.9202510296537176e-18
64200000	0.004334216618026578	1.5298428517720706e-49	-2.6732214230669337e-37	3.228779306907207e-12	1.4722287072905734e-14	0.0013315667574292217	-7.629465164624397e-20	3.4387316870325886e-14	4.4018616159463125e-16	1.050917277943541e-14	1.9202510296537176e-18
64300000	0.004334216618026578	1.5298428517720706e-49	-2.6773930182851256e-37	3.228779306907207e-12	1.4722287072905734e-14	0.0013315667574292217	-7.628013276561203e-20	3.4387316870325886e-14	4.4018616159463125e-16	1.050917277943541e-14	1.9202510296537176e-18
64400000	0.004334216618026578	1.5298428517720706e-49	-2.6815646135039615e-37	3.228779306907207e-12	1.4722287072905734e-14	0.0013315667574292217	-7.626561388498011e-20	3.4387316870325886e-14	4.4018616159463125e-16	1.050917277943541e-14	1.9202510296537176e-18
64500000	0.004334216618026578	1.5298428517720706e-49	-2.6857362087234673e-37	3.228779306907207e-12	1.4722287072905734e-14	0.0013315667574292217	-7.625109500434819e-20	3.4387316870325886e-14	4.4018616159463125e-16	1.050917277943541e-14	1.9202510296537176e-18
64600000	0.004334216618026578	1.5298428517720706e-49	-2.6899078039436697e-37	3.228779306907207e-12	1.4722287072905734e-14	0.0013315667574292217	-7.623657612371627e-20	3.4387316870325886e-14	4.4018616159463125e-16	1.050917277943541e-14	1.9202510296537176e-18
64700000	0.004334216618026578	1.5298428517720706e-49	-2.6940793991645946e-37	3.228779306907207e-12	1.4722287072905734e-14	0.0013315667574292217	-7.622205724308434e-20	3.4387316870325886e-14	4.4018616159463125e-16	1.050917277943541e-14	1.9202510296537176e-18
64800000	0.004334216618026578	1.5298428517720706e-49	-2.6982509943862686e-37	3.228779306907207e-12	1.4722287072905734e-14	0.0013315667574292217	-7.620753836245242e-20	3.4387316870325886e-14	4.4018616159463125e-16	1.050917277943541e-14	1.9202510296537176e-18
64900000	0.004334216618026578	1.5298428517720706e-49	-2.702422589608718e-37	3.228779306907207e-12	1.4722287072905734e-14	0.0013315667574292217	-7.61930194818205e-20	3.4387316870325886e-14	4.4018616159463125e-16	1.050917277943541e-14	1.9202510296537176e-18
65000000	0.004334216618026578	1.5298428517720706e-49	-2.706594184831969e-37	3.228779306907207e-12	1.4722287072905734e-14	0.0013315667574292217	-7.617850060118857e-20	3.4387316870325886e-14	4.4018616159463125e-16	1.050917277943541e-14	1.9202510296537176e-18
65100000	0.004334216618026578	1.5298428517720706e-49	-2.710765780056047e-37	3.228779306907207e-12	1.4722287072905734e-14	0.0013315667574292217	-7.616398172055665e-20	3.4387316870325886e-14	4.4018616159463125e-16	1.050917277943541e-14	1.9202510296537176e-18
65200000	0.004334216618026578	1.5298428517720706e-49	-2.7149373752809414e-37	3.228779306907207e-12	1.4722287072905734e-14	0.0013315667574292217	-7.614946283992473e-20	3.4387316870325886e-14	4.4018616159463125e-16	1.050917277943541e-14	1.9202510296537176e-18
65300000	0.004334216618026578	1.5298428517720706e-49	-2.7191089705049905e-37	3.228779306907207e-12	1.4722287072905734e-14	0.0013315667574292217	-7.613494395929279e-20	3.4387316870325886e-14	4.4018616159463125e-16	1.050917277943541e-14	1.9202510296537176e-18
65400000	0.004334216618026578	1.5298428517720706e-49	-2.723280565727319e-37	3.228779306907207e-12	1.4722287072905734e-14	0.0013315667574292217	-7.612042507866087e-20	3.4387316870325886e-14	4.4018616159463125e-16	1.050917277943541e-14	1.9202510296537176e-18
65500000	0.004334216618026578	1.5298428517720706e-49	-2.7274521609479528e-37	3.228779306907207e-12	1.4722287072905734e-14	0.0013315667574292217	-7.610590619802895e-20	3.4387316870325886e-14	4.4018616159463125e-16	1.050917277943541e-14	1.9202510296537176e-18
65600000	0.004334216618026578	1.5298428517720706e-49	-2.731623756166918e-37	3.228779306907207e-12	1.4722287072905734e-14	0.0013315667574292217	-7.609138731739702e-20	3.4387316870325886e-14	4.4018616159463125e-16	1.050917277943541e-14	1.9202510296537176e-18
65700000	0.004334216618026578	1.5298428517720706e-49	-2.7357953513842415e-37	3.228779306907207e-12	1.4722287072905734e-14	0.0013315667574292217	-7.60768684367651e-20	3.4387316870325886e-14	4.4018616159463125e-16	1.050917277943541e-14	1.9202510296537176e-18
65800000	0.004334216618026578	1.5298428517720706e-49	-2.739966946599949e-37	3.228779306907207e-12	1.4722287072905734e-14	0.0013315667574292217	-7.606234955613318e-20	3.4387316870325886e-14	4.4018616159463125e-16	1.050917277943541e-14	1.9202510296537176e-18
65900000	0.004334216618026578	1.5298428517720706e-49	-2.744138541814067e-37	3.228779306907207e-12	1.4722287072905734e-14	0.0013315667574292217	-7.604783067550125e-20	3.4387316870325886e-14	4.4018616159463125e-16	1.050917277943541e-14	1.9202510296537176e-18
66000000	0.004334216618026578	1.5298428517720706e-49	-2.7483101370266216e-37	3.228779306907207e-12	1.4722287072905734e-14	0.0013315667574292217	-7.603331179486933e-20	3.4387316870325886e-14	4.4018616159463125e-16	1.050917277943541e-14	1.9202510296537176e-18
66100000	0.004334216618026578	1.5298428517720706e-49	-2.7524817322376397e-37	3.228779306907207e-12	1.4722287072905734e-14	0.0013315667574292217	-7.601879291423741e-20	3.4387316870325886e-14	4.4018616159463125e-16	1.050917277943541e-14	1.9202510296537176e-18
66200000	0.004334216618026578	1.5298428517720706e-49	-2.756653327447147e-37	3.228779306907207e-12	1.4722287072905734e-14	0.0013315667574292217	-7.600427403360547e-20	3.4387316870325886e-14	4.4018616159463125e-16	1.050917277943541e-14	1.9202510296537176e-18
66300000	0.004334216618026578	1.5298428517720706e-49	-2.7608249226551693e-37	3.228779306907207e-12	1.4722287072905734e-14	0.0013315667574292217	-7.598975515297355e-20	3.4387316870325886e-14	4.4018616159463125e-16	1.050917277943541e-14	1.9202510296537176e-18
66400000	0.004334216618026578	1.5298428517720706e-49	-2.764996517861734e-37	3.228779306907207e-12	1.4722287072905734e-14	0.0013315667574292217	-7.597523627234163e-20	3.4387316870325886e-14	4.4018616159463125e-16	1.050917277943541e-14	1.9202510296537176e-18
66500000	0.004334216618026578	1.5298428517720706e-49	-2.7691681130668665e-37	3.228779306907207e-12	1.4722287072905734e-14	0.0013315667574292217	-7.596071739170971e-20	3.4387316870325886e-14	4.4018616159463125e-16	1.050917277943541e-14	1.9202510296537176e-18
66600000	0.004334216618026578	1.5298428517720706e-49	-2.773339708270594e-37	3.228779306907207e-12	1.4722287072905734e-14	0.0013315667574292217	-7.594619851107778e-20	3.4387316870325886e-14	4.4018616159463125e-16	1.050917277943541e-14	1.9202510296537176e-18
66700000	0.004334216618026578	1.5298428517720706e-49	-2.7775113034729413e-37	3.228779306907207e-12	1.4722287072905734e-14	0.0013315667574292217	-7.593167963044586e-20	3.4387316870325886e-14	4.4018616159463125e-16	1.050917277943541e-14	1.9202510296537176e-18
66800000	0.004334216618026578	1.5298428517720706e-49	-2.781682898673936e-37	3.228779306907207e-12	1.4722287072905734e-14	0.0013315667574292217	-7.591716074981394e-20	3.4387316870325886e-14	4.4018616159463125e-16	1.050917277943541e-14	1.9202510296537176e-18
66900000	0.004334216618026578	1.5298428517720706e-49	-2.7858544938736037e-37	3.228779306907207e-12	1.4722287072905734e-14	0.0013315667574292217	-7.590264186918201e-20	3.4387316870325886e-14	4.4018616159463125e-16	1.050917277943541e-14	1.9202510296537176e-18
67000000	0.004334216618026578	1.5298428517720706e-49	-2.7900260890719713e-37	3.228779306907207e-12	1.4722287072905734e-14	0.0013315667574292217	-7.588812298855009e-20	3.4387316870325886e-14	4.4018616159463125e-16	1.050917277943541e-14	1.9202510296537176e-18
67100000	0.004334216618026578	1.5298428517720706e-49	-2.7941976842690642e-37	3.228779306907207e-12	1.4722287072905734e-14	0.0013315667574292217	-7.587360410791817e-20	3.4387316870325886e-14	4.4018616159463125e-16	1.050917277943541e-14	1.9202510296537176e-18
67200000	0.004334216618026578	1.5298428517720706e-49	-2.7983692794649094e-37	3.228779306907207e-12	1.4722287072905734e-14	0.0013315667574292217	-7.585908522728623e-20	3.4387316870325886e-14	4.4018616159463125e-16	1.050917277943541e-14	1.9202510296537176e-18
67300000	0.004334216618026578	1.5298428517720706e-49	-2.802540874659533e-37	3.228779306907207e-12	1.4722287072905734e-14	0.0013315667574292217	-7.584456634665431e-20	3.4387316870325886e-14	4.4018616159463125e-16	1.050917277943541e-14	1.9202510296537176e-18
67400000	0.004334216618026578	1.5298428517720706e-49	-2.8067124698529614e-37	3.228779306907207e-12	1.4722287072905734e-14	0.0013315667574292217	-7.583004746602239e-20	3.4387316870325886e-14	4.4018616159463125e-16	1.050917277943541e-14	1.9202510296537176e-18
67500000	0.004334216618026578	1.5298428517720706e-49	-2.8108840650452204e-37	3.228779306907207e-12	1.4722287072905734e-14	0.0013315667574292217	-7.581552858539046e-20	3.4387316870325886e-14	4.4018616159463125e-16	1.050917277943541e-14	1.9202510296537176e-18
67600000	0.004334216618026578	1.5298428517720706e-49	-2.8150556602363364e-37	3.228779306907207e-12	1.4722287072905734e-14	0.0013315667574292217	-7.580100970475854e-20	3.4387316870325886e-14	4.4018616159463125e-16	1.050917277943541e-14	1.9202510296537176e-18
67700000	0.004334216618026578	1.5298428517720706e-49	-2.819227255426336e-37	3.228779306907207e-12	1.4722287072905734e-14	0.0013315667574292217	-7.578649082412662e-20	3.4387316870325886e-14	4.4018616159463125e-16	1.050917277943541e-14	1.9202510296537176e-18
67800000	0.004334216618026578	1.5298428517720706e-49	-2.8233988506152455e-37	3.228779306907207e-12	1.4722287072905734e-14	0.0013315667574292217	-7.577197194349469e-20	3.4387316870325886e-14	4.4018616159463125e-16	1.050917277943541e-14	1.9202510296537176e-18
67900000	0.004334216618026578	1.5298428517720706e-49	-2.8275704458030907e-37	3.228779306907207e-12	1.4722287072905734e-14	0.0013315667574292217	-7.575745306286277e-20	3.4387316870325886e-14	4.4018616159463125e-16	1.050917277943541e-14	1.9202510296537176e-18
68000000	0.004334216618026578	1.5298428517720706e-49	-2.831742040989898e-37	3.228779306907207e-12	1.4722287072905734e-14	0.0013315667574292217	-7.574293418223085e-20	3.4387316870325886e-14	4.4018616159463125e-16	1.050917277943541e-14	1.9202510296537176e-18
68100000	0.004334216618026578	1.5298428517720706e-49	-2.8359136361756945e-37	3.228779306907207e-12	1.4722287072905734e-14	0.0013315667574292217	-7.572841530159891e-20	3.4387316870325886e-14	4.4018616159463125e-16	1.050917277943541e-14	1.9202510296537176e-18
68200000	0.004334216618026578	1.5298428517720706e-49	-2.8400852313605053e-37	3.228779306907207e-12	1.4722287072905734e-14	0.0013315667574292217	-7.571389642096699e-20	3.4387316870325886e-14	4.4018616159463125e-16	1.050917277943541e-14	1.9202510296537176e-18
68300000	0.004334216618026578	1.5298428517720706e-49	-2.8442568265443572e-37	3.228779306907207e-12	1.4722287072905734e-14	0.0013315667574292217	-7.569937754033507e-20	3.4387316870325886e-14	4.4018616159463125e-16	1.050917277943541e-14	1.9202510296537176e-18
68400000	0.004334216618026578	1.5298428517720706e-49	-2.848428421727276e-37	3.228779306907207e-12	1.4722287072905734e-14	0.0013315667574292217	-7.568485865970314e-20	3.4387316870325886e-14	4.4018616159463125e-16	1.050917277943541e-14	1.9202510296537176e-18
68500000	0.004334216618026578	1.5298428517720706e-49	-2.8526000169092894e-37	3.228779306907207e-12	1.4722287072905734e-14	0.0013315667574292217	-7.567033977907122e-20	3.4387316870325886e-14	4.4018616159463125e-16	1.050917277943541e-14	1.9202510296537176e-18
68600000	0.004334216618026578	1.5298428517720706e-49	-2.856771612090422e-37	3.228779306907207e-12	1.4722287072905734e-14	0.0013315667574292217	-7.56558208984393e-20	3.4387316870325886e-14	4.4018616159463125e-16	1.050917277943541e-14	1.9202510296537176e-18
68700000	0.004334216618026578	1.5298428517720706e-49	-2.860943207270701e-37	3.228779306907207e-12	1.4722287072905734e-14	0.0013315667574292217	-7.564130201780737e-20	3.4387316870325886e-14	4.4018616159463125e-16	1.050917277943541e-14	1.9202510296537176e-18
68800000	0.004334216618026578	1.5298428517720706e-49	-2.8651148024501525e-37	3.228779306907207e-12	1.4722287072905734e-14	0.0013315667574292217	-7.562678313717545e-20	3.4387316870325886e-14	4.4018616159463125e-16	1.050917277943541e-14	1.9202510296537176e-18
68900000	0.004334216618026578	1.5298428517720706e-49	-2.869286397628803e-37	3.228779306907207e-12	1.4722287072905734e-14	0.0013315667574292217	-7.561226425654353e-20	3.4387316870325886e-14	4.4018616159463125e-16	1.050917277943541e-14	1.9202510296537176e-18
69000000	0.004334216618026578	1.5298428517720706e-49	-2.873457992806678e-37	3.228779306907207e-12	1.4722287072905734e-14	0.0013315667574292217	-7.559774537591161e-20	3.4387316870325886e-14	4.4018616159463125e-16	1.050917277943541e-14	1.9202510296537176e-18
69100000	0.004334216618026578	1.5298428517720706e-49	-2.8776295879838045e-37	3.228779306907207e-12	1.4722287072905734e-14	0.0013315667574292217	-7.558322649527967e-20	3.4387316870325886e-14	4.4018616159463125e-16	1.050917277943541e-14	1.9202510296537176e-18
69200000	0.004334216618026578	1.5298428517720706e-49	-2.8818011831602082e-37	3.228779306907207e-12	1.4722287072905734e-14	0.0013315667574292217	-7.556870761464775e-20	3.4387316870325886e-14	4.4018616159463125e-16	1.050917277943541e-14	1.9202510296537176e-18
69300000	0.004334216618026578	1.5298428517720706e-49	-2.885972778335916e-37	3.228779306907207e-12	1.4722287072905734e-14	0.0013315667574292217	-7.555418873401583e-20	3.4387316870325886e-14	4.4018616159463125e-16	1.050917277943541e-14	1.9202510296537176e-18
69400000	0.004334216618026578	1.5298428517720706e-49	-2.8901443735109543e-37	3.228779306907207e-12	1.4722287072905734e-14	0.0013315667574292217	-7.55396698533839e-20	3.4387316870325886e-14	4.4018616159463125e-16	1.050917277943541e-14	1.9202510296537176e-18
69500000	0.004334216618026578	1.5298428517720706e-49	-2.8943159686853484e-37	3.228779306907207e-12	1.4722287072905734e-14	0.0013315667574292217	-7.552515097275198e-20	3.4387316870325886e-14	4.4018616159463125e-16	1.050917277943541e-14	1.9202510296537176e-18
69600000	0.004334216618026578	1.5298428517720706e-49	-2.8984875638591257e-37	3.228779306907207e-12	1.4722287072905734e-14	0.0013315667574292217	-7.551063209212006e-20	3.4387316870325886e-14	4.4018616159463125e-16	1.050917277943541e-14	1.9202510296537176e-18
69700000	0.004334216618026578	1.5298428517720706e-49	-2.9026591590323116e-37	3.228779306907207e-12	1.4722287072905734e-14	0.0013315667574292217	-7.549611321148813e-20	3.4387316870325886e-14	4.4018616159463125e-16	1.050917277943541e-14	1.9202510296537176e-18
69800000	0.004334216618026578	1.5298428517720706e-49	-2.9068307542049325e-37	3.228779306907207e-12	1.4722287072905734e-14	0.0013315667574292217	-7.548159433085621e-20	3.4387316870325886e-14	4.4018616159463125e-16	1.050917277943541e-14	1.9202510296537176e-18
69900000	0.004334216618026578	1.5298428517720706e-49	-2.911002349377015e-37	3.228779306907207e-12	1.4722287072905734e-14	0.0013315667574292217	-7.546707545022429e-20	3.4387316870325886e-14	4.4018616159463125e-16	1.050917277943541e-14	1.9202510296537176e-18
70000000	0.004334216618026578	1.5298428517720706e-49	-2.9151739445485857e-37	3.228779306907207e-12	1.4722287072905734e-14	0.0013315667574292217	-7.545255656959235e-20	3.4387316870325886e-14	4.4018616159463125e-16	1.050917277943541e-14	1.9202510296537176e-18
70100000	0.004334216618026578	1.5298428517720706e-49	-2.9193455397196698e-37	3.228779306907207e-12	1.4722287072905734e-14	0.0013315667574292217	-7.543803768896043e-20	3.4387316870325886e-14	4.4018616159463125e-16	1.050917277943541e-14	1.9202510296537176e-18
70200000	0.004334216618026578	1.5298428517720706e-49	-2.9235171348902944e-37	3.228779306907207e-12	1.4722287072905734e-14	0.0013315667574292217	-7.542351880832851e-20	3.4387316870325886e-14	4.4018616159463125e-16	1.050917277943541e-14	1.9202510296537176e-18
70300000	0.004334216618026578	1.5298428517720706e-49	-2.9276887300604856e-37	3.228779306907207e-12	1.4722287072905734e-14	0.0013315667574292217	-7.540899992769658e-20	3.4387316870325886e-14	4.4018616159463125e-16	1.050917277943541e-14	1.9202510296537176e-18
70400000	0.004334216618026578	1.5298428517720706e-49	-2.93186032523027e-37	3.228779306907207e-12	1.4722287072905734e-14	0.0013315667574292217	-7.539448104706466e-20	3.4387316870325886e-14	4.4018616159463125e-16	1.050917277943541e-14	1.9202510296537176e-18
70500000	0.004334216618026578	1.5298428517720706e-49	-2.936031920399673e-37	3.228779306907207e-12	1.4722287072905734e-14	0.0013315667574292217	-7.537996216643274e-20	3.4387316870325886e-14	4.4018616159463125e-16	1.050917277943541e-14	1.9202510296537176e-18
70600000	0.004334216618026578	1.5298428517720706e-49	-2.9402035155687218e-37	3.228779306907207e-12	1.4722287072905734e-14	0.0013315667574292217	-7.536544328580081e-20	3.4387316870325886e-14	4.4018616159463125e-16	1.050917277943541e-14	1.9202510296537176e-18
70700000	0.004334216618026578	1.5298428517720706e-49	-2.944375110737442e-37	3.228779306907207e-12	1.4722287072905734e-14	0.0013315667574292217	-7.535092440516889e-20	3.4387316870325886e-14	4.4018616159463125e-16	1.050917277943541e-14	1.9202510296537176e-18
70800000	0.004334216618026578	1.5298428517720706e-49	-2.9485467059058605e-37	3.228779306907207e-12	1.4722287072905734e-14	0.0013315667574292217	-7.533640552453697e-20	3.4387316870325886e-14	4.4018616159463125e-16	1.050917277943541e-14	1.9202510296537176e-18
70900000	0.004334216618026578	1.5298428517720706e-49	-2.952718301074003e-37	3.228779306907207e-12	1.4722287072905734e-14	0.0013315667574292217	-7.532188664390503e-20	3.4387316870325886e-14	4.4018616159463125e-16	1.050917277943541e-14	1.9202510296537176e-18
71000000	0.004334216618026578	1.5298428517720706e-49	-2.956889896241896e-37	3.228779306907207e-12	1.4722287072905734e-14	0.0013315667574292217	-7.530736776327311e-20	3.4387316870325886e-14	4.4018616159463125e-16	1.050917277943541e-14	1.9202510296537176e-18
71100000	0.004334216618026578	1.5298428517720706e-49	-2.961061491409566e-37	3.228779306907207e-12	1.4722287072905734e-14	0.0013315667574292217	-7.529284888264119e-20	3.4387316870325886e-14	4.4018616159463125e-16	1.050917277943541e-14	1.9202510296537176e-18
71200000	0.004334216618026578	1.5298428517720706e-49	-2.965233086577039e-37	3.228779306907207e-12	1.4722287072905734e-14	0.0013315667574292217	-7.527833000200926e-20	3.4387316870325886e-14	4.4018616159463125e-16	1.050917277943541e-14	1.9202510296537176e-18
71300000	0.004334216618026578	1.5298428517720706e-49	-2.969404681744341e-37	3.228779306907207e-12	1.4722287072905734e-14	0.0013315667574292217	-7.526381112137734e-20	3.4387316870325886e-14	4.4018616159463125e-16	1.050917277943541e-14	1.9202510296537176e-18
71400000	0.004334216618026578	1.5298428517720706e-49	-2.9735762769114985e-37	3.228779306907207e-12	1.4722287072905734e-14	0.0013315667574292217	-7.524929224074542e-20	3.4387316870325886e-14	4.4018616159463125e-16	1.050917277943541e-14	1.9202510296537176e-18
71500000	0.004334216618026578	1.5298428517720706e-49	-2.9777478720785384e-37	3.228779306907207e-12	1.4722287072905734e-14	0.0013315667574292217	-7.523477336011349e-20	3.4387316870325886e-14	4.4018616159463125e-16	1.050917277943541e-14	1.9202510296537176e-18
71600000	0.004334216618026578	1.5298428517720706e-49	-2.9819194672454863e-37	3.228779306907207e-12	1.4722287072905734e-14	0.0013315667574292217	-7.522025447948157e-20	3.4387316870325886e-14	4.4018616159463125e-16	1.050917277943541e-14	1.9202510296537176e-18
71700000	0.004334216618026578	1.5298428517720706e-49	-2.9860910624123687e-37	3.228779306907207e-12	1.4722287072905734e-14	0.0013315667574292217	-7.520573559884965e-20	3.4387316870325886e-14	4.4018616159463125e-16	1.050917277943541e-14	1.9202510296537176e-18
71800000	0.004334216618026578	1.5298428517720706e-49	-2.9902626575792114e-37	3.2287793069072072e-12	1.4722287072905734e-14	0.0013315667574292217	-7.519121671821771e-20	3.4387316870325886e-14	4.4018616159463125e-16	1.050917277943541e-14	1.9202510296537176e-18
71900000	0.004334216618026578	1.5298428517720706e-49	-2.9944342527460416e-37	3.2287793069072072e-12	1.4722287072905734e-14	0.0013315667574292217	-7.51766978375858e-20	3.4387316870325886e-14	4.4018616159463125e-16	1.050917277943541e-14	1.9202510296537176e-18
72000000	0.004334216618026578	1.5298428517720706e-49	-2.9986058479128848e-37	3.2287793069072072e-12	1.4722287072905734e-14	0.0013315667574292217	-7.516217895695387e-20	3.4387316870325886e-14	4.4018616159463125e-16	1.050917277943541e-14	1.9202510296537176e-18
72100000	0.004334216618026578	1.5298428517720706e-49	-3.0027774430797676e-37	3.2287793069072072e-12	1.4722287072905734e-14	0.0013315667574292217	-7.514766007632195e-20	3.4387316870325886e-14	4.4018616159463125e-16	1.050917277943541e-14	1.9202510296537176e-18
72200000	0.004334216618026578	1.5298428517720706e-49	-3.006949038246716e-37	3.2287793069072072e-12	1.4722287072905734e-14	0.0013315667574292217	-7.513314119569002e-20	3.4387316870325886e-14	4.4018616159463125e-16	1.050917277943541e-14	1.9202510296537176e-18
72300000	0.004334216618026578	1.5298428517720706e-49	-3.0111206334137566e-37	3.2287793069072072e-12	1.4722287072905734e-14	0.0013315667574292217	-7.51186223150581e-20	3.4387316870325886e-14	4.4018616159463125e-16	1.050917277943541e-14	1.9202510296537176e-18
72400000	0.004334216618026578	1.5298428517720706e-49	-3.0152922285809155e-37	3.2287793069072072e-12	1.4722287072905734e-14	0.0013315667574292217	-7.510410343442618e-20	3.4387316870325886e-14	4.4018616159463125e-16	1.050917277943541e-14	1.9202510296537176e-18
72500000	0.004334216618026578	1.5298428517720706e-49	-3.0194638237482192e-37	3.2287793069072072e-12	1.4722287072905734e-14	0.0013315667574292217	-7.508958455379425e-20	3.4387316870325886e-14	4.4018616159463125e-16	1.050917277943541e-14	1.9202510296537176e-18
72600000	0.004334216618026578	1.5298428517720706e-49	-3.023635418915694e-37	3.2287793069072072e-12	1.4722287072905734e-14	0.0013315667574292217	-7.507506567316233e-20	3.4387316870325886e-14	4.4018616159463125e-16	1.050917277943541e-14	1.9202510296537176e-18
72700000	0.004334216618026578	1.5298428517720706e-49	-3.0278070140833655e-37	3.2287793069072072e-12	1.4722287072905734e-14	0.0013315667574292217	-7.506054679253041e-20	3.4387316870325886e-14	4.4018616159463125e-16	1.050917277943541e-14	1.9202510296537176e-18
72800000	0.004334216618026578	1.5298428517720706e-49	-3.0319786092512606e-37	3.2287793069072072e-12	1.4722287072905734e-14	0.0013315667574292217	-7.504602791189847e-20	3.4387316870325886e-14	4.4018616159463125e-16	1.050917277943541e-14	1.9202510296537176e-18
72900000	0.004334216618026578	1.5298428517720706e-49	-3.0361502044194055e-37	3.2287793069072072e-12	1.4722287072905734e-14	0.0013315667574292217	-7.503150903126655e-20	3.4387316870325886e-14	4.4018616159463125e-16	1.050917277943541e-14	1.9202510296537176e-18
73000000	0.004334216618026578	1.5298428517720706e-49	-3.0403217995878264e-37	3.2287793069072072e-12	1.4722287072905734e-14	0.0013315667574292217	-7.501699015063463e-20	3.4387316870325886e-14	4.4018616159463125e-16	1.050917277943541e-14	1.9202510296537176e-18
73100000	0.004334216618026578	1.5298428517720706e-49	-3.0444933947565497e-37	3.2287793069072072e-12	1.4722287072905734e-14	0.0013315667574292217	-7.50024712700027e-20	3.4387316870325886e-14	4.4018616159463125e-16	1.050917277943541e-14	1.9202510296537176e-18
73200000	0.004334216618026578	1.5298428517720706e-49	-3.0486649899256016e-37	3.2287793069072072e-12	1.4722287072905734e-14	0.0013315667574292217	-7.498795238937078e-20	3.4387316870325886e-14	4.4018616159463125e-16	1.050917277943541e-14	1.9202510296537176e-18
73300000	0.004334216618026578	1.5298428517720706e-49	-3.052836585095008e-37	3.2287793069072072e-12	1.4722287072905734e-14	0.0013315667574292217	-7.497343350873886e-20	3.4387316870325886e-14	4.4018616159463125e-16	1.050917277943541e-14	1.9202510296537176e-18
73400000	0.004334216618026578	1.5298428517720706e-49	-3.057008180264796e-37	3.2287793069072072e-12	1.4722287072905734e-14	0.0013315667574292217	-7.495891462810693e-20	3.4387316870325886e-14	4.4018616159463125e-16	1.050917277943541e-14	1.9202510296537176e-18
73500000	0.004334216618026578	1.5298428517720706e-49	-3.0611797754349908e-37	3.2287793069072072e-12	1.4722287072905734e-14	0.0013315667574292217	-7.494439574747501e-20	3.4387316870325886e-14	4.4018616159463125e-16	1.050917277943541e-14	1.9202510296537176e-18
73600000	0.004334216618026578	1.5298428517720706e-49	-3.0653513706056196e-37	3.2287793069072072e-12	1.4722287072905734e-14	0.0013315667574292217	-7.492987686684309e-20	3.4387316870325886e-14	4.4018616159463125e-16	1.050917277943541e-14	1.9202510296537176e-18
73700000	0.004334216618026578	1.5298428517720706e-49	-3.0695229657767083e-37	3.2287793069072072e-12	1.4722287072905734e-14	0.0013315667574292217	-7.491535798621115e-20	3.4387316870325886e-14	4.4018616159463125e-16	1.050917277943541e-14	1.9202510296537176e-18
73800000	0.004334216618026578	1.5298428517720706e-49	-3.073694560948283e-37	3.2287793069072072e-12	1.4722287072905734e-14	0.0013315667574292217	-7.490083910557923e-20	3.4387316870325886e-14	4.4018616159463125e-16	1.050917277943541e-14	1.9202510296537176e-18
73900000	0.004334216618026578	1.5298428517720706e-49	-3.0778661561203707e-37	3.2287793069072072e-12	1.4722287072905734e-14	0.0013315667574292217	-7.488632022494731e-20	3.4387316870325886e-14	4.4018616159463125e-16	1.050917277943541e-14	1.9202510296537176e-18
74000000	0.004334216618026578	1.5298428517720706e-49	-3.0820377512929966e-37	3.2287793069072072e-12	1.4722287072905734e-14	0.0013315667574292217	-7.487180134431538e-20	3.4387316870325886e-14	4.4018616159463125e-16	1.050917277943541e-14	1.9202510296537176e-18
74100000	0.004334216618026578	1.5298428517720706e-49	-3.086209346466188e-37	3.2287793069072072e-12	1.4722287072905734e-14	0.0013315667574292217	-7.485728246368346e-20	3.4387316870325886e-14	4.4018616159463125e-16	1.050917277943541e-14	1.9202510296537176e-18
74200000	0.004334216618026578	1.5298428517720706e-49	-3.0903809416399703e-37	3.2287793069072072e-12	1.4722287072905734e-14	0.0013315667574292217	-7.484276358305154e-20	3.4387316870325886e-14	4.4018616159463125e-16	1.050917277943541e-14	1.9202510296537176e-18
74300000	0.004334216618026578	1.5298428517720706e-49	-3.0945525368143706e-37	3.2287793069072072e-12	1.4722287072905734e-14	0.0013315667574292217	-7.482824470241961e-20	3.4387316870325886e-14	4.4018616159463125e-16	1.050917277943541e-14	1.9202510296537176e-18
74400000	0.004334216618026578	1.5298428517720706e-49	-3.0987241319894146e-37	3.2287793069072072e-12	1.4722287072905734e-14	0.0013315667574292217	-7.481372582178769e-20	3.4387316870325886e-14	4.4018616159463125e-16	1.050917277943541e-14	1.9202510296537176e-18
74500000	0.004334216618026578	1.5298428517720706e-49	-3.1028957271651284e-37	3.2287793069072072e-12	1.4722287072905734e-14	0.0013315667574292217	-7.479920694115577e-20	3.4387316870325886e-14	4.4018616159463125e-16	1.050917277943541e-14	1.9202510296537176e-18
74600000	0.004334216618026578	1.5298428517720706e-49	-3.1070673223415387e-37	3.2287793069072072e-12	1.4722287072905734e-14	0.0013315667574292217	-7.478468806052385e-20	3.4387316870325886e-14	4.4018616159463125e-16	1.050917277943541e-14	1.9202510296537176e-18
74700000	0.004334216618026578	1.5298428517720706e-49	-3.111238917518672e-37	3.2287793069072072e-12	1.4722287072905734e-14	0.0013315667574292217	-7.477016917989191e-20	3.4387316870325886e-14	4.4018616159463125e-16	1.050917277943541e-14	1.9202510296537176e-18
74800000	0.004334216618026578	1.5298428517720706e-49	-3.115410512696554e-37	3.2287793069072072e-12	1.4722287072905734e-14	0.0013315667574292217	-7.475565029925999e-20	3.4387316870325886e-14	4.4018616159463125e-16	1.050917277943541e-14	1.9202510296537176e-18
74900000	0.004334216618026578	1.5298428517720706e-49	-3.1195821078752117e-37	3.2287793069072072e-12	1.4722287072905734e-14	0.0013315667574292217	-7.474113141862807e-20	3.4387316870325886e-14	4.4018616159463125e-16	1.050917277943541e-14	1.9202510296537176e-18
75000000	0.004334216618026578	1.5298428517720706e-49	-3.1237537030546703e-37	3.2287793069072072e-12	1.4722287072905734e-14	0.0013315667574292217	-7.472661253799614e-20	3.4387316870325886e-14	4.4018616159463125e-16	1.050917277943541e-14	1.9202510296537176e-18
75100000	0.004334216618026578	1.5298428517720706e-49	-3.127925298234957e-37	3.2287793069072072e-12	1.4722287072905734e-14	0.0013315667574292217	-7.471209365736422e-20	3.4387316870325886e-14	4.4018616159463125e-16	1.050917277943541e-14	1.9202510296537176e-18
75200000	0.004334216618026578	1.5298428517720706e-49	-3.1320968934160593e-37	3.2287793069072072e-12	1.4722287072905734e-14	0.0013315667574292217	-7.46975747767323e-20	3.4387316870325886e-14	4.4018616159463125e-16	1.050917277943541e-14	1.9202510296537176e-18
75300000	0.004334216618026578	1.5298428517720706e-49	-3.136268488596317e-37	3.2287793069072072e-12	1.4722287072905734e-14	0.0013315667574292217	-7.468305589610037e-20	3.4387316870325886e-14	4.4018616159463125e-16	1.050917277943541e-14	1.9202510296537176e-18
75400000	0.004334216618026578	1.5298428517720706e-49	-3.1404400837748533e-37	3.2287793069072072e-12	1.4722287072905734e-14	0.0013315667574292217	-7.466853701546845e-20	3.4387316870325886e-14	4.4018616159463125e-16	1.050917277943541e-14	1.9202510296537176e-18
75500000	0.004334216618026578	1.5298428517720706e-49	-3.144611678951695e-37	3.2287793069072072e-12	1.4722287072905734e-14	0.0013315667574292217	-7.465401813483653e-20	3.4387316870325886e-14	4.4018616159463125e-16	1.050917277943541e-14	1.9202510296537176e-18
75600000	0.004334216618026578	1.5298428517720706e-49	-3.1487832741268685e-37	3.2287793069072072e-12	1.4722287072905734e-14	0.0013315667574292217	-7.46394992542046e-20	3.4387316870325886e-14	4.4018616159463125e-16	1.050917277943541e-14	1.9202510296537176e-18
75700000	0.004334216618026578	1.5298428517720706e-49	-3.1529548693004e-37	3.2287793069072072e-12	1.4722287072905734e-14	0.0013315667574292217	-7.462498037357267e-20	3.4387316870325886e-14	4.4018616159463125e-16	1.050917277943541e-14	1.9202510296537176e-18
75800000	0.004334216618026578	1.5298428517720706e-49	-3.1571264644723157e-37	3.2287793069072072e-12	1.4722287072905734e-14	0.0013315667574292217	-7.461046149294075e-20	3.4387316870325886e-14	4.4018616159463125e-16	1.050917277943541e-14	1.9202510296537176e-18
75900000	0.004334216618026578	1.5298428517720706e-49	-3.161298059642642e-37	3.2287793069072072e-12	1.4722287072905734e-14	0.0013315667574292217	-7.459594261230882e-20	3.4387316870325886e-14	4.4018616159463125e-16	1.050917277943541e-14	1.9202510296537176e-18
76000000	0.004334216618026578	1.5298428517720706e-49	-3.1654696548114048e-37	3.2287793069072072e-12	1.4722287072905734e-14	0.0013315667574292217	-7.45814237316769e-20	3.4387316870325886e-14	4.4018616159463125e-16	1.050917277943541e-14	1.9202510296537176e-18
76100000	0.004334216618026578	1.5298428517720706e-49	-3.1696412499786304e-37	3.2287793069072072e-12	1.4722287072905734e-14	0.0013315667574292217	-7.456690485104498e-20	3.4387316870325886e-14	4.4018616159463125e-16	1.050917277943541e-14	1.9202510296537176e-18
76200000	0.004334216618026578	1.5298428517720706e-49	-3.173812845144346e-37	3.2287793069072072e-12	1.4722287072905734e-14	0.0013315667574292217	-7.455238597041305e-20	3.4387316870325886e-14	4.4018616159463125e-16	1.050917277943541e-14	1.9202510296537176e-18
76300000	0.004334216618026578	1.5298428517720706e-49	-3.1779844403085765e-37	3.2287793069072072e-12	1.4722287072905734e-14	0.0013315667574292217	-7.453786708978113e-20	3.4387316870325886e-14	4.4018616159463125e-16	1.050917277943541e-14	1.9202510296537176e-18
76400000	0.004334216618026578	1.5298428517720706e-49	-3.182156035471349e-37	3.2287793069072072e-12	1.4722287072905734e-14	0.0013315667574292217	-7.452334820914921e-20	3.4387316870325886e-14	4.4018616159463125e-16	1.050917277943541e-14	1.9202510296537176e-18
76500000	0.004334216618026578	1.5298428517720706e-49	-3.18632763063269e-37	3.2287793069072072e-12	1.4722287072905734e-14	0.0013315667574292217	-7.450882932851729e-20	3.4387316870325886e-14	4.4018616159463125e-16	1.050917277943541e-14	1.9202510296537176e-18
76600000	0.004334216618026578	1.5298428517720706e-49	-3.1904992257926254e-37	3.2287793069072072e-12	1.4722287072905734e-14	0.0013315667574292217	-7.449431044788535e-20	3.4387316870325886e-14	4.4018616159463125e-16	1.050917277943541e-14	1.9202510296537176e-18
76700000	0.004334216618026578	1.5298428517720706e-49	-3.194670820951181e-37	3.2287793069072072e-12	1.4722287072905734e-14	0.0013315667574292217	-7.447979156725343e-20	3.4387316870325886e-14	4.4018616159463125e-16	1.050917277943541e-14	1.9202510296537176e-18
76800000	0.004334216618026578	1.5298428517720706e-49	-3.198842416108384e-37	3.2287793069072072e-12	1.4722287072905734e-14	0.0013315667574292217	-7.446527268662151e-20	3.4387316870325886e-14	4.4018616159463125e-16	1.050917277943541e-14	1.9202510296537176e-18
76900000	0.004334216618026578	1.5298428517720706e-49	-3.20301401126426e-37	3.2287793069072072e-12	1.4722287072905734e-14	0.0013315667574292217	-7.445075380598958e-20	3.4387316870325886e-14	4.4018616159463125e-16	1.050917277943541e-14	1.9202510296537176e-18
77000000	0.004334216618026578	1.5298428517720706e-49	-3.2071856064188353e-37	3.2287793069072072e-12	1.4722287072905734e-14	0.0013315667574292217	-7.443623492535766e-20	3.4387316870325886e-14	4.4018616159463125e-16	1.050917277943541e-14	1.9202510296537176e-18
77100000	0.004334216618026578	1.5298428517720706e-49	-3.2113572015721367e-37	3.2287793069072072e-12	1.4722287072905734e-14	0.0013315667574292217	-7.442171604472574e-20	3.4387316870325886e-14	4.4018616159463125e-16	1.050917277943541e-14	1.9202510296537176e-18
77200000	0.004334216618026578	1.5298428517720706e-49	-3.21552879672419e-37	3.2287793069072072e-12	1.4722287072905734e-14	0.0013315667574292217	-7.440719716409381e-20	3.4387316870325886e-14	4.4018616159463125e-16	1.050917277943541e-14	1.9202510296537176e-18
77300000	0.004334216618026578	1.5298428517720706e-49	-3.219700391875022e-37	3.2287793069072072e-12	1.4722287072905734e-14	0.0013315667574292217	-7.439267828346189e-20	3.4387316870325886e-14	4.4018616159463125e-16	1.050917277943541e-14	1.9202510296537176e-18
77400000	0.004334216618026578	1.5298428517720706e-49	-3.223871987024658e-37	3.2287793069072072e-12	1.4722287072905734e-14	0.0013315667574292217	-7.437815940282997e-20	3.4387316870325886e-14	4.4018616159463125e-16	1.050917277943541e-14	1.9202510296537176e-18
77500000	0.004334216618026578	1.5298428517720706e-49	-3.2280435821731253e-37	3.2287793069072072e-12	1.4722287072905734e-14	0.0013315667574292217	-7.436364052219803e-20	3.4387316870325886e-14	4.4018616159463125e-16	1.050917277943541e-14	1.9202510296537176e-18
77600000	0.004334216618026578	1.5298428517720706e-49	-3.2322151773204493e-37	3.2287793069072072e-12	1.4722287072905734e-14	0.0013315667574292217	-7.434912164156611e-20	3.4387316870325886e-14	4.4018616159463125e-16	1.050917277943541e-14	1.9202510296537176e-18
77700000	0.004334216618026578	1.5298428517720706e-49	-3.236386772466657e-37	3.2287793069072072e-12	1.4722287072905734e-14	0.0013315667574292217	-7.433460276093419e-20	3.4387316870325886e-14	4.4018616159463125e-16	1.050917277943541e-14	1.9202510296537176e-18
77800000	0.004334216618026578	1.5298428517720706e-49	-3.2405583676117747e-37	3.2287793069072072e-12	1.4722287072905734e-14	0.0013315667574292217	-7.432008388030226e-20	3.4387316870325886e-14	4.4018616159463125e-16	1.050917277943541e-14	1.9202510296537176e-18
77900000	0.004334216618026578	1.5298428517720706e-49	-3.244729962755828e-37	3.2287793069072072e-12	1.4722287072905734e-14	0.0013315667574292217	-7.430556499967034e-20	3.4387316870325886e-14	4.4018616159463125e-16	1.050917277943541e-14	1.9202510296537176e-18
78000000	0.004334216618026578	1.5298428517720706e-49	-3.248901557898844e-37	3.2287793069072072e-12	1.4722287072905734e-14	0.0013315667574292217	-7.429104611903842e-20	3.4387316870325886e-14	4.4018616159463125e-16	1.050917277943541e-14	1.9202510296537176e-18
78100000	0.004334216618026578	1.5298428517720706e-49	-3.253073153040848e-37	3.2287793069072072e-12	1.4722287072905734e-14	0.0013315667574292217	-7.427652723840649e-20	3.4387316870325886e-14	4.4018616159463125e-16	1.050917277943541e-14	1.9202510296537176e-18
78200000	0.004334216618026578	1.5298428517720706e-49	-3.257244748181867e-37	3.2287793069072072e-12	1.4722287072905734e-14	0.0013315667574292217	-7.426200835777457e-20	3.4387316870325886e-14	4.4018616159463125e-16	1.050917277943541e-14	1.9202510296537176e-18
78300000	0.004334216618026578	1.5298428517720706e-49	-3.261416343321927e-37	3.2287793069072072e-12	1.4722287072905734e-14	0.0013315667574292217	-7.424748947714265e-20	3.4387316870325886e-14	4.4018616159463125e-16	1.050917277943541e-14	1.9202510296537176e-18
78400000	0.004334216618026578	1.5298428517720706e-49	-3.2655879384610544e-37	3.2287793069072072e-12	1.4722287072905734e-14	0.0013315667574292217	-7.423297059651071e-20	3.4387316870325886e-14	4.4018616159463125e-16	1.050917277943541e-14	1.9202510296537176e-18
78500000	0.004334216618026578	1.5298428517720706e-49	-3.2697595335992755e-37	3.2287793069072072e-12	1.4722287072905734e-14	0.0013315667574292217	-7.42184517158788e-20	3.4387316870325886e-14	4.4018616159463125e-16	1.050917277943541e-14	1.9202510296537176e-18
78600000	0.004334216618026578	1.5298428517720706e-49	-3.2739311287366164e-37	3.2287793069072072e-12	1.4722287072905734e-14	0.0013315667574292217	-7.420393283524687e-20	3.4387316870325886e-14	4.4018616159463125e-16	1.050917277943541e-14	1.9202510296537176e-18
78700000	0.004334216618026578	1.5298428517720706e-49	-3.2781027238731036e-37	3.2287793069072072e-12	1.4722287072905734e-14	0.0013315667574292217	-7.418941395461494e-20	3.4387316870325886e-14	4.4018616159463125e-16	1.050917277943541e-14	1.9202510296537176e-18
78800000	0.004334216618026578	1.5298428517720706e-49	-3.282274319008763e-37	3.2287793069072072e-12	1.4722287072905734e-14	0.0013315667574292217	-7.417489507398302e-20	3.4387316870325886e-14	4.4018616159463125e-16	1.050917277943541e-14	1.9202510296537176e-18
78900000	0.004334216618026578	1.5298428517720706e-49	-3.2864459141436215e-37	3.2287793069072072e-12	1.4722287072905734e-14	0.0013315667574292217	-7.41603761933511e-20	3.4387316870325886e-14	4.4018616159463125e-16	1.050917277943541e-14	1.9202510296537176e-18
79000000	0.004334216618026578	1.5298428517720706e-49	-3.2906175092777045e-37	3.2287793069072072e-12	1.4722287072905734e-14	0.0013315667574292217	-7.414585731271918e-20	3.4387316870325886e-14	4.4018616159463125e-16	1.050917277943541e-14	1.9202510296537176e-18
79100000	0.004334216618026578	1.5298428517720706e-49	-3.294789104411039e-37	3.2287793069072072e-12	1.4722287072905734e-14	0.0013315667574292217	-7.413133843208725e-20	3.4387316870325886e-14	4.4018616159463125e-16	1.050917277943541e-14	1.9202510296537176e-18
79200000	0.004334216618026578	1.5298428517720706e-49	-3.2989606995436512e-37	3.2287793069072072e-12	1.4722287072905734e-14	0.0013315667574292217	-7.411681955145533e-20	3.4387316870325886e-14	4.4018616159463125e-16	1.050917277943541e-14	1.9202510296537176e-18
79300000	0.004334216618026578	1.5298428517720706e-49	-3.303132294675567e-37	3.2287793069072072e-12	1.4722287072905734e-14	0.0013315667574292217	-7.410230067082341e-20	3.4387316870325886e-14	4.4018616159463125e-16	1.050917277943541e-14	1.9202510296537176e-18
79400000	0.004334216618026578	1.5298428517720706e-49	-3.3073038898068133e-37	3.2287793069072072e-12	1.4722287072905734e-14	0.0013315667574292217	-7.408778179019147e-20	3.4387316870325886e-14	4.4018616159463125e-16	1.050917277943541e-14	1.9202510296537176e-18
79500000	0.004334216618026578	1.5298428517720706e-49	-3.311475484937416e-37	3.2287793069072072e-12	1.4722287072905734e-14	0.0013315667574292217	-7.407326290955955e-20	3.4387316870325886e-14	4.4018616159463125e-16	1.050917277943541e-14	1.9202510296537176e-18
79600000	0.004334216618026578	1.5298428517720706e-49	-3.315647080067401e-37	3.2287793069072072e-12	1.4722287072905734e-14	0.0013315667574292217	-7.405874402892763e-20	3.4387316870325886e-14	4.4018616159463125e-16	1.050917277943541e-14	1.9202510296537176e-18
79700000	0.004334216618026578	1.5298428517720706e-49	-3.319818675196795e-37	3.2287793069072072e-12	1.4722287072905734e-14	0.0013315667574292217	-7.40442251482957e-20	3.4387316870325886e-14	4.4018616159463125e-16	1.050917277943541e-14	1.9202510296537176e-18
79800000	0.004334216618026578	1.5298428517720706e-49	-3.3239902703256244e-37	3.2287793069072072e-12	1.4722287072905734e-14	0.0013315667574292217	-7.402970626766378e-20	3.4387316870325886e-14	4.4018616159463125e-16	1.050917277943541e-14	1.9202510296537176e-18
79900000	0.004334216618026578	1.5298428517720706e-49	-3.328161865453915e-37	3.2287793069072072e-12	1.4722287072905734e-14	0.0013315667574292217	-7.401518738703186e-20	3.4387316870325886e-14	4.4018616159463125e-16	1.050917277943541e-14	1.9202510296537176e-18
80000000	0.004334216618026578	1.5298428517720706e-49	-3.3323334605816936e-37	3.2287793069072072e-12	1.4722287072905734e-14	0.0013315667574292217	-7.400066850639993e-20	3.4387316870325886e-14	4.4018616159463125e-16	1.050917277943541e-14	1.9202510296537176e-18
80100000	0.004334216618026578	1.5298428517720706e-49	-3.336505055708986e-37	3.2287793069072072e-12	1.4722287072905734e-14	0.0013315667574292217	-7.398614962576801e-20	3.4387316870325886e-14	4.4018616159463125e-16	1.050917277943541e-14	1.9202510296537176e-18
80200000	0.004334216618026578	1.5298428517720706e-49	-3.3406766508358187e-37	3.2287793069072072e-12	1.4722287072905734e-14	0.0013315667574292217	-7.397163074513609e-20	3.4387316870325886e-14	4.4018616159463125e-16	1.050917277943541e-14	1.9202510296537176e-18
80300000	0.004334216618026578	1.5298428517720706e-49	-3.344848245962218e-37	3.2287793069072072e-12	1.4722287072905734e-14	0.0013315667574292217	-7.395711186450415e-20	3.4387316870325886e-14	4.4018616159463125e-16	1.050917277943541e-14	1.9202510296537176e-18
80400000	0.004334216618026578	1.5298428517720706e-49	-3.3490198410882104e-37	3.2287793069072072e-12	1.4722287072905734e-14	0.0013315667574292217	-7.394259298387223e-20	3.4387316870325886e-14	4.4018616159463125e-16	1.050917277943541e-14	1.9202510296537176e-18
80500000	0.004334216618026578	1.5298428517720706e-49	-3.353191436213822e-37	3.2287793069072072e-12	1.4722287072905734e-14	0.0013315667574292217	-7.392807410324031e-20	3.4387316870325886e-14	4.4018616159463125e-16	1.050917277943541e-14	1.9202510296537176e-18
80600000	0.004334216618026578	1.5298428517720706e-49	-3.3573630313390785e-37	3.2287793069072072e-12	1.4722287072905734e-14	0.0013315667574292217	-7.391355522260838e-20	3.4387316870325886e-14	4.4018616159463125e-16	1.050917277943541e-14	1.9202510296537176e-18
80700000	0.004334216618026578	1.5298428517720706e-49	-3.361534626464007e-37	3.2287793069072072e-12	1.4722287072905734e-14	0.0013315667574292217	-7.389903634197646e-20	3.4387316870325886e-14	4.4018616159463125e-16	1.050917277943541e-14	1.9202510296537176e-18
80800000	0.004334216618026578	1.5298428517720706e-49	-3.3657062215886332e-37	3.2287793069072072e-12	1.4722287072905734e-14	0.0013315667574292217	-7.388451746134454e-20	3.4387316870325886e-14	4.4018616159463125e-16	1.050917277943541e-14	1.9202510296537176e-18
80900000	0.004334216618026578	1.5298428517720706e-49	-3.369877816712984e-37	3.2287793069072072e-12	1.4722287072905734e-14	0.0013315667574292217	-7.386999858071261e-20	3.4387316870325886e-14	4.4018616159463125e-16	1.050917277943541e-14	1.9202510296537176e-18
81000000	0.004334216618026578	1.5298428517720706e-49	-3.374049411837085e-37	3.2287793069072072e-12	1.4722287072905734e-14	0.0013315667574292217	-7.385547970008069e-20	3.4387316870325886e-14	4.4018616159463125e-16	1.050917277943541e-14	1.9202510296537176e-18
81100000	0.004334216618026578	1.5298428517720706e-49	-3.378221006960963e-37	3.2287793069072072e-12	1.4722287072905734e-14	0.0013315667574292217	-7.384096081944877e-20	3.4387316870325886e-14	4.4018616159463125e-16	1.050917277943541e-14	1.9202510296537176e-18
81200000	0.004334216618026578	1.5298428517720706e-49	-3.382392602084644e-37	3.2287793069072072e-12	1.4722287072905734e-14	0.0013315667574292217	-7.382644193881683e-20	3.4387316870325886e-14	4.4018616159463125e-16	1.050917277943541e-14	1.9202510296537176e-18
81300000	0.004334216618026578	1.5298428517720706e-49	-3.3865641972081545e-37	3.2287793069072072e-12	1.4722287072905734e-14	0.0013315667574292217	-7.381192305818491e-20	3.4387316870325886e-14	4.4018616159463125e-16	1.050917277943541e-14	1.9202510296537176e-18
81400000	0.004334216618026578	1.5298428517720706e-49	-3.3907357923315205e-37	3.2287793069072072e-12	1.4722287072905734e-14	0.0013315667574292217	-7.379740417755299e-20	3.4387316870325886e-14	4.4018616159463125e-16	1.050917277943541e-14	1.9202510296537176e-18
81500000	0.004334216618026578	1.5298428517720706e-49	-3.394907387454768e-37	3.2287793069072072e-12	1.4722287072905734e-14	0.0013315667574292217	-7.378288529692106e-20	3.4387316870325886e-14	4.4018616159463125e-16	1.050917277943541e-14	1.9202510296537176e-18
81600000	0.004334216618026578	1.5298428517720706e-49	-3.3990789825779243e-37	3.2287793069072072e-12	1.4722287072905734e-14	0.0013315667574292217	-7.376836641628914e-20	3.4387316870325886e-14	4.4018616159463125e-16	1.050917277943541e-14	1.9202510296537176e-18
81700000	0.004334216618026578	1.5298428517720706e-49	-3.4032505777010147e-37	3.2287793069072072e-12	1.4722287072905734e-14	0.0013315667574292217	-7.375384753565722e-20	3.4387316870325886e-14	4.4018616159463125e-16	1.050917277943541e-14	1.9202510296537176e-18
81800000	0.004334216618026578	1.5298428517720706e-49	-3.4074221728240654e-37	3.2287793069072072e-12	1.4722287072905734e-14	0.0013315667574292217	-7.373932865502529e-20	3.4387316870325886e-14	4.4018616159463125e-16	1.050917277943541e-14	1.9202510296537176e-18
81900000	0.004334216618026578	1.5298428517720706e-49	-3.4115937679471036e-37	3.2287793069072072e-12	1.4722287072905734e-14	0.0013315667574292217	-7.372480977439337e-20	3.4387316870325886e-14	4.4018616159463125e-16	1.050917277943541e-14	1.9202510296537176e-18
82000000	0.004334216618026578	1.5298428517720706e-49	-3.415765363070155e-37	3.2287793069072072e-12	1.4722287072905734e-14	0.0013315667574292217	-7.371029089376145e-20	3.4387316870325886e-14	4.4018616159463125e-16	1.050917277943541e-14	1.9202510296537176e-18
82100000	0.004334216618026578	1.5298428517720706e-49	-3.419936958193246e-37	3.2287793069072072e-12	1.4722287072905734e-14	0.0013315667574292217	-7.369577201312953e-20	3.4387316870325886e-14	4.4018616159463125e-16	1.050917277943541e-14	1.9202510296537176e-18
82200000	0.004334216618026578	1.5298428517720706e-49	-3.4241085533164024e-37	3.2287793069072072e-12	1.4722287072905734e-14	0.0013315667574292217	-7.36812531324976e-20	3.4387316870325886e-14	4.4018616159463125e-16	1.050917277943541e-14	1.9202510296537176e-18
82300000	0.004334216618026578	1.5298428517720706e-49	-3.4282801484396515e-37	3.2287793069072072e-12	1.4722287072905734e-14	0.0013315667574292217	-7.366673425186567e-20	3.4387316870325886e-14	4.4018616159463125e-16	1.050917277943541e-14	1.9202510296537176e-18
82400000	0.004334216618026578	1.5298428517720706e-49	-3.4324517435630183e-37	3.2287793069072072e-12	1.4722287072905734e-14	0.0013315667574292217	-7.365221537123375e-20	3.4387316870325886e-14	4.4018616159463125e-16	1.050917277943541e-14	1.9202510296537176e-18
82500000	0.004334216618026578	1.5298428517720706e-49	-3.43662333868653e-37	3.2287793069072072e-12	1.4722287072905734e-14	0.0013315667574292217	-7.363769649060182e-20	3.4387316870325886e-14	4.4018616159463125e-16	1.050917277943541e-14	1.9202510296537176e-18
82600000	0.004334216618026578	1.5298428517720706e-49	-3.4407949338102127e-37	3.2287793069072072e-12	1.4722287072905734e-14	0.0013315667574292217	-7.36231776099699e-20	3.4387316870325886e-14	4.4018616159463125e-16	1.050917277943541e-14	1.9202510296537176e-18
82700000	0.004334216618026578	1.5298428517720706e-49	-3.444966528934093e-37	3.2287793069072072e-12	1.4722287072905734e-14	0.0013315667574292217	-7.360865872933798e-20	3.4387316870325886e-14	4.4018616159463125e-16	1.050917277943541e-14	1.9202510296537176e-18
82800000	0.004334216618026578	1.5298428517720706e-49	-3.449138124058196e-37	3.2287793069072072e-12	1.4722287072905734e-14	0.0013315667574292217	-7.359413984870605e-20	3.4387316870325886e-14	4.4018616159463125e-16	1.050917277943541e-14	1.9202510296537176e-18
82900000	0.004334216618026578	1.5298428517720706e-49	-3.4533097191825492e-37	3.2287793069072072e-12	1.4722287072905734e-14	0.0013315667574292217	-7.357962096807413e-20	3.4387316870325886e-14	4.4018616159463125e-16	1.050917277943541e-14	1.9202510296537176e-18
83000000	0.004334216618026578	1.5298428517720706e-49	-3.457481314307178e-37	3.2287793069072072e-12	1.4722287072905734e-14	0.0013315667574292217	-7.356510208744221e-20	3.4387316870325886e-14	4.4018616159463125e-16	1.050917277943541e-14	1.9202510296537176e-18
83100000	0.004334216618026578	1.5298428517720706e-49	-3.4616529094321094e-37	3.2287793069072072e-12	1.4722287072905734e-14	0.0013315667574292217	-7.355058320681027e-20	3.4387316870325886e-14	4.4018616159463125e-16	1.050917277943541e-14	1.9202510296537176e-18
83200000	0.004334216618026578	1.5298428517720706e-49	-3.4658245045573693e-37	3.2287793069072072e-12	1.4722287072905734e-14	0.0013315667574292217	-7.353606432617835e-20	3.4387316870325886e-14	4.4018616159463125e-16	1.050917277943541e-14	1.9202510296537176e-18
83300000	0.004334216618026578	1.5298428517720706e-49	-3.4699960996829842e-37	3.2287793069072072e-12	1.4722287072905734e-14	0.0013315667574292217	-7.352154544554643e-20	3.4387316870325886e-14	4.4018616159463125e-16	1.050917277943541e-14	1.9202510296537176e-18
83400000	0.004334216618026578	1.5298428517720706e-49	-3.47416769480898e-37	3.2287793069072072e-12	1.4722287072905734e-14	0.0013315667574292217	-7.35070265649145e-20	3.4387316870325886e-14	4.4018616159463125e-16	1.050917277943541e-14	1.9202510296537176e-18
83500000	0.004334216618026578	1.5298428517720706e-49	-3.478339289935383e-37	3.2287793069072072e-12	1.4722287072905734e-14	0.0013315667574292217	-7.349250768428258e-20	3.4387316870325886e-14	4.4018616159463125e-16	1.050917277943541e-14	1.9202510296537176e-18
83600000	0.004334216618026578	1.5298428517720706e-49	-3.48251088506222e-37	3.2287793069072072e-12	1.4722287072905734e-14	0.0013315667574292217	-7.347798880365066e-20	3.4387316870325886e-14	4.4018616159463125e-16	1.050917277943541e-14	1.9202510296537176e-18
83700000	0.004334216618026578	1.5298428517720706e-49	-3.486682480189517e-37	3.2287793069072072e-12	1.4722287072905734e-14	0.0013315667574292217	-7.346346992301873e-20	3.4387316870325886e-14	4.4018616159463125e-16	1.050917277943541e-14	1.9202510296537176e-18
83800000	0.004334216618026578	1.5298428517720706e-49	-3.4908540753172996e-37	3.2287793069072072e-12	1.4722287072905734e-14	0.0013315667574292217	-7.344895104238681e-20	3.4387316870325886e-14	4.4018616159463125e-16	1.050917277943541e-14	1.9202510296537176e-18
83900000	0.004334216618026578	1.5298428517720706e-49	-3.4950256704455952e-37	3.2287793069072072e-12	1.4722287072905734e-14	0.0013315667574292217	-7.343443216175489e-20	3.4387316870325886e-14	4.4018616159463125e-16	1.050917277943541e-14	1.9202510296537176e-18
84000000	0.004334216618026578	1.5298428517720706e-49	-3.4991972655744296e-37	3.2287793069072072e-12	1.4722287072905734e-14	0.0013315667574292217	-7.341991328112295e-20	3.4387316870325886e-14	4.4018616159463125e-16	1.050917277943541e-14	1.9202510296537176e-18
84100000	0.004334216618026578	1.5298428517720706e-49	-3.503368860703829e-37	3.2287793069072072e-12	1.4722287072905734e-14	0.0013315667574292217	-7.340539440049103e-20	3.4387316870325886e-14	4.4018616159463125e-16	1.050917277943541e-14	1.9202510296537176e-18
84200000	0.004334216618026578	1.5298428517720706e-49	-3.5075404558338197e-37	3.2287793069072072e-12	1.4722287072905734e-14	0.0013315667574292217	-7.339087551985911e-20	3.4387316870325886e-14	4.4018616159463125e-16	1.050917277943541e-14	1.9202510296537176e-18
84300000	0.004334216618026578	1.5298428517720706e-49	-3.5117120509644276e-37	3.2287793069072072e-12	1.4722287072905734e-14	0.0013315667574292217	-7.337635663922718e-20	3.4387316870325886e-14	4.4018616159463125e-16	1.050917277943541e-14	1.9202510296537176e-18
84400000	0.004334216618026578	1.5298428517720706e-49	-3.5158836460956796e-37	3.2287793069072072e-12	1.4722287072905734e-14	0.0013315667574292217	-7.336183775859526e-20	3.4387316870325886e-14	4.4018616159463125e-16	1.050917277943541e-14	1.9202510296537176e-18
84500000	0.004334216618026578	1.5298428517720706e-49	-3.5200552412276018e-37	3.2287793069072072e-12	1.4722287072905734e-14	0.0013315667574292217	-7.334731887796334e-20	3.4387316870325886e-14	4.4018616159463125e-16	1.050917277943541e-14	1.9202510296537176e-18
84600000	0.004334216618026578	1.5298428517720706e-49	-3.5242268363602206e-37	3.2287793069072072e-12	1.4722287072905734e-14	0.0013315667574292217	-7.333279999733142e-20	3.4387316870325886e-14	4.4018616159463125e-16	1.050917277943541e-14	1.9202510296537176e-18
84700000	0.004334216618026578	1.5298428517720706e-49	-3.528398431493562e-37	3.2287793069072072e-12	1.4722287072905734e-14	0.0013315667574292217	-7.331828111669949e-20	3.4387316870325886e-14	4.4018616159463125e-16	1.050917277943541e-14	1.9202510296537176e-18
84800000	0.004334216618026578	1.5298428517720706e-49	-3.532570026627652e-37	3.2287793069072072e-12	1.4722287072905734e-14	0.0013315667574292217	-7.330376223606757e-20	3.4387316870325886e-14	4.4018616159463125e-16	1.050917277943541e-14	1.9202510296537176e-18
84900000	0.004334216618026578	1.5298428517720706e-49	-3.5367416217625175e-37	3.2287793069072072e-12	1.4722287072905734e-14	0.0013315667574292217	-7.328924335543565e-20	3.4387316870325886e-14	4.4018616159463125e-16	1.050917277943541e-14	1.9202510296537176e-18
85000000	0.004334216618026578	1.5298428517720706e-49	-3.5409132168981846e-37	3.2287793069072072e-12	1.4722287072905734e-14	0.0013315667574292217	-7.327472447480371e-20	3.4387316870325886e-14	4.4018616159463125e-16	1.050917277943541e-14	1.9202510296537176e-18
85100000	0.004334216618026578	1.5298428517720706e-49	-3.5450848120346793e-37	3.2287793069072072e-12	1.4722287072905734e-14	0.0013315667574292217	-7.32602055941718e-20	3.4387316870325886e-14	4.4018616159463125e-16	1.050917277943541e-14	1.9202510296537176e-18
85200000	0.004334216618026578	1.5298428517720706e-49	-3.549256407171981e-37	3.2287793069072072e-12	1.4722287072905734e-14	0.0013315667574292217	-7.324568671353987e-20	3.4387316870325886e-14	4.4018616159463125e-16	1.050917277943541e-14	1.9202510296537176e-18
85300000	0.004334216618026578	1.5298428517720706e-49	-3.553428002308041e-37	3.2287793069072072e-12	1.4722287072905734e-14	0.0013315667574292217	-7.323116783290794e-20	3.4387316870325886e-14	4.4018616159463125e-16	1.050917277943541e-14	1.9202510296537176e-18
85400000	0.004334216618026578	1.5298428517720706e-49	-3.5575995974417922e-37	3.2287793069072072e-12	1.4722287072905734e-14	0.0013315667574292217	-7.321664895227602e-20	3.4387316870325886e-14	4.4018616159463125e-16	1.050917277943541e-14	1.9202510296537176e-18
85500000	0.004334216618026578	1.5298428517720706e-49	-3.5617711925732834e-37	3.2287793069072072e-12	1.4722287072905734e-14	0.0013315667574292217	-7.32021300716441e-20	3.4387316870325886e-14	4.4018616159463125e-16	1.050917277943541e-14	1.9202510296537176e-18
85600000	0.004334216618026578	1.5298428517720706e-49	-3.5659427877025625e-37	3.2287793069072072e-12	1.4722287072905734e-14	0.0013315667574292217	-7.318761119101217e-20	3.4387316870325886e-14	4.4018616159463125e-16	1.050917277943541e-14	1.9202510296537176e-18
85700000	0.004334216618026578	1.5298428517720706e-49	-3.5701143828296763e-37	3.2287793069072072e-12	1.4722287072905734e-14	0.0013315667574292217	-7.317309231038025e-20	3.4387316870325886e-14	4.4018616159463125e-16	1.050917277943541e-14	1.9202510296537176e-18
85800000	0.004334216618026578	1.5298428517720706e-49	-3.5742859779546735e-37	3.2287793069072072e-12	1.4722287072905734e-14	0.0013315667574292217	-7.315857342974833e-20	3.4387316870325886e-14	4.4018616159463125e-16	1.050917277943541e-14	1.9202510296537176e-18
85900000	0.004334216618026578	1.5298428517720706e-49	-3.5784575730776015e-37	3.2287793069072072e-12	1.4722287072905734e-14	0.0013315667574292217	-7.31440545491164e-20	3.4387316870325886e-14	4.4018616159463125e-16	1.050917277943541e-14	1.9202510296537176e-18
86000000	0.004334216618026578	1.5298428517720706e-49	-3.5826291681985086e-37	3.2287793069072072e-12	1.4722287072905734e-14	0.0013315667574292217	-7.312953566848447e-20	3.4387316870325886e-14	4.4018616159463125e-16	1.050917277943541e-14	1.9202510296537176e-18
86100000	0.004334216618026578	1.5298428517720706e-49	-3.5868007633174424e-37	3.2287793069072072e-12	1.4722287072905734e-14	0.0013315667574292217	-7.311501678785255e-20	3.4387316870325886e-14	4.4018616159463125e-16	1.050917277943541e-14	1.9202510296537176e-18
86200000	0.004334216618026578	1.5298428517720706e-49	-3.590972358434451e-37	3.2287793069072072e-12	1.4722287072905734e-14	0.0013315667574292217	-7.310049790722063e-20	3.4387316870325886e-14	4.4018616159463125e-16	1.050917277943541e-14	1.9202510296537176e-18
86300000	0.004334216618026578	1.5298428517720706e-49	-3.595143953549582e-37	3.2287793069072072e-12	1.4722287072905734e-14	0.0013315667574292217	-7.30859790265887e-20	3.4387316870325886e-14	4.4018616159463125e-16	1.050917277943541e-14	1.9202510296537176e-18
86400000	0.004334216618026578	1.5298428517720706e-49	-3.5993155486628834e-37	3.2287793069072072e-12	1.4722287072905734e-14	0.0013315667574292217	-7.307146014595678e-20	3.4387316870325886e-14	4.4018616159463125e-16	1.050917277943541e-14	1.9202510296537176e-18
86500000	0.004334216618026578	1.5298428517720706e-49	-3.603487143774403e-37	3.2287793069072072e-12	1.4722287072905734e-14	0.0013315667574292217	-7.305694126532486e-20	3.4387316870325886e-14	4.4018616159463125e-16	1.050917277943541e-14	1.9202510296537176e-18
86600000	0.004334216618026578	1.5298428517720706e-49	-3.6076587388841887e-37	3.2287793069072072e-12	1.4722287072905734e-14	0.0013315667574292217	-7.304242238469293e-20	3.4387316870325886e-14	4.4018616159463125e-16	1.050917277943541e-14	1.9202510296537176e-18
86700000	0.004334216618026578	1.5298428517720706e-49	-3.6118303339922886e-37	3.2287793069072072e-12	1.4722287072905734e-14	0.0013315667574292217	-7.302790350406101e-20	3.4387316870325886e-14	4.4018616159463125e-16	1.050917277943541e-14	1.9202510296537176e-18
86800000	0.004334216618026578	1.5298428517720706e-49	-3.6160019290987502e-37	3.2287793069072072e-12	1.4722287072905734e-14	0.0013315667574292217	-7.301338462342909e-20	3.4387316870325886e-14	4.4018616159463125e-16	1.050917277943541e-14	1.9202510296537176e-18
86900000	0.004334216618026578	1.5298428517720706e-49	-3.620173524203622e-37	3.2287793069072072e-12	1.4722287072905734e-14	0.0013315667574292217	-7.299886574279715e-20	3.4387316870325886e-14	4.4018616159463125e-16	1.050917277943541e-14	1.9202510296537176e-18
87000000	0.004334216618026578	1.5298428517720706e-49	-3.6243451193069506e-37	3.2287793069072072e-12	1.4722287072905734e-14	0.0013315667574292217	-7.298434686216523e-20	3.4387316870325886e-14	4.4018616159463125e-16	1.050917277943541e-14	1.9202510296537176e-18
87100000	0.004334216618026578	1.5298428517720706e-49	-3.6285167144087854e-37	3.2287793069072072e-12	1.4722287072905734e-14	0.0013315667574292217	-7.296982798153331e-20	3.4387316870325886e-14	4.4018616159463125e-16	1.050917277943541e-14	1.9202510296537176e-18
87200000	0.004334216618026578	1.5298428517720706e-49	-3.632688309509173e-37	3.2287793069072072e-12	1.4722287072905734e-14	0.0013315667574292217	-7.295530910090138e-20	3.4387316870325886e-14	4.4018616159463125e-16	1.050917277943541e-14	1.9202510296537176e-18
87300000	0.004334216618026578	1.5298428517720706e-49	-3.6368599046081624e-37	3.2287793069072072e-12	1.4722287072905734e-14	0.0013315667574292217	-7.294079022026946e-20	3.4387316870325886e-14	4.4018616159463125e-16	1.050917277943541e-14	1.9202510296537176e-18
87400000	0.004334216618026578	1.5298428517720706e-49	-3.6410314997058005e-37	3.2287793069072072e-12	1.4722287072905734e-14	0.0013315667574292217	-7.292627133963754e-20	3.4387316870325886e-14	4.4018616159463125e-16	1.050917277943541e-14	1.9202510296537176e-18
87500000	0.004334216618026578	1.5298428517720706e-49	-3.6452030948021357e-37	3.2287793069072072e-12	1.4722287072905734e-14	0.0013315667574292217	-7.291175245900562e-20	3.4387316870325886e-14	4.4018616159463125e-16	1.050917277943541e-14	1.9202510296537176e-18
87600000	0.004334216618026578	1.5298428517720706e-49	-3.649374689897216e-37	3.2287793069072072e-12	1.4722287072905734e-14	0.0013315667574292217	-7.289723357837369e-20	3.4387316870325886e-14	4.4018616159463125e-16	1.050917277943541e-14	1.9202510296537176e-18
87700000	0.004334216618026578	1.5298428517720706e-49	-3.6535462849910884e-37	3.2287793069072072e-12	1.4722287072905734e-14	0.0013315667574292217	-7.288271469774177e-20	3.4387316870325886e-14	4.4018616159463125e-16	1.050917277943541e-14	1.9202510296537176e-18
87800000	0.004334216618026578	1.5298428517720706e-49	-3.657717880083802e-37	3.2287793069072072e-12	1.4722287072905734e-14	0.0013315667574292217	-7.286819581710985e-20	3.4387316870325886e-14	4.4018616159463125e-16	1.050917277943541e-14	1.9202510296537176e-18
87900000	0.004334216618026578	1.5298428517720706e-49	-3.661889475175404e-37	3.2287793069072072e-12	1.4722287072905734e-14	0.0013315667574292217	-7.285367693647791e-20	3.4387316870325886e-14	4.4018616159463125e-16	1.050917277943541e-14	1.9202510296537176e-18
88000000	0.004334216618026578	1.5298428517720706e-49	-3.666061070265942e-37	3.2287793069072072e-12	1.4722287072905734e-14	0.0013315667574292217	-7.2839158055846e-20	3.4387316870325886e-14	4.4018616159463125e-16	1.050917277943541e-14	1.9202510296537176e-18
88100000	0.004334216618026578	1.5298428517720706e-49	-3.6702326653554642e-37	3.2287793069072072e-12	1.4722287072905734e-14	0.0013315667574292217	-7.282463917521407e-20	3.4387316870325886e-14	4.4018616159463125e-16	1.050917277943541e-14	1.9202510296537176e-18
88200000	0.004334216618026578	1.5298428517720706e-49	-3.6744042604440188e-37	3.2287793069072072e-12	1.4722287072905734e-14	0.0013315667574292217	-7.281012029458214e-20	3.4387316870325886e-14	4.4018616159463125e-16	1.050917277943541e-14	1.9202510296537176e-18
88300000	0.004334216618026578	1.5298428517720706e-49	-3.6785758555316533e-37	3.2287793069072072e-12	1.4722287072905734e-14	0.0013315667574292217	-7.279560141395022e-20	3.4387316870325886e-14	4.4018616159463125e-16	1.050917277943541e-14	1.9202510296537176e-18
88400000	0.004334216618026578	1.5298428517720706e-49	-3.6827474506184154e-37	3.2287793069072072e-12	1.4722287072905734e-14	0.0013315667574292217	-7.27810825333183e-20	3.4387316870325886e-14	4.4018616159463125e-16	1.050917277943541e-14	1.9202510296537176e-18
88500000	0.004334216618026578	1.5298428517720706e-49	-3.686919045704353e-37	3.2287793069072072e-12	1.4722287072905734e-14	0.0013315667574292217	-7.276656365268637e-20	3.4387316870325886e-14	4.4018616159463125e-16	1.050917277943541e-14	1.9202510296537176e-18
88600000	0.004334216618026578	1.5298428517720706e-49	-3.691090640789515e-37	3.2287793069072072e-12	1.4722287072905734e-14	0.0013315667574292217	-7.275204477205445e-20	3.4387316870325886e-14	4.4018616159463125e-16	1.050917277943541e-14	1.9202510296537176e-18
88700000	0.004334216618026578	1.5298428517720706e-49	-3.6952622358739475e-37	3.2287793069072072e-12	1.4722287072905734e-14	0.0013315667574292217	-7.273752589142253e-20	3.4387316870325886e-14	4.4018616159463125e-16	1.050917277943541e-14	1.9202510296537176e-18
88800000	0.004334216618026578	1.5298428517720706e-49	-3.6994338309576998e-37	3.2287793069072072e-12	1.4722287072905734e-14	0.0013315667574292217	-7.272300701079061e-20	3.4387316870325886e-14	4.4018616159463125e-16	1.050917277943541e-14	1.9202510296537176e-18
88900000	0.004334216618026578	1.5298428517720706e-49	-3.703605426040819e-37	3.2287793069072072e-12	1.4722287072905734e-14	0.0013315667574292217	-7.270848813015867e-20	3.4387316870325886e-14	4.4018616159463125e-16	1.050917277943541e-14	1.9202510296537176e-18
89000000	0.004334216618026578	1.5298428517720706e-49	-3.7077770211233535e-37	3.2287793069072072e-12	1.4722287072905734e-14	0.0013315667574292217	-7.269396924952675e-20	3.4387316870325886e-14	4.4018616159463125e-16	1.050917277943541e-14	1.9202510296537176e-18
89100000	0.004334216618026578	1.5298428517720706e-49	-3.711948616205351e-37	3.2287793069072072e-12	1.4722287072905734e-14	0.0013315667574292217	-7.267945036889483e-20	3.4387316870325886e-14	4.4018616159463125e-16	1.050917277943541e-14	1.9202510296537176e-18
89200000	0.004334216618026578	1.5298428517720706e-49	-3.716120211286859e-37	3.2287793069072072e-12	1.4722287072905734e-14	0.0013315667574292217	-7.26649314882629e-20	3.4387316870325886e-14	4.4018616159463125e-16	1.050917277943541e-14	1.9202510296537176e-18
89300000	0.004334216618026578	1.5298428517720704e-49	-3.720291806367926e-37	3.228779306907207e-12	1.4722287072905734e-14	0.0013315667574292217	-7.265041260763098e-20	3.4387316870325886e-14	4.4018616159463125e-16	1.050917277943541e-14	1.9202510296537176e-18
89400000	0.004334216618026578	1.5298428517720704e-49	-3.7244634014485992e-37	3.228779306907207e-12	1.4722287072905734e-14	0.0013315667574292217	-7.263589372699906e-20	3.4387316870325886e-14	4.4018616159463125e-16	1.050917277943541e-14	1.9202510296537176e-18
89500000	0.004334216618026578	1.5298428517720704e-49	-3.728634996528927e-37	3.228779306907207e-12	1.4722287072905734e-14	0.0013315667574292217	-7.262137484636713e-20	3.4387316870325886e-14	4.4018616159463125e-16	1.050917277943541e-14	1.9202510296537176e-18
89600000	0.004334216618026578	1.5298428517720704e-49	-3.732806591608957e-37	3.228779306907207e-12	1.4722287072905734e-14	0.0013315667574292217	-7.260685596573521e-20	3.4387316870325886e-14	4.4018616159463125e-16	1.050917277943541e-14	1.9202510296537176e-18
89700000	0.004334216618026578	1.5298428517720704e-49	-3.736978186688737e-37	3.228779306907207e-12	1.4722287072905734e-14	0.0013315667574292217	-7.259233708510329e-20	3.4387316870325886e-14	4.4018616159463125e-16	1.050917277943541e-14	1.9202510296537176e-18
89800000	0.004334216618026578	1.5298428517720704e-49	-3.7411497817683152e-37	3.228779306907207e-12	1.4722287072905734e-14	0.0013315667574292217	-7.257781820447137e-20	3.4387316870325886e-14	4.4018616159463125e-16	1.050917277943541e-14	1.9202510296537176e-18
89900000	0.004334216618026578	1.5298428517720704e-49	-3.7453213768477393e-37	3.228779306907207e-12	1.4722287072905734e-14	0.0013315667574292217	-7.256329932383943e-20	3.4387316870325886e-14	4.4018616159463125e-16	1.050917277943541e-14	1.9202510296537176e-18
90000000	0.004334216618026578	1.5298428517720704e-49	-3.7494929719270574e-37	3.228779306907207e-12	1.4722287072905734e-14	0.0013315667574292217	-7.254878044320751e-20	3.4387316870325886e-14	4.4018616159463125e-16	1.050917277943541e-14	1.9202510296537176e-18
90100000	0.004334216618026578	1.5298428517720704e-49	-3.753664567006317e-37	3.228779306907207e-12	1.4722287072905734e-14	0.0013315667574292217	-7.253426156257559e-20	3.4387316870325886e-14	4.4018616159463125e-16	1.050917277943541e-14	1.9202510296537176e-18
90200000	0.004334216618026578	1.5298428517720704e-49	-3.7578361620855656e-37	3.228779306907207e-12	1.4722287072905734e-14	0.0013315667574292217	-7.251974268194366e-20	3.4387316870325886e-14	4.4018616159463125e-16	1.050917277943541e-14	1.9202510296537176e-18
90300000	0.004334216618026578	1.5298428517720704e-49	-3.762007757164852e-37	3.228779306907207e-12	1.4722287072905734e-14	0.0013315667574292217	-7.250522380131174e-20	3.4387316870325886e-14	4.4018616159463125e-16	1.050917277943541e-14	1.9202510296537176e-18
90400000	0.004334216618026578	1.5298428517720704e-49	-3.766179352244224e-37	3.228779306907207e-12	1.4722287072905734e-14	0.0013315667574292217	-7.249070492067982e-20	3.4387316870325886e-14	4.4018616159463125e-16	1.050917277943541e-14	1.9202510296537176e-18
90500000	0.004334216618026578	1.5298428517720704e-49	-3.770350947323729e-37	3.228779306907207e-12	1.4722287072905734e-14	0.0013315667574292217	-7.247618604004789e-20	3.4387316870325886e-14	4.4018616159463125e-16	1.050917277943541e-14	1.9202510296537176e-18
90600000	0.004334216618026578	1.5298428517720704e-49	-3.7745225424034145e-37	3.228779306907207e-12	1.4722287072905734e-14	0.0013315667574292217	-7.246166715941597e-20	3.4387316870325886e-14	4.4018616159463125e-16	1.050917277943541e-14	1.9202510296537176e-18
90700000	0.004334216618026578	1.5298428517720704e-49	-3.778694137483329e-37	3.228779306907207e-12	1.4722287072905734e-14	0.0013315667574292217	-7.244714827878405e-20	3.4387316870325886e-14	4.4018616159463125e-16	1.050917277943541e-14	1.9202510296537176e-18
90800000	0.004334216618026578	1.5298428517720704e-49	-3.7828657325635205e-37	3.228779306907207e-12	1.4722287072905734e-14	0.0013315667574292217	-7.243262939815211e-20	3.4387316870325886e-14	4.4018616159463125e-16	1.050917277943541e-14	1.9202510296537176e-18
90900000	0.004334216618026578	1.5298428517720704e-49	-3.787037327644036e-37	3.228779306907207e-12	1.4722287072905734e-14	0.0013315667574292217	-7.241811051752019e-20	3.4387316870325886e-14	4.4018616159463125e-16	1.050917277943541e-14	1.9202510296537176e-18
91000000	0.004334216618026578	1.5298428517720704e-49	-3.7912089227249246e-37	3.228779306907207e-12	1.4722287072905734e-14	0.0013315667574292217	-7.240359163688827e-20	3.4387316870325886e-14	4.4018616159463125e-16	1.050917277943541e-14	1.9202510296537176e-18
91100000	0.004334216618026578	1.5298428517720704e-49	-3.795380517806233e-37	3.228779306907207e-12	1.4722287072905734e-14	0.0013315667574292217	-7.238907275625635e-20	3.4387316870325886e-14	4.4018616159463125e-16	1.050917277943541e-14	1.9202510296537176e-18
91200000	0.004334216618026578	1.5298428517720704e-49	-3.799552112888011e-37	3.228779306907207e-12	1.4722287072905734e-14	0.0013315667574292217	-7.237455387562442e-20	3.4387316870325886e-14	4.4018616159463125e-16	1.050917277943541e-14	1.9202510296537176e-18
91300000	0.004334216618026578	1.5298428517720704e-49	-3.803723707970303e-37	3.228779306907207e-12	1.4722287072905734e-14	0.0013315667574292217	-7.23600349949925e-20	3.4387316870325886e-14	4.4018616159463125e-16	1.050917277943541e-14	1.9202510296537176e-18
91400000	0.004334216618026578	1.5298428517720704e-49	-3.807895303053161e-37	3.228779306907207e-12	1.4722287072905734e-14	0.0013315667574292217	-7.234551611436058e-20	3.4387316870325886e-14	4.4018616159463125e-16	1.050917277943541e-14	1.9202510296537176e-18
91500000	0.004334216618026578	1.5298428517720704e-49	-3.812066898136629e-37	3.228779306907207e-12	1.4722287072905734e-14	0.0013315667574292217	-7.233099723372865e-20	3.4387316870325886e-14	4.4018616159463125e-16	1.050917277943541e-14	1.9202510296537176e-18
91600000	0.004334216618026578	1.5298428517720704e-49	-3.816238493220758e-37	3.228779306907207e-12	1.4722287072905734e-14	0.0013315667574292217	-7.231647835309673e-20	3.4387316870325886e-14	4.4018616159463125e-16	1.050917277943541e-14	1.9202510296537176e-18
91700000	0.004334216618026578	1.5298428517720704e-49	-3.820410088305595e-37	3.228779306907207e-12	1.4722287072905734e-14	0.0013315667574292217	-7.230195947246481e-20	3.4387316870325886e-14	4.4018616159463125e-16	1.050917277943541e-14	1.9202510296537176e-18
91800000	0.004334216618026578	1.5298428517720704e-49	-3.824581683391186e-37	3.228779306907207e-12	1.4722287072905734e-14	0.0013315667574292217	-7.228744059183287e-20	3.4387316870325886e-14	4.4018616159463125e-16	1.050917277943541e-14	1.9202510296537176e-18
91900000	0.004334216618026578	1.5298428517720704e-49	-3.828753278477581e-37	3.228779306907207e-12	1.4722287072905734e-14	0.0013315667574292217	-7.227292171120095e-20	3.4387316870325886e-14	4.4018616159463125e-16	1.050917277943541e-14	1.9202510296537176e-18
92000000	0.004334216618026578	1.5298428517720704e-49	-3.832924873564827e-37	3.228779306907207e-12	1.4722287072905734e-14	0.0013315667574292217	-7.225840283056903e-20	3.4387316870325886e-14	4.4018616159463125e-16	1.050917277943541e-14	1.9202510296537176e-18
92100000	0.004334216618026578	1.5298428517720704e-49	-3.837096468652972e-37	3.228779306907207e-12	1.4722287072905734e-14	0.0013315667574292217	-7.22438839499371e-20	3.4387316870325886e-14	4.4018616159463125e-16	1.050917277943541e-14	1.9202510296537176e-18
92200000	0.004334216618026578	1.5298428517720704e-49	-3.841268063742064e-37	3.228779306907207e-12	1.4722287072905734e-14	0.0013315667574292217	-7.222936506930518e-20	3.4387316870325886e-14	4.4018616159463125e-16	1.050917277943541e-14	1.9202510296537176e-18
92300000	0.004334216618026578	1.5298428517720704e-49	-3.845439658832152e-37	3.228779306907207e-12	1.4722287072905734e-14	0.0013315667574292217	-7.221484618867326e-20	3.4387316870325886e-14	4.4018616159463125e-16	1.050917277943541e-14	1.9202510296537176e-18
92400000	0.004334216618026578	1.5298428517720704e-49	-3.849611253923281e-37	3.228779306907207e-12	1.4722287072905734e-14	0.0013315667574292217	-7.220032730804134e-20	3.4387316870325886e-14	4.4018616159463125e-16	1.050917277943541e-14	1.9202510296537176e-18
92500000	0.004334216618026578	1.5298428517720704e-49	-3.853782849015501e-37	3.228779306907207e-12	1.4722287072905734e-14	0.0013315667574292217	-7.218580842740941e-20	3.4387316870325886e-14	4.4018616159463125e-16	1.050917277943541e-14	1.9202510296537176e-18
92600000	0.004334216618026578	1.5298428517720704e-49	-3.857954444108847e-37	3.228779306907207e-12	1.4722287072905734e-14	0.0013315667574292217	-7.217128954677749e-20	3.4387316870325886e-14	4.4018616159463125e-16	1.050917277943541e-14	1.9202510296537176e-18
92700000	0.004334216618026578	1.5298428517720704e-49	-3.862126039201315e-37	3.228779306907207e-12	1.4722287072905734e-14	0.0013315667574292217	-7.215677066614557e-20	3.4387316870325886e-14	4.4018616159463125e-16	1.050917277943541e-14	1.9202510296537176e-18
92800000	0.004334216618026578	1.5298428517720704e-49	-3.866297634291471e-37	3.228779306907207e-12	1.4722287072905734e-14	0.0013315667574292217	-7.214225178551363e-20	3.4387316870325886e-14	4.4018616159463125e-16	1.050917277943541e-14	1.9202510296537176e-18
92900000	0.004334216618026578	1.5298428517720704e-49	-3.870469229379362e-37	3.228779306907207e-12	1.4722287072905734e-14	0.0013315667574292217	-7.212773290488171e-20	3.4387316870325886e-14	4.4018616159463125e-16	1.050917277943541e-14	1.9202510296537176e-18
93000000	0.004334216618026578	1.5298428517720704e-49	-3.874640824465036e-37	3.228779306907207e-12	1.4722287072905734e-14	0.0013315667574292217	-7.211321402424979e-20	3.4387316870325886e-14	4.4018616159463125e-16	1.050917277943541e-14	1.9202510296537176e-18
93100000	0.004334216618026578	1.5298428517720704e-49	-3.878812419548541e-37	3.228779306907207e-12	1.4722287072905734e-14	0.0013315667574292217	-7.209869514361786e-20	3.4387316870325886e-14	4.4018616159463125e-16	1.050917277943541e-14	1.9202510296537176e-18
93200000	0.004334216618026578	1.5298428517720704e-49	-3.882984014629926e-37	3.228779306907207e-12	1.4722287072905734e-14	0.0013315667574292217	-7.208417626298594e-20	3.4387316870325886e-14	4.4018616159463125e-16	1.050917277943541e-14	1.9202510296537176e-18
93300000	0.004334216618026578	1.5298428517720704e-49	-3.8871556097092376e-37	3.228779306907207e-12	1.4722287072905734e-14	0.0013315667574292217	-7.206965738235402e-20	3.4387316870325886e-14	4.4018616159463125e-16	1.050917277943541e-14	1.9202510296537176e-18
93400000	0.004334216618026578	1.5298428517720704e-49	-3.8913272047865235e-37	3.228779306907207e-12	1.4722287072905734e-14	0.0013315667574292217	-7.205513850172209e-20	3.4387316870325886e-14	4.4018616159463125e-16	1.050917277943541e-14	1.9202510296537176e-18
93500000	0.004334216618026578	1.5298428517720704e-49	-3.895498799861833e-37	3.228779306907207e-12	1.4722287072905734e-14	0.0013315667574292217	-7.204061962109017e-20	3.4387316870325886e-14	4.4018616159463125e-16	1.050917277943541e-14	1.9202510296537176e-18
93600000	0.004334216618026578	1.5298428517720704e-49	-3.899670394935213e-37	3.228779306907207e-12	1.4722287072905734e-14	0.0013315667574292217	-7.202610074045825e-20	3.4387316870325886e-14	4.4018616159463125e-16	1.050917277943541e-14	1.9202510296537176e-18
93700000	0.004334216618026578	1.5298428517720704e-49	-3.90384199000671e-37	3.228779306907207e-12	1.4722287072905734e-14	0.0013315667574292217	-7.201158185982631e-20	3.4387316870325886e-14	4.4018616159463125e-16	1.050917277943541e-14	1.9202510296537176e-18
93800000	0.004334216618026578	1.5298428517720704e-49	-3.908013585076375e-37	3.228779306907207e-12	1.4722287072905734e-14	0.0013315667574292217	-7.199706297919439e-20	3.4387316870325886e-14	4.4018616159463125e-16	1.050917277943541e-14	1.9202510296537176e-18
93900000	0.004334216618026578	1.5298428517720704e-49	-3.912185180144253e-37	3.228779306907207e-12	1.4722287072905734e-14	0.0013315667574292217	-7.198254409856247e-20	3.4387316870325886e-14	4.4018616159463125e-16	1.050917277943541e-14	1.9202510296537176e-18
94000000	0.004334216618026578	1.5298428517720704e-49	-3.916356775210394e-37	3.228779306907207e-12	1.4722287072905734e-14	0.0013315667574292217	-7.196802521793055e-20	3.4387316870325886e-14	4.4018616159463125e-16	1.050917277943541e-14	1.9202510296537176e-18
94100000	0.004334216618026578	1.5298428517720704e-49	-3.920528370274844e-37	3.228779306907207e-12	1.4722287072905734e-14	0.0013315667574292217	-7.195350633729862e-20	3.4387316870325886e-14	4.4018616159463125e-16	1.050917277943541e-14	1.9202510296537176e-18
94200000	0.004334216618026578	1.5298428517720704e-49	-3.924699965337652e-37	3.228779306907207e-12	1.4722287072905734e-14	0.0013315667574292217	-7.19389874566667e-20	3.4387316870325886e-14	4.4018616159463125e-16	1.050917277943541e-14	1.9202510296537176e-18
94300000	0.004334216618026578	1.5298428517720704e-49	-3.928871560398866e-37	3.228779306907207e-12	1.4722287072905734e-14	0.0013315667574292217	-7.192446857603478e-20	3.4387316870325886e-14	4.4018616159463125e-16	1.050917277943541e-14	1.9202510296537176e-18
94400000	0.004334216618026578	1.5298428517720704e-49	-3.933043155458533e-37	3.228779306907207e-12	1.4722287072905734e-14	0.0013315667574292217	-7.190994969540285e-20	3.4387316870325886e-14	4.4018616159463125e-16	1.050917277943541e-14	1.9202510296537176e-18
94500000	0.004334216618026578	1.5298428517720704e-49	-3.937214750516702e-37	3.228779306907207e-12	1.4722287072905734e-14	0.0013315667574292217	-7.189543081477093e-20	3.4387316870325886e-14	4.4018616159463125e-16	1.050917277943541e-14	1.9202510296537176e-18
94600000	0.004334216618026578	1.5298428517720704e-49	-3.94138634557342e-37	3.228779306907207e-12	1.4722287072905734e-14	0.0013315667574292217	-7.188091193413901e-20	3.4387316870325886e-14	4.4018616159463125e-16	1.050917277943541e-14	1.9202510296537176e-18
94700000	0.004334216618026578	1.5298428517720704e-49	-3.945557940628735e-37	3.228779306907207e-12	1.4722287072905734e-14	0.0013315667574292217	-7.186639305350707e-20	3.4387316870325886e-14	4.4018616159463125e-16	1.050917277943541e-14	1.9202510296537176e-18
94800000	0.004334216618026578	1.5298428517720704e-49	-3.949729535682695e-37	3.228779306907207e-12	1.4722287072905734e-14	0.0013315667574292217	-7.185187417287515e-20	3.4387316870325886e-14	4.4018616159463125e-16	1.050917277943541e-14	1.9202510296537176e-18
94900000	0.004334216618026578	1.5298428517720704e-49	-3.953901130735348e-37	3.228779306907207e-12	1.4722287072905734e-14	0.0013315667574292217	-7.183735529224323e-20	3.4387316870325886e-14	4.4018616159463125e-16	1.050917277943541e-14	1.9202510296537176e-18
95000000	0.004334216618026578	1.5298428517720704e-49	-3.958072725786742e-37	3.228779306907207e-12	1.4722287072905734e-14	0.0013315667574292217	-7.18228364116113e-20	3.4387316870325886e-14	4.4018616159463125e-16	1.050917277943541e-14	1.9202510296537176e-18
95100000	0.004334216618026578	1.5298428517720704e-49	-3.962244320836924e-37	3.228779306907207e-12	1.4722287072905734e-14	0.0013315667574292217	-7.180831753097938e-20	3.4387316870325886e-14	4.4018616159463125e-16	1.050917277943541e-14	1.9202510296537176e-18
95200000	0.004334216618026578	1.5298428517720704e-49	-3.966415915885943e-37	3.228779306907207e-12	1.4722287072905734e-14	0.0013315667574292217	-7.179379865034746e-20	3.4387316870325886e-14	4.4018616159463125e-16	1.050917277943541e-14	1.9202510296537176e-18
95300000	0.004334216618026578	1.5298428517720704e-49	-3.970587510933846e-37	3.228779306907207e-12	1.4722287072905734e-14	0.0013315667574292217	-7.177927976971554e-20	3.4387316870325886e-14	4.4018616159463125e-16	1.050917277943541e-14	1.9202510296537176e-18
95400000	0.004334216618026578	1.5298428517720704e-49	-3.974759105980682e-37	3.228779306907207e-12	1.4722287072905734e-14	0.0013315667574292217	-7.176476088908361e-20	3.4387316870325886e-14	4.4018616159463125e-16	1.050917277943541e-14	1.9202510296537176e-18
95500000	0.004334216618026578	1.5298428517720704e-49	-3.9789307010264974e-37	3.228779306907207e-12	1.4722287072905734e-14	0.0013315667574292217	-7.175024200845169e-20	3.4387316870325886e-14	4.4018616159463125e-16	1.050917277943541e-14	1.9202510296537176e-18
95600000	0.004334216618026578	1.5298428517720704e-49	-3.983102296071341e-37	3.228779306907207e-12	1.4722287072905734e-14	0.0013315667574292217	-7.173572312781977e-20	3.4387316870325886e-14	4.4018616159463125e-16	1.050917277943541e-14	1.9202510296537176e-18
95700000	0.004334216618026578	1.5298428517720704e-49	-3.987273891115261e-37	3.228779306907207e-12	1.4722287072905734e-14	0.0013315667574292217	-7.172120424718783e-20	3.4387316870325886e-14	4.4018616159463125e-16	1.050917277943541e-14	1.9202510296537176e-18
95800000	0.004334216618026578	1.5298428517720704e-49	-3.9914454861583035e-37	3.228779306907207e-12	1.4722287072905734e-14	0.0013315667574292217	-7.170668536655591e-20	3.4387316870325886e-14	4.4018616159463125e-16	1.050917277943541e-14	1.9202510296537176e-18
95900000	0.004334216618026578	1.5298428517720704e-49	-3.9956170812005185e-37	3.228779306907207e-12	1.4722287072905734e-14	0.0013315667574292217	-7.169216648592399e-20	3.4387316870325886e-14	4.4018616159463125e-16	1.050917277943541e-14	1.9202510296537176e-18
96000000	0.004334216618026578	1.5298428517720704e-49	-3.999788676241953e-37	3.228779306907207e-12	1.4722287072905734e-14	0.0013315667574292217	-7.167764760529206e-20	3.4387316870325886e-14	4.4018616159463125e-16	1.0509172779435412e-14	1.9202510296537176e-18
96100000	0.004334216618026578	1.5298428517720704e-49	-4.003960271282654e-37	3.228779306907207e-12	1.4722287072905734e-14	0.0013315667574292217	-7.166312872466014e-20	3.4387316870325886e-14	4.4018616159463125e-16	1.0509172779435412e-14	1.9202510296537176e-18
96200000	0.004334216618026578	1.5298428517720704e-49	-4.008131866322671e-37	3.228779306907207e-12	1.4722287072905734e-14	0.0013315667574292217	-7.164860984402822e-20	3.4387316870325886e-14	4.4018616159463125e-16	1.0509172779435412e-14	1.9202510296537176e-18
96300000	0.004334216618026578	1.5298428517720704e-49	-4.01230346136205e-37	3.228779306907207e-12	1.4722287072905734e-14	0.0013315667574292217	-7.163409096339629e-20	3.4387316870325886e-14	4.4018616159463125e-16	1.0509172779435412e-14	1.9202510296537176e-18
96400000	0.004334216618026578	1.5298428517720704e-49	-4.016475056400841e-37	3.228779306907207e-12	1.4722287072905734e-14	0.0013315667574292217	-7.161957208276437e-20	3.4387316870325886e-14	4.4018616159463125e-16	1.0509172779435412e-14	1.9202510296537176e-18
96500000	0.004334216618026578	1.5298428517720704e-49	-4.020646651439091e-37	3.228779306907207e-12	1.4722287072905734e-14	0.0013315667574292217	-7.160505320213245e-20	3.4387316870325886e-14	4.4018616159463125e-16	1.0509172779435412e-14	1.9202510296537176e-18
96600000	0.004334216618026578	1.5298428517720704e-49	-4.024818246476847e-37	3.228779306907207e-12	1.4722287072905734e-14	0.0013315667574292217	-7.159053432150053e-20	3.4387316870325886e-14	4.4018616159463125e-16	1.0509172779435412e-14	1.9202510296537176e-18
96700000	0.004334216618026578	1.5298428517720706e-49	-4.028989841514158e-37	3.228779306907207e-12	1.4722287072905734e-14	0.0013315667574292217	-7.157601544086859e-20	3.4387316870325886e-14	4.4018616159463125e-16	1.0509172779435412e-14	1.9202510296537176e-18
96800000	0.004334216618026578	1.5298428517720706e-49	-4.033161436551071e-37	3.228779306907207e-12	1.4722287072905734e-14	0.0013315667574292217	-7.156149656023667e-20	3.4387316870325886e-14	4.4018616159463125e-16	1.0509172779435412e-14	1.9202510296537176e-18
96900000	0.004334216618026578	1.5298428517720706e-49	-4.037333031587635e-37	3.228779306907207e-12	1.4722287072905734e-14	0.0013315667574292217	-7.154697767960475e-20	3.4387316870325886e-14	4.4018616159463125e-16	1.0509172779435412e-14	1.9202510296537176e-18
97000000	0.004334216618026578	1.5298428517720706e-49	-4.041504626623896e-37	3.228779306907207e-12	1.4722287072905734e-14	0.0013315667574292217	-7.153245879897282e-20	3.4387316870325886e-14	4.4018616159463125e-16	1.0509172779435412e-14	1.9202510296537176e-18
97100000	0.004334216618026578	1.5298428517720706e-49	-4.045676221659905e-37	3.228779306907207e-12	1.4722287072905734e-14	0.0013315667574292217	-7.15179399183409e-20	3.4387316870325886e-14	4.4018616159463125e-16	1.0509172779435412e-14	1.9202510296537176e-18
97200000	0.004334216618026578	1.5298428517720706e-49	-4.049847816695706e-37	3.228779306907207e-12	1.4722287072905734e-14	0.0013315667574292217	-7.150342103770898e-20	3.4387316870325886e-14	4.4018616159463125e-16	1.0509172779435412e-14	1.9202510296537176e-18
97300000	0.004334216618026578	1.5298428517720706e-49	-4.054019411731349e-37	3.228779306907207e-12	1.4722287072905734e-14	0.0013315667574292217	-7.148890215707705e-20	3.4387316870325886e-14	4.4018616159463125e-16	1.0509172779435412e-14	1.9202510296537176e-18
97400000	0.004334216618026578	1.5298428517720706e-49	-4.0581910067668824e-37	3.228779306907207e-12	1.4722287072905734e-14	0.0013315667574292217	-7.147438327644513e-20	3.4387316870325886e-14	4.4018616159463125e-16	1.0509172779435412e-14	1.9202510296537176e-18
97500000	0.004334216618026578	1.5298428517720706e-49	-4.062362601802354e-37	3.228779306907207e-12	1.4722287072905734e-14	0.0013315667574292217	-7.14598643958132e-20	3.4387316870325886e-14	4.4018616159463125e-16	1.0509172779435412e-14	1.9202510296537176e-18
97600000	0.004334216618026578	1.5298428517720706e-49	-4.06653419683781e-37	3.228779306907207e-12	1.4722287072905734e-14	0.0013315667574292217	-7.144534551518127e-20	3.4387316870325886e-14	4.4018616159463125e-16	1.0509172779435412e-14	1.9202510296537176e-18
97700000	0.004334216618026578	1.5298428517720706e-49	-4.070705791873299e-37	3.228779306907207e-12	1.4722287072905734e-14	0.0013315667574292217	-7.143082663454935e-20	3.4387316870325886e-14	4.4018616159463125e-16	1.0509172779435412e-14	1.9202510296537176e-18
97800000	0.004334216618026578	1.5298428517720706e-49	-4.07487738690887e-37	3.228779306907207e-12	1.4722287072905734e-14	0.0013315667574292217	-7.141630775391743e-20	3.4387316870325886e-14	4.4018616159463125e-16	1.0509172779435412e-14	1.9202510296537176e-18
97900000	0.004334216618026578	1.5298428517720706e-49	-4.079048981944569e-37	3.228779306907207e-12	1.4722287072905734e-14	0.0013315667574292217	-7.140178887328551e-20	3.4387316870325886e-14	4.4018616159463125e-16	1.0509172779435412e-14	1.9202510296537176e-18
98000000	0.004334216618026578	1.5298428517720706e-49	-4.083220576980445e-37	3.228779306907207e-12	1.4722287072905734e-14	0.0013315667574292217	-7.138726999265358e-20	3.4387316870325886e-14	4.4018616159463125e-16	1.0509172779435412e-14	1.9202510296537176e-18
98100000	0.004334216618026578	1.5298428517720706e-49	-4.087392172016547e-37	3.228779306907207e-12	1.4722287072905734e-14	0.0013315667574292217	-7.137275111202166e-20	3.4387316870325886e-14	4.4018616159463125e-16	1.0509172779435412e-14	1.9202510296537176e-18
98200000	0.004334216618026578	1.5298428517720706e-49	-4.091563767052921e-37	3.228779306907207e-12	1.4722287072905734e-14	0.0013315667574292217	-7.135823223138974e-20	3.4387316870325886e-14	4.4018616159463125e-16	1.0509172779435412e-14	1.9202510296537176e-18
98300000	0.004334216618026578	1.5298428517720706e-49	-4.095735362089616e-37	3.228779306907207e-12	1.4722287072905734e-14	0.0013315667574292217	-7.134371335075781e-20	3.4387316870325886e-14	4.4018616159463125e-16	1.0509172779435412e-14	1.9202510296537176e-18
98400000	0.004334216618026578	1.5298428517720706e-49	-4.099906957126678e-37	3.228779306907207e-12	1.4722287072905734e-14	0.0013315667574292217	-7.132919447012589e-20	3.4387316870325886e-14	4.4018616159463125e-16	1.0509172779435412e-14	1.9202510296537176e-18
98500000	0.004334216618026578	1.5298428517720706e-49	-4.104078552164157e-37	3.228779306907207e-12	1.4722287072905734e-14	0.0013315667574292217	-7.131467558949397e-20	3.4387316870325886e-14	4.4018616159463125e-16	1.0509172779435412e-14	1.9202510296537176e-18
98600000	0.004334216618026578	1.5298428517720706e-49	-4.1082501472021e-37	3.228779306907207e-12	1.4722287072905734e-14	0.0013315667574292217	-7.130015670886203e-20	3.4387316870325886e-14	4.4018616159463125e-16	1.0509172779435412e-14	1.9202510296537176e-18
98700000	0.004334216618026578	1.5298428517720706e-49	-4.112421742240556e-37	3.228779306907207e-12	1.4722287072905734e-14	0.0013315667574292217	-7.128563782823011e-20	3.4387316870325886e-14	4.4018616159463125e-16	1.0509172779435412e-14	1.9202510296537176e-18
98800000	0.004334216618026578	1.5298428517720706e-49	-4.11659333727957e-37	3.228779306907207e-12	1.4722287072905734e-14	0.0013315667574292217	-7.127111894759819e-20	3.4387316870325886e-14	4.4018616159463125e-16	1.0509172779435412e-14	1.9202510296537176e-18
98900000	0.004334216618026578	1.5298428517720706e-49	-4.1207649323191934e-37	3.228779306907207e-12	1.4722287072905734e-14	0.0013315667574292217	-7.125660006696626e-20	3.4387316870325886e-14	4.4018616159463125e-16	1.0509172779435412e-14	1.9202510296537176e-18
99000000	0.004334216618026578	1.5298428517720706e-49	-4.1249365273594716e-37	3.228779306907207e-12	1.4722287072905734e-14	0.0013315667574292217	-7.124208118633434e-20	3.4387316870325886e-14	4.4018616159463125e-16	1.0509172779435412e-14	1.9202510296537176e-18
99100000	0.004334216618026578	1.5298428517720706e-49	-4.129108122400454e-37	3.228779306907207e-12	1.4722287072905734e-14	0.0013315667574292217	-7.122756230570242e-20	3.4387316870325886e-14	4.4018616159463125e-16	1.0509172779435412e-14	1.9202510296537176e-18
99200000	0.004334216618026578	1.5298428517720706e-49	-4.133279717442187e-37	3.228779306907207e-12	1.4722287072905734e-14	0.0013315667574292217	-7.12130434250705e-20	3.4387316870325886e-14	4.4018616159463125e-16	1.0509172779435412e-14	1.9202510296537176e-18
99300000	0.004334216618026578	1.5298428517720706e-49	-4.137451312484719e-37	3.228779306907207e-12	1.4722287072905734e-14	0.0013315667574292217	-7.119852454443857e-20	3.4387316870325886e-14	4.4018616159463125e-16	1.0509172779435412e-14	1.9202510296537176e-18
99400000	0.004334216618026578	1.5298428517720706e-49	-4.141622907528099e-37	3.228779306907207e-12	1.4722287072905734e-14	0.0013315667574292217	-7.118400566380665e-20	3.4387316870325886e-14	4.4018616159463125e-16	1.0509172779435412e-14	1.9202510296537176e-18
99500000	0.004334216618026578	1.5298428517720706e-49	-4.1457945025723734e-37	3.228779306907207e-12	1.4722287072905734e-14	0.0013315667574292217	-7.116948678317473e-20	3.4387316870325886e-14	4.4018616159463125e-16	1.0509172779435412e-14	1.9202510296537176e-18
99600000	0.004334216618026578	1.5298428517720706e-49	-4.14996609761759e-37	3.228779306907207e-12	1.4722287072905734e-14	0.0013315667574292217	-7.115496790254279e-20	3.4387316870325886e-14	4.4018616159463125e-16	1.0509172779435412e-14	1.9202510296537176e-18
99700000	0.004334216618026578	1.5298428517720706e-49	-4.154137692663799e-37	3.228779306907207e-12	1.4722287072905734e-14	0.0013315667574292217	-7.114044902191087e-20	3.4387316870325886e-14	4.4018616159463125e-16	1.0509172779435412e-14	1.9202510296537176e-18
99800000	0.004334216618026578	1.5298428517720706e-49	-4.158309287711045e-37	3.228779306907207e-12	1.4722287072905734e-14	0.0013315667574292217	-7.112593014127895e-20	3.4387316870325886e-14	4.4018616159463125e-16	1.0509172779435412e-14	1.9202510296537176e-18
99900000	0.004334216618026578	1.5298428517720706e-49	-4.162480882759378e-37	3.228779306907207e-12	1.4722287072905734e-14	0.0013315667574292217	-7.111141126064702e-20	3.4387316870325886e-14	4.4018616159463125e-16	1.0509172779435412e-14	1.9202510296537176e-18
100000000	0.004334216618026578	1.5298428517720706e-49	-4.166652477808846e-37	3.228779306907207e-12	1.4722287072905734e-14	0.0013315667574292217	-7.10968923800151e-20	3.4387316870325886e-14	4.4018616159463125e-16	1.0509172779435412e-14	1.9202510296537176e-18
