# Supplementary material for: Thermodynamics Underpinning the Microbial Community‐Level Nitrogen Energy Metabolism
Source: Environ Microbiol. 2025 Feb 16;27(2):e70055. doi: 10.1111/1462-2920.70055 (PMC11830459; doi:10.1111/1462-2920.70055)
Supplement: Supplementary file 1 — Data S1. [file EMI-27-e70055-s001.zip › SI/Nnetwork/Results/kdef_-10/Iin_-5/p_0.2/O2_-10.4_H_-6.5.csv]

time	N2	N2H4	N2H5	N2O	NH2OH	NH3	NH3OH	NH4	NO	NO2	NO3
0	0.00001	0.00001	0.00001	0.00001	0.00001	0.00001	0.00001	0.00001	0.00001	0.00001	0.00001
100000	0.0016938786384343779	-1.3427325419863454e-21	-1.1558309299213752e-19	2.377564242285205e-13	1.8361463566043452e-14	0.006612242722619394	-1.0889000733738619e-21	1.7075920582404155e-14	2.77936210970481e-17	8.730530928232461e-16	2.630050942981217e-20
200000	0.0016938786384343776	-1.3427325419863454e-21	-1.1558309299213752e-19	2.377564242285205e-13	1.836146356604214e-14	0.006612242722619393	-1.0870899180559881e-21	1.707592058213343e-14	2.77936210970481e-17	8.730530927884301e-16	2.6300509429812177e-20
300000	0.0016938786384343776	-1.3427325419863454e-21	-1.1558309299213752e-19	2.377564242285205e-13	1.8361463566043938e-14	0.006612242722619394	-1.0852797627381145e-21	1.7075920582503697e-14	2.7793621097048085e-17	8.730530928361464e-16	2.6300509429812165e-20
400000	0.0016938786384343776	-1.3427325419863454e-21	-1.1558309299213752e-19	2.377564242285205e-13	1.8361463566043998e-14	0.006612242722619394	-1.0834696074202408e-21	1.7075920582516073e-14	2.7793621097048085e-17	8.730530928377611e-16	2.6300509429812165e-20
500000	0.0016938786384343779	-1.3427325419863454e-21	-1.1558309299213752e-19	2.377564242285205e-13	1.8361463566044005e-14	0.006612242722619394	-1.081659452102367e-21	1.7075920582517612e-14	2.779362109704809e-17	8.730530928379486e-16	2.6300509429812165e-20
600000	0.0016938786384343779	-1.3427325419863454e-21	-1.1558309299213752e-19	2.377564242285205e-13	1.8361463566044008e-14	0.006612242722619394	-1.0798492967844932e-21	1.707592058251799e-14	2.779362109704809e-17	8.730530928379946e-16	2.6300509429812165e-20
700000	0.001693878638434378	-1.3427325419863454e-21	-1.1558309299213752e-19	2.377564242285205e-13	1.8361463566044008e-14	0.006612242722619394	-1.0780391414666197e-21	1.707592058251797e-14	2.779362109704809e-17	8.730530928379923e-16	2.6300509429812165e-20
800000	0.0016938786384343783	-1.3427325419863454e-21	-1.1558309299213752e-19	2.377564242285205e-13	1.8361463566044008e-14	0.006612242722619394	-1.0762289861487459e-21	1.7075920582517953e-14	2.77936210970481e-17	8.730530928379903e-16	2.6300509429812165e-20
900000	0.0016938786384343783	-1.3427325419863454e-21	-1.1558309299213752e-19	2.377564242285205e-13	1.8361463566044008e-14	0.006612242722619394	-1.0744188308308721e-21	1.707592058251794e-14	2.77936210970481e-17	8.730530928379887e-16	2.6300509429812165e-20
1000000	0.0016938786384343783	-1.3427325419863454e-21	-1.1558309299213752e-19	2.377564242285205e-13	1.8361463566044008e-14	0.006612242722619394	-1.0726086755129984e-21	1.707592058251793e-14	2.77936210970481e-17	8.730530928379876e-16	2.6300509429812162e-20
1100000	0.0016938786384343785	-1.3427325419863454e-21	-1.1558309299213752e-19	2.377564242285205e-13	1.8361463566044008e-14	0.006612242722619393	-1.0707985201951246e-21	1.7075920582517925e-14	2.77936210970481e-17	8.730530928379869e-16	2.6300509429812162e-20
1200000	0.0016938786384343785	-1.3427325419863454e-21	-1.1558309299213752e-19	2.377564242285205e-13	1.8361463566044008e-14	0.006612242722619393	-1.068988364877251e-21	1.7075920582517922e-14	2.77936210970481e-17	8.730530928379865e-16	2.6300509429812162e-20
1300000	0.0016938786384343785	-1.3427325419863454e-21	-1.1558309299213752e-19	2.377564242285205e-13	1.8361463566044008e-14	0.006612242722619393	-1.0671782095593773e-21	1.707592058251792e-14	2.77936210970481e-17	8.730530928379864e-16	2.6300509429812162e-20
1400000	0.0016938786384343785	-1.3427325419863454e-21	-1.1558309299213752e-19	2.377564242285205e-13	1.8361463566044008e-14	0.006612242722619393	-1.0653680542415035e-21	1.7075920582517922e-14	2.77936210970481e-17	8.730530928379865e-16	2.6300509429812162e-20
1500000	0.0016938786384343785	-1.3427325419863454e-21	-1.1558309299213752e-19	2.377564242285205e-13	1.8361463566044008e-14	0.006612242722619393	-1.0635578989236297e-21	1.7075920582517925e-14	2.77936210970481e-17	8.730530928379868e-16	2.6300509429812162e-20
1600000	0.0016938786384343785	-1.3427325419863454e-21	-1.1558309299213752e-19	2.377564242285205e-13	1.8361463566044008e-14	0.006612242722619393	-1.061747743605756e-21	1.7075920582517928e-14	2.77936210970481e-17	8.730530928379873e-16	2.6300509429812162e-20
1700000	0.0016938786384343783	-1.3427325419863454e-21	-1.1558309299213752e-19	2.377564242285205e-13	1.8361463566044008e-14	0.006612242722619394	-1.0599375882878824e-21	1.7075920582517934e-14	2.77936210970481e-17	8.73053092837988e-16	2.6300509429812162e-20
1800000	0.0016938786384343783	-1.3427325419863454e-21	-1.1558309299213752e-19	2.377564242285205e-13	1.8361463566044008e-14	0.006612242722619394	-1.0581274329700086e-21	1.707592058251794e-14	2.77936210970481e-17	8.730530928379888e-16	2.6300509429812162e-20
1900000	0.0016938786384343783	-1.3427325419863454e-21	-1.1558309299213752e-19	2.377564242285205e-13	1.8361463566044008e-14	0.006612242722619394	-1.0563172776521349e-21	1.707592058251795e-14	2.77936210970481e-17	8.730530928379898e-16	2.6300509429812162e-20
2000000	0.0016938786384343783	-1.3427325419863454e-21	-1.1558309299213752e-19	2.377564242285205e-13	1.8361463566044005e-14	0.006612242722619394	-1.0545071223342611e-21	1.7075920582517956e-14	2.779362109704809e-17	8.730530928379907e-16	2.6300509429812162e-20
2100000	0.001693878638434378	-1.3427325419863454e-21	-1.1558309299213752e-19	2.377564242285205e-13	1.8361463566044005e-14	0.006612242722619394	-1.0526969670163874e-21	1.7075920582517966e-14	2.779362109704809e-17	8.730530928379917e-16	2.6300509429812162e-20
2200000	0.001693878638434378	-1.3427325419863454e-21	-1.1558309299213752e-19	2.377564242285205e-13	1.8361463566044005e-14	0.006612242722619394	-1.0508868116985136e-21	1.7075920582517972e-14	2.779362109704809e-17	8.730530928379927e-16	2.6300509429812162e-20
2300000	0.001693878638434378	-1.3427325419863454e-21	-1.1558309299213752e-19	2.377564242285205e-13	1.8361463566044005e-14	0.006612242722619394	-1.04907665638064e-21	1.7075920582517982e-14	2.779362109704809e-17	8.730530928379937e-16	2.630050942981216e-20
2400000	0.001693878638434378	-1.3427325419863454e-21	-1.1558309299213752e-19	2.377564242285205e-13	1.8361463566044005e-14	0.006612242722619394	-1.0472665010627662e-21	1.7075920582517988e-14	2.779362109704809e-17	8.730530928379944e-16	2.630050942981216e-20
2500000	0.0016938786384343779	-1.3427325419863454e-21	-1.1558309299213752e-19	2.377564242285205e-13	1.8361463566044005e-14	0.006612242722619394	-1.0454563457448925e-21	1.7075920582517994e-14	2.779362109704809e-17	8.730530928379952e-16	2.630050942981216e-20
2600000	0.0016938786384343779	-1.3427325419863454e-21	-1.1558309299213752e-19	2.377564242285205e-13	1.8361463566044005e-14	0.006612242722619394	-1.0436461904270187e-21	1.7075920582518e-14	2.779362109704809e-17	8.730530928379957e-16	2.630050942981216e-20
2700000	0.0016938786384343779	-1.3427325419863454e-21	-1.1558309299213752e-19	2.377564242285205e-13	1.8361463566044005e-14	0.006612242722619394	-1.041836035109145e-21	1.7075920582518004e-14	2.779362109704809e-17	8.730530928379961e-16	2.630050942981216e-20
2800000	0.0016938786384343779	-1.3427325419863454e-21	-1.1558309299213752e-19	2.377564242285205e-13	1.8361463566044005e-14	0.006612242722619394	-1.0400258797912714e-21	1.7075920582518004e-14	2.779362109704809e-17	8.730530928379963e-16	2.630050942981216e-20
2900000	0.0016938786384343779	-1.3427325419863454e-21	-1.1558309299213752e-19	2.377564242285205e-13	1.8361463566044005e-14	0.006612242722619394	-1.0382157244733976e-21	1.7075920582518004e-14	2.779362109704809e-17	8.730530928379963e-16	2.630050942981216e-20
3000000	0.0016938786384343779	-1.3427325419863454e-21	-1.1558309299213752e-19	2.377564242285205e-13	1.8361463566044005e-14	0.006612242722619394	-1.0364055691555239e-21	1.7075920582518004e-14	2.779362109704809e-17	8.730530928379963e-16	2.630050942981216e-20
3100000	0.0016938786384343779	-1.3427325419863454e-21	-1.1558309299213752e-19	2.377564242285205e-13	1.8361463566044005e-14	0.006612242722619394	-1.03459541383765e-21	1.7075920582518004e-14	2.779362109704809e-17	8.730530928379963e-16	2.630050942981216e-20
3200000	0.0016938786384343779	-1.3427325419863454e-21	-1.1558309299213752e-19	2.377564242285205e-13	1.8361463566044005e-14	0.006612242722619394	-1.0327852585197763e-21	1.7075920582518004e-14	2.779362109704809e-17	8.730530928379963e-16	2.630050942981216e-20
3300000	0.0016938786384343779	-1.3427325419863454e-21	-1.1558309299213752e-19	2.377564242285205e-13	1.8361463566044005e-14	0.006612242722619394	-1.0309751032019028e-21	1.7075920582518004e-14	2.779362109704809e-17	8.730530928379963e-16	2.630050942981216e-20
3400000	0.0016938786384343779	-1.3427325419863454e-21	-1.1558309299213752e-19	2.377564242285205e-13	1.8361463566044005e-14	0.006612242722619394	-1.029164947884029e-21	1.7075920582518004e-14	2.779362109704809e-17	8.730530928379963e-16	2.630050942981216e-20
3500000	0.0016938786384343779	-1.3427325419863454e-21	-1.1558309299213752e-19	2.377564242285205e-13	1.8361463566044005e-14	0.006612242722619394	-1.0273547925661552e-21	1.7075920582518004e-14	2.779362109704809e-17	8.730530928379963e-16	2.630050942981216e-20
3600000	0.0016938786384343779	-1.3427325419863454e-21	-1.1558309299213752e-19	2.377564242285205e-13	1.8361463566044005e-14	0.006612242722619394	-1.0255446372482815e-21	1.7075920582518004e-14	2.779362109704809e-17	8.730530928379963e-16	2.630050942981216e-20
3700000	0.0016938786384343779	-1.3427325419863454e-21	-1.1558309299213752e-19	2.377564242285205e-13	1.8361463566044005e-14	0.006612242722619394	-1.0237344819304077e-21	1.7075920582518004e-14	2.779362109704809e-17	8.730530928379963e-16	2.630050942981216e-20
3800000	0.0016938786384343779	-1.3427325419863454e-21	-1.1558309299213752e-19	2.377564242285205e-13	1.8361463566044005e-14	0.006612242722619394	-1.021924326612534e-21	1.7075920582518004e-14	2.779362109704809e-17	8.730530928379963e-16	2.630050942981216e-20
3900000	0.0016938786384343779	-1.3427325419863454e-21	-1.1558309299213752e-19	2.377564242285205e-13	1.8361463566044005e-14	0.006612242722619394	-1.0201141712946604e-21	1.7075920582518004e-14	2.779362109704809e-17	8.730530928379963e-16	2.630050942981216e-20
4000000	0.0016938786384343779	-1.3427325419863454e-21	-1.1558309299213752e-19	2.377564242285205e-13	1.8361463566044005e-14	0.006612242722619394	-1.0183040159767866e-21	1.7075920582518004e-14	2.779362109704809e-17	8.730530928379962e-16	2.6300509429812162e-20
4100000	0.0016938786384343779	-1.3427325419863454e-21	-1.1558309299213752e-19	2.377564242285205e-13	1.8361463566044005e-14	0.006612242722619394	-1.0164938606589128e-21	1.7075920582518004e-14	2.779362109704809e-17	8.730530928379962e-16	2.6300509429812162e-20
4200000	0.0016938786384343779	-1.3427325419863454e-21	-1.1558309299213752e-19	2.377564242285205e-13	1.8361463566044005e-14	0.006612242722619394	-1.014683705341039e-21	1.7075920582518004e-14	2.779362109704809e-17	8.730530928379962e-16	2.6300509429812162e-20
4300000	0.0016938786384343779	-1.3427325419863454e-21	-1.1558309299213752e-19	2.377564242285205e-13	1.8361463566044005e-14	0.006612242722619394	-1.0128735500231653e-21	1.7075920582518004e-14	2.779362109704809e-17	8.730530928379962e-16	2.6300509429812162e-20
4400000	0.0016938786384343779	-1.3427325419863454e-21	-1.1558309299213752e-19	2.377564242285205e-13	1.8361463566044005e-14	0.006612242722619394	-1.0110633947052917e-21	1.7075920582518004e-14	2.779362109704809e-17	8.730530928379962e-16	2.6300509429812162e-20
4500000	0.0016938786384343779	-1.3427325419863454e-21	-1.1558309299213752e-19	2.377564242285205e-13	1.8361463566044005e-14	0.006612242722619394	-1.009253239387418e-21	1.7075920582518004e-14	2.779362109704809e-17	8.730530928379962e-16	2.6300509429812162e-20
4600000	0.0016938786384343779	-1.3427325419863454e-21	-1.1558309299213752e-19	2.377564242285205e-13	1.8361463566044005e-14	0.006612242722619394	-1.0074430840695442e-21	1.7075920582518004e-14	2.779362109704809e-17	8.730530928379962e-16	2.6300509429812162e-20
4700000	0.0016938786384343779	-1.3427325419863454e-21	-1.1558309299213752e-19	2.377564242285205e-13	1.8361463566044005e-14	0.006612242722619394	-1.0056329287516704e-21	1.7075920582518004e-14	2.779362109704809e-17	8.730530928379962e-16	2.6300509429812165e-20
4800000	0.0016938786384343779	-1.3427325419863454e-21	-1.1558309299213752e-19	2.377564242285205e-13	1.8361463566044005e-14	0.006612242722619394	-1.0038227734337967e-21	1.7075920582518004e-14	2.779362109704809e-17	8.730530928379961e-16	2.6300509429812165e-20
4900000	0.0016938786384343779	-1.3427325419863454e-21	-1.1558309299213752e-19	2.377564242285205e-13	1.8361463566044005e-14	0.006612242722619394	-1.0020126181159231e-21	1.7075920582518004e-14	2.779362109704809e-17	8.730530928379961e-16	2.6300509429812165e-20
5000000	0.0016938786384343779	-1.3427325419863454e-21	-1.1558309299213752e-19	2.377564242285205e-13	1.8361463566044005e-14	0.006612242722619394	-1.0002024627980493e-21	1.7075920582518004e-14	2.779362109704809e-17	8.730530928379961e-16	2.6300509429812165e-20
5100000	0.0016938786384343779	-1.3427325419863454e-21	-1.1558309299213752e-19	2.377564242285205e-13	1.8361463566044005e-14	0.006612242722619394	-9.983923074801756e-22	1.7075920582518004e-14	2.779362109704809e-17	8.730530928379961e-16	2.6300509429812165e-20
5200000	0.0016938786384343779	-1.3427325419863454e-21	-1.1558309299213752e-19	2.377564242285205e-13	1.8361463566044005e-14	0.006612242722619394	-9.965821521623018e-22	1.7075920582518004e-14	2.779362109704809e-17	8.730530928379961e-16	2.6300509429812165e-20
5300000	0.0016938786384343779	-1.3427325419863454e-21	-1.1558309299213752e-19	2.377564242285205e-13	1.8361463566044005e-14	0.006612242722619394	-9.94771996844428e-22	1.7075920582518004e-14	2.779362109704809e-17	8.730530928379961e-16	2.6300509429812165e-20
5400000	0.0016938786384343779	-1.3427325419863454e-21	-1.1558309299213752e-19	2.377564242285205e-13	1.8361463566044005e-14	0.006612242722619394	-9.929618415265543e-22	1.7075920582518004e-14	2.779362109704809e-17	8.730530928379961e-16	2.6300509429812165e-20
5500000	0.0016938786384343779	-1.3427325419863454e-21	-1.1558309299213752e-19	2.377564242285205e-13	1.8361463566044005e-14	0.006612242722619394	-9.911516862086807e-22	1.7075920582518004e-14	2.779362109704809e-17	8.730530928379961e-16	2.6300509429812165e-20
5600000	0.0016938786384343779	-1.3427325419863454e-21	-1.1558309299213752e-19	2.377564242285205e-13	1.8361463566044005e-14	0.006612242722619394	-9.89341530890807e-22	1.7075920582518004e-14	2.779362109704809e-17	8.73053092837996e-16	2.6300509429812165e-20
5700000	0.0016938786384343779	-1.3427325419863454e-21	-1.1558309299213752e-19	2.377564242285205e-13	1.8361463566044005e-14	0.006612242722619394	-9.875313755729332e-22	1.7075920582518004e-14	2.779362109704809e-17	8.73053092837996e-16	2.6300509429812165e-20
5800000	0.0016938786384343779	-1.3427325419863454e-21	-1.1558309299213752e-19	2.377564242285205e-13	1.8361463566044005e-14	0.006612242722619394	-9.857212202550594e-22	1.7075920582518004e-14	2.779362109704809e-17	8.73053092837996e-16	2.6300509429812165e-20
5900000	0.0016938786384343779	-1.3427325419863454e-21	-1.1558309299213752e-19	2.377564242285205e-13	1.8361463566044005e-14	0.006612242722619394	-9.839110649371857e-22	1.7075920582518004e-14	2.779362109704809e-17	8.73053092837996e-16	2.6300509429812168e-20
6000000	0.0016938786384343779	-1.3427325419863454e-21	-1.1558309299213752e-19	2.377564242285205e-13	1.8361463566044005e-14	0.006612242722619394	-9.82100909619312e-22	1.7075920582518004e-14	2.779362109704809e-17	8.73053092837996e-16	2.6300509429812168e-20
6100000	0.0016938786384343779	-1.3427325419863454e-21	-1.1558309299213752e-19	2.377564242285205e-13	1.8361463566044005e-14	0.006612242722619394	-9.802907543014383e-22	1.7075920582518004e-14	2.779362109704809e-17	8.73053092837996e-16	2.6300509429812168e-20
6200000	0.0016938786384343779	-1.3427325419863454e-21	-1.1558309299213752e-19	2.377564242285205e-13	1.8361463566044005e-14	0.006612242722619394	-9.784805989835646e-22	1.7075920582518004e-14	2.779362109704809e-17	8.73053092837996e-16	2.6300509429812168e-20
6300000	0.0016938786384343779	-1.3427325419863454e-21	-1.1558309299213752e-19	2.377564242285205e-13	1.8361463566044005e-14	0.006612242722619394	-9.766704436656908e-22	1.7075920582518004e-14	2.779362109704809e-17	8.73053092837996e-16	2.6300509429812168e-20
6400000	0.0016938786384343779	-1.3427325419863454e-21	-1.1558309299213752e-19	2.377564242285205e-13	1.8361463566044005e-14	0.006612242722619394	-9.74860288347817e-22	1.7075920582518004e-14	2.779362109704809e-17	8.73053092837996e-16	2.6300509429812168e-20
6500000	0.0016938786384343779	-1.3427325419863454e-21	-1.1558309299213752e-19	2.377564242285205e-13	1.8361463566044005e-14	0.006612242722619394	-9.730501330299433e-22	1.7075920582518004e-14	2.779362109704809e-17	8.73053092837996e-16	2.6300509429812168e-20
6600000	0.0016938786384343779	-1.3427325419863454e-21	-1.1558309299213752e-19	2.377564242285205e-13	1.8361463566044005e-14	0.006612242722619394	-9.712399777120695e-22	1.7075920582518004e-14	2.779362109704809e-17	8.73053092837996e-16	2.6300509429812168e-20
6700000	0.0016938786384343779	-1.3427325419863454e-21	-1.1558309299213752e-19	2.377564242285205e-13	1.8361463566044005e-14	0.006612242722619394	-9.69429822394196e-22	1.7075920582518004e-14	2.779362109704809e-17	8.73053092837996e-16	2.6300509429812168e-20
6800000	0.0016938786384343779	-1.3427325419863454e-21	-1.1558309299213752e-19	2.377564242285205e-13	1.8361463566044005e-14	0.006612242722619394	-9.676196670763222e-22	1.7075920582518004e-14	2.779362109704809e-17	8.73053092837996e-16	2.6300509429812168e-20
6900000	0.0016938786384343779	-1.3427325419863454e-21	-1.1558309299213752e-19	2.377564242285205e-13	1.8361463566044005e-14	0.006612242722619394	-9.658095117584484e-22	1.7075920582518004e-14	2.779362109704809e-17	8.73053092837996e-16	2.6300509429812168e-20
7000000	0.0016938786384343779	-1.3427325419863454e-21	-1.1558309299213752e-19	2.377564242285205e-13	1.8361463566044005e-14	0.006612242722619394	-9.639993564405746e-22	1.7075920582518004e-14	2.779362109704809e-17	8.73053092837996e-16	2.6300509429812168e-20
7100000	0.0016938786384343779	-1.3427325419863454e-21	-1.1558309299213752e-19	2.377564242285205e-13	1.8361463566044005e-14	0.006612242722619394	-9.621892011227009e-22	1.7075920582518004e-14	2.779362109704809e-17	8.73053092837996e-16	2.6300509429812168e-20
7200000	0.0016938786384343779	-1.3427325419863454e-21	-1.1558309299213752e-19	2.377564242285205e-13	1.8361463566044005e-14	0.006612242722619394	-9.603790458048273e-22	1.7075920582518004e-14	2.779362109704809e-17	8.730530928379959e-16	2.6300509429812168e-20
7300000	0.0016938786384343779	-1.3427325419863454e-21	-1.1558309299213752e-19	2.377564242285205e-13	1.8361463566044005e-14	0.006612242722619394	-9.585688904869535e-22	1.7075920582518004e-14	2.779362109704809e-17	8.730530928379959e-16	2.6300509429812168e-20
7400000	0.0016938786384343779	-1.3427325419863454e-21	-1.1558309299213752e-19	2.377564242285205e-13	1.8361463566044005e-14	0.006612242722619394	-9.567587351690798e-22	1.7075920582518004e-14	2.779362109704809e-17	8.730530928379959e-16	2.6300509429812168e-20
7500000	0.0016938786384343779	-1.3427325419863454e-21	-1.1558309299213752e-19	2.377564242285205e-13	1.8361463566044005e-14	0.006612242722619394	-9.54948579851206e-22	1.7075920582518004e-14	2.779362109704809e-17	8.730530928379959e-16	2.6300509429812168e-20
7600000	0.0016938786384343779	-1.3427325419863454e-21	-1.1558309299213752e-19	2.377564242285205e-13	1.8361463566044005e-14	0.006612242722619394	-9.531384245333322e-22	1.7075920582518004e-14	2.779362109704809e-17	8.730530928379959e-16	2.6300509429812168e-20
7700000	0.0016938786384343779	-1.3427325419863454e-21	-1.1558309299213752e-19	2.377564242285205e-13	1.8361463566044005e-14	0.006612242722619394	-9.513282692154585e-22	1.7075920582518004e-14	2.779362109704809e-17	8.730530928379959e-16	2.6300509429812168e-20
7800000	0.0016938786384343779	-1.3427325419863454e-21	-1.1558309299213752e-19	2.377564242285205e-13	1.8361463566044005e-14	0.006612242722619394	-9.495181138975847e-22	1.7075920582518004e-14	2.779362109704809e-17	8.730530928379959e-16	2.6300509429812168e-20
7900000	0.0016938786384343779	-1.3427325419863454e-21	-1.1558309299213752e-19	2.377564242285205e-13	1.8361463566044005e-14	0.006612242722619394	-9.477079585797111e-22	1.7075920582518004e-14	2.779362109704809e-17	8.730530928379959e-16	2.6300509429812168e-20
8000000	0.0016938786384343779	-1.3427325419863454e-21	-1.1558309299213752e-19	2.377564242285205e-13	1.8361463566044005e-14	0.006612242722619394	-9.458978032618374e-22	1.7075920582518004e-14	2.779362109704809e-17	8.730530928379959e-16	2.6300509429812168e-20
8100000	0.0016938786384343779	-1.3427325419863454e-21	-1.1558309299213752e-19	2.377564242285205e-13	1.8361463566044005e-14	0.006612242722619394	-9.440876479439636e-22	1.7075920582518004e-14	2.779362109704809e-17	8.730530928379959e-16	2.6300509429812168e-20
8200000	0.0016938786384343779	-1.3427325419863454e-21	-1.1558309299213752e-19	2.377564242285205e-13	1.8361463566044005e-14	0.006612242722619394	-9.422774926260898e-22	1.7075920582518004e-14	2.779362109704809e-17	8.730530928379959e-16	2.6300509429812168e-20
8300000	0.0016938786384343779	-1.3427325419863454e-21	-1.1558309299213752e-19	2.377564242285205e-13	1.8361463566044005e-14	0.006612242722619394	-9.40467337308216e-22	1.7075920582518004e-14	2.779362109704809e-17	8.730530928379959e-16	2.6300509429812168e-20
8400000	0.0016938786384343779	-1.3427325419863454e-21	-1.1558309299213752e-19	2.377564242285205e-13	1.8361463566044005e-14	0.006612242722619394	-9.386571819903425e-22	1.7075920582518004e-14	2.779362109704809e-17	8.730530928379959e-16	2.6300509429812168e-20
8500000	0.0016938786384343779	-1.3427325419863454e-21	-1.1558309299213752e-19	2.377564242285205e-13	1.8361463566044005e-14	0.006612242722619394	-9.368470266724687e-22	1.7075920582518004e-14	2.779362109704809e-17	8.730530928379959e-16	2.6300509429812168e-20
8600000	0.0016938786384343779	-1.3427325419863454e-21	-1.1558309299213752e-19	2.377564242285205e-13	1.8361463566044005e-14	0.006612242722619394	-9.35036871354595e-22	1.7075920582518004e-14	2.779362109704809e-17	8.730530928379959e-16	2.6300509429812168e-20
8700000	0.0016938786384343779	-1.3427325419863454e-21	-1.1558309299213752e-19	2.377564242285205e-13	1.8361463566044005e-14	0.006612242722619394	-9.332267160367212e-22	1.7075920582518004e-14	2.779362109704809e-17	8.730530928379959e-16	2.6300509429812168e-20
8800000	0.0016938786384343779	-1.3427325419863454e-21	-1.1558309299213752e-19	2.377564242285205e-13	1.8361463566044005e-14	0.006612242722619394	-9.314165607188475e-22	1.7075920582518004e-14	2.779362109704809e-17	8.730530928379959e-16	2.6300509429812168e-20
8900000	0.0016938786384343779	-1.3427325419863454e-21	-1.1558309299213752e-19	2.377564242285205e-13	1.8361463566044005e-14	0.006612242722619394	-9.296064054009737e-22	1.7075920582518004e-14	2.779362109704809e-17	8.730530928379959e-16	2.6300509429812168e-20
9000000	0.0016938786384343779	-1.3427325419863454e-21	-1.1558309299213752e-19	2.377564242285205e-13	1.8361463566044005e-14	0.006612242722619394	-9.277962500831001e-22	1.7075920582518004e-14	2.779362109704809e-17	8.730530928379959e-16	2.6300509429812168e-20
9100000	0.0016938786384343779	-1.3427325419863454e-21	-1.1558309299213752e-19	2.377564242285205e-13	1.8361463566044005e-14	0.006612242722619394	-9.259860947652263e-22	1.7075920582518004e-14	2.779362109704809e-17	8.73053092837996e-16	2.6300509429812168e-20
9200000	0.0016938786384343779	-1.3427325419863454e-21	-1.1558309299213752e-19	2.377564242285205e-13	1.8361463566044005e-14	0.006612242722619394	-9.241759394473526e-22	1.7075920582518004e-14	2.779362109704809e-17	8.73053092837996e-16	2.6300509429812168e-20
9300000	0.0016938786384343779	-1.3427325419863454e-21	-1.1558309299213752e-19	2.377564242285205e-13	1.8361463566044005e-14	0.006612242722619394	-9.223657841294788e-22	1.7075920582518004e-14	2.779362109704809e-17	8.73053092837996e-16	2.6300509429812168e-20
9400000	0.0016938786384343779	-1.3427325419863454e-21	-1.1558309299213752e-19	2.377564242285205e-13	1.8361463566044005e-14	0.006612242722619394	-9.20555628811605e-22	1.7075920582518004e-14	2.779362109704809e-17	8.73053092837996e-16	2.6300509429812168e-20
9500000	0.0016938786384343779	-1.3427325419863454e-21	-1.1558309299213752e-19	2.377564242285205e-13	1.8361463566044005e-14	0.006612242722619394	-9.187454734937313e-22	1.7075920582518004e-14	2.779362109704809e-17	8.73053092837996e-16	2.6300509429812168e-20
9600000	0.0016938786384343779	-1.3427325419863454e-21	-1.1558309299213752e-19	2.377564242285205e-13	1.8361463566044005e-14	0.006612242722619394	-9.169353181758577e-22	1.7075920582518004e-14	2.779362109704809e-17	8.73053092837996e-16	2.6300509429812168e-20
9700000	0.0016938786384343779	-1.3427325419863454e-21	-1.1558309299213752e-19	2.377564242285205e-13	1.8361463566044005e-14	0.006612242722619394	-9.15125162857984e-22	1.7075920582518004e-14	2.779362109704809e-17	8.73053092837996e-16	2.6300509429812168e-20
9800000	0.0016938786384343779	-1.3427325419863454e-21	-1.1558309299213752e-19	2.377564242285205e-13	1.8361463566044005e-14	0.006612242722619394	-9.133150075401102e-22	1.7075920582518004e-14	2.779362109704809e-17	8.73053092837996e-16	2.6300509429812168e-20
9900000	0.0016938786384343779	-1.3427325419863454e-21	-1.1558309299213752e-19	2.377564242285205e-13	1.8361463566044005e-14	0.006612242722619394	-9.115048522222364e-22	1.7075920582518004e-14	2.779362109704809e-17	8.73053092837996e-16	2.6300509429812168e-20
10000000	0.0016938786384343779	-1.3427325419863454e-21	-1.1558309299213752e-19	2.377564242285205e-13	1.8361463566044005e-14	0.006612242722619394	-9.096946969043627e-22	1.7075920582518004e-14	2.779362109704809e-17	8.73053092837996e-16	2.6300509429812168e-20
10100000	0.0016938786384343779	-1.3427325419863454e-21	-1.1558309299213752e-19	2.377564242285205e-13	1.8361463566044005e-14	0.006612242722619394	-9.078845415864889e-22	1.7075920582518004e-14	2.779362109704809e-17	8.73053092837996e-16	2.6300509429812168e-20
10200000	0.0016938786384343779	-1.3427325419863454e-21	-1.1558309299213752e-19	2.377564242285205e-13	1.8361463566044005e-14	0.006612242722619394	-9.060743862686153e-22	1.7075920582518004e-14	2.779362109704809e-17	8.73053092837996e-16	2.6300509429812168e-20
10300000	0.0016938786384343779	-1.3427325419863454e-21	-1.1558309299213752e-19	2.377564242285205e-13	1.8361463566044005e-14	0.006612242722619394	-9.042642309507416e-22	1.7075920582518004e-14	2.779362109704809e-17	8.73053092837996e-16	2.6300509429812168e-20
10400000	0.0016938786384343779	-1.3427325419863454e-21	-1.1558309299213752e-19	2.377564242285205e-13	1.8361463566044005e-14	0.006612242722619394	-9.024540756328678e-22	1.7075920582518004e-14	2.779362109704809e-17	8.73053092837996e-16	2.6300509429812168e-20
10500000	0.0016938786384343779	-1.3427325419863454e-21	-1.1558309299213752e-19	2.377564242285205e-13	1.8361463566044005e-14	0.006612242722619394	-9.00643920314994e-22	1.7075920582518004e-14	2.779362109704809e-17	8.73053092837996e-16	2.6300509429812168e-20
10600000	0.0016938786384343779	-1.3427325419863454e-21	-1.1558309299213752e-19	2.377564242285205e-13	1.8361463566044005e-14	0.006612242722619394	-8.988337649971203e-22	1.7075920582518004e-14	2.779362109704809e-17	8.73053092837996e-16	2.6300509429812168e-20
10700000	0.0016938786384343779	-1.3427325419863454e-21	-1.1558309299213752e-19	2.377564242285205e-13	1.8361463566044005e-14	0.006612242722619394	-8.970236096792465e-22	1.7075920582518004e-14	2.779362109704809e-17	8.73053092837996e-16	2.6300509429812168e-20
10800000	0.0016938786384343779	-1.3427325419863454e-21	-1.1558309299213752e-19	2.377564242285205e-13	1.8361463566044005e-14	0.006612242722619394	-8.95213454361373e-22	1.7075920582518004e-14	2.779362109704809e-17	8.73053092837996e-16	2.6300509429812168e-20
10900000	0.0016938786384343779	-1.3427325419863454e-21	-1.1558309299213752e-19	2.377564242285205e-13	1.8361463566044005e-14	0.006612242722619394	-8.934032990434992e-22	1.7075920582518004e-14	2.779362109704809e-17	8.73053092837996e-16	2.6300509429812168e-20
11000000	0.0016938786384343779	-1.3427325419863454e-21	-1.1558309299213752e-19	2.377564242285205e-13	1.8361463566044005e-14	0.006612242722619394	-8.915931437256254e-22	1.7075920582518004e-14	2.779362109704809e-17	8.73053092837996e-16	2.6300509429812168e-20
11100000	0.0016938786384343779	-1.3427325419863454e-21	-1.1558309299213752e-19	2.377564242285205e-13	1.8361463566044005e-14	0.006612242722619394	-8.897829884077516e-22	1.7075920582518004e-14	2.779362109704809e-17	8.73053092837996e-16	2.6300509429812168e-20
11200000	0.0016938786384343779	-1.3427325419863454e-21	-1.1558309299213752e-19	2.377564242285205e-13	1.8361463566044005e-14	0.006612242722619394	-8.879728330898779e-22	1.7075920582518004e-14	2.779362109704809e-17	8.73053092837996e-16	2.6300509429812168e-20
11300000	0.0016938786384343779	-1.3427325419863454e-21	-1.1558309299213752e-19	2.377564242285205e-13	1.8361463566044005e-14	0.006612242722619394	-8.861626777720043e-22	1.7075920582518004e-14	2.779362109704809e-17	8.73053092837996e-16	2.6300509429812168e-20
11400000	0.0016938786384343779	-1.3427325419863454e-21	-1.1558309299213752e-19	2.377564242285205e-13	1.8361463566044005e-14	0.006612242722619394	-8.843525224541305e-22	1.7075920582518004e-14	2.779362109704809e-17	8.730530928379961e-16	2.6300509429812168e-20
11500000	0.0016938786384343779	-1.3427325419863454e-21	-1.1558309299213752e-19	2.377564242285205e-13	1.8361463566044005e-14	0.006612242722619394	-8.825423671362568e-22	1.7075920582518004e-14	2.779362109704809e-17	8.730530928379961e-16	2.6300509429812168e-20
11600000	0.0016938786384343779	-1.3427325419863454e-21	-1.1558309299213752e-19	2.377564242285205e-13	1.8361463566044005e-14	0.006612242722619394	-8.80732211818383e-22	1.7075920582518004e-14	2.779362109704809e-17	8.730530928379961e-16	2.6300509429812165e-20
11700000	0.0016938786384343779	-1.3427325419863454e-21	-1.1558309299213752e-19	2.377564242285205e-13	1.8361463566044005e-14	0.006612242722619394	-8.789220565005092e-22	1.7075920582518004e-14	2.779362109704809e-17	8.730530928379961e-16	2.6300509429812165e-20
11800000	0.0016938786384343779	-1.3427325419863454e-21	-1.1558309299213752e-19	2.377564242285205e-13	1.8361463566044005e-14	0.006612242722619394	-8.771119011826355e-22	1.7075920582518004e-14	2.779362109704809e-17	8.730530928379961e-16	2.6300509429812165e-20
11900000	0.0016938786384343779	-1.3427325419863454e-21	-1.1558309299213752e-19	2.377564242285205e-13	1.8361463566044005e-14	0.006612242722619394	-8.753017458647617e-22	1.7075920582518004e-14	2.779362109704809e-17	8.730530928379961e-16	2.6300509429812165e-20
12000000	0.0016938786384343779	-1.3427325419863454e-21	-1.1558309299213752e-19	2.377564242285205e-13	1.8361463566044005e-14	0.006612242722619394	-8.734915905468881e-22	1.7075920582518004e-14	2.779362109704809e-17	8.730530928379961e-16	2.6300509429812165e-20
12100000	0.0016938786384343779	-1.3427325419863454e-21	-1.1558309299213752e-19	2.377564242285205e-13	1.8361463566044005e-14	0.006612242722619394	-8.716814352290144e-22	1.7075920582518004e-14	2.779362109704809e-17	8.730530928379961e-16	2.6300509429812165e-20
12200000	0.0016938786384343779	-1.3427325419863454e-21	-1.1558309299213752e-19	2.377564242285205e-13	1.8361463566044005e-14	0.006612242722619394	-8.698712799111406e-22	1.7075920582518004e-14	2.779362109704809e-17	8.730530928379961e-16	2.6300509429812165e-20
12300000	0.0016938786384343779	-1.3427325419863454e-21	-1.1558309299213752e-19	2.377564242285205e-13	1.8361463566044005e-14	0.006612242722619394	-8.680611245932669e-22	1.7075920582518004e-14	2.779362109704809e-17	8.730530928379961e-16	2.6300509429812165e-20
12400000	0.0016938786384343779	-1.3427325419863454e-21	-1.1558309299213752e-19	2.377564242285205e-13	1.8361463566044005e-14	0.006612242722619394	-8.66250969275393e-22	1.7075920582518004e-14	2.779362109704809e-17	8.730530928379961e-16	2.6300509429812165e-20
12500000	0.0016938786384343779	-1.3427325419863454e-21	-1.1558309299213752e-19	2.377564242285205e-13	1.8361463566044005e-14	0.006612242722619394	-8.644408139575195e-22	1.7075920582518004e-14	2.779362109704809e-17	8.730530928379961e-16	2.6300509429812165e-20
12600000	0.0016938786384343779	-1.3427325419863454e-21	-1.1558309299213752e-19	2.377564242285205e-13	1.8361463566044005e-14	0.006612242722619394	-8.626306586396458e-22	1.7075920582518004e-14	2.779362109704809e-17	8.730530928379961e-16	2.6300509429812165e-20
12700000	0.0016938786384343779	-1.3427325419863454e-21	-1.1558309299213752e-19	2.377564242285205e-13	1.8361463566044005e-14	0.006612242722619394	-8.60820503321772e-22	1.7075920582518004e-14	2.779362109704809e-17	8.730530928379961e-16	2.6300509429812165e-20
12800000	0.0016938786384343779	-1.3427325419863454e-21	-1.1558309299213752e-19	2.377564242285205e-13	1.8361463566044005e-14	0.006612242722619394	-8.590103480038982e-22	1.7075920582518004e-14	2.779362109704809e-17	8.730530928379961e-16	2.6300509429812165e-20
12900000	0.0016938786384343779	-1.3427325419863454e-21	-1.1558309299213752e-19	2.377564242285205e-13	1.8361463566044005e-14	0.006612242722619394	-8.572001926860245e-22	1.7075920582518004e-14	2.779362109704809e-17	8.730530928379961e-16	2.6300509429812165e-20
13000000	0.0016938786384343779	-1.3427325419863454e-21	-1.1558309299213752e-19	2.377564242285205e-13	1.8361463566044005e-14	0.006612242722619394	-8.553900373681507e-22	1.7075920582518004e-14	2.779362109704809e-17	8.730530928379961e-16	2.6300509429812165e-20
13100000	0.0016938786384343779	-1.3427325419863454e-21	-1.1558309299213752e-19	2.377564242285205e-13	1.8361463566044005e-14	0.006612242722619394	-8.535798820502771e-22	1.7075920582518004e-14	2.779362109704809e-17	8.730530928379961e-16	2.6300509429812165e-20
13200000	0.0016938786384343779	-1.3427325419863454e-21	-1.1558309299213752e-19	2.377564242285205e-13	1.8361463566044005e-14	0.006612242722619394	-8.517697267324034e-22	1.7075920582518004e-14	2.779362109704809e-17	8.730530928379961e-16	2.6300509429812165e-20
13300000	0.0016938786384343779	-1.3427325419863454e-21	-1.1558309299213752e-19	2.377564242285205e-13	1.8361463566044005e-14	0.006612242722619394	-8.499595714145296e-22	1.7075920582518004e-14	2.779362109704809e-17	8.730530928379961e-16	2.6300509429812165e-20
13400000	0.0016938786384343779	-1.3427325419863454e-21	-1.1558309299213752e-19	2.377564242285205e-13	1.8361463566044005e-14	0.006612242722619394	-8.481494160966558e-22	1.7075920582518004e-14	2.779362109704809e-17	8.730530928379962e-16	2.6300509429812165e-20
13500000	0.0016938786384343779	-1.3427325419863454e-21	-1.1558309299213752e-19	2.377564242285205e-13	1.8361463566044005e-14	0.006612242722619394	-8.463392607787821e-22	1.7075920582518004e-14	2.779362109704809e-17	8.730530928379962e-16	2.6300509429812165e-20
13600000	0.0016938786384343779	-1.3427325419863454e-21	-1.1558309299213752e-19	2.377564242285205e-13	1.8361463566044005e-14	0.006612242722619394	-8.445291054609084e-22	1.7075920582518004e-14	2.779362109704809e-17	8.730530928379962e-16	2.6300509429812165e-20
13700000	0.0016938786384343779	-1.3427325419863454e-21	-1.1558309299213752e-19	2.377564242285205e-13	1.8361463566044005e-14	0.006612242722619394	-8.427189501430346e-22	1.7075920582518004e-14	2.779362109704809e-17	8.730530928379962e-16	2.6300509429812165e-20
13800000	0.0016938786384343779	-1.3427325419863454e-21	-1.1558309299213752e-19	2.377564242285205e-13	1.8361463566044005e-14	0.006612242722619394	-8.40908794825161e-22	1.7075920582518004e-14	2.779362109704809e-17	8.730530928379962e-16	2.6300509429812165e-20
13900000	0.0016938786384343779	-1.3427325419863454e-21	-1.1558309299213752e-19	2.377564242285205e-13	1.8361463566044005e-14	0.006612242722619394	-8.390986395072872e-22	1.7075920582518004e-14	2.779362109704809e-17	8.730530928379962e-16	2.6300509429812165e-20
14000000	0.0016938786384343779	-1.3427325419863454e-21	-1.1558309299213752e-19	2.377564242285205e-13	1.8361463566044005e-14	0.006612242722619394	-8.372884841894134e-22	1.7075920582518004e-14	2.779362109704809e-17	8.730530928379962e-16	2.6300509429812165e-20
14100000	0.0016938786384343779	-1.3427325419863454e-21	-1.1558309299213752e-19	2.377564242285205e-13	1.8361463566044005e-14	0.006612242722619394	-8.354783288715398e-22	1.7075920582518004e-14	2.779362109704809e-17	8.730530928379962e-16	2.6300509429812165e-20
14200000	0.0016938786384343779	-1.3427325419863454e-21	-1.1558309299213752e-19	2.377564242285205e-13	1.8361463566044005e-14	0.006612242722619394	-8.33668173553666e-22	1.7075920582518004e-14	2.779362109704809e-17	8.730530928379962e-16	2.6300509429812165e-20
14300000	0.0016938786384343779	-1.3427325419863454e-21	-1.1558309299213752e-19	2.377564242285205e-13	1.8361463566044005e-14	0.006612242722619394	-8.318580182357922e-22	1.7075920582518004e-14	2.779362109704809e-17	8.730530928379962e-16	2.6300509429812165e-20
14400000	0.0016938786384343779	-1.3427325419863454e-21	-1.1558309299213752e-19	2.377564242285205e-13	1.8361463566044005e-14	0.006612242722619394	-8.300478629179186e-22	1.7075920582518004e-14	2.779362109704809e-17	8.730530928379962e-16	2.6300509429812165e-20
14500000	0.0016938786384343779	-1.3427325419863454e-21	-1.1558309299213752e-19	2.377564242285205e-13	1.8361463566044005e-14	0.006612242722619394	-8.282377076000448e-22	1.7075920582518004e-14	2.779362109704809e-17	8.730530928379962e-16	2.6300509429812165e-20
14600000	0.0016938786384343779	-1.3427325419863454e-21	-1.1558309299213752e-19	2.377564242285205e-13	1.8361463566044005e-14	0.006612242722619394	-8.2642755228217105e-22	1.7075920582518004e-14	2.779362109704809e-17	8.730530928379962e-16	2.6300509429812165e-20
14700000	0.0016938786384343779	-1.3427325419863454e-21	-1.1558309299213752e-19	2.377564242285205e-13	1.8361463566044005e-14	0.006612242722619394	-8.246173969642974e-22	1.7075920582518004e-14	2.779362109704809e-17	8.730530928379962e-16	2.6300509429812165e-20
14800000	0.0016938786384343779	-1.3427325419863454e-21	-1.1558309299213752e-19	2.377564242285205e-13	1.8361463566044005e-14	0.006612242722619394	-8.228072416464236e-22	1.7075920582518004e-14	2.779362109704809e-17	8.730530928379962e-16	2.6300509429812165e-20
14900000	0.0016938786384343779	-1.3427325419863454e-21	-1.1558309299213752e-19	2.377564242285205e-13	1.8361463566044005e-14	0.006612242722619394	-8.2099708632854985e-22	1.7075920582518004e-14	2.779362109704809e-17	8.730530928379962e-16	2.6300509429812165e-20
15000000	0.0016938786384343779	-1.3427325419863454e-21	-1.1558309299213752e-19	2.377564242285205e-13	1.8361463566044005e-14	0.006612242722619394	-8.191869310106762e-22	1.7075920582518004e-14	2.779362109704809e-17	8.730530928379962e-16	2.6300509429812165e-20
15100000	0.0016938786384343779	-1.3427325419863454e-21	-1.1558309299213752e-19	2.377564242285205e-13	1.8361463566044005e-14	0.006612242722619394	-8.173767756928024e-22	1.7075920582518004e-14	2.779362109704809e-17	8.730530928379962e-16	2.6300509429812165e-20
15200000	0.0016938786384343779	-1.3427325419863454e-21	-1.1558309299213752e-19	2.377564242285205e-13	1.8361463566044005e-14	0.006612242722619394	-8.155666203749287e-22	1.7075920582518004e-14	2.779362109704809e-17	8.730530928379962e-16	2.6300509429812165e-20
15300000	0.0016938786384343779	-1.3427325419863454e-21	-1.1558309299213752e-19	2.377564242285205e-13	1.8361463566044005e-14	0.006612242722619394	-8.13756465057055e-22	1.7075920582518004e-14	2.779362109704809e-17	8.730530928379962e-16	2.6300509429812165e-20
15400000	0.0016938786384343779	-1.3427325419863454e-21	-1.1558309299213752e-19	2.377564242285205e-13	1.8361463566044005e-14	0.006612242722619394	-8.119463097391812e-22	1.7075920582518004e-14	2.779362109704809e-17	8.730530928379962e-16	2.6300509429812165e-20
15500000	0.0016938786384343779	-1.3427325419863454e-21	-1.1558309299213752e-19	2.377564242285205e-13	1.8361463566044005e-14	0.006612242722619394	-8.101361544213075e-22	1.7075920582518004e-14	2.779362109704809e-17	8.730530928379962e-16	2.6300509429812165e-20
15600000	0.0016938786384343779	-1.3427325419863454e-21	-1.1558309299213752e-19	2.377564242285205e-13	1.8361463566044005e-14	0.006612242722619394	-8.083259991034338e-22	1.7075920582518004e-14	2.779362109704809e-17	8.730530928379962e-16	2.6300509429812165e-20
15700000	0.0016938786384343779	-1.3427325419863454e-21	-1.1558309299213752e-19	2.377564242285205e-13	1.8361463566044005e-14	0.006612242722619394	-8.0651584378556e-22	1.7075920582518004e-14	2.779362109704809e-17	8.730530928379962e-16	2.6300509429812165e-20
15800000	0.0016938786384343779	-1.3427325419863454e-21	-1.1558309299213752e-19	2.377564242285205e-13	1.8361463566044005e-14	0.006612242722619394	-8.047056884676863e-22	1.7075920582518004e-14	2.779362109704809e-17	8.730530928379962e-16	2.6300509429812165e-20
15900000	0.0016938786384343779	-1.3427325419863454e-21	-1.1558309299213752e-19	2.377564242285205e-13	1.8361463566044005e-14	0.006612242722619394	-8.028955331498126e-22	1.7075920582518004e-14	2.779362109704809e-17	8.730530928379962e-16	2.6300509429812165e-20
16000000	0.0016938786384343779	-1.3427325419863454e-21	-1.1558309299213752e-19	2.377564242285205e-13	1.8361463566044005e-14	0.006612242722619394	-8.010853778319388e-22	1.7075920582518004e-14	2.779362109704809e-17	8.730530928379962e-16	2.6300509429812165e-20
16100000	0.0016938786384343779	-1.3427325419863454e-21	-1.1558309299213752e-19	2.377564242285205e-13	1.8361463566044005e-14	0.006612242722619394	-7.992752225140651e-22	1.7075920582518004e-14	2.779362109704809e-17	8.730530928379962e-16	2.6300509429812165e-20
16200000	0.0016938786384343779	-1.3427325419863454e-21	-1.1558309299213752e-19	2.377564242285205e-13	1.8361463566044005e-14	0.006612242722619394	-7.974650671961914e-22	1.7075920582518004e-14	2.779362109704809e-17	8.730530928379962e-16	2.6300509429812165e-20
16300000	0.0016938786384343779	-1.3427325419863454e-21	-1.1558309299213752e-19	2.377564242285205e-13	1.8361463566044005e-14	0.006612242722619394	-7.956549118783176e-22	1.7075920582518004e-14	2.779362109704809e-17	8.730530928379962e-16	2.6300509429812165e-20
16400000	0.0016938786384343779	-1.3427325419863454e-21	-1.1558309299213752e-19	2.377564242285205e-13	1.8361463566044005e-14	0.006612242722619394	-7.938447565604439e-22	1.7075920582518004e-14	2.779362109704809e-17	8.730530928379962e-16	2.6300509429812165e-20
16500000	0.0016938786384343779	-1.3427325419863454e-21	-1.1558309299213752e-19	2.377564242285205e-13	1.8361463566044005e-14	0.006612242722619394	-7.920346012425702e-22	1.7075920582518004e-14	2.779362109704809e-17	8.730530928379962e-16	2.6300509429812165e-20
16600000	0.0016938786384343779	-1.3427325419863454e-21	-1.1558309299213752e-19	2.377564242285205e-13	1.8361463566044005e-14	0.006612242722619394	-7.902244459246964e-22	1.7075920582518004e-14	2.779362109704809e-17	8.730530928379962e-16	2.6300509429812165e-20
16700000	0.0016938786384343779	-1.3427325419863454e-21	-1.1558309299213752e-19	2.377564242285205e-13	1.8361463566044005e-14	0.006612242722619394	-7.884142906068228e-22	1.7075920582518004e-14	2.779362109704809e-17	8.730530928379962e-16	2.6300509429812165e-20
16800000	0.0016938786384343779	-1.3427325419863454e-21	-1.1558309299213752e-19	2.377564242285205e-13	1.8361463566044005e-14	0.006612242722619394	-7.86604135288949e-22	1.7075920582518004e-14	2.779362109704809e-17	8.730530928379962e-16	2.6300509429812165e-20
16900000	0.0016938786384343779	-1.3427325419863454e-21	-1.1558309299213752e-19	2.377564242285205e-13	1.8361463566044005e-14	0.006612242722619394	-7.847939799710752e-22	1.7075920582518004e-14	2.779362109704809e-17	8.730530928379962e-16	2.6300509429812165e-20
17000000	0.0016938786384343779	-1.3427325419863454e-21	-1.1558309299213752e-19	2.377564242285205e-13	1.8361463566044005e-14	0.006612242722619394	-7.829838246532015e-22	1.7075920582518004e-14	2.779362109704809e-17	8.730530928379962e-16	2.6300509429812165e-20
17100000	0.0016938786384343779	-1.3427325419863454e-21	-1.1558309299213752e-19	2.377564242285205e-13	1.8361463566044005e-14	0.006612242722619394	-7.811736693353278e-22	1.7075920582518004e-14	2.779362109704809e-17	8.730530928379962e-16	2.6300509429812165e-20
17200000	0.0016938786384343779	-1.3427325419863454e-21	-1.1558309299213752e-19	2.377564242285205e-13	1.8361463566044005e-14	0.006612242722619394	-7.79363514017454e-22	1.7075920582518004e-14	2.779362109704809e-17	8.730530928379962e-16	2.6300509429812165e-20
17300000	0.0016938786384343779	-1.3427325419863454e-21	-1.1558309299213752e-19	2.377564242285205e-13	1.8361463566044005e-14	0.006612242722619394	-7.775533586995804e-22	1.7075920582518004e-14	2.779362109704809e-17	8.730530928379962e-16	2.6300509429812165e-20
17400000	0.0016938786384343779	-1.3427325419863454e-21	-1.1558309299213752e-19	2.377564242285205e-13	1.8361463566044005e-14	0.006612242722619394	-7.757432033817066e-22	1.7075920582518004e-14	2.779362109704809e-17	8.730530928379962e-16	2.6300509429812165e-20
17500000	0.0016938786384343779	-1.3427325419863454e-21	-1.1558309299213752e-19	2.377564242285205e-13	1.8361463566044005e-14	0.006612242722619394	-7.739330480638328e-22	1.7075920582518004e-14	2.779362109704809e-17	8.730530928379962e-16	2.6300509429812165e-20
17600000	0.0016938786384343779	-1.3427325419863454e-21	-1.1558309299213752e-19	2.377564242285205e-13	1.8361463566044005e-14	0.006612242722619394	-7.721228927459591e-22	1.7075920582518004e-14	2.779362109704809e-17	8.730530928379962e-16	2.6300509429812165e-20
17700000	0.0016938786384343779	-1.3427325419863454e-21	-1.1558309299213752e-19	2.377564242285205e-13	1.8361463566044005e-14	0.006612242722619394	-7.703127374280854e-22	1.7075920582518004e-14	2.779362109704809e-17	8.730530928379962e-16	2.6300509429812165e-20
17800000	0.0016938786384343779	-1.3427325419863454e-21	-1.1558309299213752e-19	2.377564242285205e-13	1.8361463566044005e-14	0.006612242722619394	-7.6850258211021165e-22	1.7075920582518004e-14	2.779362109704809e-17	8.730530928379962e-16	2.6300509429812165e-20
17900000	0.0016938786384343779	-1.3427325419863454e-21	-1.1558309299213752e-19	2.377564242285205e-13	1.8361463566044005e-14	0.006612242722619394	-7.66692426792338e-22	1.7075920582518004e-14	2.779362109704809e-17	8.730530928379962e-16	2.6300509429812165e-20
18000000	0.0016938786384343779	-1.3427325419863454e-21	-1.1558309299213752e-19	2.377564242285205e-13	1.8361463566044005e-14	0.006612242722619394	-7.648822714744642e-22	1.7075920582518004e-14	2.779362109704809e-17	8.730530928379962e-16	2.6300509429812165e-20
18100000	0.0016938786384343779	-1.3427325419863454e-21	-1.1558309299213752e-19	2.377564242285205e-13	1.8361463566044005e-14	0.006612242722619394	-7.630721161565905e-22	1.7075920582518004e-14	2.779362109704809e-17	8.730530928379962e-16	2.6300509429812165e-20
18200000	0.0016938786384343779	-1.3427325419863454e-21	-1.1558309299213752e-19	2.377564242285205e-13	1.8361463566044005e-14	0.006612242722619394	-7.612619608387167e-22	1.7075920582518004e-14	2.779362109704809e-17	8.730530928379962e-16	2.6300509429812165e-20
18300000	0.0016938786384343779	-1.3427325419863454e-21	-1.1558309299213752e-19	2.377564242285205e-13	1.8361463566044005e-14	0.006612242722619394	-7.59451805520843e-22	1.7075920582518004e-14	2.779362109704809e-17	8.730530928379962e-16	2.6300509429812165e-20
18400000	0.0016938786384343779	-1.3427325419863454e-21	-1.1558309299213752e-19	2.377564242285205e-13	1.8361463566044005e-14	0.006612242722619394	-7.576416502029693e-22	1.7075920582518004e-14	2.779362109704809e-17	8.730530928379962e-16	2.6300509429812165e-20
18500000	0.0016938786384343779	-1.3427325419863454e-21	-1.1558309299213752e-19	2.377564242285205e-13	1.8361463566044005e-14	0.006612242722619394	-7.558314948850956e-22	1.7075920582518004e-14	2.779362109704809e-17	8.730530928379962e-16	2.6300509429812165e-20
18600000	0.0016938786384343779	-1.3427325419863454e-21	-1.1558309299213752e-19	2.377564242285205e-13	1.8361463566044005e-14	0.006612242722619394	-7.540213395672218e-22	1.7075920582518004e-14	2.779362109704809e-17	8.730530928379962e-16	2.6300509429812165e-20
18700000	0.0016938786384343779	-1.3427325419863454e-21	-1.1558309299213752e-19	2.377564242285205e-13	1.8361463566044005e-14	0.006612242722619394	-7.522111842493481e-22	1.7075920582518004e-14	2.779362109704809e-17	8.730530928379962e-16	2.6300509429812165e-20
18800000	0.0016938786384343779	-1.3427325419863454e-21	-1.1558309299213752e-19	2.377564242285205e-13	1.8361463566044005e-14	0.006612242722619394	-7.504010289314743e-22	1.7075920582518004e-14	2.779362109704809e-17	8.730530928379962e-16	2.6300509429812165e-20
18900000	0.0016938786384343779	-1.3427325419863454e-21	-1.1558309299213752e-19	2.377564242285205e-13	1.8361463566044005e-14	0.006612242722619394	-7.485908736136006e-22	1.7075920582518004e-14	2.779362109704809e-17	8.730530928379962e-16	2.6300509429812165e-20
19000000	0.0016938786384343779	-1.3427325419863454e-21	-1.1558309299213752e-19	2.377564242285205e-13	1.8361463566044005e-14	0.006612242722619394	-7.467807182957269e-22	1.7075920582518004e-14	2.779362109704809e-17	8.730530928379962e-16	2.6300509429812165e-20
19100000	0.0016938786384343779	-1.3427325419863454e-21	-1.1558309299213752e-19	2.377564242285205e-13	1.8361463566044005e-14	0.006612242722619394	-7.449705629778532e-22	1.7075920582518004e-14	2.779362109704809e-17	8.730530928379962e-16	2.6300509429812165e-20
19200000	0.0016938786384343779	-1.3427325419863454e-21	-1.1558309299213752e-19	2.377564242285205e-13	1.8361463566044005e-14	0.006612242722619394	-7.431604076599794e-22	1.7075920582518004e-14	2.779362109704809e-17	8.730530928379962e-16	2.6300509429812165e-20
19300000	0.0016938786384343779	-1.3427325419863454e-21	-1.1558309299213752e-19	2.377564242285205e-13	1.8361463566044005e-14	0.006612242722619394	-7.413502523421057e-22	1.7075920582518004e-14	2.779362109704809e-17	8.730530928379962e-16	2.6300509429812165e-20
19400000	0.0016938786384343779	-1.3427325419863454e-21	-1.1558309299213752e-19	2.377564242285205e-13	1.8361463566044005e-14	0.006612242722619394	-7.395400970242319e-22	1.7075920582518004e-14	2.779362109704809e-17	8.730530928379962e-16	2.6300509429812165e-20
19500000	0.0016938786384343779	-1.3427325419863454e-21	-1.1558309299213752e-19	2.377564242285205e-13	1.8361463566044005e-14	0.006612242722619394	-7.377299417063582e-22	1.7075920582518004e-14	2.779362109704809e-17	8.730530928379962e-16	2.6300509429812165e-20
19600000	0.0016938786384343779	-1.3427325419863454e-21	-1.1558309299213752e-19	2.377564242285205e-13	1.8361463566044005e-14	0.006612242722619394	-7.359197863884845e-22	1.7075920582518004e-14	2.779362109704809e-17	8.730530928379962e-16	2.6300509429812165e-20
19700000	0.0016938786384343779	-1.3427325419863454e-21	-1.1558309299213752e-19	2.377564242285205e-13	1.8361463566044005e-14	0.006612242722619394	-7.341096310706108e-22	1.7075920582518004e-14	2.779362109704809e-17	8.730530928379962e-16	2.6300509429812165e-20
19800000	0.0016938786384343779	-1.3427325419863454e-21	-1.1558309299213752e-19	2.377564242285205e-13	1.8361463566044005e-14	0.006612242722619394	-7.32299475752737e-22	1.7075920582518004e-14	2.779362109704809e-17	8.730530928379962e-16	2.6300509429812165e-20
19900000	0.0016938786384343779	-1.3427325419863454e-21	-1.1558309299213752e-19	2.377564242285205e-13	1.8361463566044005e-14	0.006612242722619394	-7.304893204348633e-22	1.7075920582518004e-14	2.779362109704809e-17	8.730530928379962e-16	2.6300509429812165e-20
20000000	0.0016938786384343779	-1.3427325419863454e-21	-1.1558309299213752e-19	2.377564242285205e-13	1.8361463566044005e-14	0.006612242722619394	-7.286791651169896e-22	1.7075920582518004e-14	2.779362109704809e-17	8.730530928379962e-16	2.6300509429812165e-20
20100000	0.0016938786384343779	-1.3427325419863454e-21	-1.1558309299213752e-19	2.377564242285205e-13	1.8361463566044005e-14	0.006612242722619394	-7.268690097991158e-22	1.7075920582518004e-14	2.779362109704809e-17	8.730530928379962e-16	2.6300509429812165e-20
20200000	0.0016938786384343779	-1.3427325419863454e-21	-1.1558309299213752e-19	2.377564242285205e-13	1.8361463566044005e-14	0.006612242722619394	-7.250588544812421e-22	1.7075920582518004e-14	2.779362109704809e-17	8.730530928379962e-16	2.6300509429812165e-20
20300000	0.0016938786384343779	-1.3427325419863454e-21	-1.1558309299213752e-19	2.377564242285205e-13	1.8361463566044005e-14	0.006612242722619394	-7.232486991633684e-22	1.7075920582518004e-14	2.779362109704809e-17	8.730530928379962e-16	2.6300509429812165e-20
20400000	0.0016938786384343779	-1.3427325419863454e-21	-1.1558309299213752e-19	2.377564242285205e-13	1.8361463566044005e-14	0.006612242722619394	-7.214385438454946e-22	1.7075920582518004e-14	2.779362109704809e-17	8.730530928379962e-16	2.6300509429812165e-20
20500000	0.0016938786384343779	-1.3427325419863454e-21	-1.1558309299213752e-19	2.377564242285205e-13	1.8361463566044005e-14	0.006612242722619394	-7.196283885276209e-22	1.7075920582518004e-14	2.779362109704809e-17	8.730530928379962e-16	2.6300509429812165e-20
20600000	0.0016938786384343779	-1.3427325419863454e-21	-1.1558309299213752e-19	2.377564242285205e-13	1.8361463566044005e-14	0.006612242722619394	-7.178182332097472e-22	1.7075920582518004e-14	2.779362109704809e-17	8.730530928379962e-16	2.6300509429812165e-20
20700000	0.0016938786384343779	-1.3427325419863454e-21	-1.1558309299213752e-19	2.377564242285205e-13	1.8361463566044005e-14	0.006612242722619394	-7.1600807789187345e-22	1.7075920582518004e-14	2.779362109704809e-17	8.730530928379962e-16	2.6300509429812165e-20
20800000	0.0016938786384343779	-1.3427325419863454e-21	-1.1558309299213752e-19	2.377564242285205e-13	1.8361463566044005e-14	0.006612242722619394	-7.141979225739997e-22	1.7075920582518004e-14	2.779362109704809e-17	8.730530928379962e-16	2.6300509429812165e-20
20900000	0.0016938786384343779	-1.3427325419863454e-21	-1.1558309299213752e-19	2.377564242285205e-13	1.8361463566044005e-14	0.006612242722619394	-7.12387767256126e-22	1.7075920582518004e-14	2.779362109704809e-17	8.730530928379962e-16	2.6300509429812165e-20
21000000	0.0016938786384343779	-1.3427325419863454e-21	-1.1558309299213752e-19	2.377564242285205e-13	1.8361463566044005e-14	0.006612242722619394	-7.1057761193825225e-22	1.7075920582518004e-14	2.779362109704809e-17	8.730530928379962e-16	2.6300509429812165e-20
21100000	0.0016938786384343779	-1.3427325419863454e-21	-1.1558309299213752e-19	2.377564242285205e-13	1.8361463566044005e-14	0.006612242722619394	-7.087674566203785e-22	1.7075920582518004e-14	2.779362109704809e-17	8.730530928379962e-16	2.6300509429812165e-20
21200000	0.0016938786384343779	-1.3427325419863454e-21	-1.1558309299213752e-19	2.377564242285205e-13	1.8361463566044005e-14	0.006612242722619394	-7.069573013025048e-22	1.7075920582518004e-14	2.779362109704809e-17	8.730530928379962e-16	2.6300509429812165e-20
21300000	0.0016938786384343779	-1.3427325419863454e-21	-1.1558309299213752e-19	2.377564242285205e-13	1.8361463566044005e-14	0.006612242722619394	-7.051471459846311e-22	1.7075920582518004e-14	2.779362109704809e-17	8.730530928379962e-16	2.6300509429812165e-20
21400000	0.0016938786384343779	-1.3427325419863454e-21	-1.1558309299213752e-19	2.377564242285205e-13	1.8361463566044005e-14	0.006612242722619394	-7.033369906667573e-22	1.7075920582518004e-14	2.779362109704809e-17	8.730530928379962e-16	2.6300509429812165e-20
21500000	0.0016938786384343779	-1.3427325419863454e-21	-1.1558309299213752e-19	2.377564242285205e-13	1.8361463566044005e-14	0.006612242722619394	-7.015268353488836e-22	1.7075920582518004e-14	2.779362109704809e-17	8.730530928379962e-16	2.6300509429812165e-20
21600000	0.0016938786384343779	-1.3427325419863454e-21	-1.1558309299213752e-19	2.377564242285205e-13	1.8361463566044005e-14	0.006612242722619394	-6.997166800310099e-22	1.7075920582518004e-14	2.779362109704809e-17	8.730530928379962e-16	2.6300509429812165e-20
21700000	0.0016938786384343779	-1.3427325419863454e-21	-1.1558309299213752e-19	2.377564242285205e-13	1.8361463566044005e-14	0.006612242722619394	-6.979065247131361e-22	1.7075920582518004e-14	2.779362109704809e-17	8.730530928379962e-16	2.6300509429812165e-20
21800000	0.0016938786384343779	-1.3427325419863454e-21	-1.1558309299213752e-19	2.377564242285205e-13	1.8361463566044005e-14	0.006612242722619394	-6.960963693952624e-22	1.7075920582518004e-14	2.779362109704809e-17	8.730530928379962e-16	2.6300509429812165e-20
21900000	0.0016938786384343779	-1.3427325419863454e-21	-1.1558309299213752e-19	2.377564242285205e-13	1.8361463566044005e-14	0.006612242722619394	-6.942862140773887e-22	1.7075920582518004e-14	2.779362109704809e-17	8.730530928379962e-16	2.6300509429812165e-20
22000000	0.0016938786384343779	-1.3427325419863454e-21	-1.1558309299213752e-19	2.377564242285205e-13	1.8361463566044005e-14	0.006612242722619394	-6.924760587595149e-22	1.7075920582518004e-14	2.779362109704809e-17	8.730530928379962e-16	2.6300509429812165e-20
22100000	0.0016938786384343779	-1.3427325419863454e-21	-1.1558309299213752e-19	2.377564242285205e-13	1.8361463566044005e-14	0.006612242722619394	-6.906659034416412e-22	1.7075920582518004e-14	2.779362109704809e-17	8.730530928379961e-16	2.6300509429812165e-20
22200000	0.0016938786384343779	-1.3427325419863454e-21	-1.1558309299213752e-19	2.377564242285205e-13	1.8361463566044005e-14	0.006612242722619394	-6.888557481237675e-22	1.7075920582518004e-14	2.779362109704809e-17	8.730530928379961e-16	2.6300509429812165e-20
22300000	0.0016938786384343779	-1.3427325419863454e-21	-1.1558309299213752e-19	2.377564242285205e-13	1.8361463566044005e-14	0.006612242722619394	-6.870455928058937e-22	1.7075920582518004e-14	2.779362109704809e-17	8.730530928379961e-16	2.6300509429812165e-20
22400000	0.0016938786384343779	-1.3427325419863454e-21	-1.1558309299213752e-19	2.377564242285205e-13	1.8361463566044005e-14	0.006612242722619394	-6.8523543748802e-22	1.7075920582518004e-14	2.779362109704809e-17	8.730530928379961e-16	2.6300509429812165e-20
22500000	0.0016938786384343779	-1.3427325419863454e-21	-1.1558309299213752e-19	2.377564242285205e-13	1.8361463566044005e-14	0.006612242722619394	-6.834252821701463e-22	1.7075920582518004e-14	2.779362109704809e-17	8.730530928379961e-16	2.6300509429812165e-20
22600000	0.0016938786384343779	-1.3427325419863454e-21	-1.1558309299213752e-19	2.377564242285205e-13	1.8361463566044005e-14	0.006612242722619394	-6.816151268522725e-22	1.7075920582518004e-14	2.779362109704809e-17	8.730530928379961e-16	2.6300509429812165e-20
22700000	0.0016938786384343779	-1.3427325419863454e-21	-1.1558309299213752e-19	2.377564242285205e-13	1.8361463566044005e-14	0.006612242722619394	-6.798049715343988e-22	1.7075920582518004e-14	2.779362109704809e-17	8.730530928379961e-16	2.6300509429812165e-20
22800000	0.0016938786384343779	-1.3427325419863454e-21	-1.1558309299213752e-19	2.377564242285205e-13	1.8361463566044005e-14	0.006612242722619394	-6.779948162165251e-22	1.7075920582518004e-14	2.779362109704809e-17	8.730530928379961e-16	2.6300509429812165e-20
22900000	0.0016938786384343779	-1.3427325419863454e-21	-1.1558309299213752e-19	2.377564242285205e-13	1.8361463566044005e-14	0.006612242722619394	-6.761846608986513e-22	1.7075920582518004e-14	2.779362109704809e-17	8.730530928379961e-16	2.6300509429812165e-20
23000000	0.0016938786384343779	-1.3427325419863454e-21	-1.1558309299213752e-19	2.377564242285205e-13	1.8361463566044005e-14	0.006612242722619394	-6.743745055807776e-22	1.7075920582518004e-14	2.779362109704809e-17	8.730530928379961e-16	2.6300509429812165e-20
23100000	0.0016938786384343779	-1.3427325419863454e-21	-1.1558309299213752e-19	2.377564242285205e-13	1.8361463566044005e-14	0.006612242722619394	-6.725643502629039e-22	1.7075920582518004e-14	2.779362109704809e-17	8.730530928379961e-16	2.6300509429812165e-20
23200000	0.0016938786384343779	-1.3427325419863454e-21	-1.1558309299213752e-19	2.377564242285205e-13	1.8361463566044005e-14	0.006612242722619394	-6.707541949450301e-22	1.7075920582518004e-14	2.779362109704809e-17	8.730530928379961e-16	2.6300509429812165e-20
23300000	0.0016938786384343779	-1.3427325419863454e-21	-1.1558309299213752e-19	2.377564242285205e-13	1.8361463566044005e-14	0.006612242722619394	-6.689440396271564e-22	1.7075920582518004e-14	2.779362109704809e-17	8.730530928379961e-16	2.6300509429812165e-20
23400000	0.0016938786384343779	-1.3427325419863454e-21	-1.1558309299213752e-19	2.377564242285205e-13	1.8361463566044005e-14	0.006612242722619394	-6.671338843092827e-22	1.7075920582518004e-14	2.779362109704809e-17	8.730530928379961e-16	2.6300509429812165e-20
23500000	0.0016938786384343779	-1.3427325419863454e-21	-1.1558309299213752e-19	2.377564242285205e-13	1.8361463566044005e-14	0.006612242722619394	-6.653237289914089e-22	1.7075920582518004e-14	2.779362109704809e-17	8.730530928379961e-16	2.6300509429812165e-20
23600000	0.0016938786384343779	-1.3427325419863454e-21	-1.1558309299213752e-19	2.377564242285205e-13	1.8361463566044005e-14	0.006612242722619394	-6.635135736735352e-22	1.7075920582518004e-14	2.779362109704809e-17	8.730530928379961e-16	2.6300509429812165e-20
23700000	0.0016938786384343779	-1.3427325419863454e-21	-1.1558309299213752e-19	2.377564242285205e-13	1.8361463566044005e-14	0.006612242722619394	-6.617034183556615e-22	1.7075920582518004e-14	2.779362109704809e-17	8.730530928379961e-16	2.6300509429812165e-20
23800000	0.0016938786384343779	-1.3427325419863454e-21	-1.1558309299213752e-19	2.377564242285205e-13	1.8361463566044005e-14	0.006612242722619394	-6.598932630377878e-22	1.7075920582518004e-14	2.779362109704809e-17	8.730530928379961e-16	2.6300509429812165e-20
23900000	0.0016938786384343779	-1.3427325419863454e-21	-1.1558309299213752e-19	2.377564242285205e-13	1.8361463566044005e-14	0.006612242722619394	-6.5808310771991405e-22	1.7075920582518004e-14	2.779362109704809e-17	8.730530928379961e-16	2.6300509429812165e-20
24000000	0.0016938786384343779	-1.3427325419863454e-21	-1.1558309299213752e-19	2.377564242285205e-13	1.8361463566044005e-14	0.006612242722619394	-6.562729524020403e-22	1.7075920582518004e-14	2.779362109704809e-17	8.730530928379961e-16	2.6300509429812165e-20
24100000	0.0016938786384343779	-1.3427325419863454e-21	-1.1558309299213752e-19	2.377564242285205e-13	1.8361463566044005e-14	0.006612242722619394	-6.544627970841665e-22	1.7075920582518004e-14	2.779362109704809e-17	8.730530928379961e-16	2.6300509429812165e-20
24200000	0.0016938786384343779	-1.3427325419863454e-21	-1.1558309299213752e-19	2.377564242285205e-13	1.8361463566044005e-14	0.006612242722619394	-6.5265264176629285e-22	1.7075920582518004e-14	2.779362109704809e-17	8.730530928379961e-16	2.6300509429812165e-20
24300000	0.0016938786384343779	-1.3427325419863454e-21	-1.1558309299213752e-19	2.377564242285205e-13	1.8361463566044005e-14	0.006612242722619394	-6.508424864484191e-22	1.7075920582518004e-14	2.779362109704809e-17	8.730530928379961e-16	2.6300509429812165e-20
24400000	0.0016938786384343779	-1.3427325419863454e-21	-1.1558309299213752e-19	2.377564242285205e-13	1.8361463566044005e-14	0.006612242722619394	-6.490323311305454e-22	1.7075920582518004e-14	2.779362109704809e-17	8.730530928379961e-16	2.6300509429812165e-20
24500000	0.0016938786384343779	-1.3427325419863454e-21	-1.1558309299213752e-19	2.377564242285205e-13	1.8361463566044005e-14	0.006612242722619394	-6.472221758126717e-22	1.7075920582518004e-14	2.779362109704809e-17	8.730530928379961e-16	2.6300509429812165e-20
24600000	0.0016938786384343779	-1.3427325419863454e-21	-1.1558309299213752e-19	2.377564242285205e-13	1.8361463566044005e-14	0.006612242722619394	-6.454120204947979e-22	1.7075920582518004e-14	2.779362109704809e-17	8.730530928379961e-16	2.6300509429812165e-20
24700000	0.0016938786384343779	-1.3427325419863454e-21	-1.1558309299213752e-19	2.377564242285205e-13	1.8361463566044005e-14	0.006612242722619394	-6.436018651769242e-22	1.7075920582518004e-14	2.779362109704809e-17	8.730530928379961e-16	2.6300509429812165e-20
24800000	0.0016938786384343779	-1.3427325419863454e-21	-1.1558309299213752e-19	2.377564242285205e-13	1.8361463566044005e-14	0.006612242722619394	-6.417917098590505e-22	1.7075920582518004e-14	2.779362109704809e-17	8.730530928379961e-16	2.6300509429812165e-20
24900000	0.0016938786384343779	-1.3427325419863454e-21	-1.1558309299213752e-19	2.377564242285205e-13	1.8361463566044005e-14	0.006612242722619394	-6.399815545411767e-22	1.7075920582518004e-14	2.779362109704809e-17	8.730530928379961e-16	2.6300509429812165e-20
25000000	0.0016938786384343779	-1.3427325419863454e-21	-1.1558309299213752e-19	2.377564242285205e-13	1.8361463566044005e-14	0.006612242722619394	-6.38171399223303e-22	1.7075920582518004e-14	2.779362109704809e-17	8.730530928379961e-16	2.6300509429812165e-20
25100000	0.0016938786384343779	-1.3427325419863454e-21	-1.1558309299213752e-19	2.377564242285205e-13	1.8361463566044005e-14	0.006612242722619394	-6.363612439054293e-22	1.7075920582518004e-14	2.779362109704809e-17	8.730530928379961e-16	2.6300509429812165e-20
25200000	0.0016938786384343779	-1.3427325419863454e-21	-1.1558309299213752e-19	2.377564242285205e-13	1.8361463566044005e-14	0.006612242722619394	-6.345510885875555e-22	1.7075920582518004e-14	2.779362109704809e-17	8.730530928379961e-16	2.6300509429812165e-20
25300000	0.0016938786384343779	-1.3427325419863454e-21	-1.1558309299213752e-19	2.377564242285205e-13	1.8361463566044005e-14	0.006612242722619394	-6.327409332696818e-22	1.7075920582518004e-14	2.779362109704809e-17	8.730530928379961e-16	2.6300509429812165e-20
25400000	0.0016938786384343779	-1.3427325419863454e-21	-1.1558309299213752e-19	2.377564242285205e-13	1.8361463566044005e-14	0.006612242722619394	-6.309307779518081e-22	1.7075920582518004e-14	2.779362109704809e-17	8.730530928379961e-16	2.6300509429812165e-20
25500000	0.0016938786384343779	-1.3427325419863454e-21	-1.1558309299213752e-19	2.377564242285205e-13	1.8361463566044005e-14	0.006612242722619394	-6.291206226339343e-22	1.7075920582518004e-14	2.779362109704809e-17	8.730530928379961e-16	2.6300509429812165e-20
25600000	0.0016938786384343779	-1.3427325419863454e-21	-1.1558309299213752e-19	2.377564242285205e-13	1.8361463566044005e-14	0.006612242722619394	-6.273104673160606e-22	1.7075920582518004e-14	2.779362109704809e-17	8.730530928379961e-16	2.6300509429812165e-20
25700000	0.0016938786384343779	-1.3427325419863454e-21	-1.1558309299213752e-19	2.377564242285205e-13	1.8361463566044005e-14	0.006612242722619394	-6.255003119981869e-22	1.7075920582518004e-14	2.779362109704809e-17	8.730530928379961e-16	2.6300509429812165e-20
25800000	0.0016938786384343779	-1.3427325419863454e-21	-1.1558309299213752e-19	2.377564242285205e-13	1.8361463566044005e-14	0.006612242722619394	-6.236901566803131e-22	1.7075920582518004e-14	2.779362109704809e-17	8.730530928379961e-16	2.6300509429812165e-20
25900000	0.0016938786384343779	-1.3427325419863454e-21	-1.1558309299213752e-19	2.377564242285205e-13	1.8361463566044005e-14	0.006612242722619394	-6.218800013624394e-22	1.7075920582518004e-14	2.779362109704809e-17	8.730530928379961e-16	2.6300509429812165e-20
26000000	0.0016938786384343779	-1.3427325419863454e-21	-1.1558309299213752e-19	2.377564242285205e-13	1.8361463566044005e-14	0.006612242722619394	-6.200698460445657e-22	1.7075920582518004e-14	2.779362109704809e-17	8.730530928379961e-16	2.6300509429812165e-20
26100000	0.0016938786384343779	-1.3427325419863454e-21	-1.1558309299213752e-19	2.377564242285205e-13	1.8361463566044005e-14	0.006612242722619394	-6.182596907266919e-22	1.7075920582518004e-14	2.779362109704809e-17	8.730530928379961e-16	2.6300509429812165e-20
26200000	0.0016938786384343779	-1.3427325419863454e-21	-1.1558309299213752e-19	2.377564242285205e-13	1.8361463566044005e-14	0.006612242722619394	-6.164495354088182e-22	1.7075920582518004e-14	2.779362109704809e-17	8.730530928379961e-16	2.6300509429812165e-20
26300000	0.0016938786384343779	-1.3427325419863454e-21	-1.1558309299213752e-19	2.377564242285205e-13	1.8361463566044005e-14	0.006612242722619394	-6.146393800909445e-22	1.7075920582518004e-14	2.779362109704809e-17	8.730530928379961e-16	2.6300509429812165e-20
26400000	0.0016938786384343779	-1.3427325419863454e-21	-1.1558309299213752e-19	2.377564242285205e-13	1.8361463566044005e-14	0.006612242722619394	-6.128292247730707e-22	1.7075920582518004e-14	2.779362109704809e-17	8.730530928379961e-16	2.6300509429812165e-20
26500000	0.0016938786384343779	-1.3427325419863454e-21	-1.1558309299213752e-19	2.377564242285205e-13	1.8361463566044005e-14	0.006612242722619394	-6.11019069455197e-22	1.7075920582518004e-14	2.779362109704809e-17	8.730530928379961e-16	2.6300509429812165e-20
26600000	0.0016938786384343779	-1.3427325419863454e-21	-1.1558309299213752e-19	2.377564242285205e-13	1.8361463566044005e-14	0.006612242722619394	-6.092089141373233e-22	1.7075920582518004e-14	2.779362109704809e-17	8.730530928379961e-16	2.6300509429812165e-20
26700000	0.0016938786384343779	-1.3427325419863454e-21	-1.1558309299213752e-19	2.377564242285205e-13	1.8361463566044005e-14	0.006612242722619394	-6.073987588194496e-22	1.7075920582518004e-14	2.779362109704809e-17	8.730530928379961e-16	2.6300509429812165e-20
26800000	0.0016938786384343779	-1.3427325419863454e-21	-1.1558309299213752e-19	2.377564242285205e-13	1.8361463566044005e-14	0.006612242722619394	-6.0558860350157585e-22	1.7075920582518004e-14	2.779362109704809e-17	8.730530928379961e-16	2.6300509429812165e-20
26900000	0.0016938786384343779	-1.3427325419863454e-21	-1.1558309299213752e-19	2.377564242285205e-13	1.8361463566044005e-14	0.006612242722619394	-6.037784481837021e-22	1.7075920582518004e-14	2.779362109704809e-17	8.730530928379961e-16	2.6300509429812165e-20
27000000	0.0016938786384343779	-1.3427325419863454e-21	-1.1558309299213752e-19	2.377564242285205e-13	1.8361463566044005e-14	0.006612242722619394	-6.019682928658283e-22	1.7075920582518004e-14	2.779362109704809e-17	8.730530928379961e-16	2.6300509429812165e-20
27100000	0.0016938786384343779	-1.3427325419863454e-21	-1.1558309299213752e-19	2.377564242285205e-13	1.8361463566044005e-14	0.006612242722619394	-6.0015813754795465e-22	1.7075920582518004e-14	2.779362109704809e-17	8.730530928379961e-16	2.6300509429812165e-20
27200000	0.0016938786384343779	-1.3427325419863454e-21	-1.1558309299213752e-19	2.377564242285205e-13	1.8361463566044005e-14	0.006612242722619394	-5.983479822300809e-22	1.7075920582518004e-14	2.779362109704809e-17	8.730530928379961e-16	2.6300509429812165e-20
27300000	0.0016938786384343779	-1.3427325419863454e-21	-1.1558309299213752e-19	2.377564242285205e-13	1.8361463566044005e-14	0.006612242722619394	-5.965378269122072e-22	1.7075920582518004e-14	2.779362109704809e-17	8.730530928379961e-16	2.6300509429812165e-20
27400000	0.0016938786384343779	-1.3427325419863454e-21	-1.1558309299213752e-19	2.377564242285205e-13	1.8361463566044005e-14	0.006612242722619394	-5.947276715943335e-22	1.7075920582518004e-14	2.779362109704809e-17	8.730530928379961e-16	2.6300509429812165e-20
27500000	0.0016938786384343779	-1.3427325419863454e-21	-1.1558309299213752e-19	2.377564242285205e-13	1.8361463566044005e-14	0.006612242722619394	-5.929175162764597e-22	1.7075920582518004e-14	2.779362109704809e-17	8.730530928379961e-16	2.6300509429812165e-20
27600000	0.0016938786384343779	-1.3427325419863454e-21	-1.1558309299213752e-19	2.377564242285205e-13	1.8361463566044005e-14	0.006612242722619394	-5.911073609585859e-22	1.7075920582518004e-14	2.779362109704809e-17	8.730530928379961e-16	2.6300509429812165e-20
27700000	0.0016938786384343779	-1.3427325419863454e-21	-1.1558309299213752e-19	2.377564242285205e-13	1.8361463566044005e-14	0.006612242722619394	-5.892972056407123e-22	1.7075920582518004e-14	2.779362109704809e-17	8.730530928379961e-16	2.6300509429812165e-20
27800000	0.0016938786384343779	-1.3427325419863454e-21	-1.1558309299213752e-19	2.377564242285205e-13	1.8361463566044005e-14	0.006612242722619394	-5.874870503228385e-22	1.7075920582518004e-14	2.779362109704809e-17	8.730530928379961e-16	2.6300509429812165e-20
27900000	0.0016938786384343779	-1.3427325419863454e-21	-1.1558309299213752e-19	2.377564242285205e-13	1.8361463566044005e-14	0.006612242722619394	-5.856768950049648e-22	1.7075920582518004e-14	2.779362109704809e-17	8.730530928379961e-16	2.6300509429812165e-20
28000000	0.0016938786384343779	-1.3427325419863454e-21	-1.1558309299213752e-19	2.377564242285205e-13	1.8361463566044005e-14	0.006612242722619394	-5.838667396870911e-22	1.7075920582518004e-14	2.779362109704809e-17	8.730530928379961e-16	2.6300509429812165e-20
28100000	0.0016938786384343779	-1.3427325419863454e-21	-1.1558309299213752e-19	2.377564242285205e-13	1.8361463566044005e-14	0.006612242722619394	-5.820565843692173e-22	1.7075920582518004e-14	2.779362109704809e-17	8.730530928379961e-16	2.6300509429812165e-20
28200000	0.0016938786384343779	-1.3427325419863454e-21	-1.1558309299213752e-19	2.377564242285205e-13	1.8361463566044005e-14	0.006612242722619394	-5.802464290513435e-22	1.7075920582518004e-14	2.779362109704809e-17	8.730530928379961e-16	2.6300509429812165e-20
28300000	0.0016938786384343779	-1.3427325419863454e-21	-1.1558309299213752e-19	2.377564242285205e-13	1.8361463566044005e-14	0.006612242722619394	-5.784362737334699e-22	1.7075920582518004e-14	2.779362109704809e-17	8.730530928379961e-16	2.6300509429812165e-20
28400000	0.0016938786384343779	-1.3427325419863454e-21	-1.1558309299213752e-19	2.377564242285205e-13	1.8361463566044005e-14	0.006612242722619394	-5.766261184155961e-22	1.7075920582518004e-14	2.779362109704809e-17	8.730530928379961e-16	2.6300509429812165e-20
28500000	0.0016938786384343779	-1.3427325419863454e-21	-1.1558309299213752e-19	2.377564242285205e-13	1.8361463566044005e-14	0.006612242722619394	-5.748159630977224e-22	1.7075920582518004e-14	2.779362109704809e-17	8.730530928379961e-16	2.6300509429812165e-20
28600000	0.0016938786384343779	-1.3427325419863454e-21	-1.1558309299213752e-19	2.377564242285205e-13	1.8361463566044005e-14	0.006612242722619394	-5.730058077798487e-22	1.7075920582518004e-14	2.779362109704809e-17	8.730530928379961e-16	2.6300509429812165e-20
28700000	0.0016938786384343779	-1.3427325419863454e-21	-1.1558309299213752e-19	2.377564242285205e-13	1.8361463566044005e-14	0.006612242722619394	-5.711956524619749e-22	1.7075920582518004e-14	2.779362109704809e-17	8.730530928379961e-16	2.6300509429812165e-20
28800000	0.0016938786384343779	-1.3427325419863454e-21	-1.1558309299213752e-19	2.377564242285205e-13	1.8361463566044005e-14	0.006612242722619394	-5.693854971441011e-22	1.7075920582518004e-14	2.779362109704809e-17	8.730530928379961e-16	2.6300509429812165e-20
28900000	0.0016938786384343779	-1.3427325419863454e-21	-1.1558309299213752e-19	2.377564242285205e-13	1.8361463566044005e-14	0.006612242722619394	-5.675753418262275e-22	1.7075920582518004e-14	2.779362109704809e-17	8.730530928379961e-16	2.6300509429812165e-20
29000000	0.0016938786384343779	-1.3427325419863454e-21	-1.1558309299213752e-19	2.377564242285205e-13	1.8361463566044005e-14	0.006612242722619394	-5.657651865083537e-22	1.7075920582518004e-14	2.779362109704809e-17	8.730530928379961e-16	2.6300509429812165e-20
29100000	0.0016938786384343779	-1.3427325419863454e-21	-1.1558309299213752e-19	2.377564242285205e-13	1.8361463566044005e-14	0.006612242722619394	-5.6395503119048e-22	1.7075920582518004e-14	2.779362109704809e-17	8.730530928379961e-16	2.6300509429812165e-20
29200000	0.0016938786384343779	-1.3427325419863454e-21	-1.1558309299213752e-19	2.377564242285205e-13	1.8361463566044005e-14	0.006612242722619394	-5.621448758726063e-22	1.7075920582518004e-14	2.779362109704809e-17	8.730530928379961e-16	2.6300509429812165e-20
29300000	0.0016938786384343779	-1.3427325419863454e-21	-1.1558309299213752e-19	2.377564242285205e-13	1.8361463566044005e-14	0.006612242722619394	-5.603347205547325e-22	1.7075920582518004e-14	2.779362109704809e-17	8.730530928379961e-16	2.6300509429812165e-20
29400000	0.0016938786384343779	-1.3427325419863454e-21	-1.1558309299213752e-19	2.377564242285205e-13	1.8361463566044005e-14	0.006612242722619394	-5.5852456523685875e-22	1.7075920582518004e-14	2.779362109704809e-17	8.730530928379961e-16	2.6300509429812165e-20
29500000	0.0016938786384343779	-1.3427325419863454e-21	-1.1558309299213752e-19	2.377564242285205e-13	1.8361463566044005e-14	0.006612242722619394	-5.567144099189851e-22	1.7075920582518004e-14	2.779362109704809e-17	8.730530928379961e-16	2.6300509429812165e-20
29600000	0.0016938786384343779	-1.3427325419863454e-21	-1.1558309299213752e-19	2.377564242285205e-13	1.8361463566044005e-14	0.006612242722619394	-5.549042546011113e-22	1.7075920582518004e-14	2.779362109704809e-17	8.730530928379961e-16	2.6300509429812165e-20
29700000	0.0016938786384343779	-1.3427325419863454e-21	-1.1558309299213752e-19	2.377564242285205e-13	1.8361463566044005e-14	0.006612242722619394	-5.530940992832376e-22	1.7075920582518004e-14	2.779362109704809e-17	8.730530928379961e-16	2.6300509429812165e-20
29800000	0.0016938786384343779	-1.3427325419863454e-21	-1.1558309299213752e-19	2.377564242285205e-13	1.8361463566044005e-14	0.006612242722619394	-5.512839439653639e-22	1.7075920582518004e-14	2.779362109704809e-17	8.730530928379961e-16	2.6300509429812165e-20
29900000	0.0016938786384343779	-1.3427325419863454e-21	-1.1558309299213752e-19	2.377564242285205e-13	1.8361463566044005e-14	0.006612242722619394	-5.494737886474901e-22	1.7075920582518004e-14	2.779362109704809e-17	8.730530928379961e-16	2.6300509429812165e-20
30000000	0.0016938786384343779	-1.3427325419863454e-21	-1.1558309299213752e-19	2.377564242285205e-13	1.8361463566044005e-14	0.006612242722619394	-5.4766363332961645e-22	1.7075920582518004e-14	2.779362109704809e-17	8.730530928379961e-16	2.6300509429812165e-20
30100000	0.0016938786384343779	-1.3427325419863454e-21	-1.1558309299213752e-19	2.377564242285205e-13	1.8361463566044005e-14	0.006612242722619394	-5.458534780117427e-22	1.7075920582518004e-14	2.779362109704809e-17	8.730530928379961e-16	2.6300509429812165e-20
30200000	0.0016938786384343779	-1.3427325419863454e-21	-1.1558309299213752e-19	2.377564242285205e-13	1.8361463566044005e-14	0.006612242722619394	-5.440433226938689e-22	1.7075920582518004e-14	2.779362109704809e-17	8.730530928379961e-16	2.6300509429812165e-20
30300000	0.0016938786384343779	-1.3427325419863454e-21	-1.1558309299213752e-19	2.377564242285205e-13	1.8361463566044005e-14	0.006612242722619394	-5.4223316737599525e-22	1.7075920582518004e-14	2.779362109704809e-17	8.730530928379961e-16	2.6300509429812165e-20
30400000	0.0016938786384343779	-1.3427325419863454e-21	-1.1558309299213752e-19	2.377564242285205e-13	1.8361463566044005e-14	0.006612242722619394	-5.404230120581215e-22	1.7075920582518004e-14	2.779362109704809e-17	8.730530928379961e-16	2.6300509429812165e-20
30500000	0.0016938786384343779	-1.3427325419863454e-21	-1.1558309299213752e-19	2.377564242285205e-13	1.8361463566044005e-14	0.006612242722619394	-5.386128567402477e-22	1.7075920582518004e-14	2.779362109704809e-17	8.730530928379961e-16	2.6300509429812165e-20
30600000	0.0016938786384343779	-1.3427325419863454e-21	-1.1558309299213752e-19	2.377564242285205e-13	1.8361463566044005e-14	0.006612242722619394	-5.368027014223741e-22	1.7075920582518004e-14	2.779362109704809e-17	8.730530928379961e-16	2.6300509429812165e-20
30700000	0.0016938786384343779	-1.3427325419863454e-21	-1.1558309299213752e-19	2.377564242285205e-13	1.8361463566044005e-14	0.006612242722619394	-5.349925461045003e-22	1.7075920582518004e-14	2.779362109704809e-17	8.730530928379961e-16	2.6300509429812165e-20
30800000	0.0016938786384343779	-1.3427325419863454e-21	-1.1558309299213752e-19	2.377564242285205e-13	1.8361463566044005e-14	0.006612242722619394	-5.331823907866265e-22	1.7075920582518004e-14	2.779362109704809e-17	8.730530928379961e-16	2.6300509429812165e-20
30900000	0.0016938786384343779	-1.3427325419863454e-21	-1.1558309299213752e-19	2.377564242285205e-13	1.8361463566044005e-14	0.006612242722619394	-5.313722354687529e-22	1.7075920582518004e-14	2.779362109704809e-17	8.730530928379961e-16	2.6300509429812165e-20
31000000	0.0016938786384343779	-1.3427325419863454e-21	-1.1558309299213752e-19	2.377564242285205e-13	1.8361463566044005e-14	0.006612242722619394	-5.295620801508791e-22	1.7075920582518004e-14	2.779362109704809e-17	8.730530928379961e-16	2.6300509429812165e-20
31100000	0.0016938786384343779	-1.3427325419863454e-21	-1.1558309299213752e-19	2.377564242285205e-13	1.8361463566044005e-14	0.006612242722619394	-5.277519248330053e-22	1.7075920582518004e-14	2.779362109704809e-17	8.730530928379961e-16	2.6300509429812165e-20
31200000	0.0016938786384343779	-1.3427325419863454e-21	-1.1558309299213752e-19	2.377564242285205e-13	1.8361463566044005e-14	0.006612242722619394	-5.259417695151317e-22	1.7075920582518004e-14	2.779362109704809e-17	8.730530928379961e-16	2.6300509429812165e-20
31300000	0.0016938786384343779	-1.3427325419863454e-21	-1.1558309299213752e-19	2.377564242285205e-13	1.8361463566044005e-14	0.006612242722619394	-5.241316141972579e-22	1.7075920582518004e-14	2.779362109704809e-17	8.730530928379961e-16	2.6300509429812165e-20
31400000	0.0016938786384343779	-1.3427325419863454e-21	-1.1558309299213752e-19	2.377564242285205e-13	1.8361463566044005e-14	0.006612242722619394	-5.223214588793841e-22	1.7075920582518004e-14	2.779362109704809e-17	8.730530928379961e-16	2.6300509429812165e-20
31500000	0.0016938786384343779	-1.3427325419863454e-21	-1.1558309299213752e-19	2.377564242285205e-13	1.8361463566044005e-14	0.006612242722619394	-5.205113035615105e-22	1.7075920582518004e-14	2.779362109704809e-17	8.730530928379961e-16	2.6300509429812165e-20
31600000	0.0016938786384343779	-1.3427325419863454e-21	-1.1558309299213752e-19	2.377564242285205e-13	1.8361463566044005e-14	0.006612242722619394	-5.187011482436367e-22	1.7075920582518004e-14	2.779362109704809e-17	8.730530928379961e-16	2.6300509429812162e-20
31700000	0.0016938786384343779	-1.3427325419863454e-21	-1.1558309299213752e-19	2.377564242285205e-13	1.8361463566044005e-14	0.006612242722619394	-5.168909929257629e-22	1.7075920582518004e-14	2.779362109704809e-17	8.730530928379961e-16	2.6300509429812162e-20
31800000	0.0016938786384343779	-1.3427325419863454e-21	-1.1558309299213752e-19	2.377564242285205e-13	1.8361463566044005e-14	0.006612242722619394	-5.150808376078893e-22	1.7075920582518004e-14	2.779362109704809e-17	8.730530928379961e-16	2.6300509429812162e-20
31900000	0.0016938786384343779	-1.3427325419863454e-21	-1.1558309299213752e-19	2.377564242285205e-13	1.8361463566044005e-14	0.006612242722619394	-5.132706822900155e-22	1.7075920582518004e-14	2.779362109704809e-17	8.730530928379961e-16	2.6300509429812162e-20
32000000	0.0016938786384343779	-1.3427325419863454e-21	-1.1558309299213752e-19	2.377564242285205e-13	1.8361463566044005e-14	0.006612242722619394	-5.114605269721417e-22	1.7075920582518004e-14	2.779362109704809e-17	8.730530928379961e-16	2.6300509429812162e-20
32100000	0.0016938786384343779	-1.3427325419863454e-21	-1.1558309299213752e-19	2.377564242285205e-13	1.8361463566044005e-14	0.006612242722619394	-5.096503716542681e-22	1.7075920582518004e-14	2.779362109704809e-17	8.730530928379961e-16	2.6300509429812162e-20
32200000	0.0016938786384343779	-1.3427325419863454e-21	-1.1558309299213752e-19	2.377564242285205e-13	1.8361463566044005e-14	0.006612242722619394	-5.078402163363943e-22	1.7075920582518004e-14	2.779362109704809e-17	8.730530928379961e-16	2.6300509429812162e-20
32300000	0.0016938786384343779	-1.3427325419863454e-21	-1.1558309299213752e-19	2.377564242285205e-13	1.8361463566044005e-14	0.006612242722619394	-5.060300610185205e-22	1.7075920582518004e-14	2.779362109704809e-17	8.730530928379961e-16	2.6300509429812162e-20
32400000	0.0016938786384343779	-1.3427325419863454e-21	-1.1558309299213752e-19	2.377564242285205e-13	1.8361463566044005e-14	0.006612242722619394	-5.042199057006469e-22	1.7075920582518004e-14	2.779362109704809e-17	8.730530928379961e-16	2.6300509429812162e-20
32500000	0.0016938786384343779	-1.3427325419863454e-21	-1.1558309299213752e-19	2.377564242285205e-13	1.8361463566044005e-14	0.006612242722619394	-5.024097503827731e-22	1.7075920582518004e-14	2.779362109704809e-17	8.730530928379961e-16	2.6300509429812162e-20
32600000	0.0016938786384343779	-1.3427325419863454e-21	-1.1558309299213752e-19	2.377564242285205e-13	1.8361463566044005e-14	0.006612242722619394	-5.0059959506489935e-22	1.7075920582518004e-14	2.779362109704809e-17	8.730530928379961e-16	2.6300509429812162e-20
32700000	0.0016938786384343779	-1.3427325419863454e-21	-1.1558309299213752e-19	2.377564242285205e-13	1.8361463566044005e-14	0.006612242722619394	-4.987894397470257e-22	1.7075920582518004e-14	2.779362109704809e-17	8.730530928379961e-16	2.6300509429812162e-20
32800000	0.0016938786384343779	-1.3427325419863454e-21	-1.1558309299213752e-19	2.377564242285205e-13	1.8361463566044005e-14	0.006612242722619394	-4.969792844291519e-22	1.7075920582518004e-14	2.779362109704809e-17	8.730530928379961e-16	2.6300509429812162e-20
32900000	0.0016938786384343779	-1.3427325419863454e-21	-1.1558309299213752e-19	2.377564242285205e-13	1.8361463566044005e-14	0.006612242722619394	-4.9516912911127815e-22	1.7075920582518004e-14	2.779362109704809e-17	8.730530928379961e-16	2.6300509429812162e-20
33000000	0.0016938786384343779	-1.3427325419863454e-21	-1.1558309299213752e-19	2.377564242285205e-13	1.8361463566044005e-14	0.006612242722619394	-4.933589737934045e-22	1.7075920582518004e-14	2.779362109704809e-17	8.730530928379961e-16	2.6300509429812162e-20
33100000	0.0016938786384343779	-1.3427325419863454e-21	-1.1558309299213752e-19	2.377564242285205e-13	1.8361463566044005e-14	0.006612242722619394	-4.915488184755307e-22	1.7075920582518004e-14	2.779362109704809e-17	8.730530928379961e-16	2.6300509429812162e-20
33200000	0.0016938786384343779	-1.3427325419863454e-21	-1.1558309299213752e-19	2.377564242285205e-13	1.8361463566044005e-14	0.006612242722619394	-4.89738663157657e-22	1.7075920582518004e-14	2.779362109704809e-17	8.730530928379961e-16	2.6300509429812162e-20
33300000	0.0016938786384343779	-1.3427325419863454e-21	-1.1558309299213752e-19	2.377564242285205e-13	1.8361463566044005e-14	0.006612242722619394	-4.879285078397833e-22	1.7075920582518004e-14	2.779362109704809e-17	8.730530928379961e-16	2.6300509429812162e-20
33400000	0.0016938786384343779	-1.3427325419863454e-21	-1.1558309299213752e-19	2.377564242285205e-13	1.8361463566044005e-14	0.006612242722619394	-4.861183525219095e-22	1.7075920582518004e-14	2.779362109704809e-17	8.730530928379961e-16	2.6300509429812162e-20
33500000	0.0016938786384343779	-1.3427325419863454e-21	-1.1558309299213752e-19	2.377564242285205e-13	1.8361463566044005e-14	0.006612242722619394	-4.843081972040358e-22	1.7075920582518004e-14	2.779362109704809e-17	8.730530928379961e-16	2.6300509429812162e-20
33600000	0.0016938786384343779	-1.3427325419863454e-21	-1.1558309299213752e-19	2.377564242285205e-13	1.8361463566044005e-14	0.006612242722619394	-4.824980418861621e-22	1.7075920582518004e-14	2.779362109704809e-17	8.730530928379961e-16	2.6300509429812162e-20
33700000	0.0016938786384343779	-1.3427325419863454e-21	-1.1558309299213752e-19	2.377564242285205e-13	1.8361463566044005e-14	0.006612242722619394	-4.806878865682883e-22	1.7075920582518004e-14	2.779362109704809e-17	8.730530928379961e-16	2.6300509429812162e-20
33800000	0.0016938786384343779	-1.3427325419863454e-21	-1.1558309299213752e-19	2.377564242285205e-13	1.8361463566044005e-14	0.006612242722619394	-4.788777312504147e-22	1.7075920582518004e-14	2.779362109704809e-17	8.730530928379961e-16	2.6300509429812162e-20
33900000	0.0016938786384343779	-1.3427325419863454e-21	-1.1558309299213752e-19	2.377564242285205e-13	1.8361463566044005e-14	0.006612242722619394	-4.770675759325409e-22	1.7075920582518004e-14	2.779362109704809e-17	8.730530928379961e-16	2.6300509429812162e-20
34000000	0.0016938786384343779	-1.3427325419863454e-21	-1.1558309299213752e-19	2.377564242285205e-13	1.8361463566044005e-14	0.006612242722619394	-4.752574206146671e-22	1.7075920582518004e-14	2.779362109704809e-17	8.730530928379961e-16	2.6300509429812162e-20
34100000	0.0016938786384343779	-1.3427325419863454e-21	-1.1558309299213752e-19	2.377564242285205e-13	1.8361463566044005e-14	0.006612242722619394	-4.734472652967934e-22	1.7075920582518004e-14	2.779362109704809e-17	8.730530928379961e-16	2.6300509429812162e-20
34200000	0.0016938786384343779	-1.3427325419863454e-21	-1.1558309299213752e-19	2.377564242285205e-13	1.8361463566044005e-14	0.006612242722619394	-4.716371099789197e-22	1.7075920582518004e-14	2.779362109704809e-17	8.730530928379961e-16	2.6300509429812162e-20
34300000	0.0016938786384343779	-1.3427325419863454e-21	-1.1558309299213752e-19	2.377564242285205e-13	1.8361463566044005e-14	0.006612242722619394	-4.698269546610459e-22	1.7075920582518004e-14	2.779362109704809e-17	8.730530928379961e-16	2.6300509429812162e-20
34400000	0.0016938786384343779	-1.3427325419863454e-21	-1.1558309299213752e-19	2.377564242285205e-13	1.8361463566044005e-14	0.006612242722619394	-4.680167993431723e-22	1.7075920582518004e-14	2.779362109704809e-17	8.730530928379961e-16	2.6300509429812162e-20
34500000	0.0016938786384343779	-1.3427325419863454e-21	-1.1558309299213752e-19	2.377564242285205e-13	1.8361463566044005e-14	0.006612242722619394	-4.662066440252985e-22	1.7075920582518004e-14	2.779362109704809e-17	8.730530928379961e-16	2.6300509429812162e-20
34600000	0.0016938786384343779	-1.3427325419863454e-21	-1.1558309299213752e-19	2.377564242285205e-13	1.8361463566044005e-14	0.006612242722619394	-4.643964887074247e-22	1.7075920582518004e-14	2.779362109704809e-17	8.730530928379961e-16	2.6300509429812162e-20
34700000	0.0016938786384343779	-1.3427325419863454e-21	-1.1558309299213752e-19	2.377564242285205e-13	1.8361463566044005e-14	0.006612242722619394	-4.625863333895511e-22	1.7075920582518004e-14	2.779362109704809e-17	8.730530928379961e-16	2.6300509429812162e-20
34800000	0.0016938786384343779	-1.3427325419863454e-21	-1.1558309299213752e-19	2.377564242285205e-13	1.8361463566044005e-14	0.006612242722619394	-4.607761780716773e-22	1.7075920582518004e-14	2.779362109704809e-17	8.730530928379961e-16	2.6300509429812162e-20
34900000	0.0016938786384343779	-1.3427325419863454e-21	-1.1558309299213752e-19	2.377564242285205e-13	1.8361463566044005e-14	0.006612242722619394	-4.589660227538035e-22	1.7075920582518004e-14	2.779362109704809e-17	8.730530928379961e-16	2.6300509429812162e-20
35000000	0.0016938786384343779	-1.3427325419863454e-21	-1.1558309299213752e-19	2.377564242285205e-13	1.8361463566044005e-14	0.006612242722619394	-4.571558674359299e-22	1.7075920582518004e-14	2.779362109704809e-17	8.730530928379961e-16	2.6300509429812162e-20
35100000	0.0016938786384343779	-1.3427325419863454e-21	-1.1558309299213752e-19	2.377564242285205e-13	1.8361463566044005e-14	0.006612242722619394	-4.553457121180561e-22	1.7075920582518004e-14	2.779362109704809e-17	8.730530928379961e-16	2.6300509429812162e-20
35200000	0.0016938786384343779	-1.3427325419863454e-21	-1.1558309299213752e-19	2.377564242285205e-13	1.8361463566044005e-14	0.006612242722619394	-4.535355568001823e-22	1.7075920582518004e-14	2.779362109704809e-17	8.730530928379961e-16	2.6300509429812162e-20
35300000	0.0016938786384343779	-1.3427325419863454e-21	-1.1558309299213752e-19	2.377564242285205e-13	1.8361463566044005e-14	0.006612242722619394	-4.517254014823087e-22	1.7075920582518004e-14	2.779362109704809e-17	8.730530928379961e-16	2.6300509429812162e-20
35400000	0.0016938786384343779	-1.3427325419863454e-21	-1.1558309299213752e-19	2.377564242285205e-13	1.8361463566044005e-14	0.006612242722619394	-4.499152461644349e-22	1.7075920582518004e-14	2.779362109704809e-17	8.730530928379961e-16	2.6300509429812162e-20
35500000	0.0016938786384343779	-1.3427325419863454e-21	-1.1558309299213752e-19	2.377564242285205e-13	1.8361463566044005e-14	0.006612242722619394	-4.4810509084656115e-22	1.7075920582518004e-14	2.779362109704809e-17	8.730530928379961e-16	2.6300509429812162e-20
35600000	0.0016938786384343779	-1.3427325419863454e-21	-1.1558309299213752e-19	2.377564242285205e-13	1.8361463566044005e-14	0.006612242722619394	-4.462949355286875e-22	1.7075920582518004e-14	2.779362109704809e-17	8.730530928379961e-16	2.6300509429812162e-20
35700000	0.0016938786384343779	-1.3427325419863454e-21	-1.1558309299213752e-19	2.377564242285205e-13	1.8361463566044005e-14	0.006612242722619394	-4.444847802108137e-22	1.7075920582518004e-14	2.779362109704809e-17	8.730530928379961e-16	2.6300509429812162e-20
35800000	0.0016938786384343779	-1.3427325419863454e-21	-1.1558309299213752e-19	2.377564242285205e-13	1.8361463566044005e-14	0.006612242722619394	-4.4267462489293995e-22	1.7075920582518004e-14	2.779362109704809e-17	8.730530928379961e-16	2.6300509429812162e-20
35900000	0.0016938786384343779	-1.3427325419863454e-21	-1.1558309299213752e-19	2.377564242285205e-13	1.8361463566044005e-14	0.006612242722619394	-4.408644695750663e-22	1.7075920582518004e-14	2.779362109704809e-17	8.730530928379961e-16	2.6300509429812162e-20
36000000	0.0016938786384343779	-1.3427325419863454e-21	-1.1558309299213752e-19	2.377564242285205e-13	1.8361463566044005e-14	0.006612242722619394	-4.390543142571925e-22	1.7075920582518004e-14	2.779362109704809e-17	8.730530928379961e-16	2.6300509429812162e-20
36100000	0.0016938786384343779	-1.3427325419863454e-21	-1.1558309299213752e-19	2.377564242285205e-13	1.8361463566044005e-14	0.006612242722619394	-4.372441589393188e-22	1.7075920582518004e-14	2.779362109704809e-17	8.730530928379961e-16	2.6300509429812162e-20
36200000	0.0016938786384343779	-1.3427325419863454e-21	-1.1558309299213752e-19	2.377564242285205e-13	1.8361463566044005e-14	0.006612242722619394	-4.354340036214451e-22	1.7075920582518004e-14	2.779362109704809e-17	8.730530928379961e-16	2.6300509429812162e-20
36300000	0.0016938786384343779	-1.3427325419863454e-21	-1.1558309299213752e-19	2.377564242285205e-13	1.8361463566044005e-14	0.006612242722619394	-4.336238483035713e-22	1.7075920582518004e-14	2.779362109704809e-17	8.730530928379961e-16	2.6300509429812162e-20
36400000	0.0016938786384343779	-1.3427325419863454e-21	-1.1558309299213752e-19	2.377564242285205e-13	1.8361463566044005e-14	0.006612242722619394	-4.318136929856976e-22	1.7075920582518004e-14	2.779362109704809e-17	8.730530928379961e-16	2.6300509429812162e-20
36500000	0.0016938786384343779	-1.3427325419863454e-21	-1.1558309299213752e-19	2.377564242285205e-13	1.8361463566044005e-14	0.006612242722619394	-4.300035376678239e-22	1.7075920582518004e-14	2.779362109704809e-17	8.730530928379961e-16	2.6300509429812162e-20
36600000	0.0016938786384343779	-1.3427325419863454e-21	-1.1558309299213752e-19	2.377564242285205e-13	1.8361463566044005e-14	0.006612242722619394	-4.281933823499501e-22	1.7075920582518004e-14	2.779362109704809e-17	8.730530928379961e-16	2.6300509429812162e-20
36700000	0.0016938786384343779	-1.3427325419863454e-21	-1.1558309299213752e-19	2.377564242285205e-13	1.8361463566044005e-14	0.006612242722619394	-4.263832270320765e-22	1.7075920582518004e-14	2.779362109704809e-17	8.730530928379961e-16	2.6300509429812162e-20
36800000	0.0016938786384343779	-1.3427325419863454e-21	-1.1558309299213752e-19	2.377564242285205e-13	1.8361463566044005e-14	0.006612242722619394	-4.245730717142027e-22	1.7075920582518004e-14	2.779362109704809e-17	8.730530928379961e-16	2.6300509429812162e-20
36900000	0.0016938786384343779	-1.3427325419863454e-21	-1.1558309299213752e-19	2.377564242285205e-13	1.8361463566044005e-14	0.006612242722619394	-4.2276291639632893e-22	1.7075920582518004e-14	2.779362109704809e-17	8.730530928379961e-16	2.6300509429812162e-20
37000000	0.0016938786384343779	-1.3427325419863454e-21	-1.1558309299213752e-19	2.377564242285205e-13	1.8361463566044005e-14	0.006612242722619394	-4.209527610784552e-22	1.7075920582518004e-14	2.779362109704809e-17	8.730530928379961e-16	2.6300509429812162e-20
37100000	0.0016938786384343779	-1.3427325419863454e-21	-1.1558309299213752e-19	2.377564242285205e-13	1.8361463566044005e-14	0.006612242722619394	-4.191426057605815e-22	1.7075920582518004e-14	2.779362109704809e-17	8.730530928379961e-16	2.6300509429812162e-20
37200000	0.0016938786384343779	-1.3427325419863454e-21	-1.1558309299213752e-19	2.377564242285205e-13	1.8361463566044005e-14	0.006612242722619394	-4.1733245044270773e-22	1.7075920582518004e-14	2.779362109704809e-17	8.730530928379961e-16	2.6300509429812162e-20
37300000	0.0016938786384343779	-1.3427325419863454e-21	-1.1558309299213752e-19	2.377564242285205e-13	1.8361463566044005e-14	0.006612242722619394	-4.15522295124834e-22	1.7075920582518004e-14	2.779362109704809e-17	8.730530928379961e-16	2.6300509429812162e-20
37400000	0.0016938786384343779	-1.3427325419863454e-21	-1.1558309299213752e-19	2.377564242285205e-13	1.8361463566044005e-14	0.006612242722619394	-4.137121398069603e-22	1.7075920582518004e-14	2.779362109704809e-17	8.730530928379961e-16	2.6300509429812162e-20
37500000	0.0016938786384343779	-1.3427325419863454e-21	-1.1558309299213752e-19	2.377564242285205e-13	1.8361463566044005e-14	0.006612242722619394	-4.1190198448908653e-22	1.7075920582518004e-14	2.779362109704809e-17	8.730530928379961e-16	2.6300509429812162e-20
37600000	0.0016938786384343779	-1.3427325419863454e-21	-1.1558309299213752e-19	2.377564242285205e-13	1.8361463566044005e-14	0.006612242722619394	-4.100918291712128e-22	1.7075920582518004e-14	2.779362109704809e-17	8.730530928379961e-16	2.6300509429812162e-20
37700000	0.0016938786384343779	-1.3427325419863454e-21	-1.1558309299213752e-19	2.377564242285205e-13	1.8361463566044005e-14	0.006612242722619394	-4.082816738533391e-22	1.7075920582518004e-14	2.779362109704809e-17	8.730530928379961e-16	2.6300509429812162e-20
37800000	0.0016938786384343779	-1.3427325419863454e-21	-1.1558309299213752e-19	2.377564242285205e-13	1.8361463566044005e-14	0.006612242722619394	-4.0647151853546534e-22	1.7075920582518004e-14	2.779362109704809e-17	8.730530928379961e-16	2.6300509429812162e-20
37900000	0.0016938786384343779	-1.3427325419863454e-21	-1.1558309299213752e-19	2.377564242285205e-13	1.8361463566044005e-14	0.006612242722619394	-4.046613632175916e-22	1.7075920582518004e-14	2.779362109704809e-17	8.730530928379961e-16	2.6300509429812162e-20
38000000	0.0016938786384343779	-1.3427325419863454e-21	-1.1558309299213752e-19	2.377564242285205e-13	1.8361463566044005e-14	0.006612242722619394	-4.028512078997179e-22	1.7075920582518004e-14	2.779362109704809e-17	8.730530928379961e-16	2.6300509429812162e-20
38100000	0.0016938786384343779	-1.3427325419863454e-21	-1.1558309299213752e-19	2.377564242285205e-13	1.8361463566044005e-14	0.006612242722619394	-4.0104105258184414e-22	1.7075920582518004e-14	2.779362109704809e-17	8.730530928379961e-16	2.6300509429812162e-20
38200000	0.0016938786384343779	-1.3427325419863454e-21	-1.1558309299213752e-19	2.377564242285205e-13	1.8361463566044005e-14	0.006612242722619394	-3.9923089726397043e-22	1.7075920582518004e-14	2.779362109704809e-17	8.730530928379961e-16	2.6300509429812162e-20
38300000	0.0016938786384343779	-1.3427325419863454e-21	-1.1558309299213752e-19	2.377564242285205e-13	1.8361463566044005e-14	0.006612242722619394	-3.974207419460967e-22	1.7075920582518004e-14	2.779362109704809e-17	8.730530928379961e-16	2.6300509429812162e-20
38400000	0.0016938786384343779	-1.3427325419863454e-21	-1.1558309299213752e-19	2.377564242285205e-13	1.8361463566044005e-14	0.006612242722619394	-3.9561058662822295e-22	1.7075920582518004e-14	2.779362109704809e-17	8.730530928379961e-16	2.6300509429812162e-20
38500000	0.0016938786384343779	-1.3427325419863454e-21	-1.1558309299213752e-19	2.377564242285205e-13	1.8361463566044005e-14	0.006612242722619394	-3.9380043131034923e-22	1.7075920582518004e-14	2.779362109704809e-17	8.730530928379961e-16	2.6300509429812162e-20
38600000	0.0016938786384343779	-1.3427325419863454e-21	-1.1558309299213752e-19	2.377564242285205e-13	1.8361463566044005e-14	0.006612242722619394	-3.919902759924755e-22	1.7075920582518004e-14	2.779362109704809e-17	8.730530928379961e-16	2.6300509429812162e-20
38700000	0.0016938786384343779	-1.3427325419863454e-21	-1.1558309299213752e-19	2.377564242285205e-13	1.8361463566044005e-14	0.006612242722619394	-3.9018012067460175e-22	1.7075920582518004e-14	2.779362109704809e-17	8.730530928379961e-16	2.6300509429812162e-20
38800000	0.0016938786384343779	-1.3427325419863454e-21	-1.1558309299213752e-19	2.377564242285205e-13	1.8361463566044005e-14	0.006612242722619394	-3.8836996535672803e-22	1.7075920582518004e-14	2.779362109704809e-17	8.730530928379961e-16	2.6300509429812162e-20
38900000	0.0016938786384343779	-1.3427325419863454e-21	-1.1558309299213752e-19	2.377564242285205e-13	1.8361463566044005e-14	0.006612242722619394	-3.865598100388543e-22	1.7075920582518004e-14	2.779362109704809e-17	8.730530928379961e-16	2.6300509429812162e-20
39000000	0.0016938786384343779	-1.3427325419863454e-21	-1.1558309299213752e-19	2.377564242285205e-13	1.8361463566044005e-14	0.006612242722619394	-3.8474965472098055e-22	1.7075920582518004e-14	2.779362109704809e-17	8.730530928379961e-16	2.6300509429812162e-20
39100000	0.0016938786384343779	-1.3427325419863454e-21	-1.1558309299213752e-19	2.377564242285205e-13	1.8361463566044005e-14	0.006612242722619394	-3.8293949940310684e-22	1.7075920582518004e-14	2.779362109704809e-17	8.730530928379962e-16	2.6300509429812162e-20
39200000	0.0016938786384343779	-1.3427325419863454e-21	-1.1558309299213752e-19	2.377564242285205e-13	1.8361463566044005e-14	0.006612242722619394	-3.811293440852331e-22	1.7075920582518004e-14	2.779362109704809e-17	8.730530928379962e-16	2.6300509429812162e-20
39300000	0.0016938786384343779	-1.3427325419863454e-21	-1.1558309299213752e-19	2.377564242285205e-13	1.8361463566044005e-14	0.006612242722619394	-3.7931918876735936e-22	1.7075920582518004e-14	2.779362109704809e-17	8.730530928379962e-16	2.6300509429812162e-20
39400000	0.0016938786384343779	-1.3427325419863454e-21	-1.1558309299213752e-19	2.377564242285205e-13	1.8361463566044005e-14	0.006612242722619394	-3.7750903344948564e-22	1.7075920582518004e-14	2.779362109704809e-17	8.730530928379962e-16	2.6300509429812162e-20
39500000	0.0016938786384343779	-1.3427325419863454e-21	-1.1558309299213752e-19	2.377564242285205e-13	1.8361463566044005e-14	0.006612242722619394	-3.756988781316119e-22	1.7075920582518004e-14	2.779362109704809e-17	8.730530928379962e-16	2.6300509429812162e-20
39600000	0.0016938786384343779	-1.3427325419863454e-21	-1.1558309299213752e-19	2.377564242285205e-13	1.8361463566044005e-14	0.006612242722619394	-3.7388872281373816e-22	1.7075920582518004e-14	2.779362109704809e-17	8.730530928379962e-16	2.6300509429812162e-20
39700000	0.0016938786384343779	-1.3427325419863454e-21	-1.1558309299213752e-19	2.377564242285205e-13	1.8361463566044005e-14	0.006612242722619394	-3.7207856749586444e-22	1.7075920582518004e-14	2.779362109704809e-17	8.730530928379962e-16	2.6300509429812162e-20
39800000	0.0016938786384343779	-1.3427325419863454e-21	-1.1558309299213752e-19	2.377564242285205e-13	1.8361463566044005e-14	0.006612242722619394	-3.7026841217799073e-22	1.7075920582518004e-14	2.779362109704809e-17	8.730530928379962e-16	2.6300509429812162e-20
39900000	0.0016938786384343779	-1.3427325419863454e-21	-1.1558309299213752e-19	2.377564242285205e-13	1.8361463566044005e-14	0.006612242722619394	-3.6845825686011696e-22	1.7075920582518004e-14	2.779362109704809e-17	8.730530928379962e-16	2.6300509429812162e-20
40000000	0.0016938786384343779	-1.3427325419863454e-21	-1.1558309299213752e-19	2.377564242285205e-13	1.8361463566044005e-14	0.006612242722619394	-3.6664810154224325e-22	1.7075920582518004e-14	2.779362109704809e-17	8.730530928379962e-16	2.6300509429812162e-20
40100000	0.0016938786384343779	-1.3427325419863454e-21	-1.1558309299213752e-19	2.377564242285205e-13	1.8361463566044005e-14	0.006612242722619394	-3.6483794622436953e-22	1.7075920582518004e-14	2.779362109704809e-17	8.730530928379962e-16	2.6300509429812162e-20
40200000	0.0016938786384343779	-1.3427325419863454e-21	-1.1558309299213752e-19	2.377564242285205e-13	1.8361463566044005e-14	0.006612242722619394	-3.6302779090649577e-22	1.7075920582518004e-14	2.779362109704809e-17	8.730530928379962e-16	2.6300509429812162e-20
40300000	0.0016938786384343779	-1.3427325419863454e-21	-1.1558309299213752e-19	2.377564242285205e-13	1.8361463566044005e-14	0.006612242722619394	-3.6121763558862205e-22	1.7075920582518004e-14	2.779362109704809e-17	8.730530928379962e-16	2.6300509429812162e-20
40400000	0.0016938786384343779	-1.3427325419863454e-21	-1.1558309299213752e-19	2.377564242285205e-13	1.8361463566044005e-14	0.006612242722619394	-3.5940748027074833e-22	1.7075920582518004e-14	2.779362109704809e-17	8.730530928379962e-16	2.6300509429812162e-20
40500000	0.0016938786384343779	-1.3427325419863454e-21	-1.1558309299213752e-19	2.377564242285205e-13	1.8361463566044005e-14	0.006612242722619394	-3.5759732495287457e-22	1.7075920582518004e-14	2.779362109704809e-17	8.730530928379962e-16	2.6300509429812162e-20
40600000	0.0016938786384343779	-1.3427325419863454e-21	-1.1558309299213752e-19	2.377564242285205e-13	1.8361463566044005e-14	0.006612242722619394	-3.5578716963500085e-22	1.7075920582518004e-14	2.779362109704809e-17	8.730530928379962e-16	2.6300509429812162e-20
40700000	0.0016938786384343779	-1.3427325419863454e-21	-1.1558309299213752e-19	2.377564242285205e-13	1.8361463566044005e-14	0.006612242722619394	-3.5397701431712714e-22	1.7075920582518004e-14	2.779362109704809e-17	8.730530928379962e-16	2.6300509429812162e-20
40800000	0.0016938786384343779	-1.3427325419863454e-21	-1.1558309299213752e-19	2.377564242285205e-13	1.8361463566044005e-14	0.006612242722619394	-3.5216685899925337e-22	1.7075920582518004e-14	2.779362109704809e-17	8.730530928379962e-16	2.6300509429812162e-20
40900000	0.0016938786384343779	-1.3427325419863454e-21	-1.1558309299213752e-19	2.377564242285205e-13	1.8361463566044005e-14	0.006612242722619394	-3.5035670368137966e-22	1.7075920582518004e-14	2.779362109704809e-17	8.730530928379962e-16	2.6300509429812162e-20
41000000	0.0016938786384343779	-1.3427325419863454e-21	-1.1558309299213752e-19	2.377564242285205e-13	1.8361463566044005e-14	0.006612242722619394	-3.4854654836350594e-22	1.7075920582518004e-14	2.779362109704809e-17	8.730530928379962e-16	2.6300509429812162e-20
41100000	0.0016938786384343779	-1.3427325419863454e-21	-1.1558309299213752e-19	2.377564242285205e-13	1.8361463566044005e-14	0.006612242722619394	-3.467363930456322e-22	1.7075920582518004e-14	2.779362109704809e-17	8.730530928379962e-16	2.6300509429812162e-20
41200000	0.0016938786384343779	-1.3427325419863454e-21	-1.1558309299213752e-19	2.377564242285205e-13	1.8361463566044005e-14	0.006612242722619394	-3.4492623772775846e-22	1.7075920582518004e-14	2.779362109704809e-17	8.730530928379962e-16	2.6300509429812162e-20
41300000	0.0016938786384343779	-1.3427325419863454e-21	-1.1558309299213752e-19	2.377564242285205e-13	1.8361463566044005e-14	0.006612242722619394	-3.4311608240988474e-22	1.7075920582518004e-14	2.779362109704809e-17	8.730530928379962e-16	2.6300509429812162e-20
41400000	0.0016938786384343779	-1.3427325419863454e-21	-1.1558309299213752e-19	2.377564242285205e-13	1.8361463566044005e-14	0.006612242722619394	-3.4130592709201103e-22	1.7075920582518004e-14	2.779362109704809e-17	8.730530928379962e-16	2.6300509429812162e-20
41500000	0.0016938786384343779	-1.3427325419863454e-21	-1.1558309299213752e-19	2.377564242285205e-13	1.8361463566044005e-14	0.006612242722619394	-3.3949577177413726e-22	1.7075920582518004e-14	2.779362109704809e-17	8.730530928379962e-16	2.6300509429812162e-20
41600000	0.0016938786384343779	-1.3427325419863454e-21	-1.1558309299213752e-19	2.377564242285205e-13	1.8361463566044005e-14	0.006612242722619394	-3.3768561645626355e-22	1.7075920582518004e-14	2.779362109704809e-17	8.730530928379962e-16	2.6300509429812162e-20
41700000	0.0016938786384343779	-1.3427325419863454e-21	-1.1558309299213752e-19	2.377564242285205e-13	1.8361463566044005e-14	0.006612242722619394	-3.3587546113838983e-22	1.7075920582518004e-14	2.779362109704809e-17	8.730530928379962e-16	2.6300509429812162e-20
41800000	0.0016938786384343779	-1.3427325419863454e-21	-1.1558309299213752e-19	2.377564242285205e-13	1.8361463566044005e-14	0.006612242722619394	-3.340653058205161e-22	1.7075920582518004e-14	2.779362109704809e-17	8.730530928379962e-16	2.6300509429812162e-20
41900000	0.0016938786384343779	-1.3427325419863454e-21	-1.1558309299213752e-19	2.377564242285205e-13	1.8361463566044005e-14	0.006612242722619394	-3.3225515050264235e-22	1.7075920582518004e-14	2.779362109704809e-17	8.730530928379962e-16	2.6300509429812162e-20
42000000	0.0016938786384343779	-1.3427325419863454e-21	-1.1558309299213752e-19	2.377564242285205e-13	1.8361463566044005e-14	0.006612242722619394	-3.3044499518476863e-22	1.7075920582518004e-14	2.779362109704809e-17	8.730530928379962e-16	2.6300509429812162e-20
42100000	0.0016938786384343779	-1.3427325419863454e-21	-1.1558309299213752e-19	2.377564242285205e-13	1.8361463566044005e-14	0.006612242722619394	-3.286348398668949e-22	1.7075920582518004e-14	2.779362109704809e-17	8.730530928379962e-16	2.6300509429812162e-20
42200000	0.0016938786384343779	-1.3427325419863454e-21	-1.1558309299213752e-19	2.377564242285205e-13	1.8361463566044005e-14	0.006612242722619394	-3.2682468454902115e-22	1.7075920582518004e-14	2.779362109704809e-17	8.730530928379962e-16	2.6300509429812162e-20
42300000	0.0016938786384343779	-1.3427325419863454e-21	-1.1558309299213752e-19	2.377564242285205e-13	1.8361463566044005e-14	0.006612242722619394	-3.2501452923114744e-22	1.7075920582518004e-14	2.779362109704809e-17	8.730530928379962e-16	2.6300509429812162e-20
42400000	0.0016938786384343779	-1.3427325419863454e-21	-1.1558309299213752e-19	2.377564242285205e-13	1.8361463566044005e-14	0.006612242722619394	-3.232043739132737e-22	1.7075920582518004e-14	2.779362109704809e-17	8.730530928379962e-16	2.6300509429812162e-20
42500000	0.0016938786384343779	-1.3427325419863454e-21	-1.1558309299213752e-19	2.377564242285205e-13	1.8361463566044005e-14	0.006612242722619394	-3.2139421859539996e-22	1.7075920582518004e-14	2.779362109704809e-17	8.730530928379962e-16	2.6300509429812162e-20
42600000	0.0016938786384343779	-1.3427325419863454e-21	-1.1558309299213752e-19	2.377564242285205e-13	1.8361463566044005e-14	0.006612242722619394	-3.1958406327752624e-22	1.7075920582518004e-14	2.779362109704809e-17	8.730530928379962e-16	2.6300509429812162e-20
42700000	0.0016938786384343779	-1.3427325419863454e-21	-1.1558309299213752e-19	2.377564242285205e-13	1.8361463566044005e-14	0.006612242722619394	-3.1777390795965252e-22	1.7075920582518004e-14	2.779362109704809e-17	8.730530928379962e-16	2.6300509429812162e-20
42800000	0.0016938786384343779	-1.3427325419863454e-21	-1.1558309299213752e-19	2.377564242285205e-13	1.8361463566044005e-14	0.006612242722619394	-3.1596375264177876e-22	1.7075920582518004e-14	2.779362109704809e-17	8.730530928379962e-16	2.6300509429812162e-20
42900000	0.0016938786384343779	-1.3427325419863454e-21	-1.1558309299213752e-19	2.377564242285205e-13	1.8361463566044005e-14	0.006612242722619394	-3.1415359732390504e-22	1.7075920582518004e-14	2.779362109704809e-17	8.730530928379962e-16	2.6300509429812162e-20
43000000	0.0016938786384343779	-1.3427325419863454e-21	-1.1558309299213752e-19	2.377564242285205e-13	1.8361463566044005e-14	0.006612242722619394	-3.1234344200603133e-22	1.7075920582518004e-14	2.779362109704809e-17	8.730530928379962e-16	2.6300509429812162e-20
43100000	0.0016938786384343779	-1.3427325419863454e-21	-1.1558309299213752e-19	2.377564242285205e-13	1.8361463566044005e-14	0.006612242722619394	-3.1053328668815756e-22	1.7075920582518004e-14	2.779362109704809e-17	8.730530928379962e-16	2.6300509429812162e-20
43200000	0.0016938786384343779	-1.3427325419863454e-21	-1.1558309299213752e-19	2.377564242285205e-13	1.8361463566044005e-14	0.006612242722619394	-3.0872313137028385e-22	1.7075920582518004e-14	2.779362109704809e-17	8.730530928379962e-16	2.6300509429812162e-20
43300000	0.0016938786384343779	-1.3427325419863454e-21	-1.1558309299213752e-19	2.377564242285205e-13	1.8361463566044005e-14	0.006612242722619394	-3.0691297605241013e-22	1.7075920582518004e-14	2.779362109704809e-17	8.730530928379962e-16	2.6300509429812162e-20
43400000	0.0016938786384343779	-1.3427325419863454e-21	-1.1558309299213752e-19	2.377564242285205e-13	1.8361463566044005e-14	0.006612242722619394	-3.0510282073453637e-22	1.7075920582518004e-14	2.779362109704809e-17	8.730530928379962e-16	2.6300509429812162e-20
43500000	0.0016938786384343779	-1.3427325419863454e-21	-1.1558309299213752e-19	2.377564242285205e-13	1.8361463566044005e-14	0.006612242722619394	-3.0329266541666265e-22	1.7075920582518004e-14	2.779362109704809e-17	8.730530928379962e-16	2.6300509429812162e-20
43600000	0.0016938786384343779	-1.3427325419863454e-21	-1.1558309299213752e-19	2.377564242285205e-13	1.8361463566044005e-14	0.006612242722619394	-3.0148251009878893e-22	1.7075920582518004e-14	2.779362109704809e-17	8.730530928379962e-16	2.6300509429812162e-20
43700000	0.0016938786384343779	-1.3427325419863454e-21	-1.1558309299213752e-19	2.377564242285205e-13	1.8361463566044005e-14	0.006612242722619394	-2.9967235478091517e-22	1.7075920582518004e-14	2.779362109704809e-17	8.730530928379962e-16	2.6300509429812162e-20
43800000	0.0016938786384343779	-1.3427325419863454e-21	-1.1558309299213752e-19	2.377564242285205e-13	1.8361463566044005e-14	0.006612242722619394	-2.9786219946304145e-22	1.7075920582518004e-14	2.779362109704809e-17	8.730530928379962e-16	2.6300509429812162e-20
43900000	0.0016938786384343779	-1.3427325419863454e-21	-1.1558309299213752e-19	2.377564242285205e-13	1.8361463566044005e-14	0.006612242722619394	-2.9605204414516774e-22	1.7075920582518004e-14	2.779362109704809e-17	8.730530928379962e-16	2.6300509429812162e-20
44000000	0.0016938786384343779	-1.3427325419863454e-21	-1.1558309299213752e-19	2.377564242285205e-13	1.8361463566044005e-14	0.006612242722619394	-2.9424188882729397e-22	1.7075920582518004e-14	2.779362109704809e-17	8.730530928379962e-16	2.6300509429812162e-20
44100000	0.0016938786384343779	-1.3427325419863454e-21	-1.1558309299213752e-19	2.377564242285205e-13	1.8361463566044005e-14	0.006612242722619394	-2.9243173350942026e-22	1.7075920582518004e-14	2.779362109704809e-17	8.730530928379962e-16	2.6300509429812162e-20
44200000	0.0016938786384343779	-1.3427325419863454e-21	-1.1558309299213752e-19	2.377564242285205e-13	1.8361463566044005e-14	0.006612242722619394	-2.9062157819154654e-22	1.7075920582518004e-14	2.779362109704809e-17	8.730530928379962e-16	2.6300509429812162e-20
44300000	0.0016938786384343779	-1.3427325419863454e-21	-1.1558309299213752e-19	2.377564242285205e-13	1.8361463566044005e-14	0.006612242722619394	-2.888114228736728e-22	1.7075920582518004e-14	2.779362109704809e-17	8.730530928379962e-16	2.6300509429812162e-20
44400000	0.0016938786384343779	-1.3427325419863454e-21	-1.1558309299213752e-19	2.377564242285205e-13	1.8361463566044005e-14	0.006612242722619394	-2.8700126755579906e-22	1.7075920582518004e-14	2.779362109704809e-17	8.730530928379962e-16	2.6300509429812162e-20
44500000	0.0016938786384343779	-1.3427325419863454e-21	-1.1558309299213752e-19	2.377564242285205e-13	1.8361463566044005e-14	0.006612242722619394	-2.8519111223792534e-22	1.7075920582518004e-14	2.779362109704809e-17	8.730530928379962e-16	2.6300509429812162e-20
44600000	0.0016938786384343779	-1.3427325419863454e-21	-1.1558309299213752e-19	2.377564242285205e-13	1.8361463566044005e-14	0.006612242722619394	-2.833809569200516e-22	1.7075920582518004e-14	2.779362109704809e-17	8.730530928379962e-16	2.6300509429812162e-20
44700000	0.0016938786384343779	-1.3427325419863454e-21	-1.1558309299213752e-19	2.377564242285205e-13	1.8361463566044005e-14	0.006612242722619394	-2.8157080160217786e-22	1.7075920582518004e-14	2.779362109704809e-17	8.730530928379962e-16	2.6300509429812162e-20
44800000	0.0016938786384343779	-1.3427325419863454e-21	-1.1558309299213752e-19	2.377564242285205e-13	1.8361463566044005e-14	0.006612242722619394	-2.7976064628430415e-22	1.7075920582518004e-14	2.779362109704809e-17	8.730530928379962e-16	2.6300509429812162e-20
44900000	0.0016938786384343779	-1.3427325419863454e-21	-1.1558309299213752e-19	2.377564242285205e-13	1.8361463566044005e-14	0.006612242722619394	-2.779504909664304e-22	1.7075920582518004e-14	2.779362109704809e-17	8.730530928379962e-16	2.6300509429812162e-20
45000000	0.0016938786384343779	-1.3427325419863454e-21	-1.1558309299213752e-19	2.377564242285205e-13	1.8361463566044005e-14	0.006612242722619394	-2.7614033564855667e-22	1.7075920582518004e-14	2.779362109704809e-17	8.730530928379962e-16	2.6300509429812162e-20
45100000	0.0016938786384343779	-1.3427325419863454e-21	-1.1558309299213752e-19	2.377564242285205e-13	1.8361463566044005e-14	0.006612242722619394	-2.7433018033068295e-22	1.7075920582518004e-14	2.779362109704809e-17	8.730530928379962e-16	2.6300509429812162e-20
45200000	0.0016938786384343779	-1.3427325419863454e-21	-1.1558309299213752e-19	2.377564242285205e-13	1.8361463566044005e-14	0.006612242722619394	-2.7252002501280924e-22	1.7075920582518004e-14	2.779362109704809e-17	8.730530928379962e-16	2.6300509429812162e-20
45300000	0.0016938786384343779	-1.3427325419863454e-21	-1.1558309299213752e-19	2.377564242285205e-13	1.8361463566044005e-14	0.006612242722619394	-2.7070986969493547e-22	1.7075920582518004e-14	2.779362109704809e-17	8.730530928379962e-16	2.6300509429812162e-20
45400000	0.0016938786384343779	-1.3427325419863454e-21	-1.1558309299213752e-19	2.377564242285205e-13	1.8361463566044005e-14	0.006612242722619394	-2.6889971437706176e-22	1.7075920582518004e-14	2.779362109704809e-17	8.730530928379962e-16	2.6300509429812162e-20
45500000	0.0016938786384343779	-1.3427325419863454e-21	-1.1558309299213752e-19	2.377564242285205e-13	1.8361463566044005e-14	0.006612242722619394	-2.6708955905918804e-22	1.7075920582518004e-14	2.779362109704809e-17	8.730530928379962e-16	2.6300509429812162e-20
45600000	0.0016938786384343779	-1.3427325419863454e-21	-1.1558309299213752e-19	2.377564242285205e-13	1.8361463566044005e-14	0.006612242722619394	-2.6527940374131428e-22	1.7075920582518004e-14	2.779362109704809e-17	8.730530928379962e-16	2.6300509429812162e-20
45700000	0.0016938786384343779	-1.3427325419863454e-21	-1.1558309299213752e-19	2.377564242285205e-13	1.8361463566044005e-14	0.006612242722619394	-2.6346924842344056e-22	1.7075920582518004e-14	2.779362109704809e-17	8.730530928379962e-16	2.6300509429812162e-20
45800000	0.0016938786384343779	-1.3427325419863454e-21	-1.1558309299213752e-19	2.377564242285205e-13	1.8361463566044005e-14	0.006612242722619394	-2.6165909310556684e-22	1.7075920582518004e-14	2.779362109704809e-17	8.730530928379962e-16	2.6300509429812162e-20
45900000	0.0016938786384343779	-1.3427325419863454e-21	-1.1558309299213752e-19	2.377564242285205e-13	1.8361463566044005e-14	0.006612242722619394	-2.598489377876931e-22	1.7075920582518004e-14	2.779362109704809e-17	8.730530928379962e-16	2.6300509429812162e-20
46000000	0.0016938786384343779	-1.3427325419863454e-21	-1.1558309299213752e-19	2.377564242285205e-13	1.8361463566044005e-14	0.006612242722619394	-2.5803878246981936e-22	1.7075920582518004e-14	2.779362109704809e-17	8.730530928379962e-16	2.6300509429812162e-20
46100000	0.0016938786384343779	-1.3427325419863454e-21	-1.1558309299213752e-19	2.377564242285205e-13	1.8361463566044005e-14	0.006612242722619394	-2.5622862715194565e-22	1.7075920582518004e-14	2.779362109704809e-17	8.730530928379962e-16	2.6300509429812162e-20
46200000	0.0016938786384343779	-1.3427325419863454e-21	-1.1558309299213752e-19	2.377564242285205e-13	1.8361463566044005e-14	0.006612242722619394	-2.544184718340719e-22	1.7075920582518004e-14	2.779362109704809e-17	8.730530928379962e-16	2.6300509429812162e-20
46300000	0.0016938786384343779	-1.3427325419863454e-21	-1.1558309299213752e-19	2.377564242285205e-13	1.8361463566044005e-14	0.006612242722619394	-2.5260831651619817e-22	1.7075920582518004e-14	2.779362109704809e-17	8.730530928379962e-16	2.6300509429812162e-20
46400000	0.0016938786384343779	-1.3427325419863454e-21	-1.1558309299213752e-19	2.377564242285205e-13	1.8361463566044005e-14	0.006612242722619394	-2.5079816119832445e-22	1.7075920582518004e-14	2.779362109704809e-17	8.730530928379962e-16	2.6300509429812162e-20
46500000	0.0016938786384343779	-1.3427325419863454e-21	-1.1558309299213752e-19	2.377564242285205e-13	1.8361463566044005e-14	0.006612242722619394	-2.489880058804507e-22	1.7075920582518004e-14	2.779362109704809e-17	8.730530928379962e-16	2.6300509429812162e-20
46600000	0.0016938786384343779	-1.3427325419863454e-21	-1.1558309299213752e-19	2.377564242285205e-13	1.8361463566044005e-14	0.006612242722619394	-2.4717785056257697e-22	1.7075920582518004e-14	2.779362109704809e-17	8.730530928379962e-16	2.6300509429812162e-20
46700000	0.0016938786384343779	-1.3427325419863454e-21	-1.1558309299213752e-19	2.377564242285205e-13	1.8361463566044005e-14	0.006612242722619394	-2.4536769524470325e-22	1.7075920582518004e-14	2.779362109704809e-17	8.730530928379962e-16	2.6300509429812162e-20
46800000	0.0016938786384343779	-1.3427325419863454e-21	-1.1558309299213752e-19	2.377564242285205e-13	1.8361463566044005e-14	0.006612242722619394	-2.435575399268295e-22	1.7075920582518004e-14	2.779362109704809e-17	8.730530928379962e-16	2.6300509429812162e-20
46900000	0.0016938786384343779	-1.3427325419863454e-21	-1.1558309299213752e-19	2.377564242285205e-13	1.8361463566044005e-14	0.006612242722619394	-2.4174738460895577e-22	1.7075920582518004e-14	2.779362109704809e-17	8.730530928379962e-16	2.6300509429812162e-20
47000000	0.0016938786384343779	-1.3427325419863454e-21	-1.1558309299213752e-19	2.377564242285205e-13	1.8361463566044005e-14	0.006612242722619394	-2.3993722929108206e-22	1.7075920582518004e-14	2.779362109704809e-17	8.730530928379962e-16	2.6300509429812162e-20
47100000	0.0016938786384343779	-1.3427325419863454e-21	-1.1558309299213752e-19	2.377564242285205e-13	1.8361463566044005e-14	0.006612242722619394	-2.381270739732083e-22	1.7075920582518004e-14	2.779362109704809e-17	8.730530928379962e-16	2.6300509429812162e-20
47200000	0.0016938786384343779	-1.3427325419863454e-21	-1.1558309299213752e-19	2.377564242285205e-13	1.8361463566044005e-14	0.006612242722619394	-2.3631691865533458e-22	1.7075920582518004e-14	2.779362109704809e-17	8.730530928379962e-16	2.6300509429812162e-20
47300000	0.0016938786384343779	-1.3427325419863454e-21	-1.1558309299213752e-19	2.377564242285205e-13	1.8361463566044005e-14	0.006612242722619394	-2.3450676333746086e-22	1.7075920582518004e-14	2.779362109704809e-17	8.730530928379962e-16	2.6300509429812162e-20
47400000	0.0016938786384343779	-1.3427325419863454e-21	-1.1558309299213752e-19	2.377564242285205e-13	1.8361463566044005e-14	0.006612242722619394	-2.326966080195871e-22	1.7075920582518004e-14	2.779362109704809e-17	8.730530928379962e-16	2.6300509429812162e-20
47500000	0.0016938786384343779	-1.3427325419863454e-21	-1.1558309299213752e-19	2.377564242285205e-13	1.8361463566044005e-14	0.006612242722619394	-2.308864527017134e-22	1.7075920582518004e-14	2.779362109704809e-17	8.730530928379962e-16	2.6300509429812162e-20
47600000	0.0016938786384343779	-1.3427325419863454e-21	-1.1558309299213752e-19	2.377564242285205e-13	1.8361463566044005e-14	0.006612242722619394	-2.2907629738383966e-22	1.7075920582518004e-14	2.779362109704809e-17	8.730530928379962e-16	2.6300509429812162e-20
47700000	0.0016938786384343779	-1.3427325419863454e-21	-1.1558309299213752e-19	2.377564242285205e-13	1.8361463566044005e-14	0.006612242722619394	-2.272661420659659e-22	1.7075920582518004e-14	2.779362109704809e-17	8.730530928379962e-16	2.6300509429812162e-20
47800000	0.0016938786384343779	-1.3427325419863454e-21	-1.1558309299213752e-19	2.377564242285205e-13	1.8361463566044005e-14	0.006612242722619394	-2.254559867480922e-22	1.7075920582518004e-14	2.779362109704809e-17	8.730530928379962e-16	2.6300509429812162e-20
47900000	0.0016938786384343779	-1.3427325419863454e-21	-1.1558309299213752e-19	2.377564242285205e-13	1.8361463566044005e-14	0.006612242722619394	-2.2364583143021847e-22	1.7075920582518004e-14	2.779362109704809e-17	8.730530928379962e-16	2.6300509429812162e-20
48000000	0.0016938786384343779	-1.3427325419863454e-21	-1.1558309299213752e-19	2.377564242285205e-13	1.8361463566044005e-14	0.006612242722619394	-2.218356761123447e-22	1.7075920582518004e-14	2.779362109704809e-17	8.730530928379962e-16	2.6300509429812162e-20
48100000	0.0016938786384343779	-1.3427325419863454e-21	-1.1558309299213752e-19	2.377564242285205e-13	1.8361463566044005e-14	0.006612242722619394	-2.20025520794471e-22	1.7075920582518004e-14	2.779362109704809e-17	8.730530928379962e-16	2.6300509429812162e-20
48200000	0.0016938786384343779	-1.3427325419863454e-21	-1.1558309299213752e-19	2.377564242285205e-13	1.8361463566044005e-14	0.006612242722619394	-2.1821536547659727e-22	1.7075920582518004e-14	2.779362109704809e-17	8.730530928379962e-16	2.6300509429812162e-20
48300000	0.0016938786384343779	-1.3427325419863454e-21	-1.1558309299213752e-19	2.377564242285205e-13	1.8361463566044005e-14	0.006612242722619394	-2.164052101587235e-22	1.7075920582518004e-14	2.779362109704809e-17	8.730530928379962e-16	2.6300509429812162e-20
48400000	0.0016938786384343779	-1.3427325419863454e-21	-1.1558309299213752e-19	2.377564242285205e-13	1.8361463566044005e-14	0.006612242722619394	-2.145950548408498e-22	1.7075920582518004e-14	2.779362109704809e-17	8.730530928379962e-16	2.6300509429812162e-20
48500000	0.0016938786384343779	-1.3427325419863454e-21	-1.1558309299213752e-19	2.377564242285205e-13	1.8361463566044005e-14	0.006612242722619394	-2.1278489952297607e-22	1.7075920582518004e-14	2.779362109704809e-17	8.730530928379962e-16	2.6300509429812162e-20
48600000	0.0016938786384343779	-1.3427325419863454e-21	-1.1558309299213752e-19	2.377564242285205e-13	1.8361463566044005e-14	0.006612242722619394	-2.109747442051023e-22	1.7075920582518004e-14	2.779362109704809e-17	8.730530928379962e-16	2.6300509429812162e-20
48700000	0.0016938786384343779	-1.3427325419863454e-21	-1.1558309299213752e-19	2.377564242285205e-13	1.8361463566044005e-14	0.006612242722619394	-2.091645888872286e-22	1.7075920582518004e-14	2.779362109704809e-17	8.730530928379962e-16	2.6300509429812162e-20
48800000	0.0016938786384343779	-1.3427325419863454e-21	-1.1558309299213752e-19	2.377564242285205e-13	1.8361463566044005e-14	0.006612242722619394	-2.0735443356935488e-22	1.7075920582518004e-14	2.779362109704809e-17	8.730530928379962e-16	2.6300509429812162e-20
48900000	0.0016938786384343779	-1.3427325419863454e-21	-1.1558309299213752e-19	2.377564242285205e-13	1.8361463566044005e-14	0.006612242722619394	-2.0554427825148111e-22	1.7075920582518004e-14	2.779362109704809e-17	8.730530928379962e-16	2.6300509429812162e-20
49000000	0.0016938786384343779	-1.3427325419863454e-21	-1.1558309299213752e-19	2.377564242285205e-13	1.8361463566044005e-14	0.006612242722619394	-2.037341229336074e-22	1.7075920582518004e-14	2.779362109704809e-17	8.730530928379962e-16	2.6300509429812162e-20
49100000	0.0016938786384343779	-1.3427325419863454e-21	-1.1558309299213752e-19	2.377564242285205e-13	1.8361463566044005e-14	0.006612242722619394	-2.0192396761573368e-22	1.7075920582518004e-14	2.779362109704809e-17	8.730530928379962e-16	2.6300509429812162e-20
49200000	0.0016938786384343779	-1.3427325419863454e-21	-1.1558309299213752e-19	2.377564242285205e-13	1.8361463566044005e-14	0.006612242722619394	-2.0011381229785992e-22	1.7075920582518004e-14	2.779362109704809e-17	8.730530928379962e-16	2.6300509429812162e-20
49300000	0.0016938786384343779	-1.3427325419863454e-21	-1.1558309299213752e-19	2.377564242285205e-13	1.8361463566044005e-14	0.006612242722619394	-1.983036569799862e-22	1.7075920582518004e-14	2.779362109704809e-17	8.730530928379962e-16	2.6300509429812162e-20
49400000	0.0016938786384343779	-1.3427325419863454e-21	-1.1558309299213752e-19	2.377564242285205e-13	1.8361463566044005e-14	0.006612242722619394	-1.9649350166211246e-22	1.7075920582518004e-14	2.779362109704809e-17	8.730530928379962e-16	2.6300509429812162e-20
49500000	0.0016938786384343779	-1.3427325419863454e-21	-1.1558309299213752e-19	2.377564242285205e-13	1.8361463566044005e-14	0.006612242722619394	-1.9468334634423872e-22	1.7075920582518004e-14	2.779362109704809e-17	8.730530928379962e-16	2.6300509429812162e-20
49600000	0.0016938786384343779	-1.3427325419863454e-21	-1.1558309299213752e-19	2.377564242285205e-13	1.8361463566044005e-14	0.006612242722619394	-1.92873191026365e-22	1.7075920582518004e-14	2.779362109704809e-17	8.730530928379962e-16	2.6300509429812162e-20
49700000	0.0016938786384343779	-1.3427325419863454e-21	-1.1558309299213752e-19	2.377564242285205e-13	1.8361463566044005e-14	0.006612242722619394	-1.9106303570849126e-22	1.7075920582518004e-14	2.779362109704809e-17	8.730530928379962e-16	2.6300509429812162e-20
49800000	0.0016938786384343779	-1.3427325419863454e-21	-1.1558309299213752e-19	2.377564242285205e-13	1.8361463566044005e-14	0.006612242722619394	-1.8925288039061752e-22	1.7075920582518004e-14	2.779362109704809e-17	8.730530928379962e-16	2.6300509429812162e-20
49900000	0.0016938786384343779	-1.3427325419863454e-21	-1.1558309299213752e-19	2.377564242285205e-13	1.8361463566044005e-14	0.006612242722619394	-1.874427250727438e-22	1.7075920582518004e-14	2.779362109704809e-17	8.730530928379962e-16	2.6300509429812162e-20
50000000	0.0016938786384343779	-1.3427325419863454e-21	-1.1558309299213752e-19	2.377564242285205e-13	1.8361463566044005e-14	0.006612242722619394	-1.8563256975487007e-22	1.7075920582518004e-14	2.779362109704809e-17	8.730530928379962e-16	2.6300509429812162e-20
50100000	0.0016938786384343779	-1.3427325419863454e-21	-1.1558309299213752e-19	2.377564242285205e-13	1.8361463566044005e-14	0.006612242722619394	-1.8382241443699633e-22	1.7075920582518004e-14	2.779362109704809e-17	8.730530928379962e-16	2.6300509429812162e-20
50200000	0.0016938786384343779	-1.3427325419863454e-21	-1.1558309299213752e-19	2.377564242285205e-13	1.8361463566044005e-14	0.006612242722619394	-1.820122591191226e-22	1.7075920582518004e-14	2.779362109704809e-17	8.730530928379962e-16	2.6300509429812162e-20
50300000	0.0016938786384343779	-1.3427325419863454e-21	-1.1558309299213752e-19	2.377564242285205e-13	1.8361463566044005e-14	0.006612242722619394	-1.8020210380124887e-22	1.7075920582518004e-14	2.779362109704809e-17	8.730530928379962e-16	2.6300509429812162e-20
50400000	0.0016938786384343779	-1.3427325419863454e-21	-1.1558309299213752e-19	2.377564242285205e-13	1.8361463566044005e-14	0.006612242722619394	-1.7839194848337513e-22	1.7075920582518004e-14	2.779362109704809e-17	8.730530928379962e-16	2.6300509429812162e-20
50500000	0.0016938786384343776	-1.3427325419863454e-21	-1.1558309299213752e-19	2.377564242285205e-13	1.8361463566044005e-14	0.006612242722619394	-1.7658179316550141e-22	1.7075920582518004e-14	2.779362109704809e-17	8.730530928379962e-16	2.6300509429812162e-20
50600000	0.0016938786384343776	-1.3427325419863454e-21	-1.1558309299213752e-19	2.377564242285205e-13	1.8361463566044005e-14	0.006612242722619394	-1.7477163784762767e-22	1.7075920582518004e-14	2.779362109704809e-17	8.730530928379963e-16	2.6300509429812162e-20
50700000	0.0016938786384343776	-1.3427325419863454e-21	-1.1558309299213752e-19	2.377564242285205e-13	1.8361463566044005e-14	0.006612242722619394	-1.7296148252975393e-22	1.7075920582518004e-14	2.779362109704809e-17	8.730530928379963e-16	2.6300509429812162e-20
50800000	0.0016938786384343776	-1.3427325419863454e-21	-1.1558309299213752e-19	2.377564242285205e-13	1.8361463566044005e-14	0.006612242722619394	-1.7115132721188022e-22	1.7075920582518004e-14	2.779362109704809e-17	8.730530928379963e-16	2.6300509429812162e-20
50900000	0.0016938786384343776	-1.3427325419863454e-21	-1.1558309299213752e-19	2.377564242285205e-13	1.8361463566044005e-14	0.006612242722619394	-1.6934117189400648e-22	1.7075920582518004e-14	2.779362109704809e-17	8.730530928379963e-16	2.6300509429812162e-20
51000000	0.0016938786384343776	-1.3427325419863454e-21	-1.1558309299213752e-19	2.377564242285205e-13	1.8361463566044005e-14	0.006612242722619394	-1.6753101657613274e-22	1.7075920582518004e-14	2.779362109704809e-17	8.730530928379963e-16	2.6300509429812162e-20
51100000	0.0016938786384343776	-1.3427325419863454e-21	-1.1558309299213752e-19	2.377564242285205e-13	1.8361463566044008e-14	0.006612242722619394	-1.6572086125825902e-22	1.7075920582518007e-14	2.779362109704809e-17	8.730530928379963e-16	2.6300509429812162e-20
51200000	0.0016938786384343776	-1.3427325419863454e-21	-1.1558309299213752e-19	2.377564242285205e-13	1.8361463566044008e-14	0.006612242722619394	-1.6391070594038528e-22	1.7075920582518007e-14	2.779362109704809e-17	8.730530928379963e-16	2.6300509429812162e-20
51300000	0.0016938786384343776	-1.3427325419863454e-21	-1.1558309299213752e-19	2.377564242285205e-13	1.8361463566044008e-14	0.006612242722619394	-1.6210055062251154e-22	1.7075920582518007e-14	2.779362109704809e-17	8.730530928379963e-16	2.6300509429812162e-20
51400000	0.0016938786384343776	-1.3427325419863454e-21	-1.1558309299213752e-19	2.377564242285205e-13	1.8361463566044008e-14	0.006612242722619394	-1.6029039530463782e-22	1.7075920582518007e-14	2.779362109704809e-17	8.730530928379963e-16	2.6300509429812162e-20
51500000	0.0016938786384343776	-1.3427325419863454e-21	-1.1558309299213752e-19	2.377564242285205e-13	1.8361463566044008e-14	0.006612242722619394	-1.5848023998676408e-22	1.7075920582518007e-14	2.779362109704809e-17	8.730530928379963e-16	2.6300509429812162e-20
51600000	0.0016938786384343776	-1.3427325419863454e-21	-1.1558309299213752e-19	2.377564242285205e-13	1.8361463566044008e-14	0.006612242722619394	-1.5667008466889034e-22	1.7075920582518007e-14	2.779362109704809e-17	8.730530928379963e-16	2.6300509429812162e-20
51700000	0.0016938786384343776	-1.3427325419863454e-21	-1.1558309299213752e-19	2.377564242285205e-13	1.8361463566044008e-14	0.006612242722619394	-1.5485992935101663e-22	1.7075920582518007e-14	2.779362109704809e-17	8.730530928379963e-16	2.6300509429812162e-20
51800000	0.0016938786384343776	-1.3427325419863454e-21	-1.1558309299213752e-19	2.377564242285205e-13	1.8361463566044008e-14	0.006612242722619394	-1.5304977403314289e-22	1.7075920582518007e-14	2.779362109704809e-17	8.730530928379963e-16	2.6300509429812162e-20
51900000	0.0016938786384343776	-1.3427325419863454e-21	-1.1558309299213752e-19	2.377564242285205e-13	1.8361463566044008e-14	0.006612242722619394	-1.5123961871526915e-22	1.7075920582518007e-14	2.7793621097048085e-17	8.730530928379963e-16	2.6300509429812162e-20
52000000	0.0016938786384343776	-1.3427325419863454e-21	-1.1558309299213752e-19	2.377564242285205e-13	1.8361463566044008e-14	0.006612242722619394	-1.4942946339739543e-22	1.7075920582518007e-14	2.7793621097048085e-17	8.730530928379963e-16	2.6300509429812162e-20
52100000	0.0016938786384343776	-1.3427325419863454e-21	-1.1558309299213752e-19	2.377564242285205e-13	1.8361463566044008e-14	0.006612242722619394	-1.476193080795217e-22	1.7075920582518007e-14	2.7793621097048085e-17	8.730530928379963e-16	2.6300509429812162e-20
52200000	0.0016938786384343776	-1.3427325419863454e-21	-1.1558309299213752e-19	2.377564242285205e-13	1.8361463566044008e-14	0.006612242722619394	-1.4580915276164795e-22	1.7075920582518007e-14	2.7793621097048085e-17	8.730530928379963e-16	2.6300509429812162e-20
52300000	0.0016938786384343776	-1.3427325419863454e-21	-1.1558309299213752e-19	2.377564242285205e-13	1.8361463566044008e-14	0.006612242722619394	-1.4399899744377423e-22	1.7075920582518007e-14	2.7793621097048085e-17	8.730530928379963e-16	2.6300509429812162e-20
52400000	0.0016938786384343776	-1.3427325419863454e-21	-1.1558309299213752e-19	2.377564242285205e-13	1.8361463566044008e-14	0.006612242722619394	-1.421888421259005e-22	1.7075920582518007e-14	2.7793621097048085e-17	8.730530928379963e-16	2.6300509429812162e-20
52500000	0.0016938786384343776	-1.3427325419863454e-21	-1.1558309299213752e-19	2.377564242285205e-13	1.8361463566044008e-14	0.006612242722619394	-1.4037868680802675e-22	1.7075920582518007e-14	2.7793621097048085e-17	8.730530928379963e-16	2.6300509429812162e-20
52600000	0.0016938786384343776	-1.3427325419863454e-21	-1.1558309299213752e-19	2.377564242285205e-13	1.8361463566044008e-14	0.006612242722619394	-1.3856853149015304e-22	1.7075920582518007e-14	2.7793621097048085e-17	8.730530928379963e-16	2.6300509429812162e-20
52700000	0.0016938786384343776	-1.3427325419863454e-21	-1.1558309299213752e-19	2.377564242285205e-13	1.8361463566044008e-14	0.006612242722619394	-1.367583761722793e-22	1.7075920582518007e-14	2.7793621097048085e-17	8.730530928379963e-16	2.6300509429812162e-20
52800000	0.0016938786384343776	-1.3427325419863454e-21	-1.1558309299213752e-19	2.377564242285205e-13	1.8361463566044008e-14	0.006612242722619394	-1.3494822085440556e-22	1.7075920582518007e-14	2.7793621097048085e-17	8.730530928379963e-16	2.6300509429812162e-20
52900000	0.0016938786384343776	-1.3427325419863454e-21	-1.1558309299213752e-19	2.377564242285205e-13	1.8361463566044008e-14	0.006612242722619394	-1.3313806553653184e-22	1.7075920582518007e-14	2.7793621097048085e-17	8.730530928379963e-16	2.6300509429812162e-20
53000000	0.0016938786384343776	-1.3427325419863454e-21	-1.1558309299213752e-19	2.377564242285205e-13	1.8361463566044008e-14	0.006612242722619394	-1.313279102186581e-22	1.7075920582518007e-14	2.7793621097048085e-17	8.730530928379963e-16	2.6300509429812162e-20
53100000	0.0016938786384343776	-1.3427325419863454e-21	-1.1558309299213752e-19	2.377564242285205e-13	1.8361463566044008e-14	0.006612242722619394	-1.2951775490078436e-22	1.7075920582518007e-14	2.7793621097048085e-17	8.730530928379963e-16	2.6300509429812162e-20
53200000	0.0016938786384343776	-1.3427325419863454e-21	-1.1558309299213752e-19	2.377564242285205e-13	1.8361463566044008e-14	0.006612242722619394	-1.2770759958291065e-22	1.7075920582518007e-14	2.7793621097048085e-17	8.730530928379963e-16	2.6300509429812162e-20
53300000	0.0016938786384343776	-1.3427325419863454e-21	-1.1558309299213752e-19	2.377564242285205e-13	1.8361463566044008e-14	0.006612242722619394	-1.258974442650369e-22	1.7075920582518007e-14	2.7793621097048085e-17	8.730530928379963e-16	2.6300509429812162e-20
53400000	0.0016938786384343776	-1.3427325419863454e-21	-1.1558309299213752e-19	2.377564242285205e-13	1.8361463566044008e-14	0.006612242722619394	-1.2408728894716317e-22	1.7075920582518007e-14	2.7793621097048085e-17	8.730530928379963e-16	2.6300509429812162e-20
53500000	0.0016938786384343776	-1.3427325419863454e-21	-1.1558309299213752e-19	2.377564242285205e-13	1.8361463566044008e-14	0.006612242722619394	-1.2227713362928945e-22	1.7075920582518007e-14	2.7793621097048085e-17	8.730530928379963e-16	2.6300509429812162e-20
53600000	0.0016938786384343776	-1.3427325419863454e-21	-1.1558309299213752e-19	2.377564242285205e-13	1.8361463566044008e-14	0.006612242722619394	-1.204669783114157e-22	1.7075920582518007e-14	2.7793621097048085e-17	8.730530928379963e-16	2.6300509429812162e-20
53700000	0.0016938786384343776	-1.3427325419863454e-21	-1.1558309299213752e-19	2.377564242285205e-13	1.8361463566044008e-14	0.006612242722619394	-1.1865682299354197e-22	1.7075920582518007e-14	2.7793621097048085e-17	8.730530928379963e-16	2.6300509429812162e-20
53800000	0.0016938786384343776	-1.3427325419863454e-21	-1.1558309299213752e-19	2.377564242285205e-13	1.8361463566044008e-14	0.006612242722619394	-1.1684666767566825e-22	1.7075920582518007e-14	2.7793621097048085e-17	8.730530928379963e-16	2.6300509429812162e-20
53900000	0.0016938786384343776	-1.3427325419863454e-21	-1.1558309299213752e-19	2.377564242285205e-13	1.8361463566044008e-14	0.006612242722619394	-1.1503651235779451e-22	1.7075920582518007e-14	2.7793621097048085e-17	8.730530928379963e-16	2.6300509429812162e-20
54000000	0.0016938786384343776	-1.3427325419863454e-21	-1.1558309299213752e-19	2.377564242285205e-13	1.8361463566044008e-14	0.006612242722619394	-1.1322635703992077e-22	1.7075920582518007e-14	2.7793621097048085e-17	8.730530928379963e-16	2.6300509429812162e-20
54100000	0.0016938786384343776	-1.3427325419863454e-21	-1.1558309299213752e-19	2.377564242285205e-13	1.8361463566044008e-14	0.006612242722619394	-1.1141620172204706e-22	1.7075920582518007e-14	2.7793621097048085e-17	8.730530928379963e-16	2.6300509429812162e-20
54200000	0.0016938786384343776	-1.3427325419863454e-21	-1.1558309299213752e-19	2.377564242285205e-13	1.8361463566044008e-14	0.006612242722619394	-1.0960604640417332e-22	1.7075920582518007e-14	2.7793621097048085e-17	8.730530928379963e-16	2.6300509429812162e-20
54300000	0.0016938786384343776	-1.3427325419863454e-21	-1.1558309299213752e-19	2.377564242285205e-13	1.8361463566044008e-14	0.006612242722619394	-1.0779589108629958e-22	1.7075920582518007e-14	2.7793621097048085e-17	8.730530928379963e-16	2.6300509429812162e-20
54400000	0.0016938786384343776	-1.3427325419863454e-21	-1.1558309299213752e-19	2.377564242285205e-13	1.8361463566044008e-14	0.006612242722619394	-1.0598573576842586e-22	1.7075920582518007e-14	2.7793621097048085e-17	8.730530928379963e-16	2.6300509429812162e-20
54500000	0.0016938786384343776	-1.3427325419863454e-21	-1.1558309299213752e-19	2.377564242285205e-13	1.8361463566044008e-14	0.006612242722619394	-1.0417558045055212e-22	1.7075920582518007e-14	2.7793621097048085e-17	8.730530928379963e-16	2.6300509429812162e-20
54600000	0.0016938786384343776	-1.3427325419863454e-21	-1.1558309299213752e-19	2.377564242285205e-13	1.8361463566044008e-14	0.006612242722619394	-1.0236542513267839e-22	1.7075920582518007e-14	2.7793621097048085e-17	8.730530928379963e-16	2.6300509429812162e-20
54700000	0.0016938786384343776	-1.3427325419863454e-21	-1.1558309299213752e-19	2.377564242285205e-13	1.8361463566044008e-14	0.006612242722619394	-1.0055526981480466e-22	1.7075920582518007e-14	2.7793621097048085e-17	8.730530928379963e-16	2.6300509429812162e-20
54800000	0.0016938786384343776	-1.3427325419863454e-21	-1.1558309299213752e-19	2.377564242285205e-13	1.8361463566044008e-14	0.006612242722619394	-9.874511449693092e-23	1.7075920582518007e-14	2.7793621097048085e-17	8.730530928379963e-16	2.6300509429812162e-20
54900000	0.0016938786384343776	-1.3427325419863454e-21	-1.1558309299213752e-19	2.377564242285205e-13	1.8361463566044008e-14	0.006612242722619394	-9.693495917905719e-23	1.7075920582518007e-14	2.7793621097048085e-17	8.730530928379963e-16	2.6300509429812162e-20
55000000	0.0016938786384343776	-1.3427325419863454e-21	-1.1558309299213752e-19	2.377564242285205e-13	1.8361463566044008e-14	0.006612242722619394	-9.512480386118347e-23	1.7075920582518007e-14	2.7793621097048085e-17	8.730530928379963e-16	2.6300509429812162e-20
55100000	0.0016938786384343776	-1.3427325419863454e-21	-1.1558309299213752e-19	2.377564242285205e-13	1.8361463566044008e-14	0.006612242722619394	-9.331499028887334e-23	1.7075920582518007e-14	2.7793621097048085e-17	8.730530928379963e-16	2.6300509429812162e-20
55200000	0.0016938786384343776	-1.3427325419863454e-21	-1.1558309299213752e-19	2.377564242285205e-13	1.8361463566044008e-14	0.006612242722619394	-9.152708455694815e-23	1.7075920582518007e-14	2.7793621097048085e-17	8.730530928379963e-16	2.6300509429812162e-20
55300000	0.0016938786384343776	-1.3427325419863454e-21	-1.1558309299213752e-19	2.377564242285205e-13	1.8361463566044008e-14	0.006612242722619394	-8.977355642705246e-23	1.7075920582518007e-14	2.7793621097048085e-17	8.730530928379963e-16	2.6300509429812162e-20
55400000	0.0016938786384343776	-1.3427325419863454e-21	-1.1558309299213752e-19	2.377564242285205e-13	1.8361463566044008e-14	0.006612242722619394	-8.80538812651622e-23	1.7075920582518007e-14	2.7793621097048085e-17	8.730530928379963e-16	2.6300509429812162e-20
55500000	0.0016938786384343776	-1.3427325419863454e-21	-1.1558309299213752e-19	2.377564242285205e-13	1.8361463566044008e-14	0.006612242722619394	-8.63675344372533e-23	1.7075920582518007e-14	2.7793621097048085e-17	8.730530928379963e-16	2.6300509429812162e-20
55600000	0.0016938786384343776	-1.3427325419863454e-21	-1.1558309299213752e-19	2.377564242285205e-13	1.8361463566044008e-14	0.006612242722619394	-8.471399130930173e-23	1.7075920582518007e-14	2.7793621097048085e-17	8.730530928379963e-16	2.6300509429812162e-20
55700000	0.0016938786384343776	-1.3427325419863454e-21	-1.1558309299213752e-19	2.377564242285205e-13	1.8361463566044008e-14	0.006612242722619394	-8.30927272472834e-23	1.7075920582518007e-14	2.7793621097048085e-17	8.730530928379963e-16	2.6300509429812162e-20
55800000	0.0016938786384343776	-1.3427325419863454e-21	-1.1558309299213752e-19	2.377564242285205e-13	1.8361463566044008e-14	0.006612242722619394	-8.150321761717426e-23	1.7075920582518007e-14	2.7793621097048085e-17	8.730530928379963e-16	2.6300509429812162e-20
55900000	0.0016938786384343776	-1.3427325419863454e-21	-1.1558309299213752e-19	2.377564242285205e-13	1.8361463566044008e-14	0.006612242722619394	-7.994493778495027e-23	1.7075920582518007e-14	2.7793621097048085e-17	8.730530928379963e-16	2.6300509429812162e-20
56000000	0.0016938786384343776	-1.3427325419863454e-21	-1.1558309299213752e-19	2.377564242285205e-13	1.8361463566044008e-14	0.006612242722619394	-7.841736311658734e-23	1.7075920582518007e-14	2.7793621097048085e-17	8.730530928379963e-16	2.6300509429812162e-20
56100000	0.0016938786384343776	-1.3427325419863454e-21	-1.1558309299213752e-19	2.377564242285205e-13	1.8361463566044008e-14	0.006612242722619394	-7.691996897806142e-23	1.7075920582518007e-14	2.7793621097048085e-17	8.730530928379963e-16	2.6300509429812162e-20
56200000	0.0016938786384343776	-1.3427325419863454e-21	-1.1558309299213752e-19	2.377564242285205e-13	1.8361463566044008e-14	0.006612242722619394	-7.545223073534846e-23	1.7075920582518007e-14	2.7793621097048085e-17	8.730530928379963e-16	2.6300509429812162e-20
56300000	0.0016938786384343776	-1.3427325419863454e-21	-1.1558309299213752e-19	2.377564242285205e-13	1.8361463566044008e-14	0.006612242722619394	-7.401362375442439e-23	1.7075920582518007e-14	2.7793621097048085e-17	8.730530928379963e-16	2.6300509429812162e-20
56400000	0.0016938786384343776	-1.3427325419863454e-21	-1.1558309299213752e-19	2.377564242285205e-13	1.8361463566044008e-14	0.006612242722619394	-7.260362340126516e-23	1.7075920582518007e-14	2.7793621097048085e-17	8.730530928379963e-16	2.6300509429812162e-20
56500000	0.0016938786384343776	-1.3427325419863454e-21	-1.1558309299213752e-19	2.377564242285205e-13	1.8361463566044008e-14	0.006612242722619394	-7.12217050418467e-23	1.7075920582518007e-14	2.7793621097048085e-17	8.730530928379963e-16	2.6300509429812162e-20
56600000	0.0016938786384343776	-1.3427325419863454e-21	-1.1558309299213752e-19	2.377564242285205e-13	1.8361463566044008e-14	0.006612242722619394	-6.986734404214495e-23	1.7075920582518007e-14	2.7793621097048085e-17	8.730530928379963e-16	2.6300509429812162e-20
56700000	0.0016938786384343776	-1.3427325419863454e-21	-1.1558309299213752e-19	2.377564242285205e-13	1.8361463566044008e-14	0.006612242722619394	-6.854001576813585e-23	1.7075920582518007e-14	2.7793621097048085e-17	8.730530928379963e-16	2.6300509429812162e-20
56800000	0.0016938786384343776	-1.3427325419863454e-21	-1.1558309299213752e-19	2.377564242285205e-13	1.8361463566044008e-14	0.006612242722619394	-6.723919558579535e-23	1.7075920582518007e-14	2.7793621097048085e-17	8.730530928379963e-16	2.6300509429812162e-20
56900000	0.0016938786384343776	-1.3427325419863454e-21	-1.1558309299213752e-19	2.377564242285205e-13	1.8361463566044008e-14	0.006612242722619394	-6.596435886109939e-23	1.7075920582518007e-14	2.7793621097048085e-17	8.730530928379963e-16	2.6300509429812162e-20
57000000	0.0016938786384343776	-1.3427325419863454e-21	-1.1558309299213752e-19	2.377564242285205e-13	1.8361463566044008e-14	0.006612242722619394	-6.471498096002389e-23	1.7075920582518007e-14	2.7793621097048085e-17	8.730530928379963e-16	2.6300509429812162e-20
57100000	0.0016938786384343776	-1.3427325419863454e-21	-1.1558309299213752e-19	2.377564242285205e-13	1.8361463566044008e-14	0.006612242722619394	-6.349053724854481e-23	1.7075920582518007e-14	2.7793621097048085e-17	8.730530928379963e-16	2.6300509429812162e-20
57200000	0.0016938786384343776	-1.3427325419863454e-21	-1.1558309299213752e-19	2.377564242285205e-13	1.8361463566044008e-14	0.006612242722619394	-6.229050309263809e-23	1.7075920582518007e-14	2.7793621097048085e-17	8.730530928379963e-16	2.6300509429812162e-20
57300000	0.0016938786384343776	-1.3427325419863454e-21	-1.1558309299213752e-19	2.377564242285205e-13	1.8361463566044008e-14	0.006612242722619394	-6.111435385827966e-23	1.7075920582518007e-14	2.7793621097048085e-17	8.730530928379963e-16	2.6300509429812162e-20
57400000	0.0016938786384343776	-1.3427325419863454e-21	-1.1558309299213752e-19	2.377564242285205e-13	1.8361463566044008e-14	0.006612242722619394	-5.996156491144547e-23	1.7075920582518007e-14	2.7793621097048085e-17	8.730530928379963e-16	2.6300509429812162e-20
57500000	0.0016938786384343776	-1.3427325419863454e-21	-1.1558309299213752e-19	2.377564242285205e-13	1.8361463566044008e-14	0.006612242722619394	-5.883161161811144e-23	1.7075920582518007e-14	2.7793621097048085e-17	8.730530928379963e-16	2.6300509429812162e-20
57600000	0.0016938786384343776	-1.3427325419863454e-21	-1.1558309299213752e-19	2.377564242285205e-13	1.8361463566044008e-14	0.006612242722619394	-5.772396934425354e-23	1.7075920582518007e-14	2.7793621097048085e-17	8.730530928379963e-16	2.6300509429812162e-20
57700000	0.0016938786384343776	-1.3427325419863454e-21	-1.1558309299213752e-19	2.377564242285205e-13	1.8361463566044008e-14	0.006612242722619394	-5.66381134558477e-23	1.7075920582518007e-14	2.7793621097048085e-17	8.730530928379963e-16	2.6300509429812162e-20
57800000	0.0016938786384343776	-1.3427325419863454e-21	-1.1558309299213752e-19	2.377564242285205e-13	1.8361463566044008e-14	0.006612242722619394	-5.557351931886984e-23	1.7075920582518007e-14	2.7793621097048085e-17	8.730530928379963e-16	2.6300509429812162e-20
57900000	0.0016938786384343776	-1.3427325419863454e-21	-1.1558309299213752e-19	2.377564242285205e-13	1.8361463566044008e-14	0.006612242722619394	-5.452966229929591e-23	1.7075920582518007e-14	2.7793621097048085e-17	8.730530928379963e-16	2.6300509429812162e-20
58000000	0.0016938786384343776	-1.3427325419863454e-21	-1.1558309299213752e-19	2.377564242285205e-13	1.8361463566044008e-14	0.006612242722619394	-5.350601776310187e-23	1.7075920582518007e-14	2.7793621097048085e-17	8.730530928379963e-16	2.6300509429812162e-20
58100000	0.0016938786384343776	-1.3427325419863454e-21	-1.1558309299213752e-19	2.377564242285205e-13	1.8361463566044008e-14	0.006612242722619394	-5.2502061076263636e-23	1.7075920582518007e-14	2.7793621097048085e-17	8.730530928379963e-16	2.6300509429812162e-20
58200000	0.0016938786384343776	-1.3427325419863454e-21	-1.1558309299213752e-19	2.377564242285205e-13	1.8361463566044008e-14	0.006612242722619394	-5.1517267604757164e-23	1.7075920582518007e-14	2.7793621097048085e-17	8.730530928379963e-16	2.6300509429812162e-20
58300000	0.0016938786384343776	-1.3427325419863454e-21	-1.1558309299213752e-19	2.377564242285205e-13	1.8361463566044008e-14	0.006612242722619394	-5.055111271455838e-23	1.7075920582518007e-14	2.7793621097048085e-17	8.730530928379963e-16	2.6300509429812162e-20
58400000	0.0016938786384343776	-1.3427325419863454e-21	-1.1558309299213752e-19	2.377564242285205e-13	1.8361463566044008e-14	0.006612242722619394	-4.960307177164324e-23	1.7075920582518007e-14	2.7793621097048085e-17	8.730530928379963e-16	2.6300509429812162e-20
58500000	0.0016938786384343776	-1.3427325419863454e-21	-1.1558309299213752e-19	2.377564242285205e-13	1.8361463566044008e-14	0.006612242722619394	-4.867262014198767e-23	1.7075920582518007e-14	2.7793621097048085e-17	8.730530928379963e-16	2.6300509429812162e-20
58600000	0.0016938786384343776	-1.3427325419863454e-21	-1.1558309299213752e-19	2.377564242285205e-13	1.8361463566044008e-14	0.006612242722619394	-4.7759233191567615e-23	1.7075920582518007e-14	2.7793621097048085e-17	8.730530928379963e-16	2.6300509429812162e-20
58700000	0.0016938786384343776	-1.3427325419863454e-21	-1.1558309299213752e-19	2.377564242285205e-13	1.8361463566044008e-14	0.006612242722619394	-4.6862386286359023e-23	1.7075920582518007e-14	2.7793621097048085e-17	8.730530928379963e-16	2.6300509429812162e-20
58800000	0.0016938786384343776	-1.3427325419863454e-21	-1.1558309299213752e-19	2.377564242285205e-13	1.8361463566044008e-14	0.006612242722619394	-4.5981554792337824e-23	1.7075920582518007e-14	2.7793621097048085e-17	8.730530928379963e-16	2.6300509429812162e-20
58900000	0.0016938786384343776	-1.3427325419863454e-21	-1.1558309299213752e-19	2.377564242285205e-13	1.8361463566044008e-14	0.006612242722619394	-4.5116214075479965e-23	1.7075920582518007e-14	2.7793621097048085e-17	8.730530928379963e-16	2.6300509429812162e-20
59000000	0.0016938786384343776	-1.3427325419863454e-21	-1.1558309299213752e-19	2.377564242285205e-13	1.8361463566044008e-14	0.006612242722619394	-4.4265839501761375e-23	1.7075920582518007e-14	2.7793621097048085e-17	8.730530928379963e-16	2.6300509429812162e-20
59100000	0.0016938786384343776	-1.3427325419863454e-21	-1.1558309299213752e-19	2.377564242285205e-13	1.8361463566044008e-14	0.006612242722619394	-4.3429906437158006e-23	1.7075920582518007e-14	2.7793621097048085e-17	8.730530928379963e-16	2.6300509429812162e-20
59200000	0.0016938786384343776	-1.3427325419863454e-21	-1.1558309299213752e-19	2.377564242285205e-13	1.8361463566044008e-14	0.006612242722619394	-4.2607890247645783e-23	1.7075920582518007e-14	2.7793621097048085e-17	8.730530928379963e-16	2.6300509429812162e-20
59300000	0.0016938786384343776	-1.3427325419863454e-21	-1.1558309299213752e-19	2.377564242285205e-13	1.8361463566044008e-14	0.006612242722619394	-4.179926629920067e-23	1.7075920582518007e-14	2.7793621097048085e-17	8.730530928379963e-16	2.6300509429812162e-20
59400000	0.0016938786384343776	-1.3427325419863454e-21	-1.1558309299213752e-19	2.377564242285205e-13	1.8361463566044008e-14	0.006612242722619394	-4.1003509957798596e-23	1.7075920582518007e-14	2.7793621097048085e-17	8.730530928379963e-16	2.6300509429812162e-20
59500000	0.0016938786384343776	-1.3427325419863454e-21	-1.1558309299213752e-19	2.377564242285205e-13	1.8361463566044008e-14	0.006612242722619394	-4.022009658941549e-23	1.7075920582518007e-14	2.7793621097048085e-17	8.730530928379963e-16	2.6300509429812162e-20
59600000	0.0016938786384343776	-1.3427325419863454e-21	-1.1558309299213752e-19	2.377564242285205e-13	1.8361463566044008e-14	0.006612242722619394	-3.944850156002731e-23	1.7075920582518007e-14	2.7793621097048085e-17	8.730530928379963e-16	2.6300509429812162e-20
59700000	0.0016938786384343776	-1.3427325419863454e-21	-1.1558309299213752e-19	2.377564242285205e-13	1.8361463566044008e-14	0.006612242722619394	-3.868820023560998e-23	1.7075920582518007e-14	2.7793621097048085e-17	8.730530928379963e-16	2.6300509429812162e-20
59800000	0.0016938786384343776	-1.3427325419863454e-21	-1.1558309299213752e-19	2.377564242285205e-13	1.8361463566044008e-14	0.006612242722619394	-3.793866798213945e-23	1.7075920582518007e-14	2.7793621097048085e-17	8.730530928379963e-16	2.6300509429812162e-20
59900000	0.0016938786384343776	-1.3427325419863454e-21	-1.1558309299213752e-19	2.377564242285205e-13	1.8361463566044008e-14	0.006612242722619394	-3.7199380165591655e-23	1.7075920582518007e-14	2.7793621097048085e-17	8.730530928379963e-16	2.6300509429812162e-20
60000000	0.0016938786384343776	-1.3427325419863454e-21	-1.1558309299213752e-19	2.377564242285205e-13	1.8361463566044008e-14	0.006612242722619394	-3.646981215194254e-23	1.7075920582518007e-14	2.7793621097048085e-17	8.730530928379963e-16	2.6300509429812162e-20
60100000	0.0016938786384343776	-1.3427325419863454e-21	-1.1558309299213752e-19	2.377564242285205e-13	1.8361463566044008e-14	0.006612242722619394	-3.574943930716804e-23	1.7075920582518007e-14	2.7793621097048085e-17	8.730530928379963e-16	2.6300509429812162e-20
60200000	0.0016938786384343776	-1.3427325419863454e-21	-1.1558309299213752e-19	2.377564242285205e-13	1.8361463566044008e-14	0.006612242722619394	-3.50377369972441e-23	1.7075920582518007e-14	2.7793621097048085e-17	8.730530928379963e-16	2.6300509429812162e-20
60300000	0.0016938786384343776	-1.3427325419863454e-21	-1.1558309299213752e-19	2.377564242285205e-13	1.8361463566044008e-14	0.006612242722619394	-3.4334180588146664e-23	1.7075920582518007e-14	2.7793621097048085e-17	8.730530928379963e-16	2.6300509429812162e-20
60400000	0.0016938786384343776	-1.3427325419863454e-21	-1.1558309299213752e-19	2.377564242285205e-13	1.8361463566044008e-14	0.006612242722619394	-3.3638245445851655e-23	1.7075920582518007e-14	2.7793621097048085e-17	8.730530928379963e-16	2.6300509429812162e-20
60500000	0.0016938786384343776	-1.3427325419863454e-21	-1.1558309299213752e-19	2.377564242285205e-13	1.8361463566044008e-14	0.006612242722619394	-3.294940693633503e-23	1.7075920582518007e-14	2.7793621097048085e-17	8.730530928379963e-16	2.6300509429812162e-20
60600000	0.0016938786384343776	-1.3427325419863454e-21	-1.1558309299213752e-19	2.377564242285205e-13	1.8361463566044008e-14	0.006612242722619394	-3.226714042557273e-23	1.7075920582518007e-14	2.7793621097048085e-17	8.730530928379963e-16	2.6300509429812162e-20
60700000	0.0016938786384343776	-1.3427325419863454e-21	-1.1558309299213752e-19	2.377564242285205e-13	1.8361463566044008e-14	0.006612242722619394	-3.159092127954068e-23	1.7075920582518007e-14	2.7793621097048085e-17	8.730530928379963e-16	2.6300509429812162e-20
60800000	0.0016938786384343776	-1.3427325419863454e-21	-1.1558309299213752e-19	2.377564242285205e-13	1.8361463566044008e-14	0.006612242722619394	-3.0920224864214826e-23	1.7075920582518007e-14	2.7793621097048085e-17	8.730530928379963e-16	2.6300509429812162e-20
60900000	0.0016938786384343776	-1.3427325419863454e-21	-1.1558309299213752e-19	2.377564242285205e-13	1.8361463566044005e-14	0.006612242722619394	-3.025452654557111e-23	1.7075920582518007e-14	2.7793621097048085e-17	8.730530928379963e-16	2.6300509429812162e-20
61000000	0.0016938786384343776	-1.3427325419863454e-21	-1.1558309299213752e-19	2.377564242285205e-13	1.8361463566044005e-14	0.006612242722619394	-2.9593301689585484e-23	1.7075920582518007e-14	2.7793621097048085e-17	8.730530928379963e-16	2.6300509429812162e-20
61100000	0.0016938786384343776	-1.3427325419863454e-21	-1.1558309299213752e-19	2.377564242285205e-13	1.8361463566044005e-14	0.006612242722619394	-2.893602566223387e-23	1.7075920582518007e-14	2.7793621097048085e-17	8.730530928379963e-16	2.6300509429812162e-20
61200000	0.0016938786384343779	-1.3427325419863454e-21	-1.1558309299213752e-19	2.377564242285205e-13	1.8361463566044005e-14	0.006612242722619394	-2.828217382949222e-23	1.7075920582518007e-14	2.7793621097048085e-17	8.730530928379963e-16	2.6300509429812165e-20
61300000	0.0016938786384343779	-1.3427325419863454e-21	-1.1558309299213752e-19	2.377564242285205e-13	1.8361463566044005e-14	0.006612242722619394	-2.763122155733646e-23	1.7075920582518004e-14	2.7793621097048085e-17	8.730530928379963e-16	2.6300509429812165e-20
61400000	0.0016938786384343779	-1.3427325419863454e-21	-1.1558309299213752e-19	2.377564242285205e-13	1.8361463566044005e-14	0.006612242722619394	-2.698264421174255e-23	1.7075920582518004e-14	2.7793621097048085e-17	8.730530928379963e-16	2.6300509429812165e-20
61500000	0.0016938786384343779	-1.3427325419863454e-21	-1.1558309299213752e-19	2.377564242285205e-13	1.8361463566044005e-14	0.006612242722619394	-2.6335917158686413e-23	1.7075920582518004e-14	2.7793621097048085e-17	8.730530928379963e-16	2.6300509429812165e-20
61600000	0.0016938786384343779	-1.3427325419863454e-21	-1.1558309299213752e-19	2.377564242285205e-13	1.8361463566044005e-14	0.006612242722619394	-2.5690515764143993e-23	1.7075920582518004e-14	2.7793621097048085e-17	8.730530928379963e-16	2.6300509429812165e-20
61700000	0.0016938786384343779	-1.3427325419863454e-21	-1.1558309299213752e-19	2.377564242285205e-13	1.8361463566044005e-14	0.006612242722619394	-2.504591539409124e-23	1.7075920582518004e-14	2.7793621097048085e-17	8.730530928379963e-16	2.6300509429812165e-20
61800000	0.0016938786384343779	-1.3427325419863454e-21	-1.1558309299213752e-19	2.377564242285205e-13	1.8361463566044005e-14	0.006612242722619394	-2.440159141450408e-23	1.7075920582518004e-14	2.7793621097048085e-17	8.730530928379963e-16	2.6300509429812165e-20
61900000	0.0016938786384343779	-1.3427325419863454e-21	-1.1558309299213752e-19	2.377564242285205e-13	1.8361463566044005e-14	0.006612242722619394	-2.3757019191358468e-23	1.7075920582518004e-14	2.7793621097048085e-17	8.730530928379963e-16	2.6300509429812165e-20
62000000	0.0016938786384343779	-1.3427325419863454e-21	-1.1558309299213752e-19	2.377564242285205e-13	1.8361463566044005e-14	0.006612242722619394	-2.3111674090630328e-23	1.7075920582518004e-14	2.7793621097048085e-17	8.730530928379962e-16	2.6300509429812165e-20
62100000	0.0016938786384343779	-1.3427325419863454e-21	-1.1558309299213752e-19	2.377564242285205e-13	1.8361463566044005e-14	0.006612242722619394	-2.2465031478295612e-23	1.7075920582518004e-14	2.7793621097048085e-17	8.730530928379962e-16	2.6300509429812165e-20
62200000	0.0016938786384343779	-1.3427325419863454e-21	-1.1558309299213752e-19	2.377564242285205e-13	1.8361463566044005e-14	0.006612242722619394	-2.1816566720330255e-23	1.7075920582518004e-14	2.7793621097048085e-17	8.730530928379962e-16	2.6300509429812165e-20
62300000	0.0016938786384343779	-1.3427325419863454e-21	-1.1558309299213752e-19	2.377564242285205e-13	1.8361463566044005e-14	0.006612242722619394	-2.11657551827102e-23	1.7075920582518004e-14	2.7793621097048085e-17	8.730530928379962e-16	2.6300509429812165e-20
62400000	0.0016938786384343779	-1.3427325419863454e-21	-1.1558309299213752e-19	2.377564242285205e-13	1.8361463566044005e-14	0.006612242722619394	-2.0512072231411385e-23	1.7075920582518004e-14	2.7793621097048085e-17	8.730530928379962e-16	2.6300509429812165e-20
62500000	0.0016938786384343779	-1.3427325419863454e-21	-1.1558309299213752e-19	2.377564242285205e-13	1.8361463566044005e-14	0.006612242722619394	-1.985499323240975e-23	1.7075920582518004e-14	2.779362109704809e-17	8.730530928379962e-16	2.6300509429812165e-20
62600000	0.0016938786384343779	-1.3427325419863454e-21	-1.1558309299213752e-19	2.377564242285205e-13	1.8361463566044005e-14	0.006612242722619394	-1.9193993551681238e-23	1.7075920582518004e-14	2.779362109704809e-17	8.730530928379962e-16	2.6300509429812165e-20
62700000	0.0016938786384343779	-1.3427325419863454e-21	-1.1558309299213752e-19	2.377564242285205e-13	1.8361463566044005e-14	0.006612242722619394	-1.8528548555201785e-23	1.7075920582518004e-14	2.779362109704809e-17	8.730530928379962e-16	2.6300509429812165e-20
62800000	0.0016938786384343779	-1.3427325419863454e-21	-1.1558309299213752e-19	2.377564242285205e-13	1.8361463566044005e-14	0.006612242722619394	-1.7858133608947335e-23	1.7075920582518004e-14	2.779362109704809e-17	8.730530928379962e-16	2.6300509429812165e-20
62900000	0.0016938786384343779	-1.3427325419863454e-21	-1.1558309299213752e-19	2.377564242285205e-13	1.8361463566044005e-14	0.006612242722619394	-1.7182224078893824e-23	1.7075920582518004e-14	2.779362109704809e-17	8.730530928379962e-16	2.6300509429812165e-20
63000000	0.0016938786384343779	-1.3427325419863454e-21	-1.1558309299213752e-19	2.377564242285205e-13	1.8361463566044005e-14	0.006612242722619394	-1.6500295331017195e-23	1.7075920582518004e-14	2.779362109704809e-17	8.730530928379962e-16	2.6300509429812165e-20
63100000	0.0016938786384343779	-1.3427325419863454e-21	-1.1558309299213752e-19	2.377564242285205e-13	1.8361463566044005e-14	0.006612242722619394	-1.581182273129339e-23	1.7075920582518004e-14	2.779362109704809e-17	8.730530928379962e-16	2.6300509429812165e-20
63200000	0.0016938786384343779	-1.3427325419863454e-21	-1.1558309299213752e-19	2.377564242285205e-13	1.8361463566044005e-14	0.006612242722619394	-1.5116281645698343e-23	1.7075920582518004e-14	2.779362109704809e-17	8.730530928379962e-16	2.6300509429812165e-20
63300000	0.0016938786384343779	-1.3427325419863454e-21	-1.1558309299213752e-19	2.377564242285205e-13	1.8361463566044005e-14	0.006612242722619394	-1.4413147440207998e-23	1.7075920582518004e-14	2.779362109704809e-17	8.730530928379962e-16	2.6300509429812165e-20
63400000	0.0016938786384343779	-1.3427325419863454e-21	-1.1558309299213752e-19	2.377564242285205e-13	1.8361463566044005e-14	0.006612242722619394	-1.3701895480798295e-23	1.7075920582518004e-14	2.779362109704809e-17	8.730530928379962e-16	2.6300509429812165e-20
63500000	0.0016938786384343779	-1.3427325419863454e-21	-1.1558309299213752e-19	2.377564242285205e-13	1.8361463566044005e-14	0.006612242722619394	-1.2982001133445176e-23	1.7075920582518004e-14	2.779362109704809e-17	8.730530928379962e-16	2.6300509429812165e-20
63600000	0.0016938786384343779	-1.3427325419863454e-21	-1.1558309299213752e-19	2.377564242285205e-13	1.8361463566044005e-14	0.006612242722619394	-1.2252939764124577e-23	1.7075920582518004e-14	2.779362109704809e-17	8.730530928379962e-16	2.6300509429812165e-20
63700000	0.0016938786384343779	-1.3427325419863454e-21	-1.1558309299213752e-19	2.377564242285205e-13	1.8361463566044005e-14	0.006612242722619394	-1.151418673881244e-23	1.7075920582518004e-14	2.779362109704809e-17	8.730530928379962e-16	2.6300509429812165e-20
63800000	0.0016938786384343779	-1.3427325419863454e-21	-1.1558309299213752e-19	2.377564242285205e-13	1.8361463566044005e-14	0.006612242722619394	-1.0765217423484707e-23	1.7075920582518004e-14	2.779362109704809e-17	8.730530928379962e-16	2.6300509429812165e-20
63900000	0.0016938786384343779	-1.3427325419863454e-21	-1.1558309299213752e-19	2.377564242285205e-13	1.8361463566044005e-14	0.006612242722619394	-1.0005507184117315e-23	1.7075920582518004e-14	2.779362109704809e-17	8.730530928379962e-16	2.6300509429812165e-20
64000000	0.0016938786384343779	-1.3427325419863454e-21	-1.1558309299213752e-19	2.377564242285205e-13	1.8361463566044005e-14	0.006612242722619394	-9.234531386686205e-24	1.7075920582518004e-14	2.779362109704809e-17	8.730530928379962e-16	2.6300509429812165e-20
64100000	0.0016938786384343779	-1.3427325419863454e-21	-1.1558309299213752e-19	2.377564242285205e-13	1.8361463566044005e-14	0.006612242722619394	-8.451765397167318e-24	1.7075920582518004e-14	2.779362109704809e-17	8.730530928379962e-16	2.6300509429812165e-20
64200000	0.0016938786384343779	-1.3427325419863454e-21	-1.1558309299213752e-19	2.377564242285205e-13	1.8361463566044005e-14	0.006612242722619394	-7.656684581536596e-24	1.7075920582518004e-14	2.779362109704809e-17	8.730530928379962e-16	2.6300509429812165e-20
64300000	0.0016938786384343779	-1.3427325419863454e-21	-1.1558309299213752e-19	2.377564242285205e-13	1.8361463566044005e-14	0.006612242722619394	-6.848764305769975e-24	1.7075920582518004e-14	2.779362109704809e-17	8.730530928379962e-16	2.6300509429812165e-20
64400000	0.0016938786384343779	-1.3427325419863454e-21	-1.1558309299213752e-19	2.377564242285205e-13	1.8361463566044005e-14	0.006612242722619394	-6.027479935843397e-24	1.7075920582518004e-14	2.779362109704809e-17	8.730530928379962e-16	2.6300509429812165e-20
64500000	0.0016938786384343779	-1.3427325419863454e-21	-1.1558309299213752e-19	2.377564242285205e-13	1.8361463566044005e-14	0.006612242722619394	-5.192306837732802e-24	1.7075920582518004e-14	2.779362109704809e-17	8.730530928379962e-16	2.6300509429812165e-20
64600000	0.0016938786384343779	-1.3427325419863454e-21	-1.1558309299213752e-19	2.377564242285205e-13	1.8361463566044005e-14	0.006612242722619394	-4.342720377414131e-24	1.7075920582518004e-14	2.779362109704809e-17	8.730530928379962e-16	2.6300509429812165e-20
64700000	0.0016938786384343779	-1.3427325419863454e-21	-1.1558309299213752e-19	2.377564242285205e-13	1.8361463566044005e-14	0.006612242722619394	-3.478195920863322e-24	1.7075920582518004e-14	2.779362109704809e-17	8.730530928379962e-16	2.6300509429812165e-20
64800000	0.0016938786384343779	-1.3427325419863454e-21	-1.1558309299213752e-19	2.377564242285205e-13	1.8361463566044005e-14	0.006612242722619394	-2.598208834056318e-24	1.7075920582518004e-14	2.779362109704809e-17	8.730530928379962e-16	2.6300509429812165e-20
64900000	0.0016938786384343779	-1.3427325419863454e-21	-1.1558309299213752e-19	2.377564242285205e-13	1.8361463566044005e-14	0.006612242722619394	-1.7022344829690574e-24	1.7075920582518004e-14	2.779362109704809e-17	8.730530928379962e-16	2.6300509429812165e-20
65000000	0.0016938786384343779	-1.3427325419863454e-21	-1.1558309299213752e-19	2.377564242285205e-13	1.8361463566044005e-14	0.006612242722619394	-7.897482335774803e-25	1.7075920582518004e-14	2.779362109704809e-17	8.730530928379962e-16	2.6300509429812165e-20
65100000	0.0016938786384343779	-1.3427325419863454e-21	-1.1558309299213752e-19	2.377564242285205e-13	1.8361463566044005e-14	0.006612242722619394	1.392376198649216e-25	1.7075920582518004e-14	2.779362109704809e-17	8.730530928379962e-16	2.6300509429812165e-20
65200000	0.0016938786384343779	-1.3427325419863454e-21	-1.1558309299213752e-19	2.377564242285205e-13	1.8361463566044005e-14	0.006612242722619394	1.0511939483381219e-24	1.7075920582518004e-14	2.779362109704809e-17	8.730530928379962e-16	2.6300509429812165e-20
65300000	0.0016938786384343779	-1.3427325419863454e-21	-1.1558309299213752e-19	2.377564242285205e-13	1.8361463566044005e-14	0.006612242722619394	1.9263633188115713e-24	1.7075920582518004e-14	2.779362109704809e-17	8.730530928379962e-16	2.6300509429812165e-20
65400000	0.0016938786384343779	-1.3427325419863454e-21	-1.1558309299213752e-19	2.377564242285205e-13	1.8361463566044005e-14	0.006612242722619394	2.765307134311338e-24	1.7075920582518004e-14	2.779362109704809e-17	8.730530928379962e-16	2.6300509429812165e-20
65500000	0.0016938786384343779	-1.3427325419863454e-21	-1.1558309299213752e-19	2.377564242285205e-13	1.8361463566044005e-14	0.006612242722619394	3.5685867978634916e-24	1.7075920582518004e-14	2.779362109704809e-17	8.730530928379962e-16	2.6300509429812165e-20
65600000	0.0016938786384343779	-1.3427325419863454e-21	-1.1558309299213752e-19	2.377564242285205e-13	1.8361463566044005e-14	0.006612242722619394	4.336763712494099e-24	1.7075920582518004e-14	2.779362109704809e-17	8.730530928379962e-16	2.6300509429812165e-20
65700000	0.0016938786384343779	-1.3427325419863454e-21	-1.1558309299213752e-19	2.377564242285205e-13	1.8361463566044005e-14	0.006612242722619394	5.07039928122923e-24	1.7075920582518004e-14	2.779362109704809e-17	8.730530928379962e-16	2.6300509429812165e-20
65800000	0.0016938786384343779	-1.3427325419863454e-21	-1.1558309299213752e-19	2.377564242285205e-13	1.8361463566044005e-14	0.006612242722619394	5.7700549070949514e-24	1.7075920582518004e-14	2.779362109704809e-17	8.730530928379962e-16	2.6300509429812165e-20
65900000	0.0016938786384343779	-1.3427325419863454e-21	-1.1558309299213752e-19	2.377564242285205e-13	1.8361463566044005e-14	0.006612242722619394	6.436291993117332e-24	1.7075920582518004e-14	2.779362109704809e-17	8.730530928379962e-16	2.6300509429812165e-20
66000000	0.0016938786384343779	-1.3427325419863454e-21	-1.1558309299213752e-19	2.377564242285205e-13	1.8361463566044005e-14	0.006612242722619394	7.069671942322441e-24	1.7075920582518004e-14	2.779362109704809e-17	8.730530928379962e-16	2.6300509429812165e-20
66100000	0.0016938786384343779	-1.3427325419863454e-21	-1.1558309299213752e-19	2.377564242285205e-13	1.8361463566044005e-14	0.006612242722619394	7.670756157736348e-24	1.7075920582518004e-14	2.779362109704809e-17	8.730530928379962e-16	2.6300509429812165e-20
66200000	0.0016938786384343779	-1.3427325419863454e-21	-1.1558309299213752e-19	2.377564242285205e-13	1.8361463566044005e-14	0.006612242722619394	8.240106042385117e-24	1.7075920582518004e-14	2.779362109704809e-17	8.730530928379962e-16	2.6300509429812165e-20
66300000	0.0016938786384343779	-1.3427325419863454e-21	-1.1558309299213752e-19	2.377564242285205e-13	1.8361463566044005e-14	0.006612242722619394	8.77828299929482e-24	1.7075920582518004e-14	2.779362109704809e-17	8.730530928379962e-16	2.6300509429812165e-20
66400000	0.0016938786384343779	-1.3427325419863454e-21	-1.1558309299213752e-19	2.377564242285205e-13	1.8361463566044005e-14	0.006612242722619394	9.285848431491523e-24	1.7075920582518004e-14	2.779362109704809e-17	8.730530928379962e-16	2.6300509429812165e-20
66500000	0.0016938786384343779	-1.3427325419863454e-21	-1.1558309299213752e-19	2.377564242285205e-13	1.8361463566044005e-14	0.006612242722619394	9.763363742001298e-24	1.7075920582518004e-14	2.779362109704809e-17	8.730530928379962e-16	2.6300509429812165e-20
66600000	0.0016938786384343779	-1.3427325419863454e-21	-1.1558309299213752e-19	2.377564242285205e-13	1.8361463566044005e-14	0.006612242722619394	1.021139033385021e-23	1.7075920582518004e-14	2.779362109704809e-17	8.730530928379962e-16	2.6300509429812165e-20
66700000	0.0016938786384343779	-1.3427325419863454e-21	-1.1558309299213752e-19	2.377564242285205e-13	1.8361463566044005e-14	0.006612242722619394	1.0630489610064329e-23	1.7075920582518004e-14	2.779362109704809e-17	8.730530928379962e-16	2.6300509429812165e-20
66800000	0.0016938786384343779	-1.3427325419863454e-21	-1.1558309299213752e-19	2.377564242285205e-13	1.8361463566044005e-14	0.006612242722619394	1.1021222973669722e-23	1.7075920582518004e-14	2.779362109704809e-17	8.730530928379962e-16	2.6300509429812165e-20
66900000	0.0016938786384343779	-1.3427325419863454e-21	-1.1558309299213752e-19	2.377564242285205e-13	1.8361463566044005e-14	0.006612242722619394	1.1384151827692459e-23	1.7075920582518004e-14	2.779362109704809e-17	8.730530928379962e-16	2.6300509429812165e-20
67000000	0.0016938786384343779	-1.3427325419863454e-21	-1.1558309299213752e-19	2.377564242285205e-13	1.8361463566044005e-14	0.006612242722619394	1.1719837575158606e-23	1.7075920582518004e-14	2.779362109704809e-17	8.730530928379962e-16	2.6300509429812165e-20
67100000	0.0016938786384343779	-1.3427325419863454e-21	-1.1558309299213752e-19	2.377564242285205e-13	1.8361463566044005e-14	0.006612242722619394	1.2028841619094235e-23	1.7075920582518004e-14	2.779362109704809e-17	8.730530928379962e-16	2.6300509429812165e-20
67200000	0.0016938786384343779	-1.3427325419863454e-21	-1.1558309299213752e-19	2.377564242285205e-13	1.8361463566044005e-14	0.006612242722619394	1.2311725362525414e-23	1.7075920582518004e-14	2.779362109704809e-17	8.730530928379962e-16	2.6300509429812165e-20
67300000	0.0016938786384343779	-1.3427325419863454e-21	-1.1558309299213752e-19	2.377564242285205e-13	1.8361463566044005e-14	0.006612242722619394	1.2569050208478205e-23	1.7075920582518004e-14	2.779362109704809e-17	8.730530928379962e-16	2.6300509429812165e-20
67400000	0.0016938786384343779	-1.3427325419863454e-21	-1.1558309299213752e-19	2.377564242285205e-13	1.8361463566044005e-14	0.006612242722619394	1.2801377559978681e-23	1.7075920582518004e-14	2.779362109704809e-17	8.730530928379962e-16	2.6300509429812165e-20
67500000	0.0016938786384343779	-1.3427325419863454e-21	-1.1558309299213752e-19	2.377564242285205e-13	1.8361463566044005e-14	0.006612242722619394	1.3009268820052916e-23	1.7075920582518004e-14	2.779362109704809e-17	8.730530928379962e-16	2.6300509429812165e-20
67600000	0.0016938786384343779	-1.3427325419863454e-21	-1.1558309299213752e-19	2.377564242285205e-13	1.8361463566044005e-14	0.006612242722619394	1.3193285391726968e-23	1.7075920582518004e-14	2.779362109704809e-17	8.730530928379962e-16	2.6300509429812165e-20
67700000	0.0016938786384343779	-1.3427325419863454e-21	-1.1558309299213752e-19	2.377564242285205e-13	1.8361463566044005e-14	0.006612242722619394	1.3353988678026913e-23	1.7075920582518004e-14	2.779362109704809e-17	8.730530928379962e-16	2.6300509429812165e-20
67800000	0.0016938786384343779	-1.3427325419863454e-21	-1.1558309299213752e-19	2.377564242285205e-13	1.8361463566044005e-14	0.006612242722619394	1.3491940081978813e-23	1.7075920582518004e-14	2.779362109704809e-17	8.730530928379962e-16	2.6300509429812165e-20
67900000	0.0016938786384343779	-1.3427325419863454e-21	-1.1558309299213752e-19	2.377564242285205e-13	1.8361463566044005e-14	0.006612242722619394	1.3607701006608743e-23	1.7075920582518004e-14	2.779362109704809e-17	8.730530928379962e-16	2.6300509429812165e-20
68000000	0.0016938786384343779	-1.3427325419863454e-21	-1.1558309299213752e-19	2.377564242285205e-13	1.8361463566044005e-14	0.006612242722619394	1.370183285494277e-23	1.7075920582518004e-14	2.779362109704809e-17	8.730530928379962e-16	2.6300509429812165e-20
68100000	0.0016938786384343779	-1.3427325419863454e-21	-1.1558309299213752e-19	2.377564242285205e-13	1.8361463566044005e-14	0.006612242722619394	1.3774897030006955e-23	1.7075920582518004e-14	2.779362109704809e-17	8.730530928379962e-16	2.6300509429812165e-20
68200000	0.0016938786384343779	-1.3427325419863454e-21	-1.1558309299213752e-19	2.377564242285205e-13	1.8361463566044005e-14	0.006612242722619394	1.3827454934827375e-23	1.7075920582518004e-14	2.779362109704809e-17	8.730530928379962e-16	2.6300509429812165e-20
68300000	0.0016938786384343779	-1.3427325419863454e-21	-1.1558309299213752e-19	2.377564242285205e-13	1.8361463566044005e-14	0.006612242722619394	1.3860067972430097e-23	1.7075920582518004e-14	2.779362109704809e-17	8.730530928379962e-16	2.6300509429812165e-20
68400000	0.0016938786384343779	-1.3427325419863454e-21	-1.1558309299213752e-19	2.377564242285205e-13	1.8361463566044005e-14	0.006612242722619394	1.3873297545841187e-23	1.7075920582518004e-14	2.779362109704809e-17	8.730530928379962e-16	2.6300509429812165e-20
68500000	0.0016938786384343779	-1.3427325419863454e-21	-1.1558309299213752e-19	2.377564242285205e-13	1.8361463566044005e-14	0.006612242722619394	1.3867705058086716e-23	1.7075920582518004e-14	2.779362109704809e-17	8.730530928379962e-16	2.6300509429812165e-20
68600000	0.0016938786384343779	-1.3427325419863454e-21	-1.1558309299213752e-19	2.377564242285205e-13	1.8361463566044005e-14	0.006612242722619394	1.3843851912192744e-23	1.7075920582518004e-14	2.779362109704809e-17	8.730530928379962e-16	2.6300509429812165e-20
68700000	0.0016938786384343779	-1.3427325419863454e-21	-1.1558309299213752e-19	2.377564242285205e-13	1.8361463566044005e-14	0.006612242722619394	1.380229951118535e-23	1.7075920582518004e-14	2.779362109704809e-17	8.730530928379962e-16	2.6300509429812165e-20
68800000	0.0016938786384343779	-1.3427325419863454e-21	-1.1558309299213752e-19	2.377564242285205e-13	1.8361463566044005e-14	0.006612242722619394	1.37436092580906e-23	1.7075920582518004e-14	2.779362109704809e-17	8.730530928379962e-16	2.6300509429812165e-20
68900000	0.0016938786384343779	-1.3427325419863454e-21	-1.1558309299213752e-19	2.377564242285205e-13	1.8361463566044005e-14	0.006612242722619394	1.366834255593456e-23	1.7075920582518004e-14	2.779362109704809e-17	8.730530928379962e-16	2.6300509429812165e-20
69000000	0.0016938786384343779	-1.3427325419863454e-21	-1.1558309299213752e-19	2.377564242285205e-13	1.8361463566044005e-14	0.006612242722619394	1.3577060807743298e-23	1.7075920582518004e-14	2.779362109704809e-17	8.730530928379962e-16	2.6300509429812165e-20
69100000	0.0016938786384343779	-1.3427325419863454e-21	-1.1558309299213752e-19	2.377564242285205e-13	1.8361463566044005e-14	0.006612242722619394	1.347032541654288e-23	1.7075920582518004e-14	2.779362109704809e-17	8.730530928379962e-16	2.6300509429812165e-20
69200000	0.0016938786384343779	-1.3427325419863454e-21	-1.1558309299213752e-19	2.377564242285205e-13	1.8361463566044005e-14	0.006612242722619394	1.3348697785359382e-23	1.7075920582518004e-14	2.779362109704809e-17	8.730530928379962e-16	2.6300509429812165e-20
69300000	0.0016938786384343779	-1.3427325419863454e-21	-1.1558309299213752e-19	2.377564242285205e-13	1.8361463566044005e-14	0.006612242722619394	1.3212739317218869e-23	1.7075920582518004e-14	2.779362109704809e-17	8.730530928379962e-16	2.6300509429812165e-20
69400000	0.0016938786384343779	-1.3427325419863454e-21	-1.1558309299213752e-19	2.377564242285205e-13	1.8361463566044005e-14	0.006612242722619394	1.3063011415147405e-23	1.7075920582518004e-14	2.779362109704809e-17	8.730530928379962e-16	2.6300509429812165e-20
69500000	0.0016938786384343779	-1.3427325419863454e-21	-1.1558309299213752e-19	2.377564242285205e-13	1.8361463566044005e-14	0.006612242722619394	1.2900075482171066e-23	1.7075920582518004e-14	2.779362109704809e-17	8.730530928379962e-16	2.6300509429812165e-20
69600000	0.0016938786384343779	-1.3427325419863454e-21	-1.1558309299213752e-19	2.377564242285205e-13	1.8361463566044005e-14	0.006612242722619394	1.2724492921315913e-23	1.7075920582518004e-14	2.779362109704809e-17	8.730530928379962e-16	2.6300509429812165e-20
69700000	0.0016938786384343779	-1.3427325419863454e-21	-1.1558309299213752e-19	2.377564242285205e-13	1.8361463566044005e-14	0.006612242722619394	1.2536825135608019e-23	1.7075920582518004e-14	2.779362109704809e-17	8.730530928379962e-16	2.6300509429812165e-20
69800000	0.0016938786384343779	-1.3427325419863454e-21	-1.1558309299213752e-19	2.377564242285205e-13	1.8361463566044005e-14	0.006612242722619394	1.2337633528073449e-23	1.7075920582518004e-14	2.779362109704809e-17	8.730530928379962e-16	2.6300509429812165e-20
69900000	0.0016938786384343779	-1.3427325419863454e-21	-1.1558309299213752e-19	2.377564242285205e-13	1.8361463566044005e-14	0.006612242722619394	1.2127479501738275e-23	1.7075920582518004e-14	2.779362109704809e-17	8.730530928379962e-16	2.6300509429812165e-20
70000000	0.0016938786384343779	-1.3427325419863454e-21	-1.1558309299213752e-19	2.377564242285205e-13	1.8361463566044005e-14	0.006612242722619394	1.1906924459628564e-23	1.7075920582518004e-14	2.779362109704809e-17	8.730530928379962e-16	2.6300509429812165e-20
70100000	0.0016938786384343779	-1.3427325419863454e-21	-1.1558309299213752e-19	2.377564242285205e-13	1.8361463566044005e-14	0.006612242722619394	1.1676529804770385e-23	1.7075920582518004e-14	2.779362109704809e-17	8.730530928379962e-16	2.6300509429812165e-20
70200000	0.0016938786384343779	-1.3427325419863454e-21	-1.1558309299213752e-19	2.377564242285205e-13	1.8361463566044005e-14	0.006612242722619394	1.1436856940189803e-23	1.7075920582518004e-14	2.779362109704809e-17	8.730530928379962e-16	2.6300509429812165e-20
70300000	0.0016938786384343779	-1.3427325419863454e-21	-1.1558309299213752e-19	2.377564242285205e-13	1.8361463566044005e-14	0.006612242722619394	1.1188467268912889e-23	1.7075920582518004e-14	2.779362109704809e-17	8.730530928379962e-16	2.6300509429812165e-20
70400000	0.0016938786384343779	-1.3427325419863454e-21	-1.1558309299213752e-19	2.377564242285205e-13	1.8361463566044005e-14	0.006612242722619394	1.0931922193965712e-23	1.7075920582518004e-14	2.779362109704809e-17	8.730530928379962e-16	2.6300509429812165e-20
70500000	0.0016938786384343779	-1.3427325419863454e-21	-1.1558309299213752e-19	2.377564242285205e-13	1.8361463566044005e-14	0.006612242722619394	1.0667783118374339e-23	1.7075920582518004e-14	2.779362109704809e-17	8.730530928379962e-16	2.6300509429812165e-20
70600000	0.0016938786384343779	-1.3427325419863454e-21	-1.1558309299213752e-19	2.377564242285205e-13	1.8361463566044005e-14	0.006612242722619394	1.039661144516484e-23	1.7075920582518004e-14	2.779362109704809e-17	8.730530928379962e-16	2.6300509429812165e-20
70700000	0.0016938786384343779	-1.3427325419863454e-21	-1.1558309299213752e-19	2.377564242285205e-13	1.8361463566044005e-14	0.006612242722619394	1.011896857736328e-23	1.7075920582518004e-14	2.779362109704809e-17	8.730530928379962e-16	2.6300509429812165e-20
70800000	0.0016938786384343779	-1.3427325419863454e-21	-1.1558309299213752e-19	2.377564242285205e-13	1.8361463566044005e-14	0.006612242722619394	9.835415917995734e-24	1.7075920582518004e-14	2.779362109704809e-17	8.730530928379962e-16	2.6300509429812165e-20
70900000	0.0016938786384343779	-1.3427325419863454e-21	-1.1558309299213752e-19	2.377564242285205e-13	1.8361463566044005e-14	0.006612242722619394	9.546514870088262e-24	1.7075920582518004e-14	2.779362109704809e-17	8.730530928379962e-16	2.6300509429812165e-20
71000000	0.0016938786384343779	-1.3427325419863454e-21	-1.1558309299213752e-19	2.377564242285205e-13	1.8361463566044005e-14	0.006612242722619394	9.252826836666938e-24	1.7075920582518004e-14	2.779362109704809e-17	8.730530928379962e-16	2.6300509429812165e-20
71100000	0.0016938786384343779	-1.3427325419863454e-21	-1.1558309299213752e-19	2.377564242285205e-13	1.8361463566044005e-14	0.006612242722619394	8.95491322075783e-24	1.7075920582518004e-14	2.779362109704809e-17	8.730530928379962e-16	2.6300509429812165e-20
71200000	0.0016938786384343779	-1.3427325419863454e-21	-1.1558309299213752e-19	2.377564242285205e-13	1.8361463566044005e-14	0.006612242722619394	8.653335425387002e-24	1.7075920582518004e-14	2.779362109704809e-17	8.730530928379962e-16	2.6300509429812165e-20
71300000	0.0016938786384343779	-1.3427325419863454e-21	-1.1558309299213752e-19	2.377564242285205e-13	1.8361463566044005e-14	0.006612242722619394	8.348654853580528e-24	1.7075920582518004e-14	2.779362109704809e-17	8.730530928379962e-16	2.6300509429812165e-20
71400000	0.0016938786384343779	-1.3427325419863454e-21	-1.1558309299213752e-19	2.377564242285205e-13	1.8361463566044005e-14	0.006612242722619394	8.041432908364475e-24	1.7075920582518004e-14	2.779362109704809e-17	8.730530928379962e-16	2.6300509429812165e-20
71500000	0.0016938786384343779	-1.3427325419863454e-21	-1.1558309299213752e-19	2.377564242285205e-13	1.8361463566044005e-14	0.006612242722619394	7.732230992764907e-24	1.7075920582518004e-14	2.779362109704809e-17	8.730530928379962e-16	2.6300509429812165e-20
71600000	0.0016938786384343779	-1.3427325419863454e-21	-1.1558309299213752e-19	2.377564242285205e-13	1.8361463566044005e-14	0.006612242722619394	7.421610509807897e-24	1.7075920582518004e-14	2.779362109704809e-17	8.730530928379962e-16	2.6300509429812165e-20
71700000	0.0016938786384343779	-1.3427325419863454e-21	-1.1558309299213752e-19	2.377564242285205e-13	1.8361463566044005e-14	0.006612242722619394	7.110132862519513e-24	1.7075920582518004e-14	2.779362109704809e-17	8.730530928379962e-16	2.6300509429812165e-20
71800000	0.0016938786384343779	-1.3427325419863454e-21	-1.1558309299213752e-19	2.377564242285205e-13	1.8361463566044005e-14	0.006612242722619394	6.798359453925821e-24	1.7075920582518004e-14	2.779362109704809e-17	8.730530928379962e-16	2.6300509429812165e-20
71900000	0.0016938786384343779	-1.3427325419863454e-21	-1.1558309299213752e-19	2.377564242285205e-13	1.8361463566044005e-14	0.006612242722619394	6.486851687052891e-24	1.7075920582518004e-14	2.779362109704809e-17	8.730530928379962e-16	2.6300509429812165e-20
72000000	0.0016938786384343779	-1.3427325419863454e-21	-1.1558309299213752e-19	2.377564242285205e-13	1.8361463566044005e-14	0.006612242722619394	6.1761709649267914e-24	1.7075920582518004e-14	2.779362109704809e-17	8.730530928379962e-16	2.6300509429812165e-20
72100000	0.0016938786384343779	-1.3427325419863454e-21	-1.1558309299213752e-19	2.377564242285205e-13	1.8361463566044005e-14	0.006612242722619394	5.8668786905735904e-24	1.7075920582518004e-14	2.779362109704809e-17	8.730530928379962e-16	2.6300509429812165e-20
72200000	0.0016938786384343779	-1.3427325419863454e-21	-1.1558309299213752e-19	2.377564242285205e-13	1.8361463566044005e-14	0.006612242722619394	5.559536267019355e-24	1.7075920582518004e-14	2.779362109704809e-17	8.730530928379962e-16	2.6300509429812165e-20
72300000	0.0016938786384343779	-1.3427325419863454e-21	-1.1558309299213752e-19	2.377564242285205e-13	1.8361463566044005e-14	0.006612242722619394	5.254705097290157e-24	1.7075920582518004e-14	2.779362109704809e-17	8.730530928379962e-16	2.6300509429812165e-20
72400000	0.0016938786384343779	-1.3427325419863454e-21	-1.1558309299213752e-19	2.377564242285205e-13	1.8361463566044005e-14	0.006612242722619394	4.9529465844120614e-24	1.7075920582518004e-14	2.779362109704809e-17	8.730530928379962e-16	2.6300509429812165e-20
72500000	0.0016938786384343779	-1.3427325419863454e-21	-1.1558309299213752e-19	2.377564242285205e-13	1.8361463566044005e-14	0.006612242722619394	4.654822131411138e-24	1.7075920582518004e-14	2.779362109704809e-17	8.730530928379962e-16	2.6300509429812165e-20
72600000	0.0016938786384343779	-1.3427325419863454e-21	-1.1558309299213752e-19	2.377564242285205e-13	1.8361463566044005e-14	0.006612242722619394	4.360893141313455e-24	1.7075920582518004e-14	2.779362109704809e-17	8.730530928379962e-16	2.6300509429812165e-20
72700000	0.0016938786384343779	-1.3427325419863454e-21	-1.1558309299213752e-19	2.377564242285205e-13	1.8361463566044005e-14	0.006612242722619394	4.07172101714508e-24	1.7075920582518004e-14	2.779362109704809e-17	8.730530928379962e-16	2.6300509429812165e-20
72800000	0.0016938786384343779	-1.3427325419863454e-21	-1.1558309299213752e-19	2.377564242285205e-13	1.8361463566044005e-14	0.006612242722619394	3.7878671619320826e-24	1.7075920582518004e-14	2.779362109704809e-17	8.730530928379962e-16	2.6300509429812165e-20
72900000	0.0016938786384343779	-1.3427325419863454e-21	-1.1558309299213752e-19	2.377564242285205e-13	1.8361463566044005e-14	0.006612242722619394	3.509892978700531e-24	1.7075920582518004e-14	2.779362109704809e-17	8.730530928379962e-16	2.6300509429812165e-20
73000000	0.0016938786384343779	-1.3427325419863454e-21	-1.1558309299213752e-19	2.377564242285205e-13	1.8361463566044005e-14	0.006612242722619394	3.238359870476493e-24	1.7075920582518004e-14	2.779362109704809e-17	8.730530928379962e-16	2.6300509429812165e-20
73100000	0.0016938786384343779	-1.3427325419863454e-21	-1.1558309299213752e-19	2.377564242285205e-13	1.8361463566044005e-14	0.006612242722619394	2.9738292402860372e-24	1.7075920582518004e-14	2.779362109704809e-17	8.730530928379962e-16	2.6300509429812165e-20
73200000	0.0016938786384343779	-1.3427325419863454e-21	-1.1558309299213752e-19	2.377564242285205e-13	1.8361463566044005e-14	0.006612242722619394	2.7168624911552317e-24	1.7075920582518004e-14	2.779362109704809e-17	8.730530928379962e-16	2.6300509429812165e-20
73300000	0.0016938786384343779	-1.3427325419863454e-21	-1.1558309299213752e-19	2.377564242285205e-13	1.8361463566044005e-14	0.006612242722619394	2.4680210261101453e-24	1.7075920582518004e-14	2.779362109704809e-17	8.730530928379962e-16	2.6300509429812165e-20
73400000	0.0016938786384343779	-1.3427325419863454e-21	-1.1558309299213752e-19	2.377564242285205e-13	1.8361463566044005e-14	0.006612242722619394	2.2278662481768458e-24	1.7075920582518004e-14	2.779362109704809e-17	8.730530928379962e-16	2.6300509429812165e-20
73500000	0.0016938786384343779	-1.3427325419863454e-21	-1.1558309299213752e-19	2.377564242285205e-13	1.8361463566044005e-14	0.006612242722619394	1.9969595603814025e-24	1.7075920582518004e-14	2.779362109704809e-17	8.730530928379962e-16	2.6300509429812165e-20
73600000	0.0016938786384343779	-1.3427325419863454e-21	-1.1558309299213752e-19	2.377564242285205e-13	1.8361463566044005e-14	0.006612242722619394	1.7758623657498833e-24	1.7075920582518004e-14	2.779362109704809e-17	8.730530928379962e-16	2.6300509429812165e-20
73700000	0.0016938786384343779	-1.3427325419863454e-21	-1.1558309299213752e-19	2.377564242285205e-13	1.8361463566044005e-14	0.006612242722619394	1.5651360673083563e-24	1.7075920582518004e-14	2.779362109704809e-17	8.730530928379962e-16	2.6300509429812165e-20
73800000	0.0016938786384343779	-1.3427325419863454e-21	-1.1558309299213752e-19	2.377564242285205e-13	1.8361463566044005e-14	0.006612242722619394	1.36534206808289e-24	1.7075920582518004e-14	2.779362109704809e-17	8.730530928379962e-16	2.6300509429812165e-20
73900000	0.0016938786384343779	-1.3427325419863454e-21	-1.1558309299213752e-19	2.377564242285205e-13	1.8361463566044005e-14	0.006612242722619394	1.1770417710995529e-24	1.7075920582518004e-14	2.779362109704809e-17	8.730530928379962e-16	2.6300509429812165e-20
74000000	0.0016938786384343779	-1.3427325419863454e-21	-1.1558309299213752e-19	2.377564242285205e-13	1.8361463566044005e-14	0.006612242722619394	1.0007965793844134e-24	1.7075920582518004e-14	2.779362109704809e-17	8.730530928379962e-16	2.6300509429812165e-20
74100000	0.0016938786384343779	-1.3427325419863454e-21	-1.1558309299213752e-19	2.377564242285205e-13	1.8361463566044005e-14	0.006612242722619394	8.371678959635397e-25	1.7075920582518004e-14	2.779362109704809e-17	8.730530928379962e-16	2.6300509429812165e-20
74200000	0.0016938786384343779	-1.3427325419863454e-21	-1.1558309299213752e-19	2.377564242285205e-13	1.8361463566044005e-14	0.006612242722619394	6.867171238630001e-25	1.7075920582518004e-14	2.779362109704809e-17	8.730530928379962e-16	2.6300509429812165e-20
74300000	0.0016938786384343779	-1.3427325419863454e-21	-1.1558309299213752e-19	2.377564242285205e-13	1.8361463566044005e-14	0.006612242722619394	5.500056661088633e-25	1.7075920582518004e-14	2.779362109704809e-17	8.730530928379962e-16	2.6300509429812165e-20
74400000	0.0016938786384343779	-1.3427325419863454e-21	-1.1558309299213752e-19	2.377564242285205e-13	1.8361463566044005e-14	0.006612242722619394	4.275949257271974e-25	1.7075920582518004e-14	2.779362109704809e-17	8.730530928379962e-16	2.6300509429812165e-20
74500000	0.0016938786384343779	-1.3427325419863454e-21	-1.1558309299213752e-19	2.377564242285205e-13	1.8361463566044005e-14	0.006612242722619394	3.200463057440711e-25	1.7075920582518004e-14	2.779362109704809e-17	8.730530928379962e-16	2.6300509429812165e-20
74600000	0.0016938786384343779	-1.3427325419863454e-21	-1.1558309299213752e-19	2.377564242285205e-13	1.8361463566044005e-14	0.006612242722619394	2.279212091855525e-25	1.7075920582518004e-14	2.779362109704809e-17	8.730530928379962e-16	2.6300509429812165e-20
74700000	0.0016938786384343779	-1.3427325419863454e-21	-1.1558309299213752e-19	2.377564242285205e-13	1.8361463566044005e-14	0.006612242722619394	1.5178103907770994e-25	1.7075920582518004e-14	2.779362109704809e-17	8.730530928379962e-16	2.6300509429812165e-20
74800000	0.0016938786384343779	-1.3427325419863454e-21	-1.1558309299213752e-19	2.377564242285205e-13	1.8361463566044005e-14	0.006612242722619394	9.218719844661187e-26	1.7075920582518004e-14	2.779362109704809e-17	8.730530928379962e-16	2.6300509429812165e-20
74900000	0.0016938786384343779	-1.3427325419863454e-21	-1.1558309299213752e-19	2.377564242285205e-13	1.8361463566044005e-14	0.006612242722619394	4.9701090318326667e-26	1.7075920582518004e-14	2.779362109704809e-17	8.730530928379962e-16	2.6300509429812165e-20
75000000	0.0016938786384343779	-1.3427325419863454e-21	-1.1558309299213752e-19	2.377564242285205e-13	1.8361463566044005e-14	0.006612242722619394	2.4884117718922682e-26	1.7075920582518004e-14	2.779362109704809e-17	8.730530928379962e-16	2.6300509429812165e-20
75100000	0.0016938786384343779	-1.3427325419863454e-21	-1.1558309299213752e-19	2.377564242285205e-13	1.8361463566044005e-14	0.006612242722619394	1.8114414880998625e-26	1.7075920582518004e-14	2.779362109704809e-17	8.730530928379962e-16	2.6300509429812165e-20
75200000	0.0016938786384343779	-1.3427325419863454e-21	-1.1558309299213752e-19	2.377564242285205e-13	1.8361463566044005e-14	0.006612242722619394	1.8205601680942525e-26	1.7075920582518004e-14	2.779362109704809e-17	8.730530928379962e-16	2.6300509429812165e-20
75300000	0.0016938786384343779	-1.3427325419863454e-21	-1.1558309299213752e-19	2.377564242285205e-13	1.8361463566044005e-14	0.006612242722619394	1.829310983899753e-26	1.7075920582518004e-14	2.779362109704809e-17	8.730530928379962e-16	2.6300509429812165e-20
75400000	0.0016938786384343779	-1.3427325419863454e-21	-1.1558309299213752e-19	2.377564242285205e-13	1.8361463566044005e-14	0.006612242722619394	1.8376995494643513e-26	1.7075920582518004e-14	2.779362109704809e-17	8.730530928379962e-16	2.6300509429812165e-20
75500000	0.0016938786384343779	-1.3427325419863454e-21	-1.1558309299213752e-19	2.377564242285205e-13	1.8361463566044005e-14	0.006612242722619394	1.8457314787360348e-26	1.7075920582518004e-14	2.779362109704809e-17	8.730530928379962e-16	2.6300509429812165e-20
75600000	0.0016938786384343779	-1.3427325419863454e-21	-1.1558309299213752e-19	2.377564242285205e-13	1.8361463566044005e-14	0.006612242722619394	1.8534123856627908e-26	1.7075920582518004e-14	2.779362109704809e-17	8.730530928379962e-16	2.6300509429812165e-20
75700000	0.0016938786384343779	-1.3427325419863454e-21	-1.1558309299213752e-19	2.377564242285205e-13	1.8361463566044005e-14	0.006612242722619394	1.860747884192607e-26	1.7075920582518004e-14	2.779362109704809e-17	8.730530928379962e-16	2.6300509429812165e-20
75800000	0.0016938786384343779	-1.3427325419863454e-21	-1.1558309299213752e-19	2.377564242285205e-13	1.8361463566044005e-14	0.006612242722619394	1.8677435882734705e-26	1.7075920582518004e-14	2.779362109704809e-17	8.730530928379962e-16	2.6300509429812165e-20
75900000	0.0016938786384343779	-1.3427325419863454e-21	-1.1558309299213752e-19	2.377564242285205e-13	1.8361463566044005e-14	0.006612242722619394	1.8744051118533687e-26	1.7075920582518004e-14	2.779362109704809e-17	8.730530928379962e-16	2.6300509429812165e-20
76000000	0.0016938786384343779	-1.3427325419863454e-21	-1.1558309299213752e-19	2.377564242285205e-13	1.8361463566044005e-14	0.006612242722619394	1.880738068880289e-26	1.7075920582518004e-14	2.779362109704809e-17	8.730530928379962e-16	2.6300509429812165e-20
76100000	0.0016938786384343779	-1.3427325419863454e-21	-1.1558309299213752e-19	2.377564242285205e-13	1.8361463566044005e-14	0.006612242722619394	1.8867480733022188e-26	1.7075920582518004e-14	2.779362109704809e-17	8.730530928379962e-16	2.6300509429812165e-20
76200000	0.0016938786384343779	-1.3427325419863454e-21	-1.1558309299213752e-19	2.377564242285205e-13	1.8361463566044005e-14	0.006612242722619394	1.8924407390671456e-26	1.7075920582518004e-14	2.779362109704809e-17	8.730530928379962e-16	2.6300509429812165e-20
76300000	0.0016938786384343779	-1.3427325419863454e-21	-1.1558309299213752e-19	2.377564242285205e-13	1.8361463566044005e-14	0.006612242722619394	1.8978216801230567e-26	1.7075920582518004e-14	2.779362109704809e-17	8.730530928379962e-16	2.6300509429812165e-20
76400000	0.0016938786384343779	-1.3427325419863454e-21	-1.1558309299213752e-19	2.377564242285205e-13	1.8361463566044005e-14	0.006612242722619394	1.9028965104179397e-26	1.7075920582518004e-14	2.779362109704809e-17	8.730530928379962e-16	2.6300509429812165e-20
76500000	0.0016938786384343779	-1.3427325419863454e-21	-1.1558309299213752e-19	2.377564242285205e-13	1.8361463566044005e-14	0.006612242722619394	1.9076708438997814e-26	1.7075920582518004e-14	2.779362109704809e-17	8.730530928379962e-16	2.6300509429812165e-20
76600000	0.0016938786384343779	-1.3427325419863454e-21	-1.1558309299213752e-19	2.377564242285205e-13	1.8361463566044005e-14	0.006612242722619394	1.9121502945165698e-26	1.7075920582518004e-14	2.779362109704809e-17	8.730530928379962e-16	2.6300509429812165e-20
76700000	0.0016938786384343779	-1.3427325419863454e-21	-1.1558309299213752e-19	2.377564242285205e-13	1.8361463566044005e-14	0.006612242722619394	1.916340476216292e-26	1.7075920582518004e-14	2.779362109704809e-17	8.730530928379962e-16	2.6300509429812165e-20
76800000	0.0016938786384343779	-1.3427325419863454e-21	-1.1558309299213752e-19	2.377564242285205e-13	1.8361463566044005e-14	0.006612242722619394	1.9202470029469354e-26	1.7075920582518004e-14	2.779362109704809e-17	8.730530928379962e-16	2.6300509429812165e-20
76900000	0.0016938786384343779	-1.3427325419863454e-21	-1.1558309299213752e-19	2.377564242285205e-13	1.8361463566044005e-14	0.006612242722619394	1.9238754886564877e-26	1.7075920582518004e-14	2.779362109704809e-17	8.730530928379962e-16	2.6300509429812165e-20
77000000	0.0016938786384343779	-1.3427325419863454e-21	-1.1558309299213752e-19	2.377564242285205e-13	1.8361463566044005e-14	0.006612242722619394	1.927231547292936e-26	1.7075920582518004e-14	2.779362109704809e-17	8.730530928379962e-16	2.6300509429812165e-20
77100000	0.0016938786384343779	-1.3427325419863454e-21	-1.1558309299213752e-19	2.377564242285205e-13	1.8361463566044005e-14	0.006612242722619394	1.9303207928042672e-26	1.7075920582518004e-14	2.779362109704809e-17	8.730530928379962e-16	2.6300509429812165e-20
77200000	0.0016938786384343779	-1.3427325419863454e-21	-1.1558309299213752e-19	2.377564242285205e-13	1.8361463566044005e-14	0.006612242722619394	1.9331488391384695e-26	1.7075920582518004e-14	2.779362109704809e-17	8.730530928379962e-16	2.6300509429812165e-20
77300000	0.0016938786384343779	-1.3427325419863454e-21	-1.1558309299213752e-19	2.377564242285205e-13	1.8361463566044005e-14	0.006612242722619394	1.93572130024353e-26	1.7075920582518004e-14	2.779362109704809e-17	8.730530928379962e-16	2.6300509429812165e-20
77400000	0.0016938786384343779	-1.3427325419863454e-21	-1.1558309299213752e-19	2.377564242285205e-13	1.8361463566044005e-14	0.006612242722619394	1.938043790067436e-26	1.7075920582518004e-14	2.779362109704809e-17	8.730530928379962e-16	2.6300509429812165e-20
77500000	0.0016938786384343779	-1.3427325419863454e-21	-1.1558309299213752e-19	2.377564242285205e-13	1.8361463566044005e-14	0.006612242722619394	1.940121922558175e-26	1.7075920582518004e-14	2.779362109704809e-17	8.730530928379962e-16	2.6300509429812165e-20
77600000	0.0016938786384343779	-1.3427325419863454e-21	-1.1558309299213752e-19	2.377564242285205e-13	1.8361463566044005e-14	0.006612242722619394	1.9419613116637343e-26	1.7075920582518004e-14	2.779362109704809e-17	8.730530928379962e-16	2.6300509429812165e-20
77700000	0.0016938786384343779	-1.3427325419863454e-21	-1.1558309299213752e-19	2.377564242285205e-13	1.8361463566044005e-14	0.006612242722619394	1.9435675713321014e-26	1.7075920582518004e-14	2.779362109704809e-17	8.730530928379962e-16	2.6300509429812165e-20
77800000	0.0016938786384343779	-1.3427325419863454e-21	-1.1558309299213752e-19	2.377564242285205e-13	1.8361463566044005e-14	0.006612242722619394	1.9449463155112636e-26	1.7075920582518004e-14	2.779362109704809e-17	8.730530928379962e-16	2.6300509429812165e-20
77900000	0.0016938786384343779	-1.3427325419863454e-21	-1.1558309299213752e-19	2.377564242285205e-13	1.8361463566044005e-14	0.006612242722619394	1.946103158149208e-26	1.7075920582518004e-14	2.779362109704809e-17	8.730530928379962e-16	2.6300509429812165e-20
78000000	0.0016938786384343779	-1.3427325419863454e-21	-1.1558309299213752e-19	2.377564242285205e-13	1.8361463566044005e-14	0.006612242722619394	1.947043713193923e-26	1.7075920582518004e-14	2.779362109704809e-17	8.730530928379962e-16	2.6300509429812165e-20
78100000	0.0016938786384343779	-1.3427325419863454e-21	-1.1558309299213752e-19	2.377564242285205e-13	1.8361463566044005e-14	0.006612242722619394	1.9477735945933945e-26	1.7075920582518004e-14	2.779362109704809e-17	8.730530928379962e-16	2.6300509429812165e-20
78200000	0.0016938786384343779	-1.3427325419863454e-21	-1.1558309299213752e-19	2.377564242285205e-13	1.8361463566044005e-14	0.006612242722619394	1.948298416295611e-26	1.7075920582518004e-14	2.779362109704809e-17	8.730530928379962e-16	2.6300509429812165e-20
78300000	0.0016938786384343779	-1.3427325419863454e-21	-1.1558309299213752e-19	2.377564242285205e-13	1.8361463566044005e-14	0.006612242722619394	1.9486237922485596e-26	1.7075920582518004e-14	2.779362109704809e-17	8.730530928379962e-16	2.6300509429812165e-20
78400000	0.0016938786384343779	-1.3427325419863454e-21	-1.1558309299213752e-19	2.377564242285205e-13	1.8361463566044005e-14	0.006612242722619394	1.9487553364002276e-26	1.7075920582518004e-14	2.779362109704809e-17	8.730530928379962e-16	2.6300509429812165e-20
78500000	0.0016938786384343779	-1.3427325419863454e-21	-1.1558309299213752e-19	2.377564242285205e-13	1.8361463566044005e-14	0.006612242722619394	1.9486986626986022e-26	1.7075920582518004e-14	2.779362109704809e-17	8.730530928379962e-16	2.6300509429812165e-20
78600000	0.0016938786384343779	-1.3427325419863454e-21	-1.1558309299213752e-19	2.377564242285205e-13	1.8361463566044005e-14	0.006612242722619394	1.948459385091671e-26	1.7075920582518004e-14	2.779362109704809e-17	8.730530928379962e-16	2.6300509429812165e-20
78700000	0.0016938786384343779	-1.3427325419863454e-21	-1.1558309299213752e-19	2.377564242285205e-13	1.8361463566044005e-14	0.006612242722619394	1.9480431175274218e-26	1.7075920582518004e-14	2.779362109704809e-17	8.730530928379962e-16	2.6300509429812165e-20
78800000	0.0016938786384343779	-1.3427325419863454e-21	-1.1558309299213752e-19	2.377564242285205e-13	1.8361463566044005e-14	0.006612242722619394	1.9474554739538414e-26	1.7075920582518004e-14	2.779362109704809e-17	8.730530928379962e-16	2.6300509429812165e-20
78900000	0.0016938786384343779	-1.3427325419863454e-21	-1.1558309299213752e-19	2.377564242285205e-13	1.8361463566044005e-14	0.006612242722619394	1.946702068318917e-26	1.7075920582518004e-14	2.779362109704809e-17	8.730530928379962e-16	2.6300509429812165e-20
79000000	0.0016938786384343779	-1.3427325419863454e-21	-1.1558309299213752e-19	2.377564242285205e-13	1.8361463566044005e-14	0.006612242722619394	1.9457885145706368e-26	1.7075920582518004e-14	2.779362109704809e-17	8.730530928379962e-16	2.6300509429812165e-20
79100000	0.0016938786384343779	-1.3427325419863454e-21	-1.1558309299213752e-19	2.377564242285205e-13	1.8361463566044005e-14	0.006612242722619394	1.9447204266569878e-26	1.7075920582518004e-14	2.779362109704809e-17	8.730530928379962e-16	2.6300509429812165e-20
79200000	0.0016938786384343779	-1.3427325419863454e-21	-1.1558309299213752e-19	2.377564242285205e-13	1.8361463566044005e-14	0.006612242722619394	1.943503418525957e-26	1.7075920582518004e-14	2.779362109704809e-17	8.730530928379962e-16	2.6300509429812165e-20
79300000	0.0016938786384343779	-1.3427325419863454e-21	-1.1558309299213752e-19	2.377564242285205e-13	1.8361463566044005e-14	0.006612242722619394	1.9421431041255322e-26	1.7075920582518004e-14	2.779362109704809e-17	8.730530928379962e-16	2.6300509429812165e-20
79400000	0.0016938786384343779	-1.3427325419863454e-21	-1.1558309299213752e-19	2.377564242285205e-13	1.8361463566044005e-14	0.006612242722619394	1.9406450974037008e-26	1.7075920582518004e-14	2.779362109704809e-17	8.730530928379962e-16	2.6300509429812165e-20
79500000	0.0016938786384343779	-1.3427325419863454e-21	-1.1558309299213752e-19	2.377564242285205e-13	1.8361463566044005e-14	0.006612242722619394	1.93901501230845e-26	1.7075920582518004e-14	2.779362109704809e-17	8.730530928379962e-16	2.6300509429812165e-20
79600000	0.0016938786384343779	-1.3427325419863454e-21	-1.1558309299213752e-19	2.377564242285205e-13	1.8361463566044005e-14	0.006612242722619394	1.9372584627877673e-26	1.7075920582518004e-14	2.779362109704809e-17	8.730530928379962e-16	2.6300509429812165e-20
79700000	0.0016938786384343779	-1.3427325419863454e-21	-1.1558309299213752e-19	2.377564242285205e-13	1.8361463566044005e-14	0.006612242722619394	1.93538106278964e-26	1.7075920582518004e-14	2.779362109704809e-17	8.730530928379962e-16	2.6300509429812165e-20
79800000	0.0016938786384343779	-1.3427325419863454e-21	-1.1558309299213752e-19	2.377564242285205e-13	1.8361463566044005e-14	0.006612242722619394	1.9333884262620556e-26	1.7075920582518004e-14	2.779362109704809e-17	8.730530928379962e-16	2.6300509429812165e-20
79900000	0.0016938786384343779	-1.3427325419863454e-21	-1.1558309299213752e-19	2.377564242285205e-13	1.8361463566044005e-14	0.006612242722619394	1.9312861671530014e-26	1.7075920582518004e-14	2.779362109704809e-17	8.730530928379962e-16	2.6300509429812165e-20
80000000	0.0016938786384343779	-1.3427325419863454e-21	-1.1558309299213752e-19	2.377564242285205e-13	1.8361463566044005e-14	0.006612242722619394	1.929079899410465e-26	1.7075920582518004e-14	2.779362109704809e-17	8.730530928379962e-16	2.6300509429812165e-20
80100000	0.0016938786384343779	-1.3427325419863454e-21	-1.1558309299213752e-19	2.377564242285205e-13	1.8361463566044005e-14	0.006612242722619394	1.9267752369824334e-26	1.7075920582518004e-14	2.779362109704809e-17	8.730530928379962e-16	2.6300509429812165e-20
80200000	0.0016938786384343779	-1.3427325419863454e-21	-1.1558309299213752e-19	2.377564242285205e-13	1.8361463566044005e-14	0.006612242722619394	1.9243777938168942e-26	1.7075920582518004e-14	2.779362109704809e-17	8.730530928379962e-16	2.6300509429812165e-20
80300000	0.0016938786384343779	-1.3427325419863454e-21	-1.1558309299213752e-19	2.377564242285205e-13	1.8361463566044005e-14	0.006612242722619394	1.9218931838618348e-26	1.7075920582518004e-14	2.779362109704809e-17	8.730530928379962e-16	2.6300509429812165e-20
80400000	0.0016938786384343779	-1.3427325419863454e-21	-1.1558309299213752e-19	2.377564242285205e-13	1.8361463566044005e-14	0.006612242722619394	1.9193270210652428e-26	1.7075920582518004e-14	2.779362109704809e-17	8.730530928379962e-16	2.6300509429812165e-20
80500000	0.0016938786384343779	-1.3427325419863454e-21	-1.1558309299213752e-19	2.377564242285205e-13	1.8361463566044005e-14	0.006612242722619394	1.9166849193751052e-26	1.7075920582518004e-14	2.779362109704809e-17	8.730530928379962e-16	2.6300509429812165e-20
80600000	0.0016938786384343779	-1.3427325419863454e-21	-1.1558309299213752e-19	2.377564242285205e-13	1.8361463566044005e-14	0.006612242722619394	1.9139724927394095e-26	1.7075920582518004e-14	2.779362109704809e-17	8.730530928379961e-16	2.6300509429812165e-20
80700000	0.0016938786384343779	-1.3427325419863454e-21	-1.1558309299213752e-19	2.377564242285205e-13	1.8361463566044005e-14	0.006612242722619394	1.911195355106143e-26	1.7075920582518004e-14	2.779362109704809e-17	8.730530928379961e-16	2.6300509429812162e-20
80800000	0.0016938786384343779	-1.3427325419863454e-21	-1.1558309299213752e-19	2.377564242285205e-13	1.8361463566044005e-14	0.006612242722619394	1.9083591204232935e-26	1.7075920582518004e-14	2.779362109704809e-17	8.730530928379961e-16	2.6300509429812162e-20
80900000	0.0016938786384343779	-1.3427325419863454e-21	-1.1558309299213752e-19	2.377564242285205e-13	1.8361463566044005e-14	0.006612242722619394	1.9054694026388478e-26	1.7075920582518004e-14	2.779362109704809e-17	8.730530928379961e-16	2.6300509429812162e-20
81000000	0.0016938786384343779	-1.3427325419863454e-21	-1.1558309299213752e-19	2.377564242285205e-13	1.8361463566044005e-14	0.006612242722619394	1.902531815700794e-26	1.7075920582518004e-14	2.779362109704809e-17	8.730530928379961e-16	2.6300509429812162e-20
81100000	0.0016938786384343779	-1.3427325419863454e-21	-1.1558309299213752e-19	2.377564242285205e-13	1.8361463566044005e-14	0.006612242722619394	1.8995519735571187e-26	1.7075920582518004e-14	2.779362109704809e-17	8.730530928379961e-16	2.6300509429812162e-20
81200000	0.0016938786384343779	-1.3427325419863454e-21	-1.1558309299213752e-19	2.377564242285205e-13	1.8361463566044005e-14	0.006612242722619394	1.8965354901558098e-26	1.7075920582518004e-14	2.779362109704809e-17	8.730530928379961e-16	2.6300509429812162e-20
81300000	0.0016938786384343779	-1.3427325419863454e-21	-1.1558309299213752e-19	2.377564242285205e-13	1.8361463566044005e-14	0.006612242722619394	1.8934879794448547e-26	1.7075920582518004e-14	2.779362109704809e-17	8.730530928379961e-16	2.6300509429812162e-20
81400000	0.0016938786384343779	-1.3427325419863454e-21	-1.1558309299213752e-19	2.377564242285205e-13	1.8361463566044005e-14	0.006612242722619394	1.8904150553722403e-26	1.7075920582518004e-14	2.779362109704809e-17	8.730530928379961e-16	2.6300509429812162e-20
81500000	0.0016938786384343779	-1.3427325419863454e-21	-1.1558309299213752e-19	2.377564242285205e-13	1.8361463566044005e-14	0.006612242722619394	1.8873223318859545e-26	1.7075920582518004e-14	2.779362109704809e-17	8.730530928379961e-16	2.6300509429812162e-20
81600000	0.0016938786384343779	-1.3427325419863454e-21	-1.1558309299213752e-19	2.377564242285205e-13	1.8361463566044005e-14	0.006612242722619394	1.8842154229339845e-26	1.7075920582518004e-14	2.779362109704809e-17	8.730530928379961e-16	2.6300509429812162e-20
81700000	0.0016938786384343779	-1.3427325419863454e-21	-1.1558309299213752e-19	2.377564242285205e-13	1.8361463566044005e-14	0.006612242722619394	1.8810999424643178e-26	1.7075920582518004e-14	2.779362109704809e-17	8.730530928379961e-16	2.6300509429812162e-20
81800000	0.0016938786384343779	-1.3427325419863454e-21	-1.1558309299213752e-19	2.377564242285205e-13	1.8361463566044005e-14	0.006612242722619394	1.8779815044249418e-26	1.7075920582518004e-14	2.779362109704809e-17	8.730530928379961e-16	2.6300509429812162e-20
81900000	0.0016938786384343779	-1.3427325419863454e-21	-1.1558309299213752e-19	2.377564242285205e-13	1.8361463566044005e-14	0.006612242722619394	1.8748657227638435e-26	1.7075920582518004e-14	2.779362109704809e-17	8.730530928379961e-16	2.6300509429812162e-20
82000000	0.0016938786384343779	-1.3427325419863454e-21	-1.1558309299213752e-19	2.377564242285205e-13	1.8361463566044005e-14	0.006612242722619394	1.8717582114290106e-26	1.7075920582518004e-14	2.779362109704809e-17	8.730530928379961e-16	2.6300509429812162e-20
82100000	0.0016938786384343779	-1.3427325419863454e-21	-1.1558309299213752e-19	2.377564242285205e-13	1.8361463566044005e-14	0.006612242722619394	1.8686645843684307e-26	1.7075920582518004e-14	2.779362109704809e-17	8.730530928379961e-16	2.6300509429812162e-20
82200000	0.0016938786384343779	-1.3427325419863454e-21	-1.1558309299213752e-19	2.377564242285205e-13	1.8361463566044005e-14	0.006612242722619394	1.8655904555300906e-26	1.7075920582518004e-14	2.779362109704809e-17	8.730530928379961e-16	2.6300509429812162e-20
82300000	0.0016938786384343779	-1.3427325419863454e-21	-1.1558309299213752e-19	2.377564242285205e-13	1.8361463566044005e-14	0.006612242722619394	1.862541438861978e-26	1.7075920582518004e-14	2.779362109704809e-17	8.730530928379961e-16	2.6300509429812162e-20
82400000	0.0016938786384343779	-1.3427325419863454e-21	-1.1558309299213752e-19	2.377564242285205e-13	1.8361463566044005e-14	0.006612242722619394	1.8595231483120805e-26	1.7075920582518004e-14	2.779362109704809e-17	8.730530928379961e-16	2.6300509429812162e-20
82500000	0.0016938786384343779	-1.3427325419863454e-21	-1.1558309299213752e-19	2.377564242285205e-13	1.8361463566044005e-14	0.006612242722619394	1.8565411978283854e-26	1.7075920582518004e-14	2.779362109704809e-17	8.730530928379961e-16	2.6300509429812162e-20
82600000	0.0016938786384343779	-1.3427325419863454e-21	-1.1558309299213752e-19	2.377564242285205e-13	1.8361463566044005e-14	0.006612242722619394	1.8536012013588797e-26	1.7075920582518004e-14	2.779362109704809e-17	8.730530928379961e-16	2.6300509429812162e-20
82700000	0.0016938786384343779	-1.3427325419863454e-21	-1.1558309299213752e-19	2.377564242285205e-13	1.8361463566044005e-14	0.006612242722619394	1.8507087728515512e-26	1.7075920582518004e-14	2.779362109704809e-17	8.730530928379961e-16	2.6300509429812162e-20
82800000	0.0016938786384343779	-1.3427325419863454e-21	-1.1558309299213752e-19	2.377564242285205e-13	1.8361463566044005e-14	0.006612242722619394	1.8478695262543872e-26	1.7075920582518004e-14	2.779362109704809e-17	8.730530928379961e-16	2.6300509429812162e-20
82900000	0.0016938786384343779	-1.3427325419863454e-21	-1.1558309299213752e-19	2.377564242285205e-13	1.8361463566044005e-14	0.006612242722619394	1.845089075515375e-26	1.7075920582518004e-14	2.779362109704809e-17	8.730530928379961e-16	2.6300509429812162e-20
83000000	0.0016938786384343779	-1.3427325419863454e-21	-1.1558309299213752e-19	2.377564242285205e-13	1.8361463566044005e-14	0.006612242722619394	1.842373034582502e-26	1.7075920582518004e-14	2.779362109704809e-17	8.730530928379961e-16	2.6300509429812162e-20
83100000	0.0016938786384343779	-1.3427325419863454e-21	-1.1558309299213752e-19	2.377564242285205e-13	1.8361463566044005e-14	0.006612242722619394	1.8397270174037557e-26	1.7075920582518004e-14	2.779362109704809e-17	8.730530928379961e-16	2.6300509429812162e-20
83200000	0.0016938786384343779	-1.3427325419863454e-21	-1.1558309299213752e-19	2.377564242285205e-13	1.8361463566044005e-14	0.006612242722619394	1.8371566379271233e-26	1.7075920582518004e-14	2.779362109704809e-17	8.730530928379961e-16	2.6300509429812162e-20
83300000	0.0016938786384343779	-1.3427325419863454e-21	-1.1558309299213752e-19	2.377564242285205e-13	1.8361463566044005e-14	0.006612242722619394	1.8346675101005923e-26	1.7075920582518004e-14	2.779362109704809e-17	8.730530928379961e-16	2.6300509429812162e-20
83400000	0.0016938786384343779	-1.3427325419863454e-21	-1.1558309299213752e-19	2.377564242285205e-13	1.8361463566044005e-14	0.006612242722619394	1.83226524787215e-26	1.7075920582518004e-14	2.779362109704809e-17	8.730530928379961e-16	2.6300509429812162e-20
83500000	0.0016938786384343779	-1.3427325419863454e-21	-1.1558309299213752e-19	2.377564242285205e-13	1.8361463566044005e-14	0.006612242722619394	1.829955465189784e-26	1.7075920582518004e-14	2.779362109704809e-17	8.730530928379961e-16	2.6300509429812162e-20
83600000	0.0016938786384343779	-1.3427325419863454e-21	-1.1558309299213752e-19	2.377564242285205e-13	1.8361463566044005e-14	0.006612242722619394	1.8277437760014817e-26	1.7075920582518004e-14	2.779362109704809e-17	8.730530928379961e-16	2.6300509429812162e-20
83700000	0.0016938786384343779	-1.3427325419863454e-21	-1.1558309299213752e-19	2.377564242285205e-13	1.8361463566044005e-14	0.006612242722619394	1.82563579425523e-26	1.7075920582518004e-14	2.779362109704809e-17	8.730530928379961e-16	2.6300509429812162e-20
83800000	0.0016938786384343779	-1.3427325419863454e-21	-1.1558309299213752e-19	2.377564242285205e-13	1.8361463566044005e-14	0.006612242722619394	1.8236371338990168e-26	1.7075920582518004e-14	2.779362109704809e-17	8.730530928379961e-16	2.6300509429812162e-20
83900000	0.0016938786384343779	-1.3427325419863454e-21	-1.1558309299213752e-19	2.377564242285205e-13	1.8361463566044005e-14	0.006612242722619394	1.8217534088808294e-26	1.7075920582518004e-14	2.779362109704809e-17	8.730530928379961e-16	2.6300509429812162e-20
84000000	0.0016938786384343779	-1.3427325419863454e-21	-1.1558309299213752e-19	2.377564242285205e-13	1.8361463566044005e-14	0.006612242722619394	1.819990233148655e-26	1.7075920582518004e-14	2.779362109704809e-17	8.730530928379961e-16	2.6300509429812162e-20
84100000	0.0016938786384343779	-1.3427325419863454e-21	-1.1558309299213752e-19	2.377564242285205e-13	1.8361463566044005e-14	0.006612242722619394	1.8183532206504812e-26	1.7075920582518004e-14	2.779362109704809e-17	8.730530928379961e-16	2.6300509429812162e-20
84200000	0.0016938786384343779	-1.3427325419863454e-21	-1.1558309299213752e-19	2.377564242285205e-13	1.8361463566044005e-14	0.006612242722619394	1.816847985334295e-26	1.7075920582518004e-14	2.779362109704809e-17	8.730530928379961e-16	2.6300509429812162e-20
84300000	0.0016938786384343779	-1.3427325419863454e-21	-1.1558309299213752e-19	2.377564242285205e-13	1.8361463566044005e-14	0.006612242722619394	1.8154801411480843e-26	1.7075920582518004e-14	2.779362109704809e-17	8.730530928379961e-16	2.6300509429812162e-20
84400000	0.0016938786384343779	-1.3427325419863454e-21	-1.1558309299213752e-19	2.377564242285205e-13	1.8361463566044005e-14	0.006612242722619394	1.814255302039836e-26	1.7075920582518004e-14	2.779362109704809e-17	8.730530928379961e-16	2.6300509429812162e-20
84500000	0.0016938786384343779	-1.3427325419863454e-21	-1.1558309299213752e-19	2.377564242285205e-13	1.8361463566044005e-14	0.006612242722619394	1.813179081957538e-26	1.7075920582518004e-14	2.779362109704809e-17	8.730530928379961e-16	2.6300509429812162e-20
84600000	0.0016938786384343779	-1.3427325419863454e-21	-1.1558309299213752e-19	2.377564242285205e-13	1.8361463566044005e-14	0.006612242722619394	1.8122570948491772e-26	1.7075920582518004e-14	2.779362109704809e-17	8.730530928379961e-16	2.6300509429812162e-20
84700000	0.0016938786384343779	-1.3427325419863454e-21	-1.1558309299213752e-19	2.377564242285205e-13	1.8361463566044005e-14	0.006612242722619394	1.8114949546627415e-26	1.7075920582518004e-14	2.779362109704809e-17	8.730530928379961e-16	2.6300509429812162e-20
84800000	0.0016938786384343779	-1.3427325419863454e-21	-1.1558309299213752e-19	2.377564242285205e-13	1.8361463566044005e-14	0.006612242722619394	1.8108982753462178e-26	1.7075920582518004e-14	2.779362109704809e-17	8.730530928379961e-16	2.6300509429812162e-20
84900000	0.0016938786384343779	-1.3427325419863454e-21	-1.1558309299213752e-19	2.377564242285205e-13	1.8361463566044005e-14	0.006612242722619394	1.8104726708475936e-26	1.7075920582518004e-14	2.779362109704809e-17	8.730530928379961e-16	2.6300509429812162e-20
85000000	0.0016938786384343779	-1.3427325419863454e-21	-1.1558309299213752e-19	2.377564242285205e-13	1.8361463566044005e-14	0.006612242722619394	1.8102237551148566e-26	1.7075920582518004e-14	2.779362109704809e-17	8.730530928379961e-16	2.6300509429812162e-20
85100000	0.0016938786384343779	-1.3427325419863454e-21	-1.1558309299213752e-19	2.377564242285205e-13	1.8361463566044005e-14	0.006612242722619394	1.8101553097278847e-26	1.7075920582518004e-14	2.779362109704809e-17	8.730530928379961e-16	2.6300509429812162e-20
85200000	0.0016938786384343779	-1.3427325419863454e-21	-1.1558309299213752e-19	2.377564242285205e-13	1.8361463566044005e-14	0.006612242722619394	1.8101554910209978e-26	1.7075920582518004e-14	2.779362109704809e-17	8.730530928379961e-16	2.6300509429812162e-20
85300000	0.0016938786384343779	-1.3427325419863454e-21	-1.1558309299213752e-19	2.377564242285205e-13	1.8361463566044005e-14	0.006612242722619394	1.8101556650407435e-26	1.7075920582518004e-14	2.779362109704809e-17	8.730530928379961e-16	2.6300509429812162e-20
85400000	0.0016938786384343779	-1.3427325419863454e-21	-1.1558309299213752e-19	2.377564242285205e-13	1.8361463566044005e-14	0.006612242722619394	1.8101558319368624e-26	1.7075920582518004e-14	2.779362109704809e-17	8.730530928379961e-16	2.6300509429812162e-20
85500000	0.0016938786384343779	-1.3427325419863454e-21	-1.1558309299213752e-19	2.377564242285205e-13	1.8361463566044005e-14	0.006612242722619394	1.8101559918590932e-26	1.7075920582518004e-14	2.779362109704809e-17	8.730530928379961e-16	2.6300509429812162e-20
85600000	0.0016938786384343779	-1.3427325419863454e-21	-1.1558309299213752e-19	2.377564242285205e-13	1.8361463566044005e-14	0.006612242722619394	1.810156144957176e-26	1.7075920582518004e-14	2.779362109704809e-17	8.730530928379961e-16	2.6300509429812162e-20
85700000	0.0016938786384343779	-1.3427325419863454e-21	-1.1558309299213752e-19	2.377564242285205e-13	1.8361463566044005e-14	0.006612242722619394	1.8101562913808506e-26	1.7075920582518004e-14	2.779362109704809e-17	8.730530928379961e-16	2.6300509429812162e-20
85800000	0.0016938786384343779	-1.3427325419863454e-21	-1.1558309299213752e-19	2.377564242285205e-13	1.8361463566044005e-14	0.006612242722619394	1.810156431279856e-26	1.7075920582518004e-14	2.779362109704809e-17	8.730530928379961e-16	2.6300509429812162e-20
85900000	0.0016938786384343779	-1.3427325419863454e-21	-1.1558309299213752e-19	2.377564242285205e-13	1.8361463566044005e-14	0.006612242722619394	1.810156564803932e-26	1.7075920582518004e-14	2.779362109704809e-17	8.730530928379961e-16	2.6300509429812162e-20
86000000	0.0016938786384343779	-1.3427325419863454e-21	-1.1558309299213752e-19	2.377564242285205e-13	1.8361463566044005e-14	0.006612242722619394	1.8101566921028186e-26	1.7075920582518004e-14	2.779362109704809e-17	8.730530928379961e-16	2.6300509429812162e-20
86100000	0.0016938786384343779	-1.3427325419863454e-21	-1.1558309299213752e-19	2.377564242285205e-13	1.8361463566044005e-14	0.006612242722619394	1.8101568133262546e-26	1.7075920582518004e-14	2.779362109704809e-17	8.730530928379961e-16	2.6300509429812162e-20
86200000	0.0016938786384343779	-1.3427325419863454e-21	-1.1558309299213752e-19	2.377564242285205e-13	1.8361463566044005e-14	0.006612242722619394	1.8101569286239803e-26	1.7075920582518004e-14	2.779362109704809e-17	8.730530928379961e-16	2.6300509429812162e-20
86300000	0.0016938786384343779	-1.3427325419863454e-21	-1.1558309299213752e-19	2.377564242285205e-13	1.8361463566044005e-14	0.006612242722619394	1.810157038145735e-26	1.7075920582518004e-14	2.779362109704809e-17	8.730530928379961e-16	2.6300509429812162e-20
86400000	0.0016938786384343779	-1.3427325419863454e-21	-1.1558309299213752e-19	2.377564242285205e-13	1.8361463566044005e-14	0.006612242722619394	1.8101571420412584e-26	1.7075920582518004e-14	2.779362109704809e-17	8.730530928379961e-16	2.6300509429812162e-20
86500000	0.0016938786384343779	-1.3427325419863454e-21	-1.1558309299213752e-19	2.377564242285205e-13	1.8361463566044005e-14	0.006612242722619394	1.8101572404602898e-26	1.7075920582518004e-14	2.779362109704809e-17	8.730530928379961e-16	2.6300509429812162e-20
86600000	0.0016938786384343779	-1.3427325419863454e-21	-1.1558309299213752e-19	2.377564242285205e-13	1.8361463566044005e-14	0.006612242722619394	1.8101573335525693e-26	1.7075920582518004e-14	2.779362109704809e-17	8.730530928379961e-16	2.6300509429812162e-20
86700000	0.0016938786384343779	-1.3427325419863454e-21	-1.1558309299213752e-19	2.377564242285205e-13	1.8361463566044005e-14	0.006612242722619394	1.810157421467836e-26	1.7075920582518004e-14	2.779362109704809e-17	8.730530928379961e-16	2.6300509429812162e-20
86800000	0.0016938786384343779	-1.3427325419863454e-21	-1.1558309299213752e-19	2.377564242285205e-13	1.8361463566044005e-14	0.006612242722619394	1.8101575043558296e-26	1.7075920582518004e-14	2.779362109704809e-17	8.730530928379961e-16	2.6300509429812162e-20
86900000	0.0016938786384343779	-1.3427325419863454e-21	-1.1558309299213752e-19	2.377564242285205e-13	1.8361463566044005e-14	0.006612242722619394	1.81015758236629e-26	1.7075920582518004e-14	2.779362109704809e-17	8.730530928379961e-16	2.6300509429812162e-20
87000000	0.0016938786384343779	-1.3427325419863454e-21	-1.1558309299213752e-19	2.377564242285205e-13	1.8361463566044005e-14	0.006612242722619394	1.8101576556489565e-26	1.7075920582518004e-14	2.779362109704809e-17	8.730530928379961e-16	2.6300509429812162e-20
87100000	0.0016938786384343779	-1.3427325419863454e-21	-1.1558309299213752e-19	2.377564242285205e-13	1.8361463566044005e-14	0.006612242722619394	1.8101577243535687e-26	1.7075920582518004e-14	2.779362109704809e-17	8.730530928379961e-16	2.6300509429812162e-20
87200000	0.0016938786384343779	-1.3427325419863454e-21	-1.1558309299213752e-19	2.377564242285205e-13	1.8361463566044005e-14	0.006612242722619394	1.810157788629866e-26	1.7075920582518004e-14	2.779362109704809e-17	8.730530928379961e-16	2.6300509429812162e-20
87300000	0.0016938786384343779	-1.3427325419863454e-21	-1.1558309299213752e-19	2.377564242285205e-13	1.8361463566044005e-14	0.006612242722619394	1.8101578486275888e-26	1.7075920582518004e-14	2.779362109704809e-17	8.730530928379961e-16	2.6300509429812162e-20
87400000	0.0016938786384343779	-1.3427325419863454e-21	-1.1558309299213752e-19	2.377564242285205e-13	1.8361463566044005e-14	0.006612242722619394	1.8101579044964757e-26	1.7075920582518004e-14	2.779362109704809e-17	8.730530928379961e-16	2.6300509429812162e-20
87500000	0.0016938786384343779	-1.3427325419863454e-21	-1.1558309299213752e-19	2.377564242285205e-13	1.8361463566044005e-14	0.006612242722619394	1.810157956386267e-26	1.7075920582518004e-14	2.779362109704809e-17	8.730530928379961e-16	2.6300509429812162e-20
87600000	0.0016938786384343779	-1.3427325419863454e-21	-1.1558309299213752e-19	2.377564242285205e-13	1.8361463566044005e-14	0.006612242722619394	1.8101580044467018e-26	1.7075920582518004e-14	2.779362109704809e-17	8.730530928379961e-16	2.6300509429812162e-20
87700000	0.0016938786384343779	-1.3427325419863454e-21	-1.1558309299213752e-19	2.377564242285205e-13	1.8361463566044005e-14	0.006612242722619394	1.8101580488275197e-26	1.7075920582518004e-14	2.779362109704809e-17	8.730530928379961e-16	2.6300509429812162e-20
87800000	0.0016938786384343779	-1.3427325419863454e-21	-1.1558309299213752e-19	2.377564242285205e-13	1.8361463566044005e-14	0.006612242722619394	1.810158089678461e-26	1.7075920582518004e-14	2.779362109704809e-17	8.730530928379961e-16	2.6300509429812162e-20
87900000	0.0016938786384343779	-1.3427325419863454e-21	-1.1558309299213752e-19	2.377564242285205e-13	1.8361463566044005e-14	0.006612242722619394	1.8101581271492645e-26	1.7075920582518004e-14	2.779362109704809e-17	8.730530928379961e-16	2.6300509429812162e-20
88000000	0.0016938786384343779	-1.3427325419863454e-21	-1.1558309299213752e-19	2.377564242285205e-13	1.8361463566044005e-14	0.006612242722619394	1.81015816138967e-26	1.7075920582518004e-14	2.779362109704809e-17	8.730530928379961e-16	2.6300509429812162e-20
88100000	0.0016938786384343779	-1.3427325419863454e-21	-1.1558309299213752e-19	2.377564242285205e-13	1.8361463566044005e-14	0.006612242722619394	1.8101581925494172e-26	1.7075920582518004e-14	2.779362109704809e-17	8.730530928379961e-16	2.6300509429812162e-20
88200000	0.0016938786384343779	-1.3427325419863454e-21	-1.1558309299213752e-19	2.377564242285205e-13	1.8361463566044005e-14	0.006612242722619394	1.8101582207782456e-26	1.7075920582518004e-14	2.779362109704809e-17	8.730530928379961e-16	2.6300509429812162e-20
88300000	0.0016938786384343779	-1.3427325419863454e-21	-1.1558309299213752e-19	2.377564242285205e-13	1.8361463566044005e-14	0.006612242722619394	1.810158246225895e-26	1.7075920582518004e-14	2.779362109704809e-17	8.730530928379961e-16	2.6300509429812162e-20
88400000	0.0016938786384343779	-1.3427325419863454e-21	-1.1558309299213752e-19	2.377564242285205e-13	1.8361463566044005e-14	0.006612242722619394	1.8101582690421048e-26	1.7075920582518004e-14	2.779362109704809e-17	8.730530928379961e-16	2.6300509429812162e-20
88500000	0.0016938786384343779	-1.3427325419863454e-21	-1.1558309299213752e-19	2.377564242285205e-13	1.8361463566044005e-14	0.006612242722619394	1.8101582893766145e-26	1.7075920582518004e-14	2.779362109704809e-17	8.730530928379961e-16	2.6300509429812162e-20
88600000	0.0016938786384343779	-1.3427325419863454e-21	-1.1558309299213752e-19	2.377564242285205e-13	1.8361463566044005e-14	0.006612242722619394	1.8101583073791638e-26	1.7075920582518004e-14	2.779362109704809e-17	8.730530928379961e-16	2.6300509429812162e-20
88700000	0.0016938786384343779	-1.3427325419863454e-21	-1.1558309299213752e-19	2.377564242285205e-13	1.8361463566044005e-14	0.006612242722619394	1.8101583231994926e-26	1.7075920582518004e-14	2.779362109704809e-17	8.730530928379961e-16	2.6300509429812162e-20
88800000	0.0016938786384343779	-1.3427325419863454e-21	-1.1558309299213752e-19	2.377564242285205e-13	1.8361463566044005e-14	0.006612242722619394	1.81015833698734e-26	1.7075920582518004e-14	2.779362109704809e-17	8.730530928379961e-16	2.6300509429812162e-20
88900000	0.0016938786384343779	-1.3427325419863454e-21	-1.1558309299213752e-19	2.377564242285205e-13	1.8361463566044005e-14	0.006612242722619394	1.8101583488924457e-26	1.7075920582518004e-14	2.779362109704809e-17	8.730530928379961e-16	2.6300509429812162e-20
89000000	0.0016938786384343779	-1.3427325419863454e-21	-1.1558309299213752e-19	2.377564242285205e-13	1.8361463566044005e-14	0.006612242722619394	1.8101583590645496e-26	1.7075920582518004e-14	2.779362109704809e-17	8.730530928379961e-16	2.6300509429812162e-20
89100000	0.0016938786384343779	-1.3427325419863454e-21	-1.1558309299213752e-19	2.377564242285205e-13	1.8361463566044005e-14	0.006612242722619394	1.810158367653391e-26	1.7075920582518004e-14	2.779362109704809e-17	8.730530928379961e-16	2.6300509429812162e-20
89200000	0.0016938786384343779	-1.3427325419863454e-21	-1.1558309299213752e-19	2.377564242285205e-13	1.8361463566044005e-14	0.006612242722619394	1.8101583748087094e-26	1.7075920582518004e-14	2.779362109704809e-17	8.730530928379961e-16	2.6300509429812162e-20
89300000	0.0016938786384343779	-1.3427325419863454e-21	-1.1558309299213752e-19	2.377564242285205e-13	1.8361463566044005e-14	0.006612242722619394	1.8101583806802445e-26	1.7075920582518004e-14	2.779362109704809e-17	8.730530928379961e-16	2.6300509429812165e-20
89400000	0.0016938786384343779	-1.3427325419863454e-21	-1.1558309299213752e-19	2.377564242285205e-13	1.8361463566044005e-14	0.006612242722619394	1.810158385417736e-26	1.7075920582518004e-14	2.779362109704809e-17	8.730530928379961e-16	2.6300509429812165e-20
89500000	0.0016938786384343779	-1.3427325419863454e-21	-1.1558309299213752e-19	2.377564242285205e-13	1.8361463566044005e-14	0.006612242722619394	1.8101583891709235e-26	1.7075920582518004e-14	2.779362109704809e-17	8.730530928379961e-16	2.6300509429812165e-20
89600000	0.0016938786384343779	-1.3427325419863454e-21	-1.1558309299213752e-19	2.377564242285205e-13	1.8361463566044005e-14	0.006612242722619394	1.8101583920895465e-26	1.7075920582518004e-14	2.779362109704809e-17	8.730530928379961e-16	2.6300509429812165e-20
89700000	0.0016938786384343779	-1.3427325419863454e-21	-1.1558309299213752e-19	2.377564242285205e-13	1.8361463566044005e-14	0.006612242722619394	1.8101583943233445e-26	1.7075920582518004e-14	2.779362109704809e-17	8.730530928379961e-16	2.6300509429812165e-20
89800000	0.0016938786384343779	-1.3427325419863454e-21	-1.1558309299213752e-19	2.377564242285205e-13	1.8361463566044005e-14	0.006612242722619394	1.8101583960220572e-26	1.7075920582518004e-14	2.779362109704809e-17	8.730530928379961e-16	2.6300509429812165e-20
89900000	0.0016938786384343779	-1.3427325419863454e-21	-1.1558309299213752e-19	2.377564242285205e-13	1.8361463566044005e-14	0.006612242722619394	1.8101583973354245e-26	1.7075920582518004e-14	2.779362109704809e-17	8.730530928379961e-16	2.6300509429812165e-20
90000000	0.0016938786384343779	-1.3427325419863454e-21	-1.1558309299213752e-19	2.377564242285205e-13	1.8361463566044005e-14	0.006612242722619394	1.8101583984131852e-26	1.7075920582518004e-14	2.779362109704809e-17	8.730530928379961e-16	2.6300509429812165e-20
90100000	0.0016938786384343779	-1.3427325419863454e-21	-1.1558309299213752e-19	2.377564242285205e-13	1.8361463566044005e-14	0.006612242722619394	1.8101583994050798e-26	1.7075920582518004e-14	2.779362109704809e-17	8.730530928379961e-16	2.6300509429812165e-20
90200000	0.0016938786384343779	-1.3427325419863454e-21	-1.1558309299213752e-19	2.377564242285205e-13	1.8361463566044005e-14	0.006612242722619394	1.8101584004608473e-26	1.7075920582518004e-14	2.779362109704809e-17	8.730530928379961e-16	2.6300509429812165e-20
90300000	0.0016938786384343779	-1.3427325419863454e-21	-1.1558309299213752e-19	2.377564242285205e-13	1.8361463566044005e-14	0.006612242722619394	1.8101584017302274e-26	1.7075920582518004e-14	2.779362109704809e-17	8.730530928379961e-16	2.6300509429812165e-20
90400000	0.0016938786384343779	-1.3427325419863454e-21	-1.1558309299213752e-19	2.377564242285205e-13	1.8361463566044005e-14	0.006612242722619394	1.8101584033629598e-26	1.7075920582518004e-14	2.779362109704809e-17	8.730530928379961e-16	2.6300509429812165e-20
90500000	0.0016938786384343779	-1.3427325419863454e-21	-1.1558309299213752e-19	2.377564242285205e-13	1.8361463566044005e-14	0.006612242722619394	1.810158405508784e-26	1.7075920582518004e-14	2.779362109704809e-17	8.730530928379961e-16	2.6300509429812165e-20
90600000	0.0016938786384343779	-1.3427325419863454e-21	-1.1558309299213752e-19	2.377564242285205e-13	1.8361463566044005e-14	0.006612242722619394	1.8101584083174394e-26	1.7075920582518004e-14	2.779362109704809e-17	8.730530928379961e-16	2.6300509429812165e-20
90700000	0.0016938786384343779	-1.3427325419863454e-21	-1.1558309299213752e-19	2.377564242285205e-13	1.8361463566044005e-14	0.006612242722619394	1.8101584119386663e-26	1.7075920582518004e-14	2.779362109704809e-17	8.730530928379961e-16	2.6300509429812165e-20
90800000	0.0016938786384343779	-1.3427325419863454e-21	-1.1558309299213752e-19	2.377564242285205e-13	1.8361463566044005e-14	0.006612242722619394	1.8101584165222035e-26	1.7075920582518004e-14	2.779362109704809e-17	8.730530928379961e-16	2.6300509429812165e-20
90900000	0.0016938786384343779	-1.3427325419863454e-21	-1.1558309299213752e-19	2.377564242285205e-13	1.8361463566044005e-14	0.006612242722619394	1.8101584222177907e-26	1.7075920582518004e-14	2.779362109704809e-17	8.730530928379961e-16	2.6300509429812165e-20
91000000	0.0016938786384343779	-1.3427325419863454e-21	-1.1558309299213752e-19	2.377564242285205e-13	1.8361463566044005e-14	0.006612242722619394	1.810158429175168e-26	1.7075920582518004e-14	2.779362109704809e-17	8.730530928379961e-16	2.6300509429812165e-20
91100000	0.0016938786384343779	-1.3427325419863454e-21	-1.1558309299213752e-19	2.377564242285205e-13	1.8361463566044005e-14	0.006612242722619394	1.8101584375440746e-26	1.7075920582518004e-14	2.779362109704809e-17	8.730530928379961e-16	2.6300509429812165e-20
91200000	0.0016938786384343779	-1.3427325419863454e-21	-1.1558309299213752e-19	2.377564242285205e-13	1.8361463566044005e-14	0.006612242722619394	1.8101584474742503e-26	1.7075920582518004e-14	2.779362109704809e-17	8.730530928379961e-16	2.6300509429812165e-20
91300000	0.0016938786384343779	-1.3427325419863454e-21	-1.1558309299213752e-19	2.377564242285205e-13	1.8361463566044005e-14	0.006612242722619394	1.8101584591154343e-26	1.7075920582518004e-14	2.779362109704809e-17	8.730530928379961e-16	2.6300509429812165e-20
91400000	0.0016938786384343779	-1.3427325419863454e-21	-1.1558309299213752e-19	2.377564242285205e-13	1.8361463566044005e-14	0.006612242722619394	1.8101584726173664e-26	1.7075920582518004e-14	2.779362109704809e-17	8.730530928379961e-16	2.6300509429812165e-20
91500000	0.0016938786384343779	-1.3427325419863454e-21	-1.1558309299213752e-19	2.377564242285205e-13	1.8361463566044005e-14	0.006612242722619394	1.8101584881297865e-26	1.7075920582518004e-14	2.779362109704809e-17	8.730530928379961e-16	2.6300509429812165e-20
91600000	0.0016938786384343779	-1.3427325419863454e-21	-1.1558309299213752e-19	2.377564242285205e-13	1.8361463566044005e-14	0.006612242722619394	1.8101585058024338e-26	1.7075920582518004e-14	2.779362109704809e-17	8.730530928379961e-16	2.6300509429812165e-20
91700000	0.0016938786384343779	-1.3427325419863454e-21	-1.1558309299213752e-19	2.377564242285205e-13	1.8361463566044005e-14	0.006612242722619394	1.810158525785048e-26	1.7075920582518004e-14	2.779362109704809e-17	8.730530928379961e-16	2.6300509429812165e-20
91800000	0.0016938786384343779	-1.3427325419863454e-21	-1.1558309299213752e-19	2.377564242285205e-13	1.8361463566044005e-14	0.006612242722619394	1.8101585482273686e-26	1.7075920582518004e-14	2.779362109704809e-17	8.730530928379961e-16	2.6300509429812165e-20
91900000	0.0016938786384343779	-1.3427325419863454e-21	-1.1558309299213752e-19	2.377564242285205e-13	1.8361463566044005e-14	0.006612242722619394	1.8101585732791354e-26	1.7075920582518004e-14	2.779362109704809e-17	8.730530928379961e-16	2.6300509429812165e-20
92000000	0.0016938786384343779	-1.3427325419863454e-21	-1.1558309299213752e-19	2.377564242285205e-13	1.8361463566044005e-14	0.006612242722619394	1.810158601090088e-26	1.7075920582518004e-14	2.779362109704809e-17	8.730530928379961e-16	2.6300509429812165e-20
92100000	0.0016938786384343779	-1.3427325419863454e-21	-1.1558309299213752e-19	2.377564242285205e-13	1.8361463566044005e-14	0.006612242722619394	1.8101586318099657e-26	1.7075920582518004e-14	2.779362109704809e-17	8.730530928379961e-16	2.6300509429812165e-20
92200000	0.0016938786384343779	-1.3427325419863454e-21	-1.1558309299213752e-19	2.377564242285205e-13	1.8361463566044005e-14	0.006612242722619394	1.8101586655885082e-26	1.7075920582518004e-14	2.779362109704809e-17	8.730530928379961e-16	2.6300509429812165e-20
92300000	0.0016938786384343779	-1.3427325419863454e-21	-1.1558309299213752e-19	2.377564242285205e-13	1.8361463566044005e-14	0.006612242722619394	1.8101587025754554e-26	1.7075920582518004e-14	2.779362109704809e-17	8.730530928379961e-16	2.6300509429812165e-20
92400000	0.0016938786384343779	-1.3427325419863454e-21	-1.1558309299213752e-19	2.377564242285205e-13	1.8361463566044005e-14	0.006612242722619394	1.8101587429205464e-26	1.7075920582518004e-14	2.779362109704809e-17	8.730530928379961e-16	2.6300509429812165e-20
92500000	0.0016938786384343779	-1.3427325419863454e-21	-1.1558309299213752e-19	2.377564242285205e-13	1.8361463566044005e-14	0.006612242722619394	1.810158786773521e-26	1.7075920582518004e-14	2.779362109704809e-17	8.730530928379961e-16	2.6300509429812165e-20
92600000	0.0016938786384343779	-1.3427325419863454e-21	-1.1558309299213752e-19	2.377564242285205e-13	1.8361463566044005e-14	0.006612242722619394	1.8101588330630928e-26	1.7075920582518004e-14	2.779362109704809e-17	8.730530928379961e-16	2.6300509429812165e-20
92700000	0.0016938786384343779	-1.3427325419863454e-21	-1.1558309299213752e-19	2.377564242285205e-13	1.8361463566044005e-14	0.006612242722619394	1.8101588763066908e-26	1.7075920582518004e-14	2.779362109704809e-17	8.730530928379961e-16	2.6300509429812165e-20
92800000	0.0016938786384343779	-1.3427325419863454e-21	-1.1558309299213752e-19	2.377564242285205e-13	1.8361463566044005e-14	0.006612242722619394	1.8101589158873368e-26	1.7075920582518004e-14	2.779362109704809e-17	8.730530928379961e-16	2.6300509429812165e-20
92900000	0.0016938786384343779	-1.3427325419863454e-21	-1.1558309299213752e-19	2.377564242285205e-13	1.8361463566044005e-14	0.006612242722619394	1.8101589518811144e-26	1.7075920582518004e-14	2.779362109704809e-17	8.730530928379961e-16	2.6300509429812165e-20
93000000	0.0016938786384343779	-1.3427325419863454e-21	-1.1558309299213752e-19	2.377564242285205e-13	1.8361463566044005e-14	0.006612242722619394	1.8101589843641088e-26	1.7075920582518004e-14	2.779362109704809e-17	8.730530928379961e-16	2.6300509429812165e-20
93100000	0.0016938786384343779	-1.3427325419863454e-21	-1.1558309299213752e-19	2.377564242285205e-13	1.8361463566044005e-14	0.006612242722619394	1.8101590134124035e-26	1.7075920582518004e-14	2.779362109704809e-17	8.730530928379961e-16	2.6300509429812165e-20
93200000	0.0016938786384343779	-1.3427325419863454e-21	-1.1558309299213752e-19	2.377564242285205e-13	1.8361463566044005e-14	0.006612242722619394	1.810159039102083e-26	1.7075920582518004e-14	2.779362109704809e-17	8.730530928379961e-16	2.6300509429812165e-20
93300000	0.0016938786384343779	-1.3427325419863454e-21	-1.1558309299213752e-19	2.377564242285205e-13	1.8361463566044005e-14	0.006612242722619394	1.8101590615092317e-26	1.7075920582518004e-14	2.779362109704809e-17	8.730530928379961e-16	2.6300509429812165e-20
93400000	0.0016938786384343779	-1.3427325419863454e-21	-1.1558309299213752e-19	2.377564242285205e-13	1.8361463566044005e-14	0.006612242722619394	1.8101590807099335e-26	1.7075920582518004e-14	2.779362109704809e-17	8.730530928379961e-16	2.6300509429812165e-20
93500000	0.0016938786384343779	-1.3427325419863454e-21	-1.1558309299213752e-19	2.377564242285205e-13	1.8361463566044005e-14	0.006612242722619394	1.8101590967802732e-26	1.7075920582518004e-14	2.779362109704809e-17	8.730530928379961e-16	2.6300509429812165e-20
93600000	0.0016938786384343779	-1.3427325419863454e-21	-1.1558309299213752e-19	2.377564242285205e-13	1.8361463566044005e-14	0.006612242722619394	1.8101591097963347e-26	1.7075920582518004e-14	2.779362109704809e-17	8.730530928379961e-16	2.6300509429812165e-20
93700000	0.0016938786384343779	-1.3427325419863454e-21	-1.1558309299213752e-19	2.377564242285205e-13	1.8361463566044005e-14	0.006612242722619394	1.8101591198342024e-26	1.7075920582518004e-14	2.779362109704809e-17	8.730530928379961e-16	2.6300509429812165e-20
93800000	0.0016938786384343779	-1.3427325419863454e-21	-1.1558309299213752e-19	2.377564242285205e-13	1.8361463566044005e-14	0.006612242722619394	1.8101591269699605e-26	1.7075920582518004e-14	2.779362109704809e-17	8.730530928379961e-16	2.6300509429812165e-20
93900000	0.0016938786384343779	-1.3427325419863454e-21	-1.1558309299213752e-19	2.377564242285205e-13	1.8361463566044005e-14	0.006612242722619394	1.8101591312796933e-26	1.7075920582518004e-14	2.779362109704809e-17	8.730530928379961e-16	2.6300509429812165e-20
94000000	0.0016938786384343779	-1.3427325419863454e-21	-1.1558309299213752e-19	2.377564242285205e-13	1.8361463566044005e-14	0.006612242722619394	1.810159132839485e-26	1.7075920582518004e-14	2.779362109704809e-17	8.730530928379961e-16	2.6300509429812165e-20
94100000	0.0016938786384343779	-1.3427325419863454e-21	-1.1558309299213752e-19	2.377564242285205e-13	1.8361463566044005e-14	0.006612242722619394	1.81015913172542e-26	1.7075920582518004e-14	2.779362109704809e-17	8.730530928379961e-16	2.6300509429812165e-20
94200000	0.0016938786384343779	-1.3427325419863454e-21	-1.1558309299213752e-19	2.377564242285205e-13	1.8361463566044005e-14	0.006612242722619394	1.8101591280135825e-26	1.7075920582518004e-14	2.779362109704809e-17	8.730530928379961e-16	2.6300509429812165e-20
94300000	0.0016938786384343779	-1.3427325419863454e-21	-1.1558309299213752e-19	2.377564242285205e-13	1.8361463566044005e-14	0.006612242722619394	1.8101591217800568e-26	1.7075920582518004e-14	2.779362109704809e-17	8.730530928379961e-16	2.6300509429812165e-20
94400000	0.0016938786384343779	-1.3427325419863454e-21	-1.1558309299213752e-19	2.377564242285205e-13	1.8361463566044005e-14	0.006612242722619394	1.8101591131009268e-26	1.7075920582518004e-14	2.779362109704809e-17	8.730530928379961e-16	2.6300509429812165e-20
94500000	0.0016938786384343779	-1.3427325419863454e-21	-1.1558309299213752e-19	2.377564242285205e-13	1.8361463566044005e-14	0.006612242722619394	1.8101591020522775e-26	1.7075920582518004e-14	2.779362109704809e-17	8.730530928379961e-16	2.6300509429812165e-20
94600000	0.0016938786384343779	-1.3427325419863454e-21	-1.1558309299213752e-19	2.377564242285205e-13	1.8361463566044005e-14	0.006612242722619394	1.8101590887101925e-26	1.7075920582518004e-14	2.779362109704809e-17	8.730530928379961e-16	2.6300509429812165e-20
94700000	0.0016938786384343779	-1.3427325419863454e-21	-1.1558309299213752e-19	2.377564242285205e-13	1.8361463566044005e-14	0.006612242722619394	1.8101590731507566e-26	1.7075920582518004e-14	2.779362109704809e-17	8.730530928379961e-16	2.6300509429812165e-20
94800000	0.0016938786384343779	-1.3427325419863454e-21	-1.1558309299213752e-19	2.377564242285205e-13	1.8361463566044005e-14	0.006612242722619394	1.8101590554500537e-26	1.7075920582518004e-14	2.779362109704809e-17	8.730530928379961e-16	2.6300509429812165e-20
94900000	0.0016938786384343779	-1.3427325419863454e-21	-1.1558309299213752e-19	2.377564242285205e-13	1.8361463566044005e-14	0.006612242722619394	1.810159035684168e-26	1.7075920582518004e-14	2.779362109704809e-17	8.730530928379961e-16	2.6300509429812165e-20
95000000	0.0016938786384343779	-1.3427325419863454e-21	-1.1558309299213752e-19	2.377564242285205e-13	1.8361463566044005e-14	0.006612242722619394	1.810159013929184e-26	1.7075920582518004e-14	2.779362109704809e-17	8.730530928379961e-16	2.6300509429812165e-20
95100000	0.0016938786384343779	-1.3427325419863454e-21	-1.1558309299213752e-19	2.377564242285205e-13	1.8361463566044005e-14	0.006612242722619394	1.810158990261186e-26	1.7075920582518004e-14	2.779362109704809e-17	8.730530928379961e-16	2.6300509429812165e-20
95200000	0.0016938786384343779	-1.3427325419863454e-21	-1.1558309299213752e-19	2.377564242285205e-13	1.8361463566044005e-14	0.006612242722619394	1.810158964756258e-26	1.7075920582518004e-14	2.779362109704809e-17	8.730530928379961e-16	2.6300509429812165e-20
95300000	0.0016938786384343779	-1.3427325419863454e-21	-1.1558309299213752e-19	2.377564242285205e-13	1.8361463566044005e-14	0.006612242722619394	1.8101589374904847e-26	1.7075920582518004e-14	2.779362109704809e-17	8.730530928379961e-16	2.6300509429812165e-20
95400000	0.0016938786384343779	-1.3427325419863454e-21	-1.1558309299213752e-19	2.377564242285205e-13	1.8361463566044005e-14	0.006612242722619394	1.8101589085399498e-26	1.7075920582518004e-14	2.779362109704809e-17	8.730530928379961e-16	2.6300509429812165e-20
95500000	0.0016938786384343779	-1.3427325419863454e-21	-1.1558309299213752e-19	2.377564242285205e-13	1.8361463566044005e-14	0.006612242722619394	1.8101588779807382e-26	1.7075920582518004e-14	2.779362109704809e-17	8.730530928379961e-16	2.6300509429812165e-20
95600000	0.0016938786384343779	-1.3427325419863454e-21	-1.1558309299213752e-19	2.377564242285205e-13	1.8361463566044005e-14	0.006612242722619394	1.8101588458889334e-26	1.7075920582518004e-14	2.779362109704809e-17	8.730530928379961e-16	2.6300509429812165e-20
95700000	0.0016938786384343779	-1.3427325419863454e-21	-1.1558309299213752e-19	2.377564242285205e-13	1.8361463566044005e-14	0.006612242722619394	1.8101588123406205e-26	1.7075920582518004e-14	2.779362109704809e-17	8.730530928379961e-16	2.6300509429812165e-20
95800000	0.0016938786384343779	-1.3427325419863454e-21	-1.1558309299213752e-19	2.377564242285205e-13	1.8361463566044005e-14	0.006612242722619394	1.8101587774118833e-26	1.7075920582518004e-14	2.779362109704809e-17	8.730530928379961e-16	2.6300509429812165e-20
95900000	0.0016938786384343779	-1.3427325419863454e-21	-1.1558309299213752e-19	2.377564242285205e-13	1.8361463566044005e-14	0.006612242722619394	1.8101587411788058e-26	1.7075920582518004e-14	2.779362109704809e-17	8.730530928379961e-16	2.6300509429812165e-20
96000000	0.0016938786384343776	-1.3427325419863454e-21	-1.1558309299213752e-19	2.377564242285205e-13	1.8361463566044005e-14	0.006612242722619394	1.8101587037174729e-26	1.7075920582518004e-14	2.779362109704809e-17	8.730530928379961e-16	2.6300509429812165e-20
96100000	0.0016938786384343776	-1.3427325419863454e-21	-1.1558309299213752e-19	2.377564242285205e-13	1.8361463566044005e-14	0.006612242722619394	1.8101586651039686e-26	1.7075920582518004e-14	2.779362109704809e-17	8.730530928379961e-16	2.6300509429812165e-20
96200000	0.0016938786384343776	-1.3427325419863454e-21	-1.1558309299213752e-19	2.377564242285205e-13	1.8361463566044005e-14	0.006612242722619394	1.810158625414377e-26	1.7075920582518004e-14	2.779362109704809e-17	8.730530928379961e-16	2.6300509429812165e-20
96300000	0.0016938786384343776	-1.3427325419863454e-21	-1.1558309299213752e-19	2.377564242285205e-13	1.8361463566044005e-14	0.006612242722619394	1.8101585847247827e-26	1.7075920582518004e-14	2.779362109704809e-17	8.730530928379961e-16	2.6300509429812165e-20
96400000	0.0016938786384343776	-1.3427325419863454e-21	-1.1558309299213752e-19	2.377564242285205e-13	1.8361463566044005e-14	0.006612242722619394	1.8101585431112696e-26	1.7075920582518004e-14	2.779362109704809e-17	8.730530928379961e-16	2.6300509429812165e-20
96500000	0.0016938786384343776	-1.3427325419863454e-21	-1.1558309299213752e-19	2.377564242285205e-13	1.8361463566044005e-14	0.006612242722619394	1.810158500649922e-26	1.7075920582518004e-14	2.779362109704809e-17	8.730530928379961e-16	2.6300509429812165e-20
96600000	0.0016938786384343776	-1.3427325419863454e-21	-1.1558309299213752e-19	2.377564242285205e-13	1.8361463566044005e-14	0.006612242722619394	1.8101584574168246e-26	1.7075920582518004e-14	2.779362109704809e-17	8.730530928379961e-16	2.6300509429812165e-20
96700000	0.0016938786384343776	-1.3427325419863454e-21	-1.1558309299213752e-19	2.377564242285205e-13	1.8361463566044005e-14	0.006612242722619394	1.810158413488061e-26	1.7075920582518004e-14	2.779362109704809e-17	8.730530928379961e-16	2.6300509429812165e-20
96800000	0.0016938786384343776	-1.3427325419863454e-21	-1.1558309299213752e-19	2.377564242285205e-13	1.8361463566044005e-14	0.006612242722619394	1.8101583689397163e-26	1.7075920582518004e-14	2.779362109704809e-17	8.730530928379961e-16	2.6300509429812165e-20
96900000	0.0016938786384343776	-1.3427325419863454e-21	-1.1558309299213752e-19	2.377564242285205e-13	1.8361463566044005e-14	0.006612242722619394	1.810158323847874e-26	1.7075920582518004e-14	2.779362109704809e-17	8.730530928379961e-16	2.6300509429812165e-20
97000000	0.0016938786384343776	-1.3427325419863454e-21	-1.1558309299213752e-19	2.377564242285205e-13	1.8361463566044005e-14	0.006612242722619394	1.8101582782886188e-26	1.7075920582518004e-14	2.779362109704809e-17	8.730530928379961e-16	2.6300509429812165e-20
97100000	0.0016938786384343776	-1.3427325419863454e-21	-1.1558309299213752e-19	2.377564242285205e-13	1.8361463566044005e-14	0.006612242722619394	1.810158232338035e-26	1.7075920582518004e-14	2.779362109704809e-17	8.730530928379961e-16	2.6300509429812165e-20
97200000	0.0016938786384343776	-1.3427325419863454e-21	-1.1558309299213752e-19	2.377564242285205e-13	1.8361463566044005e-14	0.006612242722619394	1.8101581860722065e-26	1.7075920582518004e-14	2.779362109704809e-17	8.730530928379961e-16	2.6300509429812165e-20
97300000	0.0016938786384343776	-1.3427325419863454e-21	-1.1558309299213752e-19	2.377564242285205e-13	1.8361463566044005e-14	0.006612242722619394	1.8101581395672178e-26	1.7075920582518004e-14	2.779362109704809e-17	8.730530928379961e-16	2.6300509429812165e-20
97400000	0.0016938786384343776	-1.3427325419863454e-21	-1.1558309299213752e-19	2.377564242285205e-13	1.8361463566044005e-14	0.006612242722619394	1.810158092899153e-26	1.7075920582518004e-14	2.779362109704809e-17	8.730530928379961e-16	2.6300509429812165e-20
97500000	0.0016938786384343776	-1.3427325419863454e-21	-1.1558309299213752e-19	2.377564242285205e-13	1.8361463566044005e-14	0.006612242722619394	1.810158046144097e-26	1.7075920582518004e-14	2.779362109704809e-17	8.730530928379961e-16	2.6300509429812165e-20
97600000	0.0016938786384343776	-1.3427325419863454e-21	-1.1558309299213752e-19	2.377564242285205e-13	1.8361463566044005e-14	0.006612242722619394	1.810157999378133e-26	1.7075920582518004e-14	2.779362109704809e-17	8.730530928379961e-16	2.6300509429812165e-20
97700000	0.0016938786384343776	-1.3427325419863454e-21	-1.1558309299213752e-19	2.377564242285205e-13	1.8361463566044005e-14	0.006612242722619394	1.810157952677346e-26	1.7075920582518004e-14	2.779362109704809e-17	8.730530928379961e-16	2.6300509429812165e-20
97800000	0.0016938786384343776	-1.3427325419863454e-21	-1.1558309299213752e-19	2.377564242285205e-13	1.8361463566044005e-14	0.006612242722619394	1.8101579061178202e-26	1.7075920582518004e-14	2.779362109704809e-17	8.730530928379961e-16	2.6300509429812165e-20
97900000	0.0016938786384343776	-1.3427325419863454e-21	-1.1558309299213752e-19	2.377564242285205e-13	1.8361463566044005e-14	0.006612242722619394	1.8101578597756398e-26	1.7075920582518004e-14	2.779362109704809e-17	8.730530928379961e-16	2.6300509429812165e-20
98000000	0.0016938786384343776	-1.3427325419863454e-21	-1.1558309299213752e-19	2.377564242285205e-13	1.8361463566044005e-14	0.006612242722619394	1.810157813726889e-26	1.7075920582518004e-14	2.779362109704809e-17	8.730530928379961e-16	2.6300509429812165e-20
98100000	0.0016938786384343776	-1.3427325419863454e-21	-1.1558309299213752e-19	2.377564242285205e-13	1.8361463566044005e-14	0.006612242722619394	1.810157768047652e-26	1.7075920582518004e-14	2.779362109704809e-17	8.730530928379961e-16	2.6300509429812165e-20
98200000	0.0016938786384343776	-1.3427325419863454e-21	-1.1558309299213752e-19	2.377564242285205e-13	1.8361463566044005e-14	0.006612242722619394	1.8101577228140135e-26	1.7075920582518004e-14	2.779362109704809e-17	8.730530928379961e-16	2.6300509429812165e-20
98300000	0.0016938786384343776	-1.3427325419863454e-21	-1.1558309299213752e-19	2.377564242285205e-13	1.8361463566044005e-14	0.006612242722619394	1.810157678102057e-26	1.7075920582518004e-14	2.779362109704809e-17	8.730530928379961e-16	2.6300509429812165e-20
98400000	0.0016938786384343776	-1.3427325419863454e-21	-1.1558309299213752e-19	2.377564242285205e-13	1.8361463566044005e-14	0.006612242722619394	1.8101576339878675e-26	1.7075920582518004e-14	2.779362109704809e-17	8.730530928379961e-16	2.6300509429812165e-20
98500000	0.0016938786384343776	-1.3427325419863454e-21	-1.1558309299213752e-19	2.377564242285205e-13	1.8361463566044005e-14	0.006612242722619394	1.8101575905475292e-26	1.7075920582518004e-14	2.779362109704809e-17	8.730530928379961e-16	2.6300509429812165e-20
98600000	0.0016938786384343776	-1.3427325419863454e-21	-1.1558309299213752e-19	2.377564242285205e-13	1.8361463566044005e-14	0.006612242722619394	1.8101575478571258e-26	1.7075920582518004e-14	2.779362109704809e-17	8.730530928379961e-16	2.6300509429812165e-20
98700000	0.0016938786384343776	-1.3427325419863454e-21	-1.1558309299213752e-19	2.377564242285205e-13	1.8361463566044005e-14	0.006612242722619394	1.810157505992742e-26	1.7075920582518004e-14	2.779362109704809e-17	8.730530928379961e-16	2.6300509429812165e-20
98800000	0.0016938786384343776	-1.3427325419863454e-21	-1.1558309299213752e-19	2.377564242285205e-13	1.8361463566044005e-14	0.006612242722619394	1.810157465030462e-26	1.7075920582518004e-14	2.779362109704809e-17	8.730530928379961e-16	2.6300509429812165e-20
98900000	0.0016938786384343776	-1.3427325419863454e-21	-1.1558309299213752e-19	2.377564242285205e-13	1.8361463566044005e-14	0.006612242722619394	1.81015742504637e-26	1.7075920582518004e-14	2.779362109704809e-17	8.730530928379961e-16	2.6300509429812165e-20
99000000	0.0016938786384343776	-1.3427325419863454e-21	-1.1558309299213752e-19	2.377564242285205e-13	1.8361463566044005e-14	0.006612242722619394	1.8101573861165504e-26	1.7075920582518004e-14	2.779362109704809e-17	8.730530928379961e-16	2.6300509429812165e-20
99100000	0.0016938786384343776	-1.3427325419863454e-21	-1.1558309299213752e-19	2.377564242285205e-13	1.8361463566044005e-14	0.006612242722619394	1.8101573483170872e-26	1.7075920582518004e-14	2.779362109704809e-17	8.730530928379961e-16	2.6300509429812165e-20
99200000	0.0016938786384343776	-1.3427325419863454e-21	-1.1558309299213752e-19	2.377564242285205e-13	1.8361463566044005e-14	0.006612242722619394	1.810157311724065e-26	1.7075920582518004e-14	2.779362109704809e-17	8.730530928379961e-16	2.6300509429812165e-20
99300000	0.0016938786384343776	-1.3427325419863454e-21	-1.1558309299213752e-19	2.377564242285205e-13	1.8361463566044005e-14	0.006612242722619394	1.810157276413568e-26	1.7075920582518004e-14	2.779362109704809e-17	8.730530928379961e-16	2.6300509429812165e-20
99400000	0.0016938786384343776	-1.3427325419863454e-21	-1.1558309299213752e-19	2.377564242285205e-13	1.8361463566044005e-14	0.006612242722619394	1.8101572424616802e-26	1.7075920582518004e-14	2.779362109704809e-17	8.730530928379961e-16	2.6300509429812165e-20
99500000	0.0016938786384343776	-1.3427325419863454e-21	-1.1558309299213752e-19	2.377564242285205e-13	1.8361463566044005e-14	0.006612242722619394	1.8101572099444863e-26	1.7075920582518004e-14	2.779362109704809e-17	8.730530928379961e-16	2.6300509429812165e-20
99600000	0.0016938786384343776	-1.3427325419863454e-21	-1.1558309299213752e-19	2.377564242285205e-13	1.8361463566044005e-14	0.006612242722619394	1.81015717893807e-26	1.7075920582518004e-14	2.779362109704809e-17	8.730530928379961e-16	2.6300509429812165e-20
99700000	0.0016938786384343776	-1.3427325419863454e-21	-1.1558309299213752e-19	2.377564242285205e-13	1.8361463566044005e-14	0.006612242722619394	1.810157149518516e-26	1.7075920582518004e-14	2.779362109704809e-17	8.730530928379961e-16	2.6300509429812165e-20
99800000	0.0016938786384343776	-1.3427325419863454e-21	-1.1558309299213752e-19	2.377564242285205e-13	1.8361463566044005e-14	0.006612242722619394	1.8101571217619085e-26	1.7075920582518004e-14	2.779362109704809e-17	8.730530928379961e-16	2.6300509429812165e-20
99900000	0.0016938786384343776	-1.3427325419863454e-21	-1.1558309299213752e-19	2.377564242285205e-13	1.8361463566044005e-14	0.006612242722619394	1.810157095744332e-26	1.7075920582518004e-14	2.779362109704809e-17	8.730530928379961e-16	2.6300509429812165e-20
100000000	0.0016938786384343776	-1.3427325419863454e-21	-1.1558309299213752e-19	2.377564242285205e-13	1.8361463566044005e-14	0.006612242722619394	1.81015707154187e-26	1.7075920582518004e-14	2.779362109704809e-17	8.730530928379961e-16	2.6300509429812165e-20
