# Supplementary material for: Thermodynamics Underpinning the Microbial Community‐Level Nitrogen Energy Metabolism
Source: Environ Microbiol. 2025 Feb 16;27(2):e70055. doi: 10.1111/1462-2920.70055 (PMC11830459; doi:10.1111/1462-2920.70055)
Supplement: Supplementary file 1 — Data S1. [file EMI-27-e70055-s001.zip › SI/Nnetwork/Results/kdef_-10/Iin_-5/p_0.2/O2_-11.2_H_-10..csv]

time	N2	N2H4	N2H5	N2O	NH2OH	NH3	NH3OH	NH4	NO	NO2	NO3
0	0.00001	0.00001	0.00001	0.00001	0.00001	0.00001	0.00001	0.00001	0.00001	0.00001	0.00001
100000	0.00022311758872277824	-2.280548044332456e-21	-8.67901593855518e-40	2.5478933096968422e-14	1.0561278842657499e-14	0.009553764822492828	-2.0656428633861616e-20	7.802071147930249e-18	4.404996146949294e-18	8.420479869750189e-17	2.6014841456682973e-19
200000	0.00022311758872277815	-2.280548044332456e-21	-1.1757588810561145e-38	2.547893309696842e-14	1.0561278842658068e-14	0.00955376482249283	-2.0755411001575654e-20	7.8020712340535e-18	4.404996146949288e-18	8.420479879818989e-17	2.601484157491689e-19
300000	0.0002231175887227782	-2.280548044332456e-21	-2.4490782679696485e-38	2.5478933096968425e-14	1.0561278842656036e-14	0.009553764822492828	-2.075541067233059e-20	7.802070926777145e-18	4.404996146949291e-18	8.420479844219048e-17	2.601484158053779e-19
400000	0.00022311758872277824	-2.280548044332456e-21	-3.7223908568272145e-38	2.5478933096968428e-14	1.0561278842654968e-14	0.009553764822492828	-2.0755410343085527e-20	7.802070765222454e-18	4.404996146949293e-18	8.420479825501894e-17	2.6014841583499716e-19
500000	0.00022311758872277826	-2.280548044332456e-21	-4.995647254821111e-38	2.5478933096968428e-14	1.056127884265496e-14	0.009553764822492828	-2.0755410013840463e-20	7.802070763932397e-18	4.404996146949292e-18	8.420479825352433e-17	2.6014841583519596e-19
600000	0.00022311758872277826	-2.280548044332456e-21	-6.268906633615296e-38	2.5478933096968428e-14	1.0561278842654954e-14	0.009553764822492828	-2.07554096845954e-20	7.80207076303035e-18	4.404996146949292e-18	8.420479825247925e-17	2.601484158353353e-19
700000	0.0002231175887227783	-2.280548044332456e-21	-7.542172490722133e-38	2.5478933096968428e-14	1.0561278842654954e-14	0.009553764822492828	-2.0755409355350336e-20	7.802070763063097e-18	4.404996146949291e-18	8.420479825251716e-17	2.6014841583533107e-19
800000	0.0002231175887227783	-2.280548044332456e-21	-8.815437217472656e-38	2.5478933096968428e-14	1.0561278842654954e-14	0.009553764822492828	-2.0755409026105272e-20	7.80207076308891e-18	4.404996146949291e-18	8.420479825254707e-17	2.6014841583532774e-19
900000	0.0002231175887227783	-2.280548044332456e-21	-1.0088700906331379e-37	2.5478933096968428e-14	1.0561278842654954e-14	0.009553764822492828	-2.075540869686021e-20	7.80207076310836e-18	4.404996146949291e-18	8.420479825256959e-17	2.6014841583532524e-19
1000000	0.00022311758872277832	-2.280548044332456e-21	-1.1361963649762809e-37	2.5478933096968428e-14	1.0561278842654954e-14	0.009553764822492828	-2.0755408367615145e-20	7.802070763122009e-18	4.404996146949291e-18	8.420479825258539e-17	2.6014841583532346e-19
1100000	0.00022311758872277832	-2.280548044332456e-21	-1.2635225540231466e-37	2.5478933096968428e-14	1.0561278842654954e-14	0.009553764822492828	-2.0755408038370082e-20	7.802070763130428e-18	4.40499614694929e-18	8.420479825259514e-17	2.601484158353224e-19
1200000	0.00022311758872277832	-2.280548044332456e-21	-1.3908486670201854e-37	2.5478933096968428e-14	1.0561278842654954e-14	0.009553764822492828	-2.0755407709125018e-20	7.802070763134182e-18	4.40499614694929e-18	8.420479825259948e-17	2.601484158353219e-19
1300000	0.00022311758872277832	-2.280548044332456e-21	-1.5181747132138496e-37	2.5478933096968425e-14	1.0561278842654954e-14	0.009553764822492828	-2.0755407379879955e-20	7.802070763133839e-18	4.40499614694929e-18	8.420479825259908e-17	2.601484158353219e-19
1400000	0.0002231175887227783	-2.280548044332456e-21	-1.6455007018505898e-37	2.5478933096968425e-14	1.0561278842654954e-14	0.009553764822492828	-2.075540705063489e-20	7.802070763129965e-18	4.404996146949291e-18	8.42047982525946e-17	2.6014841583532245e-19
1500000	0.0002231175887227783	-2.280548044332456e-21	-1.7728266421768576e-37	2.5478933096968425e-14	1.0561278842654954e-14	0.009553764822492828	-2.0755406721389827e-20	7.802070763123129e-18	4.404996146949291e-18	8.420479825258668e-17	2.601484158353233e-19
1600000	0.0002231175887227783	-2.280548044332456e-21	-1.900152543439104e-37	2.5478933096968425e-14	1.0561278842654954e-14	0.009553764822492828	-2.0755406392144764e-20	7.802070763113898e-18	4.404996146949291e-18	8.4204798252576e-17	2.601484158353245e-19
1700000	0.0002231175887227783	-2.280548044332456e-21	-2.027478414883781e-37	2.5478933096968425e-14	1.0561278842654954e-14	0.009553764822492828	-2.07554060628997e-20	7.802070763102837e-18	4.404996146949291e-18	8.420479825256319e-17	2.601484158353259e-19
1800000	0.0002231175887227783	-2.280548044332456e-21	-2.1548042657573396e-37	2.5478933096968425e-14	1.0561278842654954e-14	0.009553764822492828	-2.0755405733654637e-20	7.802070763090515e-18	4.404996146949291e-18	8.420479825254891e-17	2.601484158353275e-19
1900000	0.00022311758872277826	-2.280548044332456e-21	-2.2821301053062308e-37	2.5478933096968425e-14	1.0561278842654954e-14	0.009553764822492828	-2.0755405404409573e-20	7.802070763077498e-18	4.404996146949292e-18	8.420479825253384e-17	2.601484158353292e-19
2000000	0.00022311758872277826	-2.280548044332456e-21	-2.409455942776906e-37	2.5478933096968425e-14	1.0561278842654954e-14	0.009553764822492828	-2.075540507516451e-20	7.802070763064354e-18	4.404996146949292e-18	8.420479825251862e-17	2.6014841583533087e-19
2100000	0.00022311758872277826	-2.280548044332456e-21	-2.536781787415817e-37	2.5478933096968425e-14	1.0561278842654954e-14	0.009553764822492828	-2.0755404745919446e-20	7.80207076305165e-18	4.404996146949292e-18	8.420479825250391e-17	2.601484158353325e-19
2200000	0.00022311758872277826	-2.280548044332456e-21	-2.6641076484694143e-37	2.5478933096968425e-14	1.0561278842654954e-14	0.009553764822492828	-2.0755404416674385e-20	7.80207076303995e-18	4.404996146949292e-18	8.420479825249037e-17	2.60148415835334e-19
2300000	0.00022311758872277824	-2.280548044332456e-21	-2.79143353518415e-37	2.5478933096968425e-14	1.0561278842654954e-14	0.009553764822492828	-2.0755404087429322e-20	7.802070763029828e-18	4.404996146949293e-18	8.420479825247864e-17	2.601484158353353e-19
2400000	0.00022311758872277824	-2.280548044332456e-21	-2.9187594568064744e-37	2.5478933096968425e-14	1.0561278842654954e-14	0.009553764822492828	-2.0755403758184258e-20	7.802070763021844e-18	4.404996146949293e-18	8.42047982524694e-17	2.6014841583533636e-19
2500000	0.00022311758872277824	-2.280548044332456e-21	-3.04608542258284e-37	2.5478933096968425e-14	1.0561278842654954e-14	0.009553764822492828	-2.0755403428939194e-20	7.80207076301657e-18	4.404996146949293e-18	8.420479825246329e-17	2.6014841583533704e-19
2600000	0.00022311758872277824	-2.280548044332456e-21	-3.1734114417596974e-37	2.5478933096968425e-14	1.0561278842654954e-14	0.009553764822492828	-2.075540309969413e-20	7.80207076301457e-18	4.404996146949293e-18	8.420479825246097e-17	2.601484158353373e-19
2700000	0.00022311758872277824	-2.280548044332456e-21	-3.3007374381398835e-37	2.5478933096968425e-14	1.0561278842654954e-14	0.009553764822492828	-2.0755402770449067e-20	7.802070763014582e-18	4.404996146949293e-18	8.420479825246099e-17	2.601484158353373e-19
2800000	0.00022311758872277824	-2.280548044332456e-21	-3.4280633173239826e-37	2.5478933096968425e-14	1.0561278842654954e-14	0.009553764822492828	-2.0755402441204004e-20	7.802070763014596e-18	4.404996146949293e-18	8.4204798252461e-17	2.601484158353373e-19
2900000	0.00022311758872277824	-2.280548044332456e-21	-3.555389088322291e-37	2.5478933096968425e-14	1.0561278842654954e-14	0.009553764822492828	-2.075540211195894e-20	7.802070763014607e-18	4.404996146949293e-18	8.420479825246102e-17	2.601484158353373e-19
3000000	0.00022311758872277824	-2.280548044332456e-21	-3.682714760381214e-37	2.5478933096968425e-14	1.0561278842654954e-14	0.009553764822492828	-2.0755401782713876e-20	7.802070763014614e-18	4.404996146949293e-18	8.420479825246103e-17	2.601484158353373e-19
3100000	0.00022311758872277824	-2.280548044332456e-21	-3.810040342747156e-37	2.5478933096968425e-14	1.0561278842654954e-14	0.009553764822492828	-2.0755401453468813e-20	7.80207076301462e-18	4.404996146949293e-18	8.420479825246103e-17	2.601484158353373e-19
3200000	0.00022311758872277824	-2.280548044332456e-21	-3.93736584466652e-37	2.5478933096968425e-14	1.0561278842654954e-14	0.009553764822492828	-2.075540112422375e-20	7.802070763014624e-18	4.404996146949293e-18	8.420479825246104e-17	2.601484158353373e-19
3300000	0.00022311758872277824	-2.280548044332456e-21	-4.064691275385712e-37	2.5478933096968425e-14	1.0561278842654954e-14	0.009553764822492828	-2.0755400794978686e-20	7.802070763014624e-18	4.404996146949293e-18	8.420479825246104e-17	2.601484158353373e-19
3400000	0.00022311758872277824	-2.280548044332456e-21	-4.192016644151136e-37	2.5478933096968425e-14	1.0561278842654954e-14	0.009553764822492828	-2.0755400465733622e-20	7.802070763014622e-18	4.404996146949293e-18	8.420479825246104e-17	2.601484158353373e-19
3500000	0.00022311758872277824	-2.280548044332456e-21	-4.319341960209196e-37	2.5478933096968425e-14	1.0561278842654954e-14	0.009553764822492828	-2.075540013648856e-20	7.80207076301462e-18	4.404996146949293e-18	8.420479825246103e-17	2.601484158353373e-19
3600000	0.00022311758872277824	-2.280548044332456e-21	-4.4466672328062965e-37	2.5478933096968425e-14	1.0561278842654954e-14	0.009553764822492828	-2.0755399807243495e-20	7.802070763014616e-18	4.404996146949293e-18	8.420479825246103e-17	2.601484158353373e-19
3700000	0.00022311758872277824	-2.280548044332456e-21	-4.573992471188843e-37	2.5478933096968425e-14	1.0561278842654954e-14	0.009553764822492828	-2.075539947799843e-20	7.802070763014611e-18	4.404996146949293e-18	8.420479825246102e-17	2.601484158353373e-19
3800000	0.00022311758872277824	-2.280548044332456e-21	-4.701317684603238e-37	2.5478933096968425e-14	1.0561278842654954e-14	0.009553764822492828	-2.075539914875337e-20	7.802070763014605e-18	4.404996146949293e-18	8.420479825246102e-17	2.601484158353373e-19
3900000	0.00022311758872277824	-2.280548044332456e-21	-4.828642882295886e-37	2.5478933096968425e-14	1.0561278842654954e-14	0.009553764822492828	-2.0755398819508307e-20	7.802070763014599e-18	4.404996146949293e-18	8.4204798252461e-17	2.601484158353373e-19
4000000	0.00022311758872277826	-2.280548044332456e-21	-4.955968073513193e-37	2.5478933096968425e-14	1.0561278842654954e-14	0.009553764822492828	-2.0755398490263244e-20	7.802070763014593e-18	4.404996146949293e-18	8.4204798252461e-17	2.6014841583533733e-19
4100000	0.00022311758872277826	-2.280548044332456e-21	-5.083293267501563e-37	2.5478933096968425e-14	1.0561278842654954e-14	0.009553764822492828	-2.075539816101818e-20	7.802070763014587e-18	4.404996146949292e-18	8.420479825246099e-17	2.6014841583533733e-19
4200000	0.00022311758872277826	-2.280548044332456e-21	-5.2106184735074e-37	2.5478933096968425e-14	1.0561278842654954e-14	0.009553764822492828	-2.0755397831773116e-20	7.80207076301458e-18	4.404996146949292e-18	8.420479825246099e-17	2.6014841583533733e-19
4300000	0.00022311758872277826	-2.280548044332456e-21	-5.337943700777108e-37	2.5478933096968425e-14	1.0561278842654954e-14	0.009553764822492828	-2.0755397502528053e-20	7.802070763014576e-18	4.404996146949292e-18	8.420479825246098e-17	2.6014841583533733e-19
4400000	0.00022311758872277826	-2.280548044332456e-21	-5.465268958557091e-37	2.5478933096968425e-14	1.0561278842654954e-14	0.009553764822492828	-2.075539717328299e-20	7.802070763014571e-18	4.404996146949292e-18	8.420479825246098e-17	2.6014841583533733e-19
4500000	0.00022311758872277826	-2.280548044332456e-21	-5.592594256093755e-37	2.5478933096968425e-14	1.0561278842654954e-14	0.009553764822492828	-2.0755396844037926e-20	7.802070763014568e-18	4.404996146949292e-18	8.420479825246097e-17	2.6014841583533733e-19
4600000	0.00022311758872277826	-2.280548044332456e-21	-5.719919602633503e-37	2.5478933096968425e-14	1.0561278842654954e-14	0.009553764822492828	-2.0755396514792862e-20	7.802070763014567e-18	4.404996146949292e-18	8.420479825246097e-17	2.6014841583533733e-19
4700000	0.00022311758872277826	-2.280548044332456e-21	-5.847244999559135e-37	2.5478933096968425e-14	1.0561278842654954e-14	0.009553764822492828	-2.0755396185547798e-20	7.802070763014567e-18	4.404996146949292e-18	8.420479825246097e-17	2.6014841583533733e-19
4800000	0.00022311758872277826	-2.280548044332456e-21	-5.974570400453201e-37	2.5478933096968425e-14	1.0561278842654954e-14	0.009553764822492828	-2.0755395856302735e-20	7.802070763014567e-18	4.404996146949292e-18	8.420479825246097e-17	2.6014841583533733e-19
4900000	0.00022311758872277826	-2.280548044332456e-21	-6.101895796172697e-37	2.5478933096968425e-14	1.0561278842654954e-14	0.009553764822492828	-2.075539552705767e-20	7.802070763014567e-18	4.404996146949292e-18	8.420479825246097e-17	2.6014841583533733e-19
5000000	0.00022311758872277826	-2.280548044332456e-21	-6.2292211867969985e-37	2.5478933096968425e-14	1.0561278842654954e-14	0.009553764822492828	-2.0755395197812608e-20	7.802070763014567e-18	4.404996146949292e-18	8.420479825246097e-17	2.6014841583533733e-19
5100000	0.00022311758872277826	-2.280548044332456e-21	-6.3565465724054795e-37	2.5478933096968425e-14	1.0561278842654954e-14	0.009553764822492828	-2.0755394868567544e-20	7.802070763014567e-18	4.404996146949292e-18	8.420479825246097e-17	2.6014841583533733e-19
5200000	0.00022311758872277826	-2.280548044332456e-21	-6.483871953077513e-37	2.5478933096968425e-14	1.0561278842654954e-14	0.009553764822492828	-2.075539453932248e-20	7.802070763014567e-18	4.404996146949292e-18	8.420479825246097e-17	2.6014841583533733e-19
5300000	0.00022311758872277826	-2.280548044332456e-21	-6.611197328892476e-37	2.5478933096968425e-14	1.0561278842654954e-14	0.009553764822492828	-2.0755394210077417e-20	7.802070763014567e-18	4.404996146949292e-18	8.420479825246097e-17	2.6014841583533733e-19
5400000	0.00022311758872277826	-2.280548044332456e-21	-6.73852269992974e-37	2.5478933096968425e-14	1.0561278842654954e-14	0.009553764822492828	-2.0755393880832356e-20	7.802070763014567e-18	4.404996146949292e-18	8.420479825246097e-17	2.6014841583533733e-19
5500000	0.00022311758872277826	-2.280548044332456e-21	-6.8658480662686785e-37	2.5478933096968425e-14	1.0561278842654954e-14	0.009553764822492828	-2.0755393551587293e-20	7.802070763014567e-18	4.404996146949292e-18	8.420479825246097e-17	2.6014841583533733e-19
5600000	0.00022311758872277826	-2.280548044332456e-21	-6.993173427988667e-37	2.5478933096968425e-14	1.0561278842654954e-14	0.009553764822492828	-2.075539322234223e-20	7.802070763014567e-18	4.404996146949292e-18	8.420479825246097e-17	2.6014841583533733e-19
5700000	0.00022311758872277826	-2.280548044332456e-21	-7.120498785169081e-37	2.5478933096968425e-14	1.0561278842654954e-14	0.009553764822492828	-2.0755392893097166e-20	7.802070763014568e-18	4.404996146949292e-18	8.420479825246097e-17	2.6014841583533733e-19
5800000	0.00022311758872277826	-2.280548044332456e-21	-7.247824137889291e-37	2.5478933096968425e-14	1.0561278842654954e-14	0.009553764822492828	-2.0755392563852102e-20	7.802070763014568e-18	4.404996146949291e-18	8.420479825246097e-17	2.6014841583533733e-19
5900000	0.00022311758872277826	-2.280548044332456e-21	-7.375149486228674e-37	2.5478933096968425e-14	1.0561278842654954e-14	0.009553764822492828	-2.0755392234607038e-20	7.802070763014568e-18	4.404996146949291e-18	8.420479825246097e-17	2.6014841583533733e-19
6000000	0.00022311758872277826	-2.280548044332456e-21	-7.502474830266603e-37	2.5478933096968425e-14	1.0561278842654954e-14	0.009553764822492828	-2.0755391905361975e-20	7.802070763014568e-18	4.404996146949291e-18	8.420479825246097e-17	2.6014841583533733e-19
6100000	0.0002231175887227783	-2.280548044332456e-21	-7.62980017008245e-37	2.5478933096968425e-14	1.0561278842654954e-14	0.009553764822492828	-2.075539157611691e-20	7.802070763014568e-18	4.404996146949291e-18	8.420479825246097e-17	2.6014841583533733e-19
6200000	0.0002231175887227783	-2.280548044332456e-21	-7.757125505755595e-37	2.5478933096968425e-14	1.0561278842654954e-14	0.009553764822492828	-2.0755391246871848e-20	7.802070763014568e-18	4.404996146949291e-18	8.420479825246097e-17	2.6014841583533733e-19
6300000	0.0002231175887227783	-2.280548044332456e-21	-7.884450837365405e-37	2.5478933096968425e-14	1.0561278842654954e-14	0.009553764822492828	-2.0755390917626784e-20	7.802070763014568e-18	4.404996146949291e-18	8.420479825246097e-17	2.6014841583533733e-19
6400000	0.0002231175887227783	-2.280548044332456e-21	-8.011776164991261e-37	2.5478933096968425e-14	1.0561278842654954e-14	0.009553764822492828	-2.075539058838172e-20	7.802070763014568e-18	4.404996146949291e-18	8.420479825246097e-17	2.6014841583533733e-19
6500000	0.0002231175887227783	-2.280548044332456e-21	-8.139101488712532e-37	2.5478933096968425e-14	1.0561278842654954e-14	0.009553764822492828	-2.0755390259136657e-20	7.802070763014568e-18	4.404996146949291e-18	8.420479825246097e-17	2.6014841583533733e-19
6600000	0.0002231175887227783	-2.280548044332456e-21	-8.266426808608593e-37	2.5478933096968425e-14	1.0561278842654954e-14	0.009553764822492828	-2.0755389929891593e-20	7.802070763014568e-18	4.404996146949291e-18	8.420479825246097e-17	2.6014841583533733e-19
6700000	0.0002231175887227783	-2.280548044332456e-21	-8.39375212475882e-37	2.5478933096968425e-14	1.0561278842654954e-14	0.009553764822492828	-2.075538960064653e-20	7.802070763014568e-18	4.404996146949291e-18	8.420479825246097e-17	2.6014841583533733e-19
6800000	0.0002231175887227783	-2.280548044332456e-21	-8.521077437242585e-37	2.5478933096968425e-14	1.0561278842654954e-14	0.009553764822492828	-2.075538927140147e-20	7.802070763014568e-18	4.404996146949291e-18	8.420479825246097e-17	2.6014841583533733e-19
6900000	0.0002231175887227783	-2.280548044332456e-21	-8.648402746139264e-37	2.5478933096968425e-14	1.0561278842654954e-14	0.009553764822492828	-2.0755388942156405e-20	7.802070763014568e-18	4.404996146949291e-18	8.420479825246097e-17	2.6014841583533733e-19
7000000	0.0002231175887227783	-2.280548044332456e-21	-8.775728051528229e-37	2.5478933096968425e-14	1.0561278842654954e-14	0.009553764822492828	-2.0755388612911342e-20	7.802070763014568e-18	4.404996146949291e-18	8.420479825246097e-17	2.6014841583533733e-19
7100000	0.0002231175887227783	-2.280548044332456e-21	-8.903053353488856e-37	2.5478933096968425e-14	1.0561278842654954e-14	0.009553764822492828	-2.0755388283666278e-20	7.802070763014568e-18	4.404996146949291e-18	8.420479825246097e-17	2.6014841583533733e-19
7200000	0.0002231175887227783	-2.280548044332456e-21	-9.030378652100518e-37	2.5478933096968425e-14	1.0561278842654954e-14	0.009553764822492828	-2.0755387954421215e-20	7.802070763014568e-18	4.404996146949291e-18	8.420479825246097e-17	2.6014841583533733e-19
7300000	0.0002231175887227783	-2.280548044332456e-21	-9.15770394744259e-37	2.5478933096968425e-14	1.0561278842654954e-14	0.009553764822492828	-2.075538762517615e-20	7.802070763014568e-18	4.404996146949291e-18	8.420479825246097e-17	2.6014841583533733e-19
7400000	0.0002231175887227783	-2.280548044332456e-21	-9.285029239594445e-37	2.5478933096968425e-14	1.0561278842654954e-14	0.009553764822492828	-2.0755387295931087e-20	7.802070763014568e-18	4.404996146949291e-18	8.420479825246097e-17	2.6014841583533733e-19
7500000	0.0002231175887227783	-2.280548044332456e-21	-9.412354528635458e-37	2.5478933096968425e-14	1.0561278842654954e-14	0.009553764822492828	-2.0755386966686024e-20	7.802070763014568e-18	4.404996146949291e-18	8.420479825246097e-17	2.6014841583533733e-19
7600000	0.0002231175887227783	-2.280548044332456e-21	-9.539679814645002e-37	2.5478933096968425e-14	1.0561278842654954e-14	0.009553764822492828	-2.075538663744096e-20	7.802070763014568e-18	4.404996146949291e-18	8.420479825246097e-17	2.6014841583533733e-19
7700000	0.0002231175887227783	-2.280548044332456e-21	-9.667005097702453e-37	2.5478933096968425e-14	1.0561278842654954e-14	0.009553764822492828	-2.0755386308195897e-20	7.802070763014568e-18	4.404996146949291e-18	8.420479825246097e-17	2.6014841583533733e-19
7800000	0.0002231175887227783	-2.280548044332456e-21	-9.794330377887183e-37	2.5478933096968425e-14	1.0561278842654954e-14	0.009553764822492828	-2.0755385978950833e-20	7.802070763014568e-18	4.404996146949291e-18	8.420479825246097e-17	2.6014841583533733e-19
7900000	0.0002231175887227783	-2.280548044332456e-21	-9.921655655278568e-37	2.5478933096968425e-14	1.0561278842654954e-14	0.009553764822492828	-2.075538564970577e-20	7.802070763014568e-18	4.404996146949291e-18	8.420479825246097e-17	2.6014841583533733e-19
8000000	0.0002231175887227783	-2.280548044332456e-21	-1.004898092995598e-36	2.5478933096968425e-14	1.0561278842654954e-14	0.009553764822492828	-2.0755385320460706e-20	7.802070763014568e-18	4.404996146949291e-18	8.420479825246097e-17	2.6014841583533733e-19
8100000	0.0002231175887227783	-2.280548044332456e-21	-1.0176306201998795e-36	2.5478933096968425e-14	1.0561278842654954e-14	0.009553764822492828	-2.0755384991215642e-20	7.802070763014568e-18	4.404996146949291e-18	8.420479825246097e-17	2.6014841583533733e-19
8200000	0.0002231175887227783	-2.280548044332456e-21	-1.0303631471486385e-36	2.5478933096968425e-14	1.0561278842654954e-14	0.009553764822492828	-2.075538466197058e-20	7.802070763014568e-18	4.404996146949291e-18	8.420479825246097e-17	2.6014841583533733e-19
8300000	0.0002231175887227783	-2.280548044332456e-21	-1.0430956738498127e-36	2.5478933096968425e-14	1.0561278842654954e-14	0.009553764822492828	-2.0755384332725518e-20	7.802070763014568e-18	4.404996146949291e-18	8.420479825246097e-17	2.6014841583533733e-19
8400000	0.0002231175887227783	-2.280548044332456e-21	-1.0558282003113392e-36	2.5478933096968425e-14	1.0561278842654954e-14	0.009553764822492828	-2.0755384003480455e-20	7.802070763014568e-18	4.404996146949291e-18	8.420479825246097e-17	2.6014841583533733e-19
8500000	0.0002231175887227783	-2.280548044332456e-21	-1.0685607265411558e-36	2.5478933096968425e-14	1.0561278842654954e-14	0.009553764822492828	-2.075538367423539e-20	7.802070763014568e-18	4.404996146949291e-18	8.420479825246097e-17	2.6014841583533733e-19
8600000	0.0002231175887227783	-2.280548044332456e-21	-1.0812932525471995e-36	2.5478933096968425e-14	1.0561278842654954e-14	0.009553764822492828	-2.0755383344990327e-20	7.802070763014568e-18	4.404996146949291e-18	8.420479825246097e-17	2.6014841583533733e-19
8700000	0.0002231175887227783	-2.280548044332456e-21	-1.094025778337408e-36	2.5478933096968425e-14	1.0561278842654954e-14	0.009553764822492828	-2.0755383015745264e-20	7.802070763014568e-18	4.404996146949291e-18	8.420479825246097e-17	2.6014841583533733e-19
8800000	0.0002231175887227783	-2.280548044332456e-21	-1.1067583039197185e-36	2.5478933096968425e-14	1.0561278842654954e-14	0.009553764822492828	-2.07553826865002e-20	7.802070763014568e-18	4.404996146949291e-18	8.420479825246097e-17	2.6014841583533733e-19
8900000	0.0002231175887227783	-2.280548044332456e-21	-1.1194908293020684e-36	2.5478933096968425e-14	1.0561278842654954e-14	0.009553764822492828	-2.0755382357255137e-20	7.802070763014568e-18	4.404996146949291e-18	8.420479825246097e-17	2.6014841583533733e-19
9000000	0.0002231175887227783	-2.280548044332456e-21	-1.1322233544923953e-36	2.5478933096968425e-14	1.0561278842654954e-14	0.009553764822492828	-2.0755382028010073e-20	7.802070763014568e-18	4.404996146949291e-18	8.420479825246097e-17	2.6014841583533733e-19
9100000	0.0002231175887227783	-2.280548044332456e-21	-1.1449558794986366e-36	2.5478933096968425e-14	1.0561278842654954e-14	0.009553764822492828	-2.075538169876501e-20	7.802070763014568e-18	4.404996146949291e-18	8.420479825246097e-17	2.6014841583533733e-19
9200000	0.0002231175887227783	-2.280548044332456e-21	-1.1576884043287295e-36	2.5478933096968425e-14	1.0561278842654954e-14	0.009553764822492828	-2.0755381369519946e-20	7.802070763014568e-18	4.404996146949291e-18	8.420479825246097e-17	2.6014841583533733e-19
9300000	0.0002231175887227783	-2.280548044332456e-21	-1.1704209289906116e-36	2.5478933096968425e-14	1.0561278842654954e-14	0.009553764822492828	-2.0755381040274882e-20	7.802070763014568e-18	4.404996146949291e-18	8.420479825246097e-17	2.6014841583533733e-19
9400000	0.0002231175887227783	-2.280548044332456e-21	-1.1831534534922203e-36	2.5478933096968425e-14	1.0561278842654954e-14	0.009553764822492828	-2.075538071102982e-20	7.802070763014568e-18	4.404996146949291e-18	8.420479825246097e-17	2.6014841583533733e-19
9500000	0.0002231175887227783	-2.280548044332456e-21	-1.195885977841493e-36	2.5478933096968425e-14	1.0561278842654954e-14	0.009553764822492828	-2.0755380381784755e-20	7.802070763014568e-18	4.404996146949291e-18	8.420479825246097e-17	2.6014841583533733e-19
9600000	0.0002231175887227783	-2.280548044332456e-21	-1.2086185020463669e-36	2.5478933096968425e-14	1.0561278842654954e-14	0.009553764822492828	-2.075538005253969e-20	7.802070763014568e-18	4.404996146949291e-18	8.420479825246097e-17	2.6014841583533733e-19
9700000	0.0002231175887227783	-2.280548044332456e-21	-1.2213510261147798e-36	2.5478933096968425e-14	1.0561278842654954e-14	0.009553764822492828	-2.075537972329463e-20	7.802070763014568e-18	4.404996146949291e-18	8.420479825246097e-17	2.6014841583533733e-19
9800000	0.0002231175887227783	-2.280548044332456e-21	-1.2340835500546688e-36	2.5478933096968425e-14	1.0561278842654954e-14	0.009553764822492828	-2.0755379394049567e-20	7.802070763014568e-18	4.404996146949291e-18	8.420479825246097e-17	2.6014841583533733e-19
9900000	0.0002231175887227783	-2.280548044332456e-21	-1.2468160738739713e-36	2.5478933096968425e-14	1.0561278842654954e-14	0.009553764822492828	-2.0755379064804504e-20	7.802070763014568e-18	4.404996146949291e-18	8.420479825246097e-17	2.6014841583533733e-19
10000000	0.0002231175887227783	-2.280548044332456e-21	-1.2595485975806249e-36	2.5478933096968425e-14	1.0561278842654954e-14	0.009553764822492828	-2.075537873555944e-20	7.802070763014568e-18	4.404996146949291e-18	8.420479825246097e-17	2.6014841583533733e-19
10100000	0.0002231175887227783	-2.280548044332456e-21	-1.272281121182567e-36	2.5478933096968425e-14	1.0561278842654954e-14	0.009553764822492828	-2.0755378406314377e-20	7.802070763014568e-18	4.404996146949291e-18	8.420479825246097e-17	2.6014841583533733e-19
10200000	0.0002231175887227783	-2.280548044332456e-21	-1.285013644687735e-36	2.5478933096968425e-14	1.0561278842654954e-14	0.009553764822492828	-2.0755378077069313e-20	7.802070763014568e-18	4.404996146949291e-18	8.420479825246097e-17	2.6014841583533733e-19
10300000	0.0002231175887227783	-2.280548044332456e-21	-1.297746168104066e-36	2.5478933096968425e-14	1.0561278842654954e-14	0.009553764822492828	-2.075537774782425e-20	7.802070763014568e-18	4.404996146949291e-18	8.420479825246097e-17	2.6014841583533733e-19
10400000	0.0002231175887227783	-2.280548044332456e-21	-1.3104786914394977e-36	2.5478933096968425e-14	1.0561278842654954e-14	0.009553764822492828	-2.0755377418579186e-20	7.802070763014568e-18	4.404996146949291e-18	8.420479825246097e-17	2.6014841583533733e-19
10500000	0.0002231175887227783	-2.280548044332456e-21	-1.3232112147019674e-36	2.5478933096968425e-14	1.0561278842654954e-14	0.009553764822492828	-2.0755377089334122e-20	7.802070763014568e-18	4.404996146949291e-18	8.420479825246097e-17	2.6014841583533733e-19
10600000	0.00022311758872277826	-2.280548044332456e-21	-1.3359437378994128e-36	2.5478933096968425e-14	1.0561278842654954e-14	0.009553764822492828	-2.075537676008906e-20	7.802070763014568e-18	4.404996146949291e-18	8.420479825246097e-17	2.6014841583533733e-19
10700000	0.00022311758872277826	-2.280548044332456e-21	-1.3486762610397708e-36	2.5478933096968425e-14	1.0561278842654954e-14	0.009553764822492828	-2.0755376430843995e-20	7.802070763014568e-18	4.404996146949291e-18	8.420479825246097e-17	2.6014841583533733e-19
10800000	0.00022311758872277826	-2.280548044332456e-21	-1.3614087841309794e-36	2.5478933096968425e-14	1.0561278842654954e-14	0.009553764822492828	-2.075537610159893e-20	7.802070763014568e-18	4.404996146949291e-18	8.420479825246097e-17	2.6014841583533733e-19
10900000	0.00022311758872277826	-2.280548044332456e-21	-1.3741413071809755e-36	2.5478933096968425e-14	1.0561278842654954e-14	0.009553764822492828	-2.0755375772353868e-20	7.802070763014568e-18	4.404996146949291e-18	8.420479825246097e-17	2.6014841583533733e-19
11000000	0.00022311758872277826	-2.280548044332456e-21	-1.3868738301976968e-36	2.5478933096968425e-14	1.0561278842654954e-14	0.009553764822492828	-2.0755375443108804e-20	7.802070763014567e-18	4.404996146949291e-18	8.420479825246097e-17	2.6014841583533733e-19
11100000	0.00022311758872277826	-2.280548044332456e-21	-1.3996063531890805e-36	2.5478933096968425e-14	1.0561278842654954e-14	0.009553764822492828	-2.0755375113863744e-20	7.802070763014567e-18	4.404996146949291e-18	8.420479825246097e-17	2.6014841583533733e-19
11200000	0.00022311758872277826	-2.280548044332456e-21	-1.4123388761630643e-36	2.5478933096968425e-14	1.0561278842654954e-14	0.009553764822492828	-2.075537478461868e-20	7.802070763014567e-18	4.404996146949292e-18	8.420479825246097e-17	2.6014841583533733e-19
11300000	0.00022311758872277826	-2.280548044332456e-21	-1.4250713991275854e-36	2.5478933096968425e-14	1.0561278842654954e-14	0.009553764822492828	-2.0755374455373616e-20	7.802070763014567e-18	4.404996146949292e-18	8.420479825246097e-17	2.6014841583533733e-19
11400000	0.00022311758872277826	-2.280548044332456e-21	-1.437803922090581e-36	2.5478933096968425e-14	1.0561278842654954e-14	0.009553764822492828	-2.0755374126128553e-20	7.802070763014567e-18	4.404996146949292e-18	8.420479825246097e-17	2.6014841583533733e-19
11500000	0.00022311758872277826	-2.280548044332456e-21	-1.450536445059989e-36	2.5478933096968425e-14	1.0561278842654954e-14	0.009553764822492828	-2.075537379688349e-20	7.802070763014567e-18	4.404996146949292e-18	8.420479825246097e-17	2.6014841583533733e-19
11600000	0.00022311758872277826	-2.280548044332456e-21	-1.4632689680437467e-36	2.5478933096968425e-14	1.0561278842654954e-14	0.009553764822492828	-2.0755373467638426e-20	7.802070763014567e-18	4.404996146949292e-18	8.420479825246097e-17	2.6014841583533733e-19
11700000	0.00022311758872277826	-2.280548044332456e-21	-1.4760014910497911e-36	2.5478933096968425e-14	1.0561278842654954e-14	0.009553764822492828	-2.0755373138393362e-20	7.802070763014567e-18	4.404996146949292e-18	8.420479825246097e-17	2.6014841583533733e-19
11800000	0.00022311758872277826	-2.280548044332456e-21	-1.4887340140860601e-36	2.5478933096968425e-14	1.0561278842654954e-14	0.009553764822492828	-2.0755372809148298e-20	7.802070763014567e-18	4.404996146949292e-18	8.420479825246097e-17	2.6014841583533733e-19
11900000	0.00022311758872277826	-2.280548044332456e-21	-1.5014665371604907e-36	2.5478933096968425e-14	1.0561278842654954e-14	0.009553764822492828	-2.0755372479903235e-20	7.802070763014567e-18	4.404996146949292e-18	8.420479825246097e-17	2.601484158353373e-19
12000000	0.00022311758872277826	-2.280548044332456e-21	-1.5141990602810208e-36	2.5478933096968425e-14	1.0561278842654954e-14	0.009553764822492828	-2.075537215065817e-20	7.802070763014567e-18	4.404996146949292e-18	8.420479825246097e-17	2.601484158353373e-19
12100000	0.00022311758872277826	-2.280548044332456e-21	-1.5269315834555872e-36	2.5478933096968425e-14	1.0561278842654954e-14	0.009553764822492828	-2.0755371821413108e-20	7.802070763014567e-18	4.404996146949292e-18	8.420479825246097e-17	2.601484158353373e-19
12200000	0.00022311758872277826	-2.280548044332456e-21	-1.539664106692128e-36	2.5478933096968425e-14	1.0561278842654954e-14	0.009553764822492828	-2.0755371492168044e-20	7.802070763014567e-18	4.404996146949292e-18	8.420479825246097e-17	2.601484158353373e-19
12300000	0.00022311758872277826	-2.280548044332456e-21	-1.55239662999858e-36	2.5478933096968425e-14	1.0561278842654954e-14	0.009553764822492828	-2.075537116292298e-20	7.802070763014567e-18	4.404996146949292e-18	8.420479825246097e-17	2.601484158353373e-19
12400000	0.00022311758872277826	-2.280548044332456e-21	-1.5651291533828808e-36	2.5478933096968425e-14	1.0561278842654954e-14	0.009553764822492828	-2.0755370833677917e-20	7.802070763014567e-18	4.404996146949292e-18	8.420479825246097e-17	2.601484158353373e-19
12500000	0.00022311758872277826	-2.280548044332456e-21	-1.5778616768529677e-36	2.5478933096968425e-14	1.0561278842654954e-14	0.009553764822492828	-2.0755370504432856e-20	7.802070763014567e-18	4.404996146949292e-18	8.420479825246097e-17	2.601484158353373e-19
12600000	0.00022311758872277826	-2.280548044332456e-21	-1.5905942004167785e-36	2.5478933096968425e-14	1.0561278842654954e-14	0.009553764822492828	-2.0755370175187793e-20	7.802070763014567e-18	4.404996146949292e-18	8.420479825246097e-17	2.601484158353373e-19
12700000	0.00022311758872277826	-2.280548044332456e-21	-1.6033267240822506e-36	2.5478933096968425e-14	1.0561278842654954e-14	0.009553764822492828	-2.075536984594273e-20	7.802070763014567e-18	4.404996146949292e-18	8.420479825246097e-17	2.601484158353373e-19
12800000	0.00022311758872277826	-2.280548044332456e-21	-1.616059247857321e-36	2.5478933096968425e-14	1.0561278842654954e-14	0.009553764822492828	-2.0755369516697666e-20	7.802070763014567e-18	4.404996146949292e-18	8.420479825246097e-17	2.601484158353373e-19
12900000	0.00022311758872277826	-2.280548044332456e-21	-1.6287917717499273e-36	2.5478933096968425e-14	1.0561278842654954e-14	0.009553764822492828	-2.0755369187452602e-20	7.802070763014567e-18	4.404996146949292e-18	8.420479825246097e-17	2.601484158353373e-19
13000000	0.00022311758872277826	-2.280548044332456e-21	-1.641524295768007e-36	2.5478933096968425e-14	1.0561278842654954e-14	0.009553764822492828	-2.0755368858207538e-20	7.802070763014567e-18	4.404996146949292e-18	8.420479825246097e-17	2.601484158353373e-19
13100000	0.00022311758872277826	-2.280548044332456e-21	-1.654256819919497e-36	2.5478933096968425e-14	1.0561278842654954e-14	0.009553764822492828	-2.0755368528962475e-20	7.802070763014567e-18	4.404996146949292e-18	8.420479825246097e-17	2.601484158353373e-19
13200000	0.00022311758872277826	-2.280548044332456e-21	-1.6669893442123356e-36	2.5478933096968425e-14	1.0561278842654954e-14	0.009553764822492828	-2.075536819971741e-20	7.802070763014567e-18	4.404996146949292e-18	8.420479825246097e-17	2.601484158353373e-19
13300000	0.00022311758872277826	-2.280548044332456e-21	-1.6797218686544596e-36	2.5478933096968425e-14	1.0561278842654954e-14	0.009553764822492828	-2.0755367870472348e-20	7.802070763014567e-18	4.404996146949292e-18	8.420479825246097e-17	2.601484158353373e-19
13400000	0.00022311758872277826	-2.280548044332456e-21	-1.6924543932538064e-36	2.5478933096968425e-14	1.0561278842654954e-14	0.009553764822492828	-2.0755367541227284e-20	7.802070763014567e-18	4.404996146949292e-18	8.420479825246097e-17	2.601484158353373e-19
13500000	0.00022311758872277826	-2.280548044332456e-21	-1.7051869180183136e-36	2.5478933096968425e-14	1.0561278842654954e-14	0.009553764822492828	-2.075536721198222e-20	7.802070763014567e-18	4.404996146949292e-18	8.420479825246097e-17	2.601484158353373e-19
13600000	0.00022311758872277826	-2.280548044332456e-21	-1.7179194429559188e-36	2.5478933096968425e-14	1.0561278842654954e-14	0.009553764822492828	-2.0755366882737157e-20	7.802070763014567e-18	4.404996146949292e-18	8.420479825246097e-17	2.601484158353373e-19
13700000	0.00022311758872277826	-2.280548044332456e-21	-1.730651968074559e-36	2.5478933096968425e-14	1.0561278842654954e-14	0.009553764822492828	-2.0755366553492093e-20	7.802070763014567e-18	4.404996146949292e-18	8.420479825246097e-17	2.601484158353373e-19
13800000	0.00022311758872277826	-2.280548044332456e-21	-1.7433844933821717e-36	2.5478933096968425e-14	1.0561278842654954e-14	0.009553764822492828	-2.075536622424703e-20	7.802070763014567e-18	4.404996146949292e-18	8.420479825246097e-17	2.601484158353373e-19
13900000	0.00022311758872277826	-2.280548044332456e-21	-1.7561170188866946e-36	2.5478933096968425e-14	1.0561278842654954e-14	0.009553764822492828	-2.075536589500197e-20	7.802070763014567e-18	4.404996146949292e-18	8.420479825246097e-17	2.601484158353373e-19
14000000	0.00022311758872277826	-2.280548044332456e-21	-1.768849544596065e-36	2.5478933096968425e-14	1.0561278842654954e-14	0.009553764822492828	-2.0755365565756905e-20	7.802070763014567e-18	4.404996146949292e-18	8.420479825246097e-17	2.601484158353373e-19
14100000	0.00022311758872277826	-2.280548044332456e-21	-1.78158207051822e-36	2.5478933096968425e-14	1.0561278842654954e-14	0.009553764822492828	-2.0755365236511842e-20	7.802070763014567e-18	4.404996146949292e-18	8.420479825246097e-17	2.601484158353373e-19
14200000	0.00022311758872277826	-2.280548044332456e-21	-1.794314596661097e-36	2.5478933096968425e-14	1.0561278842654954e-14	0.009553764822492828	-2.0755364907266778e-20	7.802070763014567e-18	4.404996146949292e-18	8.420479825246097e-17	2.601484158353373e-19
14300000	0.00022311758872277826	-2.280548044332456e-21	-1.8070471230326342e-36	2.5478933096968425e-14	1.0561278842654954e-14	0.009553764822492828	-2.0755364578021715e-20	7.802070763014567e-18	4.404996146949292e-18	8.420479825246097e-17	2.601484158353373e-19
14400000	0.00022311758872277826	-2.280548044332456e-21	-1.819779649640768e-36	2.5478933096968425e-14	1.0561278842654954e-14	0.009553764822492828	-2.075536424877665e-20	7.802070763014567e-18	4.404996146949292e-18	8.420479825246097e-17	2.601484158353373e-19
14500000	0.00022311758872277826	-2.280548044332456e-21	-1.8325121764934366e-36	2.5478933096968425e-14	1.0561278842654954e-14	0.009553764822492828	-2.0755363919531588e-20	7.802070763014567e-18	4.404996146949292e-18	8.420479825246097e-17	2.601484158353373e-19
14600000	0.00022311758872277826	-2.280548044332456e-21	-1.8452447035985768e-36	2.5478933096968425e-14	1.0561278842654954e-14	0.009553764822492828	-2.0755363590286524e-20	7.802070763014567e-18	4.404996146949292e-18	8.420479825246097e-17	2.601484158353373e-19
14700000	0.00022311758872277826	-2.280548044332456e-21	-1.8579772308747682e-36	2.5478933096968425e-14	1.0561278842654954e-14	0.009553764822492828	-2.075536326104146e-20	7.802070763014567e-18	4.404996146949292e-18	8.420479825246097e-17	2.601484158353373e-19
14800000	0.00022311758872277826	-2.280548044332456e-21	-1.8707097577351586e-36	2.5478933096968425e-14	1.0561278842654954e-14	0.009553764822492828	-2.0755362931796397e-20	7.802070763014567e-18	4.404996146949292e-18	8.420479825246097e-17	2.601484158353373e-19
14900000	0.00022311758872277826	-2.280548044332456e-21	-1.883442284078093e-36	2.5478933096968425e-14	1.0561278842654954e-14	0.009553764822492828	-2.0755362602551333e-20	7.802070763014567e-18	4.404996146949292e-18	8.420479825246097e-17	2.601484158353373e-19
15000000	0.00022311758872277826	-2.280548044332456e-21	-1.896174809911508e-36	2.5478933096968425e-14	1.0561278842654954e-14	0.009553764822492828	-2.075536227330627e-20	7.802070763014567e-18	4.404996146949292e-18	8.420479825246097e-17	2.601484158353373e-19
15100000	0.00022311758872277826	-2.280548044332456e-21	-1.9089073352433417e-36	2.5478933096968425e-14	1.0561278842654954e-14	0.009553764822492828	-2.0755361944061206e-20	7.802070763014567e-18	4.404996146949292e-18	8.420479825246097e-17	2.601484158353373e-19
15200000	0.00022311758872277826	-2.280548044332456e-21	-1.9216398600815314e-36	2.5478933096968425e-14	1.0561278842654954e-14	0.009553764822492828	-2.0755361614816142e-20	7.802070763014567e-18	4.404996146949292e-18	8.420479825246097e-17	2.601484158353373e-19
15300000	0.00022311758872277826	-2.280548044332456e-21	-1.934372384434014e-36	2.5478933096968425e-14	1.0561278842654954e-14	0.009553764822492828	-2.075536128557108e-20	7.802070763014567e-18	4.404996146949292e-18	8.420479825246097e-17	2.601484158353373e-19
15400000	0.00022311758872277826	-2.280548044332456e-21	-1.9471049083087274e-36	2.5478933096968425e-14	1.0561278842654954e-14	0.009553764822492828	-2.0755360956326018e-20	7.802070763014567e-18	4.404996146949292e-18	8.420479825246097e-17	2.601484158353373e-19
15500000	0.00022311758872277826	-2.280548044332456e-21	-1.959837431713609e-36	2.5478933096968425e-14	1.0561278842654954e-14	0.009553764822492828	-2.0755360627080955e-20	7.802070763014567e-18	4.404996146949292e-18	8.420479825246097e-17	2.601484158353373e-19
15600000	0.00022311758872277826	-2.280548044332456e-21	-1.9725699546565956e-36	2.5478933096968425e-14	1.0561278842654954e-14	0.009553764822492828	-2.075536029783589e-20	7.802070763014567e-18	4.404996146949292e-18	8.420479825246097e-17	2.601484158353373e-19
15700000	0.00022311758872277826	-2.280548044332456e-21	-1.9853024771456255e-36	2.5478933096968425e-14	1.0561278842654954e-14	0.009553764822492828	-2.0755359968590827e-20	7.802070763014567e-18	4.404996146949292e-18	8.420479825246097e-17	2.601484158353373e-19
15800000	0.00022311758872277826	-2.280548044332456e-21	-1.9980349991886352e-36	2.5478933096968425e-14	1.0561278842654954e-14	0.009553764822492828	-2.0755359639345764e-20	7.802070763014567e-18	4.404996146949292e-18	8.420479825246097e-17	2.601484158353373e-19
15900000	0.00022311758872277826	-2.280548044332456e-21	-2.010767520793563e-36	2.5478933096968425e-14	1.0561278842654954e-14	0.009553764822492828	-2.07553593101007e-20	7.802070763014567e-18	4.404996146949292e-18	8.420479825246097e-17	2.601484158353373e-19
16000000	0.00022311758872277826	-2.280548044332456e-21	-2.023500041968346e-36	2.5478933096968425e-14	1.0561278842654954e-14	0.009553764822492828	-2.0755358980855637e-20	7.802070763014567e-18	4.404996146949292e-18	8.420479825246097e-17	2.601484158353373e-19
16100000	0.00022311758872277826	-2.280548044332456e-21	-2.036232562720921e-36	2.5478933096968425e-14	1.0561278842654954e-14	0.009553764822492828	-2.0755358651610573e-20	7.802070763014567e-18	4.404996146949292e-18	8.420479825246097e-17	2.601484158353373e-19
16200000	0.00022311758872277826	-2.280548044332456e-21	-2.048965083059226e-36	2.5478933096968425e-14	1.0561278842654954e-14	0.009553764822492828	-2.075535832236551e-20	7.802070763014567e-18	4.404996146949292e-18	8.420479825246097e-17	2.601484158353373e-19
16300000	0.00022311758872277826	-2.280548044332456e-21	-2.0616976029911982e-36	2.5478933096968425e-14	1.0561278842654954e-14	0.009553764822492828	-2.0755357993120446e-20	7.802070763014567e-18	4.404996146949292e-18	8.420479825246097e-17	2.601484158353373e-19
16400000	0.00022311758872277826	-2.280548044332456e-21	-2.0744301225247755e-36	2.5478933096968425e-14	1.0561278842654954e-14	0.009553764822492828	-2.0755357663875382e-20	7.802070763014567e-18	4.404996146949292e-18	8.420479825246097e-17	2.601484158353373e-19
16500000	0.00022311758872277826	-2.280548044332456e-21	-2.0871626416678946e-36	2.5478933096968425e-14	1.0561278842654954e-14	0.009553764822492828	-2.075535733463032e-20	7.802070763014567e-18	4.404996146949292e-18	8.420479825246097e-17	2.601484158353373e-19
16600000	0.00022311758872277826	-2.280548044332456e-21	-2.099895160428493e-36	2.5478933096968425e-14	1.0561278842654954e-14	0.009553764822492828	-2.0755357005385255e-20	7.802070763014567e-18	4.404996146949292e-18	8.420479825246097e-17	2.601484158353373e-19
16700000	0.00022311758872277826	-2.280548044332456e-21	-2.1126276788145086e-36	2.5478933096968425e-14	1.0561278842654954e-14	0.009553764822492828	-2.0755356676140192e-20	7.802070763014567e-18	4.404996146949292e-18	8.420479825246097e-17	2.601484158353373e-19
16800000	0.00022311758872277826	-2.280548044332456e-21	-2.1253601968338782e-36	2.5478933096968425e-14	1.0561278842654954e-14	0.009553764822492828	-2.075535634689513e-20	7.802070763014567e-18	4.404996146949292e-18	8.420479825246097e-17	2.601484158353373e-19
16900000	0.00022311758872277826	-2.280548044332456e-21	-2.1380927144945393e-36	2.5478933096968425e-14	1.0561278842654954e-14	0.009553764822492828	-2.0755356017650067e-20	7.802070763014567e-18	4.404996146949292e-18	8.420479825246097e-17	2.601484158353373e-19
17000000	0.00022311758872277826	-2.280548044332456e-21	-2.1508252318044298e-36	2.5478933096968425e-14	1.0561278842654954e-14	0.009553764822492828	-2.0755355688405004e-20	7.802070763014567e-18	4.404996146949292e-18	8.420479825246097e-17	2.601484158353373e-19
17100000	0.00022311758872277826	-2.280548044332456e-21	-2.1635577487714868e-36	2.5478933096968425e-14	1.0561278842654954e-14	0.009553764822492828	-2.075535535915994e-20	7.802070763014567e-18	4.404996146949292e-18	8.420479825246097e-17	2.601484158353373e-19
17200000	0.00022311758872277826	-2.280548044332456e-21	-2.1762902654036477e-36	2.5478933096968425e-14	1.0561278842654954e-14	0.009553764822492828	-2.0755355029914877e-20	7.802070763014567e-18	4.404996146949292e-18	8.420479825246097e-17	2.601484158353373e-19
17300000	0.00022311758872277826	-2.280548044332456e-21	-2.18902278170885e-36	2.5478933096968425e-14	1.0561278842654954e-14	0.009553764822492828	-2.0755354700669813e-20	7.802070763014567e-18	4.404996146949292e-18	8.420479825246097e-17	2.601484158353373e-19
17400000	0.00022311758872277826	-2.280548044332456e-21	-2.2017552976950303e-36	2.5478933096968425e-14	1.0561278842654954e-14	0.009553764822492828	-2.075535437142475e-20	7.802070763014567e-18	4.404996146949292e-18	8.420479825246097e-17	2.601484158353373e-19
17500000	0.00022311758872277826	-2.280548044332456e-21	-2.2144878133701273e-36	2.5478933096968425e-14	1.0561278842654954e-14	0.009553764822492828	-2.0755354042179686e-20	7.802070763014567e-18	4.404996146949292e-18	8.420479825246097e-17	2.601484158353373e-19
17600000	0.00022311758872277826	-2.280548044332456e-21	-2.227220328742078e-36	2.5478933096968425e-14	1.0561278842654954e-14	0.009553764822492828	-2.0755353712934622e-20	7.802070763014567e-18	4.404996146949292e-18	8.420479825246097e-17	2.601484158353373e-19
17700000	0.00022311758872277826	-2.280548044332456e-21	-2.2399528438188187e-36	2.5478933096968425e-14	1.0561278842654954e-14	0.009553764822492828	-2.075535338368956e-20	7.802070763014567e-18	4.404996146949292e-18	8.420479825246097e-17	2.601484158353373e-19
17800000	0.00022311758872277826	-2.280548044332456e-21	-2.2526853586082884e-36	2.5478933096968425e-14	1.0561278842654954e-14	0.009553764822492828	-2.0755353054444495e-20	7.802070763014567e-18	4.404996146949292e-18	8.420479825246097e-17	2.601484158353373e-19
17900000	0.00022311758872277826	-2.280548044332456e-21	-2.2654178731184235e-36	2.5478933096968425e-14	1.0561278842654954e-14	0.009553764822492828	-2.075535272519943e-20	7.802070763014567e-18	4.404996146949292e-18	8.420479825246097e-17	2.601484158353373e-19
18000000	0.00022311758872277826	-2.280548044332456e-21	-2.278150387357162e-36	2.5478933096968425e-14	1.0561278842654954e-14	0.009553764822492828	-2.0755352395954368e-20	7.802070763014567e-18	4.404996146949292e-18	8.420479825246097e-17	2.601484158353373e-19
18100000	0.00022311758872277826	-2.280548044332456e-21	-2.2908829013324407e-36	2.5478933096968425e-14	1.0561278842654954e-14	0.009553764822492828	-2.0755352066709304e-20	7.802070763014567e-18	4.404996146949292e-18	8.420479825246097e-17	2.601484158353373e-19
18200000	0.00022311758872277826	-2.280548044332456e-21	-2.3036154150521975e-36	2.5478933096968425e-14	1.0561278842654954e-14	0.009553764822492828	-2.075535173746424e-20	7.802070763014567e-18	4.404996146949292e-18	8.420479825246097e-17	2.601484158353373e-19
18300000	0.00022311758872277826	-2.280548044332456e-21	-2.3163479285243694e-36	2.5478933096968425e-14	1.0561278842654954e-14	0.009553764822492828	-2.075535140821918e-20	7.802070763014567e-18	4.404996146949292e-18	8.420479825246097e-17	2.601484158353373e-19
18400000	0.00022311758872277826	-2.280548044332456e-21	-2.3290804417568942e-36	2.5478933096968425e-14	1.0561278842654954e-14	0.009553764822492828	-2.0755351078974116e-20	7.802070763014567e-18	4.404996146949292e-18	8.420479825246097e-17	2.601484158353373e-19
18500000	0.00022311758872277826	-2.280548044332456e-21	-2.341812954757709e-36	2.5478933096968425e-14	1.0561278842654954e-14	0.009553764822492828	-2.0755350749729053e-20	7.802070763014567e-18	4.404996146949292e-18	8.420479825246097e-17	2.601484158353373e-19
18600000	0.00022311758872277826	-2.280548044332456e-21	-2.3545454675347512e-36	2.5478933096968425e-14	1.0561278842654954e-14	0.009553764822492828	-2.075535042048399e-20	7.802070763014567e-18	4.404996146949292e-18	8.420479825246097e-17	2.601484158353373e-19
18700000	0.00022311758872277826	-2.280548044332456e-21	-2.3672779800959584e-36	2.5478933096968425e-14	1.0561278842654954e-14	0.009553764822492828	-2.0755350091238926e-20	7.802070763014567e-18	4.404996146949292e-18	8.420479825246097e-17	2.601484158353373e-19
18800000	0.00022311758872277826	-2.280548044332456e-21	-2.3800104924492682e-36	2.5478933096968425e-14	1.0561278842654954e-14	0.009553764822492828	-2.0755349761993862e-20	7.802070763014567e-18	4.404996146949292e-18	8.420479825246097e-17	2.601484158353373e-19
18900000	0.00022311758872277826	-2.280548044332456e-21	-2.3927430046026174e-36	2.5478933096968425e-14	1.0561278842654954e-14	0.009553764822492828	-2.07553494327488e-20	7.802070763014567e-18	4.404996146949292e-18	8.420479825246097e-17	2.601484158353373e-19
19000000	0.00022311758872277826	-2.280548044332456e-21	-2.405475516563944e-36	2.5478933096968425e-14	1.0561278842654954e-14	0.009553764822492828	-2.0755349103503735e-20	7.802070763014567e-18	4.404996146949292e-18	8.420479825246097e-17	2.601484158353373e-19
19100000	0.00022311758872277826	-2.280548044332456e-21	-2.4182080283411847e-36	2.5478933096968425e-14	1.0561278842654954e-14	0.009553764822492828	-2.075534877425867e-20	7.802070763014567e-18	4.404996146949292e-18	8.420479825246097e-17	2.601484158353373e-19
19200000	0.00022311758872277826	-2.280548044332456e-21	-2.4309405399422773e-36	2.5478933096968425e-14	1.0561278842654954e-14	0.009553764822492828	-2.0755348445013608e-20	7.802070763014567e-18	4.404996146949292e-18	8.420479825246097e-17	2.601484158353373e-19
19300000	0.00022311758872277826	-2.280548044332456e-21	-2.4436730513751595e-36	2.5478933096968425e-14	1.0561278842654954e-14	0.009553764822492828	-2.0755348115768544e-20	7.802070763014567e-18	4.404996146949292e-18	8.420479825246097e-17	2.601484158353373e-19
19400000	0.00022311758872277826	-2.280548044332456e-21	-2.4564055626477683e-36	2.5478933096968425e-14	1.0561278842654954e-14	0.009553764822492828	-2.075534778652348e-20	7.802070763014567e-18	4.404996146949292e-18	8.420479825246097e-17	2.601484158353373e-19
19500000	0.00022311758872277826	-2.280548044332456e-21	-2.4691380737680412e-36	2.5478933096968425e-14	1.0561278842654954e-14	0.009553764822492828	-2.0755347457278417e-20	7.802070763014567e-18	4.404996146949292e-18	8.420479825246097e-17	2.601484158353373e-19
19600000	0.00022311758872277826	-2.280548044332456e-21	-2.4818705847439157e-36	2.5478933096968425e-14	1.0561278842654954e-14	0.009553764822492828	-2.0755347128033353e-20	7.802070763014567e-18	4.404996146949292e-18	8.420479825246097e-17	2.601484158353373e-19
19700000	0.00022311758872277826	-2.280548044332456e-21	-2.494603095583329e-36	2.5478933096968425e-14	1.0561278842654954e-14	0.009553764822492828	-2.0755346798788293e-20	7.802070763014567e-18	4.404996146949292e-18	8.420479825246097e-17	2.601484158353373e-19
19800000	0.00022311758872277826	-2.280548044332456e-21	-2.5073356062942187e-36	2.5478933096968425e-14	1.0561278842654954e-14	0.009553764822492828	-2.075534646954323e-20	7.802070763014567e-18	4.404996146949292e-18	8.420479825246097e-17	2.601484158353373e-19
19900000	0.00022311758872277826	-2.280548044332456e-21	-2.520068116884522e-36	2.5478933096968425e-14	1.0561278842654954e-14	0.009553764822492828	-2.0755346140298166e-20	7.802070763014567e-18	4.404996146949292e-18	8.420479825246097e-17	2.601484158353373e-19
20000000	0.00022311758872277826	-2.280548044332456e-21	-2.532800627362177e-36	2.5478933096968425e-14	1.0561278842654954e-14	0.009553764822492828	-2.0755345811053102e-20	7.802070763014567e-18	4.404996146949292e-18	8.420479825246097e-17	2.601484158353373e-19
20100000	0.00022311758872277826	-2.280548044332456e-21	-2.5455331377351197e-36	2.5478933096968425e-14	1.0561278842654954e-14	0.009553764822492828	-2.0755345481808038e-20	7.802070763014567e-18	4.404996146949292e-18	8.420479825246097e-17	2.601484158353373e-19
20200000	0.00022311758872277826	-2.280548044332456e-21	-2.558265648011289e-36	2.5478933096968425e-14	1.0561278842654954e-14	0.009553764822492828	-2.0755345152562975e-20	7.802070763014567e-18	4.404996146949292e-18	8.420479825246097e-17	2.601484158353373e-19
20300000	0.00022311758872277826	-2.280548044332456e-21	-2.570998158198621e-36	2.5478933096968425e-14	1.0561278842654954e-14	0.009553764822492828	-2.075534482331791e-20	7.802070763014567e-18	4.404996146949292e-18	8.420479825246097e-17	2.601484158353373e-19
20400000	0.00022311758872277826	-2.280548044332456e-21	-2.5837306683050542e-36	2.5478933096968425e-14	1.0561278842654954e-14	0.009553764822492828	-2.0755344494072848e-20	7.802070763014567e-18	4.404996146949292e-18	8.420479825246097e-17	2.601484158353373e-19
20500000	0.00022311758872277826	-2.280548044332456e-21	-2.5964631783385255e-36	2.5478933096968425e-14	1.0561278842654954e-14	0.009553764822492828	-2.0755344164827784e-20	7.802070763014567e-18	4.404996146949292e-18	8.420479825246097e-17	2.601484158353373e-19
20600000	0.00022311758872277826	-2.280548044332456e-21	-2.6091956883069722e-36	2.5478933096968425e-14	1.0561278842654954e-14	0.009553764822492828	-2.075534383558272e-20	7.802070763014567e-18	4.404996146949292e-18	8.420479825246097e-17	2.601484158353373e-19
20700000	0.00022311758872277826	-2.280548044332456e-21	-2.621928198218332e-36	2.5478933096968425e-14	1.0561278842654954e-14	0.009553764822492828	-2.0755343506337657e-20	7.802070763014567e-18	4.404996146949292e-18	8.420479825246097e-17	2.6014841583533733e-19
20800000	0.00022311758872277826	-2.280548044332456e-21	-2.634660708080542e-36	2.5478933096968425e-14	1.0561278842654954e-14	0.009553764822492828	-2.0755343177092593e-20	7.802070763014567e-18	4.404996146949292e-18	8.420479825246097e-17	2.6014841583533733e-19
20900000	0.00022311758872277826	-2.280548044332456e-21	-2.64739321790154e-36	2.5478933096968425e-14	1.0561278842654954e-14	0.009553764822492828	-2.075534284784753e-20	7.802070763014567e-18	4.404996146949292e-18	8.420479825246097e-17	2.6014841583533733e-19
21000000	0.00022311758872277826	-2.280548044332456e-21	-2.660125727689263e-36	2.5478933096968425e-14	1.0561278842654954e-14	0.009553764822492828	-2.0755342518602466e-20	7.802070763014567e-18	4.404996146949292e-18	8.420479825246097e-17	2.6014841583533733e-19
21100000	0.00022311758872277826	-2.280548044332456e-21	-2.6728582374516485e-36	2.5478933096968425e-14	1.0561278842654954e-14	0.009553764822492828	-2.0755342189357406e-20	7.802070763014567e-18	4.404996146949292e-18	8.420479825246097e-17	2.6014841583533733e-19
21200000	0.00022311758872277826	-2.280548044332456e-21	-2.685590747196634e-36	2.5478933096968425e-14	1.0561278842654954e-14	0.009553764822492828	-2.0755341860112342e-20	7.802070763014567e-18	4.404996146949292e-18	8.420479825246097e-17	2.6014841583533733e-19
21300000	0.00022311758872277826	-2.280548044332456e-21	-2.6983232569321565e-36	2.5478933096968425e-14	1.0561278842654954e-14	0.009553764822492828	-2.0755341530867278e-20	7.802070763014567e-18	4.404996146949292e-18	8.420479825246097e-17	2.6014841583533733e-19
21400000	0.00022311758872277826	-2.280548044332456e-21	-2.7110557666661542e-36	2.5478933096968425e-14	1.0561278842654954e-14	0.009553764822492828	-2.0755341201622215e-20	7.802070763014567e-18	4.404996146949292e-18	8.420479825246097e-17	2.6014841583533733e-19
21500000	0.00022311758872277826	-2.280548044332456e-21	-2.723788276406564e-36	2.5478933096968425e-14	1.0561278842654954e-14	0.009553764822492828	-2.075534087237715e-20	7.802070763014567e-18	4.404996146949292e-18	8.420479825246097e-17	2.6014841583533733e-19
21600000	0.00022311758872277826	-2.280548044332456e-21	-2.736520786161323e-36	2.5478933096968425e-14	1.0561278842654954e-14	0.009553764822492828	-2.0755340543132088e-20	7.802070763014567e-18	4.404996146949292e-18	8.420479825246097e-17	2.6014841583533733e-19
21700000	0.00022311758872277826	-2.280548044332456e-21	-2.7492532959383693e-36	2.5478933096968425e-14	1.0561278842654954e-14	0.009553764822492828	-2.0755340213887024e-20	7.802070763014567e-18	4.404996146949292e-18	8.420479825246097e-17	2.6014841583533733e-19
21800000	0.00022311758872277826	-2.280548044332456e-21	-2.76198580574564e-36	2.5478933096968425e-14	1.0561278842654954e-14	0.009553764822492828	-2.075533988464196e-20	7.802070763014567e-18	4.404996146949292e-18	8.420479825246097e-17	2.6014841583533733e-19
21900000	0.00022311758872277826	-2.280548044332456e-21	-2.7747183155910725e-36	2.5478933096968425e-14	1.0561278842654954e-14	0.009553764822492828	-2.0755339555396897e-20	7.802070763014567e-18	4.404996146949292e-18	8.420479825246097e-17	2.6014841583533733e-19
22000000	0.00022311758872277826	-2.280548044332456e-21	-2.787450825482604e-36	2.5478933096968425e-14	1.0561278842654954e-14	0.009553764822492828	-2.0755339226151833e-20	7.802070763014567e-18	4.404996146949292e-18	8.420479825246097e-17	2.6014841583533733e-19
22100000	0.00022311758872277826	-2.280548044332456e-21	-2.8001833354281717e-36	2.5478933096968425e-14	1.0561278842654954e-14	0.009553764822492828	-2.075533889690677e-20	7.802070763014567e-18	4.404996146949292e-18	8.420479825246097e-17	2.6014841583533733e-19
22200000	0.00022311758872277826	-2.280548044332456e-21	-2.812915845435714e-36	2.5478933096968425e-14	1.0561278842654954e-14	0.009553764822492828	-2.0755338567661706e-20	7.802070763014567e-18	4.404996146949292e-18	8.420479825246097e-17	2.6014841583533733e-19
22300000	0.00022311758872277826	-2.280548044332456e-21	-2.8256483555131672e-36	2.5478933096968425e-14	1.0561278842654954e-14	0.009553764822492828	-2.0755338238416642e-20	7.802070763014567e-18	4.404996146949292e-18	8.420479825246097e-17	2.6014841583533733e-19
22400000	0.00022311758872277826	-2.280548044332456e-21	-2.8383808656684695e-36	2.5478933096968425e-14	1.0561278842654954e-14	0.009553764822492828	-2.075533790917158e-20	7.802070763014567e-18	4.404996146949292e-18	8.420479825246097e-17	2.6014841583533733e-19
22500000	0.00022311758872277826	-2.280548044332456e-21	-2.851113375909558e-36	2.5478933096968425e-14	1.0561278842654954e-14	0.009553764822492828	-2.0755337579926518e-20	7.802070763014567e-18	4.404996146949292e-18	8.420479825246097e-17	2.6014841583533733e-19
22600000	0.00022311758872277826	-2.280548044332456e-21	-2.8638458862443697e-36	2.5478933096968425e-14	1.0561278842654954e-14	0.009553764822492828	-2.0755337250681455e-20	7.802070763014567e-18	4.404996146949292e-18	8.420479825246097e-17	2.6014841583533733e-19
22700000	0.00022311758872277826	-2.280548044332456e-21	-2.8765783966808425e-36	2.5478933096968425e-14	1.0561278842654954e-14	0.009553764822492828	-2.075533692143639e-20	7.802070763014567e-18	4.404996146949292e-18	8.420479825246097e-17	2.6014841583533733e-19
22800000	0.00022311758872277826	-2.280548044332456e-21	-2.889310907226914e-36	2.5478933096968425e-14	1.0561278842654954e-14	0.009553764822492828	-2.0755336592191327e-20	7.802070763014567e-18	4.404996146949292e-18	8.420479825246097e-17	2.6014841583533733e-19
22900000	0.00022311758872277826	-2.280548044332456e-21	-2.902043417890521e-36	2.5478933096968425e-14	1.0561278842654954e-14	0.009553764822492828	-2.0755336262946264e-20	7.802070763014567e-18	4.404996146949292e-18	8.420479825246097e-17	2.6014841583533733e-19
23000000	0.00022311758872277826	-2.280548044332456e-21	-2.9147759286796013e-36	2.5478933096968425e-14	1.0561278842654954e-14	0.009553764822492828	-2.07553359337012e-20	7.802070763014567e-18	4.404996146949292e-18	8.420479825246097e-17	2.6014841583533733e-19
23100000	0.00022311758872277826	-2.280548044332456e-21	-2.927508439602092e-36	2.5478933096968425e-14	1.0561278842654954e-14	0.009553764822492828	-2.0755335604456137e-20	7.802070763014567e-18	4.404996146949292e-18	8.420479825246097e-17	2.6014841583533733e-19
23200000	0.00022311758872277826	-2.280548044332456e-21	-2.9402409506659308e-36	2.5478933096968425e-14	1.0561278842654954e-14	0.009553764822492828	-2.0755335275211073e-20	7.802070763014567e-18	4.404996146949292e-18	8.420479825246097e-17	2.6014841583533733e-19
23300000	0.00022311758872277826	-2.280548044332456e-21	-2.952973461879055e-36	2.5478933096968425e-14	1.0561278842654954e-14	0.009553764822492828	-2.075533494596601e-20	7.802070763014567e-18	4.404996146949292e-18	8.420479825246097e-17	2.6014841583533733e-19
23400000	0.00022311758872277826	-2.280548044332456e-21	-2.965705973249402e-36	2.5478933096968425e-14	1.0561278842654954e-14	0.009553764822492828	-2.0755334616720946e-20	7.802070763014567e-18	4.404996146949292e-18	8.420479825246097e-17	2.6014841583533733e-19
23500000	0.00022311758872277826	-2.280548044332456e-21	-2.9784384847849093e-36	2.5478933096968425e-14	1.0561278842654954e-14	0.009553764822492828	-2.0755334287475882e-20	7.802070763014567e-18	4.404996146949292e-18	8.420479825246097e-17	2.6014841583533733e-19
23600000	0.00022311758872277826	-2.280548044332456e-21	-2.991170996493514e-36	2.5478933096968425e-14	1.0561278842654954e-14	0.009553764822492828	-2.075533395823082e-20	7.802070763014567e-18	4.404996146949292e-18	8.420479825246097e-17	2.6014841583533733e-19
23700000	0.00022311758872277826	-2.280548044332456e-21	-3.0039035083831535e-36	2.5478933096968425e-14	1.0561278842654954e-14	0.009553764822492828	-2.0755333628985755e-20	7.802070763014567e-18	4.404996146949292e-18	8.420479825246097e-17	2.6014841583533733e-19
23800000	0.00022311758872277826	-2.280548044332456e-21	-3.016636020461766e-36	2.5478933096968425e-14	1.0561278842654954e-14	0.009553764822492828	-2.0755333299740692e-20	7.802070763014567e-18	4.404996146949292e-18	8.420479825246097e-17	2.6014841583533733e-19
23900000	0.00022311758872277826	-2.280548044332456e-21	-3.0293685327372876e-36	2.5478933096968425e-14	1.0561278842654954e-14	0.009553764822492828	-2.075533297049563e-20	7.802070763014567e-18	4.404996146949292e-18	8.420479825246097e-17	2.6014841583533733e-19
24000000	0.00022311758872277826	-2.280548044332456e-21	-3.0421010452176566e-36	2.5478933096968425e-14	1.0561278842654954e-14	0.009553764822492828	-2.0755332641250567e-20	7.802070763014567e-18	4.404996146949292e-18	8.420479825246097e-17	2.6014841583533733e-19
24100000	0.00022311758872277826	-2.280548044332456e-21	-3.0548335579108104e-36	2.5478933096968425e-14	1.0561278842654954e-14	0.009553764822492828	-2.0755332312005504e-20	7.802070763014567e-18	4.404996146949292e-18	8.420479825246097e-17	2.6014841583533733e-19
24200000	0.00022311758872277826	-2.280548044332456e-21	-3.0675660708246866e-36	2.5478933096968425e-14	1.0561278842654954e-14	0.009553764822492828	-2.075533198276044e-20	7.802070763014567e-18	4.404996146949292e-18	8.420479825246097e-17	2.6014841583533733e-19
24300000	0.00022311758872277826	-2.280548044332456e-21	-3.080298583967222e-36	2.5478933096968425e-14	1.0561278842654954e-14	0.009553764822492828	-2.0755331653515377e-20	7.802070763014567e-18	4.404996146949292e-18	8.420479825246097e-17	2.6014841583533733e-19
24400000	0.00022311758872277826	-2.280548044332456e-21	-3.093031097346353e-36	2.5478933096968425e-14	1.0561278842654954e-14	0.009553764822492828	-2.0755331324270313e-20	7.802070763014567e-18	4.404996146949292e-18	8.420479825246097e-17	2.6014841583533733e-19
24500000	0.00022311758872277826	-2.280548044332456e-21	-3.1057636109700195e-36	2.5478933096968425e-14	1.0561278842654954e-14	0.009553764822492828	-2.075533099502525e-20	7.802070763014567e-18	4.404996146949292e-18	8.420479825246097e-17	2.6014841583533733e-19
24600000	0.00022311758872277826	-2.280548044332456e-21	-3.118496124846157e-36	2.5478933096968425e-14	1.0561278842654954e-14	0.009553764822492828	-2.0755330665780186e-20	7.802070763014567e-18	4.404996146949292e-18	8.420479825246097e-17	2.6014841583533733e-19
24700000	0.00022311758872277826	-2.280548044332456e-21	-3.131228638893346e-36	2.5478933096968425e-14	1.0561278842654954e-14	0.009553764822492828	-2.0755330336535122e-20	7.802070763014567e-18	4.404996146949292e-18	8.420479825246097e-17	2.6014841583533733e-19
24800000	0.00022311758872277826	-2.280548044332456e-21	-3.143961152524734e-36	2.5478933096968425e-14	1.0561278842654954e-14	0.009553764822492828	-2.075533000729006e-20	7.802070763014567e-18	4.404996146949292e-18	8.420479825246097e-17	2.6014841583533733e-19
24900000	0.00022311758872277826	-2.280548044332456e-21	-3.1566936656386666e-36	2.5478933096968425e-14	1.0561278842654954e-14	0.009553764822492828	-2.0755329678044995e-20	7.802070763014567e-18	4.404996146949292e-18	8.420479825246097e-17	2.6014841583533733e-19
25000000	0.00022311758872277826	-2.280548044332456e-21	-3.1694261782430806e-36	2.5478933096968425e-14	1.0561278842654954e-14	0.009553764822492828	-2.075532934879993e-20	7.802070763014567e-18	4.404996146949292e-18	8.420479825246097e-17	2.6014841583533733e-19
25100000	0.00022311758872277826	-2.280548044332456e-21	-3.1821586903459136e-36	2.5478933096968425e-14	1.0561278842654954e-14	0.009553764822492828	-2.0755329019554868e-20	7.802070763014567e-18	4.404996146949292e-18	8.420479825246097e-17	2.6014841583533733e-19
25200000	0.00022311758872277826	-2.280548044332456e-21	-3.1948912019551024e-36	2.5478933096968425e-14	1.0561278842654954e-14	0.009553764822492828	-2.0755328690309804e-20	7.802070763014567e-18	4.404996146949292e-18	8.420479825246097e-17	2.6014841583533733e-19
25300000	0.00022311758872277826	-2.280548044332456e-21	-3.2076237130785856e-36	2.5478933096968425e-14	1.0561278842654954e-14	0.009553764822492828	-2.075532836106474e-20	7.802070763014567e-18	4.404996146949292e-18	8.420479825246097e-17	2.6014841583533733e-19
25400000	0.00022311758872277826	-2.280548044332456e-21	-3.2203562237243e-36	2.5478933096968425e-14	1.0561278842654954e-14	0.009553764822492828	-2.075532803181968e-20	7.802070763014567e-18	4.404996146949292e-18	8.420479825246097e-17	2.6014841583533733e-19
25500000	0.00022311758872277826	-2.280548044332456e-21	-3.233088733900183e-36	2.5478933096968425e-14	1.0561278842654954e-14	0.009553764822492828	-2.0755327702574617e-20	7.802070763014567e-18	4.404996146949292e-18	8.420479825246097e-17	2.6014841583533733e-19
25600000	0.00022311758872277826	-2.280548044332456e-21	-3.2458212436141714e-36	2.5478933096968425e-14	1.0561278842654954e-14	0.009553764822492828	-2.0755327373329553e-20	7.802070763014567e-18	4.404996146949292e-18	8.420479825246097e-17	2.6014841583533733e-19
25700000	0.00022311758872277826	-2.280548044332456e-21	-3.258553752874203e-36	2.5478933096968425e-14	1.0561278842654954e-14	0.009553764822492828	-2.075532704408449e-20	7.802070763014567e-18	4.404996146949292e-18	8.420479825246097e-17	2.6014841583533733e-19
25800000	0.00022311758872277826	-2.280548044332456e-21	-3.271286261688216e-36	2.5478933096968425e-14	1.0561278842654954e-14	0.009553764822492828	-2.0755326714839426e-20	7.802070763014567e-18	4.404996146949292e-18	8.420479825246097e-17	2.6014841583533733e-19
25900000	0.00022311758872277826	-2.280548044332456e-21	-3.284018770064147e-36	2.5478933096968425e-14	1.0561278842654954e-14	0.009553764822492828	-2.0755326385594362e-20	7.802070763014567e-18	4.404996146949292e-18	8.420479825246097e-17	2.6014841583533733e-19
26000000	0.00022311758872277826	-2.280548044332456e-21	-3.296751278009933e-36	2.5478933096968425e-14	1.0561278842654954e-14	0.009553764822492828	-2.07553260563493e-20	7.802070763014567e-18	4.404996146949292e-18	8.420479825246097e-17	2.6014841583533733e-19
26100000	0.00022311758872277826	-2.280548044332456e-21	-3.309483785533512e-36	2.5478933096968425e-14	1.0561278842654954e-14	0.009553764822492828	-2.0755325727104235e-20	7.802070763014567e-18	4.404996146949292e-18	8.420479825246097e-17	2.6014841583533733e-19
26200000	0.00022311758872277826	-2.280548044332456e-21	-3.322216292642822e-36	2.5478933096968425e-14	1.0561278842654954e-14	0.009553764822492828	-2.075532539785917e-20	7.802070763014567e-18	4.404996146949292e-18	8.420479825246097e-17	2.6014841583533733e-19
26300000	0.00022311758872277826	-2.280548044332456e-21	-3.334948799345799e-36	2.5478933096968425e-14	1.0561278842654954e-14	0.009553764822492828	-2.0755325068614108e-20	7.802070763014567e-18	4.404996146949292e-18	8.420479825246097e-17	2.6014841583533733e-19
26400000	0.00022311758872277826	-2.280548044332456e-21	-3.347681305650382e-36	2.5478933096968425e-14	1.0561278842654954e-14	0.009553764822492828	-2.0755324739369044e-20	7.802070763014567e-18	4.404996146949292e-18	8.420479825246097e-17	2.6014841583533733e-19
26500000	0.00022311758872277826	-2.280548044332456e-21	-3.360413811564506e-36	2.5478933096968425e-14	1.0561278842654954e-14	0.009553764822492828	-2.075532441012398e-20	7.802070763014567e-18	4.404996146949292e-18	8.420479825246097e-17	2.6014841583533733e-19
26600000	0.00022311758872277826	-2.280548044332456e-21	-3.373146317096111e-36	2.5478933096968425e-14	1.0561278842654954e-14	0.009553764822492828	-2.0755324080878917e-20	7.802070763014567e-18	4.404996146949292e-18	8.420479825246097e-17	2.6014841583533733e-19
26700000	0.00022311758872277826	-2.280548044332456e-21	-3.3858788222531325e-36	2.5478933096968425e-14	1.0561278842654954e-14	0.009553764822492828	-2.0755323751633853e-20	7.802070763014567e-18	4.404996146949292e-18	8.420479825246097e-17	2.6014841583533733e-19
26800000	0.00022311758872277826	-2.280548044332456e-21	-3.398611327043509e-36	2.5478933096968425e-14	1.0561278842654954e-14	0.009553764822492828	-2.0755323422388793e-20	7.802070763014567e-18	4.404996146949292e-18	8.420479825246097e-17	2.6014841583533733e-19
26900000	0.00022311758872277826	-2.280548044332456e-21	-3.411343831475178e-36	2.5478933096968425e-14	1.0561278842654954e-14	0.009553764822492828	-2.075532309314373e-20	7.802070763014567e-18	4.404996146949292e-18	8.420479825246097e-17	2.6014841583533733e-19
27000000	0.00022311758872277826	-2.280548044332456e-21	-3.424076335556076e-36	2.5478933096968425e-14	1.0561278842654954e-14	0.009553764822492828	-2.0755322763898666e-20	7.802070763014567e-18	4.404996146949292e-18	8.420479825246097e-17	2.6014841583533733e-19
27100000	0.00022311758872277826	-2.280548044332456e-21	-3.436808839294141e-36	2.5478933096968425e-14	1.0561278842654954e-14	0.009553764822492828	-2.0755322434653602e-20	7.802070763014567e-18	4.404996146949292e-18	8.420479825246097e-17	2.6014841583533733e-19
27200000	0.00022311758872277826	-2.280548044332456e-21	-3.44954134269731e-36	2.5478933096968425e-14	1.0561278842654954e-14	0.009553764822492828	-2.0755322105408538e-20	7.802070763014567e-18	4.404996146949292e-18	8.420479825246097e-17	2.6014841583533733e-19
27300000	0.00022311758872277826	-2.280548044332456e-21	-3.462273845773521e-36	2.5478933096968425e-14	1.0561278842654954e-14	0.009553764822492828	-2.0755321776163475e-20	7.802070763014567e-18	4.404996146949292e-18	8.420479825246097e-17	2.6014841583533733e-19
27400000	0.00022311758872277826	-2.280548044332456e-21	-3.475006348530711e-36	2.5478933096968425e-14	1.0561278842654954e-14	0.009553764822492828	-2.075532144691841e-20	7.802070763014567e-18	4.404996146949292e-18	8.420479825246097e-17	2.6014841583533733e-19
27500000	0.00022311758872277826	-2.280548044332456e-21	-3.487738850976817e-36	2.5478933096968425e-14	1.0561278842654954e-14	0.009553764822492828	-2.0755321117673348e-20	7.802070763014567e-18	4.404996146949292e-18	8.420479825246097e-17	2.6014841583533733e-19
27600000	0.00022311758872277826	-2.280548044332456e-21	-3.5004713531197765e-36	2.5478933096968425e-14	1.0561278842654954e-14	0.009553764822492828	-2.0755320788428284e-20	7.802070763014567e-18	4.404996146949292e-18	8.420479825246097e-17	2.6014841583533733e-19
27700000	0.00022311758872277826	-2.280548044332456e-21	-3.513203854967528e-36	2.5478933096968425e-14	1.0561278842654954e-14	0.009553764822492828	-2.075532045918322e-20	7.802070763014567e-18	4.404996146949292e-18	8.420479825246097e-17	2.6014841583533733e-19
27800000	0.00022311758872277826	-2.280548044332456e-21	-3.5259363565280075e-36	2.5478933096968425e-14	1.0561278842654954e-14	0.009553764822492828	-2.0755320129938157e-20	7.802070763014567e-18	4.404996146949292e-18	8.420479825246097e-17	2.6014841583533733e-19
27900000	0.00022311758872277826	-2.280548044332456e-21	-3.5386688578091536e-36	2.5478933096968425e-14	1.0561278842654954e-14	0.009553764822492828	-2.0755319800693093e-20	7.802070763014567e-18	4.404996146949292e-18	8.420479825246097e-17	2.6014841583533733e-19
28000000	0.00022311758872277826	-2.280548044332456e-21	-3.5514013588189025e-36	2.5478933096968425e-14	1.0561278842654954e-14	0.009553764822492828	-2.075531947144803e-20	7.802070763014567e-18	4.404996146949292e-18	8.420479825246097e-17	2.6014841583533733e-19
28100000	0.00022311758872277826	-2.280548044332456e-21	-3.5641338595651924e-36	2.5478933096968425e-14	1.0561278842654954e-14	0.009553764822492828	-2.0755319142202966e-20	7.802070763014567e-18	4.404996146949292e-18	8.420479825246097e-17	2.6014841583533733e-19
28200000	0.00022311758872277826	-2.280548044332456e-21	-3.5768663600559606e-36	2.5478933096968425e-14	1.0561278842654954e-14	0.009553764822492828	-2.0755318812957903e-20	7.802070763014567e-18	4.404996146949292e-18	8.420479825246097e-17	2.6014841583533733e-19
28300000	0.00022311758872277826	-2.280548044332456e-21	-3.589598860299144e-36	2.5478933096968425e-14	1.0561278842654954e-14	0.009553764822492828	-2.0755318483712842e-20	7.802070763014567e-18	4.404996146949292e-18	8.420479825246097e-17	2.6014841583533733e-19
28400000	0.00022311758872277826	-2.280548044332456e-21	-3.6023313603026804e-36	2.5478933096968425e-14	1.0561278842654954e-14	0.009553764822492828	-2.0755318154467778e-20	7.802070763014567e-18	4.404996146949292e-18	8.420479825246097e-17	2.6014841583533733e-19
28500000	0.00022311758872277826	-2.280548044332456e-21	-3.6150638600745076e-36	2.5478933096968425e-14	1.0561278842654954e-14	0.009553764822492828	-2.0755317825222715e-20	7.802070763014567e-18	4.404996146949292e-18	8.420479825246097e-17	2.6014841583533733e-19
28600000	0.00022311758872277826	-2.280548044332456e-21	-3.627796359622562e-36	2.5478933096968425e-14	1.0561278842654954e-14	0.009553764822492828	-2.075531749597765e-20	7.802070763014567e-18	4.404996146949292e-18	8.420479825246097e-17	2.6014841583533733e-19
28700000	0.00022311758872277826	-2.280548044332456e-21	-3.640528858954782e-36	2.5478933096968425e-14	1.0561278842654954e-14	0.009553764822492828	-2.0755317166732588e-20	7.802070763014567e-18	4.404996146949292e-18	8.420479825246097e-17	2.6014841583533733e-19
28800000	0.00022311758872277826	-2.280548044332456e-21	-3.6532613580791044e-36	2.5478933096968425e-14	1.0561278842654954e-14	0.009553764822492828	-2.0755316837487524e-20	7.802070763014567e-18	4.404996146949292e-18	8.420479825246097e-17	2.6014841583533733e-19
28900000	0.00022311758872277826	-2.280548044332456e-21	-3.665993857003466e-36	2.5478933096968425e-14	1.0561278842654954e-14	0.009553764822492828	-2.075531650824246e-20	7.802070763014567e-18	4.404996146949292e-18	8.420479825246097e-17	2.6014841583533733e-19
29000000	0.00022311758872277826	-2.280548044332456e-21	-3.6787263557358057e-36	2.5478933096968425e-14	1.0561278842654954e-14	0.009553764822492828	-2.0755316178997397e-20	7.802070763014567e-18	4.404996146949292e-18	8.420479825246097e-17	2.6014841583533733e-19
29100000	0.00022311758872277826	-2.280548044332456e-21	-3.69145885428406e-36	2.5478933096968425e-14	1.0561278842654954e-14	0.009553764822492828	-2.0755315849752333e-20	7.802070763014567e-18	4.404996146949292e-18	8.420479825246097e-17	2.6014841583533733e-19
29200000	0.00022311758872277826	-2.280548044332456e-21	-3.704191352656166e-36	2.5478933096968425e-14	1.0561278842654954e-14	0.009553764822492828	-2.075531552050727e-20	7.802070763014567e-18	4.404996146949292e-18	8.420479825246097e-17	2.6014841583533733e-19
29300000	0.00022311758872277826	-2.280548044332456e-21	-3.716923850860062e-36	2.5478933096968425e-14	1.0561278842654954e-14	0.009553764822492828	-2.0755315191262206e-20	7.802070763014567e-18	4.404996146949292e-18	8.420479825246097e-17	2.6014841583533733e-19
29400000	0.00022311758872277826	-2.280548044332456e-21	-3.729656348903685e-36	2.5478933096968425e-14	1.0561278842654954e-14	0.009553764822492828	-2.0755314862017142e-20	7.802070763014567e-18	4.404996146949292e-18	8.420479825246097e-17	2.6014841583533733e-19
29500000	0.00022311758872277826	-2.280548044332456e-21	-3.7423888467949724e-36	2.5478933096968425e-14	1.0561278842654954e-14	0.009553764822492828	-2.075531453277208e-20	7.802070763014567e-18	4.404996146949292e-18	8.420479825246097e-17	2.6014841583533733e-19
29600000	0.00022311758872277826	-2.280548044332456e-21	-3.755121344541861e-36	2.5478933096968425e-14	1.0561278842654954e-14	0.009553764822492828	-2.0755314203527015e-20	7.802070763014567e-18	4.404996146949292e-18	8.420479825246097e-17	2.6014841583533733e-19
29700000	0.00022311758872277826	-2.280548044332456e-21	-3.767853842152289e-36	2.5478933096968425e-14	1.0561278842654954e-14	0.009553764822492828	-2.0755313874281955e-20	7.802070763014567e-18	4.404996146949292e-18	8.420479825246097e-17	2.6014841583533733e-19
29800000	0.00022311758872277826	-2.280548044332456e-21	-3.780586339634193e-36	2.5478933096968425e-14	1.0561278842654954e-14	0.009553764822492828	-2.075531354503689e-20	7.802070763014567e-18	4.404996146949292e-18	8.420479825246097e-17	2.6014841583533733e-19
29900000	0.00022311758872277826	-2.280548044332456e-21	-3.793318836995511e-36	2.5478933096968425e-14	1.0561278842654954e-14	0.009553764822492828	-2.0755313215791828e-20	7.802070763014567e-18	4.404996146949292e-18	8.420479825246097e-17	2.6014841583533733e-19
30000000	0.00022311758872277826	-2.280548044332456e-21	-3.80605133424418e-36	2.5478933096968425e-14	1.0561278842654954e-14	0.009553764822492828	-2.0755312886546764e-20	7.802070763014567e-18	4.404996146949292e-18	8.420479825246097e-17	2.6014841583533733e-19
30100000	0.00022311758872277826	-2.280548044332456e-21	-3.818783831388138e-36	2.5478933096968425e-14	1.0561278842654954e-14	0.009553764822492828	-2.07553125573017e-20	7.802070763014567e-18	4.404996146949292e-18	8.420479825246097e-17	2.6014841583533733e-19
30200000	0.00022311758872277826	-2.280548044332456e-21	-3.831516328435322e-36	2.5478933096968425e-14	1.0561278842654954e-14	0.009553764822492828	-2.0755312228056637e-20	7.802070763014567e-18	4.404996146949292e-18	8.420479825246097e-17	2.6014841583533733e-19
30300000	0.00022311758872277826	-2.280548044332456e-21	-3.844248825393669e-36	2.5478933096968425e-14	1.0561278842654954e-14	0.009553764822492828	-2.0755311898811573e-20	7.802070763014567e-18	4.404996146949292e-18	8.420479825246097e-17	2.6014841583533733e-19
30400000	0.00022311758872277826	-2.280548044332456e-21	-3.8569813222711175e-36	2.5478933096968425e-14	1.0561278842654954e-14	0.009553764822492828	-2.075531156956651e-20	7.802070763014567e-18	4.404996146949292e-18	8.420479825246097e-17	2.6014841583533733e-19
30500000	0.00022311758872277826	-2.280548044332456e-21	-3.869713819075604e-36	2.5478933096968425e-14	1.0561278842654954e-14	0.009553764822492828	-2.0755311240321446e-20	7.802070763014567e-18	4.404996146949292e-18	8.420479825246097e-17	2.6014841583533733e-19
30600000	0.00022311758872277826	-2.280548044332456e-21	-3.882446315815066e-36	2.5478933096968425e-14	1.0561278842654954e-14	0.009553764822492828	-2.0755310911076382e-20	7.802070763014567e-18	4.404996146949292e-18	8.420479825246097e-17	2.6014841583533733e-19
30700000	0.00022311758872277826	-2.280548044332456e-21	-3.895178812497441e-36	2.5478933096968425e-14	1.0561278842654954e-14	0.009553764822492828	-2.075531058183132e-20	7.802070763014567e-18	4.404996146949292e-18	8.420479825246097e-17	2.6014841583533733e-19
30800000	0.00022311758872277826	-2.280548044332456e-21	-3.907911309130666e-36	2.5478933096968425e-14	1.0561278842654954e-14	0.009553764822492828	-2.0755310252586255e-20	7.802070763014567e-18	4.404996146949292e-18	8.420479825246097e-17	2.6014841583533733e-19
30900000	0.00022311758872277826	-2.280548044332456e-21	-3.92064380572268e-36	2.5478933096968425e-14	1.0561278842654954e-14	0.009553764822492828	-2.0755309923341192e-20	7.802070763014567e-18	4.404996146949292e-18	8.420479825246097e-17	2.6014841583533733e-19
31000000	0.00022311758872277826	-2.280548044332456e-21	-3.933376302281418e-36	2.5478933096968425e-14	1.0561278842654954e-14	0.009553764822492828	-2.0755309594096128e-20	7.802070763014567e-18	4.404996146949292e-18	8.420479825246097e-17	2.6014841583533733e-19
31100000	0.00022311758872277826	-2.280548044332456e-21	-3.946108798814819e-36	2.5478933096968425e-14	1.0561278842654954e-14	0.009553764822492828	-2.0755309264851067e-20	7.802070763014567e-18	4.404996146949292e-18	8.420479825246097e-17	2.6014841583533733e-19
31200000	0.00022311758872277826	-2.280548044332456e-21	-3.95884129533082e-36	2.5478933096968425e-14	1.0561278842654954e-14	0.009553764822492828	-2.0755308935606004e-20	7.802070763014567e-18	4.404996146949292e-18	8.420479825246097e-17	2.6014841583533733e-19
31300000	0.00022311758872277826	-2.280548044332456e-21	-3.971573791837358e-36	2.5478933096968425e-14	1.0561278842654954e-14	0.009553764822492828	-2.075530860636094e-20	7.802070763014567e-18	4.404996146949292e-18	8.420479825246097e-17	2.6014841583533733e-19
31400000	0.00022311758872277826	-2.280548044332456e-21	-3.9843062883423715e-36	2.5478933096968425e-14	1.0561278842654954e-14	0.009553764822492828	-2.0755308277115877e-20	7.802070763014567e-18	4.404996146949292e-18	8.420479825246097e-17	2.6014841583533733e-19
31500000	0.00022311758872277826	-2.280548044332456e-21	-3.9970387848537966e-36	2.5478933096968425e-14	1.0561278842654954e-14	0.009553764822492828	-2.0755307947870813e-20	7.802070763014567e-18	4.404996146949292e-18	8.420479825246097e-17	2.6014841583533733e-19
31600000	0.00022311758872277826	-2.280548044332456e-21	-4.009771281379571e-36	2.5478933096968425e-14	1.0561278842654954e-14	0.009553764822492828	-2.075530761862575e-20	7.802070763014567e-18	4.404996146949292e-18	8.420479825246097e-17	2.6014841583533733e-19
31700000	0.00022311758872277826	-2.280548044332456e-21	-4.022503777927633e-36	2.5478933096968425e-14	1.0561278842654954e-14	0.009553764822492828	-2.0755307289380686e-20	7.802070763014567e-18	4.404996146949292e-18	8.420479825246097e-17	2.6014841583533733e-19
31800000	0.00022311758872277826	-2.280548044332456e-21	-4.035236274505919e-36	2.5478933096968425e-14	1.0561278842654954e-14	0.009553764822492828	-2.0755306960135622e-20	7.802070763014567e-18	4.404996146949292e-18	8.420479825246097e-17	2.6014841583533733e-19
31900000	0.00022311758872277826	-2.280548044332456e-21	-4.047968771122366e-36	2.5478933096968425e-14	1.0561278842654954e-14	0.009553764822492828	-2.075530663089056e-20	7.802070763014567e-18	4.404996146949292e-18	8.420479825246097e-17	2.6014841583533733e-19
32000000	0.00022311758872277826	-2.280548044332456e-21	-4.0607012677849134e-36	2.5478933096968425e-14	1.0561278842654954e-14	0.009553764822492828	-2.0755306301645495e-20	7.802070763014567e-18	4.404996146949292e-18	8.420479825246097e-17	2.6014841583533733e-19
32100000	0.00022311758872277826	-2.280548044332456e-21	-4.0734337645014966e-36	2.5478933096968425e-14	1.0561278842654954e-14	0.009553764822492828	-2.075530597240043e-20	7.802070763014567e-18	4.404996146949292e-18	8.420479825246097e-17	2.6014841583533733e-19
32200000	0.00022311758872277826	-2.280548044332456e-21	-4.086166261280054e-36	2.5478933096968425e-14	1.0561278842654954e-14	0.009553764822492828	-2.0755305643155368e-20	7.802070763014567e-18	4.404996146949292e-18	8.420479825246097e-17	2.6014841583533733e-19
32300000	0.00022311758872277826	-2.280548044332456e-21	-4.0988987581285226e-36	2.5478933096968425e-14	1.0561278842654954e-14	0.009553764822492828	-2.0755305313910304e-20	7.802070763014567e-18	4.404996146949292e-18	8.420479825246097e-17	2.6014841583533733e-19
32400000	0.00022311758872277826	-2.280548044332456e-21	-4.1116312550548397e-36	2.5478933096968425e-14	1.0561278842654954e-14	0.009553764822492828	-2.075530498466524e-20	7.802070763014567e-18	4.404996146949292e-18	8.420479825246097e-17	2.6014841583533733e-19
32500000	0.00022311758872277826	-2.280548044332456e-21	-4.124363752066943e-36	2.5478933096968425e-14	1.0561278842654954e-14	0.009553764822492828	-2.075530465542018e-20	7.802070763014567e-18	4.404996146949292e-18	8.420479825246097e-17	2.6014841583533733e-19
32600000	0.00022311758872277826	-2.280548044332456e-21	-4.13709624917277e-36	2.5478933096968425e-14	1.0561278842654954e-14	0.009553764822492828	-2.0755304326175117e-20	7.802070763014567e-18	4.404996146949292e-18	8.420479825246097e-17	2.6014841583533733e-19
32700000	0.00022311758872277826	-2.280548044332456e-21	-4.1498287463802576e-36	2.5478933096968425e-14	1.0561278842654954e-14	0.009553764822492828	-2.0755303996930053e-20	7.802070763014567e-18	4.404996146949292e-18	8.420479825246097e-17	2.6014841583533733e-19
32800000	0.00022311758872277826	-2.280548044332456e-21	-4.1625612436973435e-36	2.5478933096968425e-14	1.0561278842654954e-14	0.009553764822492828	-2.075530366768499e-20	7.802070763014567e-18	4.404996146949292e-18	8.420479825246097e-17	2.6014841583533733e-19
32900000	0.00022311758872277826	-2.280548044332456e-21	-4.175293741131965e-36	2.5478933096968425e-14	1.0561278842654954e-14	0.009553764822492828	-2.0755303338439926e-20	7.802070763014567e-18	4.404996146949292e-18	8.420479825246097e-17	2.6014841583533733e-19
33000000	0.00022311758872277826	-2.280548044332456e-21	-4.188026238692059e-36	2.5478933096968425e-14	1.0561278842654954e-14	0.009553764822492828	-2.0755303009194862e-20	7.802070763014567e-18	4.404996146949292e-18	8.420479825246097e-17	2.6014841583533733e-19
33100000	0.00022311758872277826	-2.280548044332456e-21	-4.200758736385565e-36	2.5478933096968425e-14	1.0561278842654954e-14	0.009553764822492828	-2.07553026799498e-20	7.802070763014567e-18	4.404996146949292e-18	8.420479825246097e-17	2.6014841583533733e-19
33200000	0.00022311758872277826	-2.280548044332456e-21	-4.213491234220417e-36	2.5478933096968425e-14	1.0561278842654954e-14	0.009553764822492828	-2.0755302350704735e-20	7.802070763014567e-18	4.404996146949292e-18	8.420479825246097e-17	2.6014841583533733e-19
33300000	0.00022311758872277826	-2.280548044332456e-21	-4.226223732204556e-36	2.5478933096968425e-14	1.0561278842654954e-14	0.009553764822492828	-2.075530202145967e-20	7.802070763014567e-18	4.404996146949292e-18	8.420479825246097e-17	2.6014841583533733e-19
33400000	0.00022311758872277826	-2.280548044332456e-21	-4.2389562303459164e-36	2.5478933096968425e-14	1.0561278842654954e-14	0.009553764822492828	-2.0755301692214608e-20	7.802070763014567e-18	4.404996146949292e-18	8.420479825246097e-17	2.6014841583533733e-19
33500000	0.00022311758872277826	-2.280548044332456e-21	-4.251688728652437e-36	2.5478933096968425e-14	1.0561278842654954e-14	0.009553764822492828	-2.0755301362969544e-20	7.802070763014567e-18	4.404996146949292e-18	8.420479825246097e-17	2.6014841583533733e-19
33600000	0.00022311758872277826	-2.280548044332456e-21	-4.2644212271320554e-36	2.5478933096968425e-14	1.0561278842654954e-14	0.009553764822492828	-2.075530103372448e-20	7.802070763014567e-18	4.404996146949292e-18	8.420479825246097e-17	2.6014841583533733e-19
33700000	0.00022311758872277826	-2.280548044332456e-21	-4.277153725792708e-36	2.5478933096968425e-14	1.0561278842654954e-14	0.009553764822492828	-2.0755300704479417e-20	7.802070763014567e-18	4.404996146949292e-18	8.420479825246097e-17	2.6014841583533733e-19
33800000	0.00022311758872277826	-2.280548044332456e-21	-4.289886224642333e-36	2.5478933096968425e-14	1.0561278842654954e-14	0.009553764822492828	-2.0755300375234353e-20	7.802070763014567e-18	4.404996146949292e-18	8.420479825246097e-17	2.6014841583533733e-19
33900000	0.00022311758872277826	-2.280548044332456e-21	-4.3026187236888683e-36	2.5478933096968425e-14	1.0561278842654954e-14	0.009553764822492828	-2.0755300045989293e-20	7.802070763014567e-18	4.404996146949292e-18	8.420479825246097e-17	2.6014841583533733e-19
34000000	0.00022311758872277826	-2.280548044332456e-21	-4.31535122294025e-36	2.5478933096968425e-14	1.0561278842654954e-14	0.009553764822492828	-2.075529971674423e-20	7.802070763014567e-18	4.404996146949292e-18	8.420479825246097e-17	2.6014841583533733e-19
34100000	0.00022311758872277826	-2.280548044332456e-21	-4.328083722404416e-36	2.5478933096968425e-14	1.0561278842654954e-14	0.009553764822492828	-2.0755299387499166e-20	7.802070763014567e-18	4.404996146949292e-18	8.420479825246097e-17	2.6014841583533733e-19
34200000	0.00022311758872277826	-2.280548044332456e-21	-4.340816222089304e-36	2.5478933096968425e-14	1.0561278842654954e-14	0.009553764822492828	-2.0755299058254102e-20	7.802070763014567e-18	4.404996146949292e-18	8.420479825246097e-17	2.6014841583533733e-19
34300000	0.00022311758872277826	-2.280548044332456e-21	-4.3535487220028515e-36	2.5478933096968425e-14	1.0561278842654954e-14	0.009553764822492828	-2.075529872900904e-20	7.802070763014567e-18	4.404996146949292e-18	8.420479825246097e-17	2.6014841583533733e-19
34400000	0.00022311758872277826	-2.280548044332456e-21	-4.366281222152995e-36	2.5478933096968425e-14	1.0561278842654954e-14	0.009553764822492828	-2.0755298399763975e-20	7.802070763014567e-18	4.404996146949292e-18	8.420479825246097e-17	2.6014841583533733e-19
34500000	0.00022311758872277826	-2.280548044332456e-21	-4.379013722547673e-36	2.5478933096968425e-14	1.0561278842654954e-14	0.009553764822492828	-2.075529807051891e-20	7.802070763014567e-18	4.404996146949292e-18	8.420479825246097e-17	2.6014841583533733e-19
34600000	0.00022311758872277826	-2.280548044332456e-21	-4.391746223194821e-36	2.5478933096968425e-14	1.0561278842654954e-14	0.009553764822492828	-2.0755297741273848e-20	7.802070763014567e-18	4.404996146949292e-18	8.420479825246097e-17	2.6014841583533733e-19
34700000	0.00022311758872277826	-2.280548044332456e-21	-4.404478724013021e-36	2.5478933096968425e-14	1.0561278842654954e-14	0.009553764822492828	-2.0755297412028784e-20	7.802070763014567e-18	4.404996146949292e-18	8.420479825246097e-17	2.6014841583533733e-19
34800000	0.00022311758872277826	-2.280548044332456e-21	-4.417211224415421e-36	2.5478933096968425e-14	1.0561278842654954e-14	0.009553764822492828	-2.075529708278372e-20	7.802070763014567e-18	4.404996146949292e-18	8.420479825246097e-17	2.6014841583533733e-19
34900000	0.00022311758872277826	-2.280548044332456e-21	-4.429943724300365e-36	2.5478933096968425e-14	1.0561278842654954e-14	0.009553764822492828	-2.0755296753538657e-20	7.802070763014567e-18	4.404996146949292e-18	8.420479825246097e-17	2.6014841583533733e-19
35000000	0.00022311758872277826	-2.280548044332456e-21	-4.4426762236757917e-36	2.5478933096968425e-14	1.0561278842654954e-14	0.009553764822492828	-2.0755296424293593e-20	7.802070763014567e-18	4.404996146949292e-18	8.420479825246097e-17	2.6014841583533733e-19
35100000	0.00022311758872277826	-2.280548044332456e-21	-4.4554087225496374e-36	2.5478933096968425e-14	1.0561278842654954e-14	0.009553764822492828	-2.075529609504853e-20	7.802070763014567e-18	4.404996146949292e-18	8.420479825246097e-17	2.6014841583533733e-19
35200000	0.00022311758872277826	-2.280548044332456e-21	-4.46814122092984e-36	2.5478933096968425e-14	1.0561278842654954e-14	0.009553764822492828	-2.0755295765803466e-20	7.802070763014567e-18	4.404996146949292e-18	8.420479825246097e-17	2.6014841583533733e-19
35300000	0.00022311758872277826	-2.280548044332456e-21	-4.4808737188243376e-36	2.5478933096968425e-14	1.0561278842654954e-14	0.009553764822492828	-2.0755295436558403e-20	7.802070763014567e-18	4.404996146949292e-18	8.420479825246097e-17	2.6014841583533733e-19
35400000	0.00022311758872277826	-2.280548044332456e-21	-4.493606216241066e-36	2.5478933096968425e-14	1.0561278842654954e-14	0.009553764822492828	-2.0755295107313342e-20	7.802070763014567e-18	4.404996146949292e-18	8.420479825246097e-17	2.6014841583533733e-19
35500000	0.00022311758872277826	-2.280548044332456e-21	-4.506338713187964e-36	2.5478933096968425e-14	1.0561278842654954e-14	0.009553764822492828	-2.0755294778068278e-20	7.802070763014567e-18	4.404996146949292e-18	8.420479825246097e-17	2.6014841583533733e-19
35600000	0.00022311758872277826	-2.280548044332456e-21	-4.519071209672968e-36	2.5478933096968425e-14	1.0561278842654954e-14	0.009553764822492828	-2.0755294448823215e-20	7.802070763014567e-18	4.404996146949292e-18	8.420479825246097e-17	2.6014841583533733e-19
35700000	0.00022311758872277826	-2.280548044332456e-21	-4.531803705704016e-36	2.5478933096968425e-14	1.0561278842654954e-14	0.009553764822492828	-2.075529411957815e-20	7.802070763014567e-18	4.404996146949292e-18	8.420479825246097e-17	2.6014841583533733e-19
35800000	0.00022311758872277826	-2.280548044332456e-21	-4.5445362012890456e-36	2.5478933096968425e-14	1.0561278842654954e-14	0.009553764822492828	-2.0755293790333088e-20	7.802070763014567e-18	4.404996146949292e-18	8.420479825246097e-17	2.6014841583533733e-19
35900000	0.00022311758872277826	-2.280548044332456e-21	-4.557268696435993e-36	2.5478933096968425e-14	1.0561278842654954e-14	0.009553764822492828	-2.0755293461088024e-20	7.802070763014567e-18	4.404996146949292e-18	8.420479825246097e-17	2.6014841583533733e-19
36000000	0.00022311758872277826	-2.280548044332456e-21	-4.570001191152796e-36	2.5478933096968425e-14	1.0561278842654954e-14	0.009553764822492828	-2.075529313184296e-20	7.802070763014567e-18	4.404996146949292e-18	8.420479825246097e-17	2.6014841583533733e-19
36100000	0.00022311758872277826	-2.280548044332456e-21	-4.5827336854473935e-36	2.5478933096968425e-14	1.0561278842654954e-14	0.009553764822492828	-2.0755292802597897e-20	7.802070763014567e-18	4.404996146949292e-18	8.420479825246097e-17	2.6014841583533733e-19
36200000	0.00022311758872277826	-2.280548044332456e-21	-4.5954661793277216e-36	2.5478933096968425e-14	1.0561278842654954e-14	0.009553764822492828	-2.0755292473352833e-20	7.802070763014567e-18	4.404996146949292e-18	8.420479825246097e-17	2.6014841583533733e-19
36300000	0.00022311758872277826	-2.280548044332456e-21	-4.6081986728017174e-36	2.5478933096968425e-14	1.0561278842654954e-14	0.009553764822492828	-2.075529214410777e-20	7.802070763014567e-18	4.404996146949292e-18	8.420479825246097e-17	2.6014841583533733e-19
36400000	0.00022311758872277826	-2.280548044332456e-21	-4.620931165877319e-36	2.5478933096968425e-14	1.0561278842654954e-14	0.009553764822492828	-2.0755291814862706e-20	7.802070763014567e-18	4.404996146949292e-18	8.420479825246097e-17	2.6014841583533733e-19
36500000	0.00022311758872277826	-2.280548044332456e-21	-4.633663658562463e-36	2.5478933096968425e-14	1.0561278842654954e-14	0.009553764822492828	-2.0755291485617642e-20	7.802070763014567e-18	4.404996146949292e-18	8.420479825246097e-17	2.6014841583533733e-19
36600000	0.00022311758872277826	-2.280548044332456e-21	-4.646396150865087e-36	2.5478933096968425e-14	1.0561278842654954e-14	0.009553764822492828	-2.075529115637258e-20	7.802070763014567e-18	4.404996146949292e-18	8.420479825246097e-17	2.6014841583533733e-19
36700000	0.00022311758872277826	-2.280548044332456e-21	-4.65912864279313e-36	2.5478933096968425e-14	1.0561278842654954e-14	0.009553764822492828	-2.0755290827127515e-20	7.802070763014567e-18	4.404996146949292e-18	8.420479825246097e-17	2.6014841583533733e-19
36800000	0.00022311758872277826	-2.280548044332456e-21	-4.6718611343545266e-36	2.5478933096968425e-14	1.0561278842654954e-14	0.009553764822492828	-2.0755290497882455e-20	7.802070763014567e-18	4.404996146949292e-18	8.420479825246097e-17	2.6014841583533733e-19
36900000	0.00022311758872277826	-2.280548044332456e-21	-4.684593625557216e-36	2.5478933096968425e-14	1.0561278842654954e-14	0.009553764822492828	-2.075529016863739e-20	7.802070763014567e-18	4.404996146949292e-18	8.420479825246097e-17	2.6014841583533733e-19
37000000	0.00022311758872277826	-2.280548044332456e-21	-4.6973261164091355e-36	2.5478933096968425e-14	1.0561278842654954e-14	0.009553764822492828	-2.0755289839392328e-20	7.802070763014567e-18	4.404996146949292e-18	8.420479825246097e-17	2.6014841583533733e-19
37100000	0.00022311758872277826	-2.280548044332456e-21	-4.710058606918222e-36	2.5478933096968425e-14	1.0561278842654954e-14	0.009553764822492828	-2.0755289510147264e-20	7.802070763014567e-18	4.404996146949292e-18	8.420479825246097e-17	2.6014841583533733e-19
37200000	0.00022311758872277826	-2.280548044332456e-21	-4.722791097092414e-36	2.5478933096968425e-14	1.0561278842654954e-14	0.009553764822492828	-2.07552891809022e-20	7.802070763014567e-18	4.404996146949292e-18	8.420479825246097e-17	2.6014841583533733e-19
37300000	0.00022311758872277826	-2.280548044332456e-21	-4.735523586939647e-36	2.5478933096968425e-14	1.0561278842654954e-14	0.009553764822492828	-2.0755288851657137e-20	7.802070763014567e-18	4.404996146949292e-18	8.420479825246097e-17	2.6014841583533733e-19
37400000	0.00022311758872277826	-2.280548044332456e-21	-4.7482560764678594e-36	2.5478933096968425e-14	1.0561278842654954e-14	0.009553764822492828	-2.0755288522412073e-20	7.802070763014567e-18	4.404996146949292e-18	8.420479825246097e-17	2.6014841583533733e-19
37500000	0.00022311758872277826	-2.280548044332456e-21	-4.760988565684988e-36	2.5478933096968425e-14	1.0561278842654954e-14	0.009553764822492828	-2.075528819316701e-20	7.802070763014567e-18	4.404996146949292e-18	8.420479825246097e-17	2.6014841583533733e-19
37600000	0.00022311758872277826	-2.280548044332456e-21	-4.773721054598972e-36	2.5478933096968425e-14	1.0561278842654954e-14	0.009553764822492828	-2.0755287863921946e-20	7.802070763014567e-18	4.404996146949292e-18	8.420479825246097e-17	2.6014841583533733e-19
37700000	0.00022311758872277826	-2.280548044332456e-21	-4.7864535432177464e-36	2.5478933096968425e-14	1.0561278842654954e-14	0.009553764822492828	-2.0755287534676882e-20	7.802070763014567e-18	4.404996146949292e-18	8.420479825246097e-17	2.6014841583533733e-19
37800000	0.00022311758872277826	-2.280548044332456e-21	-4.7991860315492506e-36	2.5478933096968425e-14	1.0561278842654954e-14	0.009553764822492828	-2.075528720543182e-20	7.802070763014567e-18	4.404996146949292e-18	8.420479825246097e-17	2.6014841583533733e-19
37900000	0.00022311758872277826	-2.280548044332456e-21	-4.81191851960142e-36	2.5478933096968425e-14	1.0561278842654954e-14	0.009553764822492828	-2.0755286876186755e-20	7.802070763014567e-18	4.404996146949292e-18	8.420479825246097e-17	2.6014841583533733e-19
38000000	0.00022311758872277826	-2.280548044332456e-21	-4.824651007382194e-36	2.5478933096968425e-14	1.0561278842654954e-14	0.009553764822492828	-2.0755286546941692e-20	7.802070763014567e-18	4.404996146949292e-18	8.420479825246097e-17	2.6014841583533733e-19
38100000	0.00022311758872277826	-2.280548044332456e-21	-4.8373834948995085e-36	2.5478933096968425e-14	1.0561278842654954e-14	0.009553764822492828	-2.0755286217696628e-20	7.802070763014567e-18	4.404996146949292e-18	8.420479825246097e-17	2.6014841583533733e-19
38200000	0.00022311758872277826	-2.280548044332456e-21	-4.850115982161302e-36	2.5478933096968425e-14	1.0561278842654954e-14	0.009553764822492828	-2.0755285888451564e-20	7.802070763014567e-18	4.404996146949292e-18	8.420479825246097e-17	2.6014841583533733e-19
38300000	0.00022311758872277826	-2.280548044332456e-21	-4.862848469175511e-36	2.5478933096968425e-14	1.0561278842654954e-14	0.009553764822492828	-2.0755285559206504e-20	7.802070763014567e-18	4.404996146949292e-18	8.420479825246097e-17	2.6014841583533733e-19
38400000	0.00022311758872277826	-2.280548044332456e-21	-4.875580955950073e-36	2.5478933096968425e-14	1.0561278842654954e-14	0.009553764822492828	-2.075528522996144e-20	7.802070763014567e-18	4.404996146949292e-18	8.420479825246097e-17	2.6014841583533733e-19
38500000	0.00022311758872277826	-2.280548044332456e-21	-4.8883134424929256e-36	2.5478933096968425e-14	1.0561278842654954e-14	0.009553764822492828	-2.0755284900716377e-20	7.802070763014567e-18	4.404996146949292e-18	8.420479825246097e-17	2.6014841583533733e-19
38600000	0.00022311758872277826	-2.280548044332456e-21	-4.9010459288120063e-36	2.5478933096968425e-14	1.0561278842654954e-14	0.009553764822492828	-2.0755284571471313e-20	7.802070763014567e-18	4.404996146949292e-18	8.420479825246097e-17	2.6014841583533733e-19
38700000	0.00022311758872277826	-2.280548044332456e-21	-4.913778414915253e-36	2.5478933096968425e-14	1.0561278842654954e-14	0.009553764822492828	-2.075528424222625e-20	7.802070763014567e-18	4.404996146949292e-18	8.420479825246097e-17	2.6014841583533733e-19
38800000	0.00022311758872277826	-2.280548044332456e-21	-4.9265109008106014e-36	2.5478933096968425e-14	1.0561278842654954e-14	0.009553764822492828	-2.0755283912981186e-20	7.802070763014567e-18	4.404996146949292e-18	8.420479825246097e-17	2.6014841583533733e-19
38900000	0.00022311758872277826	-2.280548044332456e-21	-4.9392433865059905e-36	2.5478933096968425e-14	1.0561278842654954e-14	0.009553764822492828	-2.0755283583736122e-20	7.802070763014567e-18	4.404996146949292e-18	8.420479825246097e-17	2.6014841583533733e-19
39000000	0.00022311758872277826	-2.280548044332456e-21	-4.951975872009357e-36	2.5478933096968425e-14	1.0561278842654954e-14	0.009553764822492828	-2.075528325449106e-20	7.802070763014567e-18	4.404996146949292e-18	8.420479825246097e-17	2.6014841583533733e-19
39100000	0.00022311758872277826	-2.280548044332456e-21	-4.964708357328638e-36	2.5478933096968425e-14	1.0561278842654954e-14	0.009553764822492828	-2.0755282925245995e-20	7.802070763014567e-18	4.404996146949292e-18	8.420479825246097e-17	2.6014841583533733e-19
39200000	0.00022311758872277826	-2.280548044332456e-21	-4.977440842471772e-36	2.5478933096968425e-14	1.0561278842654954e-14	0.009553764822492828	-2.0755282596000932e-20	7.802070763014567e-18	4.404996146949292e-18	8.420479825246097e-17	2.6014841583533733e-19
39300000	0.00022311758872277826	-2.280548044332456e-21	-4.990173327446695e-36	2.5478933096968425e-14	1.0561278842654954e-14	0.009553764822492828	-2.0755282266755868e-20	7.802070763014567e-18	4.404996146949292e-18	8.420479825246097e-17	2.6014841583533733e-19
39400000	0.00022311758872277826	-2.280548044332456e-21	-5.0029058122613454e-36	2.5478933096968425e-14	1.0561278842654954e-14	0.009553764822492828	-2.0755281937510804e-20	7.802070763014567e-18	4.404996146949292e-18	8.420479825246097e-17	2.6014841583533733e-19
39500000	0.00022311758872277826	-2.280548044332456e-21	-5.01563829692366e-36	2.5478933096968425e-14	1.0561278842654954e-14	0.009553764822492828	-2.075528160826574e-20	7.802070763014567e-18	4.404996146949292e-18	8.420479825246097e-17	2.6014841583533733e-19
39600000	0.00022311758872277826	-2.280548044332456e-21	-5.028370781441577e-36	2.5478933096968425e-14	1.0561278842654954e-14	0.009553764822492828	-2.0755281279020677e-20	7.802070763014567e-18	4.404996146949292e-18	8.420479825246097e-17	2.6014841583533733e-19
39700000	0.00022311758872277826	-2.280548044332456e-21	-5.041103265823033e-36	2.5478933096968425e-14	1.0561278842654954e-14	0.009553764822492828	-2.0755280949775617e-20	7.802070763014567e-18	4.404996146949292e-18	8.420479825246097e-17	2.6014841583533733e-19
39800000	0.00022311758872277826	-2.280548044332456e-21	-5.053835750075965e-36	2.5478933096968425e-14	1.0561278842654954e-14	0.009553764822492828	-2.0755280620530553e-20	7.802070763014567e-18	4.404996146949292e-18	8.420479825246097e-17	2.6014841583533733e-19
39900000	0.00022311758872277826	-2.280548044332456e-21	-5.066568234208311e-36	2.5478933096968425e-14	1.0561278842654954e-14	0.009553764822492828	-2.075528029128549e-20	7.802070763014567e-18	4.404996146949292e-18	8.420479825246097e-17	2.6014841583533733e-19
40000000	0.00022311758872277826	-2.280548044332456e-21	-5.079300718228009e-36	2.5478933096968425e-14	1.0561278842654954e-14	0.009553764822492828	-2.0755279962040426e-20	7.802070763014567e-18	4.404996146949292e-18	8.420479825246097e-17	2.6014841583533733e-19
40100000	0.00022311758872277826	-2.280548044332456e-21	-5.0920332021429956e-36	2.5478933096968425e-14	1.0561278842654954e-14	0.009553764822492828	-2.0755279632795362e-20	7.802070763014567e-18	4.404996146949292e-18	8.420479825246097e-17	2.6014841583533733e-19
40200000	0.00022311758872277826	-2.280548044332456e-21	-5.1047656859612085e-36	2.5478933096968428e-14	1.0561278842654954e-14	0.009553764822492828	-2.07552793035503e-20	7.802070763014567e-18	4.404996146949292e-18	8.420479825246097e-17	2.6014841583533733e-19
40300000	0.00022311758872277826	-2.280548044332456e-21	-5.117498169690584e-36	2.5478933096968428e-14	1.0561278842654954e-14	0.009553764822492828	-2.0755278974305235e-20	7.802070763014567e-18	4.404996146949292e-18	8.420479825246097e-17	2.6014841583533733e-19
40400000	0.00022311758872277826	-2.280548044332456e-21	-5.130230653339062e-36	2.5478933096968428e-14	1.0561278842654954e-14	0.009553764822492828	-2.075527864506017e-20	7.802070763014567e-18	4.404996146949292e-18	8.420479825246097e-17	2.6014841583533733e-19
40500000	0.00022311758872277826	-2.280548044332456e-21	-5.142963136914577e-36	2.5478933096968428e-14	1.0561278842654954e-14	0.009553764822492828	-2.0755278315815108e-20	7.802070763014567e-18	4.404996146949292e-18	8.420479825246097e-17	2.6014841583533733e-19
40600000	0.00022311758872277826	-2.280548044332456e-21	-5.155695620425068e-36	2.5478933096968428e-14	1.0561278842654954e-14	0.009553764822492828	-2.0755277986570044e-20	7.802070763014567e-18	4.404996146949292e-18	8.420479825246097e-17	2.6014841583533733e-19
40700000	0.00022311758872277826	-2.280548044332456e-21	-5.168428103878472e-36	2.5478933096968428e-14	1.0561278842654954e-14	0.009553764822492828	-2.075527765732498e-20	7.802070763014567e-18	4.404996146949292e-18	8.420479825246097e-17	2.6014841583533733e-19
40800000	0.00022311758872277826	-2.280548044332456e-21	-5.181160587282726e-36	2.5478933096968428e-14	1.0561278842654954e-14	0.009553764822492828	-2.0755277328079917e-20	7.802070763014567e-18	4.404996146949292e-18	8.420479825246097e-17	2.6014841583533733e-19
40900000	0.00022311758872277826	-2.280548044332456e-21	-5.1938930706457686e-36	2.5478933096968428e-14	1.0561278842654954e-14	0.009553764822492828	-2.0755276998834853e-20	7.802070763014567e-18	4.404996146949292e-18	8.420479825246097e-17	2.6014841583533733e-19
41000000	0.00022311758872277826	-2.280548044332456e-21	-5.2066255539755365e-36	2.5478933096968428e-14	1.0561278842654954e-14	0.009553764822492828	-2.075527666958979e-20	7.802070763014567e-18	4.404996146949292e-18	8.420479825246097e-17	2.6014841583533733e-19
41100000	0.00022311758872277826	-2.280548044332456e-21	-5.2193580372799665e-36	2.5478933096968428e-14	1.0561278842654954e-14	0.009553764822492828	-2.075527634034473e-20	7.802070763014567e-18	4.404996146949292e-18	8.420479825246097e-17	2.6014841583533733e-19
41200000	0.00022311758872277826	-2.280548044332456e-21	-5.232090520566997e-36	2.5478933096968428e-14	1.0561278842654954e-14	0.009553764822492828	-2.0755276011099666e-20	7.802070763014567e-18	4.404996146949292e-18	8.420479825246097e-17	2.6014841583533733e-19
41300000	0.00022311758872277826	-2.280548044332456e-21	-5.244823003844564e-36	2.5478933096968428e-14	1.0561278842654954e-14	0.009553764822492828	-2.0755275681854602e-20	7.802070763014567e-18	4.404996146949292e-18	8.420479825246097e-17	2.6014841583533733e-19
41400000	0.00022311758872277826	-2.280548044332456e-21	-5.257555487120606e-36	2.5478933096968428e-14	1.0561278842654954e-14	0.009553764822492828	-2.075527535260954e-20	7.802070763014567e-18	4.404996146949292e-18	8.420479825246097e-17	2.6014841583533733e-19
41500000	0.00022311758872277826	-2.280548044332456e-21	-5.270287970403061e-36	2.5478933096968428e-14	1.0561278842654954e-14	0.009553764822492828	-2.0755275023364475e-20	7.802070763014567e-18	4.404996146949292e-18	8.420479825246097e-17	2.6014841583533733e-19
41600000	0.00022311758872277826	-2.280548044332456e-21	-5.283020453699865e-36	2.5478933096968428e-14	1.0561278842654954e-14	0.009553764822492828	-2.075527469411941e-20	7.802070763014567e-18	4.404996146949292e-18	8.420479825246097e-17	2.6014841583533733e-19
41700000	0.00022311758872277826	-2.280548044332456e-21	-5.2957529370189556e-36	2.5478933096968428e-14	1.0561278842654954e-14	0.009553764822492828	-2.0755274364874348e-20	7.802070763014567e-18	4.404996146949292e-18	8.420479825246097e-17	2.6014841583533733e-19
41800000	0.00022311758872277826	-2.280548044332456e-21	-5.308485420368271e-36	2.5478933096968428e-14	1.0561278842654954e-14	0.009553764822492828	-2.0755274035629284e-20	7.802070763014567e-18	4.404996146949292e-18	8.420479825246097e-17	2.6014841583533733e-19
41900000	0.00022311758872277826	-2.280548044332456e-21	-5.3212179037557476e-36	2.5478933096968428e-14	1.0561278842654954e-14	0.009553764822492828	-2.075527370638422e-20	7.802070763014567e-18	4.404996146949292e-18	8.420479825246097e-17	2.6014841583533733e-19
42000000	0.00022311758872277826	-2.280548044332456e-21	-5.3339503871893236e-36	2.5478933096968428e-14	1.0561278842654954e-14	0.009553764822492828	-2.0755273377139157e-20	7.802070763014567e-18	4.404996146949292e-18	8.420479825246097e-17	2.6014841583533733e-19
42100000	0.00022311758872277826	-2.280548044332456e-21	-5.3466828706769356e-36	2.5478933096968428e-14	1.0561278842654954e-14	0.009553764822492828	-2.0755273047894093e-20	7.802070763014567e-18	4.404996146949292e-18	8.420479825246097e-17	2.6014841583533733e-19
42200000	0.00022311758872277826	-2.280548044332456e-21	-5.359415354226522e-36	2.5478933096968428e-14	1.0561278842654954e-14	0.009553764822492828	-2.075527271864903e-20	7.802070763014567e-18	4.404996146949292e-18	8.420479825246097e-17	2.6014841583533733e-19
42300000	0.00022311758872277826	-2.280548044332456e-21	-5.37214783784602e-36	2.5478933096968428e-14	1.0561278842654954e-14	0.009553764822492828	-2.0755272389403966e-20	7.802070763014567e-18	4.404996146949292e-18	8.420479825246097e-17	2.6014841583533733e-19
42400000	0.00022311758872277826	-2.280548044332456e-21	-5.3848803215433657e-36	2.5478933096968428e-14	1.0561278842654954e-14	0.009553764822492828	-2.0755272060158903e-20	7.802070763014567e-18	4.404996146949292e-18	8.420479825246097e-17	2.6014841583533733e-19
42500000	0.00022311758872277826	-2.280548044332456e-21	-5.397612805326497e-36	2.5478933096968428e-14	1.0561278842654954e-14	0.009553764822492828	-2.0755271730913842e-20	7.802070763014567e-18	4.404996146949292e-18	8.420479825246097e-17	2.6014841583533733e-19
42600000	0.00022311758872277826	-2.280548044332456e-21	-5.410345289203353e-36	2.5478933096968428e-14	1.0561278842654954e-14	0.009553764822492828	-2.0755271401668778e-20	7.802070763014567e-18	4.404996146949292e-18	8.420479825246097e-17	2.6014841583533733e-19
42700000	0.00022311758872277826	-2.280548044332456e-21	-5.423077773181869e-36	2.5478933096968428e-14	1.0561278842654954e-14	0.009553764822492828	-2.0755271072423715e-20	7.802070763014567e-18	4.404996146949292e-18	8.420479825246097e-17	2.6014841583533733e-19
42800000	0.00022311758872277826	-2.280548044332456e-21	-5.435810257269983e-36	2.5478933096968428e-14	1.0561278842654954e-14	0.009553764822492828	-2.075527074317865e-20	7.802070763014567e-18	4.404996146949292e-18	8.420479825246097e-17	2.6014841583533733e-19
42900000	0.00022311758872277826	-2.280548044332456e-21	-5.4485427414756335e-36	2.5478933096968428e-14	1.0561278842654954e-14	0.009553764822492828	-2.0755270413933588e-20	7.802070763014567e-18	4.404996146949292e-18	8.420479825246097e-17	2.6014841583533733e-19
43000000	0.00022311758872277826	-2.280548044332456e-21	-5.461275225806756e-36	2.5478933096968428e-14	1.0561278842654954e-14	0.009553764822492828	-2.0755270084688524e-20	7.802070763014567e-18	4.404996146949292e-18	8.420479825246097e-17	2.6014841583533733e-19
43100000	0.00022311758872277826	-2.280548044332456e-21	-5.474007710271289e-36	2.5478933096968428e-14	1.0561278842654954e-14	0.009553764822492828	-2.075526975544346e-20	7.802070763014567e-18	4.404996146949292e-18	8.420479825246097e-17	2.6014841583533733e-19
43200000	0.00022311758872277826	-2.280548044332456e-21	-5.4867401948771696e-36	2.5478933096968428e-14	1.0561278842654954e-14	0.009553764822492828	-2.0755269426198397e-20	7.802070763014567e-18	4.404996146949292e-18	8.420479825246097e-17	2.6014841583533733e-19
43300000	0.00022311758872277826	-2.280548044332456e-21	-5.4994726796323356e-36	2.5478933096968428e-14	1.0561278842654954e-14	0.009553764822492828	-2.0755269096953333e-20	7.802070763014567e-18	4.404996146949292e-18	8.420479825246097e-17	2.6014841583533733e-19
43400000	0.00022311758872277826	-2.280548044332456e-21	-5.512205164544724e-36	2.5478933096968428e-14	1.0561278842654954e-14	0.009553764822492828	-2.075526876770827e-20	7.802070763014567e-18	4.404996146949292e-18	8.420479825246097e-17	2.6014841583533733e-19
43500000	0.00022311758872277826	-2.280548044332456e-21	-5.5249376496222724e-36	2.5478933096968428e-14	1.0561278842654954e-14	0.009553764822492828	-2.0755268438463206e-20	7.802070763014567e-18	4.404996146949292e-18	8.420479825246097e-17	2.6014841583533733e-19
43600000	0.00022311758872277826	-2.280548044332456e-21	-5.5376701348729175e-36	2.5478933096968428e-14	1.0561278842654954e-14	0.009553764822492828	-2.0755268109218143e-20	7.802070763014567e-18	4.404996146949292e-18	8.420479825246097e-17	2.6014841583533733e-19
43700000	0.00022311758872277826	-2.280548044332456e-21	-5.5504026203045976e-36	2.5478933096968428e-14	1.0561278842654954e-14	0.009553764822492828	-2.075526777997308e-20	7.802070763014567e-18	4.404996146949292e-18	8.420479825246097e-17	2.6014841583533733e-19
43800000	0.00022311758872277826	-2.280548044332456e-21	-5.5631351059252496e-36	2.5478933096968428e-14	1.0561278842654954e-14	0.009553764822492828	-2.0755267450728015e-20	7.802070763014567e-18	4.404996146949292e-18	8.420479825246097e-17	2.6014841583533733e-19
43900000	0.00022311758872277826	-2.280548044332456e-21	-5.575867591742811e-36	2.5478933096968428e-14	1.0561278842654954e-14	0.009553764822492828	-2.0755267121482955e-20	7.802070763014567e-18	4.404996146949292e-18	8.420479825246097e-17	2.6014841583533733e-19
44000000	0.00022311758872277826	-2.280548044332456e-21	-5.588600077765219e-36	2.5478933096968428e-14	1.0561278842654954e-14	0.009553764822492828	-2.075526679223789e-20	7.802070763014567e-18	4.404996146949292e-18	8.420479825246097e-17	2.6014841583533733e-19
44100000	0.00022311758872277826	-2.280548044332456e-21	-5.6013325640004114e-36	2.5478933096968428e-14	1.0561278842654954e-14	0.009553764822492828	-2.0755266462992828e-20	7.802070763014567e-18	4.404996146949292e-18	8.420479825246097e-17	2.6014841583533733e-19
44200000	0.00022311758872277826	-2.280548044332456e-21	-5.614065050456325e-36	2.5478933096968428e-14	1.0561278842654954e-14	0.009553764822492828	-2.0755266133747764e-20	7.802070763014567e-18	4.404996146949292e-18	8.420479825246097e-17	2.6014841583533733e-19
44300000	0.00022311758872277826	-2.280548044332456e-21	-5.626797537140898e-36	2.5478933096968428e-14	1.0561278842654954e-14	0.009553764822492828	-2.07552658045027e-20	7.802070763014567e-18	4.404996146949292e-18	8.420479825246097e-17	2.6014841583533733e-19
44400000	0.00022311758872277826	-2.280548044332456e-21	-5.639530024062067e-36	2.5478933096968428e-14	1.0561278842654954e-14	0.009553764822492828	-2.0755265475257637e-20	7.802070763014567e-18	4.404996146949292e-18	8.420479825246097e-17	2.6014841583533733e-19
44500000	0.00022311758872277826	-2.280548044332456e-21	-5.65226251122777e-36	2.5478933096968428e-14	1.0561278842654954e-14	0.009553764822492828	-2.0755265146012573e-20	7.802070763014567e-18	4.404996146949292e-18	8.420479825246097e-17	2.6014841583533733e-19
44600000	0.00022311758872277826	-2.280548044332456e-21	-5.664994998645944e-36	2.5478933096968428e-14	1.0561278842654954e-14	0.009553764822492828	-2.075526481676751e-20	7.802070763014567e-18	4.404996146949292e-18	8.420479825246097e-17	2.6014841583533733e-19
44700000	0.00022311758872277826	-2.280548044332456e-21	-5.677727486235072e-36	2.5478933096968428e-14	1.0561278842654954e-14	0.009553764822492828	-2.0755264487522446e-20	7.802070763014567e-18	4.404996146949292e-18	8.420479825246097e-17	2.6014841583533733e-19
44800000	0.00022311758872277826	-2.280548044332456e-21	-5.690459973406229e-36	2.5478933096968428e-14	1.0561278842654954e-14	0.009553764822492828	-2.0755264158277382e-20	7.802070763014567e-18	4.404996146949292e-18	8.420479825246097e-17	2.6014841583533733e-19
44900000	0.00022311758872277826	-2.280548044332456e-21	-5.7031924600538574e-36	2.5478933096968428e-14	1.0561278842654954e-14	0.009553764822492828	-2.075526382903232e-20	7.802070763014567e-18	4.404996146949292e-18	8.420479825246097e-17	2.6014841583533733e-19
45000000	0.00022311758872277826	-2.280548044332456e-21	-5.715924946181928e-36	2.5478933096968428e-14	1.0561278842654954e-14	0.009553764822492828	-2.0755263499787255e-20	7.802070763014567e-18	4.404996146949292e-18	8.420479825246097e-17	2.6014841583533733e-19
45100000	0.00022311758872277826	-2.280548044332456e-21	-5.7286574317944116e-36	2.5478933096968428e-14	1.0561278842654954e-14	0.009553764822492828	-2.0755263170542192e-20	7.802070763014567e-18	4.404996146949292e-18	8.420479825246097e-17	2.6014841583533733e-19
45200000	0.00022311758872277826	-2.280548044332456e-21	-5.7413899168952804e-36	2.5478933096968428e-14	1.0561278842654954e-14	0.009553764822492828	-2.0755262841297128e-20	7.802070763014567e-18	4.404996146949292e-18	8.420479825246097e-17	2.6014841583533733e-19
45300000	0.00022311758872277826	-2.280548044332456e-21	-5.754122401488504e-36	2.5478933096968428e-14	1.0561278842654954e-14	0.009553764822492828	-2.0755262512052064e-20	7.802070763014567e-18	4.404996146949292e-18	8.420479825246097e-17	2.6014841583533733e-19
45400000	0.00022311758872277826	-2.280548044332456e-21	-5.766854885578054e-36	2.5478933096968428e-14	1.0561278842654954e-14	0.009553764822492828	-2.0755262182807004e-20	7.802070763014567e-18	4.404996146949292e-18	8.420479825246097e-17	2.6014841583533733e-19
45500000	0.00022311758872277826	-2.280548044332456e-21	-5.7795873691679014e-36	2.5478933096968428e-14	1.0561278842654954e-14	0.009553764822492828	-2.075526185356194e-20	7.802070763014567e-18	4.404996146949292e-18	8.420479825246097e-17	2.6014841583533733e-19
45600000	0.00022311758872277826	-2.280548044332456e-21	-5.792319852262016e-36	2.5478933096968428e-14	1.0561278842654954e-14	0.009553764822492828	-2.0755261524316877e-20	7.802070763014567e-18	4.404996146949292e-18	8.420479825246097e-17	2.6014841583533733e-19
45700000	0.00022311758872277826	-2.280548044332456e-21	-5.805052334864371e-36	2.5478933096968428e-14	1.0561278842654954e-14	0.009553764822492828	-2.0755261195071813e-20	7.802070763014567e-18	4.404996146949292e-18	8.420479825246097e-17	2.6014841583533733e-19
45800000	0.00022311758872277826	-2.280548044332456e-21	-5.817784816978935e-36	2.5478933096968428e-14	1.0561278842654954e-14	0.009553764822492828	-2.075526086582675e-20	7.802070763014567e-18	4.404996146949292e-18	8.420479825246097e-17	2.6014841583533733e-19
45900000	0.00022311758872277826	-2.280548044332456e-21	-5.83051729860968e-36	2.5478933096968428e-14	1.0561278842654954e-14	0.009553764822492828	-2.0755260536581686e-20	7.802070763014567e-18	4.404996146949292e-18	8.420479825246097e-17	2.6014841583533733e-19
46000000	0.00022311758872277826	-2.280548044332456e-21	-5.843249779760577e-36	2.5478933096968428e-14	1.0561278842654954e-14	0.009553764822492828	-2.0755260207336622e-20	7.802070763014567e-18	4.404996146949292e-18	8.420479825246097e-17	2.6014841583533733e-19
46100000	0.00022311758872277826	-2.280548044332456e-21	-5.855982260435597e-36	2.5478933096968428e-14	1.0561278842654954e-14	0.009553764822492828	-2.075525987809156e-20	7.802070763014567e-18	4.404996146949292e-18	8.420479825246097e-17	2.6014841583533733e-19
46200000	0.00022311758872277826	-2.280548044332456e-21	-5.8687147406387104e-36	2.5478933096968428e-14	1.0561278842654954e-14	0.009553764822492828	-2.0755259548846495e-20	7.802070763014567e-18	4.404996146949292e-18	8.420479825246097e-17	2.6014841583533733e-19
46300000	0.00022311758872277826	-2.280548044332456e-21	-5.881447220373889e-36	2.5478933096968428e-14	1.0561278842654954e-14	0.009553764822492828	-2.0755259219601432e-20	7.802070763014567e-18	4.404996146949292e-18	8.420479825246097e-17	2.6014841583533733e-19
46400000	0.00022311758872277826	-2.280548044332456e-21	-5.8941796996451024e-36	2.5478933096968428e-14	1.0561278842654954e-14	0.009553764822492828	-2.0755258890356368e-20	7.802070763014567e-18	4.404996146949292e-18	8.420479825246097e-17	2.6014841583533733e-19
46500000	0.00022311758872277826	-2.280548044332456e-21	-5.906912178456323e-36	2.5478933096968428e-14	1.0561278842654954e-14	0.009553764822492828	-2.0755258561111304e-20	7.802070763014567e-18	4.404996146949292e-18	8.420479825246097e-17	2.6014841583533733e-19
46600000	0.00022311758872277826	-2.280548044332456e-21	-5.919644656811521e-36	2.5478933096968428e-14	1.0561278842654954e-14	0.009553764822492828	-2.075525823186624e-20	7.802070763014567e-18	4.404996146949292e-18	8.420479825246097e-17	2.6014841583533733e-19
46700000	0.00022311758872277826	-2.280548044332456e-21	-5.932377134714667e-36	2.5478933096968428e-14	1.0561278842654954e-14	0.009553764822492828	-2.0755257902621177e-20	7.802070763014567e-18	4.404996146949292e-18	8.420479825246097e-17	2.6014841583533733e-19
46800000	0.00022311758872277826	-2.280548044332456e-21	-5.945109612169733e-36	2.5478933096968428e-14	1.0561278842654954e-14	0.009553764822492828	-2.0755257573376117e-20	7.802070763014567e-18	4.404996146949292e-18	8.420479825246097e-17	2.6014841583533733e-19
46900000	0.00022311758872277826	-2.280548044332456e-21	-5.9578420891806894e-36	2.5478933096968428e-14	1.0561278842654954e-14	0.009553764822492828	-2.0755257244131053e-20	7.802070763014567e-18	4.404996146949292e-18	8.420479825246097e-17	2.6014841583533733e-19
47000000	0.00022311758872277826	-2.280548044332456e-21	-5.9705745657515064e-36	2.5478933096968428e-14	1.0561278842654954e-14	0.009553764822492828	-2.075525691488599e-20	7.802070763014567e-18	4.404996146949292e-18	8.420479825246097e-17	2.6014841583533733e-19
47100000	0.00022311758872277826	-2.280548044332456e-21	-5.9833070418861556e-36	2.5478933096968428e-14	1.0561278842654954e-14	0.009553764822492828	-2.0755256585640926e-20	7.802070763014567e-18	4.404996146949292e-18	8.420479825246097e-17	2.6014841583533733e-19
47200000	0.00022311758872277826	-2.280548044332456e-21	-5.9960395175886087e-36	2.5478933096968428e-14	1.0561278842654954e-14	0.009553764822492828	-2.0755256256395862e-20	7.802070763014567e-18	4.404996146949292e-18	8.420479825246097e-17	2.6014841583533733e-19
47300000	0.00022311758872277826	-2.280548044332456e-21	-6.008771992862835e-36	2.5478933096968428e-14	1.0561278842654954e-14	0.009553764822492828	-2.07552559271508e-20	7.802070763014567e-18	4.404996146949292e-18	8.420479825246097e-17	2.6014841583533733e-19
47400000	0.00022311758872277826	-2.280548044332456e-21	-6.021504467712806e-36	2.5478933096968428e-14	1.0561278842654954e-14	0.009553764822492828	-2.0755255597905735e-20	7.802070763014567e-18	4.404996146949292e-18	8.420479825246097e-17	2.6014841583533733e-19
47500000	0.00022311758872277826	-2.280548044332456e-21	-6.034236942142495e-36	2.5478933096968428e-14	1.0561278842654954e-14	0.009553764822492828	-2.075525526866067e-20	7.802070763014567e-18	4.404996146949292e-18	8.420479825246097e-17	2.6014841583533733e-19
47600000	0.00022311758872277826	-2.280548044332456e-21	-6.046969416155868e-36	2.5478933096968428e-14	1.0561278842654954e-14	0.009553764822492828	-2.0755254939415608e-20	7.802070763014567e-18	4.404996146949292e-18	8.420479825246097e-17	2.6014841583533733e-19
47700000	0.00022311758872277826	-2.280548044332456e-21	-6.059701889756901e-36	2.5478933096968428e-14	1.0561278842654954e-14	0.009553764822492828	-2.0755254610170544e-20	7.802070763014567e-18	4.404996146949292e-18	8.420479825246097e-17	2.6014841583533733e-19
47800000	0.00022311758872277826	-2.280548044332456e-21	-6.072434362949562e-36	2.5478933096968428e-14	1.0561278842654954e-14	0.009553764822492828	-2.075525428092548e-20	7.802070763014567e-18	4.404996146949292e-18	8.420479825246097e-17	2.6014841583533733e-19
47900000	0.00022311758872277826	-2.280548044332456e-21	-6.085166835737822e-36	2.5478933096968428e-14	1.0561278842654954e-14	0.009553764822492828	-2.0755253951680417e-20	7.802070763014567e-18	4.404996146949292e-18	8.420479825246097e-17	2.6014841583533733e-19
48000000	0.00022311758872277826	-2.280548044332456e-21	-6.097899308125654e-36	2.5478933096968428e-14	1.0561278842654954e-14	0.009553764822492828	-2.0755253622435354e-20	7.802070763014567e-18	4.404996146949292e-18	8.420479825246097e-17	2.6014841583533733e-19
48100000	0.00022311758872277826	-2.280548044332456e-21	-6.110631780117027e-36	2.5478933096968428e-14	1.0561278842654954e-14	0.009553764822492828	-2.075525329319029e-20	7.802070763014567e-18	4.404996146949292e-18	8.420479825246097e-17	2.6014841583533733e-19
48200000	0.00022311758872277826	-2.280548044332456e-21	-6.123364251715912e-36	2.5478933096968428e-14	1.0561278842654954e-14	0.009553764822492828	-2.0755252963945226e-20	7.802070763014567e-18	4.404996146949292e-18	8.420479825246097e-17	2.6014841583533733e-19
48300000	0.00022311758872277826	-2.280548044332456e-21	-6.13609672292628e-36	2.5478933096968428e-14	1.0561278842654954e-14	0.009553764822492828	-2.0755252634700166e-20	7.802070763014567e-18	4.404996146949292e-18	8.420479825246097e-17	2.6014841583533733e-19
48400000	0.00022311758872277826	-2.280548044332456e-21	-6.148829193752105e-36	2.5478933096968428e-14	1.0561278842654954e-14	0.009553764822492828	-2.0755252305455102e-20	7.802070763014567e-18	4.404996146949292e-18	8.420479825246097e-17	2.6014841583533733e-19
48500000	0.00022311758872277826	-2.280548044332456e-21	-6.161561664197353e-36	2.5478933096968428e-14	1.0561278842654954e-14	0.009553764822492828	-2.075525197621004e-20	7.802070763014567e-18	4.404996146949292e-18	8.420479825246097e-17	2.6014841583533733e-19
48600000	0.00022311758872277826	-2.280548044332456e-21	-6.174294134265998e-36	2.5478933096968428e-14	1.0561278842654954e-14	0.009553764822492828	-2.0755251646964975e-20	7.802070763014567e-18	4.404996146949292e-18	8.420479825246097e-17	2.6014841583533733e-19
48700000	0.00022311758872277826	-2.280548044332456e-21	-6.18702660396201e-36	2.5478933096968428e-14	1.0561278842654954e-14	0.009553764822492828	-2.075525131771991e-20	7.802070763014567e-18	4.404996146949292e-18	8.420479825246097e-17	2.6014841583533733e-19
48800000	0.00022311758872277826	-2.280548044332456e-21	-6.19975907328936e-36	2.5478933096968428e-14	1.0561278842654954e-14	0.009553764822492828	-2.0755250988474848e-20	7.802070763014567e-18	4.404996146949292e-18	8.420479825246097e-17	2.6014841583533733e-19
48900000	0.00022311758872277826	-2.280548044332456e-21	-6.21249154225202e-36	2.5478933096968428e-14	1.0561278842654954e-14	0.009553764822492828	-2.0755250659229784e-20	7.802070763014567e-18	4.404996146949292e-18	8.420479825246097e-17	2.6014841583533733e-19
49000000	0.00022311758872277826	-2.280548044332456e-21	-6.22522401085396e-36	2.5478933096968428e-14	1.0561278842654954e-14	0.009553764822492828	-2.075525032998472e-20	7.802070763014567e-18	4.404996146949292e-18	8.420479825246097e-17	2.6014841583533733e-19
49100000	0.00022311758872277826	-2.280548044332456e-21	-6.23795647909915e-36	2.5478933096968428e-14	1.0561278842654954e-14	0.009553764822492828	-2.0755250000739657e-20	7.802070763014567e-18	4.404996146949292e-18	8.420479825246097e-17	2.6014841583533733e-19
49200000	0.00022311758872277826	-2.280548044332456e-21	-6.250688946991562e-36	2.5478933096968428e-14	1.0561278842654954e-14	0.009553764822492828	-2.0755249671494593e-20	7.802070763014567e-18	4.404996146949292e-18	8.420479825246097e-17	2.6014841583533733e-19
49300000	0.00022311758872277826	-2.280548044332456e-21	-6.263421414535167e-36	2.5478933096968428e-14	1.0561278842654954e-14	0.009553764822492828	-2.075524934224953e-20	7.802070763014567e-18	4.404996146949292e-18	8.420479825246097e-17	2.6014841583533733e-19
49400000	0.00022311758872277826	-2.280548044332456e-21	-6.276153881733936e-36	2.5478933096968428e-14	1.0561278842654954e-14	0.009553764822492828	-2.0755249013004466e-20	7.802070763014567e-18	4.404996146949292e-18	8.420479825246097e-17	2.6014841583533733e-19
49500000	0.00022311758872277826	-2.280548044332456e-21	-6.28888634859184e-36	2.5478933096968428e-14	1.0561278842654954e-14	0.009553764822492828	-2.0755248683759403e-20	7.802070763014567e-18	4.404996146949292e-18	8.420479825246097e-17	2.6014841583533733e-19
49600000	0.00022311758872277826	-2.280548044332456e-21	-6.301618815112848e-36	2.5478933096968428e-14	1.0561278842654954e-14	0.009553764822492828	-2.075524835451434e-20	7.802070763014567e-18	4.404996146949292e-18	8.420479825246097e-17	2.6014841583533733e-19
49700000	0.00022311758872277826	-2.280548044332456e-21	-6.314351281300935e-36	2.5478933096968428e-14	1.0561278842654954e-14	0.009553764822492828	-2.0755248025269278e-20	7.802070763014567e-18	4.404996146949292e-18	8.420479825246097e-17	2.6014841583533733e-19
49800000	0.00022311758872277826	-2.280548044332456e-21	-6.327083747160068e-36	2.5478933096968428e-14	1.0561278842654954e-14	0.009553764822492828	-2.0755247696024215e-20	7.802070763014567e-18	4.404996146949292e-18	8.420479825246097e-17	2.6014841583533733e-19
49900000	0.00022311758872277826	-2.280548044332456e-21	-6.33981621269422e-36	2.5478933096968428e-14	1.0561278842654954e-14	0.009553764822492828	-2.075524736677915e-20	7.802070763014567e-18	4.404996146949292e-18	8.420479825246097e-17	2.6014841583533733e-19
50000000	0.00022311758872277826	-2.280548044332456e-21	-6.352548677907361e-36	2.5478933096968428e-14	1.0561278842654954e-14	0.009553764822492828	-2.0755247037534088e-20	7.802070763014567e-18	4.404996146949292e-18	8.420479825246097e-17	2.6014841583533733e-19
50100000	0.00022311758872277826	-2.280548044332456e-21	-6.365281142803462e-36	2.5478933096968428e-14	1.0561278842654954e-14	0.009553764822492828	-2.0755246708289024e-20	7.802070763014567e-18	4.404996146949292e-18	8.420479825246097e-17	2.6014841583533733e-19
50200000	0.00022311758872277826	-2.280548044332456e-21	-6.378013607386496e-36	2.5478933096968428e-14	1.0561278842654954e-14	0.009553764822492828	-2.075524637904396e-20	7.802070763014567e-18	4.404996146949292e-18	8.420479825246097e-17	2.6014841583533733e-19
50300000	0.00022311758872277826	-2.280548044332456e-21	-6.390746071660431e-36	2.5478933096968428e-14	1.0561278842654954e-14	0.009553764822492828	-2.0755246049798897e-20	7.802070763014567e-18	4.404996146949292e-18	8.420479825246097e-17	2.6014841583533733e-19
50400000	0.00022311758872277826	-2.280548044332456e-21	-6.403478535629239e-36	2.5478933096968428e-14	1.0561278842654954e-14	0.009553764822492828	-2.0755245720553833e-20	7.802070763014567e-18	4.404996146949292e-18	8.420479825246097e-17	2.6014841583533733e-19
50500000	0.00022311758872277826	-2.280548044332456e-21	-6.416210999296891e-36	2.5478933096968428e-14	1.0561278842654954e-14	0.009553764822492828	-2.075524539130877e-20	7.802070763014567e-18	4.404996146949292e-18	8.420479825246097e-17	2.6014841583533733e-19
50600000	0.00022311758872277826	-2.280548044332456e-21	-6.42894346266736e-36	2.5478933096968428e-14	1.0561278842654954e-14	0.009553764822492828	-2.0755245062063706e-20	7.802070763014567e-18	4.404996146949292e-18	8.420479825246097e-17	2.6014841583533733e-19
50700000	0.00022311758872277826	-2.280548044332456e-21	-6.441675925744612e-36	2.5478933096968428e-14	1.0561278842654954e-14	0.009553764822492828	-2.0755244732818643e-20	7.802070763014567e-18	4.404996146949292e-18	8.420479825246097e-17	2.6014841583533733e-19
50800000	0.00022311758872277826	-2.280548044332456e-21	-6.454408388532622e-36	2.5478933096968428e-14	1.0561278842654954e-14	0.009553764822492828	-2.075524440357358e-20	7.802070763014567e-18	4.404996146949292e-18	8.420479825246097e-17	2.6014841583533733e-19
50900000	0.00022311758872277826	-2.280548044332456e-21	-6.467140851035362e-36	2.5478933096968428e-14	1.0561278842654954e-14	0.009553764822492828	-2.0755244074328515e-20	7.802070763014567e-18	4.404996146949292e-18	8.420479825246097e-17	2.6014841583533733e-19
51000000	0.00022311758872277826	-2.280548044332456e-21	-6.479873313256798e-36	2.5478933096968428e-14	1.0561278842654954e-14	0.009553764822492828	-2.0755243745083452e-20	7.802070763014567e-18	4.404996146949292e-18	8.420479825246097e-17	2.6014841583533733e-19
51100000	0.00022311758872277826	-2.280548044332456e-21	-6.492605775200905e-36	2.5478933096968428e-14	1.0561278842654954e-14	0.009553764822492828	-2.075524341583839e-20	7.802070763014567e-18	4.404996146949292e-18	8.420479825246097e-17	2.6014841583533733e-19
51200000	0.00022311758872277826	-2.280548044332456e-21	-6.505338236871653e-36	2.5478933096968428e-14	1.0561278842654954e-14	0.009553764822492828	-2.0755243086593328e-20	7.802070763014567e-18	4.404996146949292e-18	8.420479825246097e-17	2.6014841583533733e-19
51300000	0.00022311758872277826	-2.280548044332456e-21	-6.518070698273011e-36	2.5478933096968428e-14	1.0561278842654954e-14	0.009553764822492828	-2.0755242757348264e-20	7.802070763014567e-18	4.404996146949292e-18	8.420479825246097e-17	2.6014841583533733e-19
51400000	0.00022311758872277826	-2.280548044332456e-21	-6.530803159408954e-36	2.5478933096968428e-14	1.0561278842654954e-14	0.009553764822492828	-2.07552424281032e-20	7.802070763014567e-18	4.404996146949292e-18	8.420479825246097e-17	2.6014841583533733e-19
51500000	0.00022311758872277826	-2.280548044332456e-21	-6.543535620283449e-36	2.5478933096968428e-14	1.0561278842654954e-14	0.009553764822492828	-2.0755242098858137e-20	7.802070763014567e-18	4.404996146949292e-18	8.420479825246097e-17	2.6014841583533733e-19
51600000	0.00022311758872277826	-2.280548044332456e-21	-6.556268080900468e-36	2.5478933096968428e-14	1.0561278842654954e-14	0.009553764822492828	-2.0755241769613073e-20	7.802070763014567e-18	4.404996146949292e-18	8.420479825246097e-17	2.6014841583533733e-19
51700000	0.00022311758872277826	-2.280548044332456e-21	-6.569000541263983e-36	2.5478933096968428e-14	1.0561278842654954e-14	0.009553764822492828	-2.075524144036801e-20	7.802070763014567e-18	4.404996146949292e-18	8.420479825246097e-17	2.6014841583533733e-19
51800000	0.00022311758872277826	-2.280548044332456e-21	-6.581733001377964e-36	2.5478933096968428e-14	1.0561278842654954e-14	0.009553764822492828	-2.0755241111122946e-20	7.802070763014567e-18	4.404996146949292e-18	8.420479825246097e-17	2.6014841583533733e-19
51900000	0.00022311758872277826	-2.280548044332456e-21	-6.594465461246382e-36	2.5478933096968428e-14	1.0561278842654954e-14	0.009553764822492828	-2.0755240781877882e-20	7.802070763014567e-18	4.404996146949292e-18	8.420479825246097e-17	2.6014841583533733e-19
52000000	0.00022311758872277826	-2.280548044332456e-21	-6.60719792087321e-36	2.5478933096968428e-14	1.0561278842654954e-14	0.009553764822492828	-2.075524045263282e-20	7.802070763014567e-18	4.404996146949292e-18	8.420479825246097e-17	2.6014841583533733e-19
52100000	0.00022311758872277826	-2.280548044332456e-21	-6.619930380262416e-36	2.5478933096968428e-14	1.0561278842654954e-14	0.009553764822492828	-2.0755240123387755e-20	7.802070763014567e-18	4.404996146949292e-18	8.420479825246097e-17	2.6014841583533733e-19
52200000	0.00022311758872277826	-2.280548044332456e-21	-6.632662839417972e-36	2.5478933096968428e-14	1.0561278842654954e-14	0.009553764822492828	-2.0755239794142692e-20	7.802070763014567e-18	4.404996146949292e-18	8.420479825246097e-17	2.6014841583533733e-19
52300000	0.00022311758872277826	-2.280548044332456e-21	-6.645395298343849e-36	2.5478933096968428e-14	1.0561278842654954e-14	0.009553764822492828	-2.0755239464897628e-20	7.802070763014567e-18	4.404996146949292e-18	8.420479825246097e-17	2.6014841583533733e-19
52400000	0.00022311758872277826	-2.280548044332456e-21	-6.658127757044018e-36	2.5478933096968428e-14	1.0561278842654954e-14	0.009553764822492828	-2.0755239135652565e-20	7.802070763014567e-18	4.404996146949292e-18	8.420479825246097e-17	2.6014841583533733e-19
52500000	0.00022311758872277826	-2.280548044332456e-21	-6.670860215522449e-36	2.5478933096968428e-14	1.0561278842654954e-14	0.009553764822492828	-2.0755238806407504e-20	7.802070763014567e-18	4.404996146949292e-18	8.420479825246097e-17	2.6014841583533733e-19
52600000	0.00022311758872277826	-2.280548044332456e-21	-6.683592673783115e-36	2.5478933096968428e-14	1.0561278842654954e-14	0.009553764822492828	-2.075523847716244e-20	7.802070763014567e-18	4.404996146949292e-18	8.420479825246097e-17	2.6014841583533733e-19
52700000	0.00022311758872277826	-2.280548044332456e-21	-6.696325131829985e-36	2.5478933096968428e-14	1.0561278842654954e-14	0.009553764822492828	-2.0755238147917377e-20	7.802070763014567e-18	4.404996146949292e-18	8.420479825246097e-17	2.6014841583533733e-19
52800000	0.00022311758872277826	-2.280548044332456e-21	-6.709057589667031e-36	2.5478933096968428e-14	1.0561278842654954e-14	0.009553764822492828	-2.0755237818672313e-20	7.802070763014567e-18	4.404996146949292e-18	8.420479825246097e-17	2.6014841583533733e-19
52900000	0.00022311758872277826	-2.280548044332456e-21	-6.721790047298224e-36	2.5478933096968428e-14	1.0561278842654954e-14	0.009553764822492828	-2.075523748942725e-20	7.802070763014567e-18	4.404996146949292e-18	8.420479825246097e-17	2.6014841583533733e-19
53000000	0.00022311758872277826	-2.280548044332456e-21	-6.734522504727535e-36	2.5478933096968428e-14	1.0561278842654954e-14	0.009553764822492828	-2.0755237160182186e-20	7.802070763014567e-18	4.404996146949292e-18	8.420479825246097e-17	2.6014841583533733e-19
53100000	0.00022311758872277826	-2.280548044332456e-21	-6.747254961958934e-36	2.5478933096968428e-14	1.0561278842654954e-14	0.009553764822492828	-2.0755236830937122e-20	7.802070763014567e-18	4.404996146949292e-18	8.420479825246097e-17	2.6014841583533733e-19
53200000	0.00022311758872277826	-2.280548044332456e-21	-6.759987418996392e-36	2.5478933096968428e-14	1.0561278842654954e-14	0.009553764822492828	-2.075523650169206e-20	7.802070763014567e-18	4.404996146949292e-18	8.420479825246097e-17	2.6014841583533733e-19
53300000	0.00022311758872277826	-2.280548044332456e-21	-6.77271987584388e-36	2.5478933096968428e-14	1.0561278842654954e-14	0.009553764822492828	-2.0755236172446995e-20	7.802070763014567e-18	4.404996146949292e-18	8.420479825246097e-17	2.6014841583533733e-19
53400000	0.00022311758872277826	-2.280548044332456e-21	-6.78545233250537e-36	2.5478933096968428e-14	1.0561278842654954e-14	0.009553764822492828	-2.0755235843201932e-20	7.802070763014567e-18	4.404996146949292e-18	8.420479825246097e-17	2.6014841583533733e-19
53500000	0.00022311758872277826	-2.280548044332456e-21	-6.798184788984832e-36	2.5478933096968428e-14	1.0561278842654954e-14	0.009553764822492828	-2.0755235513956868e-20	7.802070763014567e-18	4.404996146949292e-18	8.420479825246097e-17	2.6014841583533733e-19
53600000	0.00022311758872277826	-2.280548044332456e-21	-6.810917245286239e-36	2.5478933096968428e-14	1.0561278842654954e-14	0.009553764822492828	-2.0755235184711804e-20	7.802070763014567e-18	4.404996146949292e-18	8.420479825246097e-17	2.6014841583533733e-19
53700000	0.00022311758872277826	-2.280548044332456e-21	-6.823649701413558e-36	2.5478933096968428e-14	1.0561278842654954e-14	0.009553764822492828	-2.075523485546674e-20	7.802070763014567e-18	4.404996146949292e-18	8.420479825246097e-17	2.6014841583533733e-19
53800000	0.00022311758872277826	-2.280548044332456e-21	-6.836382157370763e-36	2.5478933096968428e-14	1.0561278842654954e-14	0.009553764822492828	-2.0755234526221677e-20	7.802070763014567e-18	4.404996146949292e-18	8.420479825246097e-17	2.6014841583533733e-19
53900000	0.00022311758872277826	-2.280548044332456e-21	-6.849114613161824e-36	2.5478933096968428e-14	1.0561278842654954e-14	0.009553764822492828	-2.0755234196976617e-20	7.802070763014567e-18	4.404996146949292e-18	8.420479825246097e-17	2.6014841583533733e-19
54000000	0.00022311758872277826	-2.280548044332456e-21	-6.861847068790712e-36	2.5478933096968428e-14	1.0561278842654954e-14	0.009553764822492828	-2.0755233867731553e-20	7.802070763014567e-18	4.404996146949292e-18	8.420479825246097e-17	2.6014841583533733e-19
54100000	0.00022311758872277826	-2.280548044332456e-21	-6.874579524261397e-36	2.5478933096968428e-14	1.0561278842654954e-14	0.009553764822492828	-2.075523353848649e-20	7.802070763014567e-18	4.404996146949292e-18	8.420479825246097e-17	2.6014841583533733e-19
54200000	0.00022311758872277826	-2.280548044332456e-21	-6.887311979577852e-36	2.5478933096968428e-14	1.0561278842654954e-14	0.009553764822492828	-2.0755233209241426e-20	7.802070763014567e-18	4.404996146949292e-18	8.420479825246097e-17	2.6014841583533733e-19
54300000	0.00022311758872277826	-2.280548044332456e-21	-6.900044434744046e-36	2.5478933096968428e-14	1.0561278842654954e-14	0.009553764822492828	-2.0755232879996362e-20	7.802070763014567e-18	4.404996146949292e-18	8.420479825246097e-17	2.6014841583533733e-19
54400000	0.00022311758872277826	-2.280548044332456e-21	-6.912776889763952e-36	2.5478933096968428e-14	1.0561278842654954e-14	0.009553764822492828	-2.07552325507513e-20	7.802070763014567e-18	4.404996146949292e-18	8.420479825246097e-17	2.6014841583533733e-19
54500000	0.00022311758872277826	-2.280548044332456e-21	-6.925509344641538e-36	2.5478933096968428e-14	1.0561278842654954e-14	0.009553764822492828	-2.0755232221506235e-20	7.802070763014567e-18	4.404996146949292e-18	8.420479825246097e-17	2.6014841583533733e-19
54600000	0.00022311758872277826	-2.280548044332456e-21	-6.938241799380778e-36	2.5478933096968428e-14	1.0561278842654954e-14	0.009553764822492828	-2.0755231892261172e-20	7.802070763014567e-18	4.404996146949292e-18	8.420479825246097e-17	2.6014841583533733e-19
54700000	0.00022311758872277826	-2.280548044332456e-21	-6.950974253926035e-36	2.5478933096968428e-14	1.0561278842654954e-14	0.009553764822492828	-2.0755231563016108e-20	7.802070763014567e-18	4.404996146949292e-18	8.420479825246097e-17	2.6014841583533733e-19
54800000	0.00022311758872277826	-2.280548044332456e-21	-6.963706707884534e-36	2.5478933096968428e-14	1.0561278842654954e-14	0.009553764822492828	-2.0755231233771044e-20	7.802070763014567e-18	4.404996146949292e-18	8.420479825246097e-17	2.6014841583533733e-19
54900000	0.00022311758872277826	-2.280548044332456e-21	-6.976439161187138e-36	2.5478933096968428e-14	1.0561278842654954e-14	0.009553764822492828	-2.075523090452598e-20	7.802070763014567e-18	4.404996146949292e-18	8.420479825246097e-17	2.6014841583533733e-19
55000000	0.00022311758872277826	-2.280548044332456e-21	-6.989171613837824e-36	2.5478933096968428e-14	1.0561278842654954e-14	0.009553764822492828	-2.0755230575280917e-20	7.802070763014567e-18	4.404996146949292e-18	8.420479825246097e-17	2.6014841583533733e-19
55100000	0.00022311758872277826	-2.280548044332456e-21	-7.00190406584056e-36	2.5478933096968428e-14	1.0561278842654954e-14	0.009553764822492828	-2.0755230246035854e-20	7.802070763014567e-18	4.404996146949292e-18	8.420479825246097e-17	2.6014841583533733e-19
55200000	0.00022311758872277826	-2.280548044332456e-21	-7.014636517199316e-36	2.5478933096968428e-14	1.0561278842654954e-14	0.009553764822492828	-2.075522991679079e-20	7.802070763014567e-18	4.404996146949292e-18	8.420479825246097e-17	2.6014841583533733e-19
55300000	0.00022311758872277826	-2.280548044332456e-21	-7.027368967918065e-36	2.5478933096968428e-14	1.0561278842654954e-14	0.009553764822492828	-2.0755229587545726e-20	7.802070763014567e-18	4.404996146949292e-18	8.420479825246097e-17	2.6014841583533733e-19
55400000	0.00022311758872277826	-2.280548044332456e-21	-7.040101418000776e-36	2.5478933096968428e-14	1.0561278842654954e-14	0.009553764822492828	-2.0755229258300666e-20	7.802070763014567e-18	4.404996146949292e-18	8.420479825246097e-17	2.6014841583533733e-19
55500000	0.00022311758872277826	-2.280548044332456e-21	-7.052833867451421e-36	2.5478933096968428e-14	1.0561278842654954e-14	0.009553764822492828	-2.0755228929055602e-20	7.802070763014567e-18	4.404996146949292e-18	8.420479825246097e-17	2.6014841583533733e-19
55600000	0.00022311758872277826	-2.280548044332456e-21	-7.065566316273972e-36	2.5478933096968428e-14	1.0561278842654954e-14	0.009553764822492828	-2.075522859981054e-20	7.802070763014567e-18	4.404996146949292e-18	8.420479825246097e-17	2.6014841583533733e-19
55700000	0.00022311758872277826	-2.280548044332456e-21	-7.078298764472397e-36	2.5478933096968428e-14	1.0561278842654954e-14	0.009553764822492828	-2.0755228270565475e-20	7.802070763014567e-18	4.404996146949292e-18	8.420479825246097e-17	2.6014841583533733e-19
55800000	0.00022311758872277826	-2.280548044332456e-21	-7.09103121205067e-36	2.5478933096968428e-14	1.0561278842654954e-14	0.009553764822492828	-2.075522794132041e-20	7.802070763014567e-18	4.404996146949292e-18	8.420479825246097e-17	2.6014841583533733e-19
55900000	0.00022311758872277826	-2.280548044332456e-21	-7.10376365901276e-36	2.5478933096968428e-14	1.0561278842654954e-14	0.009553764822492828	-2.0755227612075348e-20	7.802070763014567e-18	4.404996146949292e-18	8.420479825246097e-17	2.6014841583533733e-19
56000000	0.00022311758872277826	-2.280548044332456e-21	-7.116496105362639e-36	2.5478933096968428e-14	1.0561278842654954e-14	0.009553764822492828	-2.0755227282830284e-20	7.802070763014567e-18	4.404996146949292e-18	8.420479825246097e-17	2.6014841583533733e-19
56100000	0.00022311758872277826	-2.280548044332456e-21	-7.129228551104277e-36	2.5478933096968428e-14	1.0561278842654954e-14	0.009553764822492828	-2.075522695358522e-20	7.802070763014567e-18	4.404996146949292e-18	8.420479825246097e-17	2.6014841583533733e-19
56200000	0.00022311758872277826	-2.280548044332456e-21	-7.141960996241644e-36	2.5478933096968428e-14	1.0561278842654954e-14	0.009553764822492828	-2.0755226624340157e-20	7.802070763014567e-18	4.404996146949292e-18	8.420479825246097e-17	2.6014841583533733e-19
56300000	0.00022311758872277826	-2.280548044332456e-21	-7.154693440778714e-36	2.5478933096968428e-14	1.0561278842654954e-14	0.009553764822492828	-2.0755226295095093e-20	7.802070763014567e-18	4.404996146949292e-18	8.420479825246097e-17	2.6014841583533733e-19
56400000	0.00022311758872277826	-2.280548044332456e-21	-7.167425884719456e-36	2.5478933096968428e-14	1.0561278842654954e-14	0.009553764822492828	-2.075522596585003e-20	7.802070763014567e-18	4.404996146949292e-18	8.420479825246097e-17	2.6014841583533733e-19
56500000	0.00022311758872277826	-2.280548044332456e-21	-7.180158328067841e-36	2.5478933096968428e-14	1.0561278842654954e-14	0.009553764822492828	-2.0755225636604966e-20	7.802070763014567e-18	4.404996146949292e-18	8.420479825246097e-17	2.6014841583533733e-19
56600000	0.00022311758872277826	-2.280548044332456e-21	-7.19289077082784e-36	2.5478933096968428e-14	1.0561278842654954e-14	0.009553764822492828	-2.0755225307359903e-20	7.802070763014567e-18	4.404996146949292e-18	8.420479825246097e-17	2.6014841583533733e-19
56700000	0.00022311758872277826	-2.280548044332456e-21	-7.205623213003423e-36	2.5478933096968428e-14	1.0561278842654954e-14	0.009553764822492828	-2.075522497811484e-20	7.802070763014567e-18	4.404996146949292e-18	8.420479825246097e-17	2.6014841583533733e-19
56800000	0.00022311758872277826	-2.280548044332456e-21	-7.218355654598563e-36	2.5478933096968428e-14	1.0561278842654954e-14	0.009553764822492828	-2.075522464886978e-20	7.802070763014567e-18	4.404996146949292e-18	8.420479825246097e-17	2.6014841583533733e-19
56900000	0.00022311758872277826	-2.280548044332456e-21	-7.23108809561723e-36	2.5478933096968428e-14	1.0561278842654954e-14	0.009553764822492828	-2.0755224319624715e-20	7.802070763014567e-18	4.404996146949292e-18	8.420479825246097e-17	2.6014841583533733e-19
57000000	0.00022311758872277826	-2.280548044332456e-21	-7.243820536063394e-36	2.5478933096968428e-14	1.0561278842654954e-14	0.009553764822492828	-2.075522399037965e-20	7.802070763014567e-18	4.404996146949292e-18	8.420479825246097e-17	2.6014841583533733e-19
57100000	0.00022311758872277826	-2.280548044332456e-21	-7.256552975941026e-36	2.5478933096968428e-14	1.0561278842654954e-14	0.009553764822492828	-2.0755223661134588e-20	7.802070763014567e-18	4.404996146949292e-18	8.420479825246097e-17	2.6014841583533733e-19
57200000	0.00022311758872277826	-2.280548044332456e-21	-7.2692854152541e-36	2.5478933096968428e-14	1.0561278842654954e-14	0.009553764822492828	-2.0755223331889524e-20	7.802070763014567e-18	4.404996146949292e-18	8.420479825246097e-17	2.6014841583533733e-19
57300000	0.00022311758872277826	-2.280548044332456e-21	-7.282017854006582e-36	2.5478933096968428e-14	1.0561278842654954e-14	0.009553764822492828	-2.075522300264446e-20	7.802070763014567e-18	4.404996146949292e-18	8.420479825246097e-17	2.6014841583533733e-19
57400000	0.00022311758872277826	-2.280548044332456e-21	-7.294750292202447e-36	2.5478933096968428e-14	1.0561278842654954e-14	0.009553764822492828	-2.0755222673399397e-20	7.802070763014567e-18	4.404996146949292e-18	8.420479825246097e-17	2.6014841583533733e-19
57500000	0.00022311758872277826	-2.280548044332456e-21	-7.307482729845664e-36	2.5478933096968428e-14	1.0561278842654954e-14	0.009553764822492828	-2.0755222344154333e-20	7.802070763014567e-18	4.404996146949292e-18	8.420479825246097e-17	2.6014841583533733e-19
57600000	0.00022311758872277826	-2.280548044332456e-21	-7.320215166940204e-36	2.5478933096968428e-14	1.0561278842654954e-14	0.009553764822492828	-2.075522201490927e-20	7.802070763014567e-18	4.404996146949292e-18	8.420479825246097e-17	2.6014841583533733e-19
57700000	0.00022311758872277826	-2.280548044332456e-21	-7.332947603490039e-36	2.5478933096968425e-14	1.0561278842654954e-14	0.009553764822492828	-2.0755221685664206e-20	7.802070763014567e-18	4.404996146949292e-18	8.420479825246097e-17	2.6014841583533733e-19
57800000	0.00022311758872277826	-2.280548044332456e-21	-7.345680039499138e-36	2.5478933096968425e-14	1.0561278842654954e-14	0.009553764822492828	-2.0755221356419143e-20	7.802070763014567e-18	4.404996146949292e-18	8.420479825246097e-17	2.6014841583533733e-19
57900000	0.00022311758872277826	-2.280548044332456e-21	-7.358412474971473e-36	2.5478933096968425e-14	1.0561278842654954e-14	0.009553764822492828	-2.075522102717408e-20	7.802070763014567e-18	4.404996146949292e-18	8.420479825246097e-17	2.6014841583533733e-19
58000000	0.00022311758872277826	-2.280548044332456e-21	-7.371144909911016e-36	2.5478933096968425e-14	1.0561278842654954e-14	0.009553764822492828	-2.0755220697929015e-20	7.802070763014567e-18	4.404996146949292e-18	8.420479825246097e-17	2.6014841583533733e-19
58100000	0.00022311758872277826	-2.280548044332456e-21	-7.383877344321737e-36	2.5478933096968425e-14	1.0561278842654954e-14	0.009553764822492828	-2.0755220368683952e-20	7.802070763014567e-18	4.404996146949292e-18	8.420479825246097e-17	2.6014841583533733e-19
58200000	0.00022311758872277826	-2.280548044332456e-21	-7.396609778207605e-36	2.5478933096968425e-14	1.0561278842654954e-14	0.009553764822492828	-2.0755220039438888e-20	7.802070763014567e-18	4.404996146949292e-18	8.420479825246097e-17	2.6014841583533733e-19
58300000	0.00022311758872277826	-2.280548044332456e-21	-7.409342211572595e-36	2.5478933096968425e-14	1.0561278842654954e-14	0.009553764822492828	-2.0755219710193828e-20	7.802070763014567e-18	4.404996146949292e-18	8.420479825246097e-17	2.6014841583533733e-19
58400000	0.00022311758872277826	-2.280548044332456e-21	-7.422074644420674e-36	2.5478933096968425e-14	1.0561278842654954e-14	0.009553764822492828	-2.0755219380948764e-20	7.802070763014567e-18	4.404996146949292e-18	8.420479825246097e-17	2.6014841583533733e-19
58500000	0.00022311758872277826	-2.280548044332456e-21	-7.434807076755815e-36	2.5478933096968425e-14	1.0561278842654954e-14	0.009553764822492828	-2.07552190517037e-20	7.802070763014567e-18	4.404996146949292e-18	8.420479825246097e-17	2.6014841583533733e-19
58600000	0.00022311758872277826	-2.280548044332456e-21	-7.447539508581988e-36	2.5478933096968425e-14	1.0561278842654954e-14	0.009553764822492828	-2.0755218722458637e-20	7.802070763014567e-18	4.404996146949292e-18	8.420479825246097e-17	2.6014841583533733e-19
58700000	0.00022311758872277826	-2.280548044332456e-21	-7.460271939903167e-36	2.5478933096968425e-14	1.0561278842654954e-14	0.009553764822492828	-2.0755218393213573e-20	7.802070763014567e-18	4.404996146949292e-18	8.420479825246097e-17	2.6014841583533733e-19
58800000	0.00022311758872277826	-2.280548044332456e-21	-7.473004370723318e-36	2.5478933096968425e-14	1.0561278842654954e-14	0.009553764822492828	-2.075521806396851e-20	7.802070763014567e-18	4.404996146949292e-18	8.420479825246097e-17	2.6014841583533733e-19
58900000	0.00022311758872277826	-2.280548044332456e-21	-7.485736801046415e-36	2.5478933096968425e-14	1.0561278842654954e-14	0.009553764822492828	-2.0755217734723446e-20	7.802070763014567e-18	4.404996146949292e-18	8.420479825246097e-17	2.6014841583533733e-19
59000000	0.00022311758872277826	-2.280548044332456e-21	-7.498469230876427e-36	2.5478933096968425e-14	1.0561278842654954e-14	0.009553764822492828	-2.0755217405478383e-20	7.802070763014567e-18	4.404996146949292e-18	8.420479825246097e-17	2.6014841583533733e-19
59100000	0.00022311758872277826	-2.280548044332456e-21	-7.511201660217328e-36	2.5478933096968425e-14	1.0561278842654954e-14	0.009553764822492828	-2.075521707623332e-20	7.802070763014567e-18	4.404996146949292e-18	8.420479825246097e-17	2.6014841583533733e-19
59200000	0.00022311758872277826	-2.280548044332456e-21	-7.523934089073086e-36	2.5478933096968425e-14	1.0561278842654954e-14	0.009553764822492828	-2.0755216746988255e-20	7.802070763014567e-18	4.404996146949292e-18	8.420479825246097e-17	2.6014841583533733e-19
59300000	0.00022311758872277826	-2.280548044332456e-21	-7.536666517447674e-36	2.5478933096968425e-14	1.0561278842654954e-14	0.009553764822492828	-2.0755216417743192e-20	7.802070763014567e-18	4.404996146949292e-18	8.420479825246097e-17	2.6014841583533733e-19
59400000	0.00022311758872277826	-2.280548044332456e-21	-7.549398945345061e-36	2.5478933096968425e-14	1.0561278842654954e-14	0.009553764822492828	-2.0755216088498128e-20	7.802070763014567e-18	4.404996146949292e-18	8.420479825246097e-17	2.6014841583533733e-19
59500000	0.00022311758872277826	-2.280548044332456e-21	-7.562131372769219e-36	2.5478933096968425e-14	1.0561278842654954e-14	0.009553764822492828	-2.0755215759253065e-20	7.802070763014567e-18	4.404996146949292e-18	8.420479825246097e-17	2.6014841583533733e-19
59600000	0.00022311758872277826	-2.280548044332456e-21	-7.574863799724119e-36	2.5478933096968425e-14	1.0561278842654954e-14	0.009553764822492828	-2.0755215430008e-20	7.802070763014567e-18	4.404996146949292e-18	8.420479825246097e-17	2.6014841583533733e-19
59700000	0.00022311758872277826	-2.280548044332456e-21	-7.587596226213731e-36	2.5478933096968425e-14	1.0561278842654954e-14	0.009553764822492828	-2.075521510076294e-20	7.802070763014567e-18	4.404996146949292e-18	8.420479825246097e-17	2.6014841583533733e-19
59800000	0.00022311758872277826	-2.280548044332456e-21	-7.600328652242027e-36	2.5478933096968425e-14	1.0561278842654954e-14	0.009553764822492828	-2.0755214771517877e-20	7.802070763014567e-18	4.404996146949292e-18	8.420479825246097e-17	2.6014841583533733e-19
59900000	0.00022311758872277826	-2.280548044332456e-21	-7.613061077812978e-36	2.5478933096968425e-14	1.0561278842654954e-14	0.009553764822492828	-2.0755214442272813e-20	7.802070763014567e-18	4.404996146949292e-18	8.420479825246097e-17	2.6014841583533733e-19
60000000	0.00022311758872277826	-2.280548044332456e-21	-7.625793502930555e-36	2.5478933096968425e-14	1.0561278842654954e-14	0.009553764822492828	-2.075521411302775e-20	7.802070763014567e-18	4.404996146949292e-18	8.420479825246097e-17	2.6014841583533733e-19
60100000	0.00022311758872277826	-2.280548044332456e-21	-7.638525927598727e-36	2.5478933096968425e-14	1.0561278842654954e-14	0.009553764822492828	-2.0755213783782686e-20	7.802070763014567e-18	4.404996146949292e-18	8.420479825246097e-17	2.6014841583533733e-19
60200000	0.00022311758872277826	-2.280548044332456e-21	-7.651258351821467e-36	2.5478933096968425e-14	1.0561278842654954e-14	0.009553764822492828	-2.0755213454537622e-20	7.802070763014567e-18	4.404996146949292e-18	8.420479825246097e-17	2.6014841583533733e-19
60300000	0.00022311758872277826	-2.280548044332456e-21	-7.663990775602746e-36	2.5478933096968425e-14	1.0561278842654954e-14	0.009553764822492828	-2.075521312529256e-20	7.802070763014567e-18	4.404996146949292e-18	8.420479825246097e-17	2.6014841583533733e-19
60400000	0.00022311758872277826	-2.280548044332456e-21	-7.676723198946533e-36	2.5478933096968425e-14	1.0561278842654954e-14	0.009553764822492828	-2.0755212796047495e-20	7.802070763014567e-18	4.404996146949292e-18	8.420479825246097e-17	2.6014841583533733e-19
60500000	0.00022311758872277826	-2.280548044332456e-21	-7.6894556218568e-36	2.5478933096968425e-14	1.0561278842654954e-14	0.009553764822492828	-2.0755212466802432e-20	7.802070763014567e-18	4.404996146949292e-18	8.420479825246097e-17	2.6014841583533733e-19
60600000	0.00022311758872277826	-2.280548044332456e-21	-7.702188044337519e-36	2.5478933096968425e-14	1.0561278842654954e-14	0.009553764822492828	-2.0755212137557368e-20	7.802070763014567e-18	4.404996146949292e-18	8.420479825246097e-17	2.6014841583533733e-19
60700000	0.00022311758872277826	-2.280548044332456e-21	-7.714920466392659e-36	2.5478933096968425e-14	1.0561278842654954e-14	0.009553764822492828	-2.0755211808312304e-20	7.802070763014567e-18	4.404996146949292e-18	8.420479825246097e-17	2.6014841583533733e-19
60800000	0.00022311758872277826	-2.280548044332456e-21	-7.727652888026192e-36	2.5478933096968425e-14	1.0561278842654954e-14	0.009553764822492828	-2.075521147906724e-20	7.802070763014567e-18	4.404996146949292e-18	8.420479825246097e-17	2.6014841583533733e-19
60900000	0.00022311758872277826	-2.280548044332456e-21	-7.740385309242089e-36	2.5478933096968425e-14	1.0561278842654954e-14	0.009553764822492828	-2.0755211149822177e-20	7.802070763014567e-18	4.404996146949292e-18	8.420479825246097e-17	2.6014841583533733e-19
61000000	0.00022311758872277826	-2.280548044332456e-21	-7.753117730044322e-36	2.5478933096968425e-14	1.0561278842654954e-14	0.009553764822492828	-2.0755210820577114e-20	7.802070763014567e-18	4.404996146949292e-18	8.420479825246097e-17	2.6014841583533733e-19
61100000	0.00022311758872277826	-2.280548044332456e-21	-7.765850150436859e-36	2.5478933096968425e-14	1.0561278842654954e-14	0.009553764822492828	-2.0755210491332053e-20	7.802070763014567e-18	4.404996146949292e-18	8.420479825246097e-17	2.6014841583533733e-19
61200000	0.00022311758872277826	-2.280548044332456e-21	-7.778582570423672e-36	2.5478933096968425e-14	1.0561278842654954e-14	0.009553764822492828	-2.075521016208699e-20	7.802070763014567e-18	4.404996146949292e-18	8.420479825246097e-17	2.6014841583533733e-19
61300000	0.00022311758872277826	-2.280548044332456e-21	-7.791314990008734e-36	2.5478933096968425e-14	1.0561278842654954e-14	0.009553764822492828	-2.0755209832841926e-20	7.802070763014567e-18	4.404996146949292e-18	8.420479825246097e-17	2.6014841583533733e-19
61400000	0.00022311758872277826	-2.280548044332456e-21	-7.804047409196014e-36	2.5478933096968425e-14	1.0561278842654954e-14	0.009553764822492828	-2.0755209503596862e-20	7.802070763014567e-18	4.404996146949292e-18	8.420479825246097e-17	2.6014841583533733e-19
61500000	0.00022311758872277826	-2.280548044332456e-21	-7.816779827989483e-36	2.5478933096968425e-14	1.0561278842654954e-14	0.009553764822492828	-2.07552091743518e-20	7.802070763014567e-18	4.404996146949292e-18	8.420479825246097e-17	2.601484158353373e-19
61600000	0.00022311758872277826	-2.280548044332456e-21	-7.829512246393113e-36	2.5478933096968425e-14	1.0561278842654954e-14	0.009553764822492828	-2.0755208845106735e-20	7.802070763014567e-18	4.404996146949292e-18	8.420479825246097e-17	2.601484158353373e-19
61700000	0.00022311758872277826	-2.280548044332456e-21	-7.842244664410872e-36	2.5478933096968425e-14	1.0561278842654954e-14	0.009553764822492828	-2.0755208515861672e-20	7.802070763014567e-18	4.404996146949292e-18	8.420479825246097e-17	2.601484158353373e-19
61800000	0.00022311758872277826	-2.280548044332456e-21	-7.854977082046736e-36	2.5478933096968425e-14	1.0561278842654954e-14	0.009553764822492828	-2.0755208186616608e-20	7.802070763014567e-18	4.404996146949292e-18	8.420479825246097e-17	2.601484158353373e-19
61900000	0.00022311758872277826	-2.280548044332456e-21	-7.867709499304671e-36	2.5478933096968425e-14	1.0561278842654954e-14	0.009553764822492828	-2.0755207857371544e-20	7.802070763014567e-18	4.404996146949292e-18	8.420479825246097e-17	2.601484158353373e-19
62000000	0.00022311758872277826	-2.280548044332456e-21	-7.880441916188652e-36	2.5478933096968425e-14	1.0561278842654954e-14	0.009553764822492828	-2.075520752812648e-20	7.802070763014567e-18	4.404996146949292e-18	8.420479825246097e-17	2.601484158353373e-19
62100000	0.00022311758872277826	-2.280548044332456e-21	-7.893174332702646e-36	2.5478933096968422e-14	1.0561278842654954e-14	0.009553764822492828	-2.0755207198881417e-20	7.802070763014567e-18	4.404996146949292e-18	8.420479825246097e-17	2.601484158353373e-19
62200000	0.00022311758872277826	-2.280548044332456e-21	-7.905906748850627e-36	2.5478933096968422e-14	1.0561278842654954e-14	0.009553764822492828	-2.0755206869636354e-20	7.802070763014567e-18	4.404996146949292e-18	8.420479825246097e-17	2.601484158353373e-19
62300000	0.00022311758872277826	-2.280548044332456e-21	-7.918639164636564e-36	2.5478933096968422e-14	1.0561278842654954e-14	0.009553764822492828	-2.075520654039129e-20	7.802070763014567e-18	4.404996146949292e-18	8.420479825246097e-17	2.601484158353373e-19
62400000	0.00022311758872277826	-2.280548044332456e-21	-7.931371580064429e-36	2.5478933096968422e-14	1.0561278842654954e-14	0.009553764822492828	-2.0755206211146226e-20	7.802070763014567e-18	4.404996146949292e-18	8.420479825246097e-17	2.601484158353373e-19
62500000	0.00022311758872277826	-2.280548044332456e-21	-7.944103995138192e-36	2.5478933096968422e-14	1.0561278842654954e-14	0.009553764822492828	-2.0755205881901166e-20	7.802070763014567e-18	4.404996146949292e-18	8.420479825246097e-17	2.601484158353373e-19
62600000	0.00022311758872277826	-2.280548044332456e-21	-7.956836409861825e-36	2.5478933096968422e-14	1.0561278842654954e-14	0.009553764822492828	-2.0755205552656102e-20	7.802070763014567e-18	4.404996146949292e-18	8.420479825246097e-17	2.601484158353373e-19
62700000	0.00022311758872277826	-2.280548044332456e-21	-7.969568824239298e-36	2.5478933096968422e-14	1.0561278842654954e-14	0.009553764822492828	-2.075520522341104e-20	7.802070763014567e-18	4.404996146949292e-18	8.420479825246097e-17	2.601484158353373e-19
62800000	0.00022311758872277826	-2.280548044332456e-21	-7.982301238274583e-36	2.5478933096968422e-14	1.0561278842654954e-14	0.009553764822492828	-2.0755204894165975e-20	7.802070763014567e-18	4.404996146949292e-18	8.420479825246097e-17	2.601484158353373e-19
62900000	0.00022311758872277826	-2.280548044332456e-21	-7.99503365197165e-36	2.5478933096968422e-14	1.0561278842654954e-14	0.009553764822492828	-2.075520456492091e-20	7.802070763014567e-18	4.404996146949292e-18	8.420479825246097e-17	2.601484158353373e-19
63000000	0.00022311758872277826	-2.280548044332456e-21	-8.00776606533447e-36	2.5478933096968422e-14	1.0561278842654954e-14	0.009553764822492828	-2.0755204235675848e-20	7.802070763014567e-18	4.404996146949292e-18	8.420479825246097e-17	2.601484158353373e-19
63100000	0.00022311758872277826	-2.280548044332456e-21	-8.020498478367015e-36	2.5478933096968422e-14	1.0561278842654954e-14	0.009553764822492828	-2.0755203906430784e-20	7.802070763014567e-18	4.404996146949292e-18	8.420479825246097e-17	2.601484158353373e-19
63200000	0.00022311758872277826	-2.280548044332456e-21	-8.033230891073253e-36	2.5478933096968422e-14	1.0561278842654954e-14	0.009553764822492828	-2.075520357718572e-20	7.802070763014567e-18	4.404996146949292e-18	8.420479825246097e-17	2.601484158353373e-19
63300000	0.00022311758872277826	-2.280548044332456e-21	-8.045963303457159e-36	2.5478933096968422e-14	1.0561278842654954e-14	0.009553764822492828	-2.0755203247940657e-20	7.802070763014567e-18	4.404996146949292e-18	8.420479825246097e-17	2.601484158353373e-19
63400000	0.00022311758872277826	-2.280548044332456e-21	-8.058695715522702e-36	2.5478933096968422e-14	1.0561278842654954e-14	0.009553764822492828	-2.0755202918695594e-20	7.802070763014567e-18	4.404996146949292e-18	8.420479825246097e-17	2.601484158353373e-19
63500000	0.00022311758872277826	-2.280548044332456e-21	-8.071428127273852e-36	2.5478933096968422e-14	1.0561278842654954e-14	0.009553764822492828	-2.075520258945053e-20	7.802070763014567e-18	4.404996146949292e-18	8.420479825246097e-17	2.601484158353373e-19
63600000	0.00022311758872277826	-2.280548044332456e-21	-8.084160538714581e-36	2.5478933096968422e-14	1.0561278842654954e-14	0.009553764822492828	-2.0755202260205466e-20	7.802070763014567e-18	4.404996146949292e-18	8.420479825246097e-17	2.601484158353373e-19
63700000	0.00022311758872277826	-2.280548044332456e-21	-8.09689294984886e-36	2.5478933096968422e-14	1.0561278842654954e-14	0.009553764822492828	-2.0755201930960403e-20	7.802070763014567e-18	4.404996146949292e-18	8.420479825246097e-17	2.601484158353373e-19
63800000	0.00022311758872277826	-2.280548044332456e-21	-8.109625360680658e-36	2.5478933096968422e-14	1.0561278842654954e-14	0.009553764822492828	-2.075520160171534e-20	7.802070763014567e-18	4.404996146949292e-18	8.420479825246097e-17	2.601484158353373e-19
63900000	0.00022311758872277826	-2.280548044332456e-21	-8.122357771213949e-36	2.5478933096968422e-14	1.0561278842654954e-14	0.009553764822492828	-2.075520127247028e-20	7.802070763014567e-18	4.404996146949292e-18	8.420479825246097e-17	2.601484158353373e-19
64000000	0.00022311758872277826	-2.280548044332456e-21	-8.135090181452702e-36	2.5478933096968422e-14	1.0561278842654954e-14	0.009553764822492828	-2.0755200943225215e-20	7.802070763014567e-18	4.404996146949292e-18	8.420479825246097e-17	2.601484158353373e-19
64100000	0.00022311758872277826	-2.280548044332456e-21	-8.147822591400889e-36	2.5478933096968422e-14	1.0561278842654954e-14	0.009553764822492828	-2.075520061398015e-20	7.802070763014567e-18	4.404996146949292e-18	8.420479825246097e-17	2.601484158353373e-19
64200000	0.00022311758872277826	-2.280548044332456e-21	-8.160555001062479e-36	2.5478933096968422e-14	1.0561278842654954e-14	0.009553764822492828	-2.0755200284735088e-20	7.802070763014567e-18	4.404996146949292e-18	8.420479825246097e-17	2.601484158353373e-19
64300000	0.00022311758872277826	-2.280548044332456e-21	-8.173287410441446e-36	2.5478933096968422e-14	1.0561278842654954e-14	0.009553764822492828	-2.0755199955490024e-20	7.802070763014567e-18	4.404996146949292e-18	8.420479825246097e-17	2.601484158353373e-19
64400000	0.00022311758872277826	-2.280548044332456e-21	-8.186019819541758e-36	2.5478933096968422e-14	1.0561278842654954e-14	0.009553764822492828	-2.075519962624496e-20	7.802070763014567e-18	4.404996146949292e-18	8.420479825246097e-17	2.601484158353373e-19
64500000	0.00022311758872277826	-2.280548044332456e-21	-8.198752228367386e-36	2.5478933096968422e-14	1.0561278842654954e-14	0.009553764822492828	-2.0755199296999897e-20	7.802070763014567e-18	4.404996146949292e-18	8.420479825246097e-17	2.601484158353373e-19
64600000	0.00022311758872277826	-2.280548044332456e-21	-8.211484636922304e-36	2.5478933096968422e-14	1.0561278842654954e-14	0.009553764822492828	-2.0755198967754833e-20	7.802070763014567e-18	4.404996146949292e-18	8.420479825246097e-17	2.601484158353373e-19
64700000	0.00022311758872277826	-2.280548044332456e-21	-8.224217045150875e-36	2.5478933096968422e-14	1.0561278842654954e-14	0.009553764822492828	-2.075519863850977e-20	7.802070763014567e-18	4.404996146949292e-18	8.420479825246097e-17	2.601484158353373e-19
64800000	0.00022311758872277826	-2.280548044332456e-21	-8.236949452660323e-36	2.5478933096968422e-14	1.0561278842654954e-14	0.009553764822492828	-2.0755198309264706e-20	7.802070763014567e-18	4.404996146949292e-18	8.420479825246097e-17	2.601484158353373e-19
64900000	0.00022311758872277826	-2.280548044332456e-21	-8.249681859381518e-36	2.5478933096968422e-14	1.0561278842654954e-14	0.009553764822492828	-2.0755197980019643e-20	7.802070763014567e-18	4.404996146949292e-18	8.420479825246097e-17	2.601484158353373e-19
65000000	0.00022311758872277826	-2.280548044332456e-21	-8.262414265318429e-36	2.5478933096968422e-14	1.0561278842654954e-14	0.009553764822492828	-2.075519765077458e-20	7.802070763014567e-18	4.404996146949292e-18	8.420479825246097e-17	2.601484158353373e-19
65100000	0.00022311758872277826	-2.280548044332456e-21	-8.275146670475029e-36	2.5478933096968422e-14	1.0561278842654954e-14	0.009553764822492828	-2.0755197321529515e-20	7.802070763014567e-18	4.404996146949292e-18	8.420479825246097e-17	2.601484158353373e-19
65200000	0.00022311758872277826	-2.280548044332456e-21	-8.287879074855287e-36	2.5478933096968422e-14	1.0561278842654954e-14	0.009553764822492828	-2.0755196992284452e-20	7.802070763014567e-18	4.404996146949292e-18	8.420479825246097e-17	2.601484158353373e-19
65300000	0.00022311758872277826	-2.280548044332456e-21	-8.300611478463175e-36	2.5478933096968422e-14	1.0561278842654954e-14	0.009553764822492828	-2.0755196663039388e-20	7.802070763014567e-18	4.404996146949292e-18	8.420479825246097e-17	2.601484158353373e-19
65400000	0.00022311758872277826	-2.280548044332456e-21	-8.313343881302662e-36	2.5478933096968422e-14	1.0561278842654954e-14	0.009553764822492828	-2.0755196333794328e-20	7.802070763014567e-18	4.404996146949292e-18	8.420479825246097e-17	2.601484158353373e-19
65500000	0.00022311758872277826	-2.280548044332456e-21	-8.326076283377722e-36	2.5478933096968422e-14	1.0561278842654954e-14	0.009553764822492828	-2.0755196004549264e-20	7.802070763014567e-18	4.404996146949292e-18	8.420479825246097e-17	2.601484158353373e-19
65600000	0.00022311758872277826	-2.280548044332456e-21	-8.338808684692324e-36	2.5478933096968422e-14	1.0561278842654954e-14	0.009553764822492828	-2.07551956753042e-20	7.802070763014567e-18	4.404996146949292e-18	8.420479825246097e-17	2.601484158353373e-19
65700000	0.00022311758872277826	-2.280548044332456e-21	-8.351541085250439e-36	2.5478933096968422e-14	1.0561278842654954e-14	0.009553764822492828	-2.0755195346059137e-20	7.802070763014567e-18	4.404996146949292e-18	8.420479825246097e-17	2.601484158353373e-19
65800000	0.00022311758872277826	-2.280548044332456e-21	-8.364273485056038e-36	2.5478933096968422e-14	1.0561278842654954e-14	0.009553764822492828	-2.0755195016814073e-20	7.802070763014567e-18	4.404996146949292e-18	8.420479825246097e-17	2.601484158353373e-19
65900000	0.00022311758872277826	-2.280548044332456e-21	-8.377005884113092e-36	2.5478933096968422e-14	1.0561278842654954e-14	0.009553764822492828	-2.075519468756901e-20	7.802070763014567e-18	4.404996146949292e-18	8.420479825246097e-17	2.601484158353373e-19
66000000	0.00022311758872277826	-2.280548044332456e-21	-8.389738282425573e-36	2.5478933096968422e-14	1.0561278842654954e-14	0.009553764822492828	-2.0755194358323946e-20	7.802070763014567e-18	4.404996146949292e-18	8.420479825246097e-17	2.601484158353373e-19
66100000	0.00022311758872277826	-2.280548044332456e-21	-8.402470679997451e-36	2.5478933096968422e-14	1.0561278842654954e-14	0.009553764822492828	-2.0755194029078883e-20	7.802070763014567e-18	4.404996146949292e-18	8.420479825246097e-17	2.601484158353373e-19
66200000	0.00022311758872277826	-2.280548044332456e-21	-8.415203076832695e-36	2.5478933096968422e-14	1.0561278842654954e-14	0.009553764822492828	-2.075519369983382e-20	7.802070763014567e-18	4.404996146949292e-18	8.420479825246097e-17	2.601484158353373e-19
66300000	0.00022311758872277826	-2.280548044332456e-21	-8.427935472935279e-36	2.5478933096968422e-14	1.0561278842654954e-14	0.009553764822492828	-2.0755193370588755e-20	7.802070763014567e-18	4.404996146949292e-18	8.420479825246097e-17	2.601484158353373e-19
66400000	0.00022311758872277826	-2.280548044332456e-21	-8.440667868309172e-36	2.5478933096968422e-14	1.0561278842654954e-14	0.009553764822492828	-2.0755193041343692e-20	7.802070763014567e-18	4.404996146949292e-18	8.420479825246097e-17	2.601484158353373e-19
66500000	0.00022311758872277826	-2.280548044332456e-21	-8.453400262958346e-36	2.5478933096968422e-14	1.0561278842654954e-14	0.009553764822492828	-2.0755192712098628e-20	7.802070763014567e-18	4.404996146949292e-18	8.420479825246097e-17	2.601484158353373e-19
66600000	0.00022311758872277826	-2.280548044332456e-21	-8.46613265688677e-36	2.5478933096968422e-14	1.0561278842654954e-14	0.009553764822492828	-2.0755192382853565e-20	7.802070763014567e-18	4.404996146949292e-18	8.420479825246097e-17	2.601484158353373e-19
66700000	0.00022311758872277826	-2.280548044332456e-21	-8.478865050098419e-36	2.5478933096968422e-14	1.0561278842654954e-14	0.009553764822492828	-2.07551920536085e-20	7.802070763014567e-18	4.404996146949292e-18	8.420479825246097e-17	2.601484158353373e-19
66800000	0.00022311758872277826	-2.280548044332456e-21	-8.49159744259726e-36	2.5478933096968422e-14	1.0561278842654954e-14	0.009553764822492828	-2.075519172436344e-20	7.802070763014567e-18	4.404996146949292e-18	8.420479825246097e-17	2.601484158353373e-19
66900000	0.00022311758872277826	-2.280548044332456e-21	-8.504329834387264e-36	2.5478933096968422e-14	1.0561278842654954e-14	0.009553764822492828	-2.0755191395118377e-20	7.802070763014567e-18	4.404996146949292e-18	8.420479825246097e-17	2.601484158353373e-19
67000000	0.00022311758872277826	-2.280548044332456e-21	-8.517062225472404e-36	2.5478933096968422e-14	1.0561278842654954e-14	0.009553764822492828	-2.0755191065873313e-20	7.802070763014567e-18	4.404996146949292e-18	8.420479825246097e-17	2.601484158353373e-19
67100000	0.00022311758872277826	-2.280548044332456e-21	-8.529794615856649e-36	2.5478933096968422e-14	1.0561278842654954e-14	0.009553764822492828	-2.075519073662825e-20	7.802070763014567e-18	4.404996146949292e-18	8.420479825246097e-17	2.601484158353373e-19
67200000	0.00022311758872277826	-2.280548044332456e-21	-8.542527005543972e-36	2.5478933096968422e-14	1.0561278842654954e-14	0.009553764822492828	-2.0755190407383186e-20	7.802070763014567e-18	4.404996146949292e-18	8.420479825246097e-17	2.601484158353373e-19
67300000	0.00022311758872277826	-2.280548044332456e-21	-8.555259394538343e-36	2.5478933096968422e-14	1.0561278842654954e-14	0.009553764822492828	-2.0755190078138122e-20	7.802070763014567e-18	4.404996146949292e-18	8.420479825246097e-17	2.601484158353373e-19
67400000	0.00022311758872277826	-2.280548044332456e-21	-8.567991782843732e-36	2.5478933096968422e-14	1.0561278842654954e-14	0.009553764822492828	-2.075518974889306e-20	7.802070763014567e-18	4.404996146949292e-18	8.420479825246097e-17	2.601484158353373e-19
67500000	0.00022311758872277826	-2.280548044332456e-21	-8.58072417046411e-36	2.5478933096968422e-14	1.0561278842654954e-14	0.009553764822492828	-2.0755189419647995e-20	7.802070763014567e-18	4.404996146949292e-18	8.420479825246097e-17	2.601484158353373e-19
67600000	0.00022311758872277826	-2.280548044332456e-21	-8.593456557403449e-36	2.5478933096968422e-14	1.0561278842654954e-14	0.009553764822492828	-2.0755189090402932e-20	7.802070763014567e-18	4.404996146949292e-18	8.420479825246097e-17	2.601484158353373e-19
67700000	0.00022311758872277826	-2.280548044332456e-21	-8.606188943665719e-36	2.5478933096968422e-14	1.0561278842654954e-14	0.009553764822492828	-2.0755188761157868e-20	7.802070763014567e-18	4.404996146949292e-18	8.420479825246097e-17	2.601484158353373e-19
67800000	0.00022311758872277826	-2.280548044332456e-21	-8.618921329254892e-36	2.5478933096968422e-14	1.0561278842654954e-14	0.009553764822492828	-2.0755188431912805e-20	7.802070763014567e-18	4.404996146949292e-18	8.420479825246097e-17	2.601484158353373e-19
67900000	0.00022311758872277826	-2.280548044332456e-21	-8.631653714174938e-36	2.5478933096968422e-14	1.0561278842654954e-14	0.009553764822492828	-2.075518810266774e-20	7.802070763014567e-18	4.404996146949292e-18	8.420479825246097e-17	2.601484158353373e-19
68000000	0.00022311758872277826	-2.280548044332456e-21	-8.644386098429828e-36	2.5478933096968422e-14	1.0561278842654954e-14	0.009553764822492828	-2.0755187773422677e-20	7.802070763014567e-18	4.404996146949292e-18	8.420479825246097e-17	2.601484158353373e-19
68100000	0.00022311758872277826	-2.280548044332456e-21	-8.657118482023533e-36	2.5478933096968422e-14	1.0561278842654954e-14	0.009553764822492828	-2.0755187444177614e-20	7.802070763014567e-18	4.404996146949292e-18	8.420479825246097e-17	2.601484158353373e-19
68200000	0.00022311758872277826	-2.280548044332456e-21	-8.669850864960023e-36	2.5478933096968422e-14	1.0561278842654954e-14	0.009553764822492828	-2.075518711493255e-20	7.802070763014567e-18	4.404996146949292e-18	8.420479825246097e-17	2.601484158353373e-19
68300000	0.00022311758872277826	-2.280548044332456e-21	-8.682583247243271e-36	2.5478933096968422e-14	1.0561278842654954e-14	0.009553764822492828	-2.075518678568749e-20	7.802070763014567e-18	4.404996146949292e-18	8.420479825246097e-17	2.601484158353373e-19
68400000	0.00022311758872277826	-2.280548044332456e-21	-8.695315628877247e-36	2.5478933096968422e-14	1.0561278842654954e-14	0.009553764822492828	-2.0755186456442426e-20	7.802070763014567e-18	4.404996146949293e-18	8.420479825246097e-17	2.601484158353373e-19
68500000	0.00022311758872277826	-2.280548044332456e-21	-8.70804800986592e-36	2.5478933096968422e-14	1.0561278842654954e-14	0.009553764822492828	-2.0755186127197362e-20	7.802070763014567e-18	4.404996146949293e-18	8.420479825246097e-17	2.601484158353373e-19
68600000	0.00022311758872277826	-2.280548044332456e-21	-8.720780390213264e-36	2.5478933096968422e-14	1.0561278842654954e-14	0.009553764822492828	-2.07551857979523e-20	7.802070763014567e-18	4.404996146949293e-18	8.420479825246097e-17	2.601484158353373e-19
68700000	0.00022311758872277826	-2.280548044332456e-21	-8.733512769923248e-36	2.5478933096968422e-14	1.0561278842654954e-14	0.009553764822492828	-2.0755185468707235e-20	7.802070763014567e-18	4.404996146949293e-18	8.420479825246097e-17	2.601484158353373e-19
68800000	0.00022311758872277826	-2.280548044332456e-21	-8.746245148999842e-36	2.5478933096968422e-14	1.0561278842654954e-14	0.009553764822492828	-2.0755185139462172e-20	7.802070763014567e-18	4.404996146949293e-18	8.420479825246097e-17	2.601484158353373e-19
68900000	0.00022311758872277826	-2.280548044332456e-21	-8.758977527447019e-36	2.5478933096968422e-14	1.0561278842654954e-14	0.009553764822492828	-2.0755184810217108e-20	7.802070763014567e-18	4.404996146949293e-18	8.420479825246097e-17	2.601484158353373e-19
69000000	0.00022311758872277826	-2.280548044332456e-21	-8.771709905268751e-36	2.5478933096968422e-14	1.0561278842654954e-14	0.009553764822492828	-2.0755184480972044e-20	7.802070763014567e-18	4.404996146949293e-18	8.420479825246097e-17	2.601484158353373e-19
69100000	0.00022311758872277826	-2.280548044332456e-21	-8.784442282469006e-36	2.5478933096968422e-14	1.0561278842654954e-14	0.009553764822492828	-2.075518415172698e-20	7.802070763014567e-18	4.404996146949293e-18	8.420479825246097e-17	2.601484158353373e-19
69200000	0.00022311758872277826	-2.280548044332456e-21	-8.797174659051754e-36	2.5478933096968422e-14	1.0561278842654954e-14	0.009553764822492828	-2.0755183822481917e-20	7.802070763014567e-18	4.404996146949293e-18	8.420479825246097e-17	2.601484158353373e-19
69300000	0.00022311758872277826	-2.280548044332456e-21	-8.80990703502097e-36	2.5478933096968422e-14	1.0561278842654954e-14	0.009553764822492828	-2.0755183493236854e-20	7.802070763014567e-18	4.404996146949293e-18	8.420479825246097e-17	2.601484158353373e-19
69400000	0.00022311758872277826	-2.280548044332456e-21	-8.822639410380622e-36	2.5478933096968422e-14	1.0561278842654954e-14	0.009553764822492828	-2.075518316399179e-20	7.802070763014567e-18	4.404996146949293e-18	8.420479825246097e-17	2.601484158353373e-19
69500000	0.00022311758872277826	-2.280548044332456e-21	-8.835371785134682e-36	2.5478933096968422e-14	1.0561278842654954e-14	0.009553764822492828	-2.0755182834746726e-20	7.802070763014567e-18	4.404996146949293e-18	8.420479825246098e-17	2.601484158353373e-19
69600000	0.00022311758872277826	-2.280548044332456e-21	-8.84810415928712e-36	2.5478933096968422e-14	1.0561278842654954e-14	0.009553764822492828	-2.0755182505501663e-20	7.802070763014567e-18	4.404996146949293e-18	8.420479825246098e-17	2.601484158353373e-19
69700000	0.00022311758872277826	-2.280548044332456e-21	-8.860836532841908e-36	2.5478933096968422e-14	1.0561278842654954e-14	0.009553764822492828	-2.0755182176256602e-20	7.802070763014567e-18	4.404996146949293e-18	8.420479825246098e-17	2.601484158353373e-19
69800000	0.00022311758872277826	-2.280548044332456e-21	-8.873568905803017e-36	2.5478933096968422e-14	1.0561278842654954e-14	0.009553764822492828	-2.075518184701154e-20	7.802070763014567e-18	4.404996146949293e-18	8.420479825246098e-17	2.601484158353373e-19
69900000	0.00022311758872277826	-2.280548044332456e-21	-8.886301278174417e-36	2.5478933096968422e-14	1.0561278842654954e-14	0.009553764822492828	-2.0755181517766475e-20	7.802070763014567e-18	4.404996146949293e-18	8.420479825246098e-17	2.601484158353373e-19
70000000	0.00022311758872277826	-2.280548044332456e-21	-8.899033649960078e-36	2.5478933096968422e-14	1.0561278842654954e-14	0.009553764822492828	-2.0755181188521412e-20	7.802070763014567e-18	4.404996146949293e-18	8.420479825246098e-17	2.601484158353373e-19
70100000	0.00022311758872277826	-2.280548044332456e-21	-8.911766021163973e-36	2.5478933096968422e-14	1.0561278842654954e-14	0.009553764822492828	-2.0755180859276348e-20	7.802070763014567e-18	4.404996146949293e-18	8.420479825246098e-17	2.601484158353373e-19
70200000	0.00022311758872277826	-2.280548044332456e-21	-8.924498391790071e-36	2.5478933096968422e-14	1.0561278842654954e-14	0.009553764822492828	-2.0755180530031284e-20	7.802070763014567e-18	4.404996146949293e-18	8.420479825246098e-17	2.601484158353373e-19
70300000	0.00022311758872277826	-2.280548044332456e-21	-8.937230761842346e-36	2.5478933096968422e-14	1.0561278842654954e-14	0.009553764822492828	-2.075518020078622e-20	7.802070763014567e-18	4.404996146949293e-18	8.420479825246098e-17	2.601484158353373e-19
70400000	0.00022311758872277826	-2.280548044332456e-21	-8.949963131324765e-36	2.5478933096968422e-14	1.0561278842654954e-14	0.009553764822492828	-2.0755179871541157e-20	7.802070763014567e-18	4.404996146949293e-18	8.420479825246098e-17	2.601484158353373e-19
70500000	0.00022311758872277826	-2.280548044332456e-21	-8.962695500241302e-36	2.5478933096968422e-14	1.0561278842654954e-14	0.009553764822492828	-2.0755179542296094e-20	7.802070763014567e-18	4.404996146949293e-18	8.420479825246098e-17	2.601484158353373e-19
70600000	0.00022311758872277826	-2.280548044332456e-21	-8.975427868595926e-36	2.5478933096968422e-14	1.0561278842654954e-14	0.009553764822492828	-2.075517921305103e-20	7.802070763014567e-18	4.404996146949293e-18	8.420479825246098e-17	2.601484158353373e-19
70700000	0.00022311758872277826	-2.280548044332456e-21	-8.988160236392608e-36	2.5478933096968422e-14	1.0561278842654954e-14	0.009553764822492828	-2.0755178883805966e-20	7.802070763014567e-18	4.404996146949293e-18	8.420479825246098e-17	2.601484158353373e-19
70800000	0.00022311758872277826	-2.280548044332456e-21	-9.00089260363532e-36	2.5478933096968422e-14	1.0561278842654954e-14	0.009553764822492828	-2.0755178554560903e-20	7.802070763014567e-18	4.404996146949293e-18	8.420479825246098e-17	2.601484158353373e-19
70900000	0.00022311758872277826	-2.280548044332456e-21	-9.013624970328033e-36	2.5478933096968422e-14	1.0561278842654954e-14	0.009553764822492828	-2.075517822531584e-20	7.802070763014567e-18	4.404996146949293e-18	8.420479825246098e-17	2.601484158353373e-19
71000000	0.00022311758872277826	-2.280548044332456e-21	-9.026357336474716e-36	2.5478933096968422e-14	1.0561278842654954e-14	0.009553764822492828	-2.0755177896070776e-20	7.802070763014567e-18	4.404996146949293e-18	8.420479825246098e-17	2.601484158353373e-19
71100000	0.00022311758872277826	-2.280548044332456e-21	-9.039089702079343e-36	2.5478933096968422e-14	1.0561278842654954e-14	0.009553764822492828	-2.0755177566825715e-20	7.802070763014567e-18	4.404996146949293e-18	8.420479825246098e-17	2.601484158353373e-19
71200000	0.00022311758872277826	-2.280548044332456e-21	-9.051822067145881e-36	2.5478933096968422e-14	1.0561278842654954e-14	0.009553764822492828	-2.075517723758065e-20	7.802070763014567e-18	4.404996146949293e-18	8.420479825246098e-17	2.601484158353373e-19
71300000	0.00022311758872277826	-2.280548044332456e-21	-9.064554431678304e-36	2.5478933096968422e-14	1.0561278842654954e-14	0.009553764822492828	-2.0755176908335588e-20	7.802070763014567e-18	4.404996146949293e-18	8.420479825246098e-17	2.601484158353373e-19
71400000	0.00022311758872277826	-2.280548044332456e-21	-9.077286795680582e-36	2.5478933096968422e-14	1.0561278842654954e-14	0.009553764822492828	-2.0755176579090524e-20	7.802070763014567e-18	4.404996146949293e-18	8.420479825246098e-17	2.601484158353373e-19
71500000	0.00022311758872277826	-2.280548044332456e-21	-9.090019159156686e-36	2.5478933096968422e-14	1.0561278842654954e-14	0.009553764822492828	-2.075517624984546e-20	7.802070763014567e-18	4.404996146949293e-18	8.420479825246098e-17	2.601484158353373e-19
71600000	0.00022311758872277826	-2.280548044332456e-21	-9.102751522110586e-36	2.5478933096968422e-14	1.0561278842654954e-14	0.009553764822492828	-2.0755175920600397e-20	7.802070763014567e-18	4.404996146949293e-18	8.420479825246098e-17	2.601484158353373e-19
71700000	0.00022311758872277826	-2.280548044332456e-21	-9.115483884546253e-36	2.5478933096968422e-14	1.0561278842654954e-14	0.009553764822492828	-2.0755175591355333e-20	7.802070763014567e-18	4.404996146949293e-18	8.420479825246098e-17	2.601484158353373e-19
71800000	0.00022311758872277826	-2.280548044332456e-21	-9.12821624646766e-36	2.5478933096968422e-14	1.0561278842654954e-14	0.009553764822492828	-2.075517526211027e-20	7.802070763014567e-18	4.404996146949293e-18	8.420479825246098e-17	2.601484158353373e-19
71900000	0.00022311758872277826	-2.280548044332456e-21	-9.140948607878776e-36	2.5478933096968422e-14	1.0561278842654954e-14	0.009553764822492828	-2.0755174932865206e-20	7.802070763014567e-18	4.404996146949293e-18	8.420479825246098e-17	2.601484158353373e-19
72000000	0.00022311758872277826	-2.280548044332456e-21	-9.153680968783572e-36	2.5478933096968422e-14	1.0561278842654954e-14	0.009553764822492828	-2.0755174603620143e-20	7.802070763014567e-18	4.404996146949293e-18	8.420479825246098e-17	2.601484158353373e-19
72100000	0.00022311758872277826	-2.280548044332456e-21	-9.166413329186019e-36	2.5478933096968422e-14	1.0561278842654954e-14	0.009553764822492828	-2.075517427437508e-20	7.802070763014567e-18	4.404996146949293e-18	8.420479825246098e-17	2.601484158353373e-19
72200000	0.00022311758872277826	-2.280548044332456e-21	-9.179145689090088e-36	2.5478933096968422e-14	1.0561278842654954e-14	0.009553764822492828	-2.0755173945130016e-20	7.802070763014567e-18	4.404996146949293e-18	8.420479825246098e-17	2.601484158353373e-19
72300000	0.00022311758872277826	-2.280548044332456e-21	-9.191878048499751e-36	2.5478933096968422e-14	1.0561278842654954e-14	0.009553764822492828	-2.0755173615884952e-20	7.802070763014567e-18	4.404996146949293e-18	8.420479825246098e-17	2.601484158353373e-19
72400000	0.00022311758872277826	-2.280548044332456e-21	-9.204610407418977e-36	2.5478933096968425e-14	1.0561278842654954e-14	0.009553764822492828	-2.0755173286639888e-20	7.802070763014567e-18	4.404996146949293e-18	8.420479825246098e-17	2.601484158353373e-19
72500000	0.00022311758872277826	-2.280548044332456e-21	-9.217342765851738e-36	2.5478933096968425e-14	1.0561278842654954e-14	0.009553764822492828	-2.0755172957394828e-20	7.802070763014567e-18	4.4049961469492934e-18	8.420479825246098e-17	2.601484158353373e-19
72600000	0.00022311758872277826	-2.280548044332456e-21	-9.230075123802005e-36	2.5478933096968425e-14	1.0561278842654954e-14	0.009553764822492828	-2.0755172628149764e-20	7.802070763014567e-18	4.4049961469492934e-18	8.420479825246098e-17	2.601484158353373e-19
72700000	0.00022311758872277826	-2.280548044332456e-21	-9.24280748127375e-36	2.5478933096968425e-14	1.0561278842654954e-14	0.009553764822492828	-2.07551722989047e-20	7.802070763014567e-18	4.4049961469492934e-18	8.420479825246098e-17	2.601484158353373e-19
72800000	0.00022311758872277826	-2.280548044332456e-21	-9.255539838270941e-36	2.5478933096968425e-14	1.0561278842654954e-14	0.009553764822492828	-2.0755171969659637e-20	7.802070763014567e-18	4.4049961469492934e-18	8.420479825246098e-17	2.601484158353373e-19
72900000	0.00022311758872277826	-2.280548044332456e-21	-9.268272194797551e-36	2.5478933096968425e-14	1.0561278842654954e-14	0.009553764822492828	-2.0755171640414573e-20	7.802070763014567e-18	4.4049961469492934e-18	8.420479825246098e-17	2.601484158353373e-19
73000000	0.00022311758872277826	-2.280548044332456e-21	-9.281004550857549e-36	2.5478933096968425e-14	1.0561278842654954e-14	0.009553764822492828	-2.075517131116951e-20	7.802070763014567e-18	4.4049961469492934e-18	8.420479825246098e-17	2.601484158353373e-19
73100000	0.00022311758872277826	-2.280548044332456e-21	-9.293736906454909e-36	2.5478933096968425e-14	1.0561278842654954e-14	0.009553764822492828	-2.0755170981924446e-20	7.802070763014567e-18	4.4049961469492934e-18	8.420479825246098e-17	2.601484158353373e-19
73200000	0.00022311758872277826	-2.280548044332456e-21	-9.3064692615936e-36	2.5478933096968425e-14	1.0561278842654954e-14	0.009553764822492828	-2.0755170652679383e-20	7.802070763014567e-18	4.4049961469492934e-18	8.420479825246098e-17	2.601484158353373e-19
73300000	0.00022311758872277826	-2.280548044332456e-21	-9.319201616277592e-36	2.5478933096968425e-14	1.0561278842654954e-14	0.009553764822492828	-2.075517032343432e-20	7.802070763014567e-18	4.4049961469492934e-18	8.420479825246098e-17	2.601484158353373e-19
73400000	0.00022311758872277826	-2.280548044332456e-21	-9.331933970510858e-36	2.5478933096968425e-14	1.0561278842654954e-14	0.009553764822492828	-2.0755169994189255e-20	7.802070763014567e-18	4.4049961469492934e-18	8.420479825246098e-17	2.601484158353373e-19
73500000	0.00022311758872277826	-2.280548044332456e-21	-9.344666324297367e-36	2.5478933096968425e-14	1.0561278842654954e-14	0.009553764822492828	-2.0755169664944192e-20	7.802070763014567e-18	4.4049961469492934e-18	8.420479825246098e-17	2.601484158353373e-19
73600000	0.00022311758872277826	-2.280548044332456e-21	-9.357398677641092e-36	2.5478933096968425e-14	1.0561278842654954e-14	0.009553764822492828	-2.0755169335699128e-20	7.802070763014567e-18	4.4049961469492934e-18	8.420479825246098e-17	2.601484158353373e-19
73700000	0.00022311758872277826	-2.280548044332456e-21	-9.370131030546002e-36	2.5478933096968425e-14	1.0561278842654954e-14	0.009553764822492828	-2.0755169006454065e-20	7.802070763014567e-18	4.4049961469492934e-18	8.420479825246098e-17	2.601484158353373e-19
73800000	0.00022311758872277826	-2.280548044332456e-21	-9.382863383016069e-36	2.5478933096968425e-14	1.0561278842654954e-14	0.009553764822492828	-2.0755168677209e-20	7.802070763014567e-18	4.4049961469492934e-18	8.420479825246098e-17	2.601484158353373e-19
73900000	0.00022311758872277826	-2.280548044332456e-21	-9.395595735055263e-36	2.5478933096968425e-14	1.0561278842654954e-14	0.009553764822492828	-2.075516834796394e-20	7.802070763014567e-18	4.4049961469492934e-18	8.420479825246098e-17	2.601484158353373e-19
74000000	0.00022311758872277826	-2.280548044332456e-21	-9.408328086667555e-36	2.5478933096968425e-14	1.0561278842654954e-14	0.009553764822492828	-2.0755168018718877e-20	7.802070763014567e-18	4.4049961469492934e-18	8.420479825246098e-17	2.601484158353373e-19
74100000	0.00022311758872277826	-2.280548044332456e-21	-9.421060437856918e-36	2.5478933096968425e-14	1.0561278842654954e-14	0.009553764822492828	-2.0755167689473813e-20	7.802070763014567e-18	4.4049961469492934e-18	8.420479825246098e-17	2.601484158353373e-19
74200000	0.00022311758872277826	-2.280548044332456e-21	-9.43379278862732e-36	2.5478933096968425e-14	1.0561278842654954e-14	0.009553764822492828	-2.075516736022875e-20	7.802070763014567e-18	4.4049961469492934e-18	8.420479825246098e-17	2.601484158353373e-19
74300000	0.00022311758872277826	-2.280548044332456e-21	-9.446525138982734e-36	2.5478933096968425e-14	1.0561278842654954e-14	0.009553764822492828	-2.0755167030983686e-20	7.802070763014567e-18	4.4049961469492934e-18	8.420479825246098e-17	2.601484158353373e-19
74400000	0.00022311758872277826	-2.280548044332456e-21	-9.45925748892713e-36	2.5478933096968425e-14	1.0561278842654954e-14	0.009553764822492828	-2.0755166701738623e-20	7.802070763014567e-18	4.4049961469492934e-18	8.420479825246098e-17	2.601484158353373e-19
74500000	0.00022311758872277826	-2.280548044332456e-21	-9.471989838464478e-36	2.5478933096968425e-14	1.0561278842654954e-14	0.009553764822492828	-2.075516637249356e-20	7.802070763014567e-18	4.4049961469492934e-18	8.420479825246098e-17	2.601484158353373e-19
74600000	0.00022311758872277826	-2.280548044332456e-21	-9.48472218759875e-36	2.5478933096968425e-14	1.0561278842654954e-14	0.009553764822492828	-2.0755166043248495e-20	7.802070763014567e-18	4.4049961469492934e-18	8.420479825246098e-17	2.601484158353373e-19
74700000	0.00022311758872277826	-2.280548044332456e-21	-9.497454536319081e-36	2.5478933096968425e-14	1.0561278842654954e-14	0.009553764822492828	-2.0755165714003432e-20	7.802070763014567e-18	4.4049961469492934e-18	8.420479825246098e-17	2.601484158353373e-19
74800000	0.00022311758872277826	-2.280548044332456e-21	-9.510186884532126e-36	2.5478933096968425e-14	1.0561278842654954e-14	0.009553764822492828	-2.0755165384758368e-20	7.802070763014567e-18	4.4049961469492934e-18	8.420479825246098e-17	2.601484158353373e-19
74900000	0.00022311758872277826	-2.280548044332456e-21	-9.522919232227447e-36	2.5478933096968425e-14	1.0561278842654954e-14	0.009553764822492828	-2.0755165055513305e-20	7.802070763014567e-18	4.4049961469492934e-18	8.420479825246098e-17	2.601484158353373e-19
75000000	0.00022311758872277826	-2.280548044332456e-21	-9.535651579412988e-36	2.5478933096968425e-14	1.0561278842654954e-14	0.009553764822492828	-2.075516472626824e-20	7.802070763014567e-18	4.4049961469492934e-18	8.420479825246098e-17	2.601484158353373e-19
75100000	0.00022311758872277826	-2.280548044332456e-21	-9.548383926096688e-36	2.5478933096968425e-14	1.0561278842654954e-14	0.009553764822492828	-2.0755164397023177e-20	7.802070763014567e-18	4.4049961469492934e-18	8.420479825246098e-17	2.601484158353373e-19
75200000	0.00022311758872277826	-2.280548044332456e-21	-9.561116272286488e-36	2.5478933096968425e-14	1.0561278842654954e-14	0.009553764822492828	-2.0755164067778114e-20	7.802070763014567e-18	4.4049961469492934e-18	8.420479825246098e-17	2.601484158353373e-19
75300000	0.00022311758872277826	-2.280548044332456e-21	-9.573848617990333e-36	2.5478933096968425e-14	1.0561278842654954e-14	0.009553764822492828	-2.075516373853305e-20	7.802070763014567e-18	4.4049961469492934e-18	8.420479825246098e-17	2.601484158353373e-19
75400000	0.00022311758872277826	-2.280548044332456e-21	-9.586580963216161e-36	2.5478933096968425e-14	1.0561278842654954e-14	0.009553764822492828	-2.075516340928799e-20	7.802070763014567e-18	4.4049961469492934e-18	8.420479825246098e-17	2.601484158353373e-19
75500000	0.00022311758872277826	-2.280548044332456e-21	-9.599313307971916e-36	2.5478933096968425e-14	1.0561278842654954e-14	0.009553764822492828	-2.0755163080042926e-20	7.802070763014567e-18	4.4049961469492934e-18	8.420479825246098e-17	2.601484158353373e-19
75600000	0.00022311758872277826	-2.280548044332456e-21	-9.612045652265537e-36	2.5478933096968425e-14	1.0561278842654954e-14	0.009553764822492828	-2.0755162750797862e-20	7.802070763014567e-18	4.4049961469492934e-18	8.420479825246098e-17	2.601484158353373e-19
75700000	0.00022311758872277826	-2.280548044332456e-21	-9.624777996104967e-36	2.5478933096968425e-14	1.0561278842654954e-14	0.009553764822492828	-2.07551624215528e-20	7.802070763014567e-18	4.4049961469492934e-18	8.420479825246098e-17	2.601484158353373e-19
75800000	0.00022311758872277826	-2.280548044332456e-21	-9.637510339498148e-36	2.5478933096968425e-14	1.0561278842654954e-14	0.009553764822492828	-2.0755162092307735e-20	7.802070763014567e-18	4.4049961469492934e-18	8.420479825246098e-17	2.601484158353373e-19
75900000	0.00022311758872277826	-2.280548044332456e-21	-9.65024268245302e-36	2.5478933096968425e-14	1.0561278842654954e-14	0.009553764822492828	-2.0755161763062672e-20	7.802070763014567e-18	4.4049961469492934e-18	8.420479825246098e-17	2.601484158353373e-19
76000000	0.00022311758872277826	-2.280548044332456e-21	-9.662975024977526e-36	2.5478933096968425e-14	1.0561278842654954e-14	0.009553764822492828	-2.0755161433817608e-20	7.802070763014567e-18	4.4049961469492934e-18	8.420479825246098e-17	2.601484158353373e-19
76100000	0.00022311758872277826	-2.280548044332456e-21	-9.675707367079607e-36	2.5478933096968425e-14	1.0561278842654954e-14	0.009553764822492828	-2.0755161104572544e-20	7.802070763014567e-18	4.4049961469492934e-18	8.420479825246098e-17	2.601484158353373e-19
76200000	0.00022311758872277826	-2.280548044332456e-21	-9.688439708767203e-36	2.5478933096968425e-14	1.0561278842654954e-14	0.009553764822492828	-2.075516077532748e-20	7.802070763014567e-18	4.4049961469492934e-18	8.420479825246098e-17	2.601484158353373e-19
76300000	0.00022311758872277826	-2.280548044332456e-21	-9.701172050048257e-36	2.5478933096968425e-14	1.0561278842654954e-14	0.009553764822492828	-2.0755160446082417e-20	7.802070763014567e-18	4.4049961469492934e-18	8.420479825246098e-17	2.601484158353373e-19
76400000	0.00022311758872277826	-2.280548044332456e-21	-9.713904390930711e-36	2.5478933096968425e-14	1.0561278842654954e-14	0.009553764822492828	-2.0755160116837354e-20	7.802070763014567e-18	4.4049961469492934e-18	8.420479825246098e-17	2.601484158353373e-19
76500000	0.00022311758872277826	-2.280548044332456e-21	-9.726636731422506e-36	2.5478933096968425e-14	1.0561278842654954e-14	0.009553764822492828	-2.075515978759229e-20	7.802070763014567e-18	4.4049961469492934e-18	8.420479825246098e-17	2.601484158353373e-19
76600000	0.00022311758872277826	-2.280548044332456e-21	-9.739369071531582e-36	2.5478933096968425e-14	1.0561278842654954e-14	0.009553764822492828	-2.0755159458347227e-20	7.802070763014567e-18	4.4049961469492934e-18	8.420479825246098e-17	2.601484158353373e-19
76700000	0.00022311758872277826	-2.280548044332456e-21	-9.752101411265883e-36	2.5478933096968425e-14	1.0561278842654954e-14	0.009553764822492828	-2.0755159129102163e-20	7.802070763014567e-18	4.4049961469492934e-18	8.420479825246098e-17	2.601484158353373e-19
76800000	0.00022311758872277826	-2.280548044332456e-21	-9.764833750633349e-36	2.5478933096968425e-14	1.0561278842654954e-14	0.009553764822492828	-2.0755158799857102e-20	7.802070763014567e-18	4.4049961469492934e-18	8.420479825246098e-17	2.601484158353373e-19
76900000	0.00022311758872277826	-2.280548044332456e-21	-9.777566089641921e-36	2.5478933096968425e-14	1.0561278842654954e-14	0.009553764822492828	-2.075515847061204e-20	7.802070763014567e-18	4.4049961469492934e-18	8.420479825246098e-17	2.601484158353373e-19
77000000	0.00022311758872277826	-2.280548044332456e-21	-9.790298428299541e-36	2.5478933096968425e-14	1.0561278842654954e-14	0.009553764822492828	-2.0755158141366975e-20	7.802070763014567e-18	4.4049961469492934e-18	8.420479825246098e-17	2.601484158353373e-19
77100000	0.00022311758872277826	-2.280548044332456e-21	-9.803030766614153e-36	2.5478933096968425e-14	1.0561278842654954e-14	0.009553764822492828	-2.0755157812121912e-20	7.802070763014567e-18	4.4049961469492934e-18	8.420479825246098e-17	2.601484158353373e-19
77200000	0.00022311758872277826	-2.280548044332456e-21	-9.815763104593694e-36	2.5478933096968425e-14	1.0561278842654954e-14	0.009553764822492828	-2.0755157482876848e-20	7.802070763014567e-18	4.4049961469492934e-18	8.420479825246098e-17	2.601484158353373e-19
77300000	0.00022311758872277826	-2.280548044332456e-21	-9.828495442246108e-36	2.5478933096968425e-14	1.0561278842654954e-14	0.009553764822492828	-2.0755157153631784e-20	7.802070763014567e-18	4.4049961469492934e-18	8.420479825246098e-17	2.601484158353373e-19
77400000	0.00022311758872277826	-2.280548044332456e-21	-9.841227779579336e-36	2.5478933096968425e-14	1.0561278842654954e-14	0.009553764822492828	-2.075515682438672e-20	7.802070763014567e-18	4.4049961469492934e-18	8.420479825246098e-17	2.601484158353373e-19
77500000	0.00022311758872277826	-2.280548044332456e-21	-9.853960116601321e-36	2.5478933096968425e-14	1.0561278842654954e-14	0.009553764822492828	-2.0755156495141657e-20	7.802070763014567e-18	4.4049961469492934e-18	8.420479825246098e-17	2.601484158353373e-19
77600000	0.00022311758872277826	-2.280548044332456e-21	-9.866692453320002e-36	2.5478933096968425e-14	1.0561278842654954e-14	0.009553764822492828	-2.0755156165896594e-20	7.802070763014567e-18	4.4049961469492934e-18	8.420479825246098e-17	2.601484158353373e-19
77700000	0.00022311758872277826	-2.280548044332456e-21	-9.879424789743322e-36	2.5478933096968425e-14	1.0561278842654954e-14	0.009553764822492828	-2.075515583665153e-20	7.802070763014567e-18	4.4049961469492934e-18	8.420479825246098e-17	2.601484158353373e-19
77800000	0.00022311758872277826	-2.280548044332456e-21	-9.892157125879223e-36	2.5478933096968425e-14	1.0561278842654954e-14	0.009553764822492828	-2.0755155507406466e-20	7.802070763014567e-18	4.4049961469492934e-18	8.420479825246098e-17	2.601484158353373e-19
77900000	0.00022311758872277826	-2.280548044332456e-21	-9.904889461735644e-36	2.5478933096968425e-14	1.0561278842654954e-14	0.009553764822492828	-2.0755155178161403e-20	7.802070763014567e-18	4.4049961469492934e-18	8.420479825246098e-17	2.601484158353373e-19
78000000	0.00022311758872277826	-2.280548044332456e-21	-9.917621797320529e-36	2.5478933096968425e-14	1.0561278842654954e-14	0.009553764822492828	-2.075515484891634e-20	7.802070763014567e-18	4.4049961469492934e-18	8.420479825246098e-17	2.601484158353373e-19
78100000	0.00022311758872277826	-2.280548044332456e-21	-9.930354132641819e-36	2.5478933096968425e-14	1.0561278842654954e-14	0.009553764822492828	-2.0755154519671276e-20	7.802070763014567e-18	4.4049961469492934e-18	8.420479825246098e-17	2.601484158353373e-19
78200000	0.00022311758872277826	-2.280548044332456e-21	-9.943086467707455e-36	2.5478933096968425e-14	1.0561278842654954e-14	0.009553764822492828	-2.0755154190426212e-20	7.802070763014567e-18	4.4049961469492934e-18	8.420479825246098e-17	2.601484158353373e-19
78300000	0.00022311758872277826	-2.280548044332456e-21	-9.955818802525379e-36	2.5478933096968425e-14	1.0561278842654954e-14	0.009553764822492828	-2.075515386118115e-20	7.802070763014567e-18	4.4049961469492934e-18	8.420479825246098e-17	2.601484158353373e-19
78400000	0.00022311758872277826	-2.280548044332456e-21	-9.968551137103531e-36	2.5478933096968425e-14	1.0561278842654954e-14	0.009553764822492828	-2.0755153531936088e-20	7.802070763014567e-18	4.4049961469492934e-18	8.420479825246098e-17	2.601484158353373e-19
78500000	0.00022311758872277826	-2.280548044332456e-21	-9.981283471449855e-36	2.5478933096968425e-14	1.0561278842654954e-14	0.009553764822492828	-2.0755153202691024e-20	7.802070763014567e-18	4.4049961469492934e-18	8.420479825246098e-17	2.601484158353373e-19
78600000	0.00022311758872277826	-2.280548044332456e-21	-9.99401580557229e-36	2.5478933096968425e-14	1.0561278842654954e-14	0.009553764822492828	-2.075515287344596e-20	7.802070763014567e-18	4.4049961469492934e-18	8.420479825246098e-17	2.601484158353373e-19
78700000	0.00022311758872277826	-2.280548044332456e-21	-1.000674813947878e-35	2.5478933096968425e-14	1.0561278842654954e-14	0.009553764822492828	-2.0755152544200897e-20	7.802070763014567e-18	4.4049961469492934e-18	8.420479825246098e-17	2.601484158353373e-19
78800000	0.00022311758872277826	-2.280548044332456e-21	-1.0019480473177263e-35	2.5478933096968425e-14	1.0561278842654954e-14	0.009553764822492828	-2.0755152214955834e-20	7.802070763014567e-18	4.4049961469492934e-18	8.420479825246098e-17	2.601484158353373e-19
78900000	0.00022311758872277826	-2.280548044332456e-21	-1.0032212806675685e-35	2.5478933096968425e-14	1.0561278842654954e-14	0.009553764822492828	-2.075515188571077e-20	7.802070763014567e-18	4.4049961469492934e-18	8.420479825246098e-17	2.601484158353373e-19
79000000	0.00022311758872277826	-2.280548044332456e-21	-1.0044945139981983e-35	2.5478933096968425e-14	1.0561278842654954e-14	0.009553764822492828	-2.0755151556465706e-20	7.802070763014567e-18	4.4049961469492934e-18	8.420479825246098e-17	2.601484158353373e-19
79100000	0.00022311758872277826	-2.280548044332456e-21	-1.0057677473104102e-35	2.5478933096968425e-14	1.0561278842654954e-14	0.009553764822492828	-2.0755151227220643e-20	7.802070763014567e-18	4.4049961469492934e-18	8.420479825246098e-17	2.601484158353373e-19
79200000	0.00022311758872277826	-2.280548044332456e-21	-1.0070409806049982e-35	2.5478933096968425e-14	1.0561278842654954e-14	0.009553764822492828	-2.075515089797558e-20	7.802070763014567e-18	4.4049961469492934e-18	8.420479825246098e-17	2.601484158353373e-19
79300000	0.00022311758872277826	-2.280548044332456e-21	-1.0083142138827564e-35	2.5478933096968425e-14	1.0561278842654954e-14	0.009553764822492828	-2.0755150568730516e-20	7.802070763014567e-18	4.4049961469492934e-18	8.420479825246098e-17	2.601484158353373e-19
79400000	0.00022311758872277826	-2.280548044332456e-21	-1.009587447144479e-35	2.5478933096968425e-14	1.0561278842654954e-14	0.009553764822492828	-2.0755150239485452e-20	7.802070763014567e-18	4.4049961469492934e-18	8.420479825246098e-17	2.601484158353373e-19
79500000	0.00022311758872277826	-2.280548044332456e-21	-1.0108606803909602e-35	2.5478933096968425e-14	1.0561278842654954e-14	0.009553764822492828	-2.0755149910240388e-20	7.802070763014567e-18	4.4049961469492934e-18	8.420479825246098e-17	2.601484158353373e-19
79600000	0.00022311758872277826	-2.280548044332456e-21	-1.012133913622994e-35	2.5478933096968425e-14	1.0561278842654954e-14	0.009553764822492828	-2.0755149580995325e-20	7.802070763014567e-18	4.404996146949293e-18	8.420479825246098e-17	2.601484158353373e-19
79700000	0.00022311758872277826	-2.280548044332456e-21	-1.0134071468413748e-35	2.5478933096968425e-14	1.0561278842654954e-14	0.009553764822492828	-2.0755149251750264e-20	7.802070763014567e-18	4.404996146949293e-18	8.420479825246098e-17	2.601484158353373e-19
79800000	0.00022311758872277826	-2.280548044332456e-21	-1.0146803800468966e-35	2.5478933096968425e-14	1.0561278842654954e-14	0.009553764822492828	-2.07551489225052e-20	7.802070763014567e-18	4.404996146949293e-18	8.420479825246098e-17	2.601484158353373e-19
79900000	0.00022311758872277826	-2.280548044332456e-21	-1.0159536132403534e-35	2.5478933096968425e-14	1.0561278842654954e-14	0.009553764822492828	-2.0755148593260137e-20	7.802070763014567e-18	4.404996146949293e-18	8.420479825246098e-17	2.601484158353373e-19
80000000	0.00022311758872277826	-2.280548044332456e-21	-1.0172268464225398e-35	2.5478933096968425e-14	1.0561278842654954e-14	0.009553764822492828	-2.0755148264015073e-20	7.802070763014567e-18	4.404996146949293e-18	8.420479825246098e-17	2.601484158353373e-19
80100000	0.00022311758872277826	-2.280548044332456e-21	-1.0185000795942494e-35	2.5478933096968425e-14	1.0561278842654954e-14	0.009553764822492828	-2.075514793477001e-20	7.802070763014567e-18	4.404996146949293e-18	8.420479825246098e-17	2.601484158353373e-19
80200000	0.00022311758872277826	-2.280548044332456e-21	-1.0197733127562766e-35	2.5478933096968425e-14	1.0561278842654954e-14	0.009553764822492828	-2.0755147605524946e-20	7.802070763014567e-18	4.404996146949293e-18	8.420479825246098e-17	2.601484158353373e-19
80300000	0.00022311758872277826	-2.280548044332456e-21	-1.0210465459094157e-35	2.5478933096968425e-14	1.0561278842654954e-14	0.009553764822492828	-2.0755147276279883e-20	7.802070763014567e-18	4.404996146949293e-18	8.420479825246098e-17	2.601484158353373e-19
80400000	0.00022311758872277826	-2.280548044332456e-21	-1.0223197790544606e-35	2.5478933096968425e-14	1.0561278842654954e-14	0.009553764822492828	-2.075514694703482e-20	7.802070763014567e-18	4.404996146949293e-18	8.420479825246098e-17	2.601484158353373e-19
80500000	0.00022311758872277826	-2.280548044332456e-21	-1.0235930121922056e-35	2.5478933096968425e-14	1.0561278842654954e-14	0.009553764822492828	-2.0755146617789755e-20	7.802070763014567e-18	4.404996146949293e-18	8.420479825246097e-17	2.601484158353373e-19
80600000	0.00022311758872277826	-2.280548044332456e-21	-1.0248662453234448e-35	2.5478933096968425e-14	1.0561278842654954e-14	0.009553764822492828	-2.0755146288544692e-20	7.802070763014567e-18	4.404996146949293e-18	8.420479825246097e-17	2.601484158353373e-19
80700000	0.00022311758872277826	-2.280548044332456e-21	-1.0261394784489723e-35	2.5478933096968425e-14	1.0561278842654954e-14	0.009553764822492828	-2.0755145959299628e-20	7.802070763014567e-18	4.404996146949293e-18	8.420479825246097e-17	2.601484158353373e-19
80800000	0.00022311758872277826	-2.280548044332456e-21	-1.0274127115695824e-35	2.5478933096968425e-14	1.0561278842654954e-14	0.009553764822492828	-2.0755145630054565e-20	7.802070763014567e-18	4.404996146949293e-18	8.420479825246097e-17	2.601484158353373e-19
80900000	0.00022311758872277826	-2.280548044332456e-21	-1.028685944686069e-35	2.5478933096968425e-14	1.0561278842654954e-14	0.009553764822492828	-2.07551453008095e-20	7.802070763014567e-18	4.404996146949293e-18	8.420479825246097e-17	2.601484158353373e-19
81000000	0.00022311758872277826	-2.280548044332456e-21	-1.0299591777992265e-35	2.5478933096968425e-14	1.0561278842654954e-14	0.009553764822492828	-2.0755144971564437e-20	7.802070763014567e-18	4.404996146949293e-18	8.420479825246097e-17	2.601484158353373e-19
81100000	0.00022311758872277826	-2.280548044332456e-21	-1.0312324109098489e-35	2.5478933096968425e-14	1.0561278842654954e-14	0.009553764822492828	-2.0755144642319377e-20	7.802070763014567e-18	4.404996146949293e-18	8.420479825246097e-17	2.601484158353373e-19
81200000	0.00022311758872277826	-2.280548044332456e-21	-1.0325056440187305e-35	2.5478933096968425e-14	1.0561278842654954e-14	0.009553764822492828	-2.0755144313074313e-20	7.802070763014567e-18	4.404996146949293e-18	8.420479825246097e-17	2.601484158353373e-19
81300000	0.00022311758872277826	-2.280548044332456e-21	-1.0337788771266653e-35	2.5478933096968425e-14	1.0561278842654954e-14	0.009553764822492828	-2.075514398382925e-20	7.802070763014567e-18	4.404996146949293e-18	8.420479825246097e-17	2.601484158353373e-19
81400000	0.00022311758872277826	-2.280548044332456e-21	-1.0350521102344475e-35	2.5478933096968425e-14	1.0561278842654954e-14	0.009553764822492828	-2.0755143654584186e-20	7.802070763014567e-18	4.404996146949293e-18	8.420479825246097e-17	2.601484158353373e-19
81500000	0.00022311758872277826	-2.280548044332456e-21	-1.0363253433428712e-35	2.5478933096968425e-14	1.0561278842654954e-14	0.009553764822492828	-2.0755143325339123e-20	7.802070763014567e-18	4.404996146949293e-18	8.420479825246097e-17	2.601484158353373e-19
81600000	0.00022311758872277826	-2.280548044332456e-21	-1.0375985764527306e-35	2.5478933096968425e-14	1.0561278842654954e-14	0.009553764822492828	-2.075514299609406e-20	7.802070763014567e-18	4.404996146949293e-18	8.420479825246097e-17	2.601484158353373e-19
81700000	0.00022311758872277826	-2.280548044332456e-21	-1.0388718095648198e-35	2.5478933096968425e-14	1.0561278842654954e-14	0.009553764822492828	-2.0755142666848995e-20	7.802070763014567e-18	4.404996146949293e-18	8.420479825246097e-17	2.601484158353373e-19
81800000	0.00022311758872277826	-2.280548044332456e-21	-1.0401450426799331e-35	2.5478933096968425e-14	1.0561278842654954e-14	0.009553764822492828	-2.0755142337603932e-20	7.802070763014567e-18	4.404996146949293e-18	8.420479825246097e-17	2.601484158353373e-19
81900000	0.00022311758872277826	-2.280548044332456e-21	-1.0414182757988644e-35	2.5478933096968425e-14	1.0561278842654954e-14	0.009553764822492828	-2.0755142008358868e-20	7.802070763014567e-18	4.404996146949293e-18	8.420479825246097e-17	2.601484158353373e-19
82000000	0.00022311758872277826	-2.280548044332456e-21	-1.0426915089224082e-35	2.5478933096968425e-14	1.0561278842654954e-14	0.009553764822492828	-2.0755141679113805e-20	7.802070763014567e-18	4.404996146949293e-18	8.420479825246097e-17	2.601484158353373e-19
82100000	0.00022311758872277826	-2.280548044332456e-21	-1.0439647420513583e-35	2.5478933096968425e-14	1.0561278842654954e-14	0.009553764822492828	-2.075514134986874e-20	7.802070763014567e-18	4.404996146949293e-18	8.420479825246097e-17	2.601484158353373e-19
82200000	0.00022311758872277826	-2.280548044332456e-21	-1.0452379751865091e-35	2.5478933096968425e-14	1.0561278842654954e-14	0.009553764822492828	-2.0755141020623677e-20	7.802070763014567e-18	4.404996146949293e-18	8.420479825246097e-17	2.601484158353373e-19
82300000	0.00022311758872277826	-2.280548044332456e-21	-1.0465112083286546e-35	2.5478933096968425e-14	1.0561278842654954e-14	0.009553764822492828	-2.0755140691378614e-20	7.802070763014567e-18	4.404996146949293e-18	8.420479825246097e-17	2.601484158353373e-19
82400000	0.00022311758872277826	-2.280548044332456e-21	-1.0477844414785889e-35	2.5478933096968425e-14	1.0561278842654954e-14	0.009553764822492828	-2.075514036213355e-20	7.802070763014567e-18	4.404996146949293e-18	8.420479825246097e-17	2.601484158353373e-19
82500000	0.00022311758872277826	-2.280548044332456e-21	-1.0490576746371063e-35	2.5478933096968425e-14	1.0561278842654954e-14	0.009553764822492828	-2.075514003288849e-20	7.802070763014567e-18	4.404996146949293e-18	8.420479825246097e-17	2.601484158353373e-19
82600000	0.00022311758872277826	-2.280548044332456e-21	-1.0503309078050008e-35	2.5478933096968425e-14	1.0561278842654954e-14	0.009553764822492828	-2.0755139703643426e-20	7.802070763014567e-18	4.404996146949293e-18	8.420479825246097e-17	2.601484158353373e-19
82700000	0.00022311758872277826	-2.280548044332456e-21	-1.0516041409830668e-35	2.5478933096968425e-14	1.0561278842654954e-14	0.009553764822492828	-2.0755139374398362e-20	7.802070763014567e-18	4.404996146949292e-18	8.420479825246097e-17	2.601484158353373e-19
82800000	0.00022311758872277826	-2.280548044332456e-21	-1.0528773741720982e-35	2.5478933096968425e-14	1.0561278842654954e-14	0.009553764822492828	-2.07551390451533e-20	7.802070763014567e-18	4.404996146949292e-18	8.420479825246097e-17	2.601484158353373e-19
82900000	0.00022311758872277826	-2.280548044332456e-21	-1.0541506073728892e-35	2.5478933096968425e-14	1.0561278842654954e-14	0.009553764822492828	-2.0755138715908235e-20	7.802070763014567e-18	4.404996146949292e-18	8.420479825246097e-17	2.601484158353373e-19
83000000	0.00022311758872277826	-2.280548044332456e-21	-1.0554238405862341e-35	2.5478933096968425e-14	1.0561278842654954e-14	0.009553764822492828	-2.0755138386663172e-20	7.802070763014567e-18	4.404996146949292e-18	8.420479825246097e-17	2.601484158353373e-19
83100000	0.00022311758872277826	-2.280548044332456e-21	-1.0566970738129269e-35	2.5478933096968425e-14	1.0561278842654954e-14	0.009553764822492828	-2.0755138057418108e-20	7.802070763014567e-18	4.404996146949292e-18	8.420479825246097e-17	2.601484158353373e-19
83200000	0.00022311758872277826	-2.280548044332456e-21	-1.0579703070537618e-35	2.5478933096968425e-14	1.0561278842654954e-14	0.009553764822492828	-2.0755137728173044e-20	7.802070763014567e-18	4.404996146949292e-18	8.420479825246097e-17	2.601484158353373e-19
83300000	0.00022311758872277826	-2.280548044332456e-21	-1.0592435403095328e-35	2.5478933096968425e-14	1.0561278842654954e-14	0.009553764822492828	-2.075513739892798e-20	7.802070763014567e-18	4.404996146949292e-18	8.420479825246097e-17	2.601484158353373e-19
83400000	0.00022311758872277826	-2.280548044332456e-21	-1.0605167735810344e-35	2.5478933096968425e-14	1.0561278842654954e-14	0.009553764822492828	-2.0755137069682917e-20	7.802070763014567e-18	4.404996146949292e-18	8.420479825246097e-17	2.601484158353373e-19
83500000	0.00022311758872277826	-2.280548044332456e-21	-1.0617900068690603e-35	2.5478933096968425e-14	1.0561278842654954e-14	0.009553764822492828	-2.0755136740437854e-20	7.802070763014567e-18	4.404996146949292e-18	8.420479825246097e-17	2.601484158353373e-19
83600000	0.00022311758872277826	-2.280548044332456e-21	-1.063063240174405e-35	2.5478933096968425e-14	1.0561278842654954e-14	0.009553764822492828	-2.075513641119279e-20	7.802070763014567e-18	4.404996146949292e-18	8.420479825246097e-17	2.601484158353373e-19
83700000	0.00022311758872277826	-2.280548044332456e-21	-1.0643364734978626e-35	2.5478933096968425e-14	1.0561278842654954e-14	0.009553764822492828	-2.0755136081947727e-20	7.802070763014567e-18	4.404996146949292e-18	8.420479825246097e-17	2.601484158353373e-19
83800000	0.00022311758872277826	-2.280548044332456e-21	-1.065609706840227e-35	2.5478933096968425e-14	1.0561278842654954e-14	0.009553764822492828	-2.0755135752702663e-20	7.802070763014567e-18	4.404996146949292e-18	8.420479825246097e-17	2.601484158353373e-19
83900000	0.00022311758872277826	-2.280548044332456e-21	-1.0668829402022927e-35	2.5478933096968425e-14	1.0561278842654954e-14	0.009553764822492828	-2.0755135423457602e-20	7.802070763014567e-18	4.404996146949292e-18	8.420479825246097e-17	2.601484158353373e-19
84000000	0.00022311758872277826	-2.280548044332456e-21	-1.0681561735848537e-35	2.5478933096968425e-14	1.0561278842654954e-14	0.009553764822492828	-2.075513509421254e-20	7.802070763014567e-18	4.404996146949292e-18	8.420479825246097e-17	2.601484158353373e-19
84100000	0.00022311758872277826	-2.280548044332456e-21	-1.069429406988704e-35	2.5478933096968425e-14	1.0561278842654954e-14	0.009553764822492828	-2.0755134764967475e-20	7.802070763014567e-18	4.404996146949292e-18	8.420479825246097e-17	2.601484158353373e-19
84200000	0.00022311758872277826	-2.280548044332456e-21	-1.070702640414638e-35	2.5478933096968425e-14	1.0561278842654954e-14	0.009553764822492828	-2.0755134435722412e-20	7.802070763014567e-18	4.404996146949292e-18	8.420479825246097e-17	2.601484158353373e-19
84300000	0.00022311758872277826	-2.280548044332456e-21	-1.0719758738634496e-35	2.5478933096968425e-14	1.0561278842654954e-14	0.009553764822492828	-2.0755134106477348e-20	7.802070763014567e-18	4.404996146949292e-18	8.420479825246097e-17	2.601484158353373e-19
84400000	0.00022311758872277826	-2.280548044332456e-21	-1.0732491073359332e-35	2.5478933096968425e-14	1.0561278842654954e-14	0.009553764822492828	-2.0755133777232284e-20	7.802070763014567e-18	4.404996146949292e-18	8.420479825246097e-17	2.601484158353373e-19
84500000	0.00022311758872277826	-2.280548044332456e-21	-1.0745223408328828e-35	2.5478933096968425e-14	1.0561278842654954e-14	0.009553764822492828	-2.075513344798722e-20	7.802070763014567e-18	4.404996146949292e-18	8.420479825246097e-17	2.601484158353373e-19
84600000	0.00022311758872277826	-2.280548044332456e-21	-1.0757955743550925e-35	2.5478933096968425e-14	1.0561278842654954e-14	0.009553764822492828	-2.0755133118742157e-20	7.802070763014567e-18	4.404996146949292e-18	8.420479825246097e-17	2.601484158353373e-19
84700000	0.00022311758872277826	-2.280548044332456e-21	-1.0770688078926193e-35	2.5478933096968425e-14	1.0561278842654954e-14	0.009553764822492828	-2.0755132789497094e-20	7.802070763014567e-18	4.404996146949292e-18	8.420479825246097e-17	2.601484158353373e-19
84800000	0.00022311758872277826	-2.280548044332456e-21	-1.0783420413749873e-35	2.5478933096968425e-14	1.0561278842654954e-14	0.009553764822492828	-2.075513246025203e-20	7.802070763014567e-18	4.404996146949292e-18	8.420479825246097e-17	2.601484158353373e-19
84900000	0.00022311758872277826	-2.280548044332456e-21	-1.0796152747903511e-35	2.5478933096968425e-14	1.0561278842654954e-14	0.009553764822492828	-2.0755132131006966e-20	7.802070763014567e-18	4.404996146949292e-18	8.420479825246097e-17	2.601484158353373e-19
85000000	0.00022311758872277826	-2.280548044332456e-21	-1.0808885081400591e-35	2.5478933096968425e-14	1.0561278842654954e-14	0.009553764822492828	-2.0755131801761903e-20	7.802070763014567e-18	4.404996146949292e-18	8.420479825246097e-17	2.601484158353373e-19
85100000	0.00022311758872277826	-2.280548044332456e-21	-1.0821617414254601e-35	2.5478933096968425e-14	1.0561278842654954e-14	0.009553764822492828	-2.075513147251684e-20	7.802070763014567e-18	4.404996146949292e-18	8.420479825246097e-17	2.601484158353373e-19
85200000	0.00022311758872277826	-2.280548044332456e-21	-1.0834349746479025e-35	2.5478933096968425e-14	1.0561278842654954e-14	0.009553764822492828	-2.0755131143271776e-20	7.802070763014567e-18	4.404996146949292e-18	8.420479825246097e-17	2.601484158353373e-19
85300000	0.00022311758872277826	-2.280548044332456e-21	-1.0847082078087352e-35	2.5478933096968425e-14	1.0561278842654954e-14	0.009553764822492828	-2.0755130814026712e-20	7.802070763014567e-18	4.404996146949292e-18	8.420479825246097e-17	2.601484158353373e-19
85400000	0.00022311758872277826	-2.280548044332456e-21	-1.0859814409093066e-35	2.5478933096968425e-14	1.0561278842654954e-14	0.009553764822492828	-2.075513048478165e-20	7.802070763014567e-18	4.404996146949292e-18	8.420479825246097e-17	2.601484158353373e-19
85500000	0.00022311758872277826	-2.280548044332456e-21	-1.0872546739509654e-35	2.5478933096968425e-14	1.0561278842654954e-14	0.009553764822492828	-2.0755130155536588e-20	7.802070763014567e-18	4.404996146949292e-18	8.420479825246097e-17	2.601484158353373e-19
85600000	0.00022311758872277826	-2.280548044332456e-21	-1.0885279069350601e-35	2.5478933096968425e-14	1.0561278842654954e-14	0.009553764822492828	-2.0755129826291524e-20	7.802070763014567e-18	4.404996146949292e-18	8.420479825246097e-17	2.601484158353373e-19
85700000	0.00022311758872277826	-2.280548044332456e-21	-1.0898011398629396e-35	2.5478933096968425e-14	1.0561278842654954e-14	0.009553764822492828	-2.075512949704646e-20	7.802070763014567e-18	4.404996146949292e-18	8.420479825246097e-17	2.601484158353373e-19
85800000	0.00022311758872277826	-2.280548044332456e-21	-1.0910743727359522e-35	2.5478933096968425e-14	1.0561278842654954e-14	0.009553764822492828	-2.0755129167801397e-20	7.802070763014567e-18	4.404996146949292e-18	8.420479825246097e-17	2.601484158353373e-19
85900000	0.00022311758872277826	-2.280548044332456e-21	-1.0923476055554466e-35	2.5478933096968425e-14	1.0561278842654954e-14	0.009553764822492828	-2.0755128838556334e-20	7.802070763014567e-18	4.404996146949292e-18	8.420479825246097e-17	2.601484158353373e-19
86000000	0.00022311758872277826	-2.280548044332456e-21	-1.0936208383227716e-35	2.5478933096968425e-14	1.0561278842654954e-14	0.009553764822492828	-2.075512850931127e-20	7.802070763014567e-18	4.404996146949292e-18	8.420479825246097e-17	2.601484158353373e-19
86100000	0.00022311758872277826	-2.280548044332456e-21	-1.0948940710392757e-35	2.5478933096968425e-14	1.0561278842654954e-14	0.009553764822492828	-2.0755128180066206e-20	7.802070763014567e-18	4.404996146949292e-18	8.420479825246097e-17	2.601484158353373e-19
86200000	0.00022311758872277826	-2.280548044332456e-21	-1.0961673037063075e-35	2.5478933096968425e-14	1.0561278842654954e-14	0.009553764822492828	-2.0755127850821143e-20	7.802070763014567e-18	4.404996146949292e-18	8.420479825246097e-17	2.601484158353373e-19
86300000	0.00022311758872277826	-2.280548044332456e-21	-1.0974405363252157e-35	2.5478933096968425e-14	1.0561278842654954e-14	0.009553764822492828	-2.075512752157608e-20	7.802070763014567e-18	4.404996146949292e-18	8.420479825246097e-17	2.601484158353373e-19
86400000	0.00022311758872277826	-2.280548044332456e-21	-1.0987137688973487e-35	2.5478933096968425e-14	1.0561278842654954e-14	0.009553764822492828	-2.0755127192331016e-20	7.802070763014567e-18	4.404996146949292e-18	8.420479825246097e-17	2.601484158353373e-19
86500000	0.00022311758872277826	-2.280548044332456e-21	-1.0999870014240554e-35	2.5478933096968425e-14	1.0561278842654954e-14	0.009553764822492828	-2.0755126863085952e-20	7.802070763014567e-18	4.404996146949292e-18	8.420479825246097e-17	2.601484158353373e-19
86600000	0.00022311758872277826	-2.280548044332456e-21	-1.1012602339066843e-35	2.5478933096968425e-14	1.0561278842654954e-14	0.009553764822492828	-2.0755126533840888e-20	7.802070763014567e-18	4.404996146949292e-18	8.420479825246097e-17	2.601484158353373e-19
86700000	0.00022311758872277826	-2.280548044332456e-21	-1.102533466346584e-35	2.5478933096968425e-14	1.0561278842654954e-14	0.009553764822492828	-2.0755126204595825e-20	7.802070763014567e-18	4.404996146949292e-18	8.420479825246097e-17	2.601484158353373e-19
86800000	0.00022311758872277826	-2.280548044332456e-21	-1.1038066987451031e-35	2.5478933096968425e-14	1.0561278842654954e-14	0.009553764822492828	-2.0755125875350764e-20	7.802070763014567e-18	4.404996146949292e-18	8.420479825246097e-17	2.601484158353373e-19
86900000	0.00022311758872277826	-2.280548044332456e-21	-1.1050799311035903e-35	2.5478933096968425e-14	1.0561278842654954e-14	0.009553764822492828	-2.07551255461057e-20	7.802070763014567e-18	4.404996146949292e-18	8.420479825246097e-17	2.601484158353373e-19
87000000	0.00022311758872277826	-2.280548044332456e-21	-1.1063531634233941e-35	2.5478933096968425e-14	1.0561278842654954e-14	0.009553764822492828	-2.0755125216860637e-20	7.802070763014567e-18	4.404996146949292e-18	8.420479825246097e-17	2.601484158353373e-19
87100000	0.00022311758872277826	-2.280548044332456e-21	-1.1076263957058632e-35	2.5478933096968425e-14	1.0561278842654954e-14	0.009553764822492828	-2.0755124887615573e-20	7.802070763014567e-18	4.404996146949292e-18	8.420479825246097e-17	2.601484158353373e-19
87200000	0.00022311758872277826	-2.280548044332456e-21	-1.1088996279523462e-35	2.5478933096968425e-14	1.0561278842654954e-14	0.009553764822492828	-2.075512455837051e-20	7.802070763014567e-18	4.404996146949292e-18	8.420479825246097e-17	2.601484158353373e-19
87300000	0.00022311758872277826	-2.280548044332456e-21	-1.1101728601641918e-35	2.5478933096968425e-14	1.0561278842654954e-14	0.009553764822492828	-2.0755124229125446e-20	7.802070763014567e-18	4.404996146949292e-18	8.420479825246097e-17	2.601484158353373e-19
87400000	0.00022311758872277826	-2.280548044332456e-21	-1.1114460923427484e-35	2.5478933096968425e-14	1.0561278842654954e-14	0.009553764822492828	-2.0755123899880383e-20	7.802070763014567e-18	4.404996146949292e-18	8.420479825246097e-17	2.601484158353373e-19
87500000	0.00022311758872277826	-2.280548044332456e-21	-1.112719324489365e-35	2.5478933096968425e-14	1.0561278842654954e-14	0.009553764822492828	-2.075512357063532e-20	7.802070763014567e-18	4.404996146949292e-18	8.420479825246097e-17	2.601484158353373e-19
87600000	0.00022311758872277826	-2.280548044332456e-21	-1.1139925566053897e-35	2.5478933096968425e-14	1.0561278842654954e-14	0.009553764822492828	-2.0755123241390255e-20	7.802070763014567e-18	4.404996146949292e-18	8.420479825246097e-17	2.601484158353373e-19
87700000	0.00022311758872277826	-2.280548044332456e-21	-1.1152657886921716e-35	2.5478933096968425e-14	1.0561278842654954e-14	0.009553764822492828	-2.0755122912145192e-20	7.802070763014567e-18	4.404996146949292e-18	8.420479825246097e-17	2.601484158353373e-19
87800000	0.00022311758872277826	-2.280548044332456e-21	-1.1165390207510591e-35	2.5478933096968425e-14	1.0561278842654954e-14	0.009553764822492828	-2.0755122582900128e-20	7.802070763014567e-18	4.404996146949292e-18	8.420479825246097e-17	2.601484158353373e-19
87900000	0.00022311758872277826	-2.280548044332456e-21	-1.1178122527834008e-35	2.5478933096968425e-14	1.0561278842654954e-14	0.009553764822492828	-2.0755122253655065e-20	7.802070763014567e-18	4.404996146949292e-18	8.420479825246097e-17	2.601484158353373e-19
88000000	0.00022311758872277826	-2.280548044332456e-21	-1.1190854847905454e-35	2.5478933096968425e-14	1.0561278842654954e-14	0.009553764822492828	-2.075512192441e-20	7.802070763014567e-18	4.404996146949292e-18	8.420479825246097e-17	2.601484158353373e-19
88100000	0.00022311758872277826	-2.280548044332456e-21	-1.1203587167738414e-35	2.5478933096968425e-14	1.0561278842654954e-14	0.009553764822492828	-2.0755121595164938e-20	7.802070763014567e-18	4.404996146949292e-18	8.420479825246097e-17	2.601484158353373e-19
88200000	0.00022311758872277826	-2.280548044332456e-21	-1.1216319487346376e-35	2.5478933096968425e-14	1.0561278842654954e-14	0.009553764822492828	-2.0755121265919877e-20	7.802070763014567e-18	4.404996146949292e-18	8.420479825246097e-17	2.601484158353373e-19
88300000	0.00022311758872277826	-2.280548044332456e-21	-1.1229051806742823e-35	2.5478933096968425e-14	1.0561278842654954e-14	0.009553764822492828	-2.0755120936674813e-20	7.802070763014567e-18	4.404996146949292e-18	8.420479825246097e-17	2.601484158353373e-19
88400000	0.00022311758872277826	-2.280548044332456e-21	-1.1241784125941245e-35	2.5478933096968425e-14	1.0561278842654954e-14	0.009553764822492828	-2.075512060742975e-20	7.802070763014567e-18	4.404996146949292e-18	8.420479825246097e-17	2.601484158353373e-19
88500000	0.00022311758872277826	-2.280548044332456e-21	-1.1254516444955128e-35	2.5478933096968425e-14	1.0561278842654954e-14	0.009553764822492828	-2.0755120278184686e-20	7.802070763014567e-18	4.404996146949292e-18	8.420479825246097e-17	2.601484158353373e-19
88600000	0.00022311758872277826	-2.280548044332456e-21	-1.1267248763797955e-35	2.5478933096968425e-14	1.0561278842654954e-14	0.009553764822492828	-2.0755119948939623e-20	7.802070763014567e-18	4.404996146949292e-18	8.420479825246097e-17	2.601484158353373e-19
88700000	0.00022311758872277826	-2.280548044332456e-21	-1.1279981082483214e-35	2.5478933096968425e-14	1.0561278842654954e-14	0.009553764822492828	-2.075511961969456e-20	7.802070763014567e-18	4.404996146949292e-18	8.420479825246097e-17	2.601484158353373e-19
88800000	0.00022311758872277826	-2.280548044332456e-21	-1.1292713401024391e-35	2.5478933096968425e-14	1.0561278842654954e-14	0.009553764822492828	-2.0755119290449495e-20	7.802070763014567e-18	4.404996146949292e-18	8.420479825246097e-17	2.601484158353373e-19
88900000	0.00022311758872277826	-2.280548044332456e-21	-1.1305445719434972e-35	2.5478933096968425e-14	1.0561278842654954e-14	0.009553764822492828	-2.0755118961204432e-20	7.802070763014567e-18	4.404996146949292e-18	8.420479825246097e-17	2.601484158353373e-19
89000000	0.00022311758872277826	-2.280548044332456e-21	-1.1318178037728444e-35	2.5478933096968425e-14	1.0561278842654954e-14	0.009553764822492828	-2.0755118631959368e-20	7.802070763014567e-18	4.404996146949292e-18	8.420479825246097e-17	2.601484158353373e-19
89100000	0.00022311758872277826	-2.280548044332456e-21	-1.1330910355918293e-35	2.5478933096968425e-14	1.0561278842654954e-14	0.009553764822492828	-2.0755118302714305e-20	7.802070763014567e-18	4.404996146949292e-18	8.420479825246097e-17	2.601484158353373e-19
89200000	0.00022311758872277826	-2.280548044332456e-21	-1.1343642674018005e-35	2.5478933096968425e-14	1.0561278842654954e-14	0.009553764822492828	-2.075511797346924e-20	7.802070763014567e-18	4.404996146949292e-18	8.420479825246097e-17	2.601484158353373e-19
89300000	0.00022311758872277826	-2.280548044332456e-21	-1.1356374992041065e-35	2.5478933096968425e-14	1.0561278842654954e-14	0.009553764822492828	-2.0755117644224177e-20	7.802070763014567e-18	4.404996146949292e-18	8.420479825246097e-17	2.601484158353373e-19
89400000	0.00022311758872277826	-2.280548044332456e-21	-1.136910731000096e-35	2.5478933096968425e-14	1.0561278842654954e-14	0.009553764822492828	-2.0755117314979114e-20	7.802070763014567e-18	4.404996146949292e-18	8.420479825246097e-17	2.601484158353373e-19
89500000	0.00022311758872277826	-2.280548044332456e-21	-1.1381839627911178e-35	2.5478933096968425e-14	1.0561278842654954e-14	0.009553764822492828	-2.0755116985734053e-20	7.802070763014567e-18	4.404996146949292e-18	8.420479825246097e-17	2.601484158353373e-19
89600000	0.00022311758872277826	-2.280548044332456e-21	-1.1394571945785204e-35	2.5478933096968425e-14	1.0561278842654954e-14	0.009553764822492828	-2.075511665648899e-20	7.802070763014567e-18	4.404996146949292e-18	8.420479825246097e-17	2.601484158353373e-19
89700000	0.00022311758872277826	-2.280548044332456e-21	-1.1407304263636522e-35	2.5478933096968425e-14	1.0561278842654954e-14	0.009553764822492828	-2.0755116327243926e-20	7.802070763014567e-18	4.404996146949292e-18	8.420479825246097e-17	2.601484158353373e-19
89800000	0.00022311758872277826	-2.280548044332456e-21	-1.142003658147862e-35	2.5478933096968425e-14	1.0561278842654954e-14	0.009553764822492828	-2.0755115997998862e-20	7.802070763014567e-18	4.404996146949292e-18	8.420479825246097e-17	2.601484158353373e-19
89900000	0.00022311758872277826	-2.280548044332456e-21	-1.1432768899324985e-35	2.5478933096968425e-14	1.0561278842654954e-14	0.009553764822492828	-2.07551156687538e-20	7.802070763014567e-18	4.404996146949292e-18	8.420479825246097e-17	2.601484158353373e-19
90000000	0.00022311758872277826	-2.280548044332456e-21	-1.1445501217189103e-35	2.5478933096968425e-14	1.0561278842654954e-14	0.009553764822492828	-2.0755115339508735e-20	7.802070763014567e-18	4.404996146949292e-18	8.420479825246097e-17	2.601484158353373e-19
90100000	0.00022311758872277826	-2.280548044332456e-21	-1.1458233535084459e-35	2.5478933096968425e-14	1.0561278842654954e-14	0.009553764822492828	-2.0755115010263672e-20	7.802070763014567e-18	4.404996146949292e-18	8.420479825246097e-17	2.601484158353373e-19
90200000	0.00022311758872277826	-2.280548044332456e-21	-1.147096585302454e-35	2.5478933096968425e-14	1.0561278842654954e-14	0.009553764822492828	-2.0755114681018608e-20	7.802070763014567e-18	4.404996146949292e-18	8.420479825246097e-17	2.601484158353373e-19
90300000	0.00022311758872277826	-2.280548044332456e-21	-1.148369817102283e-35	2.5478933096968425e-14	1.0561278842654954e-14	0.009553764822492828	-2.0755114351773545e-20	7.802070763014567e-18	4.404996146949292e-18	8.420479825246097e-17	2.601484158353373e-19
90400000	0.00022311758872277826	-2.280548044332456e-21	-1.1496430489092819e-35	2.5478933096968425e-14	1.0561278842654954e-14	0.009553764822492828	-2.075511402252848e-20	7.802070763014567e-18	4.404996146949292e-18	8.420479825246097e-17	2.601484158353373e-19
90500000	0.00022311758872277826	-2.280548044332456e-21	-1.1509162807247992e-35	2.5478933096968425e-14	1.0561278842654954e-14	0.009553764822492828	-2.0755113693283417e-20	7.802070763014567e-18	4.404996146949292e-18	8.420479825246097e-17	2.601484158353373e-19
90600000	0.00022311758872277826	-2.280548044332456e-21	-1.1521895125501834e-35	2.5478933096968425e-14	1.0561278842654954e-14	0.009553764822492828	-2.0755113364038354e-20	7.802070763014567e-18	4.404996146949292e-18	8.420479825246097e-17	2.601484158353373e-19
90700000	0.00022311758872277826	-2.280548044332456e-21	-1.1534627443867831e-35	2.5478933096968425e-14	1.0561278842654954e-14	0.009553764822492828	-2.075511303479329e-20	7.802070763014567e-18	4.404996146949292e-18	8.420479825246097e-17	2.601484158353373e-19
90800000	0.00022311758872277826	-2.280548044332456e-21	-1.154735976235947e-35	2.5478933096968425e-14	1.0561278842654954e-14	0.009553764822492828	-2.0755112705548227e-20	7.802070763014567e-18	4.404996146949292e-18	8.420479825246097e-17	2.601484158353373e-19
90900000	0.00022311758872277826	-2.280548044332456e-21	-1.1560092080990237e-35	2.5478933096968425e-14	1.0561278842654954e-14	0.009553764822492828	-2.0755112376303166e-20	7.802070763014567e-18	4.404996146949292e-18	8.420479825246097e-17	2.601484158353373e-19
91000000	0.00022311758872277826	-2.280548044332456e-21	-1.1572824399773619e-35	2.5478933096968425e-14	1.0561278842654954e-14	0.009553764822492828	-2.0755112047058102e-20	7.802070763014567e-18	4.404996146949292e-18	8.420479825246097e-17	2.601484158353373e-19
91100000	0.00022311758872277826	-2.280548044332456e-21	-1.1585556718723101e-35	2.5478933096968425e-14	1.0561278842654954e-14	0.009553764822492828	-2.075511171781304e-20	7.802070763014567e-18	4.404996146949292e-18	8.420479825246097e-17	2.601484158353373e-19
91200000	0.00022311758872277826	-2.280548044332456e-21	-1.1598289037852169e-35	2.5478933096968425e-14	1.0561278842654954e-14	0.009553764822492828	-2.0755111388567975e-20	7.802070763014567e-18	4.404996146949292e-18	8.420479825246097e-17	2.601484158353373e-19
91300000	0.00022311758872277826	-2.280548044332456e-21	-1.1611021357174311e-35	2.5478933096968425e-14	1.0561278842654954e-14	0.009553764822492828	-2.0755111059322912e-20	7.802070763014567e-18	4.404996146949292e-18	8.420479825246097e-17	2.601484158353373e-19
91400000	0.00022311758872277826	-2.280548044332456e-21	-1.1623753676703012e-35	2.5478933096968425e-14	1.0561278842654954e-14	0.009553764822492828	-2.0755110730077848e-20	7.802070763014567e-18	4.404996146949292e-18	8.420479825246097e-17	2.601484158353373e-19
91500000	0.00022311758872277826	-2.280548044332456e-21	-1.1636485996451758e-35	2.5478933096968425e-14	1.0561278842654954e-14	0.009553764822492828	-2.0755110400832784e-20	7.802070763014567e-18	4.404996146949292e-18	8.420479825246097e-17	2.601484158353373e-19
91600000	0.00022311758872277826	-2.280548044332456e-21	-1.1649218316434035e-35	2.5478933096968425e-14	1.0561278842654954e-14	0.009553764822492828	-2.075511007158772e-20	7.802070763014567e-18	4.404996146949292e-18	8.420479825246097e-17	2.601484158353373e-19
91700000	0.00022311758872277826	-2.280548044332456e-21	-1.166195063666333e-35	2.5478933096968425e-14	1.0561278842654954e-14	0.009553764822492828	-2.0755109742342657e-20	7.802070763014567e-18	4.404996146949292e-18	8.420479825246097e-17	2.601484158353373e-19
91800000	0.00022311758872277826	-2.280548044332456e-21	-1.1674682957153128e-35	2.5478933096968425e-14	1.0561278842654954e-14	0.009553764822492828	-2.0755109413097594e-20	7.802070763014567e-18	4.404996146949292e-18	8.420479825246097e-17	2.601484158353373e-19
91900000	0.00022311758872277826	-2.280548044332456e-21	-1.1687415277916918e-35	2.5478933096968425e-14	1.0561278842654954e-14	0.009553764822492828	-2.075510908385253e-20	7.802070763014567e-18	4.404996146949292e-18	8.420479825246097e-17	2.601484158353373e-19
92000000	0.00022311758872277826	-2.280548044332456e-21	-1.1700147598968182e-35	2.5478933096968425e-14	1.0561278842654954e-14	0.009553764822492828	-2.0755108754607466e-20	7.802070763014567e-18	4.404996146949292e-18	8.420479825246097e-17	2.601484158353373e-19
92100000	0.00022311758872277826	-2.280548044332456e-21	-1.1712879920320409e-35	2.5478933096968425e-14	1.0561278842654954e-14	0.009553764822492828	-2.0755108425362403e-20	7.802070763014567e-18	4.404996146949292e-18	8.420479825246097e-17	2.601484158353373e-19
92200000	0.00022311758872277826	-2.280548044332456e-21	-1.1725612241987085e-35	2.5478933096968425e-14	1.0561278842654954e-14	0.009553764822492828	-2.075510809611734e-20	7.802070763014567e-18	4.404996146949292e-18	8.420479825246097e-17	2.601484158353373e-19
92300000	0.00022311758872277826	-2.280548044332456e-21	-1.1738344563981696e-35	2.5478933096968425e-14	1.0561278842654954e-14	0.009553764822492828	-2.0755107766872276e-20	7.802070763014567e-18	4.404996146949292e-18	8.420479825246097e-17	2.601484158353373e-19
92400000	0.00022311758872277826	-2.280548044332456e-21	-1.1751076886036473e-35	2.5478933096968425e-14	1.0561278842654954e-14	0.009553764822492828	-2.0755107437627215e-20	7.802070763014567e-18	4.404996146949292e-18	8.420479825246097e-17	2.601484158353373e-19
92500000	0.00022311758872277826	-2.280548044332456e-21	-1.1763809207446987e-35	2.5478933096968425e-14	1.0561278842654954e-14	0.009553764822492828	-2.0755107108382152e-20	7.802070763014567e-18	4.404996146949292e-18	8.420479825246097e-17	2.601484158353373e-19
92600000	0.00022311758872277826	-2.280548044332456e-21	-1.1776541528191002e-35	2.5478933096968425e-14	1.0561278842654954e-14	0.009553764822492828	-2.0755106779137088e-20	7.802070763014567e-18	4.404996146949292e-18	8.420479825246097e-17	2.601484158353373e-19
92700000	0.00022311758872277826	-2.280548044332456e-21	-1.1789273848282004e-35	2.5478933096968425e-14	1.0561278842654954e-14	0.009553764822492828	-2.0755106449892024e-20	7.802070763014567e-18	4.404996146949292e-18	8.420479825246097e-17	2.601484158353373e-19
92800000	0.00022311758872277826	-2.280548044332456e-21	-1.1802006167733479e-35	2.5478933096968425e-14	1.0561278842654954e-14	0.009553764822492828	-2.075510612064696e-20	7.802070763014567e-18	4.404996146949292e-18	8.420479825246097e-17	2.601484158353373e-19
92900000	0.00022311758872277826	-2.280548044332456e-21	-1.1814738486558914e-35	2.5478933096968425e-14	1.0561278842654954e-14	0.009553764822492828	-2.0755105791401897e-20	7.802070763014567e-18	4.404996146949292e-18	8.420479825246097e-17	2.601484158353373e-19
93000000	0.00022311758872277826	-2.280548044332456e-21	-1.1827470804771795e-35	2.5478933096968425e-14	1.0561278842654954e-14	0.009553764822492828	-2.0755105462156834e-20	7.802070763014567e-18	4.404996146949292e-18	8.420479825246097e-17	2.601484158353373e-19
93100000	0.00022311758872277826	-2.280548044332456e-21	-1.1840203122385607e-35	2.5478933096968425e-14	1.0561278842654954e-14	0.009553764822492828	-2.075510513291177e-20	7.802070763014567e-18	4.404996146949292e-18	8.420479825246097e-17	2.601484158353373e-19
93200000	0.00022311758872277826	-2.280548044332456e-21	-1.1852935439413836e-35	2.5478933096968425e-14	1.0561278842654954e-14	0.009553764822492828	-2.0755104803666706e-20	7.802070763014567e-18	4.404996146949292e-18	8.420479825246097e-17	2.601484158353373e-19
93300000	0.00022311758872277826	-2.280548044332456e-21	-1.186566775586997e-35	2.5478933096968425e-14	1.0561278842654954e-14	0.009553764822492828	-2.0755104474421643e-20	7.802070763014567e-18	4.404996146949292e-18	8.420479825246097e-17	2.601484158353373e-19
93400000	0.00022311758872277826	-2.280548044332456e-21	-1.1878400071767494e-35	2.5478933096968425e-14	1.0561278842654954e-14	0.009553764822492828	-2.075510414517658e-20	7.802070763014567e-18	4.404996146949292e-18	8.420479825246097e-17	2.601484158353373e-19
93500000	0.00022311758872277826	-2.280548044332456e-21	-1.1891132387119894e-35	2.5478933096968425e-14	1.0561278842654954e-14	0.009553764822492828	-2.0755103815931516e-20	7.802070763014567e-18	4.404996146949292e-18	8.420479825246097e-17	2.601484158353373e-19
93600000	0.00022311758872277826	-2.280548044332456e-21	-1.1903864701940658e-35	2.5478933096968425e-14	1.0561278842654954e-14	0.009553764822492828	-2.0755103486686452e-20	7.802070763014567e-18	4.404996146949292e-18	8.420479825246097e-17	2.601484158353373e-19
93700000	0.00022311758872277826	-2.280548044332456e-21	-1.191659701624327e-35	2.5478933096968425e-14	1.0561278842654954e-14	0.009553764822492828	-2.0755103157441388e-20	7.802070763014567e-18	4.404996146949292e-18	8.420479825246097e-17	2.601484158353373e-19
93800000	0.00022311758872277826	-2.280548044332456e-21	-1.1929329330041218e-35	2.5478933096968425e-14	1.0561278842654954e-14	0.009553764822492828	-2.0755102828196328e-20	7.802070763014567e-18	4.404996146949292e-18	8.420479825246097e-17	2.601484158353373e-19
93900000	0.00022311758872277826	-2.280548044332456e-21	-1.1942061643347986e-35	2.5478933096968425e-14	1.0561278842654954e-14	0.009553764822492828	-2.0755102498951264e-20	7.802070763014567e-18	4.404996146949292e-18	8.420479825246097e-17	2.601484158353373e-19
94000000	0.00022311758872277826	-2.280548044332456e-21	-1.195479395617706e-35	2.5478933096968425e-14	1.0561278842654954e-14	0.009553764822492828	-2.07551021697062e-20	7.802070763014567e-18	4.404996146949292e-18	8.420479825246097e-17	2.601484158353373e-19
94100000	0.00022311758872277826	-2.280548044332456e-21	-1.196752626854193e-35	2.5478933096968425e-14	1.0561278842654954e-14	0.009553764822492828	-2.0755101840461137e-20	7.802070763014567e-18	4.404996146949292e-18	8.420479825246097e-17	2.601484158353373e-19
94200000	0.00022311758872277826	-2.280548044332456e-21	-1.1980258580456078e-35	2.5478933096968425e-14	1.0561278842654954e-14	0.009553764822492828	-2.0755101511216073e-20	7.802070763014567e-18	4.404996146949292e-18	8.420479825246097e-17	2.601484158353373e-19
94300000	0.00022311758872277826	-2.280548044332456e-21	-1.1992990891932992e-35	2.5478933096968425e-14	1.0561278842654954e-14	0.009553764822492828	-2.075510118197101e-20	7.802070763014567e-18	4.404996146949292e-18	8.420479825246097e-17	2.601484158353373e-19
94400000	0.00022311758872277826	-2.280548044332456e-21	-1.2005723202986159e-35	2.5478933096968425e-14	1.0561278842654954e-14	0.009553764822492828	-2.0755100852725946e-20	7.802070763014567e-18	4.404996146949292e-18	8.420479825246097e-17	2.601484158353373e-19
94500000	0.00022311758872277826	-2.280548044332456e-21	-1.2018455513629064e-35	2.5478933096968425e-14	1.0561278842654954e-14	0.009553764822492828	-2.0755100523480883e-20	7.802070763014567e-18	4.404996146949292e-18	8.420479825246097e-17	2.601484158353373e-19
94600000	0.00022311758872277826	-2.280548044332456e-21	-1.2031187823875193e-35	2.5478933096968425e-14	1.0561278842654954e-14	0.009553764822492828	-2.075510019423582e-20	7.802070763014567e-18	4.404996146949292e-18	8.420479825246097e-17	2.601484158353373e-19
94700000	0.00022311758872277826	-2.280548044332456e-21	-1.2043920133738032e-35	2.5478933096968425e-14	1.0561278842654954e-14	0.009553764822492828	-2.0755099864990756e-20	7.802070763014567e-18	4.404996146949292e-18	8.420479825246097e-17	2.601484158353373e-19
94800000	0.00022311758872277826	-2.280548044332456e-21	-1.2056652443231067e-35	2.5478933096968425e-14	1.0561278842654954e-14	0.009553764822492828	-2.0755099535745692e-20	7.802070763014567e-18	4.404996146949292e-18	8.420479825246097e-17	2.601484158353373e-19
94900000	0.00022311758872277826	-2.280548044332456e-21	-1.2069384752367788e-35	2.5478933096968425e-14	1.0561278842654954e-14	0.009553764822492828	-2.0755099206500628e-20	7.802070763014567e-18	4.404996146949292e-18	8.420479825246097e-17	2.601484158353373e-19
95000000	0.00022311758872277826	-2.280548044332456e-21	-1.2082117061161676e-35	2.5478933096968425e-14	1.0561278842654954e-14	0.009553764822492828	-2.0755098877255565e-20	7.802070763014567e-18	4.404996146949292e-18	8.420479825246097e-17	2.601484158353373e-19
95100000	0.00022311758872277826	-2.280548044332456e-21	-1.209484936962622e-35	2.5478933096968425e-14	1.0561278842654954e-14	0.009553764822492828	-2.07550985480105e-20	7.802070763014567e-18	4.404996146949292e-18	8.420479825246097e-17	2.601484158353373e-19
95200000	0.00022311758872277826	-2.280548044332456e-21	-1.2107581677774905e-35	2.5478933096968425e-14	1.0561278842654954e-14	0.009553764822492828	-2.075509821876544e-20	7.802070763014567e-18	4.404996146949292e-18	8.420479825246097e-17	2.601484158353373e-19
95300000	0.00022311758872277826	-2.280548044332456e-21	-1.2120313985621217e-35	2.5478933096968425e-14	1.0561278842654954e-14	0.009553764822492828	-2.0755097889520377e-20	7.802070763014567e-18	4.404996146949292e-18	8.420479825246097e-17	2.601484158353373e-19
95400000	0.00022311758872277826	-2.280548044332456e-21	-1.213304629317864e-35	2.5478933096968425e-14	1.0561278842654954e-14	0.009553764822492828	-2.0755097560275313e-20	7.802070763014567e-18	4.404996146949292e-18	8.420479825246097e-17	2.601484158353373e-19
95500000	0.00022311758872277826	-2.280548044332456e-21	-1.214577860046067e-35	2.5478933096968425e-14	1.0561278842654954e-14	0.009553764822492828	-2.075509723103025e-20	7.802070763014567e-18	4.404996146949292e-18	8.420479825246097e-17	2.601484158353373e-19
95600000	0.00022311758872277826	-2.280548044332456e-21	-1.2158510907480782e-35	2.5478933096968425e-14	1.0561278842654954e-14	0.009553764822492828	-2.0755096901785186e-20	7.802070763014567e-18	4.404996146949292e-18	8.420479825246097e-17	2.601484158353373e-19
95700000	0.00022311758872277826	-2.280548044332456e-21	-1.2171243214252466e-35	2.5478933096968425e-14	1.0561278842654954e-14	0.009553764822492828	-2.0755096572540123e-20	7.802070763014567e-18	4.404996146949292e-18	8.420479825246097e-17	2.601484158353373e-19
95800000	0.00022311758872277826	-2.280548044332456e-21	-1.218397552078921e-35	2.5478933096968425e-14	1.0561278842654954e-14	0.009553764822492828	-2.075509624329506e-20	7.802070763014567e-18	4.404996146949292e-18	8.420479825246097e-17	2.601484158353373e-19
95900000	0.00022311758872277826	-2.280548044332456e-21	-1.2196707827104496e-35	2.5478933096968425e-14	1.0561278842654954e-14	0.009553764822492828	-2.0755095914049995e-20	7.802070763014567e-18	4.404996146949292e-18	8.420479825246097e-17	2.601484158353373e-19
96000000	0.00022311758872277826	-2.280548044332456e-21	-1.2209440133211814e-35	2.5478933096968425e-14	1.0561278842654954e-14	0.009553764822492828	-2.0755095584804932e-20	7.802070763014567e-18	4.404996146949292e-18	8.420479825246097e-17	2.601484158353373e-19
96100000	0.00022311758872277826	-2.280548044332456e-21	-1.222217243912465e-35	2.5478933096968425e-14	1.0561278842654954e-14	0.009553764822492828	-2.0755095255559868e-20	7.802070763014567e-18	4.404996146949292e-18	8.420479825246097e-17	2.601484158353373e-19
96200000	0.00022311758872277826	-2.280548044332456e-21	-1.2234904744856488e-35	2.5478933096968425e-14	1.0561278842654954e-14	0.009553764822492828	-2.0755094926314805e-20	7.802070763014567e-18	4.404996146949292e-18	8.420479825246097e-17	2.601484158353373e-19
96300000	0.00022311758872277826	-2.280548044332456e-21	-1.2247637050420818e-35	2.5478933096968425e-14	1.0561278842654954e-14	0.009553764822492828	-2.075509459706974e-20	7.802070763014567e-18	4.404996146949292e-18	8.420479825246097e-17	2.601484158353373e-19
96400000	0.00022311758872277826	-2.280548044332456e-21	-1.226036935583112e-35	2.5478933096968425e-14	1.0561278842654954e-14	0.009553764822492828	-2.0755094267824677e-20	7.802070763014567e-18	4.404996146949292e-18	8.420479825246097e-17	2.601484158353373e-19
96500000	0.00022311758872277826	-2.280548044332456e-21	-1.2273101661100887e-35	2.5478933096968425e-14	1.0561278842654954e-14	0.009553764822492828	-2.0755093938579617e-20	7.802070763014567e-18	4.404996146949292e-18	8.420479825246097e-17	2.601484158353373e-19
96600000	0.00022311758872277826	-2.280548044332456e-21	-1.22858339662436e-35	2.5478933096968425e-14	1.0561278842654954e-14	0.009553764822492828	-2.0755093609334553e-20	7.802070763014567e-18	4.404996146949292e-18	8.420479825246097e-17	2.601484158353373e-19
96700000	0.00022311758872277826	-2.280548044332456e-21	-1.2298566271272748e-35	2.5478933096968425e-14	1.0561278842654954e-14	0.009553764822492828	-2.075509328008949e-20	7.802070763014567e-18	4.404996146949292e-18	8.420479825246097e-17	2.601484158353373e-19
96800000	0.00022311758872277826	-2.280548044332456e-21	-1.2311298576201815e-35	2.5478933096968425e-14	1.0561278842654954e-14	0.009553764822492828	-2.0755092950844426e-20	7.802070763014567e-18	4.404996146949292e-18	8.420479825246097e-17	2.601484158353373e-19
96900000	0.00022311758872277826	-2.280548044332456e-21	-1.2324030881044287e-35	2.5478933096968425e-14	1.0561278842654954e-14	0.009553764822492828	-2.0755092621599363e-20	7.802070763014567e-18	4.404996146949292e-18	8.420479825246097e-17	2.601484158353373e-19
97000000	0.00022311758872277826	-2.280548044332456e-21	-1.2336763185813654e-35	2.5478933096968425e-14	1.0561278842654954e-14	0.009553764822492828	-2.07550922923543e-20	7.802070763014567e-18	4.404996146949292e-18	8.420479825246097e-17	2.601484158353373e-19
97100000	0.00022311758872277826	-2.280548044332456e-21	-1.23494954905234e-35	2.5478933096968425e-14	1.0561278842654954e-14	0.009553764822492828	-2.0755091963109235e-20	7.802070763014567e-18	4.404996146949292e-18	8.420479825246097e-17	2.601484158353373e-19
97200000	0.00022311758872277826	-2.280548044332456e-21	-1.236222779518701e-35	2.5478933096968425e-14	1.0561278842654954e-14	0.009553764822492828	-2.0755091633864172e-20	7.802070763014567e-18	4.404996146949292e-18	8.420479825246097e-17	2.601484158353373e-19
97300000	0.00022311758872277826	-2.280548044332456e-21	-1.237496009981797e-35	2.5478933096968425e-14	1.0561278842654954e-14	0.009553764822492828	-2.0755091304619108e-20	7.802070763014567e-18	4.404996146949292e-18	8.420479825246097e-17	2.601484158353373e-19
97400000	0.00022311758872277826	-2.280548044332456e-21	-1.238769240442977e-35	2.5478933096968425e-14	1.0561278842654954e-14	0.009553764822492828	-2.0755090975374045e-20	7.802070763014567e-18	4.404996146949292e-18	8.420479825246097e-17	2.601484158353373e-19
97500000	0.00022311758872277826	-2.280548044332456e-21	-1.240042470903589e-35	2.5478933096968425e-14	1.0561278842654954e-14	0.009553764822492828	-2.075509064612898e-20	7.802070763014567e-18	4.404996146949292e-18	8.420479825246097e-17	2.601484158353373e-19
97600000	0.00022311758872277826	-2.280548044332456e-21	-1.2413157013649823e-35	2.5478933096968425e-14	1.0561278842654954e-14	0.009553764822492828	-2.0755090316883917e-20	7.802070763014567e-18	4.404996146949292e-18	8.420479825246097e-17	2.601484158353373e-19
97700000	0.00022311758872277826	-2.280548044332456e-21	-1.2425889318285051e-35	2.5478933096968425e-14	1.0561278842654954e-14	0.009553764822492828	-2.0755089987638854e-20	7.802070763014567e-18	4.404996146949292e-18	8.420479825246097e-17	2.601484158353373e-19
97800000	0.00022311758872277826	-2.280548044332456e-21	-1.243862162295506e-35	2.5478933096968425e-14	1.0561278842654954e-14	0.009553764822492828	-2.075508965839379e-20	7.802070763014567e-18	4.404996146949292e-18	8.420479825246097e-17	2.601484158353373e-19
97900000	0.00022311758872277826	-2.280548044332456e-21	-1.2451353927673338e-35	2.5478933096968425e-14	1.0561278842654954e-14	0.009553764822492828	-2.075508932914873e-20	7.802070763014567e-18	4.404996146949292e-18	8.420479825246097e-17	2.601484158353373e-19
98000000	0.00022311758872277826	-2.280548044332456e-21	-1.246408623245337e-35	2.5478933096968425e-14	1.0561278842654954e-14	0.009553764822492828	-2.0755088999903666e-20	7.802070763014567e-18	4.404996146949292e-18	8.420479825246097e-17	2.601484158353373e-19
98100000	0.00022311758872277826	-2.280548044332456e-21	-1.2476818537308641e-35	2.5478933096968425e-14	1.0561278842654954e-14	0.009553764822492828	-2.0755088670658602e-20	7.802070763014567e-18	4.404996146949292e-18	8.420479825246097e-17	2.601484158353373e-19
98200000	0.00022311758872277826	-2.280548044332456e-21	-1.2489550842252641e-35	2.5478933096968425e-14	1.0561278842654954e-14	0.009553764822492828	-2.075508834141354e-20	7.802070763014567e-18	4.404996146949292e-18	8.420479825246097e-17	2.601484158353373e-19
98300000	0.00022311758872277826	-2.280548044332456e-21	-1.2502283147298853e-35	2.5478933096968425e-14	1.0561278842654954e-14	0.009553764822492828	-2.0755088012168475e-20	7.802070763014567e-18	4.404996146949292e-18	8.420479825246097e-17	2.601484158353373e-19
98400000	0.00022311758872277826	-2.280548044332456e-21	-1.2515015452460764e-35	2.5478933096968425e-14	1.0561278842654954e-14	0.009553764822492828	-2.0755087682923412e-20	7.802070763014567e-18	4.404996146949292e-18	8.420479825246097e-17	2.601484158353373e-19
98500000	0.00022311758872277826	-2.280548044332456e-21	-1.252774775775186e-35	2.5478933096968425e-14	1.0561278842654954e-14	0.009553764822492828	-2.0755087353678348e-20	7.802070763014567e-18	4.404996146949292e-18	8.420479825246097e-17	2.601484158353373e-19
98600000	0.00022311758872277826	-2.280548044332456e-21	-1.2540480063185628e-35	2.5478933096968425e-14	1.0561278842654954e-14	0.009553764822492828	-2.0755087024433284e-20	7.802070763014567e-18	4.404996146949292e-18	8.420479825246097e-17	2.601484158353373e-19
98700000	0.00022311758872277826	-2.280548044332456e-21	-1.2553212368775552e-35	2.5478933096968425e-14	1.0561278842654954e-14	0.009553764822492828	-2.075508669518822e-20	7.802070763014567e-18	4.404996146949292e-18	8.420479825246097e-17	2.601484158353373e-19
98800000	0.00022311758872277826	-2.280548044332456e-21	-1.2565944674535122e-35	2.5478933096968425e-14	1.0561278842654954e-14	0.009553764822492828	-2.0755086365943157e-20	7.802070763014567e-18	4.404996146949292e-18	8.420479825246097e-17	2.601484158353373e-19
98900000	0.00022311758872277826	-2.280548044332456e-21	-1.257867698047782e-35	2.5478933096968425e-14	1.0561278842654954e-14	0.009553764822492828	-2.0755086036698094e-20	7.802070763014567e-18	4.404996146949292e-18	8.420479825246097e-17	2.601484158353373e-19
99000000	0.00022311758872277826	-2.280548044332456e-21	-1.2591409286617136e-35	2.5478933096968425e-14	1.0561278842654954e-14	0.009553764822492828	-2.075508570745303e-20	7.802070763014567e-18	4.404996146949292e-18	8.420479825246097e-17	2.601484158353373e-19
99100000	0.00022311758872277826	-2.280548044332456e-21	-1.2604141592966553e-35	2.5478933096968425e-14	1.0561278842654954e-14	0.009553764822492828	-2.0755085378207967e-20	7.802070763014567e-18	4.404996146949292e-18	8.420479825246097e-17	2.601484158353373e-19
99200000	0.00022311758872277826	-2.280548044332456e-21	-1.2616873899539558e-35	2.5478933096968425e-14	1.0561278842654954e-14	0.009553764822492828	-2.0755085048962903e-20	7.802070763014567e-18	4.404996146949292e-18	8.420479825246097e-17	2.601484158353373e-19
99300000	0.00022311758872277826	-2.280548044332456e-21	-1.262960620634964e-35	2.5478933096968425e-14	1.0561278842654954e-14	0.009553764822492828	-2.0755084719717842e-20	7.802070763014567e-18	4.404996146949292e-18	8.420479825246097e-17	2.601484158353373e-19
99400000	0.00022311758872277826	-2.280548044332456e-21	-1.264233851341028e-35	2.5478933096968425e-14	1.0561278842654954e-14	0.009553764822492828	-2.075508439047278e-20	7.802070763014567e-18	4.404996146949292e-18	8.420479825246097e-17	2.601484158353373e-19
99500000	0.00022311758872277826	-2.280548044332456e-21	-1.2655070820734967e-35	2.5478933096968425e-14	1.0561278842654954e-14	0.009553764822492828	-2.0755084061227715e-20	7.802070763014567e-18	4.404996146949292e-18	8.420479825246097e-17	2.601484158353373e-19
99600000	0.00022311758872277826	-2.280548044332456e-21	-1.266780312833719e-35	2.5478933096968425e-14	1.0561278842654954e-14	0.009553764822492828	-2.0755083731982652e-20	7.802070763014567e-18	4.404996146949292e-18	8.420479825246097e-17	2.601484158353373e-19
99700000	0.00022311758872277826	-2.280548044332456e-21	-1.268053543623043e-35	2.5478933096968425e-14	1.0561278842654954e-14	0.009553764822492828	-2.0755083402737588e-20	7.802070763014567e-18	4.404996146949292e-18	8.420479825246097e-17	2.601484158353373e-19
99800000	0.00022311758872277826	-2.280548044332456e-21	-1.2693267744428176e-35	2.5478933096968425e-14	1.0561278842654954e-14	0.009553764822492828	-2.0755083073492524e-20	7.802070763014567e-18	4.404996146949292e-18	8.420479825246097e-17	2.601484158353373e-19
99900000	0.00022311758872277826	-2.280548044332456e-21	-1.2706000052943915e-35	2.5478933096968425e-14	1.0561278842654954e-14	0.009553764822492828	-2.075508274424746e-20	7.802070763014567e-18	4.404996146949292e-18	8.420479825246097e-17	2.601484158353373e-19
100000000	0.00022311758872277826	-2.280548044332456e-21	-1.271873236179113e-35	2.5478933096968425e-14	1.0561278842654954e-14	0.009553764822492828	-2.0755082415002397e-20	7.802070763014567e-18	4.404996146949292e-18	8.420479825246097e-17	2.601484158353373e-19
