# Supplementary material for: Thermodynamics Underpinning the Microbial Community‐Level Nitrogen Energy Metabolism
Source: Environ Microbiol. 2025 Feb 16;27(2):e70055. doi: 10.1111/1462-2920.70055 (PMC11830459; doi:10.1111/1462-2920.70055)
Supplement: Supplementary file 1 — Data S1. [file EMI-27-e70055-s001.zip › SI/Nnetwork/Results/kdef_-10/Iin_-5/p_0.2/O2_-5._H_-10.5.csv]

time	N2	N2H4	N2H5	N2O	NH2OH	NH3	NH3OH	NH4	NO	NO2	NO3
0	0.00001	0.00001	0.00001	0.00001	0.00001	0.00001	0.00001	0.00001	0.00001	0.00001	0.00001
100000	0.00499948736372969	1.2976002380097508e-49	3.310652576542151e-68	6.362169697941935e-9	1.397146651489443e-15	1.012441852446611e-6	-2.361136152737321e-20	2.9654426816149466e-22	6.233798267206968e-12	1.7805082496586603e-11	8.230849857152964e-11
200000	0.00499948736372969	1.2976002380097506e-49	3.310580836174161e-68	6.362169697941935e-9	1.3971466514894428e-15	1.012441852446611e-6	-2.3611361513518198e-20	2.6224918248361153e-22	6.2337982672069684e-12	1.78050824965866e-11	8.230849857152965e-11
300000	0.004999487363729689	1.2976002380097498e-49	3.31058033346015e-68	6.362169697941934e-9	1.3971466514894424e-15	1.012441852446611e-6	-2.3611361499671195e-20	2.6161354185899665e-22	6.233798267206967e-12	1.78050824965866e-11	8.230849857152961e-11
400000	0.004999487363729689	1.2976002380097496e-49	3.3105808475353487e-68	6.362169697941934e-9	1.3971466514894422e-15	1.0124418524466109e-6	-2.3611361485824363e-20	2.617027619704843e-22	6.233798267206966e-12	1.78050824965866e-11	8.230849857152961e-11
500000	0.004999487363729689	1.2976002380097498e-49	3.310580776503024e-68	6.362169697941934e-9	1.3971466514894422e-15	1.0124418524466109e-6	-2.3611361471977508e-20	2.616900079808181e-22	6.233798267206967e-12	1.78050824965866e-11	8.230849857152961e-11
600000	0.004999487363729689	1.2976002380097502e-49	3.310580361128562e-68	6.362169697941934e-9	1.3971466514894424e-15	1.012441852446611e-6	-2.3611361458130637e-20	2.61617241124463e-22	6.233798267206967e-12	1.78050824965866e-11	8.230849857152961e-11
700000	0.00499948736372969	1.2976002380097506e-49	3.3105798421773517e-68	6.362169697941935e-9	1.3971466514894424e-15	1.012441852446611e-6	-2.3611361444283764e-20	2.615264226358837e-22	6.233798267206968e-12	1.78050824965866e-11	8.230849857152962e-11
800000	0.00499948736372969	1.297600238009751e-49	3.3105794604147805e-68	6.362169697941935e-9	1.3971466514894426e-15	1.012441852446611e-6	-2.3611361430436893e-20	2.6145951374954525e-22	6.2337982672069684e-12	1.78050824965866e-11	8.230849857152964e-11
900000	0.00499948736372969	1.2976002380097512e-49	3.3105793979118626e-68	6.362169697941935e-9	1.3971466514894426e-15	1.012441852446611e-6	-2.361136141659004e-20	2.6144827077163635e-22	6.2337982672069684e-12	1.78050824965866e-11	8.230849857152964e-11
1000000	0.00499948736372969	1.2976002380097512e-49	3.310579400097792e-68	6.362169697941935e-9	1.3971466514894426e-15	1.012441852446611e-6	-2.3611361402743188e-20	2.6144847725096316e-22	6.2337982672069684e-12	1.78050824965866e-11	8.230849857152964e-11
1100000	0.00499948736372969	1.2976002380097512e-49	3.3105794003502693e-68	6.362169697941935e-9	1.3971466514894426e-15	1.012441852446611e-6	-2.3611361388896336e-20	2.6144850143099927e-22	6.2337982672069684e-12	1.78050824965866e-11	8.230849857152964e-11
1200000	0.00499948736372969	1.297600238009751e-49	3.310579399372333e-68	6.3621696979419354e-9	1.3971466514894426e-15	1.012441852446611e-6	-2.361136137504948e-20	2.614484095991361e-22	6.2337982672069684e-12	1.78050824965866e-11	8.230849857152964e-11
1300000	0.00499948736372969	1.2976002380097508e-49	3.310579397867023e-68	6.3621696979419354e-9	1.3971466514894426e-15	1.012441852446611e-6	-2.3611361361202628e-20	2.61448268042765e-22	6.233798267206968e-12	1.78050824965866e-11	8.230849857152964e-11
1400000	0.00499948736372969	1.2976002380097506e-49	3.3105793965373774e-68	6.3621696979419354e-9	1.3971466514894426e-15	1.012441852446611e-6	-2.3611361347355775e-20	2.6144814304927746e-22	6.233798267206968e-12	1.78050824965866e-11	8.230849857152964e-11
1500000	0.00499948736372969	1.2976002380097504e-49	3.3105793960708996e-68	6.3621696979419354e-9	1.3971466514894426e-15	1.012441852446611e-6	-2.3611361333508923e-20	2.614480994409908e-22	6.233798267206968e-12	1.78050824965866e-11	8.230849857152964e-11
1600000	0.00499948736372969	1.2976002380097502e-49	3.310579396074192e-68	6.3621696979419354e-9	1.3971466514894426e-15	1.012441852446611e-6	-2.361136131966207e-20	2.6144810011104363e-22	6.233798267206968e-12	1.78050824965866e-11	8.230849857152964e-11
1700000	0.00499948736372969	1.2976002380097502e-49	3.310579396077273e-68	6.3621696979419354e-9	1.3971466514894426e-15	1.012441852446611e-6	-2.3611361305815218e-20	2.614481007381113e-22	6.233798267206968e-12	1.78050824965866e-11	8.230849857152964e-11
1800000	0.00499948736372969	1.29760023800975e-49	3.3105793960801483e-68	6.3621696979419354e-9	1.3971466514894426e-15	1.012441852446611e-6	-2.3611361291968365e-20	2.6144810132324237e-22	6.233798267206968e-12	1.78050824965866e-11	8.230849857152964e-11
1900000	0.00499948736372969	1.29760023800975e-49	3.3105793960828225e-68	6.3621696979419354e-9	1.3971466514894426e-15	1.012441852446611e-6	-2.3611361278121513e-20	2.614481018674856e-22	6.233798267206968e-12	1.78050824965866e-11	8.230849857152964e-11
2000000	0.00499948736372969	1.29760023800975e-49	3.3105793960853008e-68	6.3621696979419354e-9	1.3971466514894426e-15	1.012441852446611e-6	-2.361136126427466e-20	2.6144810237188964e-22	6.233798267206967e-12	1.78050824965866e-11	8.230849857152964e-11
2100000	0.00499948736372969	1.2976002380097498e-49	3.3105793960875888e-68	6.3621696979419354e-9	1.3971466514894426e-15	1.012441852446611e-6	-2.3611361250427808e-20	2.6144810283750323e-22	6.233798267206967e-12	1.78050824965866e-11	8.230849857152962e-11
2200000	0.00499948736372969	1.2976002380097498e-49	3.3105793960896914e-68	6.3621696979419354e-9	1.3971466514894426e-15	1.012441852446611e-6	-2.3611361236580955e-20	2.61448103265375e-22	6.233798267206967e-12	1.78050824965866e-11	8.230849857152962e-11
2300000	0.00499948736372969	1.2976002380097498e-49	3.3105793960916133e-68	6.362169697941936e-9	1.3971466514894426e-15	1.012441852446611e-6	-2.3611361222734103e-20	2.6144810365655366e-22	6.233798267206967e-12	1.78050824965866e-11	8.230849857152962e-11
2400000	0.00499948736372969	1.2976002380097496e-49	3.3105793960933606e-68	6.362169697941936e-9	1.3971466514894426e-15	1.012441852446611e-6	-2.3611361208887253e-20	2.614481040120879e-22	6.233798267206967e-12	1.78050824965866e-11	8.230849857152962e-11
2500000	0.00499948736372969	1.2976002380097496e-49	3.310579396094938e-68	6.362169697941936e-9	1.3971466514894426e-15	1.012441852446611e-6	-2.36113611950404e-20	2.6144810433302634e-22	6.233798267206967e-12	1.78050824965866e-11	8.230849857152962e-11
2600000	0.00499948736372969	1.2976002380097496e-49	3.31057939609635e-68	6.362169697941936e-9	1.3971466514894426e-15	1.012441852446611e-6	-2.3611361181193548e-20	2.6144810462041774e-22	6.233798267206967e-12	1.78050824965866e-11	8.230849857152962e-11
2700000	0.00499948736372969	1.2976002380097496e-49	3.3105793960976026e-68	6.362169697941936e-9	1.3971466514894426e-15	1.012441852446611e-6	-2.3611361167346696e-20	2.6144810487531076e-22	6.233798267206967e-12	1.78050824965866e-11	8.230849857152962e-11
2800000	0.004999487363729689	1.2976002380097496e-49	3.3105793960987005e-68	6.362169697941936e-9	1.3971466514894426e-15	1.012441852446611e-6	-2.3611361153499843e-20	2.614481050987541e-22	6.233798267206967e-12	1.78050824965866e-11	8.230849857152962e-11
2900000	0.004999487363729689	1.2976002380097496e-49	3.3105793960996493e-68	6.362169697941936e-9	1.3971466514894426e-15	1.012441852446611e-6	-2.361136113965299e-20	2.6144810529179635e-22	6.233798267206967e-12	1.78050824965866e-11	8.230849857152962e-11
3000000	0.004999487363729689	1.2976002380097496e-49	3.310579396100454e-68	6.362169697941936e-9	1.3971466514894426e-15	1.0124418524466109e-6	-2.3611361125806138e-20	2.6144810545548634e-22	6.233798267206967e-12	1.78050824965866e-11	8.230849857152962e-11
3100000	0.004999487363729689	1.2976002380097496e-49	3.310579396101119e-68	6.362169697941936e-9	1.3971466514894426e-15	1.0124418524466109e-6	-2.3611361111959286e-20	2.6144810559087263e-22	6.233798267206967e-12	1.78050824965866e-11	8.230849857152962e-11
3200000	0.004999487363729689	1.2976002380097496e-49	3.3105793961016507e-68	6.362169697941936e-9	1.3971466514894426e-15	1.0124418524466109e-6	-2.3611361098112433e-20	2.6144810569900396e-22	6.233798267206967e-12	1.78050824965866e-11	8.230849857152962e-11
3300000	0.004999487363729689	1.2976002380097496e-49	3.3105793961020534e-68	6.362169697941936e-9	1.3971466514894426e-15	1.0124418524466109e-6	-2.361136108426558e-20	2.61448105780929e-22	6.233798267206967e-12	1.78050824965866e-11	8.230849857152962e-11
3400000	0.004999487363729689	1.2976002380097496e-49	3.3105793961023326e-68	6.362169697941936e-9	1.3971466514894426e-15	1.0124418524466109e-6	-2.3611361070418728e-20	2.6144810583769645e-22	6.233798267206967e-12	1.78050824965866e-11	8.230849857152962e-11
3500000	0.004999487363729689	1.2976002380097496e-49	3.310579396102493e-68	6.362169697941936e-9	1.3971466514894426e-15	1.0124418524466109e-6	-2.3611361056571876e-20	2.61448105870355e-22	6.233798267206967e-12	1.78050824965866e-11	8.230849857152962e-11
3600000	0.004999487363729689	1.2976002380097496e-49	3.3105793961025406e-68	6.362169697941936e-9	1.3971466514894426e-15	1.0124418524466109e-6	-2.3611361042725023e-20	2.614481058799533e-22	6.233798267206967e-12	1.78050824965866e-11	8.230849857152962e-11
3700000	0.004999487363729689	1.2976002380097496e-49	3.31057939610248e-68	6.362169697941936e-9	1.3971466514894426e-15	1.0124418524466109e-6	-2.361136102887817e-20	2.6144810586754004e-22	6.233798267206967e-12	1.78050824965866e-11	8.230849857152962e-11
3800000	0.004999487363729689	1.2976002380097496e-49	3.310579396102316e-68	6.362169697941936e-9	1.3971466514894426e-15	1.0124418524466109e-6	-2.3611361015031318e-20	2.6144810583416395e-22	6.233798267206967e-12	1.78050824965866e-11	8.230849857152962e-11
3900000	0.004999487363729689	1.2976002380097496e-49	3.3105793961020546e-68	6.362169697941936e-9	1.3971466514894426e-15	1.0124418524466109e-6	-2.3611361001184466e-20	2.614481057808736e-22	6.233798267206967e-12	1.78050824965866e-11	8.230849857152962e-11
4000000	0.004999487363729689	1.2976002380097496e-49	3.3105793961017e-68	6.362169697941936e-9	1.3971466514894426e-15	1.0124418524466109e-6	-2.3611360987337613e-20	2.614481057087178e-22	6.233798267206967e-12	1.78050824965866e-11	8.230849857152962e-11
4100000	0.004999487363729689	1.2976002380097496e-49	3.310579396101258e-68	6.362169697941936e-9	1.3971466514894426e-15	1.0124418524466109e-6	-2.361136097349076e-20	2.614481056187452e-22	6.233798267206967e-12	1.78050824965866e-11	8.230849857152962e-11
4200000	0.004999487363729689	1.2976002380097498e-49	3.310579396100734e-68	6.362169697941936e-9	1.3971466514894426e-15	1.0124418524466109e-6	-2.3611360959643908e-20	2.6144810551200444e-22	6.233798267206967e-12	1.78050824965866e-11	8.230849857152962e-11
4300000	0.004999487363729689	1.2976002380097498e-49	3.3105793961001327e-68	6.362169697941936e-9	1.3971466514894426e-15	1.0124418524466109e-6	-2.3611360945797056e-20	2.6144810538954426e-22	6.233798267206967e-12	1.78050824965866e-11	8.230849857152962e-11
4400000	0.004999487363729689	1.2976002380097498e-49	3.310579396099459e-68	6.3621696979419354e-9	1.3971466514894426e-15	1.0124418524466109e-6	-2.3611360931950203e-20	2.614481052524133e-22	6.233798267206967e-12	1.78050824965866e-11	8.230849857152962e-11
4500000	0.004999487363729689	1.2976002380097498e-49	3.3105793960987186e-68	6.3621696979419354e-9	1.3971466514894426e-15	1.012441852446611e-6	-2.361136091810335e-20	2.6144810510166024e-22	6.233798267206967e-12	1.78050824965866e-11	8.230849857152962e-11
4600000	0.00499948736372969	1.29760023800975e-49	3.3105793960979164e-68	6.3621696979419354e-9	1.3971466514894426e-15	1.012441852446611e-6	-2.3611360904256498e-20	2.614481049383338e-22	6.233798267206967e-12	1.78050824965866e-11	8.230849857152962e-11
4700000	0.00499948736372969	1.29760023800975e-49	3.3105793960970574e-68	6.3621696979419354e-9	1.3971466514894426e-15	1.012441852446611e-6	-2.3611360890409646e-20	2.6144810476348264e-22	6.233798267206967e-12	1.78050824965866e-11	8.230849857152962e-11
4800000	0.00499948736372969	1.29760023800975e-49	3.3105793960961473e-68	6.3621696979419354e-9	1.3971466514894426e-15	1.012441852446611e-6	-2.3611360876562793e-20	2.6144810457815543e-22	6.233798267206968e-12	1.78050824965866e-11	8.230849857152962e-11
4900000	0.00499948736372969	1.29760023800975e-49	3.3105793960951907e-68	6.3621696979419354e-9	1.3971466514894426e-15	1.012441852446611e-6	-2.361136086271594e-20	2.614481043834009e-22	6.233798267206968e-12	1.78050824965866e-11	8.230849857152962e-11
5000000	0.00499948736372969	1.2976002380097502e-49	3.3105793960941925e-68	6.3621696979419354e-9	1.3971466514894426e-15	1.012441852446611e-6	-2.3611360848869088e-20	2.614481041802677e-22	6.233798267206968e-12	1.78050824965866e-11	8.230849857152962e-11
5100000	0.00499948736372969	1.2976002380097502e-49	3.310579396093159e-68	6.3621696979419354e-9	1.3971466514894426e-15	1.012441852446611e-6	-2.3611360835022236e-20	2.614481039698045e-22	6.233798267206968e-12	1.78050824965866e-11	8.230849857152962e-11
5200000	0.00499948736372969	1.2976002380097502e-49	3.310579396092094e-68	6.3621696979419354e-9	1.3971466514894426e-15	1.012441852446611e-6	-2.3611360821175383e-20	2.6144810375306005e-22	6.233798267206968e-12	1.78050824965866e-11	8.230849857152962e-11
5300000	0.00499948736372969	1.2976002380097504e-49	3.310579396091004e-68	6.3621696979419354e-9	1.3971466514894426e-15	1.012441852446611e-6	-2.361136080732853e-20	2.6144810353108294e-22	6.233798267206968e-12	1.78050824965866e-11	8.230849857152962e-11
5400000	0.00499948736372969	1.2976002380097504e-49	3.310579396089893e-68	6.3621696979419354e-9	1.3971466514894426e-15	1.012441852446611e-6	-2.3611360793481678e-20	2.614481033049219e-22	6.233798267206968e-12	1.78050824965866e-11	8.230849857152962e-11
5500000	0.00499948736372969	1.2976002380097504e-49	3.310579396088766e-68	6.3621696979419354e-9	1.3971466514894426e-15	1.012441852446611e-6	-2.3611360779634826e-20	2.6144810307562566e-22	6.233798267206968e-12	1.78050824965866e-11	8.230849857152962e-11
5600000	0.00499948736372969	1.2976002380097506e-49	3.3105793960876295e-68	6.3621696979419354e-9	1.3971466514894426e-15	1.012441852446611e-6	-2.3611360765787973e-20	2.614481028442428e-22	6.233798267206968e-12	1.78050824965866e-11	8.230849857152962e-11
5700000	0.00499948736372969	1.2976002380097506e-49	3.310579396086488e-68	6.3621696979419354e-9	1.3971466514894426e-15	1.012441852446611e-6	-2.361136075194112e-20	2.614481026118221e-22	6.233798267206968e-12	1.78050824965866e-11	8.230849857152962e-11
5800000	0.00499948736372969	1.2976002380097506e-49	3.310579396085346e-68	6.3621696979419354e-9	1.3971466514894426e-15	1.012441852446611e-6	-2.3611360738094268e-20	2.614481023794122e-22	6.233798267206968e-12	1.78050824965866e-11	8.230849857152964e-11
5900000	0.00499948736372969	1.2976002380097506e-49	3.31057939608421e-68	6.3621696979419354e-9	1.3971466514894426e-15	1.012441852446611e-6	-2.3611360724247416e-20	2.614481021480618e-22	6.233798267206968e-12	1.78050824965866e-11	8.230849857152964e-11
6000000	0.00499948736372969	1.2976002380097508e-49	3.3105793960830836e-68	6.3621696979419354e-9	1.3971466514894426e-15	1.012441852446611e-6	-2.3611360710400563e-20	2.6144810191881956e-22	6.233798267206968e-12	1.78050824965866e-11	8.230849857152964e-11
6100000	0.00499948736372969	1.2976002380097508e-49	3.310579396081973e-68	6.3621696979419354e-9	1.3971466514894426e-15	1.012441852446611e-6	-2.361136069655371e-20	2.6144810169273414e-22	6.233798267206968e-12	1.78050824965866e-11	8.230849857152964e-11
6200000	0.00499948736372969	1.2976002380097508e-49	3.310579396080883e-68	6.3621696979419354e-9	1.3971466514894426e-15	1.012441852446611e-6	-2.3611360682706858e-20	2.614481014708543e-22	6.233798267206968e-12	1.78050824965866e-11	8.230849857152964e-11
6300000	0.00499948736372969	1.297600238009751e-49	3.310579396079819e-68	6.3621696979419354e-9	1.3971466514894426e-15	1.012441852446611e-6	-2.3611360668860006e-20	2.6144810125422867e-22	6.233798267206968e-12	1.78050824965866e-11	8.230849857152964e-11
6400000	0.00499948736372969	1.297600238009751e-49	3.310579396078786e-68	6.362169697941935e-9	1.3971466514894426e-15	1.012441852446611e-6	-2.3611360655013153e-20	2.6144810104390593e-22	6.233798267206968e-12	1.78050824965866e-11	8.230849857152964e-11
6500000	0.00499948736372969	1.297600238009751e-49	3.3105793960777886e-68	6.362169697941935e-9	1.3971466514894426e-15	1.012441852446611e-6	-2.36113606411663e-20	2.6144810084093482e-22	6.2337982672069684e-12	1.78050824965866e-11	8.230849857152964e-11
6600000	0.00499948736372969	1.2976002380097512e-49	3.310579396076833e-68	6.362169697941935e-9	1.3971466514894426e-15	1.012441852446611e-6	-2.3611360627319448e-20	2.6144810064636394e-22	6.2337982672069684e-12	1.78050824965866e-11	8.230849857152964e-11
6700000	0.00499948736372969	1.2976002380097512e-49	3.3105793960759236e-68	6.362169697941935e-9	1.3971466514894426e-15	1.012441852446611e-6	-2.3611360613472596e-20	2.6144810046124206e-22	6.2337982672069684e-12	1.78050824965866e-11	8.230849857152964e-11
6800000	0.00499948736372969	1.2976002380097512e-49	3.3105793960750658e-68	6.362169697941935e-9	1.3971466514894426e-15	1.012441852446611e-6	-2.3611360599625743e-20	2.6144810028661777e-22	6.2337982672069684e-12	1.78050824965866e-11	8.230849857152964e-11
6900000	0.00499948736372969	1.2976002380097512e-49	3.310579396074265e-68	6.362169697941935e-9	1.3971466514894426e-15	1.012441852446611e-6	-2.361136058577889e-20	2.6144810012353984e-22	6.2337982672069684e-12	1.78050824965866e-11	8.230849857152964e-11
7000000	0.00499948736372969	1.2976002380097514e-49	3.3105793960735256e-68	6.362169697941935e-9	1.3971466514894426e-15	1.012441852446611e-6	-2.3611360571932038e-20	2.614480999730569e-22	6.2337982672069684e-12	1.78050824965866e-11	8.230849857152964e-11
7100000	0.00499948736372969	1.2976002380097514e-49	3.3105793960728536e-68	6.362169697941935e-9	1.3971466514894426e-15	1.012441852446611e-6	-2.3611360558085186e-20	2.6144809983621766e-22	6.2337982672069684e-12	1.78050824965866e-11	8.230849857152964e-11
7200000	0.00499948736372969	1.2976002380097514e-49	3.3105793960722536e-68	6.362169697941935e-9	1.3971466514894426e-15	1.012441852446611e-6	-2.3611360544238333e-20	2.614480997140708e-22	6.2337982672069684e-12	1.78050824965866e-11	8.230849857152964e-11
7300000	0.00499948736372969	1.2976002380097514e-49	3.310579396071731e-68	6.362169697941935e-9	1.3971466514894426e-15	1.012441852446611e-6	-2.361136053039148e-20	2.6144809960766497e-22	6.2337982672069684e-12	1.78050824965866e-11	8.230849857152964e-11
7400000	0.00499948736372969	1.2976002380097514e-49	3.310579396071291e-68	6.362169697941935e-9	1.3971466514894426e-15	1.012441852446611e-6	-2.3611360516544628e-20	2.614480995180489e-22	6.2337982672069684e-12	1.78050824965866e-11	8.230849857152964e-11
7500000	0.00499948736372969	1.2976002380097515e-49	3.3105793960709387e-68	6.362169697941935e-9	1.3971466514894426e-15	1.012441852446611e-6	-2.3611360502697776e-20	2.614480994462713e-22	6.2337982672069684e-12	1.78050824965866e-11	8.230849857152964e-11
7600000	0.00499948736372969	1.2976002380097515e-49	3.310579396070679e-68	6.362169697941935e-9	1.3971466514894426e-15	1.012441852446611e-6	-2.3611360488850923e-20	2.614480993933807e-22	6.2337982672069684e-12	1.78050824965866e-11	8.230849857152964e-11
7700000	0.00499948736372969	1.2976002380097515e-49	3.3105793960705174e-68	6.362169697941935e-9	1.3971466514894426e-15	1.012441852446611e-6	-2.361136047500407e-20	2.61448099360426e-22	6.2337982672069684e-12	1.78050824965866e-11	8.230849857152964e-11
7800000	0.00499948736372969	1.2976002380097515e-49	3.3105793960704585e-68	6.362169697941935e-9	1.3971466514894426e-15	1.012441852446611e-6	-2.3611360461157218e-20	2.6144809934845573e-22	6.2337982672069684e-12	1.78050824965866e-11	8.230849857152964e-11
7900000	0.00499948736372969	1.2976002380097515e-49	3.3105793960704593e-68	6.362169697941935e-9	1.3971466514894426e-15	1.012441852446611e-6	-2.3611360447310366e-20	2.6144809934852833e-22	6.2337982672069684e-12	1.78050824965866e-11	8.230849857152964e-11
8000000	0.00499948736372969	1.2976002380097515e-49	3.3105793960704597e-68	6.362169697941935e-9	1.3971466514894426e-15	1.012441852446611e-6	-2.3611360433463513e-20	2.6144809934862885e-22	6.2337982672069684e-12	1.78050824965866e-11	8.230849857152964e-11
8100000	0.00499948736372969	1.2976002380097515e-49	3.3105793960704606e-68	6.362169697941935e-9	1.3971466514894426e-15	1.012441852446611e-6	-2.361136041961666e-20	2.6144809934872275e-22	6.2337982672069684e-12	1.78050824965866e-11	8.230849857152964e-11
8200000	0.00499948736372969	1.2976002380097515e-49	3.310579396070461e-68	6.362169697941935e-9	1.3971466514894426e-15	1.012441852446611e-6	-2.3611360405769808e-20	2.614480993488101e-22	6.2337982672069684e-12	1.78050824965866e-11	8.230849857152964e-11
8300000	0.00499948736372969	1.2976002380097515e-49	3.310579396070462e-68	6.362169697941935e-9	1.3971466514894426e-15	1.012441852446611e-6	-2.3611360391922956e-20	2.6144809934889113e-22	6.2337982672069684e-12	1.78050824965866e-11	8.230849857152964e-11
8400000	0.00499948736372969	1.2976002380097515e-49	3.3105793960704622e-68	6.362169697941935e-9	1.3971466514894426e-15	1.012441852446611e-6	-2.3611360378076103e-20	2.6144809934896603e-22	6.2337982672069684e-12	1.78050824965866e-11	8.230849857152964e-11
8500000	0.00499948736372969	1.2976002380097515e-49	3.3105793960704626e-68	6.362169697941935e-9	1.3971466514894426e-15	1.012441852446611e-6	-2.361136036422925e-20	2.6144809934903487e-22	6.2337982672069684e-12	1.78050824965866e-11	8.230849857152964e-11
8600000	0.00499948736372969	1.2976002380097515e-49	3.310579396070463e-68	6.362169697941935e-9	1.3971466514894426e-15	1.012441852446611e-6	-2.3611360350382398e-20	2.614480993490979e-22	6.2337982672069684e-12	1.78050824965866e-11	8.230849857152964e-11
8700000	0.00499948736372969	1.2976002380097515e-49	3.3105793960704635e-68	6.362169697941935e-9	1.3971466514894426e-15	1.012441852446611e-6	-2.3611360336535546e-20	2.614480993491553e-22	6.2337982672069684e-12	1.78050824965866e-11	8.230849857152964e-11
8800000	0.00499948736372969	1.2976002380097515e-49	3.310579396070464e-68	6.362169697941935e-9	1.3971466514894426e-15	1.012441852446611e-6	-2.3611360322688693e-20	2.6144809934920715e-22	6.2337982672069684e-12	1.78050824965866e-11	8.230849857152964e-11
8900000	0.00499948736372969	1.2976002380097515e-49	3.3105793960704643e-68	6.362169697941935e-9	1.3971466514894426e-15	1.012441852446611e-6	-2.361136030884184e-20	2.6144809934925365e-22	6.2337982672069684e-12	1.78050824965866e-11	8.230849857152964e-11
9000000	0.00499948736372969	1.2976002380097515e-49	3.3105793960704643e-68	6.362169697941935e-9	1.3971466514894426e-15	1.012441852446611e-6	-2.3611360294994988e-20	2.61448099349295e-22	6.2337982672069684e-12	1.78050824965866e-11	8.230849857152964e-11
9100000	0.00499948736372969	1.2976002380097515e-49	3.3105793960704647e-68	6.362169697941935e-9	1.3971466514894426e-15	1.012441852446611e-6	-2.3611360281148136e-20	2.614480993493313e-22	6.2337982672069684e-12	1.78050824965866e-11	8.230849857152964e-11
9200000	0.00499948736372969	1.2976002380097515e-49	3.3105793960704647e-68	6.362169697941935e-9	1.3971466514894426e-15	1.012441852446611e-6	-2.3611360267301283e-20	2.614480993493628e-22	6.2337982672069684e-12	1.78050824965866e-11	8.230849857152964e-11
9300000	0.00499948736372969	1.2976002380097515e-49	3.310579396070465e-68	6.362169697941935e-9	1.3971466514894426e-15	1.012441852446611e-6	-2.361136025345443e-20	2.614480993493896e-22	6.2337982672069684e-12	1.78050824965866e-11	8.230849857152964e-11
9400000	0.00499948736372969	1.2976002380097515e-49	3.310579396070465e-68	6.362169697941935e-9	1.3971466514894426e-15	1.012441852446611e-6	-2.3611360239607578e-20	2.6144809934941187e-22	6.2337982672069684e-12	1.78050824965866e-11	8.230849857152964e-11
9500000	0.00499948736372969	1.2976002380097515e-49	3.310579396070465e-68	6.362169697941935e-9	1.3971466514894426e-15	1.012441852446611e-6	-2.3611360225760726e-20	2.6144809934942984e-22	6.2337982672069684e-12	1.78050824965866e-11	8.230849857152964e-11
9600000	0.00499948736372969	1.2976002380097515e-49	3.310579396070465e-68	6.362169697941935e-9	1.3971466514894426e-15	1.012441852446611e-6	-2.3611360211913873e-20	2.614480993494436e-22	6.2337982672069684e-12	1.78050824965866e-11	8.230849857152964e-11
9700000	0.00499948736372969	1.2976002380097515e-49	3.310579396070465e-68	6.362169697941935e-9	1.3971466514894426e-15	1.012441852446611e-6	-2.361136019806702e-20	2.614480993494534e-22	6.2337982672069684e-12	1.78050824965866e-11	8.230849857152964e-11
9800000	0.00499948736372969	1.2976002380097515e-49	3.310579396070465e-68	6.362169697941935e-9	1.3971466514894426e-15	1.012441852446611e-6	-2.3611360184220168e-20	2.614480993494593e-22	6.2337982672069684e-12	1.78050824965866e-11	8.230849857152964e-11
9900000	0.00499948736372969	1.2976002380097515e-49	3.310579396070465e-68	6.362169697941935e-9	1.3971466514894426e-15	1.012441852446611e-6	-2.3611360170373316e-20	2.6144809934946153e-22	6.2337982672069684e-12	1.78050824965866e-11	8.230849857152964e-11
10000000	0.00499948736372969	1.2976002380097515e-49	3.310579396070465e-68	6.362169697941935e-9	1.3971466514894426e-15	1.012441852446611e-6	-2.3611360156526463e-20	2.6144809934946026e-22	6.2337982672069684e-12	1.78050824965866e-11	8.230849857152964e-11
10100000	0.00499948736372969	1.2976002380097515e-49	3.310579396070465e-68	6.362169697941935e-9	1.3971466514894426e-15	1.012441852446611e-6	-2.361136014267961e-20	2.614480993494556e-22	6.2337982672069684e-12	1.78050824965866e-11	8.230849857152964e-11
10200000	0.00499948736372969	1.2976002380097515e-49	3.310579396070465e-68	6.362169697941935e-9	1.3971466514894426e-15	1.012441852446611e-6	-2.3611360128832758e-20	2.614480993494478e-22	6.2337982672069684e-12	1.78050824965866e-11	8.230849857152964e-11
10300000	0.00499948736372969	1.2976002380097514e-49	3.310579396070465e-68	6.362169697941935e-9	1.3971466514894426e-15	1.012441852446611e-6	-2.3611360114985906e-20	2.61448099349437e-22	6.2337982672069684e-12	1.78050824965866e-11	8.230849857152964e-11
10400000	0.00499948736372969	1.2976002380097514e-49	3.3105793960704647e-68	6.362169697941935e-9	1.3971466514894426e-15	1.012441852446611e-6	-2.3611360101139053e-20	2.614480993494233e-22	6.2337982672069684e-12	1.78050824965866e-11	8.230849857152964e-11
10500000	0.00499948736372969	1.2976002380097514e-49	3.3105793960704647e-68	6.362169697941935e-9	1.3971466514894426e-15	1.012441852446611e-6	-2.36113600872922e-20	2.614480993494069e-22	6.2337982672069684e-12	1.78050824965866e-11	8.230849857152964e-11
10600000	0.00499948736372969	1.2976002380097514e-49	3.3105793960704647e-68	6.362169697941935e-9	1.3971466514894426e-15	1.012441852446611e-6	-2.3611360073445348e-20	2.6144809934938803e-22	6.2337982672069684e-12	1.78050824965866e-11	8.230849857152964e-11
10700000	0.00499948736372969	1.2976002380097514e-49	3.3105793960704643e-68	6.362169697941935e-9	1.3971466514894426e-15	1.012441852446611e-6	-2.3611360059598496e-20	2.614480993493668e-22	6.2337982672069684e-12	1.78050824965866e-11	8.230849857152964e-11
10800000	0.00499948736372969	1.2976002380097514e-49	3.3105793960704643e-68	6.362169697941935e-9	1.3971466514894426e-15	1.012441852446611e-6	-2.3611360045751643e-20	2.614480993493433e-22	6.2337982672069684e-12	1.78050824965866e-11	8.230849857152964e-11
10900000	0.00499948736372969	1.2976002380097514e-49	3.310579396070464e-68	6.362169697941935e-9	1.3971466514894426e-15	1.012441852446611e-6	-2.361136003190479e-20	2.614480993493179e-22	6.2337982672069684e-12	1.78050824965866e-11	8.230849857152964e-11
11000000	0.00499948736372969	1.2976002380097512e-49	3.3105793960704635e-68	6.362169697941935e-9	1.3971466514894426e-15	1.012441852446611e-6	-2.3611360018057938e-20	2.6144809934929056e-22	6.2337982672069684e-12	1.78050824965866e-11	8.230849857152964e-11
11100000	0.00499948736372969	1.2976002380097512e-49	3.3105793960704635e-68	6.362169697941935e-9	1.3971466514894426e-15	1.012441852446611e-6	-2.3611360004211086e-20	2.6144809934926155e-22	6.2337982672069684e-12	1.78050824965866e-11	8.230849857152964e-11
11200000	0.00499948736372969	1.2976002380097512e-49	3.310579396070463e-68	6.362169697941935e-9	1.3971466514894426e-15	1.012441852446611e-6	-2.3611359990364233e-20	2.6144809934923104e-22	6.2337982672069684e-12	1.78050824965866e-11	8.230849857152964e-11
11300000	0.00499948736372969	1.2976002380097512e-49	3.310579396070463e-68	6.362169697941935e-9	1.3971466514894426e-15	1.012441852446611e-6	-2.361135997651738e-20	2.6144809934919916e-22	6.2337982672069684e-12	1.78050824965866e-11	8.230849857152964e-11
11400000	0.00499948736372969	1.2976002380097512e-49	3.3105793960704626e-68	6.362169697941935e-9	1.3971466514894426e-15	1.012441852446611e-6	-2.3611359962670528e-20	2.6144809934916605e-22	6.2337982672069684e-12	1.78050824965866e-11	8.230849857152964e-11
11500000	0.00499948736372969	1.2976002380097512e-49	3.3105793960704622e-68	6.362169697941935e-9	1.3971466514894426e-15	1.012441852446611e-6	-2.3611359948823676e-20	2.6144809934913197e-22	6.2337982672069684e-12	1.78050824965866e-11	8.230849857152964e-11
11600000	0.00499948736372969	1.2976002380097512e-49	3.3105793960704622e-68	6.362169697941935e-9	1.3971466514894426e-15	1.012441852446611e-6	-2.3611359934976823e-20	2.61448099349097e-22	6.2337982672069684e-12	1.78050824965866e-11	8.230849857152964e-11
11700000	0.00499948736372969	1.297600238009751e-49	3.310579396070462e-68	6.362169697941935e-9	1.3971466514894426e-15	1.012441852446611e-6	-2.361135992112997e-20	2.6144809934906134e-22	6.2337982672069684e-12	1.78050824965866e-11	8.230849857152964e-11
11800000	0.00499948736372969	1.297600238009751e-49	3.3105793960704614e-68	6.362169697941935e-9	1.3971466514894426e-15	1.012441852446611e-6	-2.3611359907283118e-20	2.6144809934902514e-22	6.2337982672069684e-12	1.78050824965866e-11	8.230849857152964e-11
11900000	0.00499948736372969	1.297600238009751e-49	3.3105793960704614e-68	6.3621696979419354e-9	1.3971466514894426e-15	1.012441852446611e-6	-2.3611359893436265e-20	2.614480993489886e-22	6.2337982672069684e-12	1.78050824965866e-11	8.230849857152964e-11
12000000	0.00499948736372969	1.297600238009751e-49	3.310579396070461e-68	6.3621696979419354e-9	1.3971466514894426e-15	1.012441852446611e-6	-2.3611359879589413e-20	2.6144809934895183e-22	6.2337982672069684e-12	1.78050824965866e-11	8.230849857152964e-11
12100000	0.00499948736372969	1.297600238009751e-49	3.3105793960704606e-68	6.3621696979419354e-9	1.3971466514894426e-15	1.012441852446611e-6	-2.3611359865742563e-20	2.6144809934891506e-22	6.2337982672069684e-12	1.78050824965866e-11	8.230849857152964e-11
12200000	0.00499948736372969	1.297600238009751e-49	3.31057939607046e-68	6.3621696979419354e-9	1.3971466514894426e-15	1.012441852446611e-6	-2.361135985189571e-20	2.6144809934887843e-22	6.233798267206968e-12	1.78050824965866e-11	8.230849857152964e-11
12300000	0.00499948736372969	1.2976002380097508e-49	3.31057939607046e-68	6.3621696979419354e-9	1.3971466514894426e-15	1.012441852446611e-6	-2.3611359838048858e-20	2.614480993488421e-22	6.233798267206968e-12	1.78050824965866e-11	8.230849857152964e-11
12400000	0.00499948736372969	1.2976002380097508e-49	3.3105793960704597e-68	6.3621696979419354e-9	1.3971466514894426e-15	1.012441852446611e-6	-2.3611359824202006e-20	2.614480993488062e-22	6.233798267206968e-12	1.78050824965866e-11	8.230849857152964e-11
12500000	0.00499948736372969	1.2976002380097508e-49	3.3105793960704593e-68	6.3621696979419354e-9	1.3971466514894426e-15	1.012441852446611e-6	-2.3611359810355153e-20	2.6144809934877095e-22	6.233798267206968e-12	1.78050824965866e-11	8.230849857152964e-11
12600000	0.00499948736372969	1.2976002380097508e-49	3.3105793960704593e-68	6.3621696979419354e-9	1.3971466514894426e-15	1.012441852446611e-6	-2.36113597965083e-20	2.614480993487365e-22	6.233798267206968e-12	1.78050824965866e-11	8.230849857152964e-11
12700000	0.00499948736372969	1.2976002380097508e-49	3.310579396070459e-68	6.3621696979419354e-9	1.3971466514894426e-15	1.012441852446611e-6	-2.3611359782661448e-20	2.61448099348703e-22	6.233798267206968e-12	1.78050824965866e-11	8.230849857152964e-11
12800000	0.00499948736372969	1.2976002380097508e-49	3.3105793960704585e-68	6.3621696979419354e-9	1.3971466514894426e-15	1.012441852446611e-6	-2.3611359768814596e-20	2.6144809934867065e-22	6.233798267206968e-12	1.78050824965866e-11	8.230849857152964e-11
12900000	0.00499948736372969	1.2976002380097508e-49	3.3105793960704585e-68	6.3621696979419354e-9	1.3971466514894426e-15	1.012441852446611e-6	-2.3611359754967743e-20	2.6144809934863957e-22	6.233798267206968e-12	1.78050824965866e-11	8.230849857152964e-11
13000000	0.00499948736372969	1.2976002380097506e-49	3.310579396070458e-68	6.3621696979419354e-9	1.3971466514894426e-15	1.012441852446611e-6	-2.361135974112089e-20	2.6144809934861e-22	6.233798267206968e-12	1.78050824965866e-11	8.230849857152964e-11
13100000	0.00499948736372969	1.2976002380097506e-49	3.3105793960704577e-68	6.3621696979419354e-9	1.3971466514894426e-15	1.012441852446611e-6	-2.3611359727274038e-20	2.61448099348582e-22	6.233798267206968e-12	1.78050824965866e-11	8.230849857152964e-11
13200000	0.00499948736372969	1.2976002380097506e-49	3.3105793960704577e-68	6.3621696979419354e-9	1.3971466514894426e-15	1.012441852446611e-6	-2.3611359713427186e-20	2.6144809934855583e-22	6.233798267206968e-12	1.78050824965866e-11	8.230849857152964e-11
13300000	0.00499948736372969	1.2976002380097506e-49	3.3105793960704573e-68	6.3621696979419354e-9	1.3971466514894426e-15	1.012441852446611e-6	-2.3611359699580333e-20	2.614480993485316e-22	6.233798267206968e-12	1.78050824965866e-11	8.230849857152964e-11
13400000	0.00499948736372969	1.2976002380097506e-49	3.3105793960704573e-68	6.3621696979419354e-9	1.3971466514894426e-15	1.012441852446611e-6	-2.361135968573348e-20	2.614480993485095e-22	6.233798267206968e-12	1.78050824965866e-11	8.230849857152964e-11
13500000	0.00499948736372969	1.2976002380097506e-49	3.3105793960704573e-68	6.3621696979419354e-9	1.3971466514894426e-15	1.012441852446611e-6	-2.3611359671886628e-20	2.614480993484897e-22	6.233798267206968e-12	1.78050824965866e-11	8.230849857152964e-11
13600000	0.00499948736372969	1.2976002380097506e-49	3.310579396070457e-68	6.3621696979419354e-9	1.3971466514894426e-15	1.012441852446611e-6	-2.3611359658039776e-20	2.6144809934847237e-22	6.233798267206968e-12	1.78050824965866e-11	8.230849857152964e-11
13700000	0.00499948736372969	1.2976002380097504e-49	3.310579396070457e-68	6.3621696979419354e-9	1.3971466514894426e-15	1.012441852446611e-6	-2.3611359644192923e-20	2.6144809934845765e-22	6.233798267206968e-12	1.78050824965866e-11	8.230849857152964e-11
13800000	0.00499948736372969	1.2976002380097504e-49	3.310579396070457e-68	6.3621696979419354e-9	1.3971466514894426e-15	1.012441852446611e-6	-2.361135963034607e-20	2.614480993484457e-22	6.233798267206968e-12	1.78050824965866e-11	8.230849857152964e-11
13900000	0.00499948736372969	1.2976002380097504e-49	3.3105793960704565e-68	6.3621696979419354e-9	1.3971466514894426e-15	1.012441852446611e-6	-2.3611359616499218e-20	2.614480993484368e-22	6.233798267206968e-12	1.78050824965866e-11	8.230849857152964e-11
14000000	0.00499948736372969	1.2976002380097504e-49	3.3105793960704565e-68	6.3621696979419354e-9	1.3971466514894426e-15	1.012441852446611e-6	-2.3611359602652366e-20	2.614480993484309e-22	6.233798267206968e-12	1.78050824965866e-11	8.230849857152964e-11
14100000	0.00499948736372969	1.2976002380097504e-49	3.3105793960704565e-68	6.3621696979419354e-9	1.3971466514894426e-15	1.012441852446611e-6	-2.3611359588805513e-20	2.614480993484283e-22	6.233798267206968e-12	1.78050824965866e-11	8.230849857152964e-11
14200000	0.00499948736372969	1.2976002380097504e-49	3.3105793960704565e-68	6.3621696979419354e-9	1.3971466514894426e-15	1.012441852446611e-6	-2.361135957495866e-20	2.614480993484282e-22	6.233798267206968e-12	1.78050824965866e-11	8.230849857152964e-11
14300000	0.00499948736372969	1.2976002380097504e-49	3.3105793960704565e-68	6.3621696979419354e-9	1.3971466514894426e-15	1.012441852446611e-6	-2.3611359561111808e-20	2.6144809934842827e-22	6.233798267206968e-12	1.78050824965866e-11	8.230849857152964e-11
14400000	0.00499948736372969	1.2976002380097504e-49	3.3105793960704565e-68	6.3621696979419354e-9	1.3971466514894426e-15	1.012441852446611e-6	-2.3611359547264956e-20	2.6144809934842827e-22	6.233798267206968e-12	1.78050824965866e-11	8.230849857152964e-11
14500000	0.00499948736372969	1.2976002380097504e-49	3.3105793960704565e-68	6.3621696979419354e-9	1.3971466514894426e-15	1.012441852446611e-6	-2.3611359533418103e-20	2.6144809934842827e-22	6.233798267206968e-12	1.78050824965866e-11	8.230849857152964e-11
14600000	0.00499948736372969	1.2976002380097504e-49	3.3105793960704565e-68	6.3621696979419354e-9	1.3971466514894426e-15	1.012441852446611e-6	-2.361135951957125e-20	2.614480993484283e-22	6.233798267206968e-12	1.78050824965866e-11	8.230849857152964e-11
14700000	0.00499948736372969	1.2976002380097504e-49	3.3105793960704565e-68	6.3621696979419354e-9	1.3971466514894426e-15	1.012441852446611e-6	-2.3611359505724398e-20	2.614480993484283e-22	6.233798267206968e-12	1.78050824965866e-11	8.230849857152964e-11
14800000	0.00499948736372969	1.2976002380097502e-49	3.3105793960704565e-68	6.3621696979419354e-9	1.3971466514894426e-15	1.012441852446611e-6	-2.3611359491877546e-20	2.614480993484283e-22	6.233798267206968e-12	1.78050824965866e-11	8.230849857152964e-11
14900000	0.00499948736372969	1.2976002380097502e-49	3.310579396070456e-68	6.3621696979419354e-9	1.3971466514894426e-15	1.012441852446611e-6	-2.3611359478030693e-20	2.614480993484283e-22	6.233798267206968e-12	1.78050824965866e-11	8.230849857152964e-11
15000000	0.00499948736372969	1.2976002380097502e-49	3.310579396070456e-68	6.3621696979419354e-9	1.3971466514894426e-15	1.012441852446611e-6	-2.361135946418384e-20	2.6144809934842836e-22	6.233798267206968e-12	1.78050824965866e-11	8.230849857152964e-11
15100000	0.00499948736372969	1.2976002380097502e-49	3.310579396070456e-68	6.3621696979419354e-9	1.3971466514894426e-15	1.012441852446611e-6	-2.3611359450336988e-20	2.6144809934842836e-22	6.233798267206968e-12	1.78050824965866e-11	8.230849857152964e-11
15200000	0.00499948736372969	1.2976002380097502e-49	3.310579396070456e-68	6.3621696979419354e-9	1.3971466514894426e-15	1.012441852446611e-6	-2.3611359436490136e-20	2.6144809934842836e-22	6.233798267206968e-12	1.78050824965866e-11	8.230849857152964e-11
15300000	0.00499948736372969	1.2976002380097502e-49	3.310579396070456e-68	6.3621696979419354e-9	1.3971466514894426e-15	1.012441852446611e-6	-2.3611359422643283e-20	2.6144809934842836e-22	6.233798267206968e-12	1.78050824965866e-11	8.230849857152964e-11
15400000	0.00499948736372969	1.2976002380097502e-49	3.310579396070456e-68	6.3621696979419354e-9	1.3971466514894426e-15	1.012441852446611e-6	-2.361135940879643e-20	2.614480993484284e-22	6.233798267206968e-12	1.78050824965866e-11	8.230849857152964e-11
15500000	0.00499948736372969	1.2976002380097502e-49	3.310579396070456e-68	6.3621696979419354e-9	1.3971466514894426e-15	1.012441852446611e-6	-2.3611359394949578e-20	2.614480993484284e-22	6.233798267206968e-12	1.78050824965866e-11	8.230849857152964e-11
15600000	0.00499948736372969	1.2976002380097502e-49	3.310579396070456e-68	6.3621696979419354e-9	1.3971466514894426e-15	1.012441852446611e-6	-2.3611359381102726e-20	2.614480993484284e-22	6.233798267206968e-12	1.78050824965866e-11	8.230849857152964e-11
15700000	0.00499948736372969	1.2976002380097502e-49	3.310579396070456e-68	6.3621696979419354e-9	1.3971466514894426e-15	1.012441852446611e-6	-2.3611359367255873e-20	2.614480993484284e-22	6.233798267206968e-12	1.78050824965866e-11	8.230849857152964e-11
15800000	0.00499948736372969	1.2976002380097502e-49	3.310579396070456e-68	6.3621696979419354e-9	1.3971466514894426e-15	1.012441852446611e-6	-2.361135935340902e-20	2.614480993484284e-22	6.233798267206968e-12	1.78050824965866e-11	8.230849857152964e-11
15900000	0.00499948736372969	1.2976002380097502e-49	3.310579396070456e-68	6.3621696979419354e-9	1.3971466514894426e-15	1.012441852446611e-6	-2.3611359339562168e-20	2.614480993484284e-22	6.233798267206968e-12	1.78050824965866e-11	8.230849857152964e-11
16000000	0.00499948736372969	1.2976002380097502e-49	3.310579396070456e-68	6.3621696979419354e-9	1.3971466514894426e-15	1.012441852446611e-6	-2.3611359325715316e-20	2.614480993484284e-22	6.233798267206968e-12	1.78050824965866e-11	8.230849857152964e-11
16100000	0.00499948736372969	1.2976002380097502e-49	3.310579396070456e-68	6.3621696979419354e-9	1.3971466514894426e-15	1.012441852446611e-6	-2.3611359311868463e-20	2.6144809934842846e-22	6.233798267206968e-12	1.78050824965866e-11	8.230849857152964e-11
16200000	0.00499948736372969	1.2976002380097502e-49	3.310579396070456e-68	6.3621696979419354e-9	1.3971466514894426e-15	1.012441852446611e-6	-2.361135929802161e-20	2.6144809934842846e-22	6.233798267206968e-12	1.78050824965866e-11	8.230849857152964e-11
16300000	0.00499948736372969	1.2976002380097502e-49	3.310579396070456e-68	6.3621696979419354e-9	1.3971466514894426e-15	1.012441852446611e-6	-2.3611359284174758e-20	2.6144809934842846e-22	6.233798267206968e-12	1.78050824965866e-11	8.230849857152964e-11
16400000	0.00499948736372969	1.2976002380097502e-49	3.310579396070456e-68	6.3621696979419354e-9	1.3971466514894426e-15	1.012441852446611e-6	-2.3611359270327906e-20	2.6144809934842846e-22	6.233798267206968e-12	1.78050824965866e-11	8.230849857152964e-11
16500000	0.00499948736372969	1.2976002380097502e-49	3.310579396070456e-68	6.3621696979419354e-9	1.3971466514894426e-15	1.012441852446611e-6	-2.3611359256481053e-20	2.6144809934842846e-22	6.233798267206968e-12	1.78050824965866e-11	8.230849857152964e-11
16600000	0.00499948736372969	1.2976002380097502e-49	3.310579396070456e-68	6.3621696979419354e-9	1.3971466514894426e-15	1.012441852446611e-6	-2.36113592426342e-20	2.6144809934842846e-22	6.233798267206968e-12	1.78050824965866e-11	8.230849857152964e-11
16700000	0.00499948736372969	1.29760023800975e-49	3.310579396070456e-68	6.3621696979419354e-9	1.3971466514894426e-15	1.012441852446611e-6	-2.3611359228787348e-20	2.6144809934842846e-22	6.233798267206968e-12	1.78050824965866e-11	8.230849857152964e-11
16800000	0.00499948736372969	1.29760023800975e-49	3.310579396070456e-68	6.3621696979419354e-9	1.3971466514894426e-15	1.012441852446611e-6	-2.3611359214940496e-20	2.6144809934842846e-22	6.233798267206968e-12	1.78050824965866e-11	8.230849857152964e-11
16900000	0.00499948736372969	1.29760023800975e-49	3.310579396070456e-68	6.3621696979419354e-9	1.3971466514894426e-15	1.012441852446611e-6	-2.3611359201093643e-20	2.6144809934842846e-22	6.233798267206968e-12	1.78050824965866e-11	8.230849857152964e-11
17000000	0.00499948736372969	1.29760023800975e-49	3.310579396070456e-68	6.3621696979419354e-9	1.3971466514894426e-15	1.012441852446611e-6	-2.361135918724679e-20	2.6144809934842846e-22	6.233798267206968e-12	1.78050824965866e-11	8.230849857152964e-11
17100000	0.00499948736372969	1.29760023800975e-49	3.310579396070456e-68	6.3621696979419354e-9	1.3971466514894426e-15	1.012441852446611e-6	-2.3611359173399938e-20	2.6144809934842846e-22	6.233798267206968e-12	1.78050824965866e-11	8.230849857152964e-11
17200000	0.00499948736372969	1.29760023800975e-49	3.310579396070456e-68	6.3621696979419354e-9	1.3971466514894426e-15	1.012441852446611e-6	-2.3611359159553086e-20	2.6144809934842846e-22	6.233798267206968e-12	1.78050824965866e-11	8.230849857152964e-11
17300000	0.00499948736372969	1.29760023800975e-49	3.310579396070456e-68	6.3621696979419354e-9	1.3971466514894426e-15	1.012441852446611e-6	-2.3611359145706233e-20	2.6144809934842846e-22	6.233798267206968e-12	1.78050824965866e-11	8.230849857152964e-11
17400000	0.00499948736372969	1.29760023800975e-49	3.310579396070456e-68	6.3621696979419354e-9	1.3971466514894426e-15	1.012441852446611e-6	-2.361135913185938e-20	2.6144809934842846e-22	6.233798267206968e-12	1.78050824965866e-11	8.230849857152964e-11
17500000	0.00499948736372969	1.29760023800975e-49	3.310579396070456e-68	6.3621696979419354e-9	1.3971466514894426e-15	1.012441852446611e-6	-2.3611359118012528e-20	2.6144809934842846e-22	6.233798267206968e-12	1.78050824965866e-11	8.230849857152964e-11
17600000	0.00499948736372969	1.29760023800975e-49	3.310579396070456e-68	6.3621696979419354e-9	1.3971466514894426e-15	1.012441852446611e-6	-2.3611359104165676e-20	2.6144809934842846e-22	6.233798267206968e-12	1.78050824965866e-11	8.230849857152964e-11
17700000	0.00499948736372969	1.29760023800975e-49	3.310579396070456e-68	6.3621696979419354e-9	1.3971466514894426e-15	1.012441852446611e-6	-2.3611359090318823e-20	2.6144809934842846e-22	6.233798267206968e-12	1.78050824965866e-11	8.230849857152964e-11
17800000	0.00499948736372969	1.29760023800975e-49	3.310579396070456e-68	6.3621696979419354e-9	1.3971466514894426e-15	1.012441852446611e-6	-2.361135907647197e-20	2.6144809934842846e-22	6.233798267206968e-12	1.78050824965866e-11	8.230849857152964e-11
17900000	0.00499948736372969	1.29760023800975e-49	3.310579396070456e-68	6.3621696979419354e-9	1.3971466514894426e-15	1.012441852446611e-6	-2.3611359062625118e-20	2.6144809934842846e-22	6.233798267206968e-12	1.78050824965866e-11	8.230849857152964e-11
18000000	0.00499948736372969	1.29760023800975e-49	3.310579396070456e-68	6.3621696979419354e-9	1.3971466514894426e-15	1.012441852446611e-6	-2.3611359048778266e-20	2.6144809934842846e-22	6.233798267206968e-12	1.78050824965866e-11	8.230849857152964e-11
18100000	0.00499948736372969	1.29760023800975e-49	3.310579396070456e-68	6.3621696979419354e-9	1.3971466514894426e-15	1.012441852446611e-6	-2.3611359034931413e-20	2.6144809934842846e-22	6.233798267206968e-12	1.78050824965866e-11	8.230849857152964e-11
18200000	0.00499948736372969	1.29760023800975e-49	3.310579396070456e-68	6.3621696979419354e-9	1.3971466514894426e-15	1.012441852446611e-6	-2.361135902108456e-20	2.6144809934842846e-22	6.233798267206968e-12	1.78050824965866e-11	8.230849857152964e-11
18300000	0.00499948736372969	1.29760023800975e-49	3.310579396070456e-68	6.3621696979419354e-9	1.3971466514894426e-15	1.012441852446611e-6	-2.3611359007237708e-20	2.6144809934842846e-22	6.233798267206968e-12	1.78050824965866e-11	8.230849857152964e-11
18400000	0.00499948736372969	1.29760023800975e-49	3.310579396070456e-68	6.3621696979419354e-9	1.3971466514894426e-15	1.012441852446611e-6	-2.3611358993390856e-20	2.6144809934842846e-22	6.233798267206968e-12	1.78050824965866e-11	8.230849857152964e-11
18500000	0.00499948736372969	1.29760023800975e-49	3.310579396070456e-68	6.3621696979419354e-9	1.3971466514894426e-15	1.012441852446611e-6	-2.3611358979544003e-20	2.6144809934842846e-22	6.233798267206968e-12	1.78050824965866e-11	8.230849857152964e-11
18600000	0.00499948736372969	1.29760023800975e-49	3.310579396070456e-68	6.3621696979419354e-9	1.3971466514894426e-15	1.012441852446611e-6	-2.361135896569715e-20	2.6144809934842846e-22	6.233798267206968e-12	1.78050824965866e-11	8.230849857152964e-11
18700000	0.00499948736372969	1.29760023800975e-49	3.310579396070456e-68	6.3621696979419354e-9	1.3971466514894426e-15	1.012441852446611e-6	-2.3611358951850298e-20	2.6144809934842846e-22	6.233798267206968e-12	1.78050824965866e-11	8.230849857152964e-11
18800000	0.00499948736372969	1.29760023800975e-49	3.310579396070456e-68	6.3621696979419354e-9	1.3971466514894426e-15	1.012441852446611e-6	-2.3611358938003446e-20	2.6144809934842846e-22	6.233798267206968e-12	1.78050824965866e-11	8.230849857152964e-11
18900000	0.00499948736372969	1.29760023800975e-49	3.310579396070456e-68	6.3621696979419354e-9	1.3971466514894426e-15	1.012441852446611e-6	-2.3611358924156593e-20	2.6144809934842846e-22	6.233798267206968e-12	1.78050824965866e-11	8.230849857152964e-11
19000000	0.00499948736372969	1.29760023800975e-49	3.310579396070456e-68	6.3621696979419354e-9	1.3971466514894426e-15	1.012441852446611e-6	-2.361135891030974e-20	2.6144809934842846e-22	6.233798267206968e-12	1.78050824965866e-11	8.230849857152964e-11
19100000	0.00499948736372969	1.29760023800975e-49	3.310579396070456e-68	6.3621696979419354e-9	1.3971466514894426e-15	1.012441852446611e-6	-2.3611358896462888e-20	2.6144809934842846e-22	6.233798267206968e-12	1.78050824965866e-11	8.230849857152964e-11
19200000	0.00499948736372969	1.29760023800975e-49	3.310579396070456e-68	6.3621696979419354e-9	1.3971466514894426e-15	1.012441852446611e-6	-2.3611358882616036e-20	2.614480993484284e-22	6.233798267206968e-12	1.78050824965866e-11	8.230849857152964e-11
19300000	0.00499948736372969	1.29760023800975e-49	3.310579396070456e-68	6.3621696979419354e-9	1.3971466514894426e-15	1.012441852446611e-6	-2.3611358868769183e-20	2.614480993484284e-22	6.233798267206968e-12	1.78050824965866e-11	8.230849857152964e-11
19400000	0.00499948736372969	1.29760023800975e-49	3.310579396070456e-68	6.3621696979419354e-9	1.3971466514894426e-15	1.012441852446611e-6	-2.361135885492233e-20	2.614480993484284e-22	6.233798267206968e-12	1.78050824965866e-11	8.230849857152964e-11
19500000	0.00499948736372969	1.29760023800975e-49	3.310579396070456e-68	6.3621696979419354e-9	1.3971466514894426e-15	1.012441852446611e-6	-2.3611358841075478e-20	2.614480993484284e-22	6.233798267206968e-12	1.78050824965866e-11	8.230849857152964e-11
19600000	0.00499948736372969	1.29760023800975e-49	3.3105793960704565e-68	6.3621696979419354e-9	1.3971466514894426e-15	1.012441852446611e-6	-2.3611358827228626e-20	2.614480993484284e-22	6.233798267206968e-12	1.78050824965866e-11	8.230849857152964e-11
19700000	0.00499948736372969	1.29760023800975e-49	3.3105793960704565e-68	6.3621696979419354e-9	1.3971466514894426e-15	1.012441852446611e-6	-2.3611358813381773e-20	2.614480993484284e-22	6.233798267206968e-12	1.78050824965866e-11	8.230849857152964e-11
19800000	0.00499948736372969	1.29760023800975e-49	3.3105793960704565e-68	6.3621696979419354e-9	1.3971466514894426e-15	1.012441852446611e-6	-2.361135879953492e-20	2.614480993484284e-22	6.233798267206968e-12	1.78050824965866e-11	8.230849857152964e-11
19900000	0.00499948736372969	1.29760023800975e-49	3.3105793960704565e-68	6.3621696979419354e-9	1.3971466514894426e-15	1.012441852446611e-6	-2.3611358785688068e-20	2.614480993484284e-22	6.233798267206968e-12	1.78050824965866e-11	8.230849857152964e-11
20000000	0.00499948736372969	1.29760023800975e-49	3.3105793960704565e-68	6.3621696979419354e-9	1.3971466514894426e-15	1.012441852446611e-6	-2.3611358771841216e-20	2.614480993484284e-22	6.233798267206968e-12	1.78050824965866e-11	8.230849857152964e-11
20100000	0.00499948736372969	1.29760023800975e-49	3.3105793960704565e-68	6.3621696979419354e-9	1.3971466514894426e-15	1.012441852446611e-6	-2.3611358757994363e-20	2.6144809934842836e-22	6.233798267206968e-12	1.78050824965866e-11	8.230849857152964e-11
20200000	0.00499948736372969	1.29760023800975e-49	3.3105793960704565e-68	6.3621696979419354e-9	1.3971466514894426e-15	1.012441852446611e-6	-2.361135874414751e-20	2.6144809934842836e-22	6.233798267206968e-12	1.78050824965866e-11	8.230849857152964e-11
20300000	0.00499948736372969	1.2976002380097502e-49	3.3105793960704565e-68	6.3621696979419354e-9	1.3971466514894426e-15	1.012441852446611e-6	-2.3611358730300658e-20	2.6144809934842836e-22	6.233798267206968e-12	1.78050824965866e-11	8.230849857152964e-11
20400000	0.00499948736372969	1.2976002380097502e-49	3.3105793960704565e-68	6.3621696979419354e-9	1.3971466514894426e-15	1.012441852446611e-6	-2.3611358716453806e-20	2.6144809934842836e-22	6.233798267206968e-12	1.78050824965866e-11	8.230849857152964e-11
20500000	0.00499948736372969	1.2976002380097502e-49	3.3105793960704565e-68	6.362169697941935e-9	1.3971466514894426e-15	1.012441852446611e-6	-2.3611358702606953e-20	2.6144809934842836e-22	6.233798267206968e-12	1.78050824965866e-11	8.230849857152964e-11
20600000	0.00499948736372969	1.2976002380097502e-49	3.3105793960704565e-68	6.362169697941935e-9	1.3971466514894426e-15	1.012441852446611e-6	-2.36113586887601e-20	2.6144809934842836e-22	6.233798267206968e-12	1.78050824965866e-11	8.230849857152964e-11
20700000	0.00499948736372969	1.2976002380097502e-49	3.3105793960704565e-68	6.362169697941935e-9	1.3971466514894426e-15	1.012441852446611e-6	-2.3611358674913248e-20	2.6144809934842836e-22	6.233798267206968e-12	1.78050824965866e-11	8.230849857152964e-11
20800000	0.00499948736372969	1.2976002380097502e-49	3.3105793960704565e-68	6.362169697941935e-9	1.3971466514894426e-15	1.012441852446611e-6	-2.3611358661066396e-20	2.6144809934842836e-22	6.233798267206968e-12	1.78050824965866e-11	8.230849857152964e-11
20900000	0.00499948736372969	1.2976002380097502e-49	3.3105793960704565e-68	6.362169697941935e-9	1.3971466514894426e-15	1.012441852446611e-6	-2.3611358647219543e-20	2.6144809934842836e-22	6.233798267206968e-12	1.78050824965866e-11	8.230849857152964e-11
21000000	0.00499948736372969	1.2976002380097502e-49	3.3105793960704565e-68	6.362169697941935e-9	1.3971466514894426e-15	1.012441852446611e-6	-2.361135863337269e-20	2.614480993484283e-22	6.233798267206968e-12	1.78050824965866e-11	8.230849857152964e-11
21100000	0.00499948736372969	1.2976002380097502e-49	3.3105793960704565e-68	6.362169697941935e-9	1.3971466514894426e-15	1.012441852446611e-6	-2.3611358619525838e-20	2.614480993484283e-22	6.233798267206968e-12	1.78050824965866e-11	8.230849857152964e-11
21200000	0.00499948736372969	1.2976002380097502e-49	3.3105793960704565e-68	6.362169697941935e-9	1.3971466514894426e-15	1.012441852446611e-6	-2.3611358605678986e-20	2.614480993484283e-22	6.233798267206968e-12	1.78050824965866e-11	8.230849857152964e-11
21300000	0.00499948736372969	1.2976002380097502e-49	3.3105793960704565e-68	6.362169697941935e-9	1.3971466514894426e-15	1.012441852446611e-6	-2.3611358591832133e-20	2.614480993484283e-22	6.233798267206968e-12	1.78050824965866e-11	8.230849857152964e-11
21400000	0.00499948736372969	1.2976002380097502e-49	3.3105793960704565e-68	6.362169697941935e-9	1.3971466514894426e-15	1.012441852446611e-6	-2.361135857798528e-20	2.614480993484283e-22	6.233798267206968e-12	1.78050824965866e-11	8.230849857152964e-11
21500000	0.00499948736372969	1.2976002380097502e-49	3.3105793960704565e-68	6.362169697941935e-9	1.3971466514894426e-15	1.012441852446611e-6	-2.3611358564138428e-20	2.614480993484283e-22	6.233798267206968e-12	1.78050824965866e-11	8.230849857152964e-11
21600000	0.00499948736372969	1.2976002380097502e-49	3.3105793960704565e-68	6.362169697941935e-9	1.3971466514894426e-15	1.012441852446611e-6	-2.3611358550291576e-20	2.614480993484283e-22	6.233798267206968e-12	1.78050824965866e-11	8.230849857152964e-11
21700000	0.00499948736372969	1.2976002380097502e-49	3.3105793960704565e-68	6.362169697941935e-9	1.3971466514894426e-15	1.012441852446611e-6	-2.3611358536444723e-20	2.614480993484283e-22	6.233798267206968e-12	1.78050824965866e-11	8.230849857152964e-11
21800000	0.00499948736372969	1.2976002380097502e-49	3.3105793960704565e-68	6.362169697941935e-9	1.3971466514894426e-15	1.012441852446611e-6	-2.361135852259787e-20	2.6144809934842827e-22	6.233798267206968e-12	1.78050824965866e-11	8.230849857152964e-11
21900000	0.00499948736372969	1.2976002380097502e-49	3.3105793960704565e-68	6.362169697941935e-9	1.3971466514894426e-15	1.012441852446611e-6	-2.3611358508751018e-20	2.6144809934842827e-22	6.233798267206968e-12	1.78050824965866e-11	8.230849857152964e-11
22000000	0.00499948736372969	1.2976002380097502e-49	3.3105793960704565e-68	6.362169697941935e-9	1.3971466514894426e-15	1.012441852446611e-6	-2.3611358494904166e-20	2.6144809934842827e-22	6.233798267206968e-12	1.78050824965866e-11	8.230849857152964e-11
22100000	0.00499948736372969	1.2976002380097502e-49	3.3105793960704565e-68	6.362169697941935e-9	1.3971466514894426e-15	1.012441852446611e-6	-2.3611358481057313e-20	2.6144809934842827e-22	6.233798267206968e-12	1.78050824965866e-11	8.230849857152964e-11
22200000	0.00499948736372969	1.2976002380097502e-49	3.310579396070457e-68	6.362169697941935e-9	1.3971466514894426e-15	1.012441852446611e-6	-2.3611358467210464e-20	2.6144809934842827e-22	6.233798267206968e-12	1.78050824965866e-11	8.230849857152964e-11
22300000	0.00499948736372969	1.2976002380097502e-49	3.310579396070457e-68	6.362169697941935e-9	1.3971466514894426e-15	1.012441852446611e-6	-2.361135845336361e-20	2.6144809934842827e-22	6.233798267206968e-12	1.78050824965866e-11	8.230849857152964e-11
22400000	0.00499948736372969	1.2976002380097502e-49	3.310579396070457e-68	6.362169697941935e-9	1.3971466514894426e-15	1.012441852446611e-6	-2.361135843951676e-20	2.6144809934842827e-22	6.233798267206968e-12	1.78050824965866e-11	8.230849857152964e-11
22500000	0.00499948736372969	1.2976002380097502e-49	3.310579396070457e-68	6.362169697941935e-9	1.3971466514894426e-15	1.012441852446611e-6	-2.3611358425669906e-20	2.6144809934842827e-22	6.233798267206968e-12	1.78050824965866e-11	8.230849857152964e-11
22600000	0.00499948736372969	1.2976002380097502e-49	3.310579396070457e-68	6.362169697941935e-9	1.3971466514894426e-15	1.012441852446611e-6	-2.3611358411823054e-20	2.6144809934842827e-22	6.233798267206968e-12	1.78050824965866e-11	8.230849857152964e-11
22700000	0.00499948736372969	1.2976002380097502e-49	3.310579396070457e-68	6.362169697941935e-9	1.3971466514894426e-15	1.012441852446611e-6	-2.36113583979762e-20	2.6144809934842827e-22	6.233798267206968e-12	1.78050824965866e-11	8.230849857152964e-11
22800000	0.00499948736372969	1.2976002380097502e-49	3.310579396070457e-68	6.362169697941935e-9	1.3971466514894426e-15	1.012441852446611e-6	-2.361135838412935e-20	2.6144809934842827e-22	6.233798267206968e-12	1.78050824965866e-11	8.230849857152964e-11
22900000	0.00499948736372969	1.2976002380097502e-49	3.310579396070457e-68	6.362169697941935e-9	1.3971466514894426e-15	1.012441852446611e-6	-2.3611358370282496e-20	2.614480993484282e-22	6.233798267206968e-12	1.78050824965866e-11	8.230849857152964e-11
23000000	0.00499948736372969	1.2976002380097502e-49	3.310579396070457e-68	6.362169697941935e-9	1.3971466514894426e-15	1.012441852446611e-6	-2.3611358356435644e-20	2.614480993484282e-22	6.233798267206968e-12	1.78050824965866e-11	8.230849857152964e-11
23100000	0.00499948736372969	1.2976002380097502e-49	3.310579396070457e-68	6.362169697941935e-9	1.3971466514894426e-15	1.012441852446611e-6	-2.361135834258879e-20	2.614480993484282e-22	6.233798267206968e-12	1.78050824965866e-11	8.230849857152964e-11
23200000	0.00499948736372969	1.2976002380097502e-49	3.310579396070457e-68	6.362169697941935e-9	1.3971466514894426e-15	1.012441852446611e-6	-2.361135832874194e-20	2.614480993484282e-22	6.233798267206968e-12	1.78050824965866e-11	8.230849857152964e-11
23300000	0.00499948736372969	1.2976002380097502e-49	3.310579396070457e-68	6.362169697941935e-9	1.3971466514894426e-15	1.012441852446611e-6	-2.3611358314895086e-20	2.614480993484282e-22	6.233798267206968e-12	1.78050824965866e-11	8.230849857152964e-11
23400000	0.00499948736372969	1.2976002380097502e-49	3.310579396070457e-68	6.362169697941935e-9	1.3971466514894426e-15	1.012441852446611e-6	-2.3611358301048234e-20	2.614480993484282e-22	6.233798267206968e-12	1.78050824965866e-11	8.230849857152964e-11
23500000	0.00499948736372969	1.2976002380097502e-49	3.310579396070457e-68	6.362169697941935e-9	1.3971466514894426e-15	1.012441852446611e-6	-2.361135828720138e-20	2.614480993484282e-22	6.233798267206968e-12	1.78050824965866e-11	8.230849857152964e-11
23600000	0.00499948736372969	1.2976002380097502e-49	3.310579396070457e-68	6.362169697941935e-9	1.3971466514894426e-15	1.012441852446611e-6	-2.361135827335453e-20	2.614480993484282e-22	6.233798267206968e-12	1.78050824965866e-11	8.230849857152964e-11
23700000	0.00499948736372969	1.2976002380097502e-49	3.310579396070457e-68	6.362169697941935e-9	1.3971466514894426e-15	1.012441852446611e-6	-2.3611358259507676e-20	2.614480993484282e-22	6.233798267206968e-12	1.78050824965866e-11	8.230849857152964e-11
23800000	0.00499948736372969	1.2976002380097502e-49	3.310579396070457e-68	6.362169697941935e-9	1.3971466514894426e-15	1.012441852446611e-6	-2.3611358245660824e-20	2.614480993484282e-22	6.233798267206968e-12	1.78050824965866e-11	8.230849857152964e-11
23900000	0.00499948736372969	1.2976002380097502e-49	3.310579396070457e-68	6.362169697941935e-9	1.3971466514894426e-15	1.012441852446611e-6	-2.361135823181397e-20	2.614480993484282e-22	6.233798267206968e-12	1.78050824965866e-11	8.230849857152964e-11
24000000	0.00499948736372969	1.2976002380097502e-49	3.310579396070457e-68	6.362169697941935e-9	1.3971466514894426e-15	1.012441852446611e-6	-2.361135821796712e-20	2.614480993484282e-22	6.233798267206968e-12	1.78050824965866e-11	8.230849857152964e-11
24100000	0.00499948736372969	1.2976002380097502e-49	3.310579396070457e-68	6.362169697941935e-9	1.3971466514894426e-15	1.012441852446611e-6	-2.3611358204120266e-20	2.614480993484282e-22	6.233798267206968e-12	1.78050824965866e-11	8.230849857152964e-11
24200000	0.00499948736372969	1.2976002380097502e-49	3.310579396070457e-68	6.362169697941935e-9	1.3971466514894426e-15	1.012441852446611e-6	-2.3611358190273414e-20	2.614480993484282e-22	6.233798267206968e-12	1.78050824965866e-11	8.230849857152964e-11
24300000	0.00499948736372969	1.2976002380097502e-49	3.310579396070457e-68	6.362169697941935e-9	1.3971466514894426e-15	1.012441852446611e-6	-2.361135817642656e-20	2.614480993484282e-22	6.233798267206968e-12	1.78050824965866e-11	8.230849857152964e-11
24400000	0.00499948736372969	1.2976002380097502e-49	3.310579396070457e-68	6.362169697941935e-9	1.3971466514894426e-15	1.012441852446611e-6	-2.361135816257971e-20	2.614480993484282e-22	6.233798267206968e-12	1.78050824965866e-11	8.230849857152964e-11
24500000	0.00499948736372969	1.2976002380097502e-49	3.310579396070457e-68	6.362169697941935e-9	1.3971466514894426e-15	1.012441852446611e-6	-2.3611358148732856e-20	2.614480993484282e-22	6.233798267206968e-12	1.78050824965866e-11	8.230849857152964e-11
24600000	0.00499948736372969	1.2976002380097502e-49	3.310579396070457e-68	6.362169697941935e-9	1.3971466514894426e-15	1.012441852446611e-6	-2.3611358134886004e-20	2.614480993484282e-22	6.233798267206968e-12	1.78050824965866e-11	8.230849857152964e-11
24700000	0.00499948736372969	1.2976002380097502e-49	3.310579396070457e-68	6.362169697941935e-9	1.3971466514894426e-15	1.012441852446611e-6	-2.361135812103915e-20	2.614480993484282e-22	6.233798267206968e-12	1.78050824965866e-11	8.230849857152964e-11
24800000	0.00499948736372969	1.2976002380097502e-49	3.310579396070457e-68	6.362169697941935e-9	1.3971466514894426e-15	1.012441852446611e-6	-2.36113581071923e-20	2.614480993484282e-22	6.233798267206968e-12	1.78050824965866e-11	8.230849857152964e-11
24900000	0.00499948736372969	1.2976002380097502e-49	3.310579396070457e-68	6.362169697941935e-9	1.3971466514894426e-15	1.012441852446611e-6	-2.3611358093345446e-20	2.614480993484282e-22	6.233798267206968e-12	1.78050824965866e-11	8.230849857152964e-11
25000000	0.00499948736372969	1.2976002380097502e-49	3.310579396070457e-68	6.362169697941935e-9	1.3971466514894426e-15	1.012441852446611e-6	-2.3611358079498594e-20	2.614480993484282e-22	6.233798267206968e-12	1.78050824965866e-11	8.230849857152964e-11
25100000	0.00499948736372969	1.2976002380097502e-49	3.310579396070457e-68	6.362169697941935e-9	1.3971466514894426e-15	1.012441852446611e-6	-2.361135806565174e-20	2.614480993484282e-22	6.233798267206968e-12	1.78050824965866e-11	8.230849857152964e-11
25200000	0.00499948736372969	1.2976002380097502e-49	3.310579396070457e-68	6.362169697941935e-9	1.3971466514894426e-15	1.012441852446611e-6	-2.361135805180489e-20	2.614480993484282e-22	6.233798267206968e-12	1.78050824965866e-11	8.230849857152964e-11
25300000	0.00499948736372969	1.2976002380097502e-49	3.310579396070457e-68	6.362169697941935e-9	1.3971466514894426e-15	1.012441852446611e-6	-2.3611358037958036e-20	2.614480993484282e-22	6.233798267206968e-12	1.78050824965866e-11	8.230849857152964e-11
25400000	0.00499948736372969	1.2976002380097502e-49	3.310579396070457e-68	6.362169697941935e-9	1.3971466514894426e-15	1.012441852446611e-6	-2.3611358024111184e-20	2.614480993484282e-22	6.233798267206968e-12	1.78050824965866e-11	8.230849857152964e-11
25500000	0.00499948736372969	1.2976002380097502e-49	3.310579396070457e-68	6.362169697941935e-9	1.3971466514894426e-15	1.012441852446611e-6	-2.361135801026433e-20	2.614480993484282e-22	6.233798267206968e-12	1.78050824965866e-11	8.230849857152964e-11
25600000	0.00499948736372969	1.2976002380097502e-49	3.310579396070457e-68	6.362169697941935e-9	1.3971466514894426e-15	1.012441852446611e-6	-2.361135799641748e-20	2.614480993484282e-22	6.233798267206968e-12	1.78050824965866e-11	8.230849857152964e-11
25700000	0.00499948736372969	1.2976002380097502e-49	3.310579396070457e-68	6.362169697941935e-9	1.3971466514894426e-15	1.012441852446611e-6	-2.3611357982570626e-20	2.614480993484282e-22	6.233798267206968e-12	1.78050824965866e-11	8.230849857152964e-11
25800000	0.00499948736372969	1.2976002380097502e-49	3.310579396070457e-68	6.362169697941935e-9	1.3971466514894426e-15	1.012441852446611e-6	-2.3611357968723774e-20	2.614480993484282e-22	6.233798267206968e-12	1.78050824965866e-11	8.230849857152964e-11
25900000	0.00499948736372969	1.2976002380097502e-49	3.310579396070457e-68	6.362169697941935e-9	1.3971466514894426e-15	1.012441852446611e-6	-2.361135795487692e-20	2.614480993484282e-22	6.233798267206968e-12	1.78050824965866e-11	8.230849857152964e-11
26000000	0.00499948736372969	1.2976002380097502e-49	3.310579396070457e-68	6.362169697941935e-9	1.3971466514894426e-15	1.012441852446611e-6	-2.361135794103007e-20	2.614480993484282e-22	6.233798267206968e-12	1.78050824965866e-11	8.230849857152964e-11
26100000	0.00499948736372969	1.2976002380097502e-49	3.310579396070457e-68	6.362169697941935e-9	1.3971466514894426e-15	1.012441852446611e-6	-2.3611357927183216e-20	2.614480993484282e-22	6.233798267206968e-12	1.78050824965866e-11	8.230849857152964e-11
26200000	0.00499948736372969	1.2976002380097502e-49	3.310579396070457e-68	6.362169697941935e-9	1.3971466514894426e-15	1.012441852446611e-6	-2.3611357913336364e-20	2.614480993484282e-22	6.233798267206968e-12	1.78050824965866e-11	8.230849857152964e-11
26300000	0.00499948736372969	1.2976002380097502e-49	3.310579396070457e-68	6.362169697941935e-9	1.3971466514894426e-15	1.012441852446611e-6	-2.361135789948951e-20	2.614480993484282e-22	6.233798267206968e-12	1.78050824965866e-11	8.230849857152964e-11
26400000	0.00499948736372969	1.2976002380097502e-49	3.310579396070457e-68	6.362169697941935e-9	1.3971466514894426e-15	1.012441852446611e-6	-2.361135788564266e-20	2.614480993484282e-22	6.233798267206968e-12	1.78050824965866e-11	8.230849857152964e-11
26500000	0.00499948736372969	1.2976002380097502e-49	3.310579396070457e-68	6.362169697941935e-9	1.3971466514894426e-15	1.012441852446611e-6	-2.3611357871795806e-20	2.614480993484282e-22	6.233798267206968e-12	1.78050824965866e-11	8.230849857152964e-11
26600000	0.00499948736372969	1.2976002380097502e-49	3.310579396070457e-68	6.362169697941935e-9	1.3971466514894426e-15	1.012441852446611e-6	-2.3611357857948954e-20	2.614480993484282e-22	6.233798267206968e-12	1.78050824965866e-11	8.230849857152964e-11
26700000	0.00499948736372969	1.2976002380097502e-49	3.310579396070457e-68	6.362169697941935e-9	1.3971466514894426e-15	1.012441852446611e-6	-2.36113578441021e-20	2.614480993484282e-22	6.233798267206968e-12	1.78050824965866e-11	8.230849857152964e-11
26800000	0.00499948736372969	1.2976002380097502e-49	3.310579396070457e-68	6.362169697941935e-9	1.3971466514894426e-15	1.012441852446611e-6	-2.361135783025525e-20	2.614480993484282e-22	6.233798267206968e-12	1.78050824965866e-11	8.230849857152964e-11
26900000	0.00499948736372969	1.2976002380097502e-49	3.310579396070457e-68	6.362169697941935e-9	1.3971466514894426e-15	1.012441852446611e-6	-2.3611357816408396e-20	2.614480993484282e-22	6.233798267206968e-12	1.78050824965866e-11	8.230849857152964e-11
27000000	0.00499948736372969	1.2976002380097502e-49	3.310579396070457e-68	6.362169697941935e-9	1.3971466514894426e-15	1.012441852446611e-6	-2.3611357802561544e-20	2.614480993484282e-22	6.233798267206968e-12	1.78050824965866e-11	8.230849857152964e-11
27100000	0.00499948736372969	1.2976002380097502e-49	3.310579396070457e-68	6.362169697941935e-9	1.3971466514894426e-15	1.012441852446611e-6	-2.361135778871469e-20	2.614480993484282e-22	6.233798267206968e-12	1.78050824965866e-11	8.230849857152964e-11
27200000	0.00499948736372969	1.2976002380097502e-49	3.310579396070457e-68	6.362169697941935e-9	1.3971466514894426e-15	1.012441852446611e-6	-2.361135777486784e-20	2.614480993484282e-22	6.233798267206968e-12	1.78050824965866e-11	8.230849857152964e-11
27300000	0.00499948736372969	1.2976002380097502e-49	3.310579396070457e-68	6.362169697941935e-9	1.3971466514894426e-15	1.012441852446611e-6	-2.3611357761020986e-20	2.614480993484282e-22	6.233798267206968e-12	1.78050824965866e-11	8.230849857152964e-11
27400000	0.00499948736372969	1.2976002380097502e-49	3.310579396070457e-68	6.362169697941935e-9	1.3971466514894426e-15	1.012441852446611e-6	-2.3611357747174134e-20	2.614480993484282e-22	6.233798267206968e-12	1.78050824965866e-11	8.230849857152964e-11
27500000	0.00499948736372969	1.2976002380097502e-49	3.310579396070457e-68	6.362169697941935e-9	1.3971466514894426e-15	1.012441852446611e-6	-2.361135773332728e-20	2.614480993484282e-22	6.233798267206968e-12	1.78050824965866e-11	8.230849857152964e-11
27600000	0.00499948736372969	1.2976002380097502e-49	3.310579396070457e-68	6.362169697941935e-9	1.3971466514894426e-15	1.012441852446611e-6	-2.361135771948043e-20	2.614480993484282e-22	6.233798267206968e-12	1.78050824965866e-11	8.230849857152964e-11
27700000	0.00499948736372969	1.2976002380097502e-49	3.310579396070457e-68	6.362169697941935e-9	1.3971466514894426e-15	1.012441852446611e-6	-2.3611357705633576e-20	2.614480993484282e-22	6.233798267206968e-12	1.78050824965866e-11	8.230849857152964e-11
27800000	0.00499948736372969	1.2976002380097502e-49	3.310579396070457e-68	6.362169697941935e-9	1.3971466514894426e-15	1.012441852446611e-6	-2.3611357691786724e-20	2.614480993484282e-22	6.233798267206968e-12	1.78050824965866e-11	8.230849857152964e-11
27900000	0.00499948736372969	1.2976002380097502e-49	3.310579396070457e-68	6.362169697941935e-9	1.3971466514894426e-15	1.012441852446611e-6	-2.361135767793987e-20	2.614480993484282e-22	6.233798267206968e-12	1.78050824965866e-11	8.230849857152964e-11
28000000	0.00499948736372969	1.2976002380097502e-49	3.310579396070457e-68	6.362169697941935e-9	1.3971466514894426e-15	1.012441852446611e-6	-2.361135766409302e-20	2.614480993484282e-22	6.233798267206968e-12	1.78050824965866e-11	8.230849857152964e-11
28100000	0.00499948736372969	1.2976002380097502e-49	3.310579396070457e-68	6.362169697941935e-9	1.3971466514894426e-15	1.012441852446611e-6	-2.3611357650246166e-20	2.614480993484282e-22	6.233798267206968e-12	1.78050824965866e-11	8.230849857152964e-11
28200000	0.00499948736372969	1.2976002380097502e-49	3.310579396070457e-68	6.362169697941935e-9	1.3971466514894426e-15	1.012441852446611e-6	-2.3611357636399314e-20	2.614480993484282e-22	6.233798267206968e-12	1.78050824965866e-11	8.230849857152964e-11
28300000	0.00499948736372969	1.2976002380097502e-49	3.310579396070457e-68	6.362169697941935e-9	1.3971466514894426e-15	1.012441852446611e-6	-2.361135762255246e-20	2.614480993484282e-22	6.233798267206968e-12	1.78050824965866e-11	8.230849857152964e-11
28400000	0.00499948736372969	1.2976002380097502e-49	3.310579396070457e-68	6.362169697941935e-9	1.3971466514894426e-15	1.012441852446611e-6	-2.361135760870561e-20	2.614480993484282e-22	6.233798267206968e-12	1.78050824965866e-11	8.230849857152964e-11
28500000	0.00499948736372969	1.2976002380097502e-49	3.310579396070457e-68	6.362169697941935e-9	1.3971466514894426e-15	1.012441852446611e-6	-2.3611357594858756e-20	2.614480993484282e-22	6.233798267206968e-12	1.78050824965866e-11	8.230849857152964e-11
28600000	0.00499948736372969	1.2976002380097502e-49	3.3105793960704565e-68	6.362169697941935e-9	1.3971466514894426e-15	1.012441852446611e-6	-2.3611357581011904e-20	2.614480993484282e-22	6.233798267206968e-12	1.78050824965866e-11	8.230849857152964e-11
28700000	0.00499948736372969	1.2976002380097502e-49	3.3105793960704565e-68	6.362169697941935e-9	1.3971466514894426e-15	1.012441852446611e-6	-2.361135756716505e-20	2.614480993484282e-22	6.233798267206968e-12	1.78050824965866e-11	8.230849857152964e-11
28800000	0.00499948736372969	1.2976002380097502e-49	3.3105793960704565e-68	6.362169697941935e-9	1.3971466514894426e-15	1.012441852446611e-6	-2.36113575533182e-20	2.614480993484282e-22	6.233798267206968e-12	1.78050824965866e-11	8.230849857152964e-11
28900000	0.00499948736372969	1.2976002380097502e-49	3.3105793960704565e-68	6.362169697941935e-9	1.3971466514894426e-15	1.012441852446611e-6	-2.3611357539471346e-20	2.614480993484282e-22	6.233798267206968e-12	1.78050824965866e-11	8.230849857152964e-11
29000000	0.00499948736372969	1.2976002380097502e-49	3.3105793960704565e-68	6.362169697941935e-9	1.3971466514894426e-15	1.012441852446611e-6	-2.3611357525624494e-20	2.614480993484282e-22	6.233798267206968e-12	1.78050824965866e-11	8.230849857152964e-11
29100000	0.00499948736372969	1.2976002380097502e-49	3.3105793960704565e-68	6.362169697941935e-9	1.3971466514894426e-15	1.012441852446611e-6	-2.361135751177764e-20	2.614480993484282e-22	6.233798267206968e-12	1.78050824965866e-11	8.230849857152964e-11
29200000	0.00499948736372969	1.2976002380097502e-49	3.3105793960704565e-68	6.362169697941935e-9	1.3971466514894424e-15	1.012441852446611e-6	-2.361135749793079e-20	2.614480993484282e-22	6.233798267206968e-12	1.78050824965866e-11	8.230849857152964e-11
29300000	0.00499948736372969	1.2976002380097502e-49	3.3105793960704565e-68	6.362169697941935e-9	1.3971466514894424e-15	1.012441852446611e-6	-2.3611357484083936e-20	2.614480993484282e-22	6.233798267206968e-12	1.78050824965866e-11	8.230849857152964e-11
29400000	0.00499948736372969	1.2976002380097502e-49	3.3105793960704565e-68	6.362169697941935e-9	1.3971466514894424e-15	1.012441852446611e-6	-2.3611357470237084e-20	2.614480993484282e-22	6.233798267206968e-12	1.7805082496586597e-11	8.230849857152964e-11
29500000	0.00499948736372969	1.2976002380097502e-49	3.3105793960704565e-68	6.362169697941935e-9	1.3971466514894424e-15	1.012441852446611e-6	-2.361135745639023e-20	2.614480993484282e-22	6.233798267206968e-12	1.7805082496586597e-11	8.230849857152964e-11
29600000	0.00499948736372969	1.2976002380097502e-49	3.3105793960704565e-68	6.362169697941935e-9	1.3971466514894424e-15	1.012441852446611e-6	-2.361135744254338e-20	2.614480993484282e-22	6.233798267206968e-12	1.7805082496586597e-11	8.230849857152964e-11
29700000	0.00499948736372969	1.2976002380097502e-49	3.3105793960704565e-68	6.362169697941935e-9	1.3971466514894424e-15	1.012441852446611e-6	-2.3611357428696526e-20	2.614480993484282e-22	6.233798267206968e-12	1.7805082496586597e-11	8.230849857152964e-11
29800000	0.00499948736372969	1.2976002380097502e-49	3.3105793960704565e-68	6.362169697941935e-9	1.3971466514894424e-15	1.012441852446611e-6	-2.3611357414849674e-20	2.614480993484282e-22	6.233798267206968e-12	1.7805082496586597e-11	8.230849857152964e-11
29900000	0.00499948736372969	1.2976002380097502e-49	3.3105793960704565e-68	6.362169697941935e-9	1.3971466514894424e-15	1.012441852446611e-6	-2.361135740100282e-20	2.614480993484282e-22	6.233798267206968e-12	1.7805082496586597e-11	8.230849857152964e-11
30000000	0.00499948736372969	1.2976002380097502e-49	3.3105793960704565e-68	6.362169697941935e-9	1.3971466514894424e-15	1.012441852446611e-6	-2.361135738715597e-20	2.614480993484282e-22	6.233798267206968e-12	1.7805082496586597e-11	8.230849857152964e-11
30100000	0.00499948736372969	1.2976002380097502e-49	3.3105793960704565e-68	6.362169697941935e-9	1.3971466514894424e-15	1.012441852446611e-6	-2.3611357373309116e-20	2.614480993484282e-22	6.233798267206968e-12	1.7805082496586597e-11	8.230849857152964e-11
30200000	0.00499948736372969	1.2976002380097502e-49	3.3105793960704565e-68	6.362169697941935e-9	1.3971466514894424e-15	1.012441852446611e-6	-2.3611357359462264e-20	2.614480993484282e-22	6.233798267206968e-12	1.7805082496586597e-11	8.230849857152964e-11
30300000	0.00499948736372969	1.2976002380097502e-49	3.3105793960704565e-68	6.362169697941935e-9	1.3971466514894424e-15	1.012441852446611e-6	-2.361135734561541e-20	2.614480993484282e-22	6.233798267206968e-12	1.7805082496586597e-11	8.230849857152964e-11
30400000	0.00499948736372969	1.2976002380097502e-49	3.3105793960704565e-68	6.362169697941935e-9	1.3971466514894424e-15	1.012441852446611e-6	-2.361135733176856e-20	2.614480993484282e-22	6.233798267206968e-12	1.7805082496586597e-11	8.230849857152964e-11
30500000	0.00499948736372969	1.2976002380097502e-49	3.3105793960704565e-68	6.362169697941935e-9	1.3971466514894424e-15	1.012441852446611e-6	-2.3611357317921706e-20	2.614480993484282e-22	6.233798267206968e-12	1.7805082496586597e-11	8.230849857152964e-11
30600000	0.00499948736372969	1.2976002380097502e-49	3.3105793960704565e-68	6.362169697941935e-9	1.3971466514894424e-15	1.012441852446611e-6	-2.3611357304074854e-20	2.614480993484282e-22	6.233798267206968e-12	1.7805082496586597e-11	8.230849857152964e-11
30700000	0.00499948736372969	1.2976002380097502e-49	3.3105793960704565e-68	6.362169697941935e-9	1.3971466514894424e-15	1.012441852446611e-6	-2.3611357290228e-20	2.614480993484282e-22	6.233798267206968e-12	1.7805082496586597e-11	8.230849857152964e-11
30800000	0.00499948736372969	1.2976002380097502e-49	3.3105793960704565e-68	6.362169697941935e-9	1.3971466514894424e-15	1.012441852446611e-6	-2.361135727638115e-20	2.614480993484282e-22	6.233798267206968e-12	1.7805082496586597e-11	8.230849857152964e-11
30900000	0.00499948736372969	1.2976002380097502e-49	3.3105793960704565e-68	6.362169697941935e-9	1.3971466514894424e-15	1.012441852446611e-6	-2.3611357262534296e-20	2.614480993484282e-22	6.233798267206968e-12	1.7805082496586597e-11	8.230849857152964e-11
31000000	0.00499948736372969	1.2976002380097502e-49	3.3105793960704565e-68	6.362169697941935e-9	1.3971466514894424e-15	1.012441852446611e-6	-2.3611357248687444e-20	2.614480993484282e-22	6.233798267206968e-12	1.7805082496586597e-11	8.230849857152964e-11
31100000	0.00499948736372969	1.2976002380097502e-49	3.3105793960704565e-68	6.362169697941935e-9	1.3971466514894424e-15	1.012441852446611e-6	-2.361135723484059e-20	2.614480993484282e-22	6.233798267206968e-12	1.7805082496586597e-11	8.230849857152964e-11
31200000	0.00499948736372969	1.2976002380097502e-49	3.3105793960704565e-68	6.362169697941935e-9	1.3971466514894424e-15	1.012441852446611e-6	-2.361135722099374e-20	2.614480993484282e-22	6.233798267206968e-12	1.7805082496586597e-11	8.230849857152964e-11
31300000	0.00499948736372969	1.2976002380097502e-49	3.3105793960704565e-68	6.362169697941935e-9	1.3971466514894424e-15	1.012441852446611e-6	-2.3611357207146886e-20	2.614480993484282e-22	6.233798267206968e-12	1.7805082496586597e-11	8.230849857152964e-11
31400000	0.00499948736372969	1.2976002380097502e-49	3.3105793960704565e-68	6.362169697941935e-9	1.3971466514894424e-15	1.012441852446611e-6	-2.3611357193300033e-20	2.614480993484282e-22	6.233798267206968e-12	1.7805082496586597e-11	8.230849857152964e-11
31500000	0.00499948736372969	1.2976002380097502e-49	3.3105793960704565e-68	6.362169697941935e-9	1.3971466514894424e-15	1.012441852446611e-6	-2.361135717945318e-20	2.614480993484282e-22	6.233798267206968e-12	1.7805082496586597e-11	8.230849857152964e-11
31600000	0.00499948736372969	1.2976002380097502e-49	3.3105793960704565e-68	6.362169697941935e-9	1.3971466514894424e-15	1.012441852446611e-6	-2.3611357165606328e-20	2.614480993484282e-22	6.233798267206968e-12	1.7805082496586597e-11	8.230849857152964e-11
31700000	0.00499948736372969	1.2976002380097502e-49	3.3105793960704565e-68	6.362169697941935e-9	1.3971466514894424e-15	1.012441852446611e-6	-2.3611357151759476e-20	2.614480993484282e-22	6.233798267206968e-12	1.7805082496586597e-11	8.230849857152964e-11
31800000	0.00499948736372969	1.2976002380097502e-49	3.3105793960704565e-68	6.362169697941935e-9	1.3971466514894424e-15	1.012441852446611e-6	-2.3611357137912623e-20	2.614480993484282e-22	6.233798267206968e-12	1.7805082496586597e-11	8.230849857152964e-11
31900000	0.00499948736372969	1.2976002380097502e-49	3.310579396070456e-68	6.362169697941935e-9	1.3971466514894424e-15	1.012441852446611e-6	-2.361135712406577e-20	2.614480993484282e-22	6.233798267206968e-12	1.7805082496586597e-11	8.230849857152964e-11
32000000	0.00499948736372969	1.2976002380097502e-49	3.310579396070456e-68	6.362169697941935e-9	1.3971466514894424e-15	1.012441852446611e-6	-2.3611357110218918e-20	2.614480993484282e-22	6.233798267206968e-12	1.7805082496586597e-11	8.230849857152964e-11
32100000	0.00499948736372969	1.2976002380097502e-49	3.310579396070456e-68	6.362169697941935e-9	1.3971466514894424e-15	1.012441852446611e-6	-2.3611357096372066e-20	2.614480993484282e-22	6.233798267206968e-12	1.7805082496586597e-11	8.230849857152964e-11
32200000	0.00499948736372969	1.2976002380097502e-49	3.310579396070456e-68	6.362169697941935e-9	1.3971466514894424e-15	1.012441852446611e-6	-2.3611357082525216e-20	2.614480993484282e-22	6.233798267206968e-12	1.7805082496586597e-11	8.230849857152964e-11
32300000	0.00499948736372969	1.2976002380097502e-49	3.310579396070456e-68	6.362169697941935e-9	1.3971466514894424e-15	1.012441852446611e-6	-2.3611357068678364e-20	2.614480993484282e-22	6.233798267206968e-12	1.7805082496586597e-11	8.230849857152964e-11
32400000	0.00499948736372969	1.2976002380097502e-49	3.310579396070456e-68	6.362169697941935e-9	1.3971466514894424e-15	1.012441852446611e-6	-2.361135705483151e-20	2.614480993484282e-22	6.233798267206968e-12	1.7805082496586597e-11	8.230849857152964e-11
32500000	0.00499948736372969	1.2976002380097502e-49	3.310579396070456e-68	6.362169697941935e-9	1.3971466514894424e-15	1.012441852446611e-6	-2.361135704098466e-20	2.614480993484282e-22	6.233798267206968e-12	1.7805082496586597e-11	8.230849857152964e-11
32600000	0.00499948736372969	1.2976002380097502e-49	3.310579396070456e-68	6.362169697941935e-9	1.3971466514894424e-15	1.012441852446611e-6	-2.3611357027137806e-20	2.614480993484282e-22	6.233798267206968e-12	1.7805082496586597e-11	8.230849857152964e-11
32700000	0.00499948736372969	1.2976002380097502e-49	3.310579396070456e-68	6.362169697941935e-9	1.3971466514894424e-15	1.012441852446611e-6	-2.3611357013290954e-20	2.614480993484282e-22	6.233798267206968e-12	1.7805082496586597e-11	8.230849857152964e-11
32800000	0.00499948736372969	1.2976002380097502e-49	3.310579396070456e-68	6.362169697941935e-9	1.3971466514894424e-15	1.012441852446611e-6	-2.36113569994441e-20	2.614480993484282e-22	6.233798267206968e-12	1.7805082496586597e-11	8.230849857152964e-11
32900000	0.00499948736372969	1.2976002380097502e-49	3.310579396070456e-68	6.362169697941935e-9	1.3971466514894424e-15	1.012441852446611e-6	-2.361135698559725e-20	2.614480993484282e-22	6.233798267206968e-12	1.7805082496586597e-11	8.230849857152964e-11
33000000	0.00499948736372969	1.2976002380097502e-49	3.310579396070456e-68	6.362169697941935e-9	1.3971466514894424e-15	1.012441852446611e-6	-2.3611356971750396e-20	2.614480993484282e-22	6.233798267206968e-12	1.7805082496586597e-11	8.230849857152964e-11
33100000	0.00499948736372969	1.2976002380097502e-49	3.310579396070456e-68	6.362169697941935e-9	1.3971466514894424e-15	1.012441852446611e-6	-2.3611356957903544e-20	2.614480993484282e-22	6.233798267206968e-12	1.7805082496586597e-11	8.230849857152964e-11
33200000	0.00499948736372969	1.2976002380097502e-49	3.310579396070456e-68	6.362169697941935e-9	1.3971466514894424e-15	1.012441852446611e-6	-2.361135694405669e-20	2.614480993484282e-22	6.233798267206968e-12	1.7805082496586597e-11	8.230849857152964e-11
33300000	0.00499948736372969	1.2976002380097502e-49	3.310579396070456e-68	6.362169697941935e-9	1.3971466514894424e-15	1.012441852446611e-6	-2.361135693020984e-20	2.614480993484282e-22	6.233798267206968e-12	1.7805082496586597e-11	8.230849857152964e-11
33400000	0.00499948736372969	1.2976002380097502e-49	3.310579396070456e-68	6.362169697941935e-9	1.3971466514894424e-15	1.012441852446611e-6	-2.3611356916362986e-20	2.614480993484282e-22	6.233798267206968e-12	1.7805082496586597e-11	8.230849857152964e-11
33500000	0.00499948736372969	1.2976002380097502e-49	3.310579396070456e-68	6.362169697941935e-9	1.3971466514894424e-15	1.012441852446611e-6	-2.3611356902516134e-20	2.614480993484282e-22	6.233798267206968e-12	1.7805082496586597e-11	8.230849857152964e-11
33600000	0.00499948736372969	1.2976002380097502e-49	3.310579396070456e-68	6.362169697941935e-9	1.3971466514894424e-15	1.012441852446611e-6	-2.361135688866928e-20	2.614480993484282e-22	6.233798267206968e-12	1.7805082496586597e-11	8.230849857152964e-11
33700000	0.00499948736372969	1.2976002380097502e-49	3.310579396070456e-68	6.362169697941935e-9	1.3971466514894424e-15	1.012441852446611e-6	-2.361135687482243e-20	2.614480993484282e-22	6.233798267206968e-12	1.7805082496586597e-11	8.230849857152964e-11
33800000	0.00499948736372969	1.2976002380097502e-49	3.310579396070456e-68	6.362169697941935e-9	1.3971466514894424e-15	1.012441852446611e-6	-2.3611356860975576e-20	2.614480993484282e-22	6.233798267206968e-12	1.7805082496586597e-11	8.230849857152964e-11
33900000	0.00499948736372969	1.2976002380097502e-49	3.310579396070456e-68	6.362169697941935e-9	1.3971466514894424e-15	1.012441852446611e-6	-2.3611356847128724e-20	2.614480993484282e-22	6.233798267206968e-12	1.7805082496586597e-11	8.230849857152964e-11
34000000	0.00499948736372969	1.2976002380097502e-49	3.310579396070456e-68	6.362169697941935e-9	1.3971466514894424e-15	1.012441852446611e-6	-2.361135683328187e-20	2.614480993484282e-22	6.233798267206968e-12	1.7805082496586597e-11	8.230849857152964e-11
34100000	0.00499948736372969	1.2976002380097502e-49	3.310579396070456e-68	6.362169697941935e-9	1.3971466514894424e-15	1.012441852446611e-6	-2.361135681943502e-20	2.614480993484282e-22	6.233798267206968e-12	1.7805082496586597e-11	8.230849857152964e-11
34200000	0.00499948736372969	1.2976002380097502e-49	3.310579396070456e-68	6.362169697941935e-9	1.3971466514894424e-15	1.012441852446611e-6	-2.3611356805588166e-20	2.614480993484282e-22	6.233798267206968e-12	1.7805082496586597e-11	8.230849857152964e-11
34300000	0.00499948736372969	1.2976002380097502e-49	3.310579396070456e-68	6.362169697941935e-9	1.3971466514894424e-15	1.012441852446611e-6	-2.3611356791741314e-20	2.614480993484282e-22	6.233798267206968e-12	1.7805082496586597e-11	8.230849857152964e-11
34400000	0.00499948736372969	1.2976002380097502e-49	3.310579396070456e-68	6.362169697941935e-9	1.3971466514894424e-15	1.012441852446611e-6	-2.361135677789446e-20	2.614480993484282e-22	6.233798267206968e-12	1.7805082496586597e-11	8.230849857152964e-11
34500000	0.00499948736372969	1.2976002380097502e-49	3.310579396070456e-68	6.362169697941935e-9	1.3971466514894424e-15	1.012441852446611e-6	-2.361135676404761e-20	2.614480993484282e-22	6.233798267206968e-12	1.7805082496586597e-11	8.230849857152964e-11
34600000	0.00499948736372969	1.2976002380097502e-49	3.310579396070456e-68	6.362169697941935e-9	1.3971466514894424e-15	1.012441852446611e-6	-2.3611356750200756e-20	2.614480993484282e-22	6.233798267206968e-12	1.7805082496586597e-11	8.230849857152964e-11
34700000	0.00499948736372969	1.2976002380097502e-49	3.310579396070456e-68	6.362169697941935e-9	1.3971466514894424e-15	1.012441852446611e-6	-2.3611356736353904e-20	2.614480993484282e-22	6.233798267206968e-12	1.7805082496586597e-11	8.230849857152964e-11
34800000	0.00499948736372969	1.2976002380097502e-49	3.310579396070456e-68	6.362169697941935e-9	1.3971466514894424e-15	1.012441852446611e-6	-2.361135672250705e-20	2.614480993484282e-22	6.233798267206968e-12	1.7805082496586597e-11	8.230849857152964e-11
34900000	0.00499948736372969	1.2976002380097502e-49	3.310579396070456e-68	6.362169697941935e-9	1.3971466514894424e-15	1.012441852446611e-6	-2.36113567086602e-20	2.614480993484282e-22	6.233798267206968e-12	1.7805082496586597e-11	8.230849857152964e-11
35000000	0.00499948736372969	1.2976002380097502e-49	3.310579396070456e-68	6.362169697941935e-9	1.3971466514894424e-15	1.012441852446611e-6	-2.3611356694813346e-20	2.614480993484282e-22	6.233798267206968e-12	1.7805082496586597e-11	8.230849857152964e-11
35100000	0.00499948736372969	1.2976002380097502e-49	3.310579396070456e-68	6.362169697941935e-9	1.3971466514894424e-15	1.012441852446611e-6	-2.3611356680966494e-20	2.614480993484282e-22	6.233798267206968e-12	1.7805082496586597e-11	8.230849857152964e-11
35200000	0.00499948736372969	1.2976002380097502e-49	3.310579396070456e-68	6.362169697941935e-9	1.3971466514894424e-15	1.012441852446611e-6	-2.361135666711964e-20	2.614480993484282e-22	6.233798267206968e-12	1.7805082496586597e-11	8.230849857152964e-11
35300000	0.00499948736372969	1.2976002380097502e-49	3.310579396070456e-68	6.362169697941935e-9	1.3971466514894424e-15	1.012441852446611e-6	-2.361135665327279e-20	2.614480993484282e-22	6.233798267206968e-12	1.7805082496586597e-11	8.230849857152964e-11
35400000	0.00499948736372969	1.2976002380097502e-49	3.310579396070456e-68	6.362169697941935e-9	1.3971466514894424e-15	1.012441852446611e-6	-2.3611356639425936e-20	2.614480993484282e-22	6.233798267206968e-12	1.7805082496586597e-11	8.230849857152964e-11
35500000	0.00499948736372969	1.2976002380097502e-49	3.310579396070456e-68	6.362169697941935e-9	1.3971466514894424e-15	1.012441852446611e-6	-2.3611356625579084e-20	2.614480993484282e-22	6.233798267206968e-12	1.7805082496586597e-11	8.230849857152964e-11
35600000	0.00499948736372969	1.2976002380097502e-49	3.310579396070456e-68	6.362169697941935e-9	1.3971466514894424e-15	1.012441852446611e-6	-2.361135661173223e-20	2.614480993484282e-22	6.233798267206968e-12	1.7805082496586597e-11	8.230849857152964e-11
35700000	0.00499948736372969	1.2976002380097502e-49	3.310579396070456e-68	6.362169697941935e-9	1.3971466514894424e-15	1.012441852446611e-6	-2.361135659788538e-20	2.614480993484282e-22	6.233798267206968e-12	1.7805082496586597e-11	8.230849857152964e-11
35800000	0.00499948736372969	1.2976002380097502e-49	3.310579396070456e-68	6.362169697941935e-9	1.3971466514894424e-15	1.012441852446611e-6	-2.3611356584038526e-20	2.614480993484282e-22	6.233798267206968e-12	1.7805082496586597e-11	8.230849857152964e-11
35900000	0.00499948736372969	1.2976002380097502e-49	3.310579396070456e-68	6.362169697941935e-9	1.3971466514894424e-15	1.012441852446611e-6	-2.3611356570191674e-20	2.614480993484282e-22	6.233798267206968e-12	1.7805082496586597e-11	8.230849857152964e-11
36000000	0.00499948736372969	1.2976002380097502e-49	3.310579396070456e-68	6.362169697941935e-9	1.3971466514894424e-15	1.012441852446611e-6	-2.361135655634482e-20	2.614480993484282e-22	6.233798267206968e-12	1.7805082496586597e-11	8.230849857152964e-11
36100000	0.00499948736372969	1.2976002380097502e-49	3.310579396070456e-68	6.362169697941935e-9	1.3971466514894424e-15	1.012441852446611e-6	-2.361135654249797e-20	2.614480993484282e-22	6.233798267206968e-12	1.7805082496586597e-11	8.230849857152964e-11
36200000	0.00499948736372969	1.2976002380097502e-49	3.310579396070456e-68	6.362169697941935e-9	1.3971466514894424e-15	1.012441852446611e-6	-2.3611356528651116e-20	2.614480993484282e-22	6.233798267206968e-12	1.7805082496586597e-11	8.230849857152964e-11
36300000	0.00499948736372969	1.2976002380097502e-49	3.310579396070456e-68	6.362169697941935e-9	1.3971466514894424e-15	1.012441852446611e-6	-2.3611356514804264e-20	2.614480993484282e-22	6.233798267206968e-12	1.7805082496586597e-11	8.230849857152964e-11
36400000	0.00499948736372969	1.2976002380097502e-49	3.310579396070456e-68	6.362169697941935e-9	1.3971466514894424e-15	1.012441852446611e-6	-2.361135650095741e-20	2.614480993484282e-22	6.233798267206968e-12	1.7805082496586597e-11	8.230849857152964e-11
36500000	0.00499948736372969	1.2976002380097502e-49	3.310579396070456e-68	6.362169697941935e-9	1.3971466514894424e-15	1.012441852446611e-6	-2.361135648711056e-20	2.614480993484282e-22	6.233798267206968e-12	1.7805082496586597e-11	8.230849857152964e-11
36600000	0.00499948736372969	1.2976002380097502e-49	3.310579396070456e-68	6.362169697941935e-9	1.3971466514894424e-15	1.012441852446611e-6	-2.3611356473263706e-20	2.614480993484282e-22	6.233798267206968e-12	1.7805082496586597e-11	8.230849857152964e-11
36700000	0.00499948736372969	1.2976002380097502e-49	3.310579396070456e-68	6.362169697941935e-9	1.3971466514894424e-15	1.012441852446611e-6	-2.3611356459416854e-20	2.614480993484282e-22	6.233798267206968e-12	1.7805082496586597e-11	8.230849857152964e-11
36800000	0.00499948736372969	1.2976002380097502e-49	3.310579396070456e-68	6.362169697941935e-9	1.3971466514894424e-15	1.012441852446611e-6	-2.361135644557e-20	2.614480993484282e-22	6.233798267206968e-12	1.7805082496586597e-11	8.230849857152964e-11
36900000	0.00499948736372969	1.2976002380097502e-49	3.310579396070456e-68	6.362169697941935e-9	1.3971466514894424e-15	1.012441852446611e-6	-2.361135643172315e-20	2.614480993484282e-22	6.233798267206968e-12	1.7805082496586597e-11	8.230849857152964e-11
37000000	0.00499948736372969	1.2976002380097502e-49	3.310579396070456e-68	6.362169697941935e-9	1.3971466514894424e-15	1.012441852446611e-6	-2.3611356417876296e-20	2.614480993484282e-22	6.233798267206968e-12	1.7805082496586597e-11	8.230849857152964e-11
37100000	0.00499948736372969	1.2976002380097502e-49	3.310579396070456e-68	6.362169697941935e-9	1.3971466514894424e-15	1.012441852446611e-6	-2.3611356404029444e-20	2.614480993484282e-22	6.233798267206968e-12	1.7805082496586597e-11	8.230849857152964e-11
37200000	0.00499948736372969	1.2976002380097502e-49	3.310579396070456e-68	6.362169697941935e-9	1.3971466514894424e-15	1.012441852446611e-6	-2.361135639018259e-20	2.614480993484282e-22	6.233798267206968e-12	1.7805082496586597e-11	8.230849857152964e-11
37300000	0.00499948736372969	1.2976002380097502e-49	3.310579396070456e-68	6.362169697941935e-9	1.3971466514894424e-15	1.012441852446611e-6	-2.361135637633574e-20	2.614480993484282e-22	6.233798267206968e-12	1.7805082496586597e-11	8.230849857152964e-11
37400000	0.00499948736372969	1.2976002380097502e-49	3.310579396070456e-68	6.362169697941935e-9	1.3971466514894424e-15	1.012441852446611e-6	-2.3611356362488886e-20	2.614480993484282e-22	6.233798267206968e-12	1.7805082496586597e-11	8.230849857152964e-11
37500000	0.00499948736372969	1.2976002380097502e-49	3.310579396070456e-68	6.362169697941935e-9	1.3971466514894424e-15	1.012441852446611e-6	-2.3611356348642034e-20	2.614480993484282e-22	6.233798267206968e-12	1.7805082496586597e-11	8.230849857152964e-11
37600000	0.00499948736372969	1.2976002380097502e-49	3.310579396070456e-68	6.362169697941935e-9	1.3971466514894424e-15	1.012441852446611e-6	-2.361135633479518e-20	2.614480993484282e-22	6.233798267206968e-12	1.7805082496586597e-11	8.230849857152964e-11
37700000	0.00499948736372969	1.2976002380097502e-49	3.310579396070456e-68	6.362169697941935e-9	1.3971466514894424e-15	1.012441852446611e-6	-2.361135632094833e-20	2.614480993484282e-22	6.233798267206968e-12	1.7805082496586597e-11	8.230849857152964e-11
37800000	0.00499948736372969	1.2976002380097502e-49	3.310579396070456e-68	6.362169697941935e-9	1.3971466514894424e-15	1.012441852446611e-6	-2.3611356307101476e-20	2.614480993484282e-22	6.233798267206968e-12	1.7805082496586597e-11	8.230849857152964e-11
37900000	0.00499948736372969	1.2976002380097502e-49	3.310579396070456e-68	6.362169697941935e-9	1.3971466514894424e-15	1.012441852446611e-6	-2.3611356293254624e-20	2.614480993484282e-22	6.233798267206968e-12	1.7805082496586597e-11	8.230849857152964e-11
38000000	0.00499948736372969	1.2976002380097502e-49	3.310579396070456e-68	6.362169697941935e-9	1.3971466514894424e-15	1.012441852446611e-6	-2.361135627940777e-20	2.614480993484282e-22	6.233798267206968e-12	1.7805082496586597e-11	8.230849857152964e-11
38100000	0.00499948736372969	1.2976002380097504e-49	3.310579396070456e-68	6.362169697941935e-9	1.3971466514894424e-15	1.012441852446611e-6	-2.361135626556092e-20	2.614480993484282e-22	6.233798267206968e-12	1.7805082496586597e-11	8.230849857152964e-11
38200000	0.00499948736372969	1.2976002380097504e-49	3.310579396070456e-68	6.362169697941935e-9	1.3971466514894424e-15	1.012441852446611e-6	-2.3611356251714066e-20	2.614480993484282e-22	6.233798267206968e-12	1.7805082496586597e-11	8.230849857152964e-11
38300000	0.00499948736372969	1.2976002380097504e-49	3.310579396070456e-68	6.362169697941935e-9	1.3971466514894424e-15	1.012441852446611e-6	-2.3611356237867214e-20	2.614480993484282e-22	6.233798267206968e-12	1.7805082496586597e-11	8.230849857152964e-11
38400000	0.00499948736372969	1.2976002380097504e-49	3.310579396070456e-68	6.362169697941935e-9	1.3971466514894424e-15	1.012441852446611e-6	-2.361135622402036e-20	2.614480993484282e-22	6.233798267206968e-12	1.7805082496586597e-11	8.230849857152964e-11
38500000	0.00499948736372969	1.2976002380097504e-49	3.310579396070456e-68	6.362169697941935e-9	1.3971466514894424e-15	1.012441852446611e-6	-2.361135621017351e-20	2.614480993484282e-22	6.233798267206968e-12	1.7805082496586597e-11	8.230849857152964e-11
38600000	0.00499948736372969	1.2976002380097504e-49	3.310579396070456e-68	6.362169697941935e-9	1.3971466514894424e-15	1.012441852446611e-6	-2.3611356196326656e-20	2.614480993484282e-22	6.233798267206968e-12	1.7805082496586597e-11	8.230849857152964e-11
38700000	0.00499948736372969	1.2976002380097504e-49	3.3105793960704565e-68	6.362169697941935e-9	1.3971466514894424e-15	1.012441852446611e-6	-2.3611356182479804e-20	2.614480993484282e-22	6.233798267206968e-12	1.7805082496586597e-11	8.230849857152964e-11
38800000	0.00499948736372969	1.2976002380097504e-49	3.3105793960704565e-68	6.362169697941935e-9	1.3971466514894424e-15	1.012441852446611e-6	-2.361135616863295e-20	2.614480993484282e-22	6.233798267206968e-12	1.7805082496586597e-11	8.230849857152964e-11
38900000	0.00499948736372969	1.2976002380097504e-49	3.3105793960704565e-68	6.362169697941935e-9	1.3971466514894424e-15	1.012441852446611e-6	-2.36113561547861e-20	2.614480993484282e-22	6.233798267206968e-12	1.7805082496586597e-11	8.230849857152964e-11
39000000	0.00499948736372969	1.2976002380097504e-49	3.3105793960704565e-68	6.362169697941935e-9	1.3971466514894424e-15	1.012441852446611e-6	-2.3611356140939246e-20	2.614480993484282e-22	6.233798267206968e-12	1.7805082496586597e-11	8.230849857152964e-11
39100000	0.00499948736372969	1.2976002380097504e-49	3.3105793960704565e-68	6.362169697941935e-9	1.3971466514894424e-15	1.012441852446611e-6	-2.3611356127092394e-20	2.614480993484282e-22	6.233798267206968e-12	1.7805082496586597e-11	8.230849857152964e-11
39200000	0.00499948736372969	1.2976002380097504e-49	3.3105793960704565e-68	6.362169697941935e-9	1.3971466514894424e-15	1.012441852446611e-6	-2.361135611324554e-20	2.614480993484282e-22	6.233798267206968e-12	1.7805082496586597e-11	8.230849857152964e-11
39300000	0.00499948736372969	1.2976002380097504e-49	3.3105793960704565e-68	6.362169697941935e-9	1.3971466514894424e-15	1.012441852446611e-6	-2.361135609939869e-20	2.614480993484282e-22	6.233798267206968e-12	1.7805082496586597e-11	8.230849857152964e-11
39400000	0.00499948736372969	1.2976002380097504e-49	3.3105793960704565e-68	6.362169697941935e-9	1.3971466514894424e-15	1.012441852446611e-6	-2.3611356085551836e-20	2.614480993484282e-22	6.233798267206968e-12	1.7805082496586597e-11	8.230849857152964e-11
39500000	0.00499948736372969	1.2976002380097504e-49	3.3105793960704565e-68	6.362169697941935e-9	1.3971466514894424e-15	1.012441852446611e-6	-2.3611356071704984e-20	2.614480993484282e-22	6.233798267206968e-12	1.7805082496586597e-11	8.230849857152964e-11
39600000	0.00499948736372969	1.2976002380097504e-49	3.3105793960704565e-68	6.362169697941935e-9	1.3971466514894424e-15	1.012441852446611e-6	-2.361135605785813e-20	2.614480993484282e-22	6.233798267206968e-12	1.7805082496586597e-11	8.230849857152964e-11
39700000	0.00499948736372969	1.2976002380097504e-49	3.3105793960704565e-68	6.362169697941935e-9	1.3971466514894424e-15	1.012441852446611e-6	-2.361135604401128e-20	2.614480993484282e-22	6.233798267206968e-12	1.7805082496586597e-11	8.230849857152964e-11
39800000	0.00499948736372969	1.2976002380097504e-49	3.3105793960704565e-68	6.362169697941935e-9	1.3971466514894424e-15	1.012441852446611e-6	-2.3611356030164426e-20	2.614480993484282e-22	6.233798267206968e-12	1.7805082496586597e-11	8.230849857152964e-11
39900000	0.00499948736372969	1.2976002380097504e-49	3.3105793960704565e-68	6.362169697941935e-9	1.3971466514894424e-15	1.012441852446611e-6	-2.3611356016317574e-20	2.614480993484282e-22	6.233798267206968e-12	1.7805082496586597e-11	8.230849857152964e-11
40000000	0.00499948736372969	1.2976002380097504e-49	3.3105793960704565e-68	6.362169697941935e-9	1.3971466514894424e-15	1.012441852446611e-6	-2.361135600247072e-20	2.614480993484282e-22	6.233798267206968e-12	1.7805082496586597e-11	8.230849857152964e-11
40100000	0.00499948736372969	1.2976002380097504e-49	3.3105793960704565e-68	6.362169697941935e-9	1.3971466514894424e-15	1.012441852446611e-6	-2.361135598862387e-20	2.614480993484282e-22	6.233798267206968e-12	1.7805082496586597e-11	8.230849857152964e-11
40200000	0.00499948736372969	1.2976002380097504e-49	3.3105793960704565e-68	6.362169697941935e-9	1.3971466514894424e-15	1.012441852446611e-6	-2.3611355974777016e-20	2.614480993484282e-22	6.233798267206968e-12	1.7805082496586597e-11	8.230849857152964e-11
40300000	0.00499948736372969	1.2976002380097504e-49	3.3105793960704565e-68	6.362169697941935e-9	1.3971466514894424e-15	1.012441852446611e-6	-2.3611355960930164e-20	2.614480993484282e-22	6.233798267206968e-12	1.7805082496586597e-11	8.230849857152964e-11
40400000	0.00499948736372969	1.2976002380097504e-49	3.3105793960704565e-68	6.362169697941935e-9	1.3971466514894424e-15	1.012441852446611e-6	-2.361135594708331e-20	2.614480993484282e-22	6.233798267206968e-12	1.7805082496586597e-11	8.230849857152964e-11
40500000	0.00499948736372969	1.2976002380097504e-49	3.3105793960704565e-68	6.362169697941935e-9	1.3971466514894424e-15	1.012441852446611e-6	-2.361135593323646e-20	2.614480993484282e-22	6.233798267206968e-12	1.7805082496586597e-11	8.230849857152964e-11
40600000	0.00499948736372969	1.2976002380097504e-49	3.3105793960704565e-68	6.362169697941935e-9	1.3971466514894426e-15	1.012441852446611e-6	-2.3611355919389606e-20	2.614480993484282e-22	6.233798267206968e-12	1.7805082496586597e-11	8.230849857152964e-11
40700000	0.00499948736372969	1.2976002380097504e-49	3.3105793960704565e-68	6.362169697941935e-9	1.3971466514894426e-15	1.012441852446611e-6	-2.3611355905542754e-20	2.614480993484282e-22	6.233798267206968e-12	1.78050824965866e-11	8.230849857152964e-11
40800000	0.00499948736372969	1.2976002380097504e-49	3.3105793960704565e-68	6.362169697941935e-9	1.3971466514894426e-15	1.012441852446611e-6	-2.36113558916959e-20	2.614480993484282e-22	6.233798267206968e-12	1.78050824965866e-11	8.230849857152964e-11
40900000	0.00499948736372969	1.2976002380097504e-49	3.3105793960704565e-68	6.362169697941935e-9	1.3971466514894426e-15	1.012441852446611e-6	-2.361135587784905e-20	2.614480993484282e-22	6.233798267206968e-12	1.78050824965866e-11	8.230849857152964e-11
41000000	0.00499948736372969	1.2976002380097504e-49	3.3105793960704565e-68	6.362169697941935e-9	1.3971466514894426e-15	1.012441852446611e-6	-2.3611355864002196e-20	2.614480993484282e-22	6.233798267206968e-12	1.78050824965866e-11	8.230849857152964e-11
41100000	0.00499948736372969	1.2976002380097504e-49	3.3105793960704565e-68	6.362169697941935e-9	1.3971466514894426e-15	1.012441852446611e-6	-2.3611355850155344e-20	2.614480993484282e-22	6.233798267206968e-12	1.78050824965866e-11	8.230849857152964e-11
41200000	0.00499948736372969	1.2976002380097504e-49	3.3105793960704565e-68	6.362169697941935e-9	1.3971466514894426e-15	1.012441852446611e-6	-2.361135583630849e-20	2.614480993484282e-22	6.233798267206968e-12	1.78050824965866e-11	8.230849857152964e-11
41300000	0.00499948736372969	1.2976002380097504e-49	3.3105793960704565e-68	6.362169697941935e-9	1.3971466514894426e-15	1.012441852446611e-6	-2.361135582246164e-20	2.614480993484282e-22	6.233798267206968e-12	1.78050824965866e-11	8.230849857152964e-11
41400000	0.00499948736372969	1.2976002380097504e-49	3.3105793960704565e-68	6.362169697941935e-9	1.3971466514894426e-15	1.012441852446611e-6	-2.3611355808614786e-20	2.614480993484282e-22	6.233798267206968e-12	1.78050824965866e-11	8.230849857152964e-11
41500000	0.00499948736372969	1.2976002380097504e-49	3.3105793960704565e-68	6.362169697941935e-9	1.3971466514894426e-15	1.012441852446611e-6	-2.3611355794767934e-20	2.614480993484282e-22	6.233798267206968e-12	1.78050824965866e-11	8.230849857152964e-11
41600000	0.00499948736372969	1.2976002380097504e-49	3.3105793960704565e-68	6.362169697941935e-9	1.3971466514894426e-15	1.012441852446611e-6	-2.361135578092108e-20	2.614480993484282e-22	6.233798267206968e-12	1.78050824965866e-11	8.230849857152964e-11
41700000	0.00499948736372969	1.2976002380097504e-49	3.3105793960704565e-68	6.362169697941935e-9	1.3971466514894426e-15	1.012441852446611e-6	-2.361135576707423e-20	2.614480993484282e-22	6.233798267206968e-12	1.78050824965866e-11	8.230849857152964e-11
41800000	0.00499948736372969	1.2976002380097504e-49	3.3105793960704565e-68	6.362169697941935e-9	1.3971466514894426e-15	1.012441852446611e-6	-2.3611355753227376e-20	2.614480993484282e-22	6.233798267206968e-12	1.78050824965866e-11	8.230849857152964e-11
41900000	0.00499948736372969	1.2976002380097504e-49	3.3105793960704565e-68	6.362169697941935e-9	1.3971466514894426e-15	1.012441852446611e-6	-2.3611355739380524e-20	2.614480993484282e-22	6.233798267206968e-12	1.78050824965866e-11	8.230849857152964e-11
42000000	0.00499948736372969	1.2976002380097506e-49	3.310579396070457e-68	6.362169697941935e-9	1.3971466514894426e-15	1.012441852446611e-6	-2.361135572553367e-20	2.614480993484282e-22	6.233798267206968e-12	1.78050824965866e-11	8.230849857152964e-11
42100000	0.00499948736372969	1.2976002380097506e-49	3.310579396070457e-68	6.362169697941935e-9	1.3971466514894426e-15	1.012441852446611e-6	-2.361135571168682e-20	2.614480993484282e-22	6.233798267206968e-12	1.78050824965866e-11	8.230849857152964e-11
42200000	0.00499948736372969	1.2976002380097506e-49	3.310579396070457e-68	6.362169697941935e-9	1.3971466514894426e-15	1.012441852446611e-6	-2.361135569783997e-20	2.614480993484282e-22	6.233798267206968e-12	1.78050824965866e-11	8.230849857152964e-11
42300000	0.00499948736372969	1.2976002380097506e-49	3.310579396070457e-68	6.362169697941935e-9	1.3971466514894426e-15	1.012441852446611e-6	-2.3611355683993117e-20	2.614480993484282e-22	6.233798267206968e-12	1.78050824965866e-11	8.230849857152964e-11
42400000	0.00499948736372969	1.2976002380097506e-49	3.310579396070457e-68	6.362169697941935e-9	1.3971466514894426e-15	1.012441852446611e-6	-2.3611355670146264e-20	2.614480993484282e-22	6.233798267206968e-12	1.78050824965866e-11	8.230849857152964e-11
42500000	0.00499948736372969	1.2976002380097506e-49	3.310579396070457e-68	6.362169697941935e-9	1.3971466514894426e-15	1.012441852446611e-6	-2.3611355656299412e-20	2.614480993484282e-22	6.233798267206968e-12	1.78050824965866e-11	8.230849857152964e-11
42600000	0.00499948736372969	1.2976002380097506e-49	3.310579396070457e-68	6.362169697941935e-9	1.3971466514894426e-15	1.012441852446611e-6	-2.361135564245256e-20	2.614480993484282e-22	6.233798267206968e-12	1.78050824965866e-11	8.230849857152964e-11
42700000	0.00499948736372969	1.2976002380097506e-49	3.310579396070457e-68	6.362169697941935e-9	1.3971466514894426e-15	1.012441852446611e-6	-2.3611355628605707e-20	2.614480993484282e-22	6.233798267206968e-12	1.78050824965866e-11	8.230849857152964e-11
42800000	0.00499948736372969	1.2976002380097506e-49	3.310579396070457e-68	6.362169697941935e-9	1.3971466514894426e-15	1.012441852446611e-6	-2.3611355614758854e-20	2.614480993484282e-22	6.233798267206968e-12	1.78050824965866e-11	8.230849857152964e-11
42900000	0.00499948736372969	1.2976002380097506e-49	3.310579396070457e-68	6.362169697941935e-9	1.3971466514894426e-15	1.012441852446611e-6	-2.3611355600912002e-20	2.614480993484282e-22	6.233798267206968e-12	1.78050824965866e-11	8.230849857152964e-11
43000000	0.00499948736372969	1.2976002380097506e-49	3.310579396070457e-68	6.362169697941935e-9	1.3971466514894426e-15	1.012441852446611e-6	-2.361135558706515e-20	2.614480993484282e-22	6.233798267206968e-12	1.78050824965866e-11	8.230849857152964e-11
43100000	0.00499948736372969	1.2976002380097506e-49	3.310579396070457e-68	6.362169697941935e-9	1.3971466514894426e-15	1.012441852446611e-6	-2.3611355573218297e-20	2.614480993484282e-22	6.233798267206968e-12	1.78050824965866e-11	8.230849857152964e-11
43200000	0.00499948736372969	1.2976002380097506e-49	3.310579396070457e-68	6.362169697941935e-9	1.3971466514894426e-15	1.012441852446611e-6	-2.3611355559371444e-20	2.614480993484282e-22	6.233798267206968e-12	1.78050824965866e-11	8.230849857152964e-11
43300000	0.00499948736372969	1.2976002380097506e-49	3.310579396070457e-68	6.362169697941935e-9	1.3971466514894426e-15	1.012441852446611e-6	-2.3611355545524592e-20	2.614480993484282e-22	6.233798267206968e-12	1.78050824965866e-11	8.230849857152964e-11
43400000	0.00499948736372969	1.2976002380097506e-49	3.310579396070457e-68	6.362169697941935e-9	1.3971466514894426e-15	1.012441852446611e-6	-2.361135553167774e-20	2.614480993484282e-22	6.233798267206968e-12	1.78050824965866e-11	8.230849857152964e-11
43500000	0.00499948736372969	1.2976002380097506e-49	3.310579396070457e-68	6.362169697941935e-9	1.3971466514894426e-15	1.012441852446611e-6	-2.3611355517830887e-20	2.614480993484282e-22	6.233798267206968e-12	1.78050824965866e-11	8.230849857152964e-11
43600000	0.00499948736372969	1.2976002380097506e-49	3.310579396070457e-68	6.362169697941935e-9	1.3971466514894426e-15	1.012441852446611e-6	-2.3611355503984034e-20	2.614480993484282e-22	6.233798267206968e-12	1.78050824965866e-11	8.230849857152964e-11
43700000	0.00499948736372969	1.2976002380097506e-49	3.310579396070457e-68	6.362169697941935e-9	1.3971466514894426e-15	1.012441852446611e-6	-2.3611355490137182e-20	2.614480993484282e-22	6.233798267206968e-12	1.78050824965866e-11	8.230849857152964e-11
43800000	0.00499948736372969	1.2976002380097506e-49	3.310579396070457e-68	6.362169697941935e-9	1.3971466514894426e-15	1.012441852446611e-6	-2.361135547629033e-20	2.614480993484282e-22	6.233798267206968e-12	1.78050824965866e-11	8.230849857152964e-11
43900000	0.00499948736372969	1.2976002380097506e-49	3.310579396070457e-68	6.362169697941935e-9	1.3971466514894426e-15	1.012441852446611e-6	-2.3611355462443477e-20	2.614480993484282e-22	6.233798267206968e-12	1.78050824965866e-11	8.230849857152964e-11
44000000	0.00499948736372969	1.2976002380097506e-49	3.310579396070457e-68	6.362169697941935e-9	1.3971466514894426e-15	1.012441852446611e-6	-2.3611355448596624e-20	2.614480993484282e-22	6.233798267206968e-12	1.78050824965866e-11	8.230849857152964e-11
44100000	0.00499948736372969	1.2976002380097506e-49	3.310579396070457e-68	6.362169697941935e-9	1.3971466514894426e-15	1.012441852446611e-6	-2.3611355434749772e-20	2.614480993484282e-22	6.233798267206968e-12	1.78050824965866e-11	8.230849857152964e-11
44200000	0.00499948736372969	1.2976002380097506e-49	3.310579396070457e-68	6.362169697941935e-9	1.3971466514894426e-15	1.012441852446611e-6	-2.361135542090292e-20	2.614480993484282e-22	6.233798267206968e-12	1.78050824965866e-11	8.230849857152964e-11
44300000	0.00499948736372969	1.2976002380097506e-49	3.310579396070457e-68	6.362169697941935e-9	1.3971466514894426e-15	1.012441852446611e-6	-2.3611355407056067e-20	2.614480993484282e-22	6.233798267206968e-12	1.78050824965866e-11	8.230849857152964e-11
44400000	0.00499948736372969	1.2976002380097506e-49	3.310579396070457e-68	6.362169697941935e-9	1.3971466514894426e-15	1.012441852446611e-6	-2.3611355393209214e-20	2.614480993484282e-22	6.233798267206968e-12	1.78050824965866e-11	8.230849857152964e-11
44500000	0.00499948736372969	1.2976002380097506e-49	3.310579396070457e-68	6.362169697941935e-9	1.3971466514894426e-15	1.012441852446611e-6	-2.3611355379362362e-20	2.614480993484282e-22	6.233798267206968e-12	1.78050824965866e-11	8.230849857152964e-11
44600000	0.00499948736372969	1.2976002380097506e-49	3.310579396070457e-68	6.362169697941935e-9	1.3971466514894426e-15	1.012441852446611e-6	-2.361135536551551e-20	2.614480993484282e-22	6.233798267206968e-12	1.78050824965866e-11	8.230849857152964e-11
44700000	0.00499948736372969	1.2976002380097506e-49	3.310579396070457e-68	6.362169697941935e-9	1.3971466514894426e-15	1.012441852446611e-6	-2.3611355351668657e-20	2.614480993484282e-22	6.233798267206968e-12	1.78050824965866e-11	8.230849857152964e-11
44800000	0.00499948736372969	1.2976002380097506e-49	3.310579396070457e-68	6.362169697941935e-9	1.3971466514894426e-15	1.012441852446611e-6	-2.3611355337821804e-20	2.614480993484282e-22	6.233798267206968e-12	1.78050824965866e-11	8.230849857152964e-11
44900000	0.00499948736372969	1.2976002380097506e-49	3.310579396070457e-68	6.362169697941935e-9	1.3971466514894426e-15	1.012441852446611e-6	-2.3611355323974952e-20	2.614480993484282e-22	6.233798267206968e-12	1.78050824965866e-11	8.230849857152964e-11
45000000	0.00499948736372969	1.2976002380097506e-49	3.310579396070457e-68	6.362169697941935e-9	1.3971466514894426e-15	1.012441852446611e-6	-2.36113553101281e-20	2.614480993484282e-22	6.233798267206968e-12	1.78050824965866e-11	8.230849857152964e-11
45100000	0.00499948736372969	1.2976002380097506e-49	3.310579396070457e-68	6.362169697941935e-9	1.3971466514894426e-15	1.012441852446611e-6	-2.3611355296281247e-20	2.614480993484282e-22	6.233798267206968e-12	1.78050824965866e-11	8.230849857152964e-11
45200000	0.00499948736372969	1.2976002380097506e-49	3.310579396070457e-68	6.362169697941935e-9	1.3971466514894426e-15	1.012441852446611e-6	-2.3611355282434394e-20	2.614480993484282e-22	6.233798267206968e-12	1.78050824965866e-11	8.230849857152964e-11
45300000	0.00499948736372969	1.2976002380097506e-49	3.310579396070457e-68	6.362169697941935e-9	1.3971466514894426e-15	1.012441852446611e-6	-2.3611355268587542e-20	2.614480993484282e-22	6.233798267206968e-12	1.78050824965866e-11	8.230849857152964e-11
45400000	0.00499948736372969	1.2976002380097506e-49	3.310579396070457e-68	6.362169697941935e-9	1.3971466514894426e-15	1.012441852446611e-6	-2.361135525474069e-20	2.614480993484282e-22	6.233798267206968e-12	1.78050824965866e-11	8.230849857152964e-11
45500000	0.00499948736372969	1.2976002380097506e-49	3.310579396070457e-68	6.362169697941935e-9	1.3971466514894426e-15	1.012441852446611e-6	-2.3611355240893837e-20	2.614480993484282e-22	6.233798267206968e-12	1.78050824965866e-11	8.230849857152964e-11
45600000	0.00499948736372969	1.2976002380097506e-49	3.310579396070457e-68	6.362169697941935e-9	1.3971466514894426e-15	1.012441852446611e-6	-2.3611355227046984e-20	2.614480993484282e-22	6.233798267206968e-12	1.78050824965866e-11	8.230849857152964e-11
45700000	0.00499948736372969	1.2976002380097506e-49	3.310579396070457e-68	6.362169697941935e-9	1.3971466514894426e-15	1.012441852446611e-6	-2.3611355213200132e-20	2.614480993484282e-22	6.233798267206968e-12	1.78050824965866e-11	8.230849857152964e-11
45800000	0.00499948736372969	1.2976002380097506e-49	3.310579396070457e-68	6.362169697941935e-9	1.3971466514894426e-15	1.012441852446611e-6	-2.361135519935328e-20	2.614480993484282e-22	6.233798267206968e-12	1.78050824965866e-11	8.230849857152964e-11
45900000	0.00499948736372969	1.2976002380097506e-49	3.310579396070457e-68	6.362169697941935e-9	1.3971466514894426e-15	1.012441852446611e-6	-2.3611355185506427e-20	2.614480993484282e-22	6.233798267206968e-12	1.78050824965866e-11	8.230849857152964e-11
46000000	0.00499948736372969	1.2976002380097506e-49	3.310579396070457e-68	6.362169697941935e-9	1.3971466514894426e-15	1.012441852446611e-6	-2.3611355171659574e-20	2.614480993484282e-22	6.233798267206968e-12	1.78050824965866e-11	8.230849857152964e-11
46100000	0.00499948736372969	1.2976002380097506e-49	3.310579396070457e-68	6.362169697941935e-9	1.3971466514894426e-15	1.012441852446611e-6	-2.3611355157812722e-20	2.614480993484282e-22	6.233798267206968e-12	1.78050824965866e-11	8.230849857152964e-11
46200000	0.00499948736372969	1.2976002380097506e-49	3.310579396070457e-68	6.362169697941935e-9	1.3971466514894426e-15	1.012441852446611e-6	-2.361135514396587e-20	2.614480993484282e-22	6.233798267206968e-12	1.78050824965866e-11	8.230849857152964e-11
46300000	0.00499948736372969	1.2976002380097506e-49	3.310579396070457e-68	6.362169697941935e-9	1.3971466514894426e-15	1.012441852446611e-6	-2.3611355130119017e-20	2.614480993484282e-22	6.233798267206968e-12	1.78050824965866e-11	8.230849857152964e-11
46400000	0.00499948736372969	1.2976002380097506e-49	3.310579396070457e-68	6.362169697941935e-9	1.3971466514894426e-15	1.012441852446611e-6	-2.3611355116272164e-20	2.614480993484282e-22	6.233798267206968e-12	1.78050824965866e-11	8.230849857152964e-11
46500000	0.00499948736372969	1.2976002380097506e-49	3.310579396070457e-68	6.362169697941935e-9	1.3971466514894426e-15	1.012441852446611e-6	-2.3611355102425312e-20	2.614480993484282e-22	6.233798267206968e-12	1.78050824965866e-11	8.230849857152964e-11
46600000	0.00499948736372969	1.2976002380097506e-49	3.310579396070457e-68	6.362169697941935e-9	1.3971466514894426e-15	1.012441852446611e-6	-2.361135508857846e-20	2.614480993484282e-22	6.233798267206968e-12	1.78050824965866e-11	8.230849857152964e-11
46700000	0.00499948736372969	1.2976002380097506e-49	3.310579396070457e-68	6.362169697941935e-9	1.3971466514894426e-15	1.012441852446611e-6	-2.3611355074731607e-20	2.614480993484282e-22	6.233798267206968e-12	1.78050824965866e-11	8.230849857152964e-11
46800000	0.00499948736372969	1.2976002380097506e-49	3.310579396070457e-68	6.362169697941935e-9	1.3971466514894426e-15	1.012441852446611e-6	-2.3611355060884754e-20	2.614480993484282e-22	6.233798267206968e-12	1.78050824965866e-11	8.230849857152964e-11
46900000	0.00499948736372969	1.2976002380097506e-49	3.310579396070457e-68	6.362169697941935e-9	1.3971466514894426e-15	1.012441852446611e-6	-2.3611355047037902e-20	2.614480993484282e-22	6.233798267206968e-12	1.78050824965866e-11	8.230849857152964e-11
47000000	0.00499948736372969	1.2976002380097506e-49	3.310579396070457e-68	6.362169697941935e-9	1.3971466514894426e-15	1.012441852446611e-6	-2.361135503319105e-20	2.614480993484282e-22	6.233798267206968e-12	1.78050824965866e-11	8.230849857152964e-11
47100000	0.00499948736372969	1.2976002380097506e-49	3.310579396070457e-68	6.362169697941935e-9	1.3971466514894426e-15	1.012441852446611e-6	-2.3611355019344197e-20	2.614480993484282e-22	6.233798267206968e-12	1.78050824965866e-11	8.230849857152964e-11
47200000	0.00499948736372969	1.2976002380097506e-49	3.310579396070457e-68	6.362169697941935e-9	1.3971466514894426e-15	1.012441852446611e-6	-2.3611355005497344e-20	2.614480993484282e-22	6.233798267206968e-12	1.78050824965866e-11	8.230849857152964e-11
47300000	0.00499948736372969	1.2976002380097506e-49	3.310579396070457e-68	6.362169697941935e-9	1.3971466514894426e-15	1.012441852446611e-6	-2.3611354991650492e-20	2.614480993484282e-22	6.233798267206968e-12	1.78050824965866e-11	8.230849857152964e-11
47400000	0.00499948736372969	1.2976002380097506e-49	3.310579396070457e-68	6.362169697941935e-9	1.3971466514894426e-15	1.012441852446611e-6	-2.361135497780364e-20	2.614480993484282e-22	6.233798267206968e-12	1.78050824965866e-11	8.230849857152964e-11
47500000	0.00499948736372969	1.2976002380097506e-49	3.310579396070457e-68	6.362169697941935e-9	1.3971466514894426e-15	1.012441852446611e-6	-2.3611354963956787e-20	2.614480993484282e-22	6.233798267206968e-12	1.78050824965866e-11	8.230849857152964e-11
47600000	0.00499948736372969	1.2976002380097506e-49	3.310579396070457e-68	6.362169697941935e-9	1.3971466514894426e-15	1.012441852446611e-6	-2.3611354950109934e-20	2.614480993484282e-22	6.233798267206968e-12	1.78050824965866e-11	8.230849857152964e-11
47700000	0.00499948736372969	1.2976002380097506e-49	3.310579396070457e-68	6.362169697941935e-9	1.3971466514894426e-15	1.012441852446611e-6	-2.3611354936263082e-20	2.614480993484282e-22	6.233798267206968e-12	1.78050824965866e-11	8.230849857152964e-11
47800000	0.00499948736372969	1.2976002380097506e-49	3.310579396070457e-68	6.362169697941935e-9	1.3971466514894426e-15	1.012441852446611e-6	-2.361135492241623e-20	2.614480993484282e-22	6.233798267206968e-12	1.78050824965866e-11	8.230849857152964e-11
47900000	0.00499948736372969	1.2976002380097506e-49	3.310579396070457e-68	6.362169697941935e-9	1.3971466514894426e-15	1.012441852446611e-6	-2.3611354908569377e-20	2.614480993484282e-22	6.233798267206968e-12	1.78050824965866e-11	8.230849857152964e-11
48000000	0.00499948736372969	1.2976002380097506e-49	3.310579396070457e-68	6.362169697941935e-9	1.3971466514894426e-15	1.012441852446611e-6	-2.3611354894722524e-20	2.614480993484282e-22	6.233798267206968e-12	1.78050824965866e-11	8.230849857152964e-11
48100000	0.00499948736372969	1.2976002380097506e-49	3.310579396070457e-68	6.362169697941935e-9	1.3971466514894426e-15	1.012441852446611e-6	-2.3611354880875672e-20	2.614480993484282e-22	6.233798267206968e-12	1.78050824965866e-11	8.230849857152964e-11
48200000	0.00499948736372969	1.2976002380097506e-49	3.310579396070457e-68	6.362169697941935e-9	1.3971466514894426e-15	1.012441852446611e-6	-2.361135486702882e-20	2.614480993484282e-22	6.233798267206968e-12	1.78050824965866e-11	8.230849857152964e-11
48300000	0.00499948736372969	1.2976002380097506e-49	3.310579396070457e-68	6.362169697941935e-9	1.3971466514894426e-15	1.012441852446611e-6	-2.3611354853181967e-20	2.614480993484282e-22	6.233798267206968e-12	1.78050824965866e-11	8.230849857152964e-11
48400000	0.00499948736372969	1.2976002380097506e-49	3.310579396070457e-68	6.362169697941935e-9	1.3971466514894426e-15	1.012441852446611e-6	-2.3611354839335114e-20	2.614480993484282e-22	6.233798267206968e-12	1.78050824965866e-11	8.230849857152964e-11
48500000	0.00499948736372969	1.2976002380097506e-49	3.310579396070457e-68	6.362169697941935e-9	1.3971466514894426e-15	1.012441852446611e-6	-2.3611354825488262e-20	2.614480993484282e-22	6.233798267206968e-12	1.78050824965866e-11	8.230849857152964e-11
48600000	0.00499948736372969	1.2976002380097506e-49	3.310579396070457e-68	6.362169697941935e-9	1.3971466514894426e-15	1.012441852446611e-6	-2.361135481164141e-20	2.614480993484282e-22	6.233798267206968e-12	1.78050824965866e-11	8.230849857152964e-11
48700000	0.00499948736372969	1.2976002380097506e-49	3.310579396070457e-68	6.362169697941935e-9	1.3971466514894426e-15	1.012441852446611e-6	-2.3611354797794557e-20	2.614480993484282e-22	6.233798267206968e-12	1.78050824965866e-11	8.230849857152964e-11
48800000	0.00499948736372969	1.2976002380097506e-49	3.310579396070457e-68	6.362169697941935e-9	1.3971466514894426e-15	1.012441852446611e-6	-2.3611354783947704e-20	2.614480993484282e-22	6.233798267206968e-12	1.78050824965866e-11	8.230849857152964e-11
48900000	0.00499948736372969	1.2976002380097506e-49	3.310579396070457e-68	6.362169697941935e-9	1.3971466514894426e-15	1.012441852446611e-6	-2.3611354770100852e-20	2.614480993484282e-22	6.233798267206968e-12	1.78050824965866e-11	8.230849857152964e-11
49000000	0.00499948736372969	1.2976002380097506e-49	3.310579396070457e-68	6.362169697941935e-9	1.3971466514894426e-15	1.012441852446611e-6	-2.3611354756254e-20	2.614480993484282e-22	6.233798267206968e-12	1.78050824965866e-11	8.230849857152964e-11
49100000	0.00499948736372969	1.2976002380097506e-49	3.310579396070457e-68	6.362169697941935e-9	1.3971466514894426e-15	1.012441852446611e-6	-2.3611354742407147e-20	2.614480993484282e-22	6.233798267206968e-12	1.78050824965866e-11	8.230849857152964e-11
49200000	0.00499948736372969	1.2976002380097506e-49	3.310579396070457e-68	6.362169697941935e-9	1.3971466514894426e-15	1.012441852446611e-6	-2.3611354728560294e-20	2.614480993484282e-22	6.233798267206968e-12	1.78050824965866e-11	8.230849857152964e-11
49300000	0.00499948736372969	1.2976002380097506e-49	3.310579396070457e-68	6.362169697941935e-9	1.3971466514894426e-15	1.012441852446611e-6	-2.3611354714713442e-20	2.614480993484282e-22	6.233798267206968e-12	1.78050824965866e-11	8.230849857152964e-11
49400000	0.00499948736372969	1.2976002380097506e-49	3.310579396070457e-68	6.362169697941935e-9	1.3971466514894426e-15	1.012441852446611e-6	-2.361135470086659e-20	2.614480993484282e-22	6.233798267206968e-12	1.78050824965866e-11	8.230849857152964e-11
49500000	0.00499948736372969	1.2976002380097506e-49	3.310579396070457e-68	6.362169697941935e-9	1.3971466514894426e-15	1.012441852446611e-6	-2.3611354687019737e-20	2.614480993484282e-22	6.233798267206968e-12	1.78050824965866e-11	8.230849857152964e-11
49600000	0.00499948736372969	1.2976002380097506e-49	3.310579396070457e-68	6.362169697941935e-9	1.3971466514894426e-15	1.012441852446611e-6	-2.3611354673172884e-20	2.614480993484282e-22	6.233798267206968e-12	1.78050824965866e-11	8.230849857152964e-11
49700000	0.00499948736372969	1.2976002380097506e-49	3.310579396070457e-68	6.362169697941935e-9	1.3971466514894426e-15	1.012441852446611e-6	-2.3611354659326032e-20	2.614480993484282e-22	6.233798267206968e-12	1.78050824965866e-11	8.230849857152964e-11
49800000	0.00499948736372969	1.2976002380097506e-49	3.310579396070457e-68	6.362169697941935e-9	1.3971466514894426e-15	1.012441852446611e-6	-2.361135464547918e-20	2.614480993484282e-22	6.233798267206968e-12	1.78050824965866e-11	8.230849857152964e-11
49900000	0.00499948736372969	1.2976002380097506e-49	3.310579396070457e-68	6.362169697941935e-9	1.3971466514894426e-15	1.012441852446611e-6	-2.3611354631632327e-20	2.614480993484282e-22	6.233798267206968e-12	1.78050824965866e-11	8.230849857152964e-11
50000000	0.00499948736372969	1.2976002380097506e-49	3.310579396070457e-68	6.362169697941935e-9	1.3971466514894426e-15	1.012441852446611e-6	-2.3611354617785474e-20	2.614480993484282e-22	6.233798267206968e-12	1.78050824965866e-11	8.230849857152964e-11
50100000	0.00499948736372969	1.2976002380097506e-49	3.310579396070457e-68	6.362169697941935e-9	1.3971466514894426e-15	1.012441852446611e-6	-2.3611354603938622e-20	2.614480993484282e-22	6.233798267206968e-12	1.78050824965866e-11	8.230849857152964e-11
50200000	0.00499948736372969	1.2976002380097506e-49	3.310579396070457e-68	6.362169697941935e-9	1.3971466514894426e-15	1.012441852446611e-6	-2.361135459009177e-20	2.614480993484282e-22	6.233798267206968e-12	1.78050824965866e-11	8.230849857152964e-11
50300000	0.00499948736372969	1.2976002380097506e-49	3.310579396070457e-68	6.362169697941935e-9	1.3971466514894426e-15	1.012441852446611e-6	-2.3611354576244917e-20	2.614480993484282e-22	6.233798267206968e-12	1.78050824965866e-11	8.230849857152964e-11
50400000	0.00499948736372969	1.2976002380097506e-49	3.310579396070457e-68	6.362169697941935e-9	1.3971466514894426e-15	1.012441852446611e-6	-2.3611354562398064e-20	2.614480993484282e-22	6.233798267206968e-12	1.78050824965866e-11	8.230849857152964e-11
50500000	0.00499948736372969	1.2976002380097506e-49	3.310579396070457e-68	6.362169697941935e-9	1.3971466514894426e-15	1.012441852446611e-6	-2.3611354548551212e-20	2.614480993484282e-22	6.233798267206968e-12	1.78050824965866e-11	8.230849857152964e-11
50600000	0.00499948736372969	1.2976002380097506e-49	3.310579396070457e-68	6.362169697941935e-9	1.3971466514894426e-15	1.012441852446611e-6	-2.361135453470436e-20	2.614480993484282e-22	6.233798267206968e-12	1.78050824965866e-11	8.230849857152964e-11
50700000	0.00499948736372969	1.2976002380097506e-49	3.310579396070457e-68	6.362169697941935e-9	1.3971466514894426e-15	1.012441852446611e-6	-2.3611354520857507e-20	2.614480993484282e-22	6.233798267206968e-12	1.78050824965866e-11	8.230849857152964e-11
50800000	0.00499948736372969	1.2976002380097506e-49	3.310579396070457e-68	6.362169697941935e-9	1.3971466514894426e-15	1.012441852446611e-6	-2.3611354507010654e-20	2.614480993484282e-22	6.233798267206968e-12	1.78050824965866e-11	8.230849857152964e-11
50900000	0.00499948736372969	1.2976002380097506e-49	3.310579396070457e-68	6.362169697941935e-9	1.3971466514894426e-15	1.012441852446611e-6	-2.36113544931638e-20	2.614480993484282e-22	6.233798267206968e-12	1.78050824965866e-11	8.230849857152964e-11
51000000	0.00499948736372969	1.2976002380097506e-49	3.310579396070457e-68	6.362169697941935e-9	1.3971466514894426e-15	1.012441852446611e-6	-2.361135447931695e-20	2.614480993484282e-22	6.233798267206968e-12	1.78050824965866e-11	8.230849857152964e-11
51100000	0.00499948736372969	1.2976002380097506e-49	3.310579396070457e-68	6.362169697941935e-9	1.3971466514894426e-15	1.012441852446611e-6	-2.3611354465470096e-20	2.614480993484282e-22	6.233798267206968e-12	1.78050824965866e-11	8.230849857152964e-11
51200000	0.00499948736372969	1.2976002380097506e-49	3.310579396070457e-68	6.362169697941935e-9	1.3971466514894426e-15	1.012441852446611e-6	-2.3611354451623244e-20	2.614480993484282e-22	6.233798267206968e-12	1.78050824965866e-11	8.230849857152964e-11
51300000	0.00499948736372969	1.2976002380097506e-49	3.310579396070457e-68	6.362169697941935e-9	1.3971466514894426e-15	1.012441852446611e-6	-2.361135443777639e-20	2.614480993484282e-22	6.233798267206968e-12	1.78050824965866e-11	8.230849857152964e-11
51400000	0.00499948736372969	1.2976002380097506e-49	3.310579396070457e-68	6.362169697941935e-9	1.3971466514894426e-15	1.012441852446611e-6	-2.361135442392954e-20	2.614480993484282e-22	6.233798267206968e-12	1.78050824965866e-11	8.230849857152964e-11
51500000	0.00499948736372969	1.2976002380097506e-49	3.310579396070457e-68	6.362169697941935e-9	1.3971466514894426e-15	1.012441852446611e-6	-2.3611354410082686e-20	2.614480993484282e-22	6.233798267206968e-12	1.78050824965866e-11	8.230849857152964e-11
51600000	0.00499948736372969	1.2976002380097506e-49	3.310579396070457e-68	6.362169697941935e-9	1.3971466514894426e-15	1.012441852446611e-6	-2.3611354396235834e-20	2.614480993484282e-22	6.233798267206968e-12	1.78050824965866e-11	8.230849857152964e-11
51700000	0.00499948736372969	1.2976002380097506e-49	3.310579396070457e-68	6.362169697941935e-9	1.3971466514894426e-15	1.012441852446611e-6	-2.361135438238898e-20	2.614480993484282e-22	6.233798267206968e-12	1.78050824965866e-11	8.230849857152964e-11
51800000	0.00499948736372969	1.2976002380097506e-49	3.310579396070457e-68	6.362169697941935e-9	1.3971466514894426e-15	1.012441852446611e-6	-2.361135436854213e-20	2.614480993484282e-22	6.233798267206968e-12	1.78050824965866e-11	8.230849857152964e-11
51900000	0.00499948736372969	1.2976002380097506e-49	3.310579396070457e-68	6.362169697941935e-9	1.3971466514894426e-15	1.012441852446611e-6	-2.3611354354695276e-20	2.614480993484282e-22	6.233798267206968e-12	1.78050824965866e-11	8.230849857152964e-11
52000000	0.00499948736372969	1.2976002380097506e-49	3.310579396070457e-68	6.362169697941935e-9	1.3971466514894426e-15	1.012441852446611e-6	-2.3611354340848424e-20	2.614480993484282e-22	6.233798267206968e-12	1.78050824965866e-11	8.230849857152964e-11
52100000	0.00499948736372969	1.2976002380097506e-49	3.310579396070457e-68	6.362169697941935e-9	1.3971466514894426e-15	1.012441852446611e-6	-2.361135432700157e-20	2.614480993484282e-22	6.233798267206968e-12	1.78050824965866e-11	8.230849857152964e-11
52200000	0.00499948736372969	1.2976002380097506e-49	3.310579396070457e-68	6.362169697941935e-9	1.3971466514894426e-15	1.012441852446611e-6	-2.3611354313154722e-20	2.614480993484282e-22	6.233798267206968e-12	1.78050824965866e-11	8.230849857152964e-11
52300000	0.00499948736372969	1.2976002380097506e-49	3.310579396070457e-68	6.362169697941935e-9	1.3971466514894426e-15	1.012441852446611e-6	-2.361135429930787e-20	2.614480993484282e-22	6.233798267206968e-12	1.78050824965866e-11	8.230849857152964e-11
52400000	0.00499948736372969	1.2976002380097506e-49	3.310579396070457e-68	6.362169697941935e-9	1.3971466514894426e-15	1.012441852446611e-6	-2.3611354285461017e-20	2.614480993484282e-22	6.233798267206968e-12	1.78050824965866e-11	8.230849857152964e-11
52500000	0.00499948736372969	1.2976002380097506e-49	3.310579396070457e-68	6.362169697941935e-9	1.3971466514894426e-15	1.012441852446611e-6	-2.3611354271614164e-20	2.614480993484282e-22	6.233798267206968e-12	1.78050824965866e-11	8.230849857152964e-11
52600000	0.00499948736372969	1.2976002380097506e-49	3.310579396070457e-68	6.362169697941935e-9	1.3971466514894426e-15	1.012441852446611e-6	-2.3611354257767312e-20	2.614480993484282e-22	6.233798267206968e-12	1.78050824965866e-11	8.230849857152964e-11
52700000	0.00499948736372969	1.2976002380097506e-49	3.310579396070457e-68	6.362169697941935e-9	1.3971466514894426e-15	1.012441852446611e-6	-2.361135424392046e-20	2.614480993484282e-22	6.233798267206968e-12	1.78050824965866e-11	8.230849857152964e-11
52800000	0.00499948736372969	1.2976002380097506e-49	3.310579396070457e-68	6.362169697941935e-9	1.3971466514894426e-15	1.012441852446611e-6	-2.3611354230073607e-20	2.614480993484282e-22	6.233798267206968e-12	1.78050824965866e-11	8.230849857152964e-11
52900000	0.00499948736372969	1.2976002380097506e-49	3.310579396070457e-68	6.362169697941935e-9	1.3971466514894426e-15	1.012441852446611e-6	-2.3611354216226754e-20	2.614480993484282e-22	6.233798267206968e-12	1.78050824965866e-11	8.230849857152964e-11
53000000	0.00499948736372969	1.2976002380097506e-49	3.310579396070457e-68	6.362169697941935e-9	1.3971466514894426e-15	1.012441852446611e-6	-2.3611354202379902e-20	2.614480993484282e-22	6.233798267206968e-12	1.78050824965866e-11	8.230849857152964e-11
53100000	0.00499948736372969	1.2976002380097506e-49	3.310579396070457e-68	6.362169697941935e-9	1.3971466514894426e-15	1.012441852446611e-6	-2.361135418853305e-20	2.614480993484282e-22	6.233798267206968e-12	1.78050824965866e-11	8.230849857152964e-11
53200000	0.00499948736372969	1.2976002380097506e-49	3.310579396070457e-68	6.362169697941935e-9	1.3971466514894426e-15	1.012441852446611e-6	-2.3611354174686197e-20	2.614480993484282e-22	6.233798267206968e-12	1.78050824965866e-11	8.230849857152964e-11
53300000	0.00499948736372969	1.2976002380097506e-49	3.310579396070457e-68	6.362169697941935e-9	1.3971466514894426e-15	1.012441852446611e-6	-2.3611354160839344e-20	2.614480993484282e-22	6.233798267206968e-12	1.78050824965866e-11	8.230849857152964e-11
53400000	0.00499948736372969	1.2976002380097506e-49	3.310579396070457e-68	6.362169697941935e-9	1.3971466514894426e-15	1.012441852446611e-6	-2.3611354146992492e-20	2.614480993484282e-22	6.233798267206968e-12	1.78050824965866e-11	8.230849857152964e-11
53500000	0.00499948736372969	1.2976002380097506e-49	3.310579396070457e-68	6.362169697941935e-9	1.3971466514894426e-15	1.012441852446611e-6	-2.361135413314564e-20	2.614480993484282e-22	6.233798267206968e-12	1.78050824965866e-11	8.230849857152964e-11
53600000	0.00499948736372969	1.2976002380097506e-49	3.310579396070457e-68	6.362169697941935e-9	1.3971466514894426e-15	1.012441852446611e-6	-2.3611354119298787e-20	2.614480993484282e-22	6.233798267206968e-12	1.78050824965866e-11	8.230849857152964e-11
53700000	0.00499948736372969	1.2976002380097506e-49	3.310579396070457e-68	6.362169697941935e-9	1.3971466514894426e-15	1.012441852446611e-6	-2.3611354105451934e-20	2.614480993484282e-22	6.233798267206968e-12	1.78050824965866e-11	8.230849857152964e-11
53800000	0.00499948736372969	1.2976002380097506e-49	3.310579396070457e-68	6.362169697941935e-9	1.3971466514894426e-15	1.012441852446611e-6	-2.3611354091605082e-20	2.614480993484282e-22	6.233798267206968e-12	1.78050824965866e-11	8.230849857152964e-11
53900000	0.00499948736372969	1.2976002380097506e-49	3.310579396070457e-68	6.362169697941935e-9	1.3971466514894426e-15	1.012441852446611e-6	-2.361135407775823e-20	2.614480993484282e-22	6.233798267206968e-12	1.78050824965866e-11	8.230849857152964e-11
54000000	0.00499948736372969	1.2976002380097506e-49	3.310579396070457e-68	6.362169697941935e-9	1.3971466514894426e-15	1.012441852446611e-6	-2.3611354063911377e-20	2.614480993484282e-22	6.233798267206968e-12	1.78050824965866e-11	8.230849857152964e-11
54100000	0.00499948736372969	1.2976002380097506e-49	3.310579396070457e-68	6.362169697941935e-9	1.3971466514894426e-15	1.012441852446611e-6	-2.3611354050064524e-20	2.614480993484282e-22	6.233798267206968e-12	1.78050824965866e-11	8.230849857152964e-11
54200000	0.00499948736372969	1.2976002380097506e-49	3.310579396070457e-68	6.362169697941935e-9	1.3971466514894426e-15	1.012441852446611e-6	-2.3611354036217672e-20	2.614480993484282e-22	6.233798267206968e-12	1.78050824965866e-11	8.230849857152964e-11
54300000	0.00499948736372969	1.2976002380097506e-49	3.310579396070457e-68	6.362169697941935e-9	1.3971466514894426e-15	1.012441852446611e-6	-2.361135402237082e-20	2.614480993484282e-22	6.233798267206968e-12	1.78050824965866e-11	8.230849857152964e-11
54400000	0.00499948736372969	1.2976002380097506e-49	3.310579396070457e-68	6.362169697941935e-9	1.3971466514894426e-15	1.012441852446611e-6	-2.3611354008523967e-20	2.614480993484282e-22	6.233798267206968e-12	1.78050824965866e-11	8.230849857152964e-11
54500000	0.00499948736372969	1.2976002380097506e-49	3.310579396070457e-68	6.362169697941935e-9	1.3971466514894426e-15	1.012441852446611e-6	-2.3611353994677114e-20	2.614480993484282e-22	6.233798267206968e-12	1.78050824965866e-11	8.230849857152964e-11
54600000	0.00499948736372969	1.2976002380097506e-49	3.310579396070457e-68	6.362169697941935e-9	1.3971466514894426e-15	1.012441852446611e-6	-2.3611353980830262e-20	2.614480993484282e-22	6.233798267206968e-12	1.78050824965866e-11	8.230849857152964e-11
54700000	0.00499948736372969	1.2976002380097506e-49	3.310579396070457e-68	6.362169697941935e-9	1.3971466514894426e-15	1.012441852446611e-6	-2.361135396698341e-20	2.614480993484282e-22	6.233798267206968e-12	1.78050824965866e-11	8.230849857152964e-11
54800000	0.00499948736372969	1.2976002380097506e-49	3.310579396070457e-68	6.362169697941935e-9	1.3971466514894426e-15	1.012441852446611e-6	-2.3611353953136557e-20	2.614480993484282e-22	6.233798267206968e-12	1.78050824965866e-11	8.230849857152964e-11
54900000	0.00499948736372969	1.2976002380097506e-49	3.310579396070457e-68	6.362169697941935e-9	1.3971466514894426e-15	1.012441852446611e-6	-2.3611353939289704e-20	2.614480993484282e-22	6.233798267206968e-12	1.78050824965866e-11	8.230849857152964e-11
55000000	0.00499948736372969	1.2976002380097506e-49	3.310579396070457e-68	6.362169697941935e-9	1.3971466514894426e-15	1.012441852446611e-6	-2.3611353925442852e-20	2.614480993484282e-22	6.233798267206968e-12	1.78050824965866e-11	8.230849857152964e-11
55100000	0.00499948736372969	1.2976002380097506e-49	3.310579396070457e-68	6.362169697941935e-9	1.3971466514894426e-15	1.012441852446611e-6	-2.3611353911596e-20	2.614480993484282e-22	6.233798267206968e-12	1.78050824965866e-11	8.230849857152964e-11
55200000	0.00499948736372969	1.2976002380097506e-49	3.310579396070457e-68	6.362169697941935e-9	1.3971466514894426e-15	1.012441852446611e-6	-2.3611353897749147e-20	2.614480993484282e-22	6.233798267206968e-12	1.78050824965866e-11	8.230849857152964e-11
55300000	0.00499948736372969	1.2976002380097506e-49	3.310579396070457e-68	6.362169697941935e-9	1.3971466514894426e-15	1.012441852446611e-6	-2.3611353883902294e-20	2.614480993484282e-22	6.233798267206968e-12	1.78050824965866e-11	8.230849857152964e-11
55400000	0.00499948736372969	1.2976002380097506e-49	3.310579396070457e-68	6.362169697941935e-9	1.3971466514894426e-15	1.012441852446611e-6	-2.3611353870055442e-20	2.614480993484282e-22	6.233798267206968e-12	1.78050824965866e-11	8.230849857152964e-11
55500000	0.00499948736372969	1.2976002380097506e-49	3.310579396070457e-68	6.362169697941935e-9	1.3971466514894426e-15	1.012441852446611e-6	-2.361135385620859e-20	2.614480993484282e-22	6.233798267206968e-12	1.78050824965866e-11	8.230849857152964e-11
55600000	0.00499948736372969	1.2976002380097506e-49	3.310579396070457e-68	6.362169697941935e-9	1.3971466514894426e-15	1.012441852446611e-6	-2.3611353842361737e-20	2.614480993484282e-22	6.233798267206968e-12	1.78050824965866e-11	8.230849857152964e-11
55700000	0.00499948736372969	1.2976002380097506e-49	3.310579396070457e-68	6.362169697941935e-9	1.3971466514894426e-15	1.012441852446611e-6	-2.3611353828514884e-20	2.614480993484282e-22	6.233798267206968e-12	1.78050824965866e-11	8.230849857152964e-11
55800000	0.00499948736372969	1.2976002380097506e-49	3.310579396070457e-68	6.362169697941935e-9	1.3971466514894426e-15	1.012441852446611e-6	-2.3611353814668032e-20	2.614480993484282e-22	6.233798267206968e-12	1.78050824965866e-11	8.230849857152964e-11
55900000	0.00499948736372969	1.2976002380097506e-49	3.310579396070457e-68	6.362169697941935e-9	1.3971466514894426e-15	1.012441852446611e-6	-2.361135380082118e-20	2.614480993484282e-22	6.233798267206968e-12	1.78050824965866e-11	8.230849857152964e-11
56000000	0.00499948736372969	1.2976002380097506e-49	3.310579396070457e-68	6.362169697941935e-9	1.3971466514894426e-15	1.012441852446611e-6	-2.3611353786974327e-20	2.614480993484282e-22	6.233798267206968e-12	1.78050824965866e-11	8.230849857152964e-11
56100000	0.00499948736372969	1.2976002380097506e-49	3.310579396070457e-68	6.362169697941935e-9	1.3971466514894426e-15	1.012441852446611e-6	-2.3611353773127474e-20	2.614480993484282e-22	6.233798267206968e-12	1.78050824965866e-11	8.230849857152964e-11
56200000	0.00499948736372969	1.2976002380097506e-49	3.310579396070457e-68	6.362169697941935e-9	1.3971466514894426e-15	1.012441852446611e-6	-2.3611353759280622e-20	2.614480993484282e-22	6.233798267206968e-12	1.78050824965866e-11	8.230849857152964e-11
56300000	0.00499948736372969	1.2976002380097506e-49	3.310579396070457e-68	6.362169697941935e-9	1.3971466514894426e-15	1.012441852446611e-6	-2.361135374543377e-20	2.614480993484282e-22	6.233798267206968e-12	1.78050824965866e-11	8.230849857152964e-11
56400000	0.00499948736372969	1.2976002380097506e-49	3.310579396070457e-68	6.362169697941935e-9	1.3971466514894426e-15	1.012441852446611e-6	-2.3611353731586917e-20	2.614480993484282e-22	6.233798267206968e-12	1.78050824965866e-11	8.230849857152964e-11
56500000	0.00499948736372969	1.2976002380097506e-49	3.310579396070457e-68	6.362169697941935e-9	1.3971466514894426e-15	1.012441852446611e-6	-2.3611353717740064e-20	2.614480993484282e-22	6.233798267206968e-12	1.78050824965866e-11	8.230849857152964e-11
56600000	0.00499948736372969	1.2976002380097506e-49	3.310579396070457e-68	6.362169697941935e-9	1.3971466514894426e-15	1.012441852446611e-6	-2.3611353703893212e-20	2.614480993484282e-22	6.233798267206968e-12	1.78050824965866e-11	8.230849857152964e-11
56700000	0.00499948736372969	1.2976002380097506e-49	3.310579396070457e-68	6.362169697941935e-9	1.3971466514894426e-15	1.012441852446611e-6	-2.361135369004636e-20	2.614480993484282e-22	6.233798267206968e-12	1.78050824965866e-11	8.230849857152964e-11
56800000	0.00499948736372969	1.2976002380097506e-49	3.310579396070457e-68	6.362169697941935e-9	1.3971466514894426e-15	1.012441852446611e-6	-2.3611353676199507e-20	2.614480993484282e-22	6.233798267206968e-12	1.78050824965866e-11	8.230849857152964e-11
56900000	0.00499948736372969	1.2976002380097506e-49	3.310579396070457e-68	6.362169697941935e-9	1.3971466514894426e-15	1.012441852446611e-6	-2.3611353662352654e-20	2.614480993484282e-22	6.233798267206968e-12	1.78050824965866e-11	8.230849857152964e-11
57000000	0.00499948736372969	1.2976002380097506e-49	3.310579396070457e-68	6.362169697941935e-9	1.3971466514894426e-15	1.012441852446611e-6	-2.3611353648505802e-20	2.614480993484282e-22	6.233798267206968e-12	1.78050824965866e-11	8.230849857152964e-11
57100000	0.00499948736372969	1.2976002380097506e-49	3.310579396070457e-68	6.362169697941935e-9	1.3971466514894426e-15	1.012441852446611e-6	-2.361135363465895e-20	2.614480993484282e-22	6.233798267206968e-12	1.78050824965866e-11	8.230849857152964e-11
57200000	0.00499948736372969	1.2976002380097506e-49	3.310579396070457e-68	6.362169697941935e-9	1.3971466514894426e-15	1.012441852446611e-6	-2.3611353620812097e-20	2.614480993484282e-22	6.233798267206968e-12	1.78050824965866e-11	8.230849857152964e-11
57300000	0.00499948736372969	1.2976002380097506e-49	3.310579396070457e-68	6.362169697941935e-9	1.3971466514894426e-15	1.012441852446611e-6	-2.3611353606965244e-20	2.614480993484282e-22	6.233798267206968e-12	1.78050824965866e-11	8.230849857152964e-11
57400000	0.00499948736372969	1.2976002380097506e-49	3.310579396070457e-68	6.362169697941935e-9	1.3971466514894426e-15	1.012441852446611e-6	-2.3611353593118392e-20	2.614480993484282e-22	6.233798267206968e-12	1.78050824965866e-11	8.230849857152964e-11
57500000	0.00499948736372969	1.2976002380097506e-49	3.310579396070457e-68	6.362169697941935e-9	1.3971466514894426e-15	1.012441852446611e-6	-2.361135357927154e-20	2.614480993484282e-22	6.233798267206968e-12	1.78050824965866e-11	8.230849857152964e-11
57600000	0.00499948736372969	1.2976002380097506e-49	3.310579396070457e-68	6.362169697941935e-9	1.3971466514894426e-15	1.012441852446611e-6	-2.3611353565424687e-20	2.614480993484282e-22	6.233798267206968e-12	1.78050824965866e-11	8.230849857152964e-11
57700000	0.00499948736372969	1.2976002380097506e-49	3.310579396070457e-68	6.362169697941935e-9	1.3971466514894426e-15	1.012441852446611e-6	-2.3611353551577834e-20	2.614480993484282e-22	6.233798267206968e-12	1.78050824965866e-11	8.230849857152964e-11
57800000	0.00499948736372969	1.2976002380097506e-49	3.310579396070457e-68	6.362169697941935e-9	1.3971466514894426e-15	1.012441852446611e-6	-2.3611353537730982e-20	2.614480993484282e-22	6.233798267206968e-12	1.78050824965866e-11	8.230849857152964e-11
57900000	0.00499948736372969	1.2976002380097506e-49	3.310579396070457e-68	6.362169697941935e-9	1.3971466514894426e-15	1.012441852446611e-6	-2.361135352388413e-20	2.614480993484282e-22	6.233798267206968e-12	1.78050824965866e-11	8.230849857152964e-11
58000000	0.00499948736372969	1.2976002380097504e-49	3.310579396070457e-68	6.362169697941935e-9	1.3971466514894426e-15	1.012441852446611e-6	-2.3611353510037277e-20	2.614480993484282e-22	6.233798267206968e-12	1.78050824965866e-11	8.230849857152964e-11
58100000	0.00499948736372969	1.2976002380097504e-49	3.310579396070457e-68	6.362169697941935e-9	1.3971466514894426e-15	1.012441852446611e-6	-2.3611353496190424e-20	2.614480993484282e-22	6.233798267206968e-12	1.78050824965866e-11	8.230849857152964e-11
58200000	0.00499948736372969	1.2976002380097504e-49	3.310579396070457e-68	6.362169697941935e-9	1.3971466514894426e-15	1.012441852446611e-6	-2.3611353482343572e-20	2.614480993484282e-22	6.233798267206968e-12	1.78050824965866e-11	8.230849857152964e-11
58300000	0.00499948736372969	1.2976002380097504e-49	3.310579396070457e-68	6.362169697941935e-9	1.3971466514894426e-15	1.012441852446611e-6	-2.361135346849672e-20	2.614480993484282e-22	6.233798267206968e-12	1.78050824965866e-11	8.230849857152964e-11
58400000	0.00499948736372969	1.2976002380097504e-49	3.310579396070457e-68	6.362169697941935e-9	1.3971466514894426e-15	1.012441852446611e-6	-2.3611353454649867e-20	2.614480993484282e-22	6.233798267206968e-12	1.78050824965866e-11	8.230849857152964e-11
58500000	0.00499948736372969	1.2976002380097504e-49	3.310579396070457e-68	6.362169697941935e-9	1.3971466514894426e-15	1.012441852446611e-6	-2.3611353440803014e-20	2.614480993484282e-22	6.233798267206968e-12	1.78050824965866e-11	8.230849857152964e-11
58600000	0.00499948736372969	1.2976002380097504e-49	3.310579396070457e-68	6.362169697941935e-9	1.3971466514894426e-15	1.012441852446611e-6	-2.3611353426956162e-20	2.614480993484282e-22	6.233798267206968e-12	1.78050824965866e-11	8.230849857152964e-11
58700000	0.00499948736372969	1.2976002380097504e-49	3.310579396070457e-68	6.362169697941935e-9	1.3971466514894426e-15	1.012441852446611e-6	-2.361135341310931e-20	2.614480993484282e-22	6.233798267206968e-12	1.78050824965866e-11	8.230849857152964e-11
58800000	0.00499948736372969	1.2976002380097504e-49	3.310579396070457e-68	6.362169697941935e-9	1.3971466514894426e-15	1.012441852446611e-6	-2.3611353399262457e-20	2.614480993484282e-22	6.233798267206968e-12	1.78050824965866e-11	8.230849857152964e-11
58900000	0.00499948736372969	1.2976002380097504e-49	3.310579396070457e-68	6.362169697941935e-9	1.3971466514894426e-15	1.012441852446611e-6	-2.3611353385415604e-20	2.614480993484282e-22	6.233798267206968e-12	1.78050824965866e-11	8.230849857152964e-11
59000000	0.00499948736372969	1.2976002380097504e-49	3.310579396070457e-68	6.362169697941935e-9	1.3971466514894426e-15	1.012441852446611e-6	-2.3611353371568752e-20	2.614480993484282e-22	6.233798267206968e-12	1.78050824965866e-11	8.230849857152964e-11
59100000	0.00499948736372969	1.2976002380097504e-49	3.310579396070457e-68	6.362169697941935e-9	1.3971466514894426e-15	1.012441852446611e-6	-2.36113533577219e-20	2.614480993484282e-22	6.233798267206968e-12	1.78050824965866e-11	8.230849857152964e-11
59200000	0.00499948736372969	1.2976002380097504e-49	3.310579396070457e-68	6.362169697941935e-9	1.3971466514894426e-15	1.012441852446611e-6	-2.3611353343875047e-20	2.614480993484282e-22	6.233798267206968e-12	1.78050824965866e-11	8.230849857152964e-11
59300000	0.00499948736372969	1.2976002380097504e-49	3.310579396070457e-68	6.362169697941935e-9	1.3971466514894426e-15	1.012441852446611e-6	-2.3611353330028194e-20	2.614480993484282e-22	6.233798267206968e-12	1.78050824965866e-11	8.230849857152964e-11
59400000	0.00499948736372969	1.2976002380097504e-49	3.310579396070457e-68	6.362169697941935e-9	1.3971466514894426e-15	1.012441852446611e-6	-2.3611353316181342e-20	2.614480993484282e-22	6.233798267206968e-12	1.78050824965866e-11	8.230849857152964e-11
59500000	0.00499948736372969	1.2976002380097504e-49	3.310579396070457e-68	6.362169697941935e-9	1.3971466514894426e-15	1.012441852446611e-6	-2.361135330233449e-20	2.614480993484282e-22	6.233798267206968e-12	1.78050824965866e-11	8.230849857152964e-11
59600000	0.00499948736372969	1.2976002380097504e-49	3.310579396070457e-68	6.362169697941935e-9	1.3971466514894426e-15	1.012441852446611e-6	-2.3611353288487637e-20	2.614480993484282e-22	6.233798267206968e-12	1.78050824965866e-11	8.230849857152964e-11
59700000	0.00499948736372969	1.2976002380097504e-49	3.310579396070457e-68	6.362169697941935e-9	1.3971466514894426e-15	1.012441852446611e-6	-2.3611353274640784e-20	2.614480993484282e-22	6.233798267206968e-12	1.78050824965866e-11	8.230849857152964e-11
59800000	0.00499948736372969	1.2976002380097504e-49	3.310579396070457e-68	6.362169697941935e-9	1.3971466514894426e-15	1.012441852446611e-6	-2.3611353260793932e-20	2.614480993484282e-22	6.233798267206968e-12	1.78050824965866e-11	8.230849857152964e-11
59900000	0.00499948736372969	1.2976002380097504e-49	3.310579396070457e-68	6.362169697941935e-9	1.3971466514894426e-15	1.012441852446611e-6	-2.361135324694708e-20	2.614480993484282e-22	6.233798267206968e-12	1.78050824965866e-11	8.230849857152964e-11
60000000	0.00499948736372969	1.2976002380097504e-49	3.310579396070457e-68	6.362169697941935e-9	1.3971466514894426e-15	1.012441852446611e-6	-2.3611353233100227e-20	2.614480993484282e-22	6.233798267206968e-12	1.78050824965866e-11	8.230849857152964e-11
60100000	0.00499948736372969	1.2976002380097504e-49	3.310579396070457e-68	6.362169697941935e-9	1.3971466514894426e-15	1.012441852446611e-6	-2.3611353219253374e-20	2.614480993484282e-22	6.233798267206968e-12	1.78050824965866e-11	8.230849857152964e-11
60200000	0.00499948736372969	1.2976002380097504e-49	3.310579396070457e-68	6.362169697941935e-9	1.3971466514894424e-15	1.012441852446611e-6	-2.3611353205406522e-20	2.614480993484282e-22	6.233798267206968e-12	1.78050824965866e-11	8.230849857152964e-11
60300000	0.00499948736372969	1.2976002380097504e-49	3.310579396070457e-68	6.362169697941935e-9	1.3971466514894424e-15	1.012441852446611e-6	-2.361135319155967e-20	2.614480993484282e-22	6.233798267206968e-12	1.78050824965866e-11	8.230849857152964e-11
60400000	0.00499948736372969	1.2976002380097504e-49	3.310579396070457e-68	6.362169697941935e-9	1.3971466514894424e-15	1.012441852446611e-6	-2.3611353177712817e-20	2.614480993484282e-22	6.233798267206968e-12	1.7805082496586597e-11	8.230849857152964e-11
60500000	0.00499948736372969	1.2976002380097504e-49	3.310579396070457e-68	6.362169697941935e-9	1.3971466514894424e-15	1.012441852446611e-6	-2.3611353163865964e-20	2.614480993484282e-22	6.233798267206968e-12	1.7805082496586597e-11	8.230849857152964e-11
60600000	0.00499948736372969	1.2976002380097504e-49	3.310579396070457e-68	6.362169697941935e-9	1.3971466514894424e-15	1.012441852446611e-6	-2.3611353150019112e-20	2.614480993484282e-22	6.233798267206968e-12	1.7805082496586597e-11	8.230849857152964e-11
60700000	0.00499948736372969	1.2976002380097504e-49	3.310579396070457e-68	6.362169697941935e-9	1.3971466514894424e-15	1.012441852446611e-6	-2.361135313617226e-20	2.614480993484282e-22	6.233798267206968e-12	1.7805082496586597e-11	8.230849857152964e-11
60800000	0.00499948736372969	1.2976002380097504e-49	3.310579396070457e-68	6.362169697941935e-9	1.3971466514894424e-15	1.012441852446611e-6	-2.3611353122325407e-20	2.614480993484282e-22	6.233798267206968e-12	1.7805082496586597e-11	8.230849857152964e-11
60900000	0.00499948736372969	1.2976002380097504e-49	3.310579396070457e-68	6.362169697941935e-9	1.3971466514894424e-15	1.012441852446611e-6	-2.3611353108478554e-20	2.614480993484282e-22	6.233798267206968e-12	1.7805082496586597e-11	8.230849857152964e-11
61000000	0.00499948736372969	1.2976002380097504e-49	3.310579396070457e-68	6.362169697941935e-9	1.3971466514894424e-15	1.012441852446611e-6	-2.3611353094631702e-20	2.614480993484282e-22	6.233798267206968e-12	1.7805082496586597e-11	8.230849857152964e-11
61100000	0.00499948736372969	1.2976002380097504e-49	3.310579396070457e-68	6.362169697941935e-9	1.3971466514894424e-15	1.012441852446611e-6	-2.361135308078485e-20	2.614480993484282e-22	6.233798267206968e-12	1.7805082496586597e-11	8.230849857152964e-11
61200000	0.00499948736372969	1.2976002380097504e-49	3.310579396070457e-68	6.362169697941935e-9	1.3971466514894424e-15	1.012441852446611e-6	-2.3611353066937997e-20	2.614480993484282e-22	6.233798267206968e-12	1.7805082496586597e-11	8.230849857152964e-11
61300000	0.00499948736372969	1.2976002380097504e-49	3.310579396070457e-68	6.362169697941935e-9	1.3971466514894424e-15	1.012441852446611e-6	-2.3611353053091144e-20	2.614480993484282e-22	6.233798267206968e-12	1.7805082496586597e-11	8.230849857152964e-11
61400000	0.00499948736372969	1.2976002380097504e-49	3.310579396070457e-68	6.362169697941935e-9	1.3971466514894424e-15	1.012441852446611e-6	-2.3611353039244292e-20	2.614480993484282e-22	6.233798267206968e-12	1.7805082496586597e-11	8.230849857152964e-11
61500000	0.00499948736372969	1.2976002380097504e-49	3.310579396070457e-68	6.362169697941935e-9	1.3971466514894424e-15	1.012441852446611e-6	-2.361135302539744e-20	2.614480993484282e-22	6.233798267206968e-12	1.7805082496586597e-11	8.230849857152964e-11
61600000	0.00499948736372969	1.2976002380097504e-49	3.310579396070457e-68	6.362169697941935e-9	1.3971466514894424e-15	1.012441852446611e-6	-2.3611353011550587e-20	2.614480993484282e-22	6.233798267206968e-12	1.7805082496586597e-11	8.230849857152964e-11
61700000	0.00499948736372969	1.2976002380097504e-49	3.310579396070457e-68	6.362169697941935e-9	1.3971466514894424e-15	1.012441852446611e-6	-2.3611352997703734e-20	2.614480993484282e-22	6.233798267206968e-12	1.7805082496586597e-11	8.230849857152964e-11
61800000	0.00499948736372969	1.2976002380097502e-49	3.310579396070457e-68	6.362169697941935e-9	1.3971466514894424e-15	1.012441852446611e-6	-2.3611352983856882e-20	2.614480993484282e-22	6.233798267206968e-12	1.7805082496586597e-11	8.230849857152964e-11
61900000	0.00499948736372969	1.2976002380097502e-49	3.310579396070457e-68	6.362169697941935e-9	1.3971466514894424e-15	1.012441852446611e-6	-2.361135297001003e-20	2.614480993484282e-22	6.233798267206968e-12	1.7805082496586597e-11	8.230849857152964e-11
62000000	0.00499948736372969	1.2976002380097502e-49	3.310579396070457e-68	6.362169697941935e-9	1.3971466514894424e-15	1.012441852446611e-6	-2.3611352956163177e-20	2.614480993484282e-22	6.233798267206968e-12	1.7805082496586597e-11	8.230849857152964e-11
62100000	0.00499948736372969	1.2976002380097502e-49	3.310579396070457e-68	6.362169697941935e-9	1.3971466514894424e-15	1.012441852446611e-6	-2.3611352942316324e-20	2.614480993484282e-22	6.233798267206968e-12	1.7805082496586597e-11	8.230849857152964e-11
62200000	0.00499948736372969	1.2976002380097502e-49	3.310579396070457e-68	6.362169697941935e-9	1.3971466514894424e-15	1.012441852446611e-6	-2.3611352928469475e-20	2.614480993484282e-22	6.233798267206968e-12	1.7805082496586597e-11	8.230849857152964e-11
62300000	0.00499948736372969	1.2976002380097502e-49	3.310579396070457e-68	6.362169697941935e-9	1.3971466514894424e-15	1.012441852446611e-6	-2.3611352914622622e-20	2.614480993484282e-22	6.233798267206968e-12	1.7805082496586597e-11	8.230849857152964e-11
62400000	0.00499948736372969	1.2976002380097502e-49	3.310579396070457e-68	6.362169697941935e-9	1.3971466514894424e-15	1.012441852446611e-6	-2.361135290077577e-20	2.614480993484282e-22	6.233798267206968e-12	1.7805082496586597e-11	8.230849857152964e-11
62500000	0.00499948736372969	1.2976002380097502e-49	3.310579396070457e-68	6.362169697941935e-9	1.3971466514894424e-15	1.012441852446611e-6	-2.3611352886928917e-20	2.614480993484282e-22	6.233798267206968e-12	1.7805082496586597e-11	8.230849857152964e-11
62600000	0.00499948736372969	1.2976002380097502e-49	3.310579396070457e-68	6.362169697941935e-9	1.3971466514894424e-15	1.012441852446611e-6	-2.3611352873082065e-20	2.614480993484282e-22	6.233798267206968e-12	1.7805082496586597e-11	8.230849857152964e-11
62700000	0.00499948736372969	1.2976002380097502e-49	3.310579396070457e-68	6.362169697941935e-9	1.3971466514894424e-15	1.012441852446611e-6	-2.3611352859235212e-20	2.614480993484282e-22	6.233798267206968e-12	1.7805082496586597e-11	8.230849857152964e-11
62800000	0.00499948736372969	1.2976002380097502e-49	3.310579396070457e-68	6.362169697941935e-9	1.3971466514894424e-15	1.012441852446611e-6	-2.361135284538836e-20	2.614480993484282e-22	6.233798267206968e-12	1.7805082496586597e-11	8.230849857152964e-11
62900000	0.00499948736372969	1.2976002380097502e-49	3.310579396070457e-68	6.362169697941935e-9	1.3971466514894424e-15	1.012441852446611e-6	-2.3611352831541507e-20	2.614480993484282e-22	6.233798267206968e-12	1.7805082496586597e-11	8.230849857152964e-11
63000000	0.00499948736372969	1.2976002380097502e-49	3.310579396070457e-68	6.362169697941935e-9	1.3971466514894424e-15	1.012441852446611e-6	-2.3611352817694655e-20	2.614480993484282e-22	6.233798267206968e-12	1.7805082496586597e-11	8.230849857152964e-11
63100000	0.00499948736372969	1.2976002380097502e-49	3.310579396070457e-68	6.362169697941935e-9	1.3971466514894424e-15	1.012441852446611e-6	-2.3611352803847802e-20	2.614480993484282e-22	6.233798267206968e-12	1.7805082496586597e-11	8.230849857152964e-11
63200000	0.00499948736372969	1.2976002380097502e-49	3.310579396070457e-68	6.362169697941935e-9	1.3971466514894424e-15	1.012441852446611e-6	-2.361135279000095e-20	2.614480993484282e-22	6.233798267206968e-12	1.7805082496586597e-11	8.230849857152964e-11
63300000	0.00499948736372969	1.2976002380097502e-49	3.310579396070457e-68	6.362169697941935e-9	1.3971466514894424e-15	1.012441852446611e-6	-2.3611352776154097e-20	2.614480993484282e-22	6.233798267206968e-12	1.7805082496586597e-11	8.230849857152964e-11
63400000	0.00499948736372969	1.2976002380097502e-49	3.310579396070457e-68	6.362169697941935e-9	1.3971466514894424e-15	1.012441852446611e-6	-2.3611352762307245e-20	2.614480993484282e-22	6.233798267206968e-12	1.7805082496586597e-11	8.230849857152964e-11
63500000	0.00499948736372969	1.2976002380097502e-49	3.310579396070457e-68	6.362169697941935e-9	1.3971466514894424e-15	1.012441852446611e-6	-2.3611352748460392e-20	2.614480993484282e-22	6.233798267206968e-12	1.7805082496586597e-11	8.230849857152964e-11
63600000	0.00499948736372969	1.2976002380097502e-49	3.310579396070457e-68	6.362169697941935e-9	1.3971466514894424e-15	1.012441852446611e-6	-2.361135273461354e-20	2.614480993484282e-22	6.233798267206968e-12	1.7805082496586597e-11	8.230849857152964e-11
63700000	0.00499948736372969	1.2976002380097502e-49	3.310579396070457e-68	6.362169697941935e-9	1.3971466514894424e-15	1.012441852446611e-6	-2.3611352720766687e-20	2.614480993484282e-22	6.233798267206968e-12	1.7805082496586597e-11	8.230849857152964e-11
63800000	0.00499948736372969	1.2976002380097502e-49	3.310579396070457e-68	6.362169697941935e-9	1.3971466514894424e-15	1.012441852446611e-6	-2.3611352706919835e-20	2.614480993484282e-22	6.233798267206968e-12	1.7805082496586597e-11	8.230849857152964e-11
63900000	0.00499948736372969	1.2976002380097502e-49	3.310579396070457e-68	6.362169697941935e-9	1.3971466514894424e-15	1.012441852446611e-6	-2.3611352693072982e-20	2.614480993484282e-22	6.233798267206968e-12	1.7805082496586597e-11	8.230849857152964e-11
64000000	0.00499948736372969	1.2976002380097502e-49	3.310579396070457e-68	6.362169697941935e-9	1.3971466514894424e-15	1.012441852446611e-6	-2.361135267922613e-20	2.614480993484282e-22	6.233798267206968e-12	1.7805082496586597e-11	8.230849857152964e-11
64100000	0.00499948736372969	1.2976002380097502e-49	3.310579396070457e-68	6.362169697941935e-9	1.3971466514894424e-15	1.012441852446611e-6	-2.3611352665379277e-20	2.614480993484282e-22	6.233798267206968e-12	1.7805082496586597e-11	8.230849857152964e-11
64200000	0.00499948736372969	1.2976002380097502e-49	3.310579396070457e-68	6.362169697941935e-9	1.3971466514894424e-15	1.012441852446611e-6	-2.3611352651532425e-20	2.614480993484282e-22	6.233798267206968e-12	1.7805082496586597e-11	8.230849857152964e-11
64300000	0.00499948736372969	1.2976002380097502e-49	3.310579396070457e-68	6.362169697941935e-9	1.3971466514894424e-15	1.012441852446611e-6	-2.3611352637685572e-20	2.614480993484282e-22	6.233798267206968e-12	1.7805082496586597e-11	8.230849857152964e-11
64400000	0.00499948736372969	1.2976002380097502e-49	3.310579396070457e-68	6.362169697941935e-9	1.3971466514894424e-15	1.012441852446611e-6	-2.361135262383872e-20	2.614480993484282e-22	6.233798267206968e-12	1.7805082496586597e-11	8.230849857152964e-11
64500000	0.00499948736372969	1.2976002380097502e-49	3.310579396070457e-68	6.362169697941935e-9	1.3971466514894424e-15	1.012441852446611e-6	-2.3611352609991867e-20	2.614480993484282e-22	6.233798267206968e-12	1.7805082496586597e-11	8.230849857152964e-11
64600000	0.00499948736372969	1.2976002380097502e-49	3.310579396070457e-68	6.362169697941935e-9	1.3971466514894424e-15	1.012441852446611e-6	-2.3611352596145015e-20	2.614480993484282e-22	6.233798267206968e-12	1.7805082496586597e-11	8.230849857152964e-11
64700000	0.00499948736372969	1.2976002380097502e-49	3.310579396070457e-68	6.362169697941935e-9	1.3971466514894424e-15	1.012441852446611e-6	-2.3611352582298162e-20	2.614480993484282e-22	6.233798267206968e-12	1.7805082496586597e-11	8.230849857152964e-11
64800000	0.00499948736372969	1.2976002380097502e-49	3.310579396070457e-68	6.362169697941935e-9	1.3971466514894424e-15	1.012441852446611e-6	-2.361135256845131e-20	2.614480993484282e-22	6.233798267206968e-12	1.7805082496586597e-11	8.230849857152964e-11
64900000	0.00499948736372969	1.2976002380097502e-49	3.310579396070457e-68	6.362169697941935e-9	1.3971466514894424e-15	1.012441852446611e-6	-2.3611352554604457e-20	2.614480993484282e-22	6.233798267206968e-12	1.7805082496586597e-11	8.230849857152964e-11
65000000	0.00499948736372969	1.2976002380097502e-49	3.310579396070457e-68	6.362169697941935e-9	1.3971466514894424e-15	1.012441852446611e-6	-2.3611352540757605e-20	2.614480993484282e-22	6.233798267206968e-12	1.7805082496586597e-11	8.230849857152964e-11
65100000	0.00499948736372969	1.2976002380097502e-49	3.310579396070457e-68	6.362169697941935e-9	1.3971466514894424e-15	1.012441852446611e-6	-2.3611352526910752e-20	2.614480993484282e-22	6.233798267206968e-12	1.7805082496586597e-11	8.230849857152964e-11
65200000	0.00499948736372969	1.2976002380097502e-49	3.310579396070457e-68	6.362169697941935e-9	1.3971466514894424e-15	1.012441852446611e-6	-2.36113525130639e-20	2.614480993484282e-22	6.233798267206968e-12	1.7805082496586597e-11	8.230849857152964e-11
65300000	0.00499948736372969	1.2976002380097502e-49	3.310579396070457e-68	6.362169697941935e-9	1.3971466514894424e-15	1.012441852446611e-6	-2.3611352499217047e-20	2.614480993484282e-22	6.233798267206968e-12	1.7805082496586597e-11	8.230849857152964e-11
65400000	0.00499948736372969	1.2976002380097502e-49	3.310579396070457e-68	6.362169697941935e-9	1.3971466514894424e-15	1.012441852446611e-6	-2.3611352485370195e-20	2.614480993484282e-22	6.233798267206968e-12	1.7805082496586597e-11	8.230849857152964e-11
65500000	0.00499948736372969	1.2976002380097502e-49	3.310579396070457e-68	6.362169697941935e-9	1.3971466514894424e-15	1.012441852446611e-6	-2.3611352471523342e-20	2.614480993484282e-22	6.233798267206968e-12	1.7805082496586597e-11	8.230849857152964e-11
65600000	0.00499948736372969	1.2976002380097502e-49	3.310579396070457e-68	6.362169697941935e-9	1.3971466514894424e-15	1.012441852446611e-6	-2.361135245767649e-20	2.614480993484282e-22	6.233798267206968e-12	1.7805082496586597e-11	8.230849857152964e-11
65700000	0.00499948736372969	1.2976002380097502e-49	3.310579396070457e-68	6.362169697941935e-9	1.3971466514894424e-15	1.012441852446611e-6	-2.3611352443829637e-20	2.614480993484282e-22	6.233798267206968e-12	1.7805082496586597e-11	8.230849857152964e-11
65800000	0.00499948736372969	1.2976002380097502e-49	3.310579396070457e-68	6.362169697941935e-9	1.3971466514894424e-15	1.012441852446611e-6	-2.3611352429982785e-20	2.614480993484282e-22	6.233798267206968e-12	1.7805082496586597e-11	8.230849857152964e-11
65900000	0.00499948736372969	1.2976002380097502e-49	3.310579396070457e-68	6.362169697941935e-9	1.3971466514894424e-15	1.012441852446611e-6	-2.3611352416135932e-20	2.614480993484282e-22	6.233798267206968e-12	1.7805082496586597e-11	8.230849857152964e-11
66000000	0.00499948736372969	1.2976002380097502e-49	3.310579396070457e-68	6.362169697941935e-9	1.3971466514894424e-15	1.012441852446611e-6	-2.361135240228908e-20	2.614480993484282e-22	6.233798267206968e-12	1.7805082496586597e-11	8.230849857152964e-11
66100000	0.00499948736372969	1.2976002380097502e-49	3.310579396070457e-68	6.362169697941935e-9	1.3971466514894424e-15	1.012441852446611e-6	-2.3611352388442227e-20	2.614480993484282e-22	6.233798267206968e-12	1.7805082496586597e-11	8.230849857152964e-11
66200000	0.00499948736372969	1.2976002380097502e-49	3.310579396070457e-68	6.362169697941935e-9	1.3971466514894424e-15	1.012441852446611e-6	-2.3611352374595375e-20	2.614480993484282e-22	6.233798267206968e-12	1.7805082496586597e-11	8.230849857152964e-11
66300000	0.00499948736372969	1.2976002380097502e-49	3.310579396070457e-68	6.362169697941935e-9	1.3971466514894424e-15	1.012441852446611e-6	-2.3611352360748522e-20	2.614480993484282e-22	6.233798267206968e-12	1.7805082496586597e-11	8.230849857152964e-11
66400000	0.00499948736372969	1.2976002380097502e-49	3.310579396070457e-68	6.362169697941935e-9	1.3971466514894424e-15	1.012441852446611e-6	-2.361135234690167e-20	2.614480993484282e-22	6.233798267206968e-12	1.7805082496586597e-11	8.230849857152964e-11
66500000	0.00499948736372969	1.2976002380097502e-49	3.310579396070457e-68	6.362169697941935e-9	1.3971466514894424e-15	1.012441852446611e-6	-2.3611352333054817e-20	2.614480993484282e-22	6.233798267206968e-12	1.7805082496586597e-11	8.230849857152964e-11
66600000	0.00499948736372969	1.2976002380097502e-49	3.310579396070457e-68	6.362169697941935e-9	1.3971466514894424e-15	1.012441852446611e-6	-2.3611352319207965e-20	2.614480993484282e-22	6.233798267206968e-12	1.7805082496586597e-11	8.230849857152964e-11
66700000	0.00499948736372969	1.2976002380097502e-49	3.310579396070457e-68	6.362169697941935e-9	1.3971466514894424e-15	1.012441852446611e-6	-2.3611352305361112e-20	2.614480993484282e-22	6.233798267206968e-12	1.7805082496586597e-11	8.230849857152964e-11
66800000	0.00499948736372969	1.2976002380097502e-49	3.310579396070457e-68	6.362169697941935e-9	1.3971466514894424e-15	1.012441852446611e-6	-2.361135229151426e-20	2.614480993484282e-22	6.233798267206968e-12	1.7805082496586597e-11	8.230849857152964e-11
66900000	0.00499948736372969	1.2976002380097502e-49	3.310579396070457e-68	6.362169697941935e-9	1.3971466514894424e-15	1.012441852446611e-6	-2.3611352277667407e-20	2.614480993484282e-22	6.233798267206968e-12	1.7805082496586597e-11	8.230849857152964e-11
67000000	0.00499948736372969	1.2976002380097502e-49	3.310579396070457e-68	6.362169697941935e-9	1.3971466514894424e-15	1.012441852446611e-6	-2.3611352263820555e-20	2.614480993484282e-22	6.233798267206968e-12	1.7805082496586597e-11	8.230849857152964e-11
67100000	0.00499948736372969	1.2976002380097502e-49	3.310579396070457e-68	6.362169697941935e-9	1.3971466514894424e-15	1.012441852446611e-6	-2.3611352249973702e-20	2.614480993484282e-22	6.233798267206968e-12	1.7805082496586597e-11	8.230849857152964e-11
67200000	0.00499948736372969	1.2976002380097502e-49	3.310579396070457e-68	6.362169697941935e-9	1.3971466514894424e-15	1.012441852446611e-6	-2.361135223612685e-20	2.614480993484282e-22	6.233798267206968e-12	1.7805082496586597e-11	8.230849857152964e-11
67300000	0.00499948736372969	1.2976002380097502e-49	3.310579396070457e-68	6.362169697941935e-9	1.3971466514894424e-15	1.012441852446611e-6	-2.3611352222279997e-20	2.614480993484282e-22	6.233798267206968e-12	1.7805082496586597e-11	8.230849857152964e-11
67400000	0.00499948736372969	1.2976002380097502e-49	3.310579396070457e-68	6.362169697941935e-9	1.3971466514894424e-15	1.012441852446611e-6	-2.3611352208433145e-20	2.614480993484282e-22	6.233798267206968e-12	1.7805082496586597e-11	8.230849857152964e-11
67500000	0.00499948736372969	1.2976002380097502e-49	3.310579396070457e-68	6.362169697941935e-9	1.3971466514894424e-15	1.012441852446611e-6	-2.3611352194586292e-20	2.614480993484282e-22	6.233798267206968e-12	1.7805082496586597e-11	8.230849857152964e-11
67600000	0.00499948736372969	1.2976002380097502e-49	3.310579396070457e-68	6.362169697941935e-9	1.3971466514894424e-15	1.012441852446611e-6	-2.361135218073944e-20	2.614480993484282e-22	6.233798267206968e-12	1.7805082496586597e-11	8.230849857152964e-11
67700000	0.00499948736372969	1.2976002380097502e-49	3.310579396070457e-68	6.362169697941935e-9	1.3971466514894424e-15	1.012441852446611e-6	-2.3611352166892587e-20	2.614480993484282e-22	6.233798267206968e-12	1.7805082496586597e-11	8.230849857152964e-11
67800000	0.00499948736372969	1.2976002380097502e-49	3.310579396070457e-68	6.362169697941935e-9	1.3971466514894424e-15	1.012441852446611e-6	-2.3611352153045735e-20	2.614480993484282e-22	6.233798267206968e-12	1.7805082496586597e-11	8.230849857152964e-11
67900000	0.00499948736372969	1.2976002380097502e-49	3.310579396070457e-68	6.362169697941935e-9	1.3971466514894424e-15	1.012441852446611e-6	-2.3611352139198882e-20	2.614480993484282e-22	6.233798267206968e-12	1.7805082496586597e-11	8.230849857152964e-11
68000000	0.00499948736372969	1.2976002380097502e-49	3.310579396070457e-68	6.362169697941935e-9	1.3971466514894424e-15	1.012441852446611e-6	-2.361135212535203e-20	2.614480993484282e-22	6.233798267206968e-12	1.7805082496586597e-11	8.230849857152964e-11
68100000	0.00499948736372969	1.2976002380097502e-49	3.310579396070457e-68	6.362169697941935e-9	1.3971466514894424e-15	1.012441852446611e-6	-2.3611352111505177e-20	2.614480993484282e-22	6.233798267206968e-12	1.7805082496586597e-11	8.230849857152964e-11
68200000	0.00499948736372969	1.2976002380097502e-49	3.310579396070457e-68	6.362169697941935e-9	1.3971466514894424e-15	1.012441852446611e-6	-2.3611352097658325e-20	2.614480993484282e-22	6.233798267206968e-12	1.7805082496586597e-11	8.230849857152964e-11
68300000	0.00499948736372969	1.2976002380097502e-49	3.310579396070457e-68	6.362169697941935e-9	1.3971466514894424e-15	1.012441852446611e-6	-2.3611352083811472e-20	2.614480993484282e-22	6.233798267206968e-12	1.7805082496586597e-11	8.230849857152964e-11
68400000	0.00499948736372969	1.2976002380097502e-49	3.310579396070457e-68	6.362169697941935e-9	1.3971466514894424e-15	1.012441852446611e-6	-2.361135206996462e-20	2.614480993484282e-22	6.233798267206968e-12	1.7805082496586597e-11	8.230849857152964e-11
68500000	0.00499948736372969	1.2976002380097502e-49	3.310579396070457e-68	6.362169697941935e-9	1.3971466514894424e-15	1.012441852446611e-6	-2.3611352056117767e-20	2.614480993484282e-22	6.233798267206968e-12	1.7805082496586597e-11	8.230849857152964e-11
68600000	0.00499948736372969	1.2976002380097502e-49	3.310579396070457e-68	6.362169697941935e-9	1.3971466514894424e-15	1.012441852446611e-6	-2.3611352042270915e-20	2.614480993484282e-22	6.233798267206968e-12	1.7805082496586597e-11	8.230849857152964e-11
68700000	0.00499948736372969	1.2976002380097502e-49	3.310579396070457e-68	6.362169697941935e-9	1.3971466514894424e-15	1.012441852446611e-6	-2.3611352028424062e-20	2.614480993484282e-22	6.233798267206968e-12	1.7805082496586597e-11	8.230849857152964e-11
68800000	0.00499948736372969	1.2976002380097502e-49	3.310579396070457e-68	6.362169697941935e-9	1.3971466514894424e-15	1.012441852446611e-6	-2.361135201457721e-20	2.614480993484282e-22	6.233798267206968e-12	1.7805082496586597e-11	8.230849857152964e-11
68900000	0.00499948736372969	1.2976002380097502e-49	3.310579396070457e-68	6.362169697941935e-9	1.3971466514894424e-15	1.012441852446611e-6	-2.3611352000730357e-20	2.614480993484282e-22	6.233798267206968e-12	1.7805082496586597e-11	8.230849857152964e-11
69000000	0.00499948736372969	1.2976002380097504e-49	3.310579396070457e-68	6.362169697941935e-9	1.3971466514894424e-15	1.012441852446611e-6	-2.3611351986883505e-20	2.614480993484282e-22	6.233798267206968e-12	1.7805082496586597e-11	8.230849857152964e-11
69100000	0.00499948736372969	1.2976002380097504e-49	3.310579396070457e-68	6.362169697941935e-9	1.3971466514894424e-15	1.012441852446611e-6	-2.3611351973036652e-20	2.614480993484282e-22	6.233798267206968e-12	1.7805082496586597e-11	8.230849857152964e-11
69200000	0.00499948736372969	1.2976002380097504e-49	3.310579396070457e-68	6.362169697941935e-9	1.3971466514894424e-15	1.012441852446611e-6	-2.36113519591898e-20	2.614480993484282e-22	6.233798267206968e-12	1.7805082496586597e-11	8.230849857152964e-11
69300000	0.00499948736372969	1.2976002380097504e-49	3.310579396070457e-68	6.362169697941935e-9	1.3971466514894424e-15	1.012441852446611e-6	-2.3611351945342947e-20	2.614480993484282e-22	6.233798267206968e-12	1.7805082496586597e-11	8.230849857152964e-11
69400000	0.00499948736372969	1.2976002380097504e-49	3.310579396070457e-68	6.362169697941935e-9	1.3971466514894424e-15	1.012441852446611e-6	-2.3611351931496095e-20	2.614480993484282e-22	6.233798267206968e-12	1.7805082496586597e-11	8.230849857152964e-11
69500000	0.00499948736372969	1.2976002380097504e-49	3.310579396070457e-68	6.362169697941935e-9	1.3971466514894424e-15	1.012441852446611e-6	-2.3611351917649242e-20	2.614480993484282e-22	6.233798267206968e-12	1.7805082496586597e-11	8.230849857152964e-11
69600000	0.00499948736372969	1.2976002380097504e-49	3.310579396070457e-68	6.362169697941935e-9	1.3971466514894424e-15	1.012441852446611e-6	-2.361135190380239e-20	2.614480993484282e-22	6.233798267206968e-12	1.7805082496586597e-11	8.230849857152964e-11
69700000	0.00499948736372969	1.2976002380097504e-49	3.310579396070457e-68	6.362169697941935e-9	1.3971466514894424e-15	1.012441852446611e-6	-2.3611351889955537e-20	2.614480993484282e-22	6.233798267206968e-12	1.7805082496586597e-11	8.230849857152964e-11
69800000	0.00499948736372969	1.2976002380097504e-49	3.310579396070457e-68	6.362169697941935e-9	1.3971466514894424e-15	1.012441852446611e-6	-2.3611351876108685e-20	2.614480993484282e-22	6.233798267206968e-12	1.7805082496586597e-11	8.230849857152964e-11
69900000	0.00499948736372969	1.2976002380097504e-49	3.310579396070457e-68	6.362169697941935e-9	1.3971466514894424e-15	1.012441852446611e-6	-2.3611351862261832e-20	2.614480993484282e-22	6.233798267206968e-12	1.7805082496586597e-11	8.230849857152964e-11
70000000	0.00499948736372969	1.2976002380097504e-49	3.310579396070457e-68	6.362169697941935e-9	1.3971466514894424e-15	1.012441852446611e-6	-2.361135184841498e-20	2.614480993484282e-22	6.233798267206968e-12	1.7805082496586597e-11	8.230849857152964e-11
70100000	0.00499948736372969	1.2976002380097504e-49	3.310579396070457e-68	6.362169697941935e-9	1.3971466514894424e-15	1.012441852446611e-6	-2.3611351834568127e-20	2.614480993484282e-22	6.233798267206968e-12	1.7805082496586597e-11	8.230849857152964e-11
70200000	0.00499948736372969	1.2976002380097504e-49	3.3105793960704573e-68	6.362169697941935e-9	1.3971466514894424e-15	1.012441852446611e-6	-2.3611351820721275e-20	2.614480993484282e-22	6.233798267206968e-12	1.7805082496586597e-11	8.230849857152964e-11
70300000	0.00499948736372969	1.2976002380097504e-49	3.3105793960704573e-68	6.362169697941935e-9	1.3971466514894424e-15	1.012441852446611e-6	-2.3611351806874422e-20	2.614480993484282e-22	6.233798267206968e-12	1.7805082496586597e-11	8.230849857152964e-11
70400000	0.00499948736372969	1.2976002380097504e-49	3.3105793960704573e-68	6.362169697941935e-9	1.3971466514894426e-15	1.012441852446611e-6	-2.361135179302757e-20	2.614480993484282e-22	6.233798267206968e-12	1.7805082496586597e-11	8.230849857152964e-11
70500000	0.00499948736372969	1.2976002380097504e-49	3.3105793960704573e-68	6.362169697941935e-9	1.3971466514894426e-15	1.012441852446611e-6	-2.3611351779180717e-20	2.614480993484282e-22	6.233798267206968e-12	1.78050824965866e-11	8.230849857152964e-11
70600000	0.00499948736372969	1.2976002380097504e-49	3.3105793960704573e-68	6.362169697941935e-9	1.3971466514894426e-15	1.012441852446611e-6	-2.3611351765333865e-20	2.614480993484282e-22	6.233798267206968e-12	1.78050824965866e-11	8.230849857152964e-11
70700000	0.00499948736372969	1.2976002380097504e-49	3.3105793960704573e-68	6.362169697941935e-9	1.3971466514894426e-15	1.012441852446611e-6	-2.3611351751487012e-20	2.614480993484282e-22	6.233798267206968e-12	1.78050824965866e-11	8.230849857152964e-11
70800000	0.00499948736372969	1.2976002380097504e-49	3.3105793960704573e-68	6.362169697941935e-9	1.3971466514894426e-15	1.012441852446611e-6	-2.361135173764016e-20	2.614480993484282e-22	6.233798267206968e-12	1.78050824965866e-11	8.230849857152964e-11
70900000	0.00499948736372969	1.2976002380097504e-49	3.3105793960704573e-68	6.362169697941935e-9	1.3971466514894426e-15	1.012441852446611e-6	-2.3611351723793307e-20	2.614480993484282e-22	6.233798267206968e-12	1.78050824965866e-11	8.230849857152964e-11
71000000	0.00499948736372969	1.2976002380097504e-49	3.3105793960704573e-68	6.362169697941935e-9	1.3971466514894426e-15	1.012441852446611e-6	-2.3611351709946454e-20	2.614480993484282e-22	6.233798267206968e-12	1.78050824965866e-11	8.230849857152964e-11
71100000	0.00499948736372969	1.2976002380097504e-49	3.3105793960704573e-68	6.362169697941935e-9	1.3971466514894426e-15	1.012441852446611e-6	-2.3611351696099602e-20	2.614480993484282e-22	6.233798267206968e-12	1.78050824965866e-11	8.230849857152964e-11
71200000	0.00499948736372969	1.2976002380097504e-49	3.3105793960704573e-68	6.362169697941935e-9	1.3971466514894426e-15	1.012441852446611e-6	-2.361135168225275e-20	2.614480993484282e-22	6.233798267206968e-12	1.78050824965866e-11	8.230849857152964e-11
71300000	0.00499948736372969	1.2976002380097504e-49	3.3105793960704573e-68	6.362169697941935e-9	1.3971466514894426e-15	1.012441852446611e-6	-2.3611351668405897e-20	2.614480993484282e-22	6.233798267206968e-12	1.78050824965866e-11	8.230849857152964e-11
71400000	0.00499948736372969	1.2976002380097504e-49	3.3105793960704573e-68	6.362169697941935e-9	1.3971466514894426e-15	1.012441852446611e-6	-2.3611351654559044e-20	2.614480993484282e-22	6.233798267206968e-12	1.78050824965866e-11	8.230849857152964e-11
71500000	0.00499948736372969	1.2976002380097504e-49	3.3105793960704573e-68	6.362169697941935e-9	1.3971466514894426e-15	1.012441852446611e-6	-2.3611351640712192e-20	2.614480993484282e-22	6.233798267206968e-12	1.78050824965866e-11	8.230849857152964e-11
71600000	0.00499948736372969	1.2976002380097504e-49	3.3105793960704573e-68	6.362169697941935e-9	1.3971466514894426e-15	1.012441852446611e-6	-2.361135162686534e-20	2.614480993484282e-22	6.233798267206968e-12	1.78050824965866e-11	8.230849857152964e-11
71700000	0.00499948736372969	1.2976002380097504e-49	3.3105793960704573e-68	6.362169697941935e-9	1.3971466514894426e-15	1.012441852446611e-6	-2.3611351613018487e-20	2.614480993484282e-22	6.233798267206968e-12	1.78050824965866e-11	8.230849857152964e-11
71800000	0.00499948736372969	1.2976002380097504e-49	3.3105793960704573e-68	6.362169697941935e-9	1.3971466514894426e-15	1.012441852446611e-6	-2.3611351599171634e-20	2.614480993484282e-22	6.233798267206968e-12	1.78050824965866e-11	8.230849857152964e-11
71900000	0.00499948736372969	1.2976002380097504e-49	3.3105793960704573e-68	6.362169697941935e-9	1.3971466514894426e-15	1.012441852446611e-6	-2.3611351585324782e-20	2.614480993484282e-22	6.233798267206968e-12	1.78050824965866e-11	8.230849857152964e-11
72000000	0.00499948736372969	1.2976002380097504e-49	3.3105793960704573e-68	6.362169697941935e-9	1.3971466514894426e-15	1.012441852446611e-6	-2.361135157147793e-20	2.614480993484282e-22	6.233798267206968e-12	1.78050824965866e-11	8.230849857152964e-11
72100000	0.00499948736372969	1.2976002380097504e-49	3.3105793960704573e-68	6.362169697941935e-9	1.3971466514894426e-15	1.012441852446611e-6	-2.3611351557631077e-20	2.614480993484282e-22	6.233798267206968e-12	1.78050824965866e-11	8.230849857152964e-11
72200000	0.00499948736372969	1.2976002380097504e-49	3.3105793960704573e-68	6.362169697941935e-9	1.3971466514894426e-15	1.012441852446611e-6	-2.3611351543784227e-20	2.614480993484282e-22	6.233798267206968e-12	1.78050824965866e-11	8.230849857152964e-11
72300000	0.00499948736372969	1.2976002380097506e-49	3.3105793960704573e-68	6.362169697941935e-9	1.3971466514894426e-15	1.012441852446611e-6	-2.3611351529937375e-20	2.614480993484282e-22	6.233798267206968e-12	1.78050824965866e-11	8.230849857152964e-11
72400000	0.00499948736372969	1.2976002380097506e-49	3.3105793960704573e-68	6.362169697941935e-9	1.3971466514894426e-15	1.012441852446611e-6	-2.3611351516090522e-20	2.614480993484282e-22	6.233798267206968e-12	1.78050824965866e-11	8.230849857152964e-11
72500000	0.00499948736372969	1.2976002380097506e-49	3.3105793960704573e-68	6.362169697941935e-9	1.3971466514894426e-15	1.012441852446611e-6	-2.361135150224367e-20	2.614480993484282e-22	6.233798267206968e-12	1.78050824965866e-11	8.230849857152964e-11
72600000	0.00499948736372969	1.2976002380097506e-49	3.3105793960704573e-68	6.362169697941935e-9	1.3971466514894426e-15	1.012441852446611e-6	-2.3611351488396817e-20	2.614480993484282e-22	6.233798267206968e-12	1.78050824965866e-11	8.230849857152964e-11
72700000	0.00499948736372969	1.2976002380097506e-49	3.3105793960704573e-68	6.362169697941935e-9	1.3971466514894426e-15	1.012441852446611e-6	-2.3611351474549965e-20	2.614480993484282e-22	6.233798267206968e-12	1.78050824965866e-11	8.230849857152964e-11
72800000	0.00499948736372969	1.2976002380097506e-49	3.3105793960704573e-68	6.362169697941935e-9	1.3971466514894426e-15	1.012441852446611e-6	-2.3611351460703112e-20	2.614480993484282e-22	6.233798267206968e-12	1.78050824965866e-11	8.230849857152964e-11
72900000	0.00499948736372969	1.2976002380097506e-49	3.3105793960704573e-68	6.362169697941935e-9	1.3971466514894426e-15	1.012441852446611e-6	-2.361135144685626e-20	2.614480993484282e-22	6.233798267206968e-12	1.78050824965866e-11	8.230849857152964e-11
73000000	0.00499948736372969	1.2976002380097506e-49	3.3105793960704573e-68	6.362169697941935e-9	1.3971466514894426e-15	1.012441852446611e-6	-2.3611351433009407e-20	2.614480993484282e-22	6.233798267206968e-12	1.78050824965866e-11	8.230849857152964e-11
73100000	0.00499948736372969	1.2976002380097506e-49	3.3105793960704573e-68	6.362169697941935e-9	1.3971466514894426e-15	1.012441852446611e-6	-2.3611351419162555e-20	2.614480993484282e-22	6.233798267206968e-12	1.78050824965866e-11	8.230849857152964e-11
73200000	0.00499948736372969	1.2976002380097506e-49	3.3105793960704573e-68	6.362169697941935e-9	1.3971466514894426e-15	1.012441852446611e-6	-2.3611351405315702e-20	2.614480993484282e-22	6.233798267206968e-12	1.78050824965866e-11	8.230849857152964e-11
73300000	0.00499948736372969	1.2976002380097506e-49	3.3105793960704573e-68	6.362169697941935e-9	1.3971466514894426e-15	1.012441852446611e-6	-2.361135139146885e-20	2.614480993484282e-22	6.233798267206968e-12	1.78050824965866e-11	8.230849857152964e-11
73400000	0.00499948736372969	1.2976002380097506e-49	3.3105793960704573e-68	6.362169697941935e-9	1.3971466514894426e-15	1.012441852446611e-6	-2.3611351377621997e-20	2.614480993484282e-22	6.233798267206968e-12	1.78050824965866e-11	8.230849857152964e-11
73500000	0.00499948736372969	1.2976002380097506e-49	3.3105793960704573e-68	6.362169697941935e-9	1.3971466514894426e-15	1.012441852446611e-6	-2.3611351363775145e-20	2.614480993484282e-22	6.233798267206968e-12	1.78050824965866e-11	8.230849857152964e-11
73600000	0.00499948736372969	1.2976002380097506e-49	3.3105793960704573e-68	6.362169697941935e-9	1.3971466514894426e-15	1.012441852446611e-6	-2.3611351349928292e-20	2.614480993484282e-22	6.233798267206968e-12	1.78050824965866e-11	8.230849857152964e-11
73700000	0.00499948736372969	1.2976002380097506e-49	3.3105793960704573e-68	6.362169697941935e-9	1.3971466514894426e-15	1.012441852446611e-6	-2.361135133608144e-20	2.614480993484282e-22	6.233798267206968e-12	1.78050824965866e-11	8.230849857152964e-11
73800000	0.00499948736372969	1.2976002380097506e-49	3.3105793960704573e-68	6.362169697941935e-9	1.3971466514894426e-15	1.012441852446611e-6	-2.3611351322234587e-20	2.614480993484282e-22	6.233798267206968e-12	1.78050824965866e-11	8.230849857152964e-11
73900000	0.00499948736372969	1.2976002380097506e-49	3.3105793960704573e-68	6.362169697941935e-9	1.3971466514894426e-15	1.012441852446611e-6	-2.3611351308387735e-20	2.614480993484282e-22	6.233798267206968e-12	1.78050824965866e-11	8.230849857152964e-11
74000000	0.00499948736372969	1.2976002380097506e-49	3.3105793960704573e-68	6.362169697941935e-9	1.3971466514894426e-15	1.012441852446611e-6	-2.3611351294540882e-20	2.614480993484282e-22	6.233798267206968e-12	1.78050824965866e-11	8.230849857152964e-11
74100000	0.00499948736372969	1.2976002380097506e-49	3.3105793960704573e-68	6.362169697941935e-9	1.3971466514894426e-15	1.012441852446611e-6	-2.361135128069403e-20	2.614480993484282e-22	6.233798267206968e-12	1.78050824965866e-11	8.230849857152964e-11
74200000	0.00499948736372969	1.2976002380097506e-49	3.3105793960704573e-68	6.362169697941935e-9	1.3971466514894426e-15	1.012441852446611e-6	-2.3611351266847177e-20	2.614480993484282e-22	6.233798267206968e-12	1.78050824965866e-11	8.230849857152964e-11
74300000	0.00499948736372969	1.2976002380097506e-49	3.3105793960704573e-68	6.362169697941935e-9	1.3971466514894426e-15	1.012441852446611e-6	-2.3611351253000325e-20	2.614480993484282e-22	6.233798267206968e-12	1.78050824965866e-11	8.230849857152964e-11
74400000	0.00499948736372969	1.2976002380097506e-49	3.3105793960704573e-68	6.362169697941935e-9	1.3971466514894426e-15	1.012441852446611e-6	-2.3611351239153472e-20	2.614480993484282e-22	6.233798267206968e-12	1.78050824965866e-11	8.230849857152964e-11
74500000	0.00499948736372969	1.2976002380097506e-49	3.3105793960704573e-68	6.362169697941935e-9	1.3971466514894426e-15	1.012441852446611e-6	-2.361135122530662e-20	2.614480993484282e-22	6.233798267206968e-12	1.78050824965866e-11	8.230849857152964e-11
74600000	0.00499948736372969	1.2976002380097506e-49	3.3105793960704573e-68	6.362169697941935e-9	1.3971466514894426e-15	1.012441852446611e-6	-2.3611351211459767e-20	2.614480993484282e-22	6.233798267206968e-12	1.78050824965866e-11	8.230849857152964e-11
74700000	0.00499948736372969	1.2976002380097506e-49	3.3105793960704573e-68	6.362169697941935e-9	1.3971466514894426e-15	1.012441852446611e-6	-2.3611351197612915e-20	2.614480993484282e-22	6.233798267206968e-12	1.78050824965866e-11	8.230849857152964e-11
74800000	0.00499948736372969	1.2976002380097506e-49	3.3105793960704573e-68	6.362169697941935e-9	1.3971466514894426e-15	1.012441852446611e-6	-2.3611351183766062e-20	2.614480993484282e-22	6.233798267206968e-12	1.78050824965866e-11	8.230849857152964e-11
74900000	0.00499948736372969	1.2976002380097506e-49	3.3105793960704573e-68	6.362169697941935e-9	1.3971466514894426e-15	1.012441852446611e-6	-2.361135116991921e-20	2.614480993484282e-22	6.233798267206968e-12	1.78050824965866e-11	8.230849857152964e-11
75000000	0.00499948736372969	1.2976002380097506e-49	3.3105793960704573e-68	6.362169697941935e-9	1.3971466514894426e-15	1.012441852446611e-6	-2.3611351156072357e-20	2.614480993484282e-22	6.233798267206968e-12	1.78050824965866e-11	8.230849857152964e-11
75100000	0.00499948736372969	1.2976002380097506e-49	3.3105793960704573e-68	6.362169697941935e-9	1.3971466514894426e-15	1.012441852446611e-6	-2.3611351142225505e-20	2.614480993484282e-22	6.233798267206968e-12	1.78050824965866e-11	8.230849857152964e-11
75200000	0.00499948736372969	1.2976002380097506e-49	3.3105793960704573e-68	6.362169697941935e-9	1.3971466514894426e-15	1.012441852446611e-6	-2.3611351128378652e-20	2.614480993484282e-22	6.233798267206968e-12	1.78050824965866e-11	8.230849857152964e-11
75300000	0.00499948736372969	1.2976002380097506e-49	3.3105793960704573e-68	6.362169697941935e-9	1.3971466514894426e-15	1.012441852446611e-6	-2.36113511145318e-20	2.614480993484282e-22	6.233798267206968e-12	1.78050824965866e-11	8.230849857152964e-11
75400000	0.00499948736372969	1.2976002380097506e-49	3.3105793960704573e-68	6.362169697941935e-9	1.3971466514894426e-15	1.012441852446611e-6	-2.3611351100684947e-20	2.614480993484282e-22	6.233798267206968e-12	1.78050824965866e-11	8.230849857152964e-11
75500000	0.00499948736372969	1.2976002380097506e-49	3.3105793960704573e-68	6.362169697941935e-9	1.3971466514894426e-15	1.012441852446611e-6	-2.3611351086838095e-20	2.614480993484282e-22	6.233798267206968e-12	1.78050824965866e-11	8.230849857152964e-11
75600000	0.00499948736372969	1.2976002380097506e-49	3.3105793960704573e-68	6.362169697941935e-9	1.3971466514894426e-15	1.012441852446611e-6	-2.3611351072991242e-20	2.614480993484282e-22	6.233798267206968e-12	1.78050824965866e-11	8.230849857152964e-11
75700000	0.00499948736372969	1.2976002380097506e-49	3.3105793960704573e-68	6.362169697941935e-9	1.3971466514894426e-15	1.012441852446611e-6	-2.361135105914439e-20	2.614480993484282e-22	6.233798267206968e-12	1.78050824965866e-11	8.230849857152964e-11
75800000	0.00499948736372969	1.2976002380097506e-49	3.3105793960704573e-68	6.362169697941935e-9	1.3971466514894426e-15	1.012441852446611e-6	-2.3611351045297537e-20	2.614480993484282e-22	6.233798267206968e-12	1.78050824965866e-11	8.230849857152964e-11
75900000	0.00499948736372969	1.2976002380097506e-49	3.3105793960704573e-68	6.362169697941935e-9	1.3971466514894426e-15	1.012441852446611e-6	-2.3611351031450685e-20	2.614480993484282e-22	6.233798267206968e-12	1.78050824965866e-11	8.230849857152964e-11
76000000	0.00499948736372969	1.2976002380097506e-49	3.3105793960704573e-68	6.362169697941935e-9	1.3971466514894426e-15	1.012441852446611e-6	-2.3611351017603832e-20	2.614480993484282e-22	6.233798267206968e-12	1.78050824965866e-11	8.230849857152964e-11
76100000	0.00499948736372969	1.2976002380097506e-49	3.3105793960704573e-68	6.362169697941935e-9	1.3971466514894426e-15	1.012441852446611e-6	-2.361135100375698e-20	2.614480993484282e-22	6.233798267206968e-12	1.78050824965866e-11	8.230849857152964e-11
76200000	0.00499948736372969	1.2976002380097506e-49	3.3105793960704573e-68	6.362169697941935e-9	1.3971466514894426e-15	1.012441852446611e-6	-2.3611350989910127e-20	2.614480993484282e-22	6.233798267206968e-12	1.78050824965866e-11	8.230849857152964e-11
76300000	0.00499948736372969	1.2976002380097506e-49	3.3105793960704573e-68	6.362169697941935e-9	1.3971466514894426e-15	1.012441852446611e-6	-2.3611350976063275e-20	2.614480993484282e-22	6.233798267206968e-12	1.78050824965866e-11	8.230849857152964e-11
76400000	0.00499948736372969	1.2976002380097506e-49	3.3105793960704573e-68	6.362169697941935e-9	1.3971466514894426e-15	1.012441852446611e-6	-2.3611350962216422e-20	2.614480993484282e-22	6.233798267206968e-12	1.78050824965866e-11	8.230849857152964e-11
76500000	0.00499948736372969	1.2976002380097506e-49	3.3105793960704573e-68	6.362169697941935e-9	1.3971466514894426e-15	1.012441852446611e-6	-2.361135094836957e-20	2.614480993484282e-22	6.233798267206968e-12	1.78050824965866e-11	8.230849857152964e-11
76600000	0.00499948736372969	1.2976002380097506e-49	3.3105793960704573e-68	6.362169697941935e-9	1.3971466514894426e-15	1.012441852446611e-6	-2.3611350934522717e-20	2.614480993484282e-22	6.233798267206968e-12	1.78050824965866e-11	8.230849857152964e-11
76700000	0.00499948736372969	1.2976002380097506e-49	3.3105793960704573e-68	6.362169697941935e-9	1.3971466514894426e-15	1.012441852446611e-6	-2.3611350920675865e-20	2.614480993484282e-22	6.233798267206968e-12	1.78050824965866e-11	8.230849857152964e-11
76800000	0.00499948736372969	1.2976002380097506e-49	3.3105793960704573e-68	6.362169697941935e-9	1.3971466514894426e-15	1.012441852446611e-6	-2.3611350906829012e-20	2.614480993484282e-22	6.233798267206968e-12	1.78050824965866e-11	8.230849857152964e-11
76900000	0.00499948736372969	1.2976002380097506e-49	3.3105793960704573e-68	6.362169697941935e-9	1.3971466514894426e-15	1.012441852446611e-6	-2.361135089298216e-20	2.614480993484282e-22	6.233798267206968e-12	1.78050824965866e-11	8.230849857152964e-11
77000000	0.00499948736372969	1.2976002380097506e-49	3.3105793960704573e-68	6.362169697941935e-9	1.3971466514894426e-15	1.012441852446611e-6	-2.3611350879135307e-20	2.614480993484282e-22	6.233798267206968e-12	1.78050824965866e-11	8.230849857152964e-11
77100000	0.00499948736372969	1.2976002380097506e-49	3.3105793960704573e-68	6.362169697941935e-9	1.3971466514894426e-15	1.012441852446611e-6	-2.3611350865288455e-20	2.614480993484282e-22	6.233798267206968e-12	1.78050824965866e-11	8.230849857152964e-11
77200000	0.00499948736372969	1.2976002380097506e-49	3.3105793960704573e-68	6.362169697941935e-9	1.3971466514894426e-15	1.012441852446611e-6	-2.3611350851441602e-20	2.614480993484282e-22	6.233798267206968e-12	1.78050824965866e-11	8.230849857152964e-11
77300000	0.00499948736372969	1.2976002380097506e-49	3.3105793960704573e-68	6.362169697941935e-9	1.3971466514894426e-15	1.012441852446611e-6	-2.361135083759475e-20	2.614480993484282e-22	6.233798267206968e-12	1.78050824965866e-11	8.230849857152964e-11
77400000	0.00499948736372969	1.2976002380097506e-49	3.3105793960704573e-68	6.362169697941935e-9	1.3971466514894426e-15	1.012441852446611e-6	-2.3611350823747897e-20	2.614480993484282e-22	6.233798267206968e-12	1.78050824965866e-11	8.230849857152964e-11
77500000	0.00499948736372969	1.2976002380097506e-49	3.3105793960704573e-68	6.362169697941935e-9	1.3971466514894426e-15	1.012441852446611e-6	-2.3611350809901045e-20	2.614480993484282e-22	6.233798267206968e-12	1.78050824965866e-11	8.230849857152964e-11
77600000	0.00499948736372969	1.2976002380097506e-49	3.3105793960704573e-68	6.362169697941935e-9	1.3971466514894426e-15	1.012441852446611e-6	-2.3611350796054192e-20	2.614480993484282e-22	6.233798267206968e-12	1.78050824965866e-11	8.230849857152964e-11
77700000	0.00499948736372969	1.2976002380097506e-49	3.3105793960704573e-68	6.362169697941935e-9	1.3971466514894426e-15	1.012441852446611e-6	-2.361135078220734e-20	2.614480993484282e-22	6.233798267206968e-12	1.78050824965866e-11	8.230849857152964e-11
77800000	0.00499948736372969	1.2976002380097506e-49	3.3105793960704573e-68	6.362169697941935e-9	1.3971466514894426e-15	1.012441852446611e-6	-2.3611350768360487e-20	2.614480993484282e-22	6.233798267206968e-12	1.78050824965866e-11	8.230849857152964e-11
77900000	0.00499948736372969	1.2976002380097506e-49	3.3105793960704573e-68	6.362169697941935e-9	1.3971466514894426e-15	1.012441852446611e-6	-2.3611350754513635e-20	2.614480993484282e-22	6.233798267206968e-12	1.78050824965866e-11	8.230849857152964e-11
78000000	0.00499948736372969	1.2976002380097506e-49	3.3105793960704573e-68	6.362169697941935e-9	1.3971466514894426e-15	1.012441852446611e-6	-2.3611350740666782e-20	2.614480993484282e-22	6.233798267206968e-12	1.78050824965866e-11	8.230849857152964e-11
78100000	0.00499948736372969	1.2976002380097506e-49	3.3105793960704573e-68	6.362169697941935e-9	1.3971466514894426e-15	1.012441852446611e-6	-2.361135072681993e-20	2.614480993484282e-22	6.233798267206968e-12	1.78050824965866e-11	8.230849857152964e-11
78200000	0.00499948736372969	1.2976002380097506e-49	3.3105793960704573e-68	6.362169697941935e-9	1.3971466514894426e-15	1.012441852446611e-6	-2.3611350712973077e-20	2.614480993484282e-22	6.233798267206968e-12	1.78050824965866e-11	8.230849857152964e-11
78300000	0.00499948736372969	1.2976002380097506e-49	3.3105793960704573e-68	6.362169697941935e-9	1.3971466514894426e-15	1.012441852446611e-6	-2.3611350699126225e-20	2.614480993484282e-22	6.233798267206968e-12	1.78050824965866e-11	8.230849857152964e-11
78400000	0.00499948736372969	1.2976002380097506e-49	3.3105793960704573e-68	6.362169697941935e-9	1.3971466514894426e-15	1.012441852446611e-6	-2.3611350685279372e-20	2.614480993484282e-22	6.233798267206968e-12	1.78050824965866e-11	8.230849857152964e-11
78500000	0.00499948736372969	1.2976002380097506e-49	3.3105793960704573e-68	6.362169697941935e-9	1.3971466514894426e-15	1.012441852446611e-6	-2.361135067143252e-20	2.614480993484282e-22	6.233798267206968e-12	1.78050824965866e-11	8.230849857152964e-11
78600000	0.00499948736372969	1.2976002380097506e-49	3.3105793960704573e-68	6.362169697941935e-9	1.3971466514894426e-15	1.012441852446611e-6	-2.3611350657585667e-20	2.614480993484282e-22	6.233798267206968e-12	1.78050824965866e-11	8.230849857152964e-11
78700000	0.00499948736372969	1.2976002380097506e-49	3.3105793960704573e-68	6.362169697941935e-9	1.3971466514894426e-15	1.012441852446611e-6	-2.3611350643738815e-20	2.614480993484282e-22	6.233798267206968e-12	1.78050824965866e-11	8.230849857152964e-11
78800000	0.00499948736372969	1.2976002380097506e-49	3.3105793960704573e-68	6.362169697941935e-9	1.3971466514894426e-15	1.012441852446611e-6	-2.3611350629891962e-20	2.614480993484282e-22	6.233798267206968e-12	1.78050824965866e-11	8.230849857152964e-11
78900000	0.00499948736372969	1.2976002380097506e-49	3.3105793960704573e-68	6.362169697941935e-9	1.3971466514894426e-15	1.012441852446611e-6	-2.361135061604511e-20	2.614480993484282e-22	6.233798267206968e-12	1.78050824965866e-11	8.230849857152964e-11
79000000	0.00499948736372969	1.2976002380097506e-49	3.3105793960704573e-68	6.362169697941935e-9	1.3971466514894426e-15	1.012441852446611e-6	-2.3611350602198257e-20	2.614480993484282e-22	6.233798267206968e-12	1.78050824965866e-11	8.230849857152964e-11
79100000	0.00499948736372969	1.2976002380097506e-49	3.3105793960704573e-68	6.362169697941935e-9	1.3971466514894426e-15	1.012441852446611e-6	-2.3611350588351405e-20	2.614480993484282e-22	6.233798267206968e-12	1.78050824965866e-11	8.230849857152964e-11
79200000	0.00499948736372969	1.2976002380097506e-49	3.3105793960704573e-68	6.362169697941935e-9	1.3971466514894426e-15	1.012441852446611e-6	-2.3611350574504552e-20	2.614480993484282e-22	6.233798267206968e-12	1.78050824965866e-11	8.230849857152964e-11
79300000	0.00499948736372969	1.2976002380097506e-49	3.3105793960704573e-68	6.362169697941935e-9	1.3971466514894426e-15	1.012441852446611e-6	-2.36113505606577e-20	2.614480993484282e-22	6.233798267206968e-12	1.78050824965866e-11	8.230849857152964e-11
79400000	0.00499948736372969	1.2976002380097506e-49	3.3105793960704573e-68	6.362169697941935e-9	1.3971466514894426e-15	1.012441852446611e-6	-2.3611350546810847e-20	2.614480993484282e-22	6.233798267206968e-12	1.78050824965866e-11	8.230849857152964e-11
79500000	0.00499948736372969	1.2976002380097506e-49	3.3105793960704573e-68	6.362169697941935e-9	1.3971466514894426e-15	1.012441852446611e-6	-2.3611350532963995e-20	2.614480993484282e-22	6.233798267206968e-12	1.78050824965866e-11	8.230849857152964e-11
79600000	0.00499948736372969	1.2976002380097506e-49	3.3105793960704573e-68	6.362169697941935e-9	1.3971466514894426e-15	1.012441852446611e-6	-2.3611350519117142e-20	2.614480993484282e-22	6.233798267206968e-12	1.78050824965866e-11	8.230849857152964e-11
79700000	0.00499948736372969	1.2976002380097506e-49	3.3105793960704573e-68	6.362169697941935e-9	1.3971466514894426e-15	1.012441852446611e-6	-2.361135050527029e-20	2.614480993484282e-22	6.233798267206968e-12	1.78050824965866e-11	8.230849857152964e-11
79800000	0.00499948736372969	1.2976002380097506e-49	3.3105793960704573e-68	6.362169697941935e-9	1.3971466514894426e-15	1.012441852446611e-6	-2.3611350491423437e-20	2.614480993484282e-22	6.233798267206968e-12	1.78050824965866e-11	8.230849857152964e-11
79900000	0.00499948736372969	1.2976002380097506e-49	3.3105793960704573e-68	6.362169697941935e-9	1.3971466514894426e-15	1.012441852446611e-6	-2.3611350477576585e-20	2.614480993484282e-22	6.233798267206968e-12	1.78050824965866e-11	8.230849857152964e-11
80000000	0.00499948736372969	1.2976002380097506e-49	3.3105793960704573e-68	6.362169697941935e-9	1.3971466514894426e-15	1.012441852446611e-6	-2.3611350463729732e-20	2.614480993484282e-22	6.233798267206968e-12	1.78050824965866e-11	8.230849857152964e-11
80100000	0.00499948736372969	1.2976002380097506e-49	3.3105793960704573e-68	6.362169697941935e-9	1.3971466514894426e-15	1.012441852446611e-6	-2.361135044988288e-20	2.614480993484282e-22	6.233798267206968e-12	1.78050824965866e-11	8.230849857152964e-11
80200000	0.00499948736372969	1.2976002380097506e-49	3.3105793960704573e-68	6.362169697941935e-9	1.3971466514894426e-15	1.012441852446611e-6	-2.3611350436036027e-20	2.614480993484282e-22	6.233798267206968e-12	1.78050824965866e-11	8.230849857152964e-11
80300000	0.00499948736372969	1.2976002380097506e-49	3.3105793960704573e-68	6.362169697941935e-9	1.3971466514894426e-15	1.012441852446611e-6	-2.3611350422189175e-20	2.614480993484282e-22	6.233798267206968e-12	1.78050824965866e-11	8.230849857152964e-11
80400000	0.00499948736372969	1.2976002380097506e-49	3.3105793960704573e-68	6.362169697941935e-9	1.3971466514894426e-15	1.012441852446611e-6	-2.3611350408342322e-20	2.614480993484282e-22	6.233798267206968e-12	1.78050824965866e-11	8.230849857152964e-11
80500000	0.00499948736372969	1.2976002380097506e-49	3.310579396070457e-68	6.362169697941935e-9	1.3971466514894426e-15	1.012441852446611e-6	-2.361135039449547e-20	2.614480993484282e-22	6.233798267206968e-12	1.78050824965866e-11	8.230849857152964e-11
80600000	0.00499948736372969	1.2976002380097506e-49	3.310579396070457e-68	6.362169697941935e-9	1.3971466514894426e-15	1.012441852446611e-6	-2.3611350380648617e-20	2.614480993484282e-22	6.233798267206968e-12	1.78050824965866e-11	8.230849857152964e-11
80700000	0.00499948736372969	1.2976002380097506e-49	3.310579396070457e-68	6.362169697941935e-9	1.3971466514894426e-15	1.012441852446611e-6	-2.3611350366801765e-20	2.614480993484282e-22	6.233798267206968e-12	1.78050824965866e-11	8.230849857152964e-11
80800000	0.00499948736372969	1.2976002380097506e-49	3.310579396070457e-68	6.362169697941935e-9	1.3971466514894426e-15	1.012441852446611e-6	-2.3611350352954912e-20	2.614480993484282e-22	6.233798267206968e-12	1.78050824965866e-11	8.230849857152964e-11
80900000	0.00499948736372969	1.2976002380097506e-49	3.310579396070457e-68	6.362169697941935e-9	1.3971466514894426e-15	1.012441852446611e-6	-2.361135033910806e-20	2.614480993484282e-22	6.233798267206968e-12	1.78050824965866e-11	8.230849857152964e-11
81000000	0.00499948736372969	1.2976002380097506e-49	3.310579396070457e-68	6.362169697941935e-9	1.3971466514894426e-15	1.012441852446611e-6	-2.3611350325261207e-20	2.614480993484282e-22	6.233798267206968e-12	1.78050824965866e-11	8.230849857152964e-11
81100000	0.00499948736372969	1.2976002380097506e-49	3.310579396070457e-68	6.362169697941935e-9	1.3971466514894426e-15	1.012441852446611e-6	-2.3611350311414355e-20	2.614480993484282e-22	6.233798267206968e-12	1.78050824965866e-11	8.230849857152964e-11
81200000	0.00499948736372969	1.2976002380097506e-49	3.310579396070457e-68	6.362169697941935e-9	1.3971466514894426e-15	1.012441852446611e-6	-2.3611350297567502e-20	2.614480993484282e-22	6.233798267206968e-12	1.78050824965866e-11	8.230849857152964e-11
81300000	0.00499948736372969	1.2976002380097506e-49	3.310579396070457e-68	6.362169697941935e-9	1.3971466514894426e-15	1.012441852446611e-6	-2.361135028372065e-20	2.614480993484282e-22	6.233798267206968e-12	1.78050824965866e-11	8.230849857152964e-11
81400000	0.00499948736372969	1.2976002380097506e-49	3.310579396070457e-68	6.362169697941935e-9	1.3971466514894426e-15	1.012441852446611e-6	-2.3611350269873797e-20	2.614480993484282e-22	6.233798267206968e-12	1.78050824965866e-11	8.230849857152964e-11
81500000	0.00499948736372969	1.2976002380097506e-49	3.310579396070457e-68	6.362169697941935e-9	1.3971466514894426e-15	1.012441852446611e-6	-2.3611350256026945e-20	2.614480993484282e-22	6.233798267206968e-12	1.78050824965866e-11	8.230849857152964e-11
81600000	0.00499948736372969	1.2976002380097506e-49	3.310579396070457e-68	6.362169697941935e-9	1.3971466514894426e-15	1.012441852446611e-6	-2.3611350242180092e-20	2.614480993484282e-22	6.233798267206968e-12	1.78050824965866e-11	8.230849857152964e-11
81700000	0.00499948736372969	1.2976002380097506e-49	3.310579396070457e-68	6.362169697941935e-9	1.3971466514894426e-15	1.012441852446611e-6	-2.361135022833324e-20	2.614480993484282e-22	6.233798267206968e-12	1.78050824965866e-11	8.230849857152964e-11
81800000	0.00499948736372969	1.2976002380097506e-49	3.310579396070457e-68	6.362169697941935e-9	1.3971466514894426e-15	1.012441852446611e-6	-2.3611350214486387e-20	2.614480993484282e-22	6.233798267206968e-12	1.78050824965866e-11	8.230849857152964e-11
81900000	0.00499948736372969	1.2976002380097506e-49	3.310579396070457e-68	6.362169697941935e-9	1.3971466514894426e-15	1.012441852446611e-6	-2.3611350200639535e-20	2.614480993484282e-22	6.233798267206968e-12	1.78050824965866e-11	8.230849857152964e-11
82000000	0.00499948736372969	1.2976002380097506e-49	3.310579396070457e-68	6.362169697941935e-9	1.3971466514894426e-15	1.012441852446611e-6	-2.3611350186792682e-20	2.614480993484282e-22	6.233798267206968e-12	1.78050824965866e-11	8.230849857152964e-11
82100000	0.00499948736372969	1.2976002380097506e-49	3.310579396070457e-68	6.362169697941935e-9	1.3971466514894426e-15	1.012441852446611e-6	-2.361135017294583e-20	2.614480993484282e-22	6.233798267206968e-12	1.78050824965866e-11	8.230849857152964e-11
82200000	0.00499948736372969	1.2976002380097506e-49	3.310579396070457e-68	6.362169697941935e-9	1.3971466514894426e-15	1.012441852446611e-6	-2.361135015909898e-20	2.614480993484282e-22	6.233798267206968e-12	1.78050824965866e-11	8.230849857152964e-11
82300000	0.00499948736372969	1.2976002380097506e-49	3.310579396070457e-68	6.362169697941935e-9	1.3971466514894426e-15	1.012441852446611e-6	-2.3611350145252128e-20	2.614480993484282e-22	6.233798267206968e-12	1.78050824965866e-11	8.230849857152964e-11
82400000	0.00499948736372969	1.2976002380097506e-49	3.310579396070457e-68	6.362169697941935e-9	1.3971466514894426e-15	1.012441852446611e-6	-2.3611350131405275e-20	2.614480993484282e-22	6.233798267206968e-12	1.78050824965866e-11	8.230849857152964e-11
82500000	0.00499948736372969	1.2976002380097506e-49	3.310579396070457e-68	6.362169697941935e-9	1.3971466514894426e-15	1.012441852446611e-6	-2.3611350117558423e-20	2.614480993484282e-22	6.233798267206968e-12	1.78050824965866e-11	8.230849857152964e-11
82600000	0.00499948736372969	1.2976002380097506e-49	3.310579396070457e-68	6.362169697941935e-9	1.3971466514894426e-15	1.012441852446611e-6	-2.361135010371157e-20	2.614480993484282e-22	6.233798267206968e-12	1.78050824965866e-11	8.230849857152964e-11
82700000	0.00499948736372969	1.2976002380097506e-49	3.310579396070457e-68	6.362169697941935e-9	1.3971466514894426e-15	1.012441852446611e-6	-2.3611350089864718e-20	2.614480993484282e-22	6.233798267206968e-12	1.78050824965866e-11	8.230849857152964e-11
82800000	0.00499948736372969	1.2976002380097506e-49	3.310579396070457e-68	6.362169697941935e-9	1.3971466514894426e-15	1.012441852446611e-6	-2.3611350076017865e-20	2.614480993484282e-22	6.233798267206968e-12	1.78050824965866e-11	8.230849857152964e-11
82900000	0.00499948736372969	1.2976002380097506e-49	3.310579396070457e-68	6.362169697941935e-9	1.3971466514894426e-15	1.012441852446611e-6	-2.3611350062171013e-20	2.614480993484282e-22	6.233798267206968e-12	1.78050824965866e-11	8.230849857152964e-11
83000000	0.00499948736372969	1.2976002380097506e-49	3.310579396070457e-68	6.362169697941935e-9	1.3971466514894426e-15	1.012441852446611e-6	-2.361135004832416e-20	2.614480993484282e-22	6.233798267206968e-12	1.78050824965866e-11	8.230849857152964e-11
83100000	0.00499948736372969	1.2976002380097506e-49	3.310579396070457e-68	6.362169697941935e-9	1.3971466514894426e-15	1.012441852446611e-6	-2.3611350034477308e-20	2.614480993484282e-22	6.233798267206968e-12	1.78050824965866e-11	8.230849857152964e-11
83200000	0.00499948736372969	1.2976002380097506e-49	3.310579396070457e-68	6.362169697941935e-9	1.3971466514894426e-15	1.012441852446611e-6	-2.3611350020630455e-20	2.614480993484282e-22	6.233798267206968e-12	1.78050824965866e-11	8.230849857152964e-11
83300000	0.00499948736372969	1.2976002380097506e-49	3.310579396070457e-68	6.362169697941935e-9	1.3971466514894426e-15	1.012441852446611e-6	-2.3611350006783603e-20	2.614480993484282e-22	6.233798267206968e-12	1.78050824965866e-11	8.230849857152964e-11
83400000	0.00499948736372969	1.2976002380097506e-49	3.310579396070457e-68	6.362169697941935e-9	1.3971466514894426e-15	1.012441852446611e-6	-2.361134999293675e-20	2.614480993484282e-22	6.233798267206968e-12	1.78050824965866e-11	8.230849857152964e-11
83500000	0.00499948736372969	1.2976002380097506e-49	3.310579396070457e-68	6.362169697941935e-9	1.3971466514894426e-15	1.012441852446611e-6	-2.3611349979089898e-20	2.614480993484282e-22	6.233798267206968e-12	1.78050824965866e-11	8.230849857152964e-11
83600000	0.00499948736372969	1.2976002380097506e-49	3.310579396070457e-68	6.362169697941935e-9	1.3971466514894426e-15	1.012441852446611e-6	-2.3611349965243045e-20	2.614480993484282e-22	6.233798267206968e-12	1.78050824965866e-11	8.230849857152964e-11
83700000	0.00499948736372969	1.2976002380097506e-49	3.310579396070457e-68	6.362169697941935e-9	1.3971466514894426e-15	1.012441852446611e-6	-2.3611349951396193e-20	2.614480993484282e-22	6.233798267206968e-12	1.78050824965866e-11	8.230849857152964e-11
83800000	0.00499948736372969	1.2976002380097506e-49	3.310579396070457e-68	6.362169697941935e-9	1.3971466514894426e-15	1.012441852446611e-6	-2.361134993754934e-20	2.614480993484282e-22	6.233798267206968e-12	1.78050824965866e-11	8.230849857152964e-11
83900000	0.00499948736372969	1.2976002380097506e-49	3.310579396070457e-68	6.362169697941935e-9	1.3971466514894426e-15	1.012441852446611e-6	-2.3611349923702488e-20	2.614480993484282e-22	6.233798267206968e-12	1.78050824965866e-11	8.230849857152964e-11
84000000	0.00499948736372969	1.2976002380097506e-49	3.310579396070457e-68	6.362169697941935e-9	1.3971466514894426e-15	1.012441852446611e-6	-2.3611349909855635e-20	2.614480993484282e-22	6.233798267206968e-12	1.78050824965866e-11	8.230849857152964e-11
84100000	0.00499948736372969	1.2976002380097506e-49	3.310579396070457e-68	6.362169697941935e-9	1.3971466514894426e-15	1.012441852446611e-6	-2.3611349896008783e-20	2.614480993484282e-22	6.233798267206968e-12	1.78050824965866e-11	8.230849857152964e-11
84200000	0.00499948736372969	1.2976002380097506e-49	3.310579396070457e-68	6.362169697941935e-9	1.3971466514894426e-15	1.012441852446611e-6	-2.361134988216193e-20	2.614480993484282e-22	6.233798267206968e-12	1.78050824965866e-11	8.230849857152964e-11
84300000	0.00499948736372969	1.2976002380097506e-49	3.310579396070457e-68	6.362169697941935e-9	1.3971466514894426e-15	1.012441852446611e-6	-2.3611349868315078e-20	2.614480993484282e-22	6.233798267206968e-12	1.78050824965866e-11	8.230849857152964e-11
84400000	0.00499948736372969	1.2976002380097506e-49	3.310579396070457e-68	6.362169697941935e-9	1.3971466514894426e-15	1.012441852446611e-6	-2.3611349854468225e-20	2.614480993484282e-22	6.233798267206968e-12	1.78050824965866e-11	8.230849857152964e-11
84500000	0.00499948736372969	1.2976002380097506e-49	3.310579396070457e-68	6.362169697941935e-9	1.3971466514894426e-15	1.012441852446611e-6	-2.3611349840621373e-20	2.614480993484282e-22	6.233798267206968e-12	1.78050824965866e-11	8.230849857152964e-11
84600000	0.00499948736372969	1.2976002380097506e-49	3.310579396070457e-68	6.362169697941935e-9	1.3971466514894426e-15	1.012441852446611e-6	-2.361134982677452e-20	2.614480993484282e-22	6.233798267206968e-12	1.78050824965866e-11	8.230849857152964e-11
84700000	0.00499948736372969	1.2976002380097506e-49	3.310579396070457e-68	6.362169697941935e-9	1.3971466514894426e-15	1.012441852446611e-6	-2.3611349812927668e-20	2.614480993484282e-22	6.233798267206968e-12	1.78050824965866e-11	8.230849857152964e-11
84800000	0.00499948736372969	1.2976002380097506e-49	3.310579396070457e-68	6.362169697941935e-9	1.3971466514894426e-15	1.012441852446611e-6	-2.3611349799080815e-20	2.614480993484282e-22	6.233798267206968e-12	1.78050824965866e-11	8.230849857152964e-11
84900000	0.00499948736372969	1.2976002380097506e-49	3.310579396070457e-68	6.362169697941935e-9	1.3971466514894426e-15	1.012441852446611e-6	-2.3611349785233963e-20	2.614480993484282e-22	6.233798267206968e-12	1.78050824965866e-11	8.230849857152964e-11
85000000	0.00499948736372969	1.2976002380097506e-49	3.310579396070457e-68	6.362169697941935e-9	1.3971466514894426e-15	1.012441852446611e-6	-2.361134977138711e-20	2.614480993484282e-22	6.233798267206968e-12	1.78050824965866e-11	8.230849857152964e-11
85100000	0.00499948736372969	1.2976002380097506e-49	3.310579396070457e-68	6.362169697941935e-9	1.3971466514894426e-15	1.012441852446611e-6	-2.3611349757540258e-20	2.614480993484282e-22	6.233798267206968e-12	1.78050824965866e-11	8.230849857152964e-11
85200000	0.00499948736372969	1.2976002380097506e-49	3.310579396070457e-68	6.362169697941935e-9	1.3971466514894426e-15	1.012441852446611e-6	-2.3611349743693405e-20	2.614480993484282e-22	6.233798267206968e-12	1.78050824965866e-11	8.230849857152964e-11
85300000	0.00499948736372969	1.2976002380097506e-49	3.310579396070457e-68	6.362169697941935e-9	1.3971466514894426e-15	1.012441852446611e-6	-2.3611349729846553e-20	2.614480993484282e-22	6.233798267206968e-12	1.78050824965866e-11	8.230849857152964e-11
85400000	0.00499948736372969	1.2976002380097506e-49	3.310579396070457e-68	6.362169697941935e-9	1.3971466514894426e-15	1.012441852446611e-6	-2.36113497159997e-20	2.614480993484282e-22	6.233798267206968e-12	1.78050824965866e-11	8.230849857152964e-11
85500000	0.00499948736372969	1.2976002380097506e-49	3.310579396070457e-68	6.362169697941935e-9	1.3971466514894426e-15	1.012441852446611e-6	-2.3611349702152848e-20	2.614480993484282e-22	6.233798267206968e-12	1.78050824965866e-11	8.230849857152964e-11
85600000	0.00499948736372969	1.2976002380097506e-49	3.310579396070457e-68	6.362169697941935e-9	1.3971466514894426e-15	1.012441852446611e-6	-2.3611349688305995e-20	2.614480993484282e-22	6.233798267206968e-12	1.78050824965866e-11	8.230849857152964e-11
85700000	0.00499948736372969	1.2976002380097506e-49	3.310579396070457e-68	6.362169697941935e-9	1.3971466514894426e-15	1.012441852446611e-6	-2.3611349674459143e-20	2.614480993484282e-22	6.233798267206968e-12	1.78050824965866e-11	8.230849857152964e-11
85800000	0.00499948736372969	1.2976002380097506e-49	3.310579396070457e-68	6.362169697941935e-9	1.3971466514894426e-15	1.012441852446611e-6	-2.361134966061229e-20	2.614480993484282e-22	6.233798267206968e-12	1.78050824965866e-11	8.230849857152964e-11
85900000	0.00499948736372969	1.2976002380097506e-49	3.310579396070457e-68	6.362169697941935e-9	1.3971466514894426e-15	1.012441852446611e-6	-2.3611349646765438e-20	2.614480993484282e-22	6.233798267206968e-12	1.78050824965866e-11	8.230849857152964e-11
86000000	0.00499948736372969	1.2976002380097506e-49	3.310579396070457e-68	6.362169697941935e-9	1.3971466514894426e-15	1.012441852446611e-6	-2.3611349632918585e-20	2.614480993484282e-22	6.233798267206968e-12	1.78050824965866e-11	8.230849857152964e-11
86100000	0.00499948736372969	1.2976002380097506e-49	3.310579396070457e-68	6.362169697941935e-9	1.3971466514894426e-15	1.012441852446611e-6	-2.3611349619071733e-20	2.614480993484282e-22	6.233798267206968e-12	1.78050824965866e-11	8.230849857152964e-11
86200000	0.00499948736372969	1.2976002380097506e-49	3.310579396070457e-68	6.362169697941935e-9	1.3971466514894426e-15	1.012441852446611e-6	-2.361134960522488e-20	2.614480993484282e-22	6.233798267206968e-12	1.78050824965866e-11	8.230849857152964e-11
86300000	0.00499948736372969	1.2976002380097506e-49	3.310579396070457e-68	6.362169697941935e-9	1.3971466514894426e-15	1.012441852446611e-6	-2.3611349591378028e-20	2.614480993484282e-22	6.233798267206968e-12	1.78050824965866e-11	8.230849857152964e-11
86400000	0.00499948736372969	1.2976002380097506e-49	3.310579396070457e-68	6.362169697941935e-9	1.3971466514894426e-15	1.012441852446611e-6	-2.3611349577531175e-20	2.614480993484282e-22	6.233798267206968e-12	1.78050824965866e-11	8.230849857152964e-11
86500000	0.00499948736372969	1.2976002380097506e-49	3.310579396070457e-68	6.362169697941935e-9	1.3971466514894426e-15	1.012441852446611e-6	-2.3611349563684323e-20	2.614480993484282e-22	6.233798267206968e-12	1.78050824965866e-11	8.230849857152964e-11
86600000	0.00499948736372969	1.2976002380097506e-49	3.310579396070457e-68	6.362169697941935e-9	1.3971466514894426e-15	1.012441852446611e-6	-2.361134954983747e-20	2.614480993484282e-22	6.233798267206968e-12	1.78050824965866e-11	8.230849857152964e-11
86700000	0.00499948736372969	1.2976002380097506e-49	3.310579396070457e-68	6.362169697941935e-9	1.3971466514894426e-15	1.012441852446611e-6	-2.3611349535990618e-20	2.614480993484282e-22	6.233798267206968e-12	1.78050824965866e-11	8.230849857152964e-11
86800000	0.00499948736372969	1.2976002380097506e-49	3.310579396070457e-68	6.362169697941935e-9	1.3971466514894426e-15	1.012441852446611e-6	-2.3611349522143765e-20	2.614480993484282e-22	6.233798267206968e-12	1.78050824965866e-11	8.230849857152964e-11
86900000	0.00499948736372969	1.2976002380097506e-49	3.310579396070457e-68	6.362169697941935e-9	1.3971466514894426e-15	1.012441852446611e-6	-2.3611349508296913e-20	2.614480993484282e-22	6.233798267206968e-12	1.78050824965866e-11	8.230849857152964e-11
87000000	0.00499948736372969	1.2976002380097506e-49	3.310579396070457e-68	6.362169697941935e-9	1.3971466514894426e-15	1.012441852446611e-6	-2.361134949445006e-20	2.614480993484282e-22	6.233798267206968e-12	1.78050824965866e-11	8.230849857152964e-11
87100000	0.00499948736372969	1.2976002380097506e-49	3.310579396070457e-68	6.362169697941935e-9	1.3971466514894426e-15	1.012441852446611e-6	-2.3611349480603208e-20	2.614480993484282e-22	6.233798267206968e-12	1.78050824965866e-11	8.230849857152964e-11
87200000	0.00499948736372969	1.2976002380097506e-49	3.310579396070457e-68	6.362169697941935e-9	1.3971466514894426e-15	1.012441852446611e-6	-2.3611349466756355e-20	2.614480993484282e-22	6.233798267206968e-12	1.78050824965866e-11	8.230849857152964e-11
87300000	0.00499948736372969	1.2976002380097506e-49	3.310579396070457e-68	6.362169697941935e-9	1.3971466514894426e-15	1.012441852446611e-6	-2.3611349452909503e-20	2.614480993484282e-22	6.233798267206968e-12	1.78050824965866e-11	8.230849857152964e-11
87400000	0.00499948736372969	1.2976002380097506e-49	3.310579396070457e-68	6.362169697941935e-9	1.3971466514894426e-15	1.012441852446611e-6	-2.361134943906265e-20	2.614480993484282e-22	6.233798267206968e-12	1.78050824965866e-11	8.230849857152964e-11
87500000	0.00499948736372969	1.2976002380097506e-49	3.310579396070457e-68	6.362169697941935e-9	1.3971466514894426e-15	1.012441852446611e-6	-2.3611349425215798e-20	2.614480993484282e-22	6.233798267206968e-12	1.78050824965866e-11	8.230849857152964e-11
87600000	0.00499948736372969	1.2976002380097506e-49	3.310579396070457e-68	6.362169697941935e-9	1.3971466514894426e-15	1.012441852446611e-6	-2.3611349411368945e-20	2.614480993484282e-22	6.233798267206968e-12	1.78050824965866e-11	8.230849857152964e-11
87700000	0.00499948736372969	1.2976002380097506e-49	3.310579396070457e-68	6.362169697941935e-9	1.3971466514894426e-15	1.012441852446611e-6	-2.3611349397522093e-20	2.614480993484282e-22	6.233798267206968e-12	1.78050824965866e-11	8.230849857152964e-11
87800000	0.00499948736372969	1.2976002380097506e-49	3.310579396070457e-68	6.362169697941935e-9	1.3971466514894426e-15	1.0124418524466109e-6	-2.361134938367524e-20	2.614480993484282e-22	6.233798267206968e-12	1.78050824965866e-11	8.230849857152964e-11
87900000	0.00499948736372969	1.2976002380097506e-49	3.310579396070457e-68	6.362169697941935e-9	1.3971466514894426e-15	1.0124418524466109e-6	-2.3611349369828388e-20	2.614480993484282e-22	6.233798267206968e-12	1.78050824965866e-11	8.230849857152964e-11
88000000	0.00499948736372969	1.2976002380097506e-49	3.310579396070457e-68	6.362169697941935e-9	1.3971466514894426e-15	1.0124418524466109e-6	-2.3611349355981535e-20	2.614480993484282e-22	6.233798267206968e-12	1.78050824965866e-11	8.230849857152964e-11
88100000	0.00499948736372969	1.2976002380097506e-49	3.310579396070457e-68	6.362169697941935e-9	1.3971466514894424e-15	1.0124418524466109e-6	-2.3611349342134683e-20	2.614480993484282e-22	6.233798267206968e-12	1.78050824965866e-11	8.230849857152964e-11
88200000	0.00499948736372969	1.2976002380097506e-49	3.310579396070457e-68	6.362169697941935e-9	1.3971466514894424e-15	1.0124418524466109e-6	-2.361134932828783e-20	2.614480993484282e-22	6.233798267206968e-12	1.78050824965866e-11	8.230849857152964e-11
88300000	0.00499948736372969	1.2976002380097506e-49	3.3105793960704565e-68	6.362169697941935e-9	1.3971466514894424e-15	1.0124418524466109e-6	-2.3611349314440978e-20	2.614480993484282e-22	6.233798267206968e-12	1.78050824965866e-11	8.230849857152964e-11
88400000	0.00499948736372969	1.2976002380097506e-49	3.3105793960704565e-68	6.362169697941935e-9	1.3971466514894424e-15	1.0124418524466109e-6	-2.3611349300594125e-20	2.614480993484282e-22	6.233798267206968e-12	1.78050824965866e-11	8.230849857152964e-11
88500000	0.00499948736372969	1.2976002380097506e-49	3.3105793960704565e-68	6.362169697941935e-9	1.3971466514894424e-15	1.0124418524466109e-6	-2.3611349286747273e-20	2.614480993484282e-22	6.233798267206968e-12	1.78050824965866e-11	8.230849857152964e-11
88600000	0.00499948736372969	1.2976002380097506e-49	3.3105793960704565e-68	6.362169697941935e-9	1.3971466514894424e-15	1.0124418524466109e-6	-2.361134927290042e-20	2.614480993484282e-22	6.233798267206968e-12	1.78050824965866e-11	8.230849857152964e-11
88700000	0.00499948736372969	1.2976002380097506e-49	3.3105793960704565e-68	6.362169697941935e-9	1.3971466514894424e-15	1.0124418524466109e-6	-2.3611349259053568e-20	2.614480993484282e-22	6.233798267206968e-12	1.78050824965866e-11	8.230849857152964e-11
88800000	0.00499948736372969	1.2976002380097506e-49	3.3105793960704565e-68	6.362169697941935e-9	1.3971466514894424e-15	1.0124418524466109e-6	-2.3611349245206715e-20	2.614480993484282e-22	6.233798267206968e-12	1.78050824965866e-11	8.230849857152964e-11
88900000	0.00499948736372969	1.2976002380097506e-49	3.3105793960704565e-68	6.362169697941935e-9	1.3971466514894424e-15	1.0124418524466109e-6	-2.3611349231359863e-20	2.614480993484282e-22	6.233798267206968e-12	1.78050824965866e-11	8.230849857152964e-11
89000000	0.00499948736372969	1.2976002380097506e-49	3.3105793960704565e-68	6.362169697941935e-9	1.3971466514894424e-15	1.0124418524466109e-6	-2.361134921751301e-20	2.614480993484282e-22	6.233798267206968e-12	1.7805082496586597e-11	8.230849857152964e-11
89100000	0.00499948736372969	1.2976002380097504e-49	3.3105793960704565e-68	6.362169697941935e-9	1.3971466514894424e-15	1.0124418524466109e-6	-2.3611349203666158e-20	2.614480993484282e-22	6.233798267206968e-12	1.7805082496586597e-11	8.230849857152964e-11
89200000	0.00499948736372969	1.2976002380097504e-49	3.3105793960704565e-68	6.362169697941935e-9	1.3971466514894424e-15	1.0124418524466109e-6	-2.3611349189819305e-20	2.614480993484282e-22	6.233798267206968e-12	1.7805082496586597e-11	8.230849857152964e-11
89300000	0.00499948736372969	1.2976002380097504e-49	3.3105793960704565e-68	6.362169697941935e-9	1.3971466514894424e-15	1.0124418524466109e-6	-2.3611349175972453e-20	2.614480993484282e-22	6.233798267206968e-12	1.7805082496586597e-11	8.230849857152964e-11
89400000	0.00499948736372969	1.2976002380097504e-49	3.3105793960704565e-68	6.362169697941935e-9	1.3971466514894424e-15	1.0124418524466109e-6	-2.36113491621256e-20	2.614480993484282e-22	6.233798267206968e-12	1.7805082496586597e-11	8.230849857152964e-11
89500000	0.00499948736372969	1.2976002380097504e-49	3.3105793960704565e-68	6.362169697941935e-9	1.3971466514894424e-15	1.0124418524466109e-6	-2.3611349148278748e-20	2.614480993484282e-22	6.233798267206968e-12	1.7805082496586597e-11	8.230849857152964e-11
89600000	0.00499948736372969	1.2976002380097504e-49	3.3105793960704565e-68	6.362169697941935e-9	1.3971466514894424e-15	1.0124418524466109e-6	-2.3611349134431895e-20	2.614480993484282e-22	6.233798267206968e-12	1.7805082496586597e-11	8.230849857152964e-11
89700000	0.00499948736372969	1.2976002380097504e-49	3.3105793960704565e-68	6.362169697941935e-9	1.3971466514894424e-15	1.0124418524466109e-6	-2.3611349120585043e-20	2.614480993484282e-22	6.233798267206968e-12	1.7805082496586597e-11	8.230849857152964e-11
89800000	0.00499948736372969	1.2976002380097504e-49	3.3105793960704565e-68	6.362169697941935e-9	1.3971466514894424e-15	1.0124418524466109e-6	-2.361134910673819e-20	2.614480993484282e-22	6.233798267206968e-12	1.7805082496586597e-11	8.230849857152964e-11
89900000	0.00499948736372969	1.2976002380097504e-49	3.3105793960704565e-68	6.362169697941935e-9	1.3971466514894424e-15	1.0124418524466109e-6	-2.3611349092891338e-20	2.614480993484282e-22	6.233798267206968e-12	1.7805082496586597e-11	8.230849857152964e-11
90000000	0.00499948736372969	1.2976002380097504e-49	3.3105793960704565e-68	6.362169697941935e-9	1.3971466514894424e-15	1.0124418524466109e-6	-2.3611349079044485e-20	2.614480993484282e-22	6.233798267206968e-12	1.7805082496586597e-11	8.230849857152964e-11
90100000	0.00499948736372969	1.2976002380097504e-49	3.3105793960704565e-68	6.362169697941935e-9	1.3971466514894424e-15	1.0124418524466109e-6	-2.3611349065197633e-20	2.614480993484282e-22	6.233798267206968e-12	1.7805082496586597e-11	8.230849857152964e-11
90200000	0.00499948736372969	1.2976002380097504e-49	3.3105793960704565e-68	6.362169697941935e-9	1.3971466514894424e-15	1.0124418524466109e-6	-2.361134905135078e-20	2.614480993484282e-22	6.233798267206968e-12	1.7805082496586597e-11	8.230849857152964e-11
90300000	0.00499948736372969	1.2976002380097504e-49	3.3105793960704565e-68	6.362169697941935e-9	1.3971466514894424e-15	1.0124418524466109e-6	-2.3611349037503928e-20	2.614480993484282e-22	6.233798267206968e-12	1.7805082496586597e-11	8.230849857152964e-11
90400000	0.00499948736372969	1.2976002380097504e-49	3.3105793960704565e-68	6.362169697941935e-9	1.3971466514894424e-15	1.0124418524466109e-6	-2.3611349023657075e-20	2.614480993484282e-22	6.233798267206968e-12	1.7805082496586597e-11	8.230849857152964e-11
90500000	0.00499948736372969	1.2976002380097504e-49	3.3105793960704565e-68	6.362169697941935e-9	1.3971466514894424e-15	1.0124418524466109e-6	-2.3611349009810222e-20	2.614480993484282e-22	6.233798267206968e-12	1.7805082496586597e-11	8.230849857152964e-11
90600000	0.00499948736372969	1.2976002380097504e-49	3.3105793960704565e-68	6.362169697941935e-9	1.3971466514894424e-15	1.0124418524466109e-6	-2.361134899596337e-20	2.614480993484282e-22	6.233798267206968e-12	1.7805082496586597e-11	8.230849857152964e-11
90700000	0.00499948736372969	1.2976002380097504e-49	3.3105793960704565e-68	6.362169697941935e-9	1.3971466514894424e-15	1.0124418524466109e-6	-2.3611348982116517e-20	2.614480993484282e-22	6.233798267206968e-12	1.7805082496586597e-11	8.230849857152964e-11
90800000	0.00499948736372969	1.2976002380097504e-49	3.3105793960704565e-68	6.362169697941935e-9	1.3971466514894424e-15	1.0124418524466109e-6	-2.3611348968269665e-20	2.614480993484282e-22	6.233798267206968e-12	1.7805082496586597e-11	8.230849857152964e-11
90900000	0.00499948736372969	1.2976002380097504e-49	3.3105793960704565e-68	6.362169697941935e-9	1.3971466514894424e-15	1.0124418524466109e-6	-2.3611348954422812e-20	2.614480993484282e-22	6.233798267206968e-12	1.7805082496586597e-11	8.230849857152964e-11
91000000	0.00499948736372969	1.2976002380097504e-49	3.3105793960704565e-68	6.362169697941935e-9	1.3971466514894424e-15	1.0124418524466109e-6	-2.361134894057596e-20	2.614480993484282e-22	6.233798267206968e-12	1.7805082496586597e-11	8.230849857152964e-11
91100000	0.00499948736372969	1.2976002380097504e-49	3.3105793960704565e-68	6.362169697941935e-9	1.3971466514894424e-15	1.0124418524466109e-6	-2.3611348926729107e-20	2.614480993484282e-22	6.233798267206968e-12	1.7805082496586597e-11	8.230849857152964e-11
91200000	0.00499948736372969	1.2976002380097504e-49	3.3105793960704565e-68	6.362169697941935e-9	1.3971466514894424e-15	1.0124418524466109e-6	-2.3611348912882255e-20	2.614480993484282e-22	6.233798267206968e-12	1.7805082496586597e-11	8.230849857152964e-11
91300000	0.00499948736372969	1.2976002380097504e-49	3.3105793960704565e-68	6.362169697941935e-9	1.3971466514894424e-15	1.0124418524466109e-6	-2.3611348899035402e-20	2.614480993484282e-22	6.233798267206968e-12	1.7805082496586597e-11	8.230849857152964e-11
91400000	0.00499948736372969	1.2976002380097504e-49	3.3105793960704565e-68	6.362169697941935e-9	1.3971466514894424e-15	1.0124418524466109e-6	-2.361134888518855e-20	2.614480993484282e-22	6.233798267206968e-12	1.7805082496586597e-11	8.230849857152964e-11
91500000	0.00499948736372969	1.2976002380097504e-49	3.3105793960704565e-68	6.362169697941935e-9	1.3971466514894424e-15	1.0124418524466109e-6	-2.3611348871341697e-20	2.614480993484282e-22	6.233798267206968e-12	1.7805082496586597e-11	8.230849857152964e-11
91600000	0.00499948736372969	1.2976002380097504e-49	3.3105793960704565e-68	6.362169697941935e-9	1.3971466514894424e-15	1.0124418524466109e-6	-2.3611348857494845e-20	2.614480993484282e-22	6.233798267206968e-12	1.7805082496586597e-11	8.230849857152964e-11
91700000	0.00499948736372969	1.2976002380097504e-49	3.3105793960704565e-68	6.362169697941935e-9	1.3971466514894424e-15	1.0124418524466109e-6	-2.3611348843647992e-20	2.614480993484282e-22	6.233798267206968e-12	1.7805082496586597e-11	8.230849857152964e-11
91800000	0.00499948736372969	1.2976002380097504e-49	3.3105793960704565e-68	6.362169697941935e-9	1.3971466514894424e-15	1.0124418524466109e-6	-2.361134882980114e-20	2.614480993484282e-22	6.233798267206968e-12	1.7805082496586597e-11	8.230849857152964e-11
91900000	0.00499948736372969	1.2976002380097504e-49	3.3105793960704565e-68	6.362169697941935e-9	1.3971466514894424e-15	1.0124418524466109e-6	-2.3611348815954287e-20	2.614480993484282e-22	6.233798267206968e-12	1.7805082496586597e-11	8.230849857152964e-11
92000000	0.00499948736372969	1.2976002380097504e-49	3.3105793960704565e-68	6.362169697941935e-9	1.3971466514894424e-15	1.0124418524466109e-6	-2.3611348802107435e-20	2.614480993484282e-22	6.233798267206968e-12	1.7805082496586597e-11	8.230849857152964e-11
92100000	0.00499948736372969	1.2976002380097504e-49	3.3105793960704565e-68	6.362169697941935e-9	1.3971466514894424e-15	1.0124418524466109e-6	-2.3611348788260582e-20	2.614480993484282e-22	6.233798267206968e-12	1.7805082496586597e-11	8.230849857152964e-11
92200000	0.00499948736372969	1.2976002380097504e-49	3.3105793960704565e-68	6.362169697941935e-9	1.3971466514894424e-15	1.0124418524466109e-6	-2.361134877441373e-20	2.614480993484282e-22	6.233798267206968e-12	1.7805082496586597e-11	8.230849857152964e-11
92300000	0.00499948736372969	1.2976002380097504e-49	3.3105793960704565e-68	6.362169697941935e-9	1.3971466514894424e-15	1.0124418524466109e-6	-2.3611348760566877e-20	2.614480993484282e-22	6.233798267206968e-12	1.7805082496586597e-11	8.230849857152964e-11
92400000	0.00499948736372969	1.2976002380097504e-49	3.3105793960704565e-68	6.362169697941935e-9	1.3971466514894424e-15	1.0124418524466109e-6	-2.3611348746720025e-20	2.614480993484282e-22	6.233798267206968e-12	1.7805082496586597e-11	8.230849857152964e-11
92500000	0.00499948736372969	1.2976002380097504e-49	3.3105793960704565e-68	6.362169697941935e-9	1.3971466514894424e-15	1.0124418524466109e-6	-2.3611348732873172e-20	2.614480993484282e-22	6.233798267206968e-12	1.7805082496586597e-11	8.230849857152964e-11
92600000	0.00499948736372969	1.2976002380097504e-49	3.3105793960704565e-68	6.362169697941935e-9	1.3971466514894424e-15	1.0124418524466109e-6	-2.361134871902632e-20	2.614480993484282e-22	6.233798267206968e-12	1.7805082496586597e-11	8.230849857152964e-11
92700000	0.00499948736372969	1.2976002380097504e-49	3.3105793960704565e-68	6.362169697941935e-9	1.3971466514894424e-15	1.0124418524466109e-6	-2.3611348705179467e-20	2.614480993484282e-22	6.233798267206968e-12	1.7805082496586597e-11	8.230849857152964e-11
92800000	0.00499948736372969	1.2976002380097504e-49	3.3105793960704565e-68	6.362169697941935e-9	1.3971466514894424e-15	1.0124418524466109e-6	-2.3611348691332615e-20	2.614480993484282e-22	6.233798267206968e-12	1.7805082496586597e-11	8.230849857152964e-11
92900000	0.00499948736372969	1.2976002380097504e-49	3.3105793960704565e-68	6.362169697941935e-9	1.3971466514894424e-15	1.0124418524466109e-6	-2.3611348677485762e-20	2.614480993484282e-22	6.233798267206968e-12	1.7805082496586597e-11	8.230849857152964e-11
93000000	0.00499948736372969	1.2976002380097504e-49	3.3105793960704565e-68	6.362169697941935e-9	1.3971466514894424e-15	1.0124418524466109e-6	-2.361134866363891e-20	2.614480993484282e-22	6.233798267206968e-12	1.7805082496586597e-11	8.230849857152964e-11
93100000	0.00499948736372969	1.2976002380097504e-49	3.3105793960704565e-68	6.362169697941935e-9	1.3971466514894424e-15	1.0124418524466109e-6	-2.3611348649792057e-20	2.614480993484282e-22	6.233798267206968e-12	1.7805082496586597e-11	8.230849857152964e-11
93200000	0.00499948736372969	1.2976002380097504e-49	3.3105793960704565e-68	6.362169697941935e-9	1.3971466514894424e-15	1.0124418524466109e-6	-2.3611348635945205e-20	2.614480993484282e-22	6.233798267206968e-12	1.7805082496586597e-11	8.230849857152964e-11
93300000	0.00499948736372969	1.2976002380097504e-49	3.3105793960704565e-68	6.362169697941935e-9	1.3971466514894424e-15	1.0124418524466109e-6	-2.3611348622098355e-20	2.614480993484282e-22	6.233798267206968e-12	1.7805082496586597e-11	8.230849857152964e-11
93400000	0.00499948736372969	1.2976002380097504e-49	3.3105793960704565e-68	6.362169697941935e-9	1.3971466514894424e-15	1.0124418524466109e-6	-2.3611348608251503e-20	2.614480993484282e-22	6.233798267206968e-12	1.7805082496586597e-11	8.230849857152964e-11
93500000	0.00499948736372969	1.2976002380097504e-49	3.3105793960704565e-68	6.362169697941935e-9	1.3971466514894424e-15	1.0124418524466109e-6	-2.361134859440465e-20	2.614480993484282e-22	6.233798267206968e-12	1.7805082496586597e-11	8.230849857152964e-11
93600000	0.00499948736372969	1.2976002380097504e-49	3.3105793960704565e-68	6.362169697941935e-9	1.3971466514894424e-15	1.0124418524466109e-6	-2.3611348580557798e-20	2.614480993484282e-22	6.233798267206968e-12	1.7805082496586597e-11	8.230849857152964e-11
93700000	0.00499948736372969	1.2976002380097504e-49	3.3105793960704565e-68	6.362169697941935e-9	1.3971466514894424e-15	1.0124418524466109e-6	-2.3611348566710945e-20	2.614480993484282e-22	6.233798267206968e-12	1.7805082496586597e-11	8.230849857152964e-11
93800000	0.00499948736372969	1.2976002380097504e-49	3.3105793960704565e-68	6.362169697941935e-9	1.3971466514894424e-15	1.0124418524466109e-6	-2.3611348552864093e-20	2.614480993484282e-22	6.233798267206968e-12	1.7805082496586597e-11	8.230849857152964e-11
93900000	0.00499948736372969	1.2976002380097504e-49	3.3105793960704565e-68	6.362169697941935e-9	1.3971466514894424e-15	1.0124418524466109e-6	-2.361134853901724e-20	2.614480993484282e-22	6.233798267206968e-12	1.7805082496586597e-11	8.230849857152964e-11
94000000	0.00499948736372969	1.2976002380097504e-49	3.3105793960704565e-68	6.362169697941935e-9	1.3971466514894424e-15	1.0124418524466109e-6	-2.3611348525170388e-20	2.614480993484282e-22	6.233798267206968e-12	1.7805082496586597e-11	8.230849857152964e-11
94100000	0.00499948736372969	1.2976002380097504e-49	3.3105793960704565e-68	6.362169697941935e-9	1.3971466514894424e-15	1.0124418524466109e-6	-2.3611348511323535e-20	2.614480993484282e-22	6.233798267206968e-12	1.7805082496586597e-11	8.230849857152964e-11
94200000	0.00499948736372969	1.2976002380097504e-49	3.3105793960704565e-68	6.362169697941935e-9	1.3971466514894424e-15	1.0124418524466109e-6	-2.3611348497476683e-20	2.614480993484282e-22	6.233798267206968e-12	1.7805082496586597e-11	8.230849857152964e-11
94300000	0.00499948736372969	1.2976002380097504e-49	3.3105793960704565e-68	6.362169697941935e-9	1.3971466514894424e-15	1.0124418524466109e-6	-2.361134848362983e-20	2.614480993484282e-22	6.233798267206968e-12	1.7805082496586597e-11	8.230849857152964e-11
94400000	0.00499948736372969	1.2976002380097504e-49	3.3105793960704565e-68	6.362169697941935e-9	1.3971466514894424e-15	1.0124418524466109e-6	-2.3611348469782978e-20	2.614480993484282e-22	6.233798267206968e-12	1.7805082496586597e-11	8.230849857152964e-11
94500000	0.00499948736372969	1.2976002380097504e-49	3.3105793960704565e-68	6.362169697941935e-9	1.3971466514894424e-15	1.0124418524466109e-6	-2.3611348455936125e-20	2.614480993484282e-22	6.233798267206968e-12	1.7805082496586597e-11	8.230849857152964e-11
94600000	0.00499948736372969	1.2976002380097502e-49	3.3105793960704565e-68	6.362169697941935e-9	1.3971466514894424e-15	1.0124418524466109e-6	-2.3611348442089273e-20	2.614480993484282e-22	6.233798267206968e-12	1.7805082496586597e-11	8.230849857152964e-11
94700000	0.00499948736372969	1.2976002380097502e-49	3.3105793960704565e-68	6.362169697941935e-9	1.3971466514894424e-15	1.0124418524466109e-6	-2.361134842824242e-20	2.614480993484282e-22	6.233798267206968e-12	1.7805082496586597e-11	8.230849857152964e-11
94800000	0.00499948736372969	1.2976002380097502e-49	3.3105793960704565e-68	6.362169697941935e-9	1.3971466514894424e-15	1.0124418524466109e-6	-2.3611348414395568e-20	2.614480993484282e-22	6.233798267206968e-12	1.7805082496586597e-11	8.230849857152964e-11
94900000	0.00499948736372969	1.2976002380097502e-49	3.3105793960704565e-68	6.362169697941935e-9	1.3971466514894424e-15	1.0124418524466109e-6	-2.3611348400548715e-20	2.614480993484282e-22	6.233798267206968e-12	1.7805082496586597e-11	8.230849857152964e-11
95000000	0.00499948736372969	1.2976002380097502e-49	3.3105793960704565e-68	6.362169697941935e-9	1.3971466514894424e-15	1.0124418524466109e-6	-2.3611348386701863e-20	2.614480993484282e-22	6.233798267206968e-12	1.7805082496586597e-11	8.230849857152964e-11
95100000	0.00499948736372969	1.2976002380097502e-49	3.3105793960704565e-68	6.362169697941935e-9	1.3971466514894424e-15	1.0124418524466109e-6	-2.361134837285501e-20	2.614480993484282e-22	6.233798267206968e-12	1.7805082496586597e-11	8.230849857152964e-11
95200000	0.00499948736372969	1.2976002380097502e-49	3.3105793960704565e-68	6.362169697941935e-9	1.3971466514894424e-15	1.0124418524466109e-6	-2.3611348359008158e-20	2.614480993484282e-22	6.233798267206968e-12	1.7805082496586597e-11	8.230849857152964e-11
95300000	0.00499948736372969	1.2976002380097502e-49	3.3105793960704565e-68	6.362169697941935e-9	1.3971466514894424e-15	1.0124418524466109e-6	-2.3611348345161305e-20	2.614480993484282e-22	6.233798267206968e-12	1.7805082496586597e-11	8.230849857152964e-11
95400000	0.00499948736372969	1.2976002380097502e-49	3.3105793960704565e-68	6.362169697941935e-9	1.3971466514894424e-15	1.0124418524466109e-6	-2.3611348331314453e-20	2.614480993484282e-22	6.233798267206968e-12	1.7805082496586597e-11	8.230849857152964e-11
95500000	0.00499948736372969	1.2976002380097502e-49	3.3105793960704565e-68	6.362169697941935e-9	1.3971466514894424e-15	1.0124418524466109e-6	-2.36113483174676e-20	2.614480993484282e-22	6.233798267206968e-12	1.7805082496586597e-11	8.230849857152964e-11
95600000	0.00499948736372969	1.2976002380097502e-49	3.3105793960704565e-68	6.362169697941935e-9	1.3971466514894424e-15	1.0124418524466109e-6	-2.3611348303620748e-20	2.614480993484282e-22	6.233798267206968e-12	1.7805082496586597e-11	8.230849857152964e-11
95700000	0.00499948736372969	1.2976002380097502e-49	3.3105793960704565e-68	6.362169697941935e-9	1.3971466514894424e-15	1.0124418524466109e-6	-2.3611348289773895e-20	2.614480993484282e-22	6.233798267206968e-12	1.7805082496586597e-11	8.230849857152964e-11
95800000	0.00499948736372969	1.2976002380097502e-49	3.3105793960704565e-68	6.362169697941935e-9	1.3971466514894424e-15	1.0124418524466109e-6	-2.3611348275927043e-20	2.614480993484282e-22	6.233798267206968e-12	1.7805082496586597e-11	8.230849857152964e-11
95900000	0.00499948736372969	1.2976002380097502e-49	3.3105793960704565e-68	6.362169697941935e-9	1.3971466514894424e-15	1.0124418524466109e-6	-2.361134826208019e-20	2.614480993484282e-22	6.233798267206967e-12	1.7805082496586597e-11	8.230849857152964e-11
96000000	0.00499948736372969	1.2976002380097502e-49	3.3105793960704565e-68	6.362169697941935e-9	1.3971466514894424e-15	1.0124418524466109e-6	-2.3611348248233338e-20	2.614480993484282e-22	6.233798267206967e-12	1.7805082496586597e-11	8.230849857152964e-11
96100000	0.00499948736372969	1.2976002380097502e-49	3.3105793960704565e-68	6.362169697941935e-9	1.3971466514894424e-15	1.0124418524466109e-6	-2.3611348234386485e-20	2.614480993484282e-22	6.233798267206967e-12	1.7805082496586597e-11	8.230849857152964e-11
96200000	0.00499948736372969	1.2976002380097502e-49	3.3105793960704565e-68	6.362169697941935e-9	1.3971466514894424e-15	1.0124418524466109e-6	-2.3611348220539633e-20	2.614480993484282e-22	6.233798267206967e-12	1.7805082496586597e-11	8.230849857152964e-11
96300000	0.00499948736372969	1.2976002380097502e-49	3.3105793960704565e-68	6.362169697941935e-9	1.3971466514894424e-15	1.0124418524466109e-6	-2.361134820669278e-20	2.614480993484282e-22	6.233798267206967e-12	1.7805082496586597e-11	8.230849857152964e-11
96400000	0.00499948736372969	1.2976002380097502e-49	3.3105793960704565e-68	6.362169697941935e-9	1.3971466514894424e-15	1.0124418524466109e-6	-2.3611348192845928e-20	2.614480993484282e-22	6.233798267206967e-12	1.7805082496586597e-11	8.230849857152964e-11
96500000	0.00499948736372969	1.2976002380097502e-49	3.3105793960704565e-68	6.362169697941935e-9	1.3971466514894424e-15	1.0124418524466109e-6	-2.3611348178999075e-20	2.614480993484282e-22	6.233798267206967e-12	1.7805082496586597e-11	8.230849857152964e-11
96600000	0.00499948736372969	1.2976002380097502e-49	3.3105793960704565e-68	6.362169697941935e-9	1.3971466514894424e-15	1.0124418524466109e-6	-2.3611348165152223e-20	2.614480993484282e-22	6.233798267206967e-12	1.7805082496586597e-11	8.230849857152964e-11
96700000	0.00499948736372969	1.2976002380097502e-49	3.3105793960704565e-68	6.362169697941935e-9	1.3971466514894424e-15	1.0124418524466109e-6	-2.361134815130537e-20	2.614480993484282e-22	6.233798267206967e-12	1.7805082496586597e-11	8.230849857152964e-11
96800000	0.00499948736372969	1.2976002380097502e-49	3.3105793960704565e-68	6.362169697941935e-9	1.3971466514894424e-15	1.0124418524466109e-6	-2.3611348137458518e-20	2.614480993484282e-22	6.233798267206967e-12	1.7805082496586597e-11	8.230849857152964e-11
96900000	0.00499948736372969	1.2976002380097502e-49	3.3105793960704565e-68	6.362169697941935e-9	1.3971466514894424e-15	1.0124418524466109e-6	-2.3611348123611665e-20	2.614480993484282e-22	6.233798267206967e-12	1.7805082496586597e-11	8.230849857152964e-11
97000000	0.00499948736372969	1.2976002380097502e-49	3.3105793960704565e-68	6.362169697941935e-9	1.3971466514894424e-15	1.0124418524466109e-6	-2.3611348109764813e-20	2.614480993484282e-22	6.233798267206967e-12	1.7805082496586597e-11	8.230849857152964e-11
97100000	0.00499948736372969	1.2976002380097502e-49	3.310579396070457e-68	6.362169697941935e-9	1.3971466514894424e-15	1.0124418524466109e-6	-2.361134809591796e-20	2.614480993484282e-22	6.233798267206967e-12	1.7805082496586597e-11	8.230849857152964e-11
97200000	0.00499948736372969	1.2976002380097502e-49	3.310579396070457e-68	6.362169697941935e-9	1.3971466514894424e-15	1.0124418524466109e-6	-2.3611348082071108e-20	2.614480993484282e-22	6.233798267206967e-12	1.7805082496586597e-11	8.230849857152964e-11
97300000	0.00499948736372969	1.2976002380097502e-49	3.310579396070457e-68	6.362169697941935e-9	1.3971466514894424e-15	1.0124418524466109e-6	-2.3611348068224255e-20	2.614480993484282e-22	6.233798267206967e-12	1.7805082496586597e-11	8.230849857152964e-11
97400000	0.00499948736372969	1.2976002380097502e-49	3.310579396070457e-68	6.362169697941935e-9	1.3971466514894424e-15	1.0124418524466109e-6	-2.3611348054377403e-20	2.614480993484282e-22	6.233798267206967e-12	1.7805082496586597e-11	8.230849857152964e-11
97500000	0.00499948736372969	1.2976002380097502e-49	3.310579396070457e-68	6.362169697941935e-9	1.3971466514894424e-15	1.0124418524466109e-6	-2.361134804053055e-20	2.614480993484282e-22	6.233798267206967e-12	1.7805082496586597e-11	8.230849857152964e-11
97600000	0.00499948736372969	1.2976002380097502e-49	3.310579396070457e-68	6.362169697941935e-9	1.3971466514894424e-15	1.0124418524466109e-6	-2.3611348026683698e-20	2.614480993484282e-22	6.233798267206967e-12	1.7805082496586597e-11	8.230849857152964e-11
97700000	0.00499948736372969	1.2976002380097502e-49	3.310579396070457e-68	6.362169697941935e-9	1.3971466514894424e-15	1.0124418524466109e-6	-2.3611348012836845e-20	2.614480993484282e-22	6.233798267206967e-12	1.7805082496586597e-11	8.230849857152964e-11
97800000	0.00499948736372969	1.2976002380097502e-49	3.310579396070457e-68	6.362169697941935e-9	1.3971466514894424e-15	1.0124418524466109e-6	-2.3611347998989993e-20	2.614480993484282e-22	6.233798267206967e-12	1.7805082496586597e-11	8.230849857152964e-11
97900000	0.00499948736372969	1.2976002380097502e-49	3.310579396070457e-68	6.362169697941935e-9	1.3971466514894424e-15	1.0124418524466109e-6	-2.361134798514314e-20	2.614480993484282e-22	6.233798267206967e-12	1.7805082496586597e-11	8.230849857152964e-11
98000000	0.00499948736372969	1.2976002380097502e-49	3.310579396070457e-68	6.362169697941935e-9	1.3971466514894424e-15	1.0124418524466109e-6	-2.3611347971296288e-20	2.614480993484282e-22	6.233798267206967e-12	1.7805082496586597e-11	8.230849857152964e-11
98100000	0.00499948736372969	1.2976002380097502e-49	3.310579396070457e-68	6.362169697941935e-9	1.3971466514894424e-15	1.0124418524466109e-6	-2.3611347957449435e-20	2.614480993484282e-22	6.233798267206967e-12	1.7805082496586597e-11	8.230849857152964e-11
98200000	0.00499948736372969	1.29760023800975e-49	3.310579396070457e-68	6.362169697941935e-9	1.3971466514894424e-15	1.0124418524466109e-6	-2.3611347943602583e-20	2.614480993484282e-22	6.233798267206967e-12	1.7805082496586597e-11	8.230849857152964e-11
98300000	0.00499948736372969	1.29760023800975e-49	3.310579396070457e-68	6.362169697941935e-9	1.3971466514894424e-15	1.0124418524466109e-6	-2.361134792975573e-20	2.614480993484282e-22	6.233798267206967e-12	1.7805082496586597e-11	8.230849857152964e-11
98400000	0.00499948736372969	1.29760023800975e-49	3.310579396070457e-68	6.362169697941935e-9	1.3971466514894424e-15	1.0124418524466109e-6	-2.3611347915908878e-20	2.614480993484282e-22	6.233798267206967e-12	1.7805082496586597e-11	8.230849857152964e-11
98500000	0.00499948736372969	1.29760023800975e-49	3.310579396070457e-68	6.362169697941935e-9	1.3971466514894424e-15	1.0124418524466109e-6	-2.3611347902062025e-20	2.614480993484282e-22	6.233798267206967e-12	1.7805082496586597e-11	8.230849857152964e-11
98600000	0.00499948736372969	1.29760023800975e-49	3.310579396070457e-68	6.362169697941935e-9	1.3971466514894424e-15	1.0124418524466109e-6	-2.3611347888215173e-20	2.614480993484282e-22	6.233798267206967e-12	1.7805082496586597e-11	8.230849857152964e-11
98700000	0.00499948736372969	1.29760023800975e-49	3.310579396070457e-68	6.362169697941935e-9	1.3971466514894424e-15	1.0124418524466109e-6	-2.361134787436832e-20	2.614480993484282e-22	6.233798267206967e-12	1.7805082496586597e-11	8.230849857152964e-11
98800000	0.00499948736372969	1.29760023800975e-49	3.310579396070457e-68	6.362169697941935e-9	1.3971466514894424e-15	1.0124418524466109e-6	-2.3611347860521468e-20	2.614480993484282e-22	6.233798267206967e-12	1.7805082496586597e-11	8.230849857152964e-11
98900000	0.00499948736372969	1.29760023800975e-49	3.310579396070457e-68	6.362169697941935e-9	1.3971466514894424e-15	1.0124418524466109e-6	-2.3611347846674615e-20	2.614480993484282e-22	6.233798267206967e-12	1.7805082496586597e-11	8.230849857152964e-11
99000000	0.00499948736372969	1.29760023800975e-49	3.310579396070457e-68	6.362169697941935e-9	1.3971466514894424e-15	1.0124418524466109e-6	-2.3611347832827763e-20	2.614480993484282e-22	6.233798267206967e-12	1.7805082496586597e-11	8.230849857152964e-11
99100000	0.00499948736372969	1.29760023800975e-49	3.310579396070457e-68	6.362169697941935e-9	1.3971466514894424e-15	1.0124418524466109e-6	-2.361134781898091e-20	2.614480993484282e-22	6.233798267206967e-12	1.7805082496586597e-11	8.230849857152964e-11
99200000	0.00499948736372969	1.29760023800975e-49	3.310579396070457e-68	6.362169697941935e-9	1.3971466514894424e-15	1.0124418524466109e-6	-2.3611347805134058e-20	2.614480993484282e-22	6.233798267206967e-12	1.7805082496586597e-11	8.230849857152964e-11
99300000	0.00499948736372969	1.29760023800975e-49	3.310579396070457e-68	6.362169697941935e-9	1.3971466514894424e-15	1.0124418524466109e-6	-2.3611347791287205e-20	2.614480993484282e-22	6.233798267206967e-12	1.7805082496586597e-11	8.230849857152964e-11
99400000	0.00499948736372969	1.29760023800975e-49	3.310579396070457e-68	6.362169697941935e-9	1.3971466514894424e-15	1.0124418524466109e-6	-2.3611347777440353e-20	2.614480993484282e-22	6.233798267206967e-12	1.7805082496586597e-11	8.230849857152964e-11
99500000	0.00499948736372969	1.29760023800975e-49	3.310579396070457e-68	6.362169697941935e-9	1.3971466514894424e-15	1.0124418524466109e-6	-2.36113477635935e-20	2.614480993484282e-22	6.233798267206967e-12	1.7805082496586597e-11	8.230849857152964e-11
99600000	0.00499948736372969	1.29760023800975e-49	3.310579396070457e-68	6.362169697941935e-9	1.3971466514894424e-15	1.0124418524466109e-6	-2.3611347749746648e-20	2.614480993484282e-22	6.233798267206967e-12	1.7805082496586597e-11	8.230849857152964e-11
99700000	0.00499948736372969	1.29760023800975e-49	3.310579396070457e-68	6.362169697941935e-9	1.3971466514894424e-15	1.0124418524466109e-6	-2.3611347735899795e-20	2.614480993484282e-22	6.233798267206967e-12	1.7805082496586597e-11	8.230849857152964e-11
99800000	0.00499948736372969	1.29760023800975e-49	3.310579396070457e-68	6.362169697941935e-9	1.3971466514894424e-15	1.0124418524466109e-6	-2.3611347722052943e-20	2.614480993484282e-22	6.233798267206967e-12	1.7805082496586597e-11	8.230849857152964e-11
99900000	0.00499948736372969	1.29760023800975e-49	3.310579396070457e-68	6.362169697941935e-9	1.3971466514894424e-15	1.0124418524466109e-6	-2.361134770820609e-20	2.614480993484282e-22	6.233798267206967e-12	1.7805082496586597e-11	8.230849857152964e-11
100000000	0.00499948736372969	1.29760023800975e-49	3.310579396070457e-68	6.362169697941935e-9	1.3971466514894424e-15	1.0124418524466109e-6	-2.3611347694359238e-20	2.614480993484282e-22	6.233798267206967e-12	1.7805082496586597e-11	8.230849857152964e-11
