# Supplementary material for: Thermodynamics Underpinning the Microbial Community‐Level Nitrogen Energy Metabolism
Source: Environ Microbiol. 2025 Feb 16;27(2):e70055. doi: 10.1111/1462-2920.70055 (PMC11830459; doi:10.1111/1462-2920.70055)
Supplement: Supplementary file 1 — Data S1. [file EMI-27-e70055-s001.zip › SI/Nnetwork/Results/kdef_-10/Iin_-5/p_0.2/O2_-10.6_H_-5.5.csv]

time	N2	N2H4	N2H5	N2O	NH2OH	NH3	NH3OH	NH4	NO	NO2	NO3
0	0.00001	0.00001	0.00001	0.00001	0.00001	0.00001	0.00001	0.00001	0.00001	0.00001	0.00001
100000	0.0011507764665244053	-6.112665888367568e-20	-1.106432506061685e-19	1.4207115474801197e-13	1.6980717384042443e-14	0.007698447066450918	-1.2745114044944911e-20	1.9881011159812605e-13	1.7537054649249008e-17	3.2174906550243855e-16	9.48780869905013e-22
200000	0.0011507764665244055	-6.112665888367568e-20	-1.106432506061685e-19	1.4207115474801202e-13	1.698071738406659e-14	0.007698447066450918	-1.2728373789684753e-20	1.988101116043331e-13	1.753705464924901e-17	3.217490655024375e-16	9.487808699050129e-22
300000	0.0011507764665244053	-6.112665888367568e-20	-1.106432506061685e-19	1.42071154748012e-13	1.698071738407221e-14	0.0076984470664509174	-1.2711633534424594e-20	1.9881011160577674e-13	1.753705464924901e-17	3.217490655024373e-16	9.487808699050129e-22
400000	0.001150776466524405	-6.112665888367568e-20	-1.106432506061685e-19	1.4207115474801197e-13	1.6980717384072464e-14	0.0076984470664509174	-1.2694893279164435e-20	1.9881011160584182e-13	1.753705464924901e-17	3.2174906550243737e-16	9.487808699050129e-22
500000	0.0011507764665244049	-6.112665888367568e-20	-1.106432506061685e-19	1.4207115474801197e-13	1.698071738407243e-14	0.007698447066450917	-1.2678153023904275e-20	1.9881011160583275e-13	1.753705464924901e-17	3.2174906550243737e-16	9.48780869905013e-22
600000	0.0011507764665244049	-6.112665888367568e-20	-1.106432506061685e-19	1.4207115474801195e-13	1.698071738407241e-14	0.007698447066450917	-1.2661412768644115e-20	1.9881011160582766e-13	1.753705464924901e-17	3.2174906550243737e-16	9.48780869905013e-22
700000	0.0011507764665244047	-6.112665888367568e-20	-1.106432506061685e-19	1.4207115474801195e-13	1.6980717384072404e-14	0.007698447066450917	-1.2644672513383954e-20	1.9881011160582591e-13	1.753705464924901e-17	3.2174906550243737e-16	9.48780869905013e-22
800000	0.0011507764665244047	-6.112665888367568e-20	-1.106432506061685e-19	1.4207115474801197e-13	1.6980717384072407e-14	0.007698447066450917	-1.2627932258123794e-20	1.988101116058268e-13	1.753705464924901e-17	3.2174906550243737e-16	9.48780869905013e-22
900000	0.0011507764665244049	-6.112665888367568e-20	-1.106432506061685e-19	1.4207115474801197e-13	1.6980717384072416e-14	0.0076984470664509174	-1.2611192002863635e-20	1.988101116058297e-13	1.753705464924901e-17	3.2174906550243737e-16	9.48780869905013e-22
1000000	0.0011507764665244049	-6.112665888367568e-20	-1.106432506061685e-19	1.4207115474801197e-13	1.6980717384072432e-14	0.0076984470664509174	-1.2594451747603475e-20	1.988101116058339e-13	1.753705464924901e-17	3.2174906550243737e-16	9.48780869905013e-22
1100000	0.0011507764665244049	-6.112665888367568e-20	-1.106432506061685e-19	1.42071154748012e-13	1.698071738407245e-14	0.0076984470664509174	-1.2577711492343315e-20	1.9881011160583876e-13	1.753705464924901e-17	3.2174906550243737e-16	9.48780869905013e-22
1200000	0.0011507764665244049	-6.112665888367568e-20	-1.106432506061685e-19	1.42071154748012e-13	1.698071738407247e-14	0.0076984470664509174	-1.2560971237083154e-20	1.9881011160584358e-13	1.753705464924901e-17	3.217490655024373e-16	9.487808699050129e-22
1300000	0.001150776466524405	-6.112665888367568e-20	-1.106432506061685e-19	1.4207115474801202e-13	1.6980717384072486e-14	0.007698447066450918	-1.2544230981822994e-20	1.9881011160584775e-13	1.753705464924901e-17	3.217490655024373e-16	9.487808699050129e-22
1400000	0.001150776466524405	-6.112665888367568e-20	-1.106432506061685e-19	1.4207115474801202e-13	1.6980717384072495e-14	0.007698447066450918	-1.2527490726562834e-20	1.9881011160585055e-13	1.753705464924901e-17	3.217490655024373e-16	9.487808699050129e-22
1500000	0.001150776466524405	-6.112665888367568e-20	-1.106432506061685e-19	1.4207115474801202e-13	1.6980717384072498e-14	0.007698447066450918	-1.2510750471302675e-20	1.9881011160585136e-13	1.753705464924901e-17	3.217490655024373e-16	9.487808699050129e-22
1600000	0.001150776466524405	-6.112665888367568e-20	-1.106432506061685e-19	1.4207115474801202e-13	1.6980717384072498e-14	0.007698447066450918	-1.2494010216042515e-20	1.9881011160585136e-13	1.753705464924901e-17	3.217490655024373e-16	9.487808699050129e-22
1700000	0.001150776466524405	-6.112665888367568e-20	-1.106432506061685e-19	1.4207115474801202e-13	1.6980717384072498e-14	0.007698447066450918	-1.2477269960782354e-20	1.9881011160585133e-13	1.753705464924901e-17	3.217490655024373e-16	9.487808699050129e-22
1800000	0.001150776466524405	-6.112665888367568e-20	-1.106432506061685e-19	1.4207115474801202e-13	1.6980717384072498e-14	0.007698447066450918	-1.2460529705522194e-20	1.9881011160585133e-13	1.753705464924901e-17	3.217490655024373e-16	9.487808699050129e-22
1900000	0.001150776466524405	-6.112665888367568e-20	-1.106432506061685e-19	1.4207115474801202e-13	1.6980717384072498e-14	0.007698447066450918	-1.2443789450262034e-20	1.9881011160585133e-13	1.753705464924901e-17	3.217490655024373e-16	9.487808699050129e-22
2000000	0.001150776466524405	-6.112665888367568e-20	-1.106432506061685e-19	1.4207115474801202e-13	1.6980717384072498e-14	0.007698447066450918	-1.2427049195001875e-20	1.9881011160585133e-13	1.753705464924901e-17	3.217490655024373e-16	9.487808699050129e-22
2100000	0.001150776466524405	-6.112665888367568e-20	-1.106432506061685e-19	1.4207115474801202e-13	1.6980717384072498e-14	0.007698447066450918	-1.2410308939741715e-20	1.9881011160585133e-13	1.753705464924901e-17	3.217490655024373e-16	9.487808699050129e-22
2200000	0.0011507764665244053	-6.112665888367568e-20	-1.106432506061685e-19	1.4207115474801202e-13	1.6980717384072498e-14	0.007698447066450918	-1.2393568684481555e-20	1.9881011160585136e-13	1.753705464924901e-17	3.2174906550243727e-16	9.48780869905013e-22
2300000	0.0011507764665244053	-6.112665888367568e-20	-1.106432506061685e-19	1.4207115474801202e-13	1.6980717384072498e-14	0.007698447066450918	-1.2376828429221394e-20	1.9881011160585136e-13	1.753705464924901e-17	3.2174906550243727e-16	9.48780869905013e-22
2400000	0.0011507764665244053	-6.112665888367568e-20	-1.106432506061685e-19	1.4207115474801202e-13	1.6980717384072498e-14	0.007698447066450918	-1.2360088173961234e-20	1.9881011160585136e-13	1.753705464924901e-17	3.2174906550243727e-16	9.48780869905013e-22
2500000	0.0011507764665244053	-6.112665888367568e-20	-1.106432506061685e-19	1.4207115474801202e-13	1.6980717384072498e-14	0.007698447066450918	-1.2343347918701075e-20	1.9881011160585136e-13	1.753705464924901e-17	3.2174906550243727e-16	9.48780869905013e-22
2600000	0.0011507764665244053	-6.112665888367568e-20	-1.106432506061685e-19	1.4207115474801202e-13	1.6980717384072498e-14	0.007698447066450918	-1.2326607663440915e-20	1.9881011160585136e-13	1.753705464924901e-17	3.2174906550243727e-16	9.48780869905013e-22
2700000	0.0011507764665244053	-6.112665888367568e-20	-1.106432506061685e-19	1.4207115474801202e-13	1.6980717384072498e-14	0.007698447066450918	-1.2309867408180755e-20	1.9881011160585136e-13	1.753705464924901e-17	3.2174906550243727e-16	9.48780869905013e-22
2800000	0.0011507764665244053	-6.112665888367568e-20	-1.106432506061685e-19	1.4207115474801202e-13	1.6980717384072498e-14	0.007698447066450918	-1.2293127152920595e-20	1.9881011160585136e-13	1.753705464924901e-17	3.2174906550243727e-16	9.48780869905013e-22
2900000	0.0011507764665244053	-6.112665888367568e-20	-1.106432506061685e-19	1.4207115474801202e-13	1.6980717384072498e-14	0.007698447066450918	-1.2276386897660434e-20	1.9881011160585136e-13	1.753705464924901e-17	3.2174906550243727e-16	9.48780869905013e-22
3000000	0.0011507764665244053	-6.112665888367568e-20	-1.106432506061685e-19	1.4207115474801202e-13	1.6980717384072498e-14	0.007698447066450918	-1.2259646642400274e-20	1.9881011160585136e-13	1.753705464924901e-17	3.2174906550243727e-16	9.48780869905013e-22
3100000	0.0011507764665244053	-6.112665888367568e-20	-1.106432506061685e-19	1.4207115474801202e-13	1.6980717384072498e-14	0.007698447066450918	-1.2242906387140115e-20	1.9881011160585136e-13	1.753705464924901e-17	3.2174906550243727e-16	9.48780869905013e-22
3200000	0.0011507764665244053	-6.112665888367568e-20	-1.106432506061685e-19	1.4207115474801202e-13	1.6980717384072498e-14	0.007698447066450918	-1.2226166131879955e-20	1.9881011160585136e-13	1.753705464924901e-17	3.2174906550243727e-16	9.48780869905013e-22
3300000	0.0011507764665244053	-6.112665888367568e-20	-1.106432506061685e-19	1.4207115474801202e-13	1.6980717384072498e-14	0.007698447066450918	-1.2209425876619795e-20	1.9881011160585136e-13	1.753705464924901e-17	3.2174906550243727e-16	9.48780869905013e-22
3400000	0.0011507764665244055	-6.112665888367568e-20	-1.106432506061685e-19	1.4207115474801202e-13	1.6980717384072498e-14	0.007698447066450918	-1.2192685621359634e-20	1.9881011160585136e-13	1.753705464924901e-17	3.2174906550243727e-16	9.48780869905013e-22
3500000	0.0011507764665244055	-6.112665888367568e-20	-1.106432506061685e-19	1.4207115474801202e-13	1.6980717384072498e-14	0.007698447066450918	-1.2175945366099474e-20	1.9881011160585136e-13	1.753705464924901e-17	3.2174906550243727e-16	9.48780869905013e-22
3600000	0.0011507764665244055	-6.112665888367568e-20	-1.106432506061685e-19	1.4207115474801202e-13	1.6980717384072498e-14	0.007698447066450918	-1.2159205110839315e-20	1.9881011160585136e-13	1.753705464924901e-17	3.2174906550243727e-16	9.48780869905013e-22
3700000	0.0011507764665244055	-6.112665888367568e-20	-1.106432506061685e-19	1.4207115474801202e-13	1.6980717384072498e-14	0.007698447066450918	-1.2142464855579155e-20	1.9881011160585136e-13	1.753705464924901e-17	3.2174906550243727e-16	9.48780869905013e-22
3800000	0.0011507764665244055	-6.112665888367568e-20	-1.106432506061685e-19	1.4207115474801202e-13	1.6980717384072498e-14	0.007698447066450918	-1.2125724600318995e-20	1.9881011160585136e-13	1.753705464924901e-17	3.2174906550243727e-16	9.48780869905013e-22
3900000	0.0011507764665244055	-6.112665888367568e-20	-1.106432506061685e-19	1.4207115474801202e-13	1.69807173840725e-14	0.007698447066450918	-1.2108984345058835e-20	1.9881011160585136e-13	1.753705464924901e-17	3.2174906550243727e-16	9.48780869905013e-22
4000000	0.0011507764665244055	-6.112665888367568e-20	-1.106432506061685e-19	1.4207115474801202e-13	1.69807173840725e-14	0.007698447066450918	-1.2092244089798676e-20	1.9881011160585136e-13	1.753705464924901e-17	3.2174906550243727e-16	9.48780869905013e-22
4100000	0.0011507764665244055	-6.112665888367568e-20	-1.106432506061685e-19	1.4207115474801202e-13	1.69807173840725e-14	0.007698447066450918	-1.2075503834538514e-20	1.9881011160585136e-13	1.753705464924901e-17	3.217490655024372e-16	9.48780869905013e-22
4200000	0.0011507764665244055	-6.112665888367568e-20	-1.106432506061685e-19	1.4207115474801202e-13	1.69807173840725e-14	0.007698447066450918	-1.2058763579278355e-20	1.9881011160585136e-13	1.753705464924901e-17	3.217490655024372e-16	9.48780869905013e-22
4300000	0.0011507764665244055	-6.112665888367568e-20	-1.106432506061685e-19	1.4207115474801202e-13	1.69807173840725e-14	0.007698447066450918	-1.2042023324018195e-20	1.9881011160585136e-13	1.753705464924901e-17	3.217490655024372e-16	9.48780869905013e-22
4400000	0.0011507764665244055	-6.112665888367568e-20	-1.106432506061685e-19	1.4207115474801202e-13	1.69807173840725e-14	0.007698447066450918	-1.2025283068758035e-20	1.9881011160585136e-13	1.753705464924901e-17	3.217490655024372e-16	9.48780869905013e-22
4500000	0.0011507764665244055	-6.112665888367568e-20	-1.106432506061685e-19	1.4207115474801202e-13	1.69807173840725e-14	0.007698447066450918	-1.2008542813497876e-20	1.9881011160585136e-13	1.753705464924901e-17	3.217490655024372e-16	9.48780869905013e-22
4600000	0.0011507764665244055	-6.112665888367568e-20	-1.106432506061685e-19	1.4207115474801202e-13	1.69807173840725e-14	0.007698447066450918	-1.1991802558237716e-20	1.9881011160585136e-13	1.753705464924901e-17	3.217490655024372e-16	9.48780869905013e-22
4700000	0.0011507764665244055	-6.112665888367568e-20	-1.106432506061685e-19	1.4207115474801202e-13	1.69807173840725e-14	0.007698447066450918	-1.1975062302977555e-20	1.9881011160585136e-13	1.753705464924901e-17	3.217490655024372e-16	9.48780869905013e-22
4800000	0.0011507764665244055	-6.112665888367568e-20	-1.106432506061685e-19	1.4207115474801202e-13	1.69807173840725e-14	0.007698447066450918	-1.1958322047717395e-20	1.9881011160585136e-13	1.753705464924901e-17	3.217490655024372e-16	9.48780869905013e-22
4900000	0.0011507764665244055	-6.112665888367568e-20	-1.106432506061685e-19	1.4207115474801202e-13	1.69807173840725e-14	0.007698447066450918	-1.1941581792457235e-20	1.9881011160585136e-13	1.753705464924901e-17	3.217490655024372e-16	9.48780869905013e-22
5000000	0.0011507764665244055	-6.112665888367568e-20	-1.106432506061685e-19	1.4207115474801202e-13	1.69807173840725e-14	0.007698447066450918	-1.1924841537197076e-20	1.9881011160585136e-13	1.753705464924901e-17	3.217490655024372e-16	9.48780869905013e-22
5100000	0.0011507764665244055	-6.112665888367568e-20	-1.106432506061685e-19	1.4207115474801202e-13	1.69807173840725e-14	0.007698447066450918	-1.1908101281936916e-20	1.9881011160585136e-13	1.753705464924901e-17	3.217490655024372e-16	9.48780869905013e-22
5200000	0.0011507764665244055	-6.112665888367568e-20	-1.106432506061685e-19	1.4207115474801202e-13	1.69807173840725e-14	0.007698447066450918	-1.1891361026676756e-20	1.9881011160585136e-13	1.753705464924901e-17	3.217490655024372e-16	9.48780869905013e-22
5300000	0.0011507764665244055	-6.112665888367568e-20	-1.106432506061685e-19	1.4207115474801202e-13	1.69807173840725e-14	0.007698447066450918	-1.1874620771416595e-20	1.9881011160585136e-13	1.753705464924901e-17	3.217490655024372e-16	9.48780869905013e-22
5400000	0.0011507764665244055	-6.112665888367568e-20	-1.106432506061685e-19	1.4207115474801202e-13	1.69807173840725e-14	0.007698447066450918	-1.1857880516156435e-20	1.9881011160585136e-13	1.753705464924901e-17	3.217490655024372e-16	9.48780869905013e-22
5500000	0.0011507764665244055	-6.112665888367568e-20	-1.106432506061685e-19	1.4207115474801202e-13	1.69807173840725e-14	0.007698447066450918	-1.1841140260896275e-20	1.9881011160585136e-13	1.753705464924901e-17	3.217490655024372e-16	9.48780869905013e-22
5600000	0.0011507764665244055	-6.112665888367568e-20	-1.106432506061685e-19	1.4207115474801202e-13	1.69807173840725e-14	0.007698447066450918	-1.1824400005636116e-20	1.9881011160585136e-13	1.753705464924901e-17	3.217490655024372e-16	9.48780869905013e-22
5700000	0.0011507764665244055	-6.112665888367568e-20	-1.106432506061685e-19	1.4207115474801202e-13	1.69807173840725e-14	0.007698447066450918	-1.1807659750375956e-20	1.9881011160585136e-13	1.753705464924901e-17	3.217490655024372e-16	9.48780869905013e-22
5800000	0.0011507764665244055	-6.112665888367568e-20	-1.106432506061685e-19	1.4207115474801202e-13	1.69807173840725e-14	0.007698447066450918	-1.1790919495115796e-20	1.9881011160585136e-13	1.753705464924901e-17	3.217490655024372e-16	9.48780869905013e-22
5900000	0.0011507764665244055	-6.112665888367568e-20	-1.106432506061685e-19	1.4207115474801202e-13	1.69807173840725e-14	0.007698447066450918	-1.1774179239855637e-20	1.9881011160585136e-13	1.753705464924901e-17	3.217490655024372e-16	9.48780869905013e-22
6000000	0.0011507764665244055	-6.112665888367568e-20	-1.106432506061685e-19	1.4207115474801202e-13	1.69807173840725e-14	0.007698447066450918	-1.1757438984595475e-20	1.9881011160585136e-13	1.753705464924901e-17	3.217490655024372e-16	9.48780869905013e-22
6100000	0.0011507764665244055	-6.112665888367568e-20	-1.106432506061685e-19	1.4207115474801202e-13	1.69807173840725e-14	0.007698447066450918	-1.1740698729335316e-20	1.9881011160585136e-13	1.753705464924901e-17	3.217490655024372e-16	9.48780869905013e-22
6200000	0.0011507764665244055	-6.112665888367568e-20	-1.106432506061685e-19	1.4207115474801202e-13	1.69807173840725e-14	0.007698447066450918	-1.1723958474075156e-20	1.9881011160585136e-13	1.753705464924901e-17	3.217490655024372e-16	9.48780869905013e-22
6300000	0.0011507764665244055	-6.112665888367568e-20	-1.106432506061685e-19	1.4207115474801202e-13	1.69807173840725e-14	0.007698447066450918	-1.1707218218814996e-20	1.9881011160585136e-13	1.753705464924901e-17	3.217490655024372e-16	9.48780869905013e-22
6400000	0.0011507764665244055	-6.112665888367568e-20	-1.106432506061685e-19	1.4207115474801202e-13	1.69807173840725e-14	0.007698447066450918	-1.1690477963554836e-20	1.9881011160585136e-13	1.753705464924901e-17	3.217490655024372e-16	9.48780869905013e-22
6500000	0.0011507764665244055	-6.112665888367568e-20	-1.106432506061685e-19	1.4207115474801202e-13	1.69807173840725e-14	0.007698447066450918	-1.1673737708294675e-20	1.9881011160585136e-13	1.753705464924901e-17	3.2174906550243727e-16	9.48780869905013e-22
6600000	0.0011507764665244055	-6.112665888367568e-20	-1.106432506061685e-19	1.4207115474801202e-13	1.69807173840725e-14	0.007698447066450918	-1.1656997453034515e-20	1.9881011160585136e-13	1.753705464924901e-17	3.2174906550243727e-16	9.48780869905013e-22
6700000	0.0011507764665244055	-6.112665888367568e-20	-1.106432506061685e-19	1.4207115474801202e-13	1.69807173840725e-14	0.007698447066450918	-1.1640257197774356e-20	1.9881011160585136e-13	1.753705464924901e-17	3.2174906550243727e-16	9.48780869905013e-22
6800000	0.0011507764665244055	-6.112665888367568e-20	-1.106432506061685e-19	1.4207115474801202e-13	1.69807173840725e-14	0.007698447066450918	-1.1623516942514196e-20	1.9881011160585136e-13	1.753705464924901e-17	3.2174906550243727e-16	9.48780869905013e-22
6900000	0.0011507764665244055	-6.112665888367568e-20	-1.106432506061685e-19	1.4207115474801202e-13	1.69807173840725e-14	0.007698447066450918	-1.1606776687254036e-20	1.9881011160585136e-13	1.753705464924901e-17	3.2174906550243727e-16	9.48780869905013e-22
7000000	0.0011507764665244055	-6.112665888367568e-20	-1.106432506061685e-19	1.4207115474801202e-13	1.69807173840725e-14	0.007698447066450918	-1.1590036431993877e-20	1.9881011160585136e-13	1.753705464924901e-17	3.2174906550243727e-16	9.48780869905013e-22
7100000	0.0011507764665244055	-6.112665888367568e-20	-1.106432506061685e-19	1.4207115474801202e-13	1.69807173840725e-14	0.007698447066450918	-1.1573296176733717e-20	1.9881011160585136e-13	1.753705464924901e-17	3.2174906550243727e-16	9.48780869905013e-22
7200000	0.0011507764665244055	-6.112665888367568e-20	-1.106432506061685e-19	1.4207115474801202e-13	1.69807173840725e-14	0.007698447066450918	-1.1556555921473556e-20	1.9881011160585136e-13	1.753705464924901e-17	3.2174906550243727e-16	9.48780869905013e-22
7300000	0.0011507764665244055	-6.112665888367568e-20	-1.106432506061685e-19	1.4207115474801202e-13	1.69807173840725e-14	0.007698447066450918	-1.1539815666213396e-20	1.9881011160585136e-13	1.753705464924901e-17	3.2174906550243727e-16	9.48780869905013e-22
7400000	0.0011507764665244055	-6.112665888367568e-20	-1.106432506061685e-19	1.4207115474801202e-13	1.69807173840725e-14	0.007698447066450918	-1.1523075410953236e-20	1.9881011160585136e-13	1.753705464924901e-17	3.2174906550243727e-16	9.48780869905013e-22
7500000	0.0011507764665244055	-6.112665888367568e-20	-1.106432506061685e-19	1.4207115474801202e-13	1.69807173840725e-14	0.007698447066450918	-1.1506335155693076e-20	1.9881011160585136e-13	1.753705464924901e-17	3.2174906550243727e-16	9.48780869905013e-22
7600000	0.0011507764665244055	-6.112665888367568e-20	-1.106432506061685e-19	1.4207115474801202e-13	1.69807173840725e-14	0.007698447066450918	-1.1489594900432917e-20	1.9881011160585136e-13	1.753705464924901e-17	3.2174906550243727e-16	9.48780869905013e-22
7700000	0.0011507764665244055	-6.112665888367568e-20	-1.106432506061685e-19	1.4207115474801202e-13	1.69807173840725e-14	0.007698447066450918	-1.1472854645172757e-20	1.9881011160585136e-13	1.753705464924901e-17	3.2174906550243727e-16	9.48780869905013e-22
7800000	0.0011507764665244055	-6.112665888367568e-20	-1.106432506061685e-19	1.4207115474801202e-13	1.69807173840725e-14	0.0076984470664509174	-1.1456114389912596e-20	1.9881011160585136e-13	1.753705464924901e-17	3.2174906550243727e-16	9.48780869905013e-22
7900000	0.0011507764665244055	-6.112665888367568e-20	-1.106432506061685e-19	1.4207115474801202e-13	1.69807173840725e-14	0.0076984470664509174	-1.1439374134652436e-20	1.9881011160585136e-13	1.753705464924901e-17	3.2174906550243727e-16	9.48780869905013e-22
8000000	0.0011507764665244055	-6.112665888367568e-20	-1.106432506061685e-19	1.4207115474801202e-13	1.69807173840725e-14	0.0076984470664509174	-1.1422633879392276e-20	1.9881011160585136e-13	1.753705464924901e-17	3.2174906550243727e-16	9.48780869905013e-22
8100000	0.0011507764665244055	-6.112665888367568e-20	-1.106432506061685e-19	1.4207115474801202e-13	1.69807173840725e-14	0.0076984470664509174	-1.1405893624132117e-20	1.9881011160585136e-13	1.753705464924901e-17	3.2174906550243727e-16	9.48780869905013e-22
8200000	0.0011507764665244055	-6.112665888367568e-20	-1.106432506061685e-19	1.4207115474801202e-13	1.69807173840725e-14	0.0076984470664509174	-1.1389153368871957e-20	1.9881011160585136e-13	1.753705464924901e-17	3.2174906550243727e-16	9.48780869905013e-22
8300000	0.0011507764665244055	-6.112665888367568e-20	-1.106432506061685e-19	1.4207115474801202e-13	1.69807173840725e-14	0.0076984470664509174	-1.1372413113611797e-20	1.9881011160585136e-13	1.753705464924901e-17	3.2174906550243727e-16	9.48780869905013e-22
8400000	0.0011507764665244055	-6.112665888367568e-20	-1.106432506061685e-19	1.4207115474801202e-13	1.69807173840725e-14	0.0076984470664509174	-1.1355672858351638e-20	1.9881011160585136e-13	1.753705464924901e-17	3.2174906550243727e-16	9.48780869905013e-22
8500000	0.0011507764665244055	-6.112665888367568e-20	-1.106432506061685e-19	1.4207115474801202e-13	1.69807173840725e-14	0.0076984470664509174	-1.1338932603091476e-20	1.9881011160585136e-13	1.753705464924901e-17	3.2174906550243727e-16	9.48780869905013e-22
8600000	0.0011507764665244055	-6.112665888367568e-20	-1.106432506061685e-19	1.4207115474801202e-13	1.69807173840725e-14	0.0076984470664509174	-1.1322192347831317e-20	1.9881011160585136e-13	1.753705464924901e-17	3.2174906550243727e-16	9.48780869905013e-22
8700000	0.0011507764665244055	-6.112665888367568e-20	-1.106432506061685e-19	1.4207115474801202e-13	1.69807173840725e-14	0.0076984470664509174	-1.1305452092571157e-20	1.9881011160585136e-13	1.753705464924901e-17	3.2174906550243727e-16	9.48780869905013e-22
8800000	0.0011507764665244055	-6.112665888367568e-20	-1.106432506061685e-19	1.4207115474801202e-13	1.69807173840725e-14	0.0076984470664509174	-1.1288711837310997e-20	1.9881011160585136e-13	1.753705464924901e-17	3.2174906550243727e-16	9.48780869905013e-22
8900000	0.0011507764665244055	-6.112665888367568e-20	-1.106432506061685e-19	1.4207115474801202e-13	1.69807173840725e-14	0.0076984470664509174	-1.1271971582050837e-20	1.9881011160585136e-13	1.753705464924901e-17	3.2174906550243727e-16	9.48780869905013e-22
9000000	0.0011507764665244055	-6.112665888367568e-20	-1.106432506061685e-19	1.4207115474801202e-13	1.69807173840725e-14	0.0076984470664509174	-1.1255231326790678e-20	1.9881011160585136e-13	1.753705464924901e-17	3.2174906550243727e-16	9.48780869905013e-22
9100000	0.0011507764665244055	-6.112665888367568e-20	-1.106432506061685e-19	1.4207115474801202e-13	1.69807173840725e-14	0.0076984470664509174	-1.1238491071530516e-20	1.9881011160585136e-13	1.753705464924901e-17	3.2174906550243727e-16	9.48780869905013e-22
9200000	0.0011507764665244055	-6.112665888367568e-20	-1.106432506061685e-19	1.4207115474801202e-13	1.69807173840725e-14	0.0076984470664509174	-1.1221750816270357e-20	1.9881011160585136e-13	1.753705464924901e-17	3.2174906550243727e-16	9.48780869905013e-22
9300000	0.0011507764665244055	-6.112665888367568e-20	-1.106432506061685e-19	1.4207115474801202e-13	1.69807173840725e-14	0.0076984470664509174	-1.1205010561010197e-20	1.9881011160585136e-13	1.753705464924901e-17	3.2174906550243727e-16	9.48780869905013e-22
9400000	0.0011507764665244055	-6.112665888367568e-20	-1.106432506061685e-19	1.4207115474801202e-13	1.69807173840725e-14	0.0076984470664509174	-1.1188270305750037e-20	1.9881011160585136e-13	1.753705464924901e-17	3.2174906550243727e-16	9.48780869905013e-22
9500000	0.0011507764665244055	-6.112665888367568e-20	-1.106432506061685e-19	1.4207115474801202e-13	1.69807173840725e-14	0.0076984470664509174	-1.1171530050489878e-20	1.9881011160585136e-13	1.753705464924901e-17	3.2174906550243727e-16	9.48780869905013e-22
9600000	0.0011507764665244055	-6.112665888367568e-20	-1.106432506061685e-19	1.4207115474801202e-13	1.69807173840725e-14	0.0076984470664509174	-1.1154789795229718e-20	1.9881011160585136e-13	1.753705464924901e-17	3.2174906550243727e-16	9.48780869905013e-22
9700000	0.0011507764665244055	-6.112665888367568e-20	-1.106432506061685e-19	1.4207115474801202e-13	1.69807173840725e-14	0.0076984470664509174	-1.1138049539969557e-20	1.9881011160585136e-13	1.753705464924901e-17	3.2174906550243727e-16	9.48780869905013e-22
9800000	0.0011507764665244053	-6.112665888367568e-20	-1.106432506061685e-19	1.4207115474801202e-13	1.69807173840725e-14	0.0076984470664509174	-1.1121309284709397e-20	1.9881011160585136e-13	1.753705464924901e-17	3.2174906550243727e-16	9.48780869905013e-22
9900000	0.0011507764665244053	-6.112665888367568e-20	-1.106432506061685e-19	1.4207115474801202e-13	1.69807173840725e-14	0.0076984470664509174	-1.1104569029449237e-20	1.9881011160585136e-13	1.753705464924901e-17	3.2174906550243727e-16	9.48780869905013e-22
10000000	0.0011507764665244053	-6.112665888367568e-20	-1.106432506061685e-19	1.4207115474801202e-13	1.69807173840725e-14	0.0076984470664509174	-1.1087828774189077e-20	1.9881011160585136e-13	1.753705464924901e-17	3.2174906550243727e-16	9.487808699050129e-22
10100000	0.0011507764665244053	-6.112665888367568e-20	-1.106432506061685e-19	1.4207115474801202e-13	1.69807173840725e-14	0.0076984470664509174	-1.1071088518928918e-20	1.9881011160585136e-13	1.753705464924901e-17	3.2174906550243727e-16	9.487808699050129e-22
10200000	0.0011507764665244053	-6.112665888367568e-20	-1.106432506061685e-19	1.4207115474801202e-13	1.69807173840725e-14	0.0076984470664509174	-1.1054348263668758e-20	1.9881011160585136e-13	1.753705464924901e-17	3.217490655024373e-16	9.487808699050129e-22
10300000	0.0011507764665244053	-6.112665888367568e-20	-1.106432506061685e-19	1.4207115474801202e-13	1.69807173840725e-14	0.0076984470664509174	-1.1037608008408597e-20	1.9881011160585136e-13	1.753705464924901e-17	3.217490655024373e-16	9.487808699050129e-22
10400000	0.0011507764665244053	-6.112665888367568e-20	-1.106432506061685e-19	1.4207115474801202e-13	1.69807173840725e-14	0.0076984470664509174	-1.1020867753148437e-20	1.9881011160585136e-13	1.753705464924901e-17	3.217490655024373e-16	9.487808699050129e-22
10500000	0.0011507764665244053	-6.112665888367568e-20	-1.106432506061685e-19	1.4207115474801202e-13	1.69807173840725e-14	0.0076984470664509174	-1.1004127497888277e-20	1.9881011160585136e-13	1.753705464924901e-17	3.217490655024373e-16	9.487808699050129e-22
10600000	0.0011507764665244053	-6.112665888367568e-20	-1.106432506061685e-19	1.4207115474801202e-13	1.69807173840725e-14	0.0076984470664509174	-1.0987387242628118e-20	1.9881011160585136e-13	1.753705464924901e-17	3.217490655024373e-16	9.487808699050129e-22
10700000	0.0011507764665244053	-6.112665888367568e-20	-1.106432506061685e-19	1.4207115474801202e-13	1.69807173840725e-14	0.0076984470664509174	-1.0970646987367958e-20	1.9881011160585136e-13	1.753705464924901e-17	3.217490655024373e-16	9.487808699050129e-22
10800000	0.0011507764665244053	-6.112665888367568e-20	-1.106432506061685e-19	1.4207115474801202e-13	1.69807173840725e-14	0.0076984470664509174	-1.0953906732107798e-20	1.9881011160585136e-13	1.753705464924901e-17	3.217490655024373e-16	9.487808699050129e-22
10900000	0.0011507764665244053	-6.112665888367568e-20	-1.106432506061685e-19	1.4207115474801202e-13	1.69807173840725e-14	0.0076984470664509174	-1.0937166476847638e-20	1.9881011160585136e-13	1.753705464924901e-17	3.217490655024373e-16	9.487808699050129e-22
11000000	0.0011507764665244053	-6.112665888367568e-20	-1.106432506061685e-19	1.4207115474801202e-13	1.69807173840725e-14	0.0076984470664509174	-1.0920426221587477e-20	1.9881011160585136e-13	1.753705464924901e-17	3.217490655024373e-16	9.487808699050129e-22
11100000	0.0011507764665244053	-6.112665888367568e-20	-1.106432506061685e-19	1.4207115474801202e-13	1.69807173840725e-14	0.0076984470664509174	-1.0903685966327318e-20	1.9881011160585136e-13	1.753705464924901e-17	3.217490655024373e-16	9.487808699050129e-22
11200000	0.0011507764665244053	-6.112665888367568e-20	-1.106432506061685e-19	1.4207115474801202e-13	1.69807173840725e-14	0.0076984470664509174	-1.0886945711067158e-20	1.9881011160585136e-13	1.753705464924901e-17	3.217490655024373e-16	9.487808699050129e-22
11300000	0.0011507764665244053	-6.112665888367568e-20	-1.106432506061685e-19	1.4207115474801202e-13	1.69807173840725e-14	0.0076984470664509174	-1.0870205455806998e-20	1.9881011160585136e-13	1.753705464924901e-17	3.217490655024373e-16	9.487808699050129e-22
11400000	0.0011507764665244053	-6.112665888367568e-20	-1.106432506061685e-19	1.4207115474801202e-13	1.69807173840725e-14	0.0076984470664509174	-1.0853465200546838e-20	1.9881011160585136e-13	1.753705464924901e-17	3.217490655024373e-16	9.487808699050129e-22
11500000	0.0011507764665244053	-6.112665888367568e-20	-1.106432506061685e-19	1.4207115474801202e-13	1.69807173840725e-14	0.0076984470664509174	-1.0836724945286679e-20	1.9881011160585136e-13	1.753705464924901e-17	3.217490655024373e-16	9.487808699050129e-22
11600000	0.0011507764665244053	-6.112665888367568e-20	-1.106432506061685e-19	1.4207115474801202e-13	1.69807173840725e-14	0.0076984470664509174	-1.0819984690026517e-20	1.9881011160585136e-13	1.753705464924901e-17	3.217490655024373e-16	9.487808699050129e-22
11700000	0.0011507764665244053	-6.112665888367568e-20	-1.106432506061685e-19	1.4207115474801202e-13	1.69807173840725e-14	0.0076984470664509174	-1.0803244434766358e-20	1.9881011160585136e-13	1.753705464924901e-17	3.217490655024373e-16	9.487808699050129e-22
11800000	0.0011507764665244053	-6.112665888367568e-20	-1.106432506061685e-19	1.4207115474801202e-13	1.69807173840725e-14	0.0076984470664509174	-1.0786504179506198e-20	1.9881011160585136e-13	1.753705464924901e-17	3.217490655024373e-16	9.487808699050129e-22
11900000	0.0011507764665244053	-6.112665888367568e-20	-1.106432506061685e-19	1.4207115474801202e-13	1.69807173840725e-14	0.0076984470664509174	-1.0769763924246038e-20	1.9881011160585136e-13	1.753705464924901e-17	3.217490655024373e-16	9.487808699050129e-22
12000000	0.0011507764665244053	-6.112665888367568e-20	-1.106432506061685e-19	1.4207115474801202e-13	1.69807173840725e-14	0.0076984470664509174	-1.0753023668985879e-20	1.9881011160585136e-13	1.753705464924901e-17	3.217490655024373e-16	9.487808699050129e-22
12100000	0.0011507764665244053	-6.112665888367568e-20	-1.106432506061685e-19	1.4207115474801202e-13	1.69807173840725e-14	0.0076984470664509174	-1.0736283413725719e-20	1.9881011160585136e-13	1.753705464924901e-17	3.217490655024373e-16	9.487808699050129e-22
12200000	0.0011507764665244053	-6.112665888367568e-20	-1.106432506061685e-19	1.4207115474801202e-13	1.69807173840725e-14	0.0076984470664509174	-1.0719543158465558e-20	1.9881011160585136e-13	1.753705464924901e-17	3.217490655024373e-16	9.487808699050129e-22
12300000	0.0011507764665244053	-6.112665888367568e-20	-1.106432506061685e-19	1.4207115474801202e-13	1.69807173840725e-14	0.0076984470664509174	-1.0702802903205398e-20	1.9881011160585136e-13	1.753705464924901e-17	3.217490655024373e-16	9.487808699050129e-22
12400000	0.0011507764665244053	-6.112665888367568e-20	-1.106432506061685e-19	1.4207115474801202e-13	1.69807173840725e-14	0.0076984470664509174	-1.0686062647945238e-20	1.9881011160585136e-13	1.753705464924901e-17	3.217490655024373e-16	9.487808699050129e-22
12500000	0.0011507764665244053	-6.112665888367568e-20	-1.106432506061685e-19	1.4207115474801202e-13	1.69807173840725e-14	0.0076984470664509174	-1.0669322392685078e-20	1.9881011160585136e-13	1.753705464924901e-17	3.217490655024373e-16	9.487808699050129e-22
12600000	0.0011507764665244053	-6.112665888367568e-20	-1.106432506061685e-19	1.4207115474801202e-13	1.69807173840725e-14	0.0076984470664509174	-1.0652582137424919e-20	1.9881011160585136e-13	1.753705464924901e-17	3.217490655024373e-16	9.487808699050129e-22
12700000	0.0011507764665244053	-6.112665888367568e-20	-1.106432506061685e-19	1.4207115474801202e-13	1.69807173840725e-14	0.0076984470664509174	-1.0635841882164759e-20	1.9881011160585136e-13	1.753705464924901e-17	3.217490655024373e-16	9.487808699050129e-22
12800000	0.0011507764665244053	-6.112665888367568e-20	-1.106432506061685e-19	1.4207115474801202e-13	1.69807173840725e-14	0.0076984470664509174	-1.06191016269046e-20	1.9881011160585136e-13	1.753705464924901e-17	3.217490655024373e-16	9.487808699050129e-22
12900000	0.0011507764665244053	-6.112665888367568e-20	-1.106432506061685e-19	1.4207115474801202e-13	1.69807173840725e-14	0.0076984470664509174	-1.0602361371644438e-20	1.9881011160585136e-13	1.753705464924901e-17	3.217490655024373e-16	9.487808699050129e-22
13000000	0.0011507764665244053	-6.112665888367568e-20	-1.106432506061685e-19	1.4207115474801202e-13	1.69807173840725e-14	0.0076984470664509174	-1.0585621116384278e-20	1.9881011160585136e-13	1.753705464924901e-17	3.217490655024373e-16	9.487808699050129e-22
13100000	0.0011507764665244053	-6.112665888367568e-20	-1.106432506061685e-19	1.4207115474801202e-13	1.69807173840725e-14	0.0076984470664509174	-1.0568880861124119e-20	1.9881011160585136e-13	1.753705464924901e-17	3.217490655024373e-16	9.487808699050129e-22
13200000	0.0011507764665244053	-6.112665888367568e-20	-1.106432506061685e-19	1.4207115474801202e-13	1.69807173840725e-14	0.0076984470664509174	-1.0552140605863959e-20	1.9881011160585136e-13	1.753705464924901e-17	3.217490655024373e-16	9.487808699050129e-22
13300000	0.0011507764665244053	-6.112665888367568e-20	-1.106432506061685e-19	1.4207115474801202e-13	1.69807173840725e-14	0.0076984470664509174	-1.0535400350603799e-20	1.9881011160585136e-13	1.753705464924901e-17	3.217490655024373e-16	9.487808699050129e-22
13400000	0.0011507764665244053	-6.112665888367568e-20	-1.106432506061685e-19	1.4207115474801202e-13	1.69807173840725e-14	0.0076984470664509174	-1.0518660095343638e-20	1.9881011160585136e-13	1.753705464924901e-17	3.217490655024373e-16	9.487808699050129e-22
13500000	0.0011507764665244053	-6.112665888367568e-20	-1.106432506061685e-19	1.4207115474801202e-13	1.69807173840725e-14	0.0076984470664509174	-1.0501919840083478e-20	1.9881011160585136e-13	1.753705464924901e-17	3.217490655024373e-16	9.487808699050129e-22
13600000	0.0011507764665244053	-6.112665888367568e-20	-1.106432506061685e-19	1.4207115474801202e-13	1.69807173840725e-14	0.0076984470664509174	-1.0485179584823319e-20	1.9881011160585136e-13	1.753705464924901e-17	3.217490655024373e-16	9.487808699050129e-22
13700000	0.0011507764665244053	-6.112665888367568e-20	-1.106432506061685e-19	1.4207115474801202e-13	1.69807173840725e-14	0.0076984470664509174	-1.0468439329563159e-20	1.9881011160585136e-13	1.753705464924901e-17	3.217490655024373e-16	9.487808699050129e-22
13800000	0.0011507764665244053	-6.112665888367568e-20	-1.106432506061685e-19	1.4207115474801202e-13	1.69807173840725e-14	0.0076984470664509174	-1.0451699074302999e-20	1.9881011160585136e-13	1.753705464924901e-17	3.217490655024373e-16	9.487808699050129e-22
13900000	0.0011507764665244053	-6.112665888367568e-20	-1.106432506061685e-19	1.4207115474801202e-13	1.69807173840725e-14	0.0076984470664509174	-1.043495881904284e-20	1.9881011160585136e-13	1.753705464924901e-17	3.217490655024373e-16	9.487808699050129e-22
14000000	0.0011507764665244053	-6.112665888367568e-20	-1.106432506061685e-19	1.4207115474801202e-13	1.69807173840725e-14	0.0076984470664509174	-1.0418218563782678e-20	1.9881011160585136e-13	1.753705464924901e-17	3.217490655024373e-16	9.487808699050129e-22
14100000	0.0011507764665244053	-6.112665888367568e-20	-1.106432506061685e-19	1.4207115474801202e-13	1.69807173840725e-14	0.0076984470664509174	-1.0401478308522518e-20	1.9881011160585136e-13	1.753705464924901e-17	3.217490655024373e-16	9.487808699050129e-22
14200000	0.0011507764665244053	-6.112665888367568e-20	-1.106432506061685e-19	1.4207115474801202e-13	1.69807173840725e-14	0.0076984470664509174	-1.0384738053262359e-20	1.9881011160585136e-13	1.753705464924901e-17	3.217490655024373e-16	9.487808699050129e-22
14300000	0.0011507764665244053	-6.112665888367568e-20	-1.106432506061685e-19	1.4207115474801202e-13	1.69807173840725e-14	0.0076984470664509174	-1.0367997798002199e-20	1.9881011160585136e-13	1.753705464924901e-17	3.217490655024373e-16	9.487808699050129e-22
14400000	0.0011507764665244053	-6.112665888367568e-20	-1.106432506061685e-19	1.4207115474801202e-13	1.69807173840725e-14	0.0076984470664509174	-1.035125754274204e-20	1.9881011160585136e-13	1.753705464924901e-17	3.217490655024373e-16	9.487808699050129e-22
14500000	0.0011507764665244053	-6.112665888367568e-20	-1.106432506061685e-19	1.4207115474801202e-13	1.69807173840725e-14	0.0076984470664509174	-1.033451728748188e-20	1.9881011160585136e-13	1.753705464924901e-17	3.217490655024373e-16	9.487808699050129e-22
14600000	0.0011507764665244053	-6.112665888367568e-20	-1.106432506061685e-19	1.4207115474801202e-13	1.69807173840725e-14	0.0076984470664509174	-1.0317777032221718e-20	1.9881011160585136e-13	1.753705464924901e-17	3.217490655024373e-16	9.487808699050129e-22
14700000	0.0011507764665244053	-6.112665888367568e-20	-1.106432506061685e-19	1.4207115474801202e-13	1.69807173840725e-14	0.0076984470664509174	-1.0301036776961559e-20	1.9881011160585136e-13	1.753705464924901e-17	3.217490655024373e-16	9.487808699050129e-22
14800000	0.0011507764665244053	-6.112665888367568e-20	-1.106432506061685e-19	1.4207115474801202e-13	1.69807173840725e-14	0.0076984470664509174	-1.0284296521701399e-20	1.9881011160585136e-13	1.753705464924901e-17	3.217490655024373e-16	9.487808699050129e-22
14900000	0.0011507764665244053	-6.112665888367568e-20	-1.106432506061685e-19	1.4207115474801202e-13	1.69807173840725e-14	0.0076984470664509174	-1.0267556266441239e-20	1.9881011160585136e-13	1.753705464924901e-17	3.217490655024373e-16	9.487808699050129e-22
15000000	0.0011507764665244053	-6.112665888367568e-20	-1.106432506061685e-19	1.4207115474801202e-13	1.69807173840725e-14	0.0076984470664509174	-1.025081601118108e-20	1.9881011160585136e-13	1.753705464924901e-17	3.217490655024373e-16	9.487808699050129e-22
15100000	0.0011507764665244053	-6.112665888367568e-20	-1.106432506061685e-19	1.4207115474801202e-13	1.69807173840725e-14	0.0076984470664509174	-1.023407575592092e-20	1.9881011160585136e-13	1.753705464924901e-17	3.217490655024373e-16	9.487808699050129e-22
15200000	0.0011507764665244053	-6.112665888367568e-20	-1.106432506061685e-19	1.4207115474801202e-13	1.69807173840725e-14	0.0076984470664509174	-1.021733550066076e-20	1.9881011160585136e-13	1.753705464924901e-17	3.217490655024373e-16	9.487808699050129e-22
15300000	0.0011507764665244053	-6.112665888367568e-20	-1.106432506061685e-19	1.4207115474801202e-13	1.69807173840725e-14	0.0076984470664509174	-1.0200595245400599e-20	1.9881011160585136e-13	1.753705464924901e-17	3.217490655024373e-16	9.487808699050129e-22
15400000	0.0011507764665244053	-6.112665888367568e-20	-1.106432506061685e-19	1.4207115474801202e-13	1.69807173840725e-14	0.0076984470664509174	-1.0183854990140439e-20	1.9881011160585136e-13	1.753705464924901e-17	3.217490655024373e-16	9.487808699050129e-22
15500000	0.0011507764665244053	-6.112665888367568e-20	-1.106432506061685e-19	1.4207115474801202e-13	1.69807173840725e-14	0.0076984470664509174	-1.016711473488028e-20	1.9881011160585136e-13	1.753705464924901e-17	3.217490655024373e-16	9.487808699050129e-22
15600000	0.0011507764665244053	-6.112665888367568e-20	-1.106432506061685e-19	1.4207115474801202e-13	1.69807173840725e-14	0.0076984470664509174	-1.015037447962012e-20	1.9881011160585136e-13	1.753705464924901e-17	3.217490655024373e-16	9.487808699050129e-22
15700000	0.0011507764665244053	-6.112665888367568e-20	-1.106432506061685e-19	1.4207115474801202e-13	1.69807173840725e-14	0.0076984470664509174	-1.013363422435996e-20	1.9881011160585136e-13	1.753705464924901e-17	3.217490655024373e-16	9.487808699050129e-22
15800000	0.0011507764665244053	-6.112665888367568e-20	-1.106432506061685e-19	1.4207115474801202e-13	1.69807173840725e-14	0.0076984470664509174	-1.0116893969099799e-20	1.9881011160585136e-13	1.753705464924901e-17	3.217490655024373e-16	9.487808699050129e-22
15900000	0.0011507764665244053	-6.112665888367568e-20	-1.106432506061685e-19	1.4207115474801202e-13	1.69807173840725e-14	0.0076984470664509174	-1.0100153713839639e-20	1.9881011160585136e-13	1.753705464924901e-17	3.217490655024373e-16	9.487808699050129e-22
16000000	0.0011507764665244053	-6.112665888367568e-20	-1.106432506061685e-19	1.4207115474801202e-13	1.69807173840725e-14	0.0076984470664509174	-1.0083413458579479e-20	1.9881011160585136e-13	1.753705464924901e-17	3.217490655024373e-16	9.487808699050129e-22
16100000	0.0011507764665244053	-6.112665888367568e-20	-1.106432506061685e-19	1.4207115474801202e-13	1.69807173840725e-14	0.0076984470664509174	-1.006667320331932e-20	1.9881011160585136e-13	1.753705464924901e-17	3.217490655024373e-16	9.487808699050129e-22
16200000	0.0011507764665244053	-6.112665888367568e-20	-1.106432506061685e-19	1.4207115474801202e-13	1.69807173840725e-14	0.0076984470664509174	-1.004993294805916e-20	1.9881011160585136e-13	1.753705464924901e-17	3.217490655024373e-16	9.487808699050129e-22
16300000	0.0011507764665244053	-6.112665888367568e-20	-1.106432506061685e-19	1.4207115474801202e-13	1.69807173840725e-14	0.0076984470664509174	-1.0033192692799e-20	1.9881011160585136e-13	1.753705464924901e-17	3.217490655024373e-16	9.487808699050129e-22
16400000	0.0011507764665244053	-6.112665888367568e-20	-1.106432506061685e-19	1.4207115474801202e-13	1.69807173840725e-14	0.0076984470664509174	-1.0016452437538839e-20	1.9881011160585136e-13	1.753705464924901e-17	3.217490655024373e-16	9.487808699050129e-22
16500000	0.0011507764665244053	-6.112665888367568e-20	-1.106432506061685e-19	1.4207115474801202e-13	1.69807173840725e-14	0.0076984470664509174	-9.999712182278679e-21	1.9881011160585136e-13	1.753705464924901e-17	3.217490655024373e-16	9.487808699050129e-22
16600000	0.0011507764665244053	-6.112665888367568e-20	-1.106432506061685e-19	1.4207115474801202e-13	1.69807173840725e-14	0.0076984470664509174	-9.98297192701852e-21	1.9881011160585136e-13	1.753705464924901e-17	3.217490655024373e-16	9.487808699050129e-22
16700000	0.0011507764665244053	-6.112665888367568e-20	-1.106432506061685e-19	1.4207115474801202e-13	1.69807173840725e-14	0.0076984470664509174	-9.96623167175836e-21	1.9881011160585136e-13	1.753705464924901e-17	3.217490655024373e-16	9.487808699050129e-22
16800000	0.0011507764665244053	-6.112665888367568e-20	-1.106432506061685e-19	1.4207115474801202e-13	1.69807173840725e-14	0.0076984470664509174	-9.9494914164982e-21	1.9881011160585136e-13	1.753705464924901e-17	3.217490655024373e-16	9.487808699050129e-22
16900000	0.0011507764665244053	-6.112665888367568e-20	-1.106432506061685e-19	1.4207115474801202e-13	1.69807173840725e-14	0.0076984470664509174	-9.93275116123804e-21	1.9881011160585136e-13	1.753705464924901e-17	3.217490655024373e-16	9.487808699050129e-22
17000000	0.0011507764665244053	-6.112665888367568e-20	-1.106432506061685e-19	1.4207115474801202e-13	1.69807173840725e-14	0.0076984470664509174	-9.916010905977879e-21	1.9881011160585136e-13	1.753705464924901e-17	3.217490655024373e-16	9.487808699050129e-22
17100000	0.0011507764665244053	-6.112665888367568e-20	-1.106432506061685e-19	1.4207115474801202e-13	1.69807173840725e-14	0.0076984470664509174	-9.89927065071772e-21	1.9881011160585136e-13	1.753705464924901e-17	3.217490655024373e-16	9.487808699050129e-22
17200000	0.0011507764665244053	-6.112665888367568e-20	-1.106432506061685e-19	1.4207115474801202e-13	1.69807173840725e-14	0.0076984470664509174	-9.88253039545756e-21	1.9881011160585136e-13	1.753705464924901e-17	3.217490655024373e-16	9.487808699050129e-22
17300000	0.0011507764665244053	-6.112665888367568e-20	-1.106432506061685e-19	1.4207115474801202e-13	1.69807173840725e-14	0.0076984470664509174	-9.8657901401974e-21	1.9881011160585136e-13	1.753705464924901e-17	3.217490655024373e-16	9.487808699050129e-22
17400000	0.0011507764665244053	-6.112665888367568e-20	-1.106432506061685e-19	1.4207115474801202e-13	1.69807173840725e-14	0.0076984470664509174	-9.84904988493724e-21	1.9881011160585136e-13	1.753705464924901e-17	3.217490655024373e-16	9.487808699050129e-22
17500000	0.0011507764665244053	-6.112665888367568e-20	-1.106432506061685e-19	1.4207115474801202e-13	1.69807173840725e-14	0.0076984470664509174	-9.832309629677079e-21	1.9881011160585136e-13	1.753705464924901e-17	3.217490655024373e-16	9.487808699050129e-22
17600000	0.0011507764665244053	-6.112665888367568e-20	-1.106432506061685e-19	1.4207115474801202e-13	1.69807173840725e-14	0.0076984470664509174	-9.815569374416919e-21	1.9881011160585136e-13	1.753705464924901e-17	3.217490655024373e-16	9.487808699050129e-22
17700000	0.0011507764665244053	-6.112665888367568e-20	-1.106432506061685e-19	1.4207115474801202e-13	1.69807173840725e-14	0.0076984470664509174	-9.79882911915676e-21	1.9881011160585136e-13	1.753705464924901e-17	3.217490655024373e-16	9.487808699050129e-22
17800000	0.0011507764665244053	-6.112665888367568e-20	-1.106432506061685e-19	1.4207115474801202e-13	1.69807173840725e-14	0.0076984470664509174	-9.7820888638966e-21	1.9881011160585136e-13	1.753705464924901e-17	3.217490655024373e-16	9.487808699050129e-22
17900000	0.0011507764665244053	-6.112665888367568e-20	-1.106432506061685e-19	1.4207115474801202e-13	1.69807173840725e-14	0.0076984470664509174	-9.76534860863644e-21	1.9881011160585136e-13	1.753705464924901e-17	3.217490655024373e-16	9.487808699050129e-22
18000000	0.0011507764665244053	-6.112665888367568e-20	-1.106432506061685e-19	1.4207115474801202e-13	1.69807173840725e-14	0.0076984470664509174	-9.74860835337628e-21	1.9881011160585136e-13	1.753705464924901e-17	3.217490655024373e-16	9.487808699050129e-22
18100000	0.0011507764665244053	-6.112665888367568e-20	-1.106432506061685e-19	1.4207115474801202e-13	1.69807173840725e-14	0.0076984470664509174	-9.731868098116119e-21	1.9881011160585136e-13	1.753705464924901e-17	3.217490655024373e-16	9.487808699050129e-22
18200000	0.0011507764665244053	-6.112665888367568e-20	-1.106432506061685e-19	1.4207115474801202e-13	1.69807173840725e-14	0.0076984470664509174	-9.71512784285596e-21	1.9881011160585136e-13	1.753705464924901e-17	3.217490655024373e-16	9.487808699050129e-22
18300000	0.0011507764665244053	-6.112665888367568e-20	-1.106432506061685e-19	1.4207115474801202e-13	1.69807173840725e-14	0.0076984470664509174	-9.6983875875958e-21	1.9881011160585136e-13	1.753705464924901e-17	3.217490655024373e-16	9.487808699050129e-22
18400000	0.0011507764665244053	-6.112665888367568e-20	-1.106432506061685e-19	1.4207115474801202e-13	1.69807173840725e-14	0.0076984470664509174	-9.68164733233564e-21	1.9881011160585136e-13	1.753705464924901e-17	3.217490655024373e-16	9.487808699050129e-22
18500000	0.0011507764665244053	-6.112665888367568e-20	-1.106432506061685e-19	1.4207115474801202e-13	1.69807173840725e-14	0.0076984470664509174	-9.66490707707548e-21	1.9881011160585136e-13	1.753705464924901e-17	3.217490655024373e-16	9.487808699050129e-22
18600000	0.0011507764665244053	-6.112665888367568e-20	-1.106432506061685e-19	1.4207115474801202e-13	1.69807173840725e-14	0.0076984470664509174	-9.64816682181532e-21	1.9881011160585136e-13	1.753705464924901e-17	3.217490655024373e-16	9.487808699050129e-22
18700000	0.0011507764665244053	-6.112665888367568e-20	-1.106432506061685e-19	1.4207115474801202e-13	1.69807173840725e-14	0.0076984470664509174	-9.63142656655516e-21	1.9881011160585136e-13	1.753705464924901e-17	3.217490655024373e-16	9.487808699050129e-22
18800000	0.0011507764665244053	-6.112665888367568e-20	-1.106432506061685e-19	1.4207115474801202e-13	1.69807173840725e-14	0.0076984470664509174	-9.614686311295e-21	1.9881011160585136e-13	1.753705464924901e-17	3.217490655024373e-16	9.487808699050129e-22
18900000	0.0011507764665244053	-6.112665888367568e-20	-1.106432506061685e-19	1.4207115474801202e-13	1.69807173840725e-14	0.0076984470664509174	-9.59794605603484e-21	1.9881011160585136e-13	1.753705464924901e-17	3.217490655024373e-16	9.487808699050129e-22
19000000	0.0011507764665244053	-6.112665888367568e-20	-1.106432506061685e-19	1.4207115474801202e-13	1.69807173840725e-14	0.0076984470664509174	-9.58120580077468e-21	1.9881011160585136e-13	1.753705464924901e-17	3.217490655024373e-16	9.487808699050129e-22
19100000	0.0011507764665244053	-6.112665888367568e-20	-1.106432506061685e-19	1.4207115474801202e-13	1.69807173840725e-14	0.0076984470664509174	-9.56446554551452e-21	1.9881011160585136e-13	1.753705464924901e-17	3.217490655024373e-16	9.48780869905013e-22
19200000	0.0011507764665244053	-6.112665888367568e-20	-1.106432506061685e-19	1.4207115474801202e-13	1.69807173840725e-14	0.0076984470664509174	-9.54772529025436e-21	1.9881011160585136e-13	1.753705464924901e-17	3.217490655024373e-16	9.48780869905013e-22
19300000	0.0011507764665244053	-6.112665888367568e-20	-1.106432506061685e-19	1.4207115474801202e-13	1.69807173840725e-14	0.0076984470664509174	-9.5309850349942e-21	1.9881011160585136e-13	1.753705464924901e-17	3.217490655024373e-16	9.48780869905013e-22
19400000	0.0011507764665244053	-6.112665888367568e-20	-1.106432506061685e-19	1.4207115474801202e-13	1.69807173840725e-14	0.0076984470664509174	-9.51424477973404e-21	1.9881011160585136e-13	1.753705464924901e-17	3.217490655024373e-16	9.48780869905013e-22
19500000	0.0011507764665244053	-6.112665888367568e-20	-1.106432506061685e-19	1.4207115474801202e-13	1.69807173840725e-14	0.0076984470664509174	-9.49750452447388e-21	1.9881011160585136e-13	1.753705464924901e-17	3.217490655024373e-16	9.48780869905013e-22
19600000	0.0011507764665244053	-6.112665888367568e-20	-1.106432506061685e-19	1.4207115474801202e-13	1.69807173840725e-14	0.0076984470664509174	-9.48076426921372e-21	1.9881011160585136e-13	1.753705464924901e-17	3.217490655024373e-16	9.48780869905013e-22
19700000	0.0011507764665244053	-6.112665888367568e-20	-1.106432506061685e-19	1.4207115474801202e-13	1.69807173840725e-14	0.0076984470664509174	-9.46402401395356e-21	1.9881011160585136e-13	1.753705464924901e-17	3.217490655024373e-16	9.48780869905013e-22
19800000	0.0011507764665244053	-6.112665888367568e-20	-1.106432506061685e-19	1.4207115474801202e-13	1.69807173840725e-14	0.0076984470664509174	-9.447283758693401e-21	1.9881011160585136e-13	1.753705464924901e-17	3.217490655024373e-16	9.48780869905013e-22
19900000	0.0011507764665244053	-6.112665888367568e-20	-1.106432506061685e-19	1.4207115474801202e-13	1.69807173840725e-14	0.0076984470664509174	-9.43054350343324e-21	1.9881011160585136e-13	1.753705464924901e-17	3.217490655024373e-16	9.48780869905013e-22
20000000	0.0011507764665244053	-6.112665888367568e-20	-1.106432506061685e-19	1.4207115474801202e-13	1.69807173840725e-14	0.0076984470664509174	-9.41380324817308e-21	1.9881011160585136e-13	1.753705464924901e-17	3.217490655024373e-16	9.48780869905013e-22
20100000	0.0011507764665244053	-6.112665888367568e-20	-1.106432506061685e-19	1.4207115474801202e-13	1.69807173840725e-14	0.0076984470664509174	-9.39706299291292e-21	1.9881011160585136e-13	1.753705464924901e-17	3.217490655024373e-16	9.48780869905013e-22
20200000	0.0011507764665244053	-6.112665888367568e-20	-1.106432506061685e-19	1.4207115474801202e-13	1.69807173840725e-14	0.0076984470664509174	-9.38032273765276e-21	1.9881011160585136e-13	1.753705464924901e-17	3.217490655024373e-16	9.48780869905013e-22
20300000	0.0011507764665244053	-6.112665888367568e-20	-1.106432506061685e-19	1.4207115474801202e-13	1.69807173840725e-14	0.0076984470664509174	-9.3635824823926e-21	1.9881011160585136e-13	1.753705464924901e-17	3.217490655024373e-16	9.48780869905013e-22
20400000	0.0011507764665244053	-6.112665888367568e-20	-1.106432506061685e-19	1.4207115474801202e-13	1.69807173840725e-14	0.0076984470664509174	-9.34684222713244e-21	1.9881011160585136e-13	1.753705464924901e-17	3.217490655024373e-16	9.48780869905013e-22
20500000	0.0011507764665244053	-6.112665888367568e-20	-1.106432506061685e-19	1.4207115474801202e-13	1.69807173840725e-14	0.0076984470664509174	-9.33010197187228e-21	1.9881011160585136e-13	1.753705464924901e-17	3.217490655024373e-16	9.48780869905013e-22
20600000	0.0011507764665244053	-6.112665888367568e-20	-1.106432506061685e-19	1.4207115474801202e-13	1.69807173840725e-14	0.0076984470664509174	-9.31336171661212e-21	1.9881011160585136e-13	1.753705464924901e-17	3.217490655024373e-16	9.48780869905013e-22
20700000	0.0011507764665244053	-6.112665888367568e-20	-1.106432506061685e-19	1.4207115474801202e-13	1.69807173840725e-14	0.0076984470664509174	-9.29662146135196e-21	1.9881011160585136e-13	1.753705464924901e-17	3.217490655024373e-16	9.48780869905013e-22
20800000	0.0011507764665244053	-6.112665888367568e-20	-1.106432506061685e-19	1.4207115474801202e-13	1.69807173840725e-14	0.0076984470664509174	-9.2798812060918e-21	1.9881011160585136e-13	1.753705464924901e-17	3.217490655024373e-16	9.48780869905013e-22
20900000	0.0011507764665244053	-6.112665888367568e-20	-1.106432506061685e-19	1.4207115474801202e-13	1.69807173840725e-14	0.0076984470664509174	-9.263140950831641e-21	1.9881011160585136e-13	1.753705464924901e-17	3.217490655024373e-16	9.48780869905013e-22
21000000	0.0011507764665244053	-6.112665888367568e-20	-1.106432506061685e-19	1.4207115474801202e-13	1.69807173840725e-14	0.0076984470664509174	-9.24640069557148e-21	1.9881011160585136e-13	1.753705464924901e-17	3.217490655024373e-16	9.48780869905013e-22
21100000	0.0011507764665244053	-6.112665888367568e-20	-1.106432506061685e-19	1.4207115474801202e-13	1.69807173840725e-14	0.0076984470664509174	-9.22966044031132e-21	1.9881011160585136e-13	1.753705464924901e-17	3.217490655024373e-16	9.48780869905013e-22
21200000	0.0011507764665244053	-6.112665888367568e-20	-1.106432506061685e-19	1.4207115474801202e-13	1.69807173840725e-14	0.0076984470664509174	-9.21292018505116e-21	1.9881011160585136e-13	1.753705464924901e-17	3.217490655024373e-16	9.48780869905013e-22
21300000	0.0011507764665244053	-6.112665888367568e-20	-1.106432506061685e-19	1.4207115474801202e-13	1.69807173840725e-14	0.0076984470664509174	-9.196179929791e-21	1.9881011160585136e-13	1.753705464924901e-17	3.217490655024373e-16	9.48780869905013e-22
21400000	0.0011507764665244053	-6.112665888367568e-20	-1.106432506061685e-19	1.4207115474801202e-13	1.69807173840725e-14	0.0076984470664509174	-9.179439674530841e-21	1.9881011160585136e-13	1.753705464924901e-17	3.217490655024373e-16	9.48780869905013e-22
21500000	0.0011507764665244053	-6.112665888367568e-20	-1.106432506061685e-19	1.4207115474801202e-13	1.69807173840725e-14	0.0076984470664509174	-9.162699419270681e-21	1.9881011160585136e-13	1.753705464924901e-17	3.217490655024373e-16	9.48780869905013e-22
21600000	0.0011507764665244053	-6.112665888367568e-20	-1.106432506061685e-19	1.4207115474801202e-13	1.69807173840725e-14	0.0076984470664509174	-9.14595916401052e-21	1.9881011160585136e-13	1.753705464924901e-17	3.217490655024373e-16	9.48780869905013e-22
21700000	0.0011507764665244053	-6.112665888367568e-20	-1.106432506061685e-19	1.4207115474801202e-13	1.69807173840725e-14	0.0076984470664509174	-9.12921890875036e-21	1.9881011160585136e-13	1.753705464924901e-17	3.217490655024373e-16	9.48780869905013e-22
21800000	0.0011507764665244053	-6.112665888367568e-20	-1.106432506061685e-19	1.4207115474801202e-13	1.69807173840725e-14	0.0076984470664509174	-9.1124786534902e-21	1.9881011160585136e-13	1.753705464924901e-17	3.217490655024373e-16	9.48780869905013e-22
21900000	0.0011507764665244053	-6.112665888367568e-20	-1.106432506061685e-19	1.4207115474801202e-13	1.69807173840725e-14	0.0076984470664509174	-9.09573839823004e-21	1.9881011160585136e-13	1.753705464924901e-17	3.217490655024373e-16	9.48780869905013e-22
22000000	0.0011507764665244053	-6.112665888367568e-20	-1.106432506061685e-19	1.4207115474801202e-13	1.69807173840725e-14	0.0076984470664509174	-9.078998142969881e-21	1.9881011160585136e-13	1.753705464924901e-17	3.217490655024373e-16	9.48780869905013e-22
22100000	0.0011507764665244053	-6.112665888367568e-20	-1.106432506061685e-19	1.4207115474801202e-13	1.69807173840725e-14	0.0076984470664509174	-9.062257887709721e-21	1.9881011160585136e-13	1.753705464924901e-17	3.217490655024373e-16	9.48780869905013e-22
22200000	0.0011507764665244053	-6.112665888367568e-20	-1.106432506061685e-19	1.4207115474801202e-13	1.69807173840725e-14	0.0076984470664509174	-9.04551763244956e-21	1.9881011160585136e-13	1.753705464924901e-17	3.217490655024373e-16	9.48780869905013e-22
22300000	0.0011507764665244053	-6.112665888367568e-20	-1.106432506061685e-19	1.4207115474801202e-13	1.69807173840725e-14	0.0076984470664509174	-9.0287773771894e-21	1.9881011160585136e-13	1.753705464924901e-17	3.217490655024373e-16	9.48780869905013e-22
22400000	0.0011507764665244053	-6.112665888367568e-20	-1.106432506061685e-19	1.4207115474801202e-13	1.69807173840725e-14	0.0076984470664509174	-9.01203712192924e-21	1.9881011160585136e-13	1.753705464924901e-17	3.217490655024373e-16	9.48780869905013e-22
22500000	0.0011507764665244053	-6.112665888367568e-20	-1.106432506061685e-19	1.4207115474801202e-13	1.69807173840725e-14	0.0076984470664509174	-8.995296866669081e-21	1.9881011160585136e-13	1.753705464924901e-17	3.217490655024373e-16	9.48780869905013e-22
22600000	0.0011507764665244053	-6.112665888367568e-20	-1.106432506061685e-19	1.4207115474801202e-13	1.69807173840725e-14	0.0076984470664509174	-8.978556611408921e-21	1.9881011160585136e-13	1.753705464924901e-17	3.217490655024373e-16	9.48780869905013e-22
22700000	0.0011507764665244053	-6.112665888367568e-20	-1.106432506061685e-19	1.4207115474801202e-13	1.69807173840725e-14	0.0076984470664509174	-8.961816356148761e-21	1.9881011160585136e-13	1.753705464924901e-17	3.217490655024373e-16	9.48780869905013e-22
22800000	0.0011507764665244053	-6.112665888367568e-20	-1.106432506061685e-19	1.4207115474801202e-13	1.69807173840725e-14	0.0076984470664509174	-8.9450761008886e-21	1.9881011160585136e-13	1.753705464924901e-17	3.217490655024373e-16	9.48780869905013e-22
22900000	0.0011507764665244053	-6.112665888367568e-20	-1.106432506061685e-19	1.4207115474801202e-13	1.69807173840725e-14	0.0076984470664509174	-8.92833584562844e-21	1.9881011160585136e-13	1.753705464924901e-17	3.217490655024373e-16	9.48780869905013e-22
23000000	0.0011507764665244053	-6.112665888367568e-20	-1.106432506061685e-19	1.4207115474801202e-13	1.69807173840725e-14	0.0076984470664509174	-8.911595590368281e-21	1.9881011160585136e-13	1.753705464924901e-17	3.217490655024373e-16	9.48780869905013e-22
23100000	0.0011507764665244053	-6.112665888367568e-20	-1.106432506061685e-19	1.4207115474801202e-13	1.69807173840725e-14	0.0076984470664509174	-8.894855335108121e-21	1.9881011160585136e-13	1.753705464924901e-17	3.217490655024373e-16	9.48780869905013e-22
23200000	0.0011507764665244053	-6.112665888367568e-20	-1.106432506061685e-19	1.4207115474801202e-13	1.69807173840725e-14	0.0076984470664509174	-8.878115079847961e-21	1.9881011160585136e-13	1.753705464924901e-17	3.217490655024373e-16	9.48780869905013e-22
23300000	0.0011507764665244053	-6.112665888367568e-20	-1.106432506061685e-19	1.4207115474801202e-13	1.69807173840725e-14	0.0076984470664509174	-8.861374824587802e-21	1.9881011160585136e-13	1.753705464924901e-17	3.217490655024373e-16	9.48780869905013e-22
23400000	0.0011507764665244053	-6.112665888367568e-20	-1.106432506061685e-19	1.4207115474801202e-13	1.69807173840725e-14	0.0076984470664509174	-8.844634569327642e-21	1.9881011160585136e-13	1.753705464924901e-17	3.217490655024373e-16	9.48780869905013e-22
23500000	0.0011507764665244053	-6.112665888367568e-20	-1.106432506061685e-19	1.4207115474801202e-13	1.69807173840725e-14	0.0076984470664509174	-8.82789431406748e-21	1.9881011160585136e-13	1.753705464924901e-17	3.217490655024373e-16	9.48780869905013e-22
23600000	0.0011507764665244053	-6.112665888367568e-20	-1.106432506061685e-19	1.4207115474801202e-13	1.69807173840725e-14	0.0076984470664509174	-8.811154058807321e-21	1.9881011160585136e-13	1.753705464924901e-17	3.217490655024373e-16	9.48780869905013e-22
23700000	0.0011507764665244053	-6.112665888367568e-20	-1.106432506061685e-19	1.4207115474801202e-13	1.69807173840725e-14	0.0076984470664509174	-8.794413803547161e-21	1.9881011160585136e-13	1.753705464924901e-17	3.217490655024373e-16	9.48780869905013e-22
23800000	0.0011507764665244053	-6.112665888367568e-20	-1.106432506061685e-19	1.4207115474801202e-13	1.69807173840725e-14	0.0076984470664509174	-8.777673548287002e-21	1.9881011160585136e-13	1.753705464924901e-17	3.217490655024373e-16	9.48780869905013e-22
23900000	0.0011507764665244053	-6.112665888367568e-20	-1.106432506061685e-19	1.4207115474801202e-13	1.69807173840725e-14	0.0076984470664509174	-8.760933293026842e-21	1.9881011160585136e-13	1.753705464924901e-17	3.217490655024373e-16	9.48780869905013e-22
24000000	0.0011507764665244053	-6.112665888367568e-20	-1.106432506061685e-19	1.4207115474801202e-13	1.69807173840725e-14	0.0076984470664509174	-8.74419303776668e-21	1.9881011160585136e-13	1.753705464924901e-17	3.217490655024373e-16	9.48780869905013e-22
24100000	0.0011507764665244053	-6.112665888367568e-20	-1.106432506061685e-19	1.4207115474801202e-13	1.69807173840725e-14	0.0076984470664509174	-8.727452782506521e-21	1.9881011160585136e-13	1.753705464924901e-17	3.217490655024373e-16	9.48780869905013e-22
24200000	0.0011507764665244053	-6.112665888367568e-20	-1.106432506061685e-19	1.4207115474801202e-13	1.69807173840725e-14	0.0076984470664509174	-8.710712527246361e-21	1.9881011160585136e-13	1.753705464924901e-17	3.217490655024373e-16	9.48780869905013e-22
24300000	0.0011507764665244053	-6.112665888367568e-20	-1.106432506061685e-19	1.4207115474801202e-13	1.69807173840725e-14	0.0076984470664509174	-8.693972271986201e-21	1.9881011160585136e-13	1.753705464924901e-17	3.217490655024373e-16	9.48780869905013e-22
24400000	0.0011507764665244053	-6.112665888367568e-20	-1.106432506061685e-19	1.4207115474801202e-13	1.69807173840725e-14	0.0076984470664509174	-8.677232016726042e-21	1.9881011160585136e-13	1.753705464924901e-17	3.217490655024373e-16	9.48780869905013e-22
24500000	0.0011507764665244053	-6.112665888367568e-20	-1.106432506061685e-19	1.4207115474801202e-13	1.69807173840725e-14	0.0076984470664509174	-8.660491761465882e-21	1.9881011160585136e-13	1.753705464924901e-17	3.217490655024373e-16	9.48780869905013e-22
24600000	0.0011507764665244053	-6.112665888367568e-20	-1.106432506061685e-19	1.4207115474801202e-13	1.69807173840725e-14	0.0076984470664509174	-8.64375150620572e-21	1.9881011160585136e-13	1.753705464924901e-17	3.217490655024373e-16	9.48780869905013e-22
24700000	0.0011507764665244053	-6.112665888367568e-20	-1.106432506061685e-19	1.4207115474801202e-13	1.69807173840725e-14	0.0076984470664509174	-8.627011250945561e-21	1.9881011160585136e-13	1.753705464924901e-17	3.217490655024373e-16	9.48780869905013e-22
24800000	0.0011507764665244053	-6.112665888367568e-20	-1.106432506061685e-19	1.4207115474801202e-13	1.69807173840725e-14	0.0076984470664509174	-8.610270995685401e-21	1.9881011160585136e-13	1.753705464924901e-17	3.217490655024373e-16	9.48780869905013e-22
24900000	0.0011507764665244053	-6.112665888367568e-20	-1.106432506061685e-19	1.4207115474801202e-13	1.69807173840725e-14	0.0076984470664509174	-8.593530740425242e-21	1.9881011160585136e-13	1.753705464924901e-17	3.217490655024373e-16	9.48780869905013e-22
25000000	0.0011507764665244053	-6.112665888367568e-20	-1.106432506061685e-19	1.4207115474801202e-13	1.69807173840725e-14	0.0076984470664509174	-8.576790485165082e-21	1.9881011160585136e-13	1.753705464924901e-17	3.217490655024373e-16	9.48780869905013e-22
25100000	0.0011507764665244053	-6.112665888367568e-20	-1.106432506061685e-19	1.4207115474801202e-13	1.69807173840725e-14	0.0076984470664509174	-8.560050229904922e-21	1.9881011160585136e-13	1.753705464924901e-17	3.217490655024373e-16	9.48780869905013e-22
25200000	0.0011507764665244053	-6.112665888367568e-20	-1.106432506061685e-19	1.4207115474801202e-13	1.69807173840725e-14	0.0076984470664509174	-8.543309974644761e-21	1.9881011160585136e-13	1.753705464924901e-17	3.217490655024373e-16	9.48780869905013e-22
25300000	0.0011507764665244053	-6.112665888367568e-20	-1.106432506061685e-19	1.4207115474801202e-13	1.69807173840725e-14	0.0076984470664509174	-8.526569719384601e-21	1.9881011160585136e-13	1.753705464924901e-17	3.217490655024373e-16	9.48780869905013e-22
25400000	0.0011507764665244053	-6.112665888367568e-20	-1.106432506061685e-19	1.4207115474801202e-13	1.69807173840725e-14	0.0076984470664509174	-8.509829464124441e-21	1.9881011160585136e-13	1.753705464924901e-17	3.217490655024373e-16	9.48780869905013e-22
25500000	0.0011507764665244053	-6.112665888367568e-20	-1.106432506061685e-19	1.4207115474801202e-13	1.69807173840725e-14	0.0076984470664509174	-8.493089208864282e-21	1.9881011160585136e-13	1.753705464924901e-17	3.217490655024373e-16	9.48780869905013e-22
25600000	0.0011507764665244053	-6.112665888367568e-20	-1.106432506061685e-19	1.4207115474801202e-13	1.69807173840725e-14	0.0076984470664509174	-8.476348953604122e-21	1.9881011160585136e-13	1.753705464924901e-17	3.217490655024373e-16	9.48780869905013e-22
25700000	0.0011507764665244053	-6.112665888367568e-20	-1.106432506061685e-19	1.4207115474801202e-13	1.69807173840725e-14	0.0076984470664509174	-8.459608698343961e-21	1.9881011160585136e-13	1.753705464924901e-17	3.217490655024373e-16	9.48780869905013e-22
25800000	0.0011507764665244053	-6.112665888367568e-20	-1.106432506061685e-19	1.4207115474801202e-13	1.69807173840725e-14	0.0076984470664509174	-8.442868443083801e-21	1.9881011160585136e-13	1.753705464924901e-17	3.217490655024373e-16	9.48780869905013e-22
25900000	0.0011507764665244053	-6.112665888367568e-20	-1.106432506061685e-19	1.4207115474801202e-13	1.69807173840725e-14	0.0076984470664509174	-8.426128187823641e-21	1.9881011160585136e-13	1.753705464924901e-17	3.217490655024373e-16	9.48780869905013e-22
26000000	0.0011507764665244053	-6.112665888367568e-20	-1.106432506061685e-19	1.4207115474801202e-13	1.69807173840725e-14	0.0076984470664509174	-8.409387932563482e-21	1.9881011160585136e-13	1.753705464924901e-17	3.217490655024373e-16	9.48780869905013e-22
26100000	0.0011507764665244053	-6.112665888367568e-20	-1.106432506061685e-19	1.4207115474801202e-13	1.69807173840725e-14	0.0076984470664509174	-8.392647677303322e-21	1.9881011160585136e-13	1.753705464924901e-17	3.217490655024373e-16	9.48780869905013e-22
26200000	0.0011507764665244053	-6.112665888367568e-20	-1.106432506061685e-19	1.4207115474801202e-13	1.69807173840725e-14	0.0076984470664509174	-8.375907422043162e-21	1.9881011160585136e-13	1.753705464924901e-17	3.217490655024373e-16	9.48780869905013e-22
26300000	0.0011507764665244053	-6.112665888367568e-20	-1.106432506061685e-19	1.4207115474801202e-13	1.69807173840725e-14	0.0076984470664509174	-8.359167166783002e-21	1.9881011160585136e-13	1.753705464924901e-17	3.217490655024373e-16	9.48780869905013e-22
26400000	0.0011507764665244053	-6.112665888367568e-20	-1.106432506061685e-19	1.4207115474801202e-13	1.69807173840725e-14	0.0076984470664509174	-8.342426911522841e-21	1.9881011160585136e-13	1.753705464924901e-17	3.217490655024373e-16	9.48780869905013e-22
26500000	0.0011507764665244053	-6.112665888367568e-20	-1.106432506061685e-19	1.4207115474801202e-13	1.69807173840725e-14	0.0076984470664509174	-8.325686656262682e-21	1.9881011160585136e-13	1.753705464924901e-17	3.217490655024373e-16	9.48780869905013e-22
26600000	0.0011507764665244053	-6.112665888367568e-20	-1.106432506061685e-19	1.4207115474801202e-13	1.69807173840725e-14	0.0076984470664509174	-8.308946401002522e-21	1.9881011160585136e-13	1.753705464924901e-17	3.217490655024373e-16	9.48780869905013e-22
26700000	0.0011507764665244053	-6.112665888367568e-20	-1.106432506061685e-19	1.4207115474801202e-13	1.69807173840725e-14	0.0076984470664509174	-8.292206145742362e-21	1.9881011160585136e-13	1.753705464924901e-17	3.217490655024373e-16	9.48780869905013e-22
26800000	0.0011507764665244053	-6.112665888367568e-20	-1.106432506061685e-19	1.4207115474801202e-13	1.69807173840725e-14	0.0076984470664509174	-8.275465890482202e-21	1.9881011160585136e-13	1.753705464924901e-17	3.217490655024373e-16	9.48780869905013e-22
26900000	0.0011507764665244053	-6.112665888367568e-20	-1.106432506061685e-19	1.4207115474801202e-13	1.69807173840725e-14	0.0076984470664509174	-8.258725635222041e-21	1.9881011160585136e-13	1.753705464924901e-17	3.217490655024373e-16	9.48780869905013e-22
27000000	0.0011507764665244053	-6.112665888367568e-20	-1.106432506061685e-19	1.4207115474801202e-13	1.69807173840725e-14	0.0076984470664509174	-8.241985379961881e-21	1.9881011160585136e-13	1.753705464924901e-17	3.217490655024373e-16	9.48780869905013e-22
27100000	0.0011507764665244053	-6.112665888367568e-20	-1.106432506061685e-19	1.4207115474801202e-13	1.69807173840725e-14	0.0076984470664509174	-8.225245124701722e-21	1.9881011160585136e-13	1.753705464924901e-17	3.217490655024373e-16	9.48780869905013e-22
27200000	0.0011507764665244053	-6.112665888367568e-20	-1.106432506061685e-19	1.4207115474801202e-13	1.69807173840725e-14	0.0076984470664509174	-8.208504869441562e-21	1.9881011160585136e-13	1.753705464924901e-17	3.217490655024373e-16	9.48780869905013e-22
27300000	0.0011507764665244053	-6.112665888367568e-20	-1.106432506061685e-19	1.4207115474801202e-13	1.69807173840725e-14	0.0076984470664509174	-8.191764614181402e-21	1.9881011160585136e-13	1.753705464924901e-17	3.217490655024373e-16	9.48780869905013e-22
27400000	0.0011507764665244053	-6.112665888367568e-20	-1.106432506061685e-19	1.4207115474801202e-13	1.69807173840725e-14	0.0076984470664509174	-8.175024358921243e-21	1.9881011160585136e-13	1.753705464924901e-17	3.217490655024373e-16	9.48780869905013e-22
27500000	0.0011507764665244053	-6.112665888367568e-20	-1.106432506061685e-19	1.4207115474801202e-13	1.69807173840725e-14	0.0076984470664509174	-8.158284103661083e-21	1.9881011160585136e-13	1.753705464924901e-17	3.217490655024373e-16	9.48780869905013e-22
27600000	0.0011507764665244053	-6.112665888367568e-20	-1.106432506061685e-19	1.4207115474801202e-13	1.69807173840725e-14	0.0076984470664509174	-8.141543848400922e-21	1.9881011160585136e-13	1.753705464924901e-17	3.217490655024373e-16	9.48780869905013e-22
27700000	0.0011507764665244053	-6.112665888367568e-20	-1.106432506061685e-19	1.4207115474801202e-13	1.69807173840725e-14	0.0076984470664509174	-8.124803593140762e-21	1.9881011160585136e-13	1.753705464924901e-17	3.217490655024373e-16	9.48780869905013e-22
27800000	0.0011507764665244053	-6.112665888367568e-20	-1.106432506061685e-19	1.4207115474801202e-13	1.69807173840725e-14	0.0076984470664509174	-8.108063337880602e-21	1.9881011160585136e-13	1.753705464924901e-17	3.217490655024373e-16	9.48780869905013e-22
27900000	0.0011507764665244053	-6.112665888367568e-20	-1.106432506061685e-19	1.4207115474801202e-13	1.69807173840725e-14	0.0076984470664509174	-8.091323082620442e-21	1.9881011160585136e-13	1.753705464924901e-17	3.217490655024373e-16	9.48780869905013e-22
28000000	0.0011507764665244053	-6.112665888367568e-20	-1.106432506061685e-19	1.4207115474801202e-13	1.69807173840725e-14	0.0076984470664509174	-8.074582827360283e-21	1.9881011160585136e-13	1.753705464924901e-17	3.217490655024373e-16	9.48780869905013e-22
28100000	0.001150776466524405	-6.112665888367568e-20	-1.106432506061685e-19	1.4207115474801202e-13	1.69807173840725e-14	0.0076984470664509174	-8.057842572100122e-21	1.9881011160585136e-13	1.753705464924901e-17	3.217490655024373e-16	9.48780869905013e-22
28200000	0.001150776466524405	-6.112665888367568e-20	-1.106432506061685e-19	1.4207115474801202e-13	1.69807173840725e-14	0.0076984470664509174	-8.041102316839962e-21	1.9881011160585136e-13	1.753705464924901e-17	3.217490655024373e-16	9.48780869905013e-22
28300000	0.001150776466524405	-6.112665888367568e-20	-1.106432506061685e-19	1.4207115474801202e-13	1.69807173840725e-14	0.0076984470664509174	-8.024362061579802e-21	1.9881011160585136e-13	1.753705464924901e-17	3.217490655024373e-16	9.48780869905013e-22
28400000	0.001150776466524405	-6.112665888367568e-20	-1.106432506061685e-19	1.4207115474801202e-13	1.69807173840725e-14	0.0076984470664509174	-8.007621806319642e-21	1.9881011160585136e-13	1.753705464924901e-17	3.217490655024373e-16	9.48780869905013e-22
28500000	0.001150776466524405	-6.112665888367568e-20	-1.106432506061685e-19	1.4207115474801202e-13	1.69807173840725e-14	0.0076984470664509174	-7.990881551059483e-21	1.9881011160585136e-13	1.753705464924901e-17	3.217490655024373e-16	9.48780869905013e-22
28600000	0.001150776466524405	-6.112665888367568e-20	-1.106432506061685e-19	1.4207115474801202e-13	1.69807173840725e-14	0.0076984470664509174	-7.974141295799321e-21	1.9881011160585136e-13	1.753705464924901e-17	3.217490655024373e-16	9.48780869905013e-22
28700000	0.001150776466524405	-6.112665888367568e-20	-1.106432506061685e-19	1.4207115474801202e-13	1.69807173840725e-14	0.0076984470664509174	-7.957401040539162e-21	1.9881011160585136e-13	1.753705464924901e-17	3.217490655024373e-16	9.48780869905013e-22
28800000	0.001150776466524405	-6.112665888367568e-20	-1.106432506061685e-19	1.4207115474801202e-13	1.69807173840725e-14	0.0076984470664509174	-7.940660785279002e-21	1.9881011160585136e-13	1.753705464924901e-17	3.217490655024373e-16	9.48780869905013e-22
28900000	0.001150776466524405	-6.112665888367568e-20	-1.106432506061685e-19	1.4207115474801202e-13	1.69807173840725e-14	0.0076984470664509174	-7.923920530018842e-21	1.9881011160585136e-13	1.753705464924901e-17	3.217490655024373e-16	9.48780869905013e-22
29000000	0.001150776466524405	-6.112665888367568e-20	-1.106432506061685e-19	1.4207115474801202e-13	1.69807173840725e-14	0.0076984470664509174	-7.907180274758683e-21	1.9881011160585136e-13	1.753705464924901e-17	3.217490655024373e-16	9.48780869905013e-22
29100000	0.001150776466524405	-6.112665888367568e-20	-1.106432506061685e-19	1.4207115474801202e-13	1.69807173840725e-14	0.0076984470664509174	-7.890440019498523e-21	1.9881011160585136e-13	1.753705464924901e-17	3.217490655024373e-16	9.48780869905013e-22
29200000	0.001150776466524405	-6.112665888367568e-20	-1.106432506061685e-19	1.4207115474801202e-13	1.69807173840725e-14	0.0076984470664509174	-7.873699764238363e-21	1.9881011160585136e-13	1.753705464924901e-17	3.217490655024373e-16	9.48780869905013e-22
29300000	0.001150776466524405	-6.112665888367568e-20	-1.106432506061685e-19	1.4207115474801202e-13	1.69807173840725e-14	0.0076984470664509174	-7.856959508978202e-21	1.9881011160585136e-13	1.753705464924901e-17	3.217490655024373e-16	9.48780869905013e-22
29400000	0.001150776466524405	-6.112665888367568e-20	-1.106432506061685e-19	1.4207115474801202e-13	1.69807173840725e-14	0.0076984470664509174	-7.840219253718042e-21	1.9881011160585136e-13	1.753705464924901e-17	3.217490655024373e-16	9.48780869905013e-22
29500000	0.001150776466524405	-6.112665888367568e-20	-1.106432506061685e-19	1.4207115474801202e-13	1.69807173840725e-14	0.0076984470664509174	-7.823478998457882e-21	1.9881011160585136e-13	1.753705464924901e-17	3.217490655024373e-16	9.48780869905013e-22
29600000	0.001150776466524405	-6.112665888367568e-20	-1.106432506061685e-19	1.4207115474801202e-13	1.69807173840725e-14	0.0076984470664509174	-7.806738743197723e-21	1.9881011160585136e-13	1.753705464924901e-17	3.217490655024373e-16	9.48780869905013e-22
29700000	0.001150776466524405	-6.112665888367568e-20	-1.106432506061685e-19	1.4207115474801202e-13	1.69807173840725e-14	0.0076984470664509174	-7.789998487937563e-21	1.9881011160585136e-13	1.753705464924901e-17	3.217490655024373e-16	9.48780869905013e-22
29800000	0.001150776466524405	-6.112665888367568e-20	-1.106432506061685e-19	1.4207115474801202e-13	1.69807173840725e-14	0.0076984470664509174	-7.773258232677402e-21	1.9881011160585136e-13	1.753705464924901e-17	3.217490655024373e-16	9.48780869905013e-22
29900000	0.001150776466524405	-6.112665888367568e-20	-1.106432506061685e-19	1.4207115474801202e-13	1.69807173840725e-14	0.0076984470664509174	-7.756517977417242e-21	1.9881011160585136e-13	1.753705464924901e-17	3.217490655024373e-16	9.48780869905013e-22
30000000	0.001150776466524405	-6.112665888367568e-20	-1.106432506061685e-19	1.4207115474801202e-13	1.69807173840725e-14	0.0076984470664509174	-7.739777722157082e-21	1.9881011160585136e-13	1.753705464924901e-17	3.217490655024373e-16	9.48780869905013e-22
30100000	0.001150776466524405	-6.112665888367568e-20	-1.106432506061685e-19	1.4207115474801202e-13	1.69807173840725e-14	0.0076984470664509174	-7.723037466896923e-21	1.9881011160585136e-13	1.753705464924901e-17	3.217490655024373e-16	9.48780869905013e-22
30200000	0.001150776466524405	-6.112665888367568e-20	-1.106432506061685e-19	1.4207115474801202e-13	1.69807173840725e-14	0.0076984470664509174	-7.706297211636763e-21	1.9881011160585136e-13	1.753705464924901e-17	3.217490655024373e-16	9.48780869905013e-22
30300000	0.001150776466524405	-6.112665888367568e-20	-1.106432506061685e-19	1.4207115474801202e-13	1.69807173840725e-14	0.0076984470664509174	-7.689556956376603e-21	1.9881011160585136e-13	1.753705464924901e-17	3.217490655024373e-16	9.48780869905013e-22
30400000	0.001150776466524405	-6.112665888367568e-20	-1.106432506061685e-19	1.4207115474801202e-13	1.69807173840725e-14	0.0076984470664509174	-7.672816701116442e-21	1.9881011160585136e-13	1.753705464924901e-17	3.217490655024373e-16	9.48780869905013e-22
30500000	0.001150776466524405	-6.112665888367568e-20	-1.106432506061685e-19	1.4207115474801202e-13	1.69807173840725e-14	0.0076984470664509174	-7.656076445856282e-21	1.9881011160585136e-13	1.753705464924901e-17	3.217490655024373e-16	9.48780869905013e-22
30600000	0.001150776466524405	-6.112665888367568e-20	-1.106432506061685e-19	1.4207115474801202e-13	1.69807173840725e-14	0.0076984470664509174	-7.639336190596123e-21	1.9881011160585136e-13	1.753705464924901e-17	3.217490655024373e-16	9.48780869905013e-22
30700000	0.001150776466524405	-6.112665888367568e-20	-1.106432506061685e-19	1.4207115474801202e-13	1.69807173840725e-14	0.0076984470664509174	-7.622595935335963e-21	1.9881011160585136e-13	1.753705464924901e-17	3.217490655024373e-16	9.48780869905013e-22
30800000	0.001150776466524405	-6.112665888367568e-20	-1.106432506061685e-19	1.4207115474801202e-13	1.69807173840725e-14	0.0076984470664509174	-7.605855680075803e-21	1.9881011160585136e-13	1.753705464924901e-17	3.217490655024373e-16	9.48780869905013e-22
30900000	0.001150776466524405	-6.112665888367568e-20	-1.106432506061685e-19	1.4207115474801202e-13	1.69807173840725e-14	0.0076984470664509174	-7.589115424815643e-21	1.9881011160585136e-13	1.753705464924901e-17	3.217490655024373e-16	9.48780869905013e-22
31000000	0.001150776466524405	-6.112665888367568e-20	-1.106432506061685e-19	1.4207115474801202e-13	1.69807173840725e-14	0.0076984470664509174	-7.572375169555482e-21	1.9881011160585136e-13	1.753705464924901e-17	3.217490655024373e-16	9.48780869905013e-22
31100000	0.001150776466524405	-6.112665888367568e-20	-1.106432506061685e-19	1.4207115474801202e-13	1.69807173840725e-14	0.0076984470664509174	-7.555634914295322e-21	1.9881011160585136e-13	1.753705464924901e-17	3.217490655024373e-16	9.48780869905013e-22
31200000	0.001150776466524405	-6.112665888367568e-20	-1.106432506061685e-19	1.4207115474801202e-13	1.69807173840725e-14	0.0076984470664509174	-7.538894659035163e-21	1.9881011160585136e-13	1.753705464924901e-17	3.217490655024373e-16	9.48780869905013e-22
31300000	0.001150776466524405	-6.112665888367568e-20	-1.106432506061685e-19	1.4207115474801202e-13	1.69807173840725e-14	0.0076984470664509174	-7.522154403775003e-21	1.9881011160585136e-13	1.753705464924901e-17	3.217490655024373e-16	9.48780869905013e-22
31400000	0.001150776466524405	-6.112665888367568e-20	-1.106432506061685e-19	1.4207115474801202e-13	1.69807173840725e-14	0.0076984470664509174	-7.505414148514843e-21	1.9881011160585136e-13	1.753705464924901e-17	3.217490655024373e-16	9.48780869905013e-22
31500000	0.001150776466524405	-6.112665888367568e-20	-1.106432506061685e-19	1.4207115474801202e-13	1.69807173840725e-14	0.0076984470664509174	-7.488673893254684e-21	1.9881011160585136e-13	1.753705464924901e-17	3.217490655024373e-16	9.48780869905013e-22
31600000	0.001150776466524405	-6.112665888367568e-20	-1.106432506061685e-19	1.4207115474801202e-13	1.69807173840725e-14	0.0076984470664509174	-7.471933637994522e-21	1.9881011160585136e-13	1.753705464924901e-17	3.217490655024373e-16	9.48780869905013e-22
31700000	0.001150776466524405	-6.112665888367568e-20	-1.106432506061685e-19	1.4207115474801202e-13	1.69807173840725e-14	0.0076984470664509174	-7.455193382734363e-21	1.9881011160585136e-13	1.753705464924901e-17	3.217490655024373e-16	9.48780869905013e-22
31800000	0.001150776466524405	-6.112665888367568e-20	-1.106432506061685e-19	1.4207115474801202e-13	1.69807173840725e-14	0.0076984470664509174	-7.438453127474203e-21	1.9881011160585136e-13	1.753705464924901e-17	3.217490655024373e-16	9.48780869905013e-22
31900000	0.001150776466524405	-6.112665888367568e-20	-1.106432506061685e-19	1.4207115474801202e-13	1.69807173840725e-14	0.0076984470664509174	-7.421712872214043e-21	1.9881011160585136e-13	1.753705464924901e-17	3.217490655024373e-16	9.48780869905013e-22
32000000	0.001150776466524405	-6.112665888367568e-20	-1.106432506061685e-19	1.4207115474801202e-13	1.69807173840725e-14	0.0076984470664509174	-7.404972616953883e-21	1.9881011160585136e-13	1.753705464924901e-17	3.217490655024373e-16	9.48780869905013e-22
32100000	0.001150776466524405	-6.112665888367568e-20	-1.106432506061685e-19	1.4207115474801202e-13	1.69807173840725e-14	0.0076984470664509174	-7.388232361693724e-21	1.9881011160585136e-13	1.753705464924901e-17	3.217490655024373e-16	9.48780869905013e-22
32200000	0.001150776466524405	-6.112665888367568e-20	-1.106432506061685e-19	1.4207115474801202e-13	1.69807173840725e-14	0.0076984470664509174	-7.371492106433562e-21	1.9881011160585136e-13	1.753705464924901e-17	3.217490655024373e-16	9.48780869905013e-22
32300000	0.001150776466524405	-6.112665888367568e-20	-1.106432506061685e-19	1.4207115474801202e-13	1.69807173840725e-14	0.0076984470664509174	-7.354751851173403e-21	1.9881011160585136e-13	1.753705464924901e-17	3.217490655024373e-16	9.48780869905013e-22
32400000	0.001150776466524405	-6.112665888367568e-20	-1.106432506061685e-19	1.4207115474801202e-13	1.69807173840725e-14	0.0076984470664509174	-7.338011595913243e-21	1.9881011160585136e-13	1.753705464924901e-17	3.217490655024373e-16	9.48780869905013e-22
32500000	0.001150776466524405	-6.112665888367568e-20	-1.106432506061685e-19	1.4207115474801202e-13	1.69807173840725e-14	0.0076984470664509174	-7.321271340653083e-21	1.9881011160585136e-13	1.753705464924901e-17	3.217490655024373e-16	9.48780869905013e-22
32600000	0.001150776466524405	-6.112665888367568e-20	-1.106432506061685e-19	1.4207115474801202e-13	1.69807173840725e-14	0.0076984470664509174	-7.304531085392924e-21	1.9881011160585136e-13	1.753705464924901e-17	3.217490655024373e-16	9.48780869905013e-22
32700000	0.001150776466524405	-6.112665888367568e-20	-1.106432506061685e-19	1.4207115474801202e-13	1.69807173840725e-14	0.0076984470664509174	-7.287790830132764e-21	1.9881011160585136e-13	1.753705464924901e-17	3.217490655024373e-16	9.48780869905013e-22
32800000	0.001150776466524405	-6.112665888367568e-20	-1.106432506061685e-19	1.4207115474801202e-13	1.69807173840725e-14	0.0076984470664509174	-7.271050574872603e-21	1.9881011160585136e-13	1.753705464924901e-17	3.217490655024373e-16	9.48780869905013e-22
32900000	0.001150776466524405	-6.112665888367568e-20	-1.106432506061685e-19	1.4207115474801202e-13	1.69807173840725e-14	0.0076984470664509174	-7.254310319612443e-21	1.9881011160585136e-13	1.753705464924901e-17	3.217490655024373e-16	9.48780869905013e-22
33000000	0.001150776466524405	-6.112665888367568e-20	-1.106432506061685e-19	1.4207115474801202e-13	1.69807173840725e-14	0.0076984470664509174	-7.237570064352283e-21	1.9881011160585136e-13	1.753705464924901e-17	3.217490655024373e-16	9.48780869905013e-22
33100000	0.001150776466524405	-6.112665888367568e-20	-1.106432506061685e-19	1.4207115474801202e-13	1.69807173840725e-14	0.0076984470664509174	-7.220829809092123e-21	1.9881011160585136e-13	1.753705464924901e-17	3.217490655024373e-16	9.48780869905013e-22
33200000	0.001150776466524405	-6.112665888367568e-20	-1.106432506061685e-19	1.4207115474801202e-13	1.69807173840725e-14	0.0076984470664509174	-7.204089553831964e-21	1.9881011160585136e-13	1.753705464924901e-17	3.217490655024373e-16	9.48780869905013e-22
33300000	0.001150776466524405	-6.112665888367568e-20	-1.106432506061685e-19	1.4207115474801202e-13	1.69807173840725e-14	0.0076984470664509174	-7.187349298571804e-21	1.9881011160585136e-13	1.753705464924901e-17	3.217490655024373e-16	9.48780869905013e-22
33400000	0.001150776466524405	-6.112665888367568e-20	-1.106432506061685e-19	1.4207115474801202e-13	1.69807173840725e-14	0.0076984470664509174	-7.170609043311643e-21	1.9881011160585136e-13	1.753705464924901e-17	3.217490655024373e-16	9.48780869905013e-22
33500000	0.001150776466524405	-6.112665888367568e-20	-1.106432506061685e-19	1.4207115474801202e-13	1.69807173840725e-14	0.0076984470664509174	-7.153868788051483e-21	1.9881011160585136e-13	1.753705464924901e-17	3.217490655024373e-16	9.48780869905013e-22
33600000	0.001150776466524405	-6.112665888367568e-20	-1.106432506061685e-19	1.4207115474801202e-13	1.69807173840725e-14	0.0076984470664509174	-7.137128532791323e-21	1.9881011160585136e-13	1.753705464924901e-17	3.217490655024373e-16	9.48780869905013e-22
33700000	0.001150776466524405	-6.112665888367568e-20	-1.106432506061685e-19	1.4207115474801202e-13	1.69807173840725e-14	0.0076984470664509174	-7.120388277531164e-21	1.9881011160585136e-13	1.753705464924901e-17	3.217490655024373e-16	9.48780869905013e-22
33800000	0.001150776466524405	-6.112665888367568e-20	-1.106432506061685e-19	1.4207115474801202e-13	1.69807173840725e-14	0.0076984470664509174	-7.103648022271004e-21	1.9881011160585136e-13	1.753705464924901e-17	3.217490655024373e-16	9.48780869905013e-22
33900000	0.001150776466524405	-6.112665888367568e-20	-1.106432506061685e-19	1.4207115474801202e-13	1.69807173840725e-14	0.0076984470664509174	-7.086907767010843e-21	1.9881011160585136e-13	1.753705464924901e-17	3.217490655024373e-16	9.48780869905013e-22
34000000	0.001150776466524405	-6.112665888367568e-20	-1.106432506061685e-19	1.4207115474801202e-13	1.69807173840725e-14	0.0076984470664509174	-7.070167511750683e-21	1.9881011160585136e-13	1.753705464924901e-17	3.217490655024373e-16	9.48780869905013e-22
34100000	0.001150776466524405	-6.112665888367568e-20	-1.106432506061685e-19	1.4207115474801202e-13	1.69807173840725e-14	0.0076984470664509174	-7.053427256490523e-21	1.9881011160585136e-13	1.753705464924901e-17	3.217490655024373e-16	9.48780869905013e-22
34200000	0.001150776466524405	-6.112665888367568e-20	-1.106432506061685e-19	1.4207115474801202e-13	1.69807173840725e-14	0.0076984470664509174	-7.036687001230364e-21	1.9881011160585136e-13	1.753705464924901e-17	3.217490655024373e-16	9.48780869905013e-22
34300000	0.001150776466524405	-6.112665888367568e-20	-1.106432506061685e-19	1.4207115474801202e-13	1.69807173840725e-14	0.0076984470664509174	-7.019946745970204e-21	1.9881011160585136e-13	1.753705464924901e-17	3.217490655024373e-16	9.48780869905013e-22
34400000	0.001150776466524405	-6.112665888367568e-20	-1.106432506061685e-19	1.4207115474801202e-13	1.69807173840725e-14	0.0076984470664509174	-7.003206490710044e-21	1.9881011160585136e-13	1.753705464924901e-17	3.217490655024373e-16	9.48780869905013e-22
34500000	0.001150776466524405	-6.112665888367568e-20	-1.106432506061685e-19	1.4207115474801202e-13	1.69807173840725e-14	0.0076984470664509174	-6.986466235449884e-21	1.9881011160585136e-13	1.753705464924901e-17	3.217490655024373e-16	9.48780869905013e-22
34600000	0.001150776466524405	-6.112665888367568e-20	-1.106432506061685e-19	1.4207115474801202e-13	1.69807173840725e-14	0.0076984470664509174	-6.969725980189723e-21	1.9881011160585136e-13	1.753705464924901e-17	3.217490655024373e-16	9.48780869905013e-22
34700000	0.001150776466524405	-6.112665888367568e-20	-1.106432506061685e-19	1.4207115474801202e-13	1.69807173840725e-14	0.0076984470664509174	-6.952985724929563e-21	1.9881011160585136e-13	1.753705464924901e-17	3.217490655024373e-16	9.48780869905013e-22
34800000	0.001150776466524405	-6.112665888367568e-20	-1.106432506061685e-19	1.4207115474801202e-13	1.69807173840725e-14	0.0076984470664509174	-6.936245469669404e-21	1.9881011160585136e-13	1.753705464924901e-17	3.217490655024373e-16	9.48780869905013e-22
34900000	0.001150776466524405	-6.112665888367568e-20	-1.106432506061685e-19	1.4207115474801202e-13	1.69807173840725e-14	0.0076984470664509174	-6.919505214409244e-21	1.9881011160585136e-13	1.753705464924901e-17	3.217490655024373e-16	9.48780869905013e-22
35000000	0.001150776466524405	-6.112665888367568e-20	-1.106432506061685e-19	1.4207115474801202e-13	1.69807173840725e-14	0.0076984470664509174	-6.902764959149084e-21	1.9881011160585136e-13	1.753705464924901e-17	3.217490655024373e-16	9.48780869905013e-22
35100000	0.001150776466524405	-6.112665888367568e-20	-1.106432506061685e-19	1.4207115474801202e-13	1.69807173840725e-14	0.0076984470664509174	-6.886024703888923e-21	1.9881011160585136e-13	1.753705464924901e-17	3.217490655024373e-16	9.48780869905013e-22
35200000	0.001150776466524405	-6.112665888367568e-20	-1.106432506061685e-19	1.4207115474801202e-13	1.69807173840725e-14	0.0076984470664509174	-6.869284448628763e-21	1.9881011160585136e-13	1.753705464924901e-17	3.217490655024373e-16	9.48780869905013e-22
35300000	0.001150776466524405	-6.112665888367568e-20	-1.106432506061685e-19	1.4207115474801202e-13	1.69807173840725e-14	0.0076984470664509174	-6.852544193368604e-21	1.9881011160585136e-13	1.753705464924901e-17	3.217490655024373e-16	9.48780869905013e-22
35400000	0.001150776466524405	-6.112665888367568e-20	-1.106432506061685e-19	1.4207115474801202e-13	1.69807173840725e-14	0.0076984470664509174	-6.835803938108444e-21	1.9881011160585136e-13	1.753705464924901e-17	3.217490655024373e-16	9.48780869905013e-22
35500000	0.001150776466524405	-6.112665888367568e-20	-1.106432506061685e-19	1.4207115474801202e-13	1.69807173840725e-14	0.0076984470664509174	-6.819063682848284e-21	1.9881011160585136e-13	1.753705464924901e-17	3.217490655024373e-16	9.48780869905013e-22
35600000	0.001150776466524405	-6.112665888367568e-20	-1.106432506061685e-19	1.4207115474801202e-13	1.69807173840725e-14	0.0076984470664509174	-6.802323427588124e-21	1.9881011160585136e-13	1.753705464924901e-17	3.217490655024373e-16	9.48780869905013e-22
35700000	0.001150776466524405	-6.112665888367568e-20	-1.106432506061685e-19	1.4207115474801202e-13	1.69807173840725e-14	0.0076984470664509174	-6.785583172327965e-21	1.9881011160585136e-13	1.753705464924901e-17	3.217490655024373e-16	9.48780869905013e-22
35800000	0.001150776466524405	-6.112665888367568e-20	-1.106432506061685e-19	1.4207115474801202e-13	1.69807173840725e-14	0.0076984470664509174	-6.768842917067804e-21	1.9881011160585136e-13	1.753705464924901e-17	3.217490655024373e-16	9.48780869905013e-22
35900000	0.001150776466524405	-6.112665888367568e-20	-1.106432506061685e-19	1.4207115474801202e-13	1.69807173840725e-14	0.0076984470664509174	-6.752102661807644e-21	1.9881011160585136e-13	1.753705464924901e-17	3.217490655024373e-16	9.48780869905013e-22
36000000	0.001150776466524405	-6.112665888367568e-20	-1.106432506061685e-19	1.4207115474801202e-13	1.69807173840725e-14	0.0076984470664509174	-6.735362406547484e-21	1.9881011160585136e-13	1.753705464924901e-17	3.217490655024373e-16	9.48780869905013e-22
36100000	0.001150776466524405	-6.112665888367568e-20	-1.106432506061685e-19	1.4207115474801202e-13	1.69807173840725e-14	0.0076984470664509174	-6.718622151287324e-21	1.9881011160585136e-13	1.753705464924901e-17	3.217490655024373e-16	9.48780869905013e-22
36200000	0.001150776466524405	-6.112665888367568e-20	-1.106432506061685e-19	1.4207115474801202e-13	1.69807173840725e-14	0.0076984470664509174	-6.701881896027164e-21	1.9881011160585136e-13	1.753705464924901e-17	3.217490655024373e-16	9.48780869905013e-22
36300000	0.001150776466524405	-6.112665888367568e-20	-1.106432506061685e-19	1.4207115474801202e-13	1.69807173840725e-14	0.0076984470664509174	-6.685141640767004e-21	1.9881011160585136e-13	1.753705464924901e-17	3.217490655024373e-16	9.48780869905013e-22
36400000	0.001150776466524405	-6.112665888367568e-20	-1.106432506061685e-19	1.4207115474801202e-13	1.69807173840725e-14	0.0076984470664509174	-6.6684013855068444e-21	1.9881011160585136e-13	1.753705464924901e-17	3.217490655024373e-16	9.48780869905013e-22
36500000	0.001150776466524405	-6.112665888367568e-20	-1.106432506061685e-19	1.4207115474801202e-13	1.69807173840725e-14	0.0076984470664509174	-6.651661130246684e-21	1.9881011160585136e-13	1.753705464924901e-17	3.217490655024373e-16	9.48780869905013e-22
36600000	0.001150776466524405	-6.112665888367568e-20	-1.106432506061685e-19	1.4207115474801202e-13	1.69807173840725e-14	0.0076984470664509174	-6.634920874986524e-21	1.9881011160585136e-13	1.753705464924901e-17	3.217490655024373e-16	9.48780869905013e-22
36700000	0.001150776466524405	-6.112665888367568e-20	-1.106432506061685e-19	1.4207115474801202e-13	1.69807173840725e-14	0.0076984470664509174	-6.6181806197263645e-21	1.9881011160585136e-13	1.753705464924901e-17	3.217490655024373e-16	9.48780869905013e-22
36800000	0.001150776466524405	-6.112665888367568e-20	-1.106432506061685e-19	1.4207115474801202e-13	1.69807173840725e-14	0.0076984470664509174	-6.601440364466204e-21	1.9881011160585136e-13	1.753705464924901e-17	3.217490655024373e-16	9.48780869905013e-22
36900000	0.001150776466524405	-6.112665888367568e-20	-1.106432506061685e-19	1.4207115474801202e-13	1.69807173840725e-14	0.0076984470664509174	-6.584700109206044e-21	1.9881011160585136e-13	1.753705464924901e-17	3.217490655024373e-16	9.48780869905013e-22
37000000	0.001150776466524405	-6.112665888367568e-20	-1.106432506061685e-19	1.4207115474801202e-13	1.69807173840725e-14	0.0076984470664509174	-6.567959853945885e-21	1.9881011160585136e-13	1.753705464924901e-17	3.217490655024373e-16	9.48780869905013e-22
37100000	0.001150776466524405	-6.112665888367568e-20	-1.106432506061685e-19	1.4207115474801202e-13	1.69807173840725e-14	0.0076984470664509174	-6.551219598685724e-21	1.9881011160585136e-13	1.753705464924901e-17	3.217490655024373e-16	9.48780869905013e-22
37200000	0.001150776466524405	-6.112665888367568e-20	-1.106432506061685e-19	1.4207115474801202e-13	1.69807173840725e-14	0.0076984470664509174	-6.5344793434255644e-21	1.9881011160585136e-13	1.753705464924901e-17	3.217490655024373e-16	9.487808699050129e-22
37300000	0.001150776466524405	-6.112665888367568e-20	-1.106432506061685e-19	1.4207115474801202e-13	1.69807173840725e-14	0.0076984470664509174	-6.517739088165405e-21	1.9881011160585136e-13	1.7537054649249008e-17	3.217490655024373e-16	9.487808699050129e-22
37400000	0.001150776466524405	-6.112665888367568e-20	-1.106432506061685e-19	1.4207115474801202e-13	1.69807173840725e-14	0.0076984470664509174	-6.500998832905244e-21	1.9881011160585136e-13	1.7537054649249008e-17	3.217490655024373e-16	9.487808699050129e-22
37500000	0.001150776466524405	-6.112665888367568e-20	-1.106432506061685e-19	1.4207115474801202e-13	1.69807173840725e-14	0.0076984470664509174	-6.4842585776450845e-21	1.9881011160585136e-13	1.7537054649249008e-17	3.217490655024373e-16	9.487808699050129e-22
37600000	0.001150776466524405	-6.112665888367568e-20	-1.106432506061685e-19	1.4207115474801202e-13	1.69807173840725e-14	0.0076984470664509174	-6.467518322384925e-21	1.9881011160585136e-13	1.7537054649249008e-17	3.217490655024373e-16	9.487808699050129e-22
37700000	0.001150776466524405	-6.112665888367568e-20	-1.106432506061685e-19	1.4207115474801202e-13	1.69807173840725e-14	0.0076984470664509174	-6.450778067124764e-21	1.9881011160585136e-13	1.7537054649249008e-17	3.217490655024373e-16	9.487808699050129e-22
37800000	0.001150776466524405	-6.112665888367568e-20	-1.106432506061685e-19	1.4207115474801202e-13	1.69807173840725e-14	0.0076984470664509174	-6.4340378118646046e-21	1.9881011160585136e-13	1.7537054649249008e-17	3.217490655024373e-16	9.487808699050129e-22
37900000	0.001150776466524405	-6.112665888367568e-20	-1.106432506061685e-19	1.4207115474801202e-13	1.69807173840725e-14	0.0076984470664509174	-6.417297556604445e-21	1.9881011160585136e-13	1.7537054649249008e-17	3.217490655024373e-16	9.487808699050129e-22
38000000	0.001150776466524405	-6.112665888367568e-20	-1.106432506061685e-19	1.4207115474801202e-13	1.69807173840725e-14	0.0076984470664509174	-6.4005573013442844e-21	1.9881011160585136e-13	1.7537054649249008e-17	3.217490655024373e-16	9.487808699050129e-22
38100000	0.001150776466524405	-6.112665888367568e-20	-1.106432506061685e-19	1.4207115474801202e-13	1.69807173840725e-14	0.0076984470664509174	-6.383817046084125e-21	1.9881011160585136e-13	1.7537054649249008e-17	3.217490655024373e-16	9.487808699050129e-22
38200000	0.001150776466524405	-6.112665888367568e-20	-1.106432506061685e-19	1.4207115474801202e-13	1.69807173840725e-14	0.0076984470664509174	-6.367076790823965e-21	1.9881011160585136e-13	1.7537054649249008e-17	3.217490655024373e-16	9.487808699050129e-22
38300000	0.001150776466524405	-6.112665888367568e-20	-1.106432506061685e-19	1.4207115474801202e-13	1.69807173840725e-14	0.0076984470664509174	-6.3503365355638045e-21	1.9881011160585136e-13	1.7537054649249008e-17	3.217490655024373e-16	9.487808699050129e-22
38400000	0.001150776466524405	-6.112665888367568e-20	-1.106432506061685e-19	1.4207115474801202e-13	1.69807173840725e-14	0.0076984470664509174	-6.333596280303645e-21	1.9881011160585136e-13	1.7537054649249008e-17	3.217490655024373e-16	9.487808699050129e-22
38500000	0.001150776466524405	-6.112665888367568e-20	-1.106432506061685e-19	1.4207115474801202e-13	1.69807173840725e-14	0.0076984470664509174	-6.316856025043485e-21	1.9881011160585136e-13	1.7537054649249008e-17	3.217490655024373e-16	9.487808699050129e-22
38600000	0.001150776466524405	-6.112665888367568e-20	-1.106432506061685e-19	1.4207115474801202e-13	1.69807173840725e-14	0.0076984470664509174	-6.3001157697833246e-21	1.9881011160585136e-13	1.7537054649249008e-17	3.217490655024373e-16	9.487808699050129e-22
38700000	0.001150776466524405	-6.112665888367568e-20	-1.106432506061685e-19	1.4207115474801202e-13	1.69807173840725e-14	0.0076984470664509174	-6.283375514523165e-21	1.9881011160585136e-13	1.7537054649249008e-17	3.217490655024373e-16	9.487808699050129e-22
38800000	0.001150776466524405	-6.112665888367568e-20	-1.106432506061685e-19	1.4207115474801202e-13	1.69807173840725e-14	0.0076984470664509174	-6.2666352592630044e-21	1.9881011160585136e-13	1.7537054649249008e-17	3.217490655024373e-16	9.487808699050129e-22
38900000	0.001150776466524405	-6.112665888367568e-20	-1.106432506061685e-19	1.4207115474801202e-13	1.69807173840725e-14	0.0076984470664509174	-6.249895004002845e-21	1.9881011160585136e-13	1.7537054649249008e-17	3.217490655024373e-16	9.487808699050129e-22
39000000	0.001150776466524405	-6.112665888367568e-20	-1.106432506061685e-19	1.4207115474801202e-13	1.69807173840725e-14	0.0076984470664509174	-6.233154748742685e-21	1.9881011160585136e-13	1.7537054649249008e-17	3.217490655024373e-16	9.487808699050129e-22
39100000	0.001150776466524405	-6.112665888367568e-20	-1.106432506061685e-19	1.4207115474801202e-13	1.69807173840725e-14	0.0076984470664509174	-6.2164144934825245e-21	1.9881011160585136e-13	1.7537054649249008e-17	3.217490655024373e-16	9.487808699050129e-22
39200000	0.001150776466524405	-6.112665888367568e-20	-1.106432506061685e-19	1.4207115474801202e-13	1.69807173840725e-14	0.0076984470664509174	-6.199674238222365e-21	1.9881011160585136e-13	1.7537054649249008e-17	3.217490655024373e-16	9.487808699050129e-22
39300000	0.001150776466524405	-6.112665888367568e-20	-1.106432506061685e-19	1.4207115474801202e-13	1.69807173840725e-14	0.0076984470664509174	-6.182933982962205e-21	1.9881011160585136e-13	1.7537054649249008e-17	3.217490655024373e-16	9.487808699050129e-22
39400000	0.001150776466524405	-6.112665888367568e-20	-1.106432506061685e-19	1.4207115474801202e-13	1.69807173840725e-14	0.0076984470664509174	-6.1661937277020446e-21	1.9881011160585136e-13	1.7537054649249008e-17	3.217490655024373e-16	9.487808699050129e-22
39500000	0.001150776466524405	-6.112665888367568e-20	-1.106432506061685e-19	1.4207115474801202e-13	1.69807173840725e-14	0.0076984470664509174	-6.149453472441885e-21	1.9881011160585136e-13	1.7537054649249008e-17	3.217490655024373e-16	9.487808699050129e-22
39600000	0.001150776466524405	-6.112665888367568e-20	-1.106432506061685e-19	1.4207115474801202e-13	1.69807173840725e-14	0.0076984470664509174	-6.132713217181725e-21	1.9881011160585136e-13	1.7537054649249008e-17	3.217490655024373e-16	9.487808699050129e-22
39700000	0.001150776466524405	-6.112665888367568e-20	-1.106432506061685e-19	1.4207115474801202e-13	1.69807173840725e-14	0.0076984470664509174	-6.115972961921565e-21	1.9881011160585136e-13	1.7537054649249008e-17	3.217490655024373e-16	9.487808699050129e-22
39800000	0.001150776466524405	-6.112665888367568e-20	-1.106432506061685e-19	1.4207115474801202e-13	1.69807173840725e-14	0.0076984470664509174	-6.099232706661405e-21	1.9881011160585136e-13	1.7537054649249008e-17	3.217490655024373e-16	9.487808699050129e-22
39900000	0.001150776466524405	-6.112665888367568e-20	-1.106432506061685e-19	1.4207115474801202e-13	1.69807173840725e-14	0.0076984470664509174	-6.082492451401245e-21	1.9881011160585136e-13	1.7537054649249008e-17	3.217490655024373e-16	9.487808699050129e-22
40000000	0.001150776466524405	-6.112665888367568e-20	-1.106432506061685e-19	1.4207115474801202e-13	1.69807173840725e-14	0.0076984470664509174	-6.065752196141085e-21	1.9881011160585136e-13	1.7537054649249008e-17	3.217490655024373e-16	9.487808699050129e-22
40100000	0.001150776466524405	-6.112665888367568e-20	-1.106432506061685e-19	1.4207115474801202e-13	1.69807173840725e-14	0.0076984470664509174	-6.049011940880925e-21	1.9881011160585136e-13	1.7537054649249008e-17	3.217490655024373e-16	9.487808699050129e-22
40200000	0.001150776466524405	-6.112665888367568e-20	-1.106432506061685e-19	1.4207115474801202e-13	1.69807173840725e-14	0.0076984470664509174	-6.032271685620765e-21	1.9881011160585136e-13	1.7537054649249008e-17	3.217490655024373e-16	9.487808699050129e-22
40300000	0.001150776466524405	-6.112665888367568e-20	-1.106432506061685e-19	1.4207115474801202e-13	1.69807173840725e-14	0.0076984470664509174	-6.015531430360605e-21	1.9881011160585136e-13	1.7537054649249008e-17	3.217490655024373e-16	9.487808699050129e-22
40400000	0.001150776466524405	-6.112665888367568e-20	-1.106432506061685e-19	1.4207115474801202e-13	1.69807173840725e-14	0.0076984470664509174	-5.998791175100445e-21	1.9881011160585136e-13	1.7537054649249008e-17	3.217490655024373e-16	9.487808699050129e-22
40500000	0.001150776466524405	-6.112665888367568e-20	-1.106432506061685e-19	1.4207115474801202e-13	1.69807173840725e-14	0.0076984470664509174	-5.9820509198402854e-21	1.9881011160585136e-13	1.7537054649249008e-17	3.217490655024373e-16	9.487808699050129e-22
40600000	0.001150776466524405	-6.112665888367568e-20	-1.106432506061685e-19	1.4207115474801202e-13	1.69807173840725e-14	0.0076984470664509174	-5.965310664580125e-21	1.9881011160585136e-13	1.7537054649249008e-17	3.217490655024373e-16	9.487808699050129e-22
40700000	0.001150776466524405	-6.112665888367568e-20	-1.106432506061685e-19	1.4207115474801202e-13	1.69807173840725e-14	0.0076984470664509174	-5.948570409319965e-21	1.9881011160585136e-13	1.7537054649249008e-17	3.217490655024373e-16	9.487808699050129e-22
40800000	0.001150776466524405	-6.112665888367568e-20	-1.106432506061685e-19	1.4207115474801202e-13	1.69807173840725e-14	0.0076984470664509174	-5.9318301540598055e-21	1.9881011160585136e-13	1.7537054649249008e-17	3.217490655024373e-16	9.487808699050129e-22
40900000	0.001150776466524405	-6.112665888367568e-20	-1.106432506061685e-19	1.4207115474801202e-13	1.69807173840725e-14	0.0076984470664509174	-5.915089898799645e-21	1.9881011160585136e-13	1.7537054649249008e-17	3.217490655024373e-16	9.487808699050129e-22
41000000	0.001150776466524405	-6.112665888367568e-20	-1.106432506061685e-19	1.4207115474801202e-13	1.69807173840725e-14	0.0076984470664509174	-5.898349643539485e-21	1.9881011160585136e-13	1.7537054649249008e-17	3.217490655024373e-16	9.487808699050129e-22
41100000	0.001150776466524405	-6.112665888367568e-20	-1.106432506061685e-19	1.4207115474801202e-13	1.69807173840725e-14	0.0076984470664509174	-5.8816093882793256e-21	1.9881011160585136e-13	1.7537054649249008e-17	3.217490655024373e-16	9.487808699050129e-22
41200000	0.001150776466524405	-6.112665888367568e-20	-1.106432506061685e-19	1.4207115474801202e-13	1.69807173840725e-14	0.0076984470664509174	-5.864869133019165e-21	1.9881011160585136e-13	1.7537054649249008e-17	3.217490655024373e-16	9.487808699050129e-22
41300000	0.001150776466524405	-6.112665888367568e-20	-1.106432506061685e-19	1.4207115474801202e-13	1.69807173840725e-14	0.0076984470664509174	-5.8481288777590054e-21	1.9881011160585136e-13	1.7537054649249008e-17	3.217490655024373e-16	9.487808699050129e-22
41400000	0.001150776466524405	-6.112665888367568e-20	-1.106432506061685e-19	1.4207115474801202e-13	1.69807173840725e-14	0.0076984470664509174	-5.831388622498846e-21	1.9881011160585136e-13	1.7537054649249008e-17	3.217490655024373e-16	9.487808699050129e-22
41500000	0.001150776466524405	-6.112665888367568e-20	-1.106432506061685e-19	1.4207115474801202e-13	1.69807173840725e-14	0.0076984470664509174	-5.814648367238685e-21	1.9881011160585136e-13	1.7537054649249008e-17	3.217490655024373e-16	9.487808699050129e-22
41600000	0.001150776466524405	-6.112665888367568e-20	-1.106432506061685e-19	1.4207115474801202e-13	1.69807173840725e-14	0.0076984470664509174	-5.7979081119785255e-21	1.9881011160585136e-13	1.7537054649249008e-17	3.217490655024373e-16	9.487808699050129e-22
41700000	0.001150776466524405	-6.112665888367568e-20	-1.106432506061685e-19	1.4207115474801202e-13	1.69807173840725e-14	0.0076984470664509174	-5.781167856718366e-21	1.9881011160585136e-13	1.7537054649249008e-17	3.217490655024373e-16	9.487808699050129e-22
41800000	0.001150776466524405	-6.112665888367568e-20	-1.106432506061685e-19	1.4207115474801202e-13	1.69807173840725e-14	0.0076984470664509174	-5.764427601458205e-21	1.9881011160585136e-13	1.7537054649249008e-17	3.217490655024373e-16	9.487808699050129e-22
41900000	0.001150776466524405	-6.112665888367568e-20	-1.106432506061685e-19	1.4207115474801202e-13	1.69807173840725e-14	0.0076984470664509174	-5.7476873461980456e-21	1.9881011160585136e-13	1.7537054649249008e-17	3.217490655024373e-16	9.487808699050129e-22
42000000	0.001150776466524405	-6.112665888367568e-20	-1.106432506061685e-19	1.4207115474801202e-13	1.69807173840725e-14	0.0076984470664509174	-5.730947090937886e-21	1.9881011160585136e-13	1.7537054649249008e-17	3.217490655024373e-16	9.487808699050129e-22
42100000	0.001150776466524405	-6.112665888367568e-20	-1.106432506061685e-19	1.4207115474801202e-13	1.69807173840725e-14	0.0076984470664509174	-5.714206835677725e-21	1.9881011160585136e-13	1.7537054649249008e-17	3.217490655024373e-16	9.487808699050129e-22
42200000	0.001150776466524405	-6.112665888367568e-20	-1.106432506061685e-19	1.4207115474801202e-13	1.69807173840725e-14	0.0076984470664509174	-5.697466580417566e-21	1.9881011160585136e-13	1.7537054649249008e-17	3.217490655024373e-16	9.487808699050129e-22
42300000	0.001150776466524405	-6.112665888367568e-20	-1.106432506061685e-19	1.4207115474801202e-13	1.69807173840725e-14	0.0076984470664509174	-5.680726325157406e-21	1.9881011160585136e-13	1.7537054649249008e-17	3.217490655024373e-16	9.487808699050129e-22
42400000	0.001150776466524405	-6.112665888367568e-20	-1.106432506061685e-19	1.4207115474801202e-13	1.69807173840725e-14	0.0076984470664509174	-5.6639860698972455e-21	1.9881011160585136e-13	1.7537054649249008e-17	3.217490655024373e-16	9.487808699050129e-22
42500000	0.001150776466524405	-6.112665888367568e-20	-1.106432506061685e-19	1.4207115474801202e-13	1.69807173840725e-14	0.0076984470664509174	-5.647245814637086e-21	1.9881011160585136e-13	1.7537054649249008e-17	3.217490655024373e-16	9.487808699050129e-22
42600000	0.001150776466524405	-6.112665888367568e-20	-1.106432506061685e-19	1.4207115474801202e-13	1.69807173840725e-14	0.0076984470664509174	-5.630505559376926e-21	1.9881011160585136e-13	1.7537054649249008e-17	3.217490655024373e-16	9.487808699050129e-22
42700000	0.001150776466524405	-6.112665888367568e-20	-1.106432506061685e-19	1.4207115474801202e-13	1.69807173840725e-14	0.0076984470664509174	-5.6137653041167655e-21	1.9881011160585136e-13	1.7537054649249008e-17	3.217490655024373e-16	9.487808699050129e-22
42800000	0.001150776466524405	-6.112665888367568e-20	-1.106432506061685e-19	1.4207115474801202e-13	1.69807173840725e-14	0.0076984470664509174	-5.597025048856606e-21	1.9881011160585136e-13	1.7537054649249008e-17	3.217490655024373e-16	9.487808699050129e-22
42900000	0.001150776466524405	-6.112665888367568e-20	-1.106432506061685e-19	1.4207115474801202e-13	1.69807173840725e-14	0.0076984470664509174	-5.580284793596445e-21	1.9881011160585136e-13	1.7537054649249008e-17	3.217490655024373e-16	9.487808699050129e-22
43000000	0.001150776466524405	-6.112665888367568e-20	-1.106432506061685e-19	1.4207115474801202e-13	1.69807173840725e-14	0.0076984470664509174	-5.563544538336286e-21	1.9881011160585136e-13	1.7537054649249008e-17	3.217490655024373e-16	9.487808699050129e-22
43100000	0.001150776466524405	-6.112665888367568e-20	-1.106432506061685e-19	1.4207115474801202e-13	1.69807173840725e-14	0.0076984470664509174	-5.546804283076126e-21	1.9881011160585136e-13	1.7537054649249008e-17	3.217490655024373e-16	9.487808699050129e-22
43200000	0.001150776466524405	-6.112665888367568e-20	-1.106432506061685e-19	1.4207115474801202e-13	1.69807173840725e-14	0.0076984470664509174	-5.530064027815966e-21	1.9881011160585136e-13	1.7537054649249008e-17	3.217490655024373e-16	9.487808699050129e-22
43300000	0.001150776466524405	-6.112665888367568e-20	-1.106432506061685e-19	1.4207115474801202e-13	1.69807173840725e-14	0.0076984470664509174	-5.513323772555806e-21	1.9881011160585136e-13	1.7537054649249008e-17	3.217490655024373e-16	9.487808699050129e-22
43400000	0.001150776466524405	-6.112665888367568e-20	-1.106432506061685e-19	1.4207115474801202e-13	1.69807173840725e-14	0.0076984470664509174	-5.496583517295646e-21	1.9881011160585136e-13	1.7537054649249008e-17	3.217490655024373e-16	9.487808699050129e-22
43500000	0.001150776466524405	-6.112665888367568e-20	-1.106432506061685e-19	1.4207115474801202e-13	1.69807173840725e-14	0.0076984470664509174	-5.479843262035486e-21	1.9881011160585136e-13	1.7537054649249008e-17	3.217490655024373e-16	9.487808699050129e-22
43600000	0.001150776466524405	-6.112665888367568e-20	-1.106432506061685e-19	1.4207115474801202e-13	1.69807173840725e-14	0.0076984470664509174	-5.463103006775326e-21	1.9881011160585136e-13	1.7537054649249008e-17	3.217490655024373e-16	9.487808699050129e-22
43700000	0.001150776466524405	-6.112665888367568e-20	-1.106432506061685e-19	1.4207115474801202e-13	1.69807173840725e-14	0.0076984470664509174	-5.446362751515166e-21	1.9881011160585136e-13	1.7537054649249008e-17	3.217490655024373e-16	9.487808699050129e-22
43800000	0.001150776466524405	-6.112665888367568e-20	-1.106432506061685e-19	1.4207115474801202e-13	1.69807173840725e-14	0.0076984470664509174	-5.429622496255006e-21	1.9881011160585136e-13	1.7537054649249008e-17	3.217490655024373e-16	9.487808699050129e-22
43900000	0.001150776466524405	-6.112665888367568e-20	-1.106432506061685e-19	1.4207115474801202e-13	1.69807173840725e-14	0.0076984470664509174	-5.412882240994846e-21	1.9881011160585136e-13	1.7537054649249008e-17	3.217490655024373e-16	9.487808699050129e-22
44000000	0.001150776466524405	-6.112665888367568e-20	-1.106432506061685e-19	1.4207115474801202e-13	1.69807173840725e-14	0.0076984470664509174	-5.396141985734686e-21	1.9881011160585136e-13	1.7537054649249008e-17	3.217490655024373e-16	9.487808699050129e-22
44100000	0.001150776466524405	-6.112665888367568e-20	-1.106432506061685e-19	1.4207115474801202e-13	1.69807173840725e-14	0.0076984470664509174	-5.3794017304745265e-21	1.9881011160585136e-13	1.7537054649249008e-17	3.217490655024373e-16	9.487808699050129e-22
44200000	0.001150776466524405	-6.112665888367568e-20	-1.106432506061685e-19	1.4207115474801202e-13	1.69807173840725e-14	0.0076984470664509174	-5.362661475214366e-21	1.9881011160585136e-13	1.7537054649249008e-17	3.217490655024373e-16	9.487808699050129e-22
44300000	0.001150776466524405	-6.112665888367568e-20	-1.106432506061685e-19	1.4207115474801202e-13	1.69807173840725e-14	0.0076984470664509174	-5.345921219954206e-21	1.9881011160585136e-13	1.7537054649249008e-17	3.217490655024373e-16	9.487808699050129e-22
44400000	0.001150776466524405	-6.112665888367568e-20	-1.106432506061685e-19	1.4207115474801202e-13	1.69807173840725e-14	0.0076984470664509174	-5.3291809646940465e-21	1.9881011160585136e-13	1.7537054649249008e-17	3.217490655024373e-16	9.487808699050129e-22
44500000	0.001150776466524405	-6.112665888367568e-20	-1.106432506061685e-19	1.4207115474801202e-13	1.69807173840725e-14	0.0076984470664509174	-5.312440709433886e-21	1.9881011160585136e-13	1.7537054649249008e-17	3.217490655024373e-16	9.487808699050129e-22
44600000	0.001150776466524405	-6.112665888367568e-20	-1.106432506061685e-19	1.4207115474801202e-13	1.69807173840725e-14	0.0076984470664509174	-5.295700454173726e-21	1.9881011160585136e-13	1.7537054649249008e-17	3.217490655024373e-16	9.487808699050129e-22
44700000	0.001150776466524405	-6.112665888367568e-20	-1.106432506061685e-19	1.4207115474801202e-13	1.69807173840725e-14	0.0076984470664509174	-5.278960198913567e-21	1.9881011160585136e-13	1.7537054649249008e-17	3.217490655024373e-16	9.487808699050129e-22
44800000	0.001150776466524405	-6.112665888367568e-20	-1.106432506061685e-19	1.4207115474801202e-13	1.69807173840725e-14	0.0076984470664509174	-5.262219943653406e-21	1.9881011160585136e-13	1.7537054649249008e-17	3.217490655024373e-16	9.487808699050129e-22
44900000	0.001150776466524405	-6.112665888367568e-20	-1.106432506061685e-19	1.4207115474801202e-13	1.69807173840725e-14	0.0076984470664509174	-5.2454796883932464e-21	1.9881011160585136e-13	1.7537054649249008e-17	3.217490655024373e-16	9.487808699050129e-22
45000000	0.001150776466524405	-6.112665888367568e-20	-1.106432506061685e-19	1.4207115474801202e-13	1.69807173840725e-14	0.0076984470664509174	-5.228739433133087e-21	1.9881011160585136e-13	1.7537054649249008e-17	3.217490655024373e-16	9.487808699050129e-22
45100000	0.001150776466524405	-6.112665888367568e-20	-1.106432506061685e-19	1.4207115474801202e-13	1.69807173840725e-14	0.0076984470664509174	-5.211999177872926e-21	1.9881011160585136e-13	1.7537054649249008e-17	3.217490655024373e-16	9.487808699050129e-22
45200000	0.001150776466524405	-6.112665888367568e-20	-1.106432506061685e-19	1.4207115474801202e-13	1.69807173840725e-14	0.0076984470664509174	-5.1952589226127665e-21	1.9881011160585136e-13	1.7537054649249008e-17	3.217490655024373e-16	9.487808699050129e-22
45300000	0.001150776466524405	-6.112665888367568e-20	-1.106432506061685e-19	1.4207115474801202e-13	1.69807173840725e-14	0.0076984470664509174	-5.178518667352607e-21	1.9881011160585136e-13	1.7537054649249008e-17	3.217490655024373e-16	9.487808699050129e-22
45400000	0.001150776466524405	-6.112665888367568e-20	-1.106432506061685e-19	1.4207115474801202e-13	1.69807173840725e-14	0.0076984470664509174	-5.161778412092446e-21	1.9881011160585136e-13	1.7537054649249008e-17	3.217490655024373e-16	9.487808699050129e-22
45500000	0.001150776466524405	-6.112665888367568e-20	-1.106432506061685e-19	1.4207115474801202e-13	1.69807173840725e-14	0.0076984470664509174	-5.1450381568322866e-21	1.9881011160585136e-13	1.7537054649249008e-17	3.217490655024373e-16	9.487808699050129e-22
45600000	0.001150776466524405	-6.112665888367568e-20	-1.106432506061685e-19	1.4207115474801202e-13	1.69807173840725e-14	0.0076984470664509174	-5.128297901572127e-21	1.9881011160585136e-13	1.7537054649249008e-17	3.217490655024373e-16	9.487808699050129e-22
45700000	0.001150776466524405	-6.112665888367568e-20	-1.106432506061685e-19	1.4207115474801202e-13	1.69807173840725e-14	0.0076984470664509174	-5.111557646311967e-21	1.9881011160585136e-13	1.7537054649249008e-17	3.217490655024373e-16	9.487808699050129e-22
45800000	0.001150776466524405	-6.112665888367568e-20	-1.106432506061685e-19	1.4207115474801202e-13	1.69807173840725e-14	0.0076984470664509174	-5.094817391051807e-21	1.9881011160585136e-13	1.7537054649249008e-17	3.217490655024373e-16	9.487808699050129e-22
45900000	0.001150776466524405	-6.112665888367568e-20	-1.106432506061685e-19	1.4207115474801202e-13	1.69807173840725e-14	0.0076984470664509174	-5.078077135791647e-21	1.9881011160585136e-13	1.7537054649249008e-17	3.217490655024373e-16	9.487808699050129e-22
46000000	0.001150776466524405	-6.112665888367568e-20	-1.106432506061685e-19	1.4207115474801202e-13	1.69807173840725e-14	0.0076984470664509174	-5.0613368805314865e-21	1.9881011160585136e-13	1.7537054649249008e-17	3.217490655024373e-16	9.487808699050129e-22
46100000	0.001150776466524405	-6.112665888367568e-20	-1.106432506061685e-19	1.4207115474801202e-13	1.69807173840725e-14	0.0076984470664509174	-5.044596625271327e-21	1.9881011160585136e-13	1.7537054649249008e-17	3.217490655024373e-16	9.487808699050129e-22
46200000	0.001150776466524405	-6.112665888367568e-20	-1.106432506061685e-19	1.4207115474801202e-13	1.69807173840725e-14	0.0076984470664509174	-5.027856370011167e-21	1.9881011160585136e-13	1.7537054649249008e-17	3.217490655024373e-16	9.487808699050129e-22
46300000	0.001150776466524405	-6.112665888367568e-20	-1.106432506061685e-19	1.4207115474801202e-13	1.69807173840725e-14	0.0076984470664509174	-5.011116114751007e-21	1.9881011160585136e-13	1.7537054649249008e-17	3.217490655024373e-16	9.487808699050129e-22
46400000	0.001150776466524405	-6.112665888367568e-20	-1.106432506061685e-19	1.4207115474801202e-13	1.69807173840725e-14	0.0076984470664509174	-4.994375859490847e-21	1.9881011160585136e-13	1.7537054649249008e-17	3.217490655024373e-16	9.487808699050129e-22
46500000	0.001150776466524405	-6.112665888367568e-20	-1.106432506061685e-19	1.4207115474801202e-13	1.69807173840725e-14	0.0076984470664509174	-4.977635604230687e-21	1.9881011160585136e-13	1.7537054649249008e-17	3.217490655024373e-16	9.487808699050129e-22
46600000	0.001150776466524405	-6.112665888367568e-20	-1.106432506061685e-19	1.4207115474801202e-13	1.69807173840725e-14	0.0076984470664509174	-4.960895348970527e-21	1.9881011160585136e-13	1.7537054649249008e-17	3.217490655024373e-16	9.487808699050129e-22
46700000	0.001150776466524405	-6.112665888367568e-20	-1.106432506061685e-19	1.4207115474801202e-13	1.69807173840725e-14	0.0076984470664509174	-4.944155093710367e-21	1.9881011160585136e-13	1.7537054649249008e-17	3.217490655024373e-16	9.487808699050129e-22
46800000	0.001150776466524405	-6.112665888367568e-20	-1.106432506061685e-19	1.4207115474801202e-13	1.69807173840725e-14	0.0076984470664509174	-4.927414838450207e-21	1.9881011160585136e-13	1.7537054649249008e-17	3.217490655024373e-16	9.487808699050129e-22
46900000	0.001150776466524405	-6.112665888367568e-20	-1.106432506061685e-19	1.4207115474801202e-13	1.69807173840725e-14	0.0076984470664509174	-4.9106745831900475e-21	1.9881011160585136e-13	1.7537054649249008e-17	3.217490655024373e-16	9.487808699050129e-22
47000000	0.001150776466524405	-6.112665888367568e-20	-1.106432506061685e-19	1.4207115474801202e-13	1.69807173840725e-14	0.0076984470664509174	-4.893934327929887e-21	1.9881011160585136e-13	1.7537054649249008e-17	3.217490655024373e-16	9.487808699050129e-22
47100000	0.001150776466524405	-6.112665888367568e-20	-1.106432506061685e-19	1.4207115474801202e-13	1.69807173840725e-14	0.0076984470664509174	-4.877194072669727e-21	1.9881011160585136e-13	1.7537054649249008e-17	3.217490655024373e-16	9.487808699050129e-22
47200000	0.001150776466524405	-6.112665888367568e-20	-1.106432506061685e-19	1.4207115474801202e-13	1.69807173840725e-14	0.0076984470664509174	-4.860453817409567e-21	1.9881011160585136e-13	1.7537054649249008e-17	3.217490655024373e-16	9.487808699050129e-22
47300000	0.001150776466524405	-6.112665888367568e-20	-1.106432506061685e-19	1.4207115474801202e-13	1.69807173840725e-14	0.0076984470664509174	-4.843713562149407e-21	1.9881011160585136e-13	1.7537054649249008e-17	3.217490655024373e-16	9.487808699050129e-22
47400000	0.001150776466524405	-6.112665888367568e-20	-1.106432506061685e-19	1.4207115474801202e-13	1.69807173840725e-14	0.0076984470664509174	-4.8269733068892474e-21	1.9881011160585136e-13	1.7537054649249008e-17	3.217490655024373e-16	9.487808699050129e-22
47500000	0.001150776466524405	-6.112665888367568e-20	-1.106432506061685e-19	1.4207115474801202e-13	1.69807173840725e-14	0.0076984470664509174	-4.810233051629088e-21	1.9881011160585136e-13	1.7537054649249008e-17	3.217490655024373e-16	9.487808699050129e-22
47600000	0.001150776466524405	-6.112665888367568e-20	-1.106432506061685e-19	1.4207115474801202e-13	1.69807173840725e-14	0.0076984470664509174	-4.793492796368927e-21	1.9881011160585136e-13	1.7537054649249008e-17	3.217490655024373e-16	9.487808699050129e-22
47700000	0.001150776466524405	-6.112665888367568e-20	-1.106432506061685e-19	1.4207115474801202e-13	1.69807173840725e-14	0.0076984470664509174	-4.7767525411087675e-21	1.9881011160585136e-13	1.7537054649249008e-17	3.217490655024373e-16	9.487808699050129e-22
47800000	0.001150776466524405	-6.112665888367568e-20	-1.106432506061685e-19	1.4207115474801202e-13	1.69807173840725e-14	0.0076984470664509174	-4.760012285848607e-21	1.9881011160585136e-13	1.7537054649249008e-17	3.217490655024373e-16	9.487808699050129e-22
47900000	0.001150776466524405	-6.112665888367568e-20	-1.106432506061685e-19	1.4207115474801202e-13	1.69807173840725e-14	0.0076984470664509174	-4.743272030588447e-21	1.9881011160585136e-13	1.7537054649249008e-17	3.217490655024373e-16	9.487808699050129e-22
48000000	0.001150776466524405	-6.112665888367568e-20	-1.106432506061685e-19	1.4207115474801202e-13	1.69807173840725e-14	0.0076984470664509174	-4.7265317753282876e-21	1.9881011160585136e-13	1.7537054649249008e-17	3.217490655024373e-16	9.487808699050129e-22
48100000	0.001150776466524405	-6.112665888367568e-20	-1.106432506061685e-19	1.4207115474801202e-13	1.69807173840725e-14	0.0076984470664509174	-4.709791520068128e-21	1.9881011160585136e-13	1.7537054649249008e-17	3.217490655024373e-16	9.487808699050129e-22
48200000	0.001150776466524405	-6.112665888367568e-20	-1.106432506061685e-19	1.4207115474801202e-13	1.69807173840725e-14	0.0076984470664509174	-4.6930512648079674e-21	1.9881011160585136e-13	1.7537054649249008e-17	3.217490655024373e-16	9.487808699050129e-22
48300000	0.001150776466524405	-6.112665888367568e-20	-1.106432506061685e-19	1.4207115474801202e-13	1.69807173840725e-14	0.0076984470664509174	-4.676311009547808e-21	1.9881011160585136e-13	1.7537054649249008e-17	3.217490655024373e-16	9.487808699050129e-22
48400000	0.001150776466524405	-6.112665888367568e-20	-1.106432506061685e-19	1.4207115474801202e-13	1.69807173840725e-14	0.0076984470664509174	-4.659570754287647e-21	1.9881011160585136e-13	1.7537054649249008e-17	3.217490655024373e-16	9.487808699050129e-22
48500000	0.001150776466524405	-6.112665888367568e-20	-1.106432506061685e-19	1.4207115474801202e-13	1.69807173840725e-14	0.0076984470664509174	-4.6428304990274875e-21	1.9881011160585136e-13	1.7537054649249008e-17	3.217490655024373e-16	9.487808699050129e-22
48600000	0.001150776466524405	-6.112665888367568e-20	-1.106432506061685e-19	1.4207115474801202e-13	1.69807173840725e-14	0.0076984470664509174	-4.626090243767328e-21	1.9881011160585136e-13	1.7537054649249008e-17	3.217490655024373e-16	9.487808699050129e-22
48700000	0.001150776466524405	-6.112665888367568e-20	-1.106432506061685e-19	1.4207115474801202e-13	1.69807173840725e-14	0.0076984470664509174	-4.609349988507168e-21	1.9881011160585136e-13	1.7537054649249008e-17	3.217490655024373e-16	9.487808699050129e-22
48800000	0.001150776466524405	-6.112665888367568e-20	-1.106432506061685e-19	1.4207115474801202e-13	1.69807173840725e-14	0.0076984470664509174	-4.5926097332470076e-21	1.9881011160585136e-13	1.7537054649249008e-17	3.217490655024373e-16	9.487808699050129e-22
48900000	0.001150776466524405	-6.112665888367568e-20	-1.106432506061685e-19	1.4207115474801202e-13	1.69807173840725e-14	0.0076984470664509174	-4.575869477986848e-21	1.9881011160585136e-13	1.7537054649249008e-17	3.217490655024373e-16	9.487808699050129e-22
49000000	0.001150776466524405	-6.112665888367568e-20	-1.106432506061685e-19	1.4207115474801202e-13	1.69807173840725e-14	0.0076984470664509174	-4.5591292227266874e-21	1.9881011160585136e-13	1.7537054649249008e-17	3.217490655024373e-16	9.487808699050129e-22
49100000	0.001150776466524405	-6.112665888367568e-20	-1.106432506061685e-19	1.4207115474801202e-13	1.69807173840725e-14	0.0076984470664509174	-4.542388967466528e-21	1.9881011160585136e-13	1.7537054649249008e-17	3.217490655024373e-16	9.487808699050129e-22
49200000	0.001150776466524405	-6.112665888367568e-20	-1.106432506061685e-19	1.4207115474801202e-13	1.69807173840725e-14	0.0076984470664509174	-4.525648712206368e-21	1.9881011160585136e-13	1.7537054649249008e-17	3.217490655024373e-16	9.487808699050129e-22
49300000	0.001150776466524405	-6.112665888367568e-20	-1.106432506061685e-19	1.4207115474801202e-13	1.69807173840725e-14	0.0076984470664509174	-4.508908456946208e-21	1.9881011160585136e-13	1.7537054649249008e-17	3.217490655024373e-16	9.487808699050129e-22
49400000	0.001150776466524405	-6.112665888367568e-20	-1.106432506061685e-19	1.4207115474801202e-13	1.69807173840725e-14	0.0076984470664509174	-4.492168201686048e-21	1.9881011160585136e-13	1.7537054649249008e-17	3.217490655024373e-16	9.487808699050129e-22
49500000	0.001150776466524405	-6.112665888367568e-20	-1.106432506061685e-19	1.4207115474801202e-13	1.69807173840725e-14	0.0076984470664509174	-4.475427946425888e-21	1.9881011160585136e-13	1.7537054649249008e-17	3.217490655024373e-16	9.487808699050129e-22
49600000	0.001150776466524405	-6.112665888367568e-20	-1.106432506061685e-19	1.4207115474801202e-13	1.69807173840725e-14	0.0076984470664509174	-4.458687691165728e-21	1.9881011160585136e-13	1.7537054649249008e-17	3.217490655024373e-16	9.487808699050129e-22
49700000	0.001150776466524405	-6.112665888367568e-20	-1.106432506061685e-19	1.4207115474801202e-13	1.69807173840725e-14	0.0076984470664509174	-4.441947435905568e-21	1.9881011160585136e-13	1.7537054649249008e-17	3.217490655024373e-16	9.487808699050129e-22
49800000	0.001150776466524405	-6.112665888367568e-20	-1.106432506061685e-19	1.4207115474801202e-13	1.69807173840725e-14	0.0076984470664509174	-4.425207180645408e-21	1.9881011160585136e-13	1.7537054649249008e-17	3.217490655024373e-16	9.487808699050129e-22
49900000	0.001150776466524405	-6.112665888367568e-20	-1.106432506061685e-19	1.4207115474801202e-13	1.69807173840725e-14	0.0076984470664509174	-4.4084669253852484e-21	1.9881011160585136e-13	1.7537054649249008e-17	3.217490655024373e-16	9.487808699050129e-22
50000000	0.001150776466524405	-6.112665888367568e-20	-1.106432506061685e-19	1.4207115474801202e-13	1.69807173840725e-14	0.0076984470664509174	-4.391726670125088e-21	1.9881011160585136e-13	1.7537054649249008e-17	3.217490655024373e-16	9.487808699050129e-22
50100000	0.001150776466524405	-6.112665888367568e-20	-1.106432506061685e-19	1.4207115474801202e-13	1.69807173840725e-14	0.0076984470664509174	-4.374986414864928e-21	1.9881011160585136e-13	1.7537054649249008e-17	3.217490655024373e-16	9.487808699050129e-22
50200000	0.001150776466524405	-6.112665888367568e-20	-1.106432506061685e-19	1.4207115474801202e-13	1.69807173840725e-14	0.0076984470664509174	-4.3582461596047685e-21	1.9881011160585136e-13	1.7537054649249008e-17	3.217490655024373e-16	9.487808699050129e-22
50300000	0.001150776466524405	-6.112665888367568e-20	-1.106432506061685e-19	1.4207115474801202e-13	1.69807173840725e-14	0.0076984470664509174	-4.341505904344608e-21	1.9881011160585136e-13	1.7537054649249008e-17	3.217490655024373e-16	9.487808699050129e-22
50400000	0.001150776466524405	-6.112665888367568e-20	-1.106432506061685e-19	1.4207115474801202e-13	1.69807173840725e-14	0.0076984470664509174	-4.324765649084448e-21	1.9881011160585136e-13	1.7537054649249008e-17	3.217490655024373e-16	9.487808699050129e-22
50500000	0.001150776466524405	-6.112665888367568e-20	-1.106432506061685e-19	1.4207115474801202e-13	1.69807173840725e-14	0.0076984470664509174	-4.3080253938242886e-21	1.9881011160585136e-13	1.7537054649249008e-17	3.217490655024373e-16	9.487808699050129e-22
50600000	0.001150776466524405	-6.112665888367568e-20	-1.106432506061685e-19	1.4207115474801202e-13	1.69807173840725e-14	0.0076984470664509174	-4.291285138564128e-21	1.9881011160585136e-13	1.7537054649249008e-17	3.217490655024373e-16	9.487808699050129e-22
50700000	0.001150776466524405	-6.112665888367568e-20	-1.106432506061685e-19	1.4207115474801202e-13	1.69807173840725e-14	0.0076984470664509174	-4.2745448833039684e-21	1.9881011160585136e-13	1.7537054649249008e-17	3.217490655024373e-16	9.487808699050129e-22
50800000	0.001150776466524405	-6.112665888367568e-20	-1.106432506061685e-19	1.4207115474801202e-13	1.69807173840725e-14	0.0076984470664509174	-4.257804628043809e-21	1.9881011160585136e-13	1.7537054649249008e-17	3.217490655024373e-16	9.487808699050129e-22
50900000	0.001150776466524405	-6.112665888367568e-20	-1.106432506061685e-19	1.4207115474801202e-13	1.69807173840725e-14	0.0076984470664509174	-4.241064372783648e-21	1.9881011160585136e-13	1.7537054649249008e-17	3.217490655024373e-16	9.487808699050129e-22
51000000	0.001150776466524405	-6.112665888367568e-20	-1.106432506061685e-19	1.4207115474801202e-13	1.69807173840725e-14	0.0076984470664509174	-4.2243241175234885e-21	1.9881011160585136e-13	1.7537054649249008e-17	3.217490655024373e-16	9.487808699050129e-22
51100000	0.001150776466524405	-6.112665888367568e-20	-1.106432506061685e-19	1.4207115474801202e-13	1.69807173840725e-14	0.0076984470664509174	-4.207583862263329e-21	1.9881011160585136e-13	1.7537054649249008e-17	3.217490655024373e-16	9.487808699050129e-22
51200000	0.001150776466524405	-6.112665888367568e-20	-1.106432506061685e-19	1.4207115474801202e-13	1.69807173840725e-14	0.0076984470664509174	-4.190843607003168e-21	1.9881011160585136e-13	1.7537054649249008e-17	3.217490655024373e-16	9.487808699050129e-22
51300000	0.001150776466524405	-6.112665888367568e-20	-1.106432506061685e-19	1.4207115474801202e-13	1.69807173840725e-14	0.0076984470664509174	-4.1741033517430086e-21	1.9881011160585136e-13	1.7537054649249008e-17	3.217490655024373e-16	9.487808699050129e-22
51400000	0.001150776466524405	-6.112665888367568e-20	-1.106432506061685e-19	1.4207115474801202e-13	1.69807173840725e-14	0.0076984470664509174	-4.157363096482849e-21	1.9881011160585136e-13	1.7537054649249008e-17	3.217490655024373e-16	9.487808699050129e-22
51500000	0.001150776466524405	-6.112665888367568e-20	-1.106432506061685e-19	1.4207115474801202e-13	1.69807173840725e-14	0.0076984470664509174	-4.140622841222688e-21	1.9881011160585136e-13	1.7537054649249008e-17	3.217490655024373e-16	9.487808699050129e-22
51600000	0.001150776466524405	-6.112665888367568e-20	-1.106432506061685e-19	1.4207115474801202e-13	1.69807173840725e-14	0.0076984470664509174	-4.123882585962529e-21	1.9881011160585136e-13	1.7537054649249008e-17	3.217490655024373e-16	9.487808699050129e-22
51700000	0.001150776466524405	-6.112665888367568e-20	-1.106432506061685e-19	1.4207115474801202e-13	1.69807173840725e-14	0.0076984470664509174	-4.107142330702369e-21	1.9881011160585136e-13	1.7537054649249008e-17	3.217490655024373e-16	9.487808699050129e-22
51800000	0.001150776466524405	-6.112665888367568e-20	-1.106432506061685e-19	1.4207115474801202e-13	1.69807173840725e-14	0.0076984470664509174	-4.0904020754422085e-21	1.9881011160585136e-13	1.7537054649249008e-17	3.217490655024373e-16	9.487808699050129e-22
51900000	0.001150776466524405	-6.112665888367568e-20	-1.106432506061685e-19	1.4207115474801202e-13	1.69807173840725e-14	0.0076984470664509174	-4.073661820182049e-21	1.9881011160585136e-13	1.7537054649249008e-17	3.217490655024373e-16	9.487808699050129e-22
52000000	0.001150776466524405	-6.112665888367568e-20	-1.106432506061685e-19	1.4207115474801202e-13	1.69807173840725e-14	0.0076984470664509174	-4.056921564921889e-21	1.9881011160585136e-13	1.7537054649249008e-17	3.217490655024373e-16	9.487808699050129e-22
52100000	0.001150776466524405	-6.112665888367568e-20	-1.106432506061685e-19	1.4207115474801202e-13	1.69807173840725e-14	0.0076984470664509174	-4.0401813096617285e-21	1.9881011160585136e-13	1.7537054649249008e-17	3.217490655024373e-16	9.487808699050129e-22
52200000	0.001150776466524405	-6.112665888367568e-20	-1.106432506061685e-19	1.4207115474801202e-13	1.69807173840725e-14	0.0076984470664509174	-4.023441054401569e-21	1.9881011160585136e-13	1.7537054649249008e-17	3.217490655024373e-16	9.487808699050129e-22
52300000	0.001150776466524405	-6.112665888367568e-20	-1.106432506061685e-19	1.4207115474801202e-13	1.69807173840725e-14	0.0076984470664509174	-4.006700799141409e-21	1.9881011160585136e-13	1.7537054649249008e-17	3.217490655024373e-16	9.487808699050129e-22
52400000	0.001150776466524405	-6.112665888367568e-20	-1.106432506061685e-19	1.4207115474801202e-13	1.69807173840725e-14	0.0076984470664509174	-3.989960543881249e-21	1.9881011160585136e-13	1.7537054649249008e-17	3.217490655024373e-16	9.487808699050129e-22
52500000	0.001150776466524405	-6.112665888367568e-20	-1.106432506061685e-19	1.4207115474801202e-13	1.69807173840725e-14	0.0076984470664509174	-3.973220288621089e-21	1.9881011160585136e-13	1.7537054649249008e-17	3.217490655024373e-16	9.487808699050129e-22
52600000	0.001150776466524405	-6.112665888367568e-20	-1.106432506061685e-19	1.4207115474801202e-13	1.69807173840725e-14	0.0076984470664509174	-3.956480033360929e-21	1.9881011160585136e-13	1.7537054649249008e-17	3.217490655024373e-16	9.487808699050129e-22
52700000	0.001150776466524405	-6.112665888367568e-20	-1.106432506061685e-19	1.4207115474801202e-13	1.69807173840725e-14	0.0076984470664509174	-3.939739778100769e-21	1.9881011160585136e-13	1.7537054649249008e-17	3.217490655024373e-16	9.487808699050129e-22
52800000	0.001150776466524405	-6.112665888367568e-20	-1.106432506061685e-19	1.4207115474801202e-13	1.69807173840725e-14	0.0076984470664509174	-3.922999522840609e-21	1.9881011160585136e-13	1.7537054649249008e-17	3.217490655024373e-16	9.487808699050129e-22
52900000	0.001150776466524405	-6.112665888367568e-20	-1.106432506061685e-19	1.4207115474801202e-13	1.69807173840725e-14	0.0076984470664509174	-3.906259267580449e-21	1.9881011160585136e-13	1.7537054649249008e-17	3.217490655024373e-16	9.487808699050129e-22
53000000	0.001150776466524405	-6.112665888367568e-20	-1.106432506061685e-19	1.4207115474801202e-13	1.69807173840725e-14	0.0076984470664509174	-3.889519012320289e-21	1.9881011160585136e-13	1.7537054649249008e-17	3.217490655024373e-16	9.487808699050129e-22
53100000	0.001150776466524405	-6.112665888367568e-20	-1.106432506061685e-19	1.4207115474801202e-13	1.69807173840725e-14	0.0076984470664509174	-3.872778757060129e-21	1.9881011160585136e-13	1.7537054649249008e-17	3.217490655024373e-16	9.487808699050129e-22
53200000	0.001150776466524405	-6.112665888367568e-20	-1.106432506061685e-19	1.4207115474801202e-13	1.69807173840725e-14	0.0076984470664509174	-3.8560385017999686e-21	1.9881011160585136e-13	1.7537054649249008e-17	3.217490655024373e-16	9.487808699050129e-22
53300000	0.001150776466524405	-6.112665888367568e-20	-1.106432506061685e-19	1.4207115474801202e-13	1.69807173840725e-14	0.0076984470664509174	-3.839298246539809e-21	1.9881011160585136e-13	1.7537054649249008e-17	3.217490655024373e-16	9.487808699050129e-22
53400000	0.001150776466524405	-6.112665888367568e-20	-1.106432506061685e-19	1.4207115474801202e-13	1.69807173840725e-14	0.0076984470664509174	-3.822557991279649e-21	1.9881011160585136e-13	1.7537054649249008e-17	3.217490655024373e-16	9.487808699050129e-22
53500000	0.001150776466524405	-6.112665888367568e-20	-1.106432506061685e-19	1.4207115474801202e-13	1.69807173840725e-14	0.0076984470664509174	-3.8058177360194895e-21	1.9881011160585136e-13	1.7537054649249008e-17	3.217490655024373e-16	9.487808699050129e-22
53600000	0.001150776466524405	-6.112665888367568e-20	-1.106432506061685e-19	1.4207115474801202e-13	1.69807173840725e-14	0.0076984470664509174	-3.789077480759329e-21	1.9881011160585136e-13	1.7537054649249008e-17	3.217490655024373e-16	9.487808699050129e-22
53700000	0.001150776466524405	-6.112665888367568e-20	-1.106432506061685e-19	1.4207115474801202e-13	1.69807173840725e-14	0.0076984470664509174	-3.772337225499169e-21	1.9881011160585136e-13	1.7537054649249008e-17	3.217490655024373e-16	9.487808699050129e-22
53800000	0.001150776466524405	-6.112665888367568e-20	-1.106432506061685e-19	1.4207115474801202e-13	1.69807173840725e-14	0.0076984470664509174	-3.7555969702390095e-21	1.9881011160585136e-13	1.7537054649249008e-17	3.217490655024373e-16	9.487808699050129e-22
53900000	0.001150776466524405	-6.112665888367568e-20	-1.106432506061685e-19	1.4207115474801202e-13	1.69807173840725e-14	0.0076984470664509174	-3.738856714978849e-21	1.9881011160585136e-13	1.7537054649249008e-17	3.217490655024373e-16	9.487808699050129e-22
54000000	0.001150776466524405	-6.112665888367568e-20	-1.106432506061685e-19	1.4207115474801202e-13	1.69807173840725e-14	0.0076984470664509174	-3.722116459718689e-21	1.9881011160585136e-13	1.7537054649249008e-17	3.217490655024373e-16	9.487808699050129e-22
54100000	0.001150776466524405	-6.112665888367568e-20	-1.106432506061685e-19	1.4207115474801202e-13	1.69807173840725e-14	0.0076984470664509174	-3.70537620445853e-21	1.9881011160585136e-13	1.7537054649249008e-17	3.217490655024373e-16	9.487808699050129e-22
54200000	0.001150776466524405	-6.112665888367568e-20	-1.106432506061685e-19	1.4207115474801202e-13	1.69807173840725e-14	0.0076984470664509174	-3.688635949198369e-21	1.9881011160585136e-13	1.7537054649249008e-17	3.217490655024373e-16	9.487808699050129e-22
54300000	0.001150776466524405	-6.112665888367568e-20	-1.106432506061685e-19	1.4207115474801202e-13	1.69807173840725e-14	0.0076984470664509174	-3.6718956939382094e-21	1.9881011160585136e-13	1.7537054649249008e-17	3.217490655024373e-16	9.487808699050129e-22
54400000	0.001150776466524405	-6.112665888367568e-20	-1.106432506061685e-19	1.4207115474801202e-13	1.69807173840725e-14	0.0076984470664509174	-3.65515543867805e-21	1.9881011160585136e-13	1.7537054649249008e-17	3.217490655024373e-16	9.487808699050129e-22
54500000	0.001150776466524405	-6.112665888367568e-20	-1.106432506061685e-19	1.4207115474801202e-13	1.69807173840725e-14	0.0076984470664509174	-3.638415183417889e-21	1.9881011160585136e-13	1.7537054649249008e-17	3.217490655024373e-16	9.487808699050129e-22
54600000	0.001150776466524405	-6.112665888367568e-20	-1.106432506061685e-19	1.4207115474801202e-13	1.69807173840725e-14	0.0076984470664509174	-3.6216749281577295e-21	1.9881011160585136e-13	1.7537054649249008e-17	3.217490655024373e-16	9.487808699050129e-22
54700000	0.001150776466524405	-6.112665888367568e-20	-1.106432506061685e-19	1.4207115474801202e-13	1.69807173840725e-14	0.0076984470664509174	-3.60493467289757e-21	1.9881011160585136e-13	1.7537054649249008e-17	3.217490655024373e-16	9.487808699050129e-22
54800000	0.001150776466524405	-6.112665888367568e-20	-1.106432506061685e-19	1.4207115474801202e-13	1.69807173840725e-14	0.0076984470664509174	-3.588194417637409e-21	1.9881011160585136e-13	1.7537054649249008e-17	3.217490655024373e-16	9.487808699050129e-22
54900000	0.001150776466524405	-6.112665888367568e-20	-1.106432506061685e-19	1.4207115474801202e-13	1.69807173840725e-14	0.0076984470664509174	-3.5714541623772496e-21	1.9881011160585136e-13	1.7537054649249008e-17	3.217490655024373e-16	9.487808699050129e-22
55000000	0.001150776466524405	-6.112665888367568e-20	-1.106432506061685e-19	1.4207115474801202e-13	1.69807173840725e-14	0.0076984470664509174	-3.55471390711709e-21	1.9881011160585136e-13	1.7537054649249008e-17	3.217490655024373e-16	9.487808699050129e-22
55100000	0.001150776466524405	-6.112665888367568e-20	-1.106432506061685e-19	1.4207115474801202e-13	1.69807173840725e-14	0.0076984470664509174	-3.5379736518569294e-21	1.9881011160585136e-13	1.7537054649249008e-17	3.217490655024373e-16	9.487808699050129e-22
55200000	0.001150776466524405	-6.112665888367568e-20	-1.106432506061685e-19	1.4207115474801202e-13	1.69807173840725e-14	0.0076984470664509174	-3.52123339659677e-21	1.9881011160585136e-13	1.7537054649249008e-17	3.217490655024373e-16	9.487808699050129e-22
55300000	0.001150776466524405	-6.112665888367568e-20	-1.106432506061685e-19	1.4207115474801202e-13	1.69807173840725e-14	0.0076984470664509174	-3.50449314133661e-21	1.9881011160585136e-13	1.7537054649249008e-17	3.217490655024373e-16	9.487808699050129e-22
55400000	0.001150776466524405	-6.112665888367568e-20	-1.106432506061685e-19	1.4207115474801202e-13	1.69807173840725e-14	0.0076984470664509174	-3.48775288607645e-21	1.9881011160585136e-13	1.7537054649249008e-17	3.217490655024373e-16	9.487808699050129e-22
55500000	0.001150776466524405	-6.112665888367568e-20	-1.106432506061685e-19	1.4207115474801202e-13	1.69807173840725e-14	0.0076984470664509174	-3.47101263081629e-21	1.9881011160585136e-13	1.7537054649249008e-17	3.217490655024373e-16	9.487808699050129e-22
55600000	0.001150776466524405	-6.112665888367568e-20	-1.106432506061685e-19	1.4207115474801202e-13	1.69807173840725e-14	0.0076984470664509174	-3.45427237555613e-21	1.9881011160585136e-13	1.7537054649249008e-17	3.217490655024373e-16	9.487808699050129e-22
55700000	0.001150776466524405	-6.112665888367568e-20	-1.106432506061685e-19	1.4207115474801202e-13	1.69807173840725e-14	0.0076984470664509174	-3.4375321202959696e-21	1.9881011160585136e-13	1.7537054649249008e-17	3.217490655024373e-16	9.487808699050129e-22
55800000	0.001150776466524405	-6.112665888367568e-20	-1.106432506061685e-19	1.4207115474801202e-13	1.69807173840725e-14	0.0076984470664509174	-3.42079186503581e-21	1.9881011160585136e-13	1.7537054649249008e-17	3.217490655024373e-16	9.487808699050129e-22
55900000	0.001150776466524405	-6.112665888367568e-20	-1.106432506061685e-19	1.4207115474801202e-13	1.69807173840725e-14	0.0076984470664509174	-3.40405160977565e-21	1.9881011160585136e-13	1.7537054649249008e-17	3.217490655024373e-16	9.487808699050129e-22
56000000	0.001150776466524405	-6.112665888367568e-20	-1.106432506061685e-19	1.4207115474801202e-13	1.69807173840725e-14	0.0076984470664509174	-3.38731135451549e-21	1.9881011160585136e-13	1.7537054649249008e-17	3.217490655024373e-16	9.487808699050129e-22
56100000	0.001150776466524405	-6.112665888367568e-20	-1.106432506061685e-19	1.4207115474801202e-13	1.69807173840725e-14	0.0076984470664509174	-3.37057109925533e-21	1.9881011160585136e-13	1.7537054649249008e-17	3.217490655024373e-16	9.487808699050129e-22
56200000	0.001150776466524405	-6.112665888367568e-20	-1.106432506061685e-19	1.4207115474801202e-13	1.69807173840725e-14	0.0076984470664509174	-3.3538308439951702e-21	1.9881011160585136e-13	1.7537054649249008e-17	3.217490655024373e-16	9.487808699050129e-22
56300000	0.001150776466524405	-6.112665888367568e-20	-1.106432506061685e-19	1.4207115474801202e-13	1.69807173840725e-14	0.0076984470664509174	-3.33709058873501e-21	1.9881011160585136e-13	1.7537054649249008e-17	3.217490655024373e-16	9.487808699050129e-22
56400000	0.001150776466524405	-6.112665888367568e-20	-1.106432506061685e-19	1.4207115474801202e-13	1.69807173840725e-14	0.0076984470664509174	-3.32035033347485e-21	1.9881011160585136e-13	1.7537054649249008e-17	3.217490655024373e-16	9.487808699050129e-22
56500000	0.001150776466524405	-6.112665888367568e-20	-1.106432506061685e-19	1.4207115474801202e-13	1.69807173840725e-14	0.0076984470664509174	-3.3036100782146903e-21	1.9881011160585136e-13	1.7537054649249008e-17	3.217490655024373e-16	9.487808699050129e-22
56600000	0.001150776466524405	-6.112665888367568e-20	-1.106432506061685e-19	1.4207115474801202e-13	1.69807173840725e-14	0.0076984470664509174	-3.2868698229545302e-21	1.9881011160585136e-13	1.7537054649249008e-17	3.217490655024373e-16	9.487808699050129e-22
56700000	0.001150776466524405	-6.112665888367568e-20	-1.106432506061685e-19	1.4207115474801202e-13	1.69807173840725e-14	0.0076984470664509174	-3.27012956769437e-21	1.9881011160585136e-13	1.7537054649249008e-17	3.217490655024373e-16	9.487808699050129e-22
56800000	0.001150776466524405	-6.112665888367568e-20	-1.106432506061685e-19	1.4207115474801202e-13	1.69807173840725e-14	0.0076984470664509174	-3.2533893124342104e-21	1.9881011160585136e-13	1.7537054649249008e-17	3.217490655024373e-16	9.487808699050129e-22
56900000	0.001150776466524405	-6.112665888367568e-20	-1.106432506061685e-19	1.4207115474801202e-13	1.69807173840725e-14	0.0076984470664509174	-3.2366490571740503e-21	1.9881011160585136e-13	1.7537054649249008e-17	3.217490655024373e-16	9.487808699050129e-22
57000000	0.001150776466524405	-6.112665888367568e-20	-1.106432506061685e-19	1.4207115474801202e-13	1.69807173840725e-14	0.0076984470664509174	-3.2199088019138902e-21	1.9881011160585136e-13	1.7537054649249008e-17	3.217490655024373e-16	9.487808699050129e-22
57100000	0.001150776466524405	-6.112665888367568e-20	-1.106432506061685e-19	1.4207115474801202e-13	1.69807173840725e-14	0.0076984470664509174	-3.2031685466537305e-21	1.9881011160585136e-13	1.7537054649249008e-17	3.217490655024373e-16	9.487808699050129e-22
57200000	0.001150776466524405	-6.112665888367568e-20	-1.106432506061685e-19	1.4207115474801202e-13	1.69807173840725e-14	0.0076984470664509174	-3.1864282913935704e-21	1.9881011160585136e-13	1.7537054649249008e-17	3.217490655024373e-16	9.487808699050129e-22
57300000	0.001150776466524405	-6.112665888367568e-20	-1.106432506061685e-19	1.4207115474801202e-13	1.69807173840725e-14	0.0076984470664509174	-3.1696880361334103e-21	1.9881011160585136e-13	1.7537054649249008e-17	3.217490655024373e-16	9.487808699050129e-22
57400000	0.001150776466524405	-6.112665888367568e-20	-1.106432506061685e-19	1.4207115474801202e-13	1.69807173840725e-14	0.0076984470664509174	-3.1529477808732506e-21	1.9881011160585136e-13	1.7537054649249008e-17	3.217490655024373e-16	9.487808699050129e-22
57500000	0.001150776466524405	-6.112665888367568e-20	-1.106432506061685e-19	1.4207115474801202e-13	1.69807173840725e-14	0.0076984470664509174	-3.1362075256130905e-21	1.9881011160585136e-13	1.7537054649249008e-17	3.217490655024373e-16	9.487808699050129e-22
57600000	0.001150776466524405	-6.112665888367568e-20	-1.106432506061685e-19	1.4207115474801202e-13	1.69807173840725e-14	0.0076984470664509174	-3.1194672703529304e-21	1.9881011160585136e-13	1.7537054649249008e-17	3.217490655024373e-16	9.487808699050129e-22
57700000	0.001150776466524405	-6.112665888367568e-20	-1.106432506061685e-19	1.4207115474801202e-13	1.69807173840725e-14	0.0076984470664509174	-3.1027270150927707e-21	1.9881011160585136e-13	1.7537054649249008e-17	3.217490655024373e-16	9.487808699050129e-22
57800000	0.001150776466524405	-6.112665888367568e-20	-1.106432506061685e-19	1.4207115474801202e-13	1.69807173840725e-14	0.0076984470664509174	-3.0859867598326106e-21	1.9881011160585136e-13	1.7537054649249008e-17	3.217490655024373e-16	9.487808699050129e-22
57900000	0.001150776466524405	-6.112665888367568e-20	-1.106432506061685e-19	1.4207115474801202e-13	1.69807173840725e-14	0.0076984470664509174	-3.0692465045724505e-21	1.9881011160585136e-13	1.7537054649249008e-17	3.217490655024373e-16	9.487808699050129e-22
58000000	0.001150776466524405	-6.112665888367568e-20	-1.106432506061685e-19	1.4207115474801202e-13	1.69807173840725e-14	0.0076984470664509174	-3.0525062493122908e-21	1.9881011160585136e-13	1.7537054649249008e-17	3.217490655024373e-16	9.487808699050129e-22
58100000	0.001150776466524405	-6.112665888367568e-20	-1.106432506061685e-19	1.4207115474801202e-13	1.69807173840725e-14	0.0076984470664509174	-3.0357659940521307e-21	1.9881011160585136e-13	1.7537054649249008e-17	3.217490655024373e-16	9.487808699050129e-22
58200000	0.001150776466524405	-6.112665888367568e-20	-1.106432506061685e-19	1.4207115474801202e-13	1.69807173840725e-14	0.0076984470664509174	-3.0190257387919706e-21	1.9881011160585136e-13	1.7537054649249008e-17	3.217490655024373e-16	9.487808699050129e-22
58300000	0.001150776466524405	-6.112665888367568e-20	-1.106432506061685e-19	1.4207115474801202e-13	1.69807173840725e-14	0.0076984470664509174	-3.002285483531811e-21	1.9881011160585136e-13	1.7537054649249008e-17	3.217490655024373e-16	9.487808699050129e-22
58400000	0.001150776466524405	-6.112665888367568e-20	-1.106432506061685e-19	1.4207115474801202e-13	1.69807173840725e-14	0.0076984470664509174	-2.9855452282716508e-21	1.9881011160585136e-13	1.7537054649249008e-17	3.217490655024373e-16	9.487808699050129e-22
58500000	0.001150776466524405	-6.112665888367568e-20	-1.106432506061685e-19	1.4207115474801202e-13	1.69807173840725e-14	0.0076984470664509174	-2.9688049730114907e-21	1.9881011160585136e-13	1.7537054649249008e-17	3.217490655024373e-16	9.487808699050129e-22
58600000	0.001150776466524405	-6.112665888367568e-20	-1.106432506061685e-19	1.4207115474801202e-13	1.69807173840725e-14	0.0076984470664509174	-2.952064717751331e-21	1.9881011160585136e-13	1.7537054649249008e-17	3.217490655024373e-16	9.487808699050129e-22
58700000	0.001150776466524405	-6.112665888367568e-20	-1.106432506061685e-19	1.4207115474801202e-13	1.69807173840725e-14	0.0076984470664509174	-2.935324462491171e-21	1.9881011160585136e-13	1.7537054649249008e-17	3.217490655024373e-16	9.487808699050129e-22
58800000	0.001150776466524405	-6.112665888367568e-20	-1.106432506061685e-19	1.4207115474801202e-13	1.69807173840725e-14	0.0076984470664509174	-2.9185842072310108e-21	1.9881011160585136e-13	1.7537054649249008e-17	3.217490655024373e-16	9.487808699050129e-22
58900000	0.001150776466524405	-6.112665888367568e-20	-1.106432506061685e-19	1.4207115474801202e-13	1.69807173840725e-14	0.0076984470664509174	-2.901843951970851e-21	1.9881011160585136e-13	1.7537054649249008e-17	3.217490655024373e-16	9.487808699050129e-22
59000000	0.001150776466524405	-6.112665888367568e-20	-1.106432506061685e-19	1.4207115474801202e-13	1.69807173840725e-14	0.0076984470664509174	-2.885103696710691e-21	1.9881011160585136e-13	1.7537054649249008e-17	3.217490655024373e-16	9.487808699050129e-22
59100000	0.001150776466524405	-6.112665888367568e-20	-1.106432506061685e-19	1.4207115474801202e-13	1.69807173840725e-14	0.0076984470664509174	-2.868363441450531e-21	1.9881011160585136e-13	1.7537054649249008e-17	3.217490655024373e-16	9.487808699050129e-22
59200000	0.001150776466524405	-6.112665888367568e-20	-1.106432506061685e-19	1.4207115474801202e-13	1.69807173840725e-14	0.0076984470664509174	-2.851623186190371e-21	1.9881011160585136e-13	1.7537054649249008e-17	3.217490655024373e-16	9.487808699050129e-22
59300000	0.001150776466524405	-6.112665888367568e-20	-1.106432506061685e-19	1.4207115474801202e-13	1.69807173840725e-14	0.0076984470664509174	-2.834882930930211e-21	1.9881011160585136e-13	1.7537054649249008e-17	3.217490655024373e-16	9.487808699050129e-22
59400000	0.001150776466524405	-6.112665888367568e-20	-1.106432506061685e-19	1.4207115474801202e-13	1.69807173840725e-14	0.0076984470664509174	-2.818142675670051e-21	1.9881011160585136e-13	1.7537054649249008e-17	3.217490655024373e-16	9.487808699050129e-22
59500000	0.001150776466524405	-6.112665888367568e-20	-1.106432506061685e-19	1.4207115474801202e-13	1.69807173840725e-14	0.0076984470664509174	-2.8014024204098912e-21	1.9881011160585136e-13	1.7537054649249008e-17	3.217490655024373e-16	9.487808699050129e-22
59600000	0.001150776466524405	-6.112665888367568e-20	-1.106432506061685e-19	1.4207115474801202e-13	1.69807173840725e-14	0.0076984470664509174	-2.784662165149731e-21	1.9881011160585136e-13	1.7537054649249008e-17	3.217490655024373e-16	9.487808699050129e-22
59700000	0.001150776466524405	-6.112665888367568e-20	-1.106432506061685e-19	1.4207115474801202e-13	1.69807173840725e-14	0.0076984470664509174	-2.767921909889571e-21	1.9881011160585136e-13	1.7537054649249008e-17	3.217490655024373e-16	9.487808699050129e-22
59800000	0.001150776466524405	-6.112665888367568e-20	-1.106432506061685e-19	1.4207115474801202e-13	1.69807173840725e-14	0.0076984470664509174	-2.7511816546294113e-21	1.9881011160585136e-13	1.7537054649249008e-17	3.217490655024373e-16	9.487808699050129e-22
59900000	0.001150776466524405	-6.112665888367568e-20	-1.106432506061685e-19	1.4207115474801202e-13	1.69807173840725e-14	0.0076984470664509174	-2.7344413993692512e-21	1.9881011160585136e-13	1.7537054649249008e-17	3.217490655024373e-16	9.487808699050129e-22
60000000	0.001150776466524405	-6.112665888367568e-20	-1.106432506061685e-19	1.4207115474801202e-13	1.69807173840725e-14	0.0076984470664509174	-2.717701144109091e-21	1.9881011160585136e-13	1.7537054649249008e-17	3.217490655024373e-16	9.487808699050129e-22
60100000	0.001150776466524405	-6.112665888367568e-20	-1.106432506061685e-19	1.4207115474801202e-13	1.69807173840725e-14	0.0076984470664509174	-2.7009608888489314e-21	1.9881011160585136e-13	1.7537054649249008e-17	3.217490655024373e-16	9.487808699050129e-22
60200000	0.001150776466524405	-6.112665888367568e-20	-1.106432506061685e-19	1.4207115474801202e-13	1.69807173840725e-14	0.0076984470664509174	-2.6842206335887713e-21	1.9881011160585136e-13	1.7537054649249008e-17	3.217490655024373e-16	9.487808699050129e-22
60300000	0.001150776466524405	-6.112665888367568e-20	-1.106432506061685e-19	1.4207115474801202e-13	1.69807173840725e-14	0.0076984470664509174	-2.6674803783286112e-21	1.9881011160585136e-13	1.7537054649249008e-17	3.217490655024373e-16	9.487808699050129e-22
60400000	0.001150776466524405	-6.112665888367568e-20	-1.106432506061685e-19	1.4207115474801202e-13	1.69807173840725e-14	0.0076984470664509174	-2.6507401230684515e-21	1.9881011160585136e-13	1.7537054649249008e-17	3.217490655024373e-16	9.487808699050129e-22
60500000	0.001150776466524405	-6.112665888367568e-20	-1.106432506061685e-19	1.4207115474801202e-13	1.69807173840725e-14	0.0076984470664509174	-2.6339998678082914e-21	1.9881011160585136e-13	1.7537054649249008e-17	3.217490655024373e-16	9.487808699050129e-22
60600000	0.001150776466524405	-6.112665888367568e-20	-1.106432506061685e-19	1.4207115474801202e-13	1.69807173840725e-14	0.0076984470664509174	-2.6172596125481317e-21	1.9881011160585136e-13	1.7537054649249008e-17	3.217490655024373e-16	9.487808699050129e-22
60700000	0.001150776466524405	-6.112665888367568e-20	-1.106432506061685e-19	1.4207115474801202e-13	1.69807173840725e-14	0.0076984470664509174	-2.6005193572879716e-21	1.9881011160585136e-13	1.7537054649249008e-17	3.217490655024373e-16	9.487808699050129e-22
60800000	0.001150776466524405	-6.112665888367568e-20	-1.106432506061685e-19	1.4207115474801202e-13	1.69807173840725e-14	0.0076984470664509174	-2.5837791020278115e-21	1.9881011160585136e-13	1.7537054649249008e-17	3.217490655024373e-16	9.487808699050129e-22
60900000	0.001150776466524405	-6.112665888367568e-20	-1.106432506061685e-19	1.4207115474801202e-13	1.69807173840725e-14	0.0076984470664509174	-2.5670388467676517e-21	1.9881011160585136e-13	1.7537054649249008e-17	3.217490655024373e-16	9.487808699050129e-22
61000000	0.001150776466524405	-6.112665888367568e-20	-1.106432506061685e-19	1.4207115474801202e-13	1.69807173840725e-14	0.0076984470664509174	-2.5502985915074917e-21	1.9881011160585136e-13	1.7537054649249008e-17	3.217490655024373e-16	9.487808699050129e-22
61100000	0.001150776466524405	-6.112665888367568e-20	-1.106432506061685e-19	1.4207115474801202e-13	1.69807173840725e-14	0.0076984470664509174	-2.5335583362473316e-21	1.9881011160585136e-13	1.7537054649249008e-17	3.217490655024373e-16	9.487808699050129e-22
61200000	0.001150776466524405	-6.112665888367568e-20	-1.106432506061685e-19	1.4207115474801202e-13	1.69807173840725e-14	0.0076984470664509174	-2.516818080987172e-21	1.9881011160585136e-13	1.7537054649249008e-17	3.217490655024373e-16	9.487808699050129e-22
61300000	0.001150776466524405	-6.112665888367568e-20	-1.106432506061685e-19	1.4207115474801202e-13	1.69807173840725e-14	0.0076984470664509174	-2.5000778257270117e-21	1.9881011160585136e-13	1.7537054649249008e-17	3.217490655024373e-16	9.487808699050129e-22
61400000	0.001150776466524405	-6.112665888367568e-20	-1.106432506061685e-19	1.4207115474801202e-13	1.69807173840725e-14	0.0076984470664509174	-2.4833375704668516e-21	1.9881011160585136e-13	1.7537054649249008e-17	3.217490655024373e-16	9.487808699050129e-22
61500000	0.001150776466524405	-6.112665888367568e-20	-1.106432506061685e-19	1.4207115474801202e-13	1.69807173840725e-14	0.0076984470664509174	-2.466597315206692e-21	1.9881011160585136e-13	1.7537054649249008e-17	3.217490655024373e-16	9.487808699050129e-22
61600000	0.001150776466524405	-6.112665888367568e-20	-1.106432506061685e-19	1.4207115474801202e-13	1.69807173840725e-14	0.0076984470664509174	-2.449857059946532e-21	1.9881011160585136e-13	1.7537054649249008e-17	3.217490655024373e-16	9.487808699050129e-22
61700000	0.001150776466524405	-6.112665888367568e-20	-1.106432506061685e-19	1.4207115474801202e-13	1.69807173840725e-14	0.0076984470664509174	-2.4331168046863717e-21	1.9881011160585136e-13	1.7537054649249008e-17	3.217490655024373e-16	9.487808699050129e-22
61800000	0.001150776466524405	-6.112665888367568e-20	-1.106432506061685e-19	1.4207115474801202e-13	1.69807173840725e-14	0.0076984470664509174	-2.416376549426212e-21	1.9881011160585136e-13	1.7537054649249008e-17	3.217490655024373e-16	9.487808699050129e-22
61900000	0.001150776466524405	-6.112665888367568e-20	-1.106432506061685e-19	1.4207115474801202e-13	1.69807173840725e-14	0.0076984470664509174	-2.399636294166052e-21	1.9881011160585136e-13	1.7537054649249008e-17	3.217490655024373e-16	9.487808699050129e-22
62000000	0.001150776466524405	-6.112665888367568e-20	-1.106432506061685e-19	1.4207115474801202e-13	1.69807173840725e-14	0.0076984470664509174	-2.382896038905892e-21	1.9881011160585136e-13	1.7537054649249008e-17	3.217490655024373e-16	9.487808699050129e-22
62100000	0.001150776466524405	-6.112665888367568e-20	-1.106432506061685e-19	1.4207115474801202e-13	1.69807173840725e-14	0.0076984470664509174	-2.366155783645732e-21	1.9881011160585136e-13	1.7537054649249008e-17	3.217490655024373e-16	9.487808699050129e-22
62200000	0.001150776466524405	-6.112665888367568e-20	-1.106432506061685e-19	1.4207115474801202e-13	1.69807173840725e-14	0.0076984470664509174	-2.349415528385572e-21	1.9881011160585136e-13	1.7537054649249008e-17	3.217490655024373e-16	9.487808699050129e-22
62300000	0.001150776466524405	-6.112665888367568e-20	-1.106432506061685e-19	1.4207115474801202e-13	1.69807173840725e-14	0.0076984470664509174	-2.332675273125412e-21	1.9881011160585136e-13	1.7537054649249008e-17	3.217490655024373e-16	9.487808699050129e-22
62400000	0.001150776466524405	-6.112665888367568e-20	-1.106432506061685e-19	1.4207115474801202e-13	1.69807173840725e-14	0.0076984470664509174	-2.315935017865252e-21	1.9881011160585136e-13	1.7537054649249008e-17	3.217490655024373e-16	9.487808699050129e-22
62500000	0.001150776466524405	-6.112665888367568e-20	-1.106432506061685e-19	1.4207115474801202e-13	1.69807173840725e-14	0.0076984470664509174	-2.299194762605092e-21	1.9881011160585136e-13	1.7537054649249008e-17	3.217490655024373e-16	9.487808699050129e-22
62600000	0.001150776466524405	-6.112665888367568e-20	-1.106432506061685e-19	1.4207115474801202e-13	1.69807173840725e-14	0.0076984470664509174	-2.282454507344932e-21	1.9881011160585136e-13	1.7537054649249008e-17	3.217490655024373e-16	9.487808699050129e-22
62700000	0.001150776466524405	-6.112665888367568e-20	-1.106432506061685e-19	1.4207115474801202e-13	1.69807173840725e-14	0.0076984470664509174	-2.2657142520847723e-21	1.9881011160585136e-13	1.7537054649249008e-17	3.217490655024373e-16	9.487808699050129e-22
62800000	0.001150776466524405	-6.112665888367568e-20	-1.106432506061685e-19	1.4207115474801202e-13	1.69807173840725e-14	0.0076984470664509174	-2.248973996824612e-21	1.9881011160585136e-13	1.7537054649249008e-17	3.217490655024373e-16	9.487808699050129e-22
62900000	0.001150776466524405	-6.112665888367568e-20	-1.106432506061685e-19	1.4207115474801202e-13	1.69807173840725e-14	0.0076984470664509174	-2.232233741564452e-21	1.9881011160585136e-13	1.7537054649249008e-17	3.217490655024373e-16	9.487808699050129e-22
63000000	0.001150776466524405	-6.112665888367568e-20	-1.106432506061685e-19	1.4207115474801202e-13	1.69807173840725e-14	0.0076984470664509174	-2.2154934863042924e-21	1.9881011160585136e-13	1.7537054649249008e-17	3.217490655024373e-16	9.487808699050129e-22
63100000	0.001150776466524405	-6.112665888367568e-20	-1.106432506061685e-19	1.4207115474801202e-13	1.69807173840725e-14	0.0076984470664509174	-2.1987532310441323e-21	1.9881011160585136e-13	1.7537054649249008e-17	3.217490655024373e-16	9.487808699050129e-22
63200000	0.001150776466524405	-6.112665888367568e-20	-1.106432506061685e-19	1.4207115474801202e-13	1.69807173840725e-14	0.0076984470664509174	-2.182012975783972e-21	1.9881011160585136e-13	1.7537054649249008e-17	3.217490655024373e-16	9.487808699050129e-22
63300000	0.001150776466524405	-6.112665888367568e-20	-1.106432506061685e-19	1.4207115474801202e-13	1.69807173840725e-14	0.0076984470664509174	-2.1652727205238124e-21	1.9881011160585136e-13	1.7537054649249008e-17	3.217490655024373e-16	9.487808699050129e-22
63400000	0.001150776466524405	-6.112665888367568e-20	-1.106432506061685e-19	1.4207115474801202e-13	1.69807173840725e-14	0.0076984470664509174	-2.1485324652636524e-21	1.9881011160585136e-13	1.7537054649249008e-17	3.217490655024373e-16	9.487808699050129e-22
63500000	0.001150776466524405	-6.112665888367568e-20	-1.106432506061685e-19	1.4207115474801202e-13	1.69807173840725e-14	0.0076984470664509174	-2.1317922100034926e-21	1.9881011160585136e-13	1.7537054649249008e-17	3.217490655024373e-16	9.487808699050129e-22
63600000	0.001150776466524405	-6.112665888367568e-20	-1.106432506061685e-19	1.4207115474801202e-13	1.69807173840725e-14	0.0076984470664509174	-2.1150519547433325e-21	1.9881011160585136e-13	1.7537054649249008e-17	3.217490655024373e-16	9.487808699050129e-22
63700000	0.001150776466524405	-6.112665888367568e-20	-1.106432506061685e-19	1.4207115474801202e-13	1.69807173840725e-14	0.0076984470664509174	-2.0983116994831724e-21	1.9881011160585136e-13	1.7537054649249008e-17	3.217490655024373e-16	9.487808699050129e-22
63800000	0.001150776466524405	-6.112665888367568e-20	-1.106432506061685e-19	1.4207115474801202e-13	1.69807173840725e-14	0.0076984470664509174	-2.0815714442230127e-21	1.9881011160585136e-13	1.7537054649249008e-17	3.217490655024373e-16	9.487808699050129e-22
63900000	0.001150776466524405	-6.112665888367568e-20	-1.106432506061685e-19	1.4207115474801202e-13	1.69807173840725e-14	0.0076984470664509174	-2.0648311889628526e-21	1.9881011160585136e-13	1.7537054649249008e-17	3.217490655024373e-16	9.487808699050129e-22
64000000	0.001150776466524405	-6.112665888367568e-20	-1.106432506061685e-19	1.4207115474801202e-13	1.69807173840725e-14	0.0076984470664509174	-2.0480909337026925e-21	1.9881011160585136e-13	1.7537054649249008e-17	3.217490655024373e-16	9.487808699050129e-22
64100000	0.001150776466524405	-6.112665888367568e-20	-1.106432506061685e-19	1.4207115474801202e-13	1.69807173840725e-14	0.0076984470664509174	-2.0313506784425328e-21	1.9881011160585136e-13	1.7537054649249008e-17	3.217490655024373e-16	9.487808699050129e-22
64200000	0.001150776466524405	-6.112665888367568e-20	-1.106432506061685e-19	1.4207115474801202e-13	1.69807173840725e-14	0.0076984470664509174	-2.0146104231823727e-21	1.9881011160585136e-13	1.7537054649249008e-17	3.217490655024373e-16	9.487808699050129e-22
64300000	0.001150776466524405	-6.112665888367568e-20	-1.106432506061685e-19	1.4207115474801202e-13	1.69807173840725e-14	0.0076984470664509174	-1.9978701679222126e-21	1.9881011160585136e-13	1.7537054649249008e-17	3.217490655024373e-16	9.487808699050129e-22
64400000	0.001150776466524405	-6.112665888367568e-20	-1.106432506061685e-19	1.4207115474801202e-13	1.69807173840725e-14	0.0076984470664509174	-1.981129912662053e-21	1.9881011160585136e-13	1.7537054649249008e-17	3.217490655024373e-16	9.487808699050129e-22
64500000	0.001150776466524405	-6.112665888367568e-20	-1.106432506061685e-19	1.4207115474801202e-13	1.69807173840725e-14	0.0076984470664509174	-1.9643896574018928e-21	1.9881011160585136e-13	1.7537054649249008e-17	3.217490655024373e-16	9.487808699050129e-22
64600000	0.001150776466524405	-6.112665888367568e-20	-1.106432506061685e-19	1.4207115474801202e-13	1.69807173840725e-14	0.0076984470664509174	-1.9476494021417327e-21	1.9881011160585136e-13	1.7537054649249008e-17	3.217490655024373e-16	9.487808699050129e-22
64700000	0.001150776466524405	-6.112665888367568e-20	-1.106432506061685e-19	1.4207115474801202e-13	1.69807173840725e-14	0.0076984470664509174	-1.930909146881573e-21	1.9881011160585136e-13	1.7537054649249008e-17	3.217490655024373e-16	9.487808699050129e-22
64800000	0.001150776466524405	-6.112665888367568e-20	-1.106432506061685e-19	1.4207115474801202e-13	1.69807173840725e-14	0.0076984470664509174	-1.914168891621413e-21	1.9881011160585136e-13	1.7537054649249008e-17	3.217490655024373e-16	9.487808699050129e-22
64900000	0.001150776466524405	-6.112665888367568e-20	-1.106432506061685e-19	1.4207115474801202e-13	1.69807173840725e-14	0.0076984470664509174	-1.8974286363612528e-21	1.9881011160585136e-13	1.7537054649249008e-17	3.217490655024373e-16	9.487808699050129e-22
65000000	0.001150776466524405	-6.112665888367568e-20	-1.106432506061685e-19	1.4207115474801202e-13	1.69807173840725e-14	0.0076984470664509174	-1.880688381101093e-21	1.9881011160585136e-13	1.7537054649249008e-17	3.217490655024373e-16	9.487808699050129e-22
65100000	0.001150776466524405	-6.112665888367568e-20	-1.106432506061685e-19	1.4207115474801202e-13	1.69807173840725e-14	0.0076984470664509174	-1.863948125840933e-21	1.9881011160585136e-13	1.7537054649249008e-17	3.217490655024373e-16	9.487808699050129e-22
65200000	0.001150776466524405	-6.112665888367568e-20	-1.106432506061685e-19	1.4207115474801202e-13	1.69807173840725e-14	0.0076984470664509174	-1.847207870580773e-21	1.9881011160585136e-13	1.7537054649249008e-17	3.217490655024373e-16	9.487808699050129e-22
65300000	0.001150776466524405	-6.112665888367568e-20	-1.106432506061685e-19	1.4207115474801202e-13	1.69807173840725e-14	0.0076984470664509174	-1.830467615320613e-21	1.9881011160585136e-13	1.7537054649249008e-17	3.217490655024373e-16	9.487808699050129e-22
65400000	0.001150776466524405	-6.112665888367568e-20	-1.106432506061685e-19	1.4207115474801202e-13	1.69807173840725e-14	0.0076984470664509174	-1.813727360060453e-21	1.9881011160585136e-13	1.7537054649249008e-17	3.217490655024373e-16	9.487808699050129e-22
65500000	0.001150776466524405	-6.112665888367568e-20	-1.106432506061685e-19	1.4207115474801202e-13	1.69807173840725e-14	0.0076984470664509174	-1.796987104800293e-21	1.9881011160585136e-13	1.7537054649249008e-17	3.217490655024373e-16	9.487808699050129e-22
65600000	0.001150776466524405	-6.112665888367568e-20	-1.106432506061685e-19	1.4207115474801202e-13	1.69807173840725e-14	0.0076984470664509174	-1.7802468495401332e-21	1.9881011160585136e-13	1.7537054649249008e-17	3.217490655024373e-16	9.487808699050129e-22
65700000	0.001150776466524405	-6.112665888367568e-20	-1.106432506061685e-19	1.4207115474801202e-13	1.69807173840725e-14	0.0076984470664509174	-1.763506594279973e-21	1.9881011160585136e-13	1.7537054649249008e-17	3.217490655024373e-16	9.487808699050129e-22
65800000	0.001150776466524405	-6.112665888367568e-20	-1.106432506061685e-19	1.4207115474801202e-13	1.69807173840725e-14	0.0076984470664509174	-1.746766339019813e-21	1.9881011160585136e-13	1.7537054649249008e-17	3.217490655024373e-16	9.487808699050129e-22
65900000	0.001150776466524405	-6.112665888367568e-20	-1.106432506061685e-19	1.4207115474801202e-13	1.69807173840725e-14	0.0076984470664509174	-1.7300260837596533e-21	1.9881011160585136e-13	1.7537054649249008e-17	3.217490655024373e-16	9.487808699050129e-22
66000000	0.001150776466524405	-6.112665888367568e-20	-1.106432506061685e-19	1.4207115474801202e-13	1.69807173840725e-14	0.0076984470664509174	-1.7132858284994932e-21	1.9881011160585136e-13	1.7537054649249008e-17	3.217490655024373e-16	9.487808699050129e-22
66100000	0.001150776466524405	-6.112665888367568e-20	-1.106432506061685e-19	1.4207115474801202e-13	1.69807173840725e-14	0.0076984470664509174	-1.696545573239333e-21	1.9881011160585136e-13	1.7537054649249008e-17	3.217490655024373e-16	9.487808699050129e-22
66200000	0.001150776466524405	-6.112665888367568e-20	-1.106432506061685e-19	1.4207115474801202e-13	1.69807173840725e-14	0.0076984470664509174	-1.6798053179791734e-21	1.9881011160585136e-13	1.7537054649249008e-17	3.217490655024373e-16	9.487808699050129e-22
66300000	0.001150776466524405	-6.112665888367568e-20	-1.106432506061685e-19	1.4207115474801202e-13	1.69807173840725e-14	0.0076984470664509174	-1.6630650627190133e-21	1.9881011160585136e-13	1.7537054649249008e-17	3.217490655024373e-16	9.487808699050129e-22
66400000	0.001150776466524405	-6.112665888367568e-20	-1.106432506061685e-19	1.4207115474801202e-13	1.69807173840725e-14	0.0076984470664509174	-1.6463248074588532e-21	1.9881011160585136e-13	1.7537054649249008e-17	3.217490655024373e-16	9.487808699050129e-22
66500000	0.001150776466524405	-6.112665888367568e-20	-1.106432506061685e-19	1.4207115474801202e-13	1.69807173840725e-14	0.0076984470664509174	-1.6295845521986935e-21	1.9881011160585136e-13	1.7537054649249008e-17	3.217490655024373e-16	9.487808699050129e-22
66600000	0.001150776466524405	-6.112665888367568e-20	-1.106432506061685e-19	1.4207115474801202e-13	1.69807173840725e-14	0.0076984470664509174	-1.6128442969385334e-21	1.9881011160585136e-13	1.7537054649249008e-17	3.217490655024373e-16	9.487808699050129e-22
66700000	0.001150776466524405	-6.112665888367568e-20	-1.106432506061685e-19	1.4207115474801202e-13	1.69807173840725e-14	0.0076984470664509174	-1.5961040416783733e-21	1.9881011160585136e-13	1.7537054649249008e-17	3.217490655024373e-16	9.487808699050129e-22
66800000	0.001150776466524405	-6.112665888367568e-20	-1.106432506061685e-19	1.4207115474801202e-13	1.69807173840725e-14	0.0076984470664509174	-1.5793637864182136e-21	1.9881011160585136e-13	1.7537054649249008e-17	3.217490655024373e-16	9.487808699050129e-22
66900000	0.001150776466524405	-6.112665888367568e-20	-1.106432506061685e-19	1.4207115474801202e-13	1.69807173840725e-14	0.0076984470664509174	-1.5626235311580535e-21	1.9881011160585136e-13	1.7537054649249008e-17	3.217490655024373e-16	9.487808699050129e-22
67000000	0.001150776466524405	-6.112665888367568e-20	-1.106432506061685e-19	1.4207115474801202e-13	1.69807173840725e-14	0.0076984470664509174	-1.5458832758978938e-21	1.9881011160585136e-13	1.7537054649249008e-17	3.217490655024373e-16	9.487808699050129e-22
67100000	0.001150776466524405	-6.112665888367568e-20	-1.106432506061685e-19	1.4207115474801202e-13	1.69807173840725e-14	0.0076984470664509174	-1.5291430206377337e-21	1.9881011160585136e-13	1.7537054649249008e-17	3.217490655024373e-16	9.487808699050129e-22
67200000	0.001150776466524405	-6.112665888367568e-20	-1.106432506061685e-19	1.4207115474801202e-13	1.69807173840725e-14	0.0076984470664509174	-1.5124027653775736e-21	1.9881011160585136e-13	1.7537054649249008e-17	3.217490655024373e-16	9.48780869905013e-22
67300000	0.001150776466524405	-6.112665888367568e-20	-1.106432506061685e-19	1.4207115474801202e-13	1.69807173840725e-14	0.0076984470664509174	-1.4956625101174139e-21	1.9881011160585136e-13	1.753705464924901e-17	3.217490655024373e-16	9.48780869905013e-22
67400000	0.001150776466524405	-6.112665888367568e-20	-1.106432506061685e-19	1.4207115474801202e-13	1.69807173840725e-14	0.0076984470664509174	-1.4789222548572538e-21	1.9881011160585136e-13	1.753705464924901e-17	3.217490655024373e-16	9.48780869905013e-22
67500000	0.001150776466524405	-6.112665888367568e-20	-1.106432506061685e-19	1.4207115474801202e-13	1.69807173840725e-14	0.0076984470664509174	-1.4621819995970937e-21	1.9881011160585136e-13	1.753705464924901e-17	3.217490655024373e-16	9.48780869905013e-22
67600000	0.001150776466524405	-6.112665888367568e-20	-1.106432506061685e-19	1.4207115474801202e-13	1.69807173840725e-14	0.0076984470664509174	-1.4454417443369338e-21	1.9881011160585136e-13	1.753705464924901e-17	3.217490655024373e-16	9.48780869905013e-22
67700000	0.001150776466524405	-6.112665888367568e-20	-1.106432506061685e-19	1.4207115474801202e-13	1.69807173840725e-14	0.0076984470664509174	-1.4287014890767739e-21	1.9881011160585136e-13	1.753705464924901e-17	3.217490655024373e-16	9.48780869905013e-22
67800000	0.001150776466524405	-6.112665888367568e-20	-1.106432506061685e-19	1.4207115474801202e-13	1.69807173840725e-14	0.0076984470664509174	-1.4119612338166138e-21	1.9881011160585136e-13	1.753705464924901e-17	3.217490655024373e-16	9.48780869905013e-22
67900000	0.001150776466524405	-6.112665888367568e-20	-1.106432506061685e-19	1.4207115474801202e-13	1.69807173840725e-14	0.0076984470664509174	-1.3952209785564539e-21	1.9881011160585136e-13	1.753705464924901e-17	3.217490655024373e-16	9.48780869905013e-22
68000000	0.001150776466524405	-6.112665888367568e-20	-1.106432506061685e-19	1.4207115474801202e-13	1.69807173840725e-14	0.0076984470664509174	-1.378480723296294e-21	1.9881011160585136e-13	1.753705464924901e-17	3.217490655024373e-16	9.48780869905013e-22
68100000	0.001150776466524405	-6.112665888367568e-20	-1.106432506061685e-19	1.4207115474801202e-13	1.69807173840725e-14	0.0076984470664509174	-1.3617404680361339e-21	1.9881011160585136e-13	1.753705464924901e-17	3.217490655024373e-16	9.48780869905013e-22
68200000	0.001150776466524405	-6.112665888367568e-20	-1.106432506061685e-19	1.4207115474801202e-13	1.69807173840725e-14	0.0076984470664509174	-1.345000212775974e-21	1.9881011160585136e-13	1.753705464924901e-17	3.217490655024373e-16	9.48780869905013e-22
68300000	0.001150776466524405	-6.112665888367568e-20	-1.106432506061685e-19	1.4207115474801202e-13	1.69807173840725e-14	0.0076984470664509174	-1.328259957515814e-21	1.9881011160585136e-13	1.753705464924901e-17	3.217490655024373e-16	9.48780869905013e-22
68400000	0.001150776466524405	-6.112665888367568e-20	-1.106432506061685e-19	1.4207115474801202e-13	1.69807173840725e-14	0.0076984470664509174	-1.311519702255654e-21	1.9881011160585136e-13	1.753705464924901e-17	3.217490655024373e-16	9.48780869905013e-22
68500000	0.001150776466524405	-6.112665888367568e-20	-1.106432506061685e-19	1.4207115474801202e-13	1.69807173840725e-14	0.0076984470664509174	-1.2947794469954942e-21	1.9881011160585136e-13	1.753705464924901e-17	3.217490655024373e-16	9.48780869905013e-22
68600000	0.001150776466524405	-6.112665888367568e-20	-1.106432506061685e-19	1.4207115474801202e-13	1.69807173840725e-14	0.0076984470664509174	-1.2780391917353341e-21	1.9881011160585136e-13	1.753705464924901e-17	3.217490655024373e-16	9.48780869905013e-22
68700000	0.001150776466524405	-6.112665888367568e-20	-1.106432506061685e-19	1.4207115474801202e-13	1.69807173840725e-14	0.0076984470664509174	-1.261298936475174e-21	1.9881011160585136e-13	1.753705464924901e-17	3.217490655024373e-16	9.48780869905013e-22
68800000	0.001150776466524405	-6.112665888367568e-20	-1.106432506061685e-19	1.4207115474801202e-13	1.69807173840725e-14	0.0076984470664509174	-1.2445586812150143e-21	1.9881011160585136e-13	1.753705464924901e-17	3.217490655024373e-16	9.48780869905013e-22
68900000	0.001150776466524405	-6.112665888367568e-20	-1.106432506061685e-19	1.4207115474801202e-13	1.69807173840725e-14	0.0076984470664509174	-1.2278184259548542e-21	1.9881011160585136e-13	1.753705464924901e-17	3.217490655024373e-16	9.48780869905013e-22
69000000	0.001150776466524405	-6.112665888367568e-20	-1.106432506061685e-19	1.4207115474801202e-13	1.69807173840725e-14	0.0076984470664509174	-1.2110781706946941e-21	1.9881011160585136e-13	1.753705464924901e-17	3.217490655024373e-16	9.48780869905013e-22
69100000	0.001150776466524405	-6.112665888367568e-20	-1.106432506061685e-19	1.4207115474801202e-13	1.69807173840725e-14	0.0076984470664509174	-1.1943379154345344e-21	1.9881011160585136e-13	1.753705464924901e-17	3.217490655024373e-16	9.48780869905013e-22
69200000	0.001150776466524405	-6.112665888367568e-20	-1.106432506061685e-19	1.4207115474801202e-13	1.69807173840725e-14	0.0076984470664509174	-1.1775976601743743e-21	1.9881011160585136e-13	1.753705464924901e-17	3.217490655024373e-16	9.48780869905013e-22
69300000	0.001150776466524405	-6.112665888367568e-20	-1.106432506061685e-19	1.4207115474801202e-13	1.69807173840725e-14	0.0076984470664509174	-1.1608574049142142e-21	1.9881011160585136e-13	1.753705464924901e-17	3.217490655024373e-16	9.48780869905013e-22
69400000	0.001150776466524405	-6.112665888367568e-20	-1.106432506061685e-19	1.4207115474801202e-13	1.69807173840725e-14	0.0076984470664509174	-1.1441171496540545e-21	1.9881011160585136e-13	1.753705464924901e-17	3.217490655024373e-16	9.48780869905013e-22
69500000	0.001150776466524405	-6.112665888367568e-20	-1.106432506061685e-19	1.4207115474801202e-13	1.69807173840725e-14	0.0076984470664509174	-1.1273768943938944e-21	1.9881011160585136e-13	1.753705464924901e-17	3.217490655024373e-16	9.48780869905013e-22
69600000	0.001150776466524405	-6.112665888367568e-20	-1.106432506061685e-19	1.4207115474801202e-13	1.69807173840725e-14	0.0076984470664509174	-1.1106366391337345e-21	1.9881011160585136e-13	1.753705464924901e-17	3.217490655024373e-16	9.48780869905013e-22
69700000	0.001150776466524405	-6.112665888367568e-20	-1.106432506061685e-19	1.4207115474801202e-13	1.69807173840725e-14	0.0076984470664509174	-1.0938963838735746e-21	1.9881011160585136e-13	1.753705464924901e-17	3.217490655024373e-16	9.48780869905013e-22
69800000	0.001150776466524405	-6.112665888367568e-20	-1.106432506061685e-19	1.4207115474801202e-13	1.69807173840725e-14	0.0076984470664509174	-1.0771561286134145e-21	1.9881011160585136e-13	1.753705464924901e-17	3.217490655024373e-16	9.48780869905013e-22
69900000	0.001150776466524405	-6.112665888367568e-20	-1.106432506061685e-19	1.4207115474801202e-13	1.69807173840725e-14	0.0076984470664509174	-1.0604158733532546e-21	1.9881011160585136e-13	1.753705464924901e-17	3.217490655024373e-16	9.48780869905013e-22
70000000	0.001150776466524405	-6.112665888367568e-20	-1.106432506061685e-19	1.4207115474801202e-13	1.69807173840725e-14	0.0076984470664509174	-1.0436756180930947e-21	1.9881011160585136e-13	1.753705464924901e-17	3.217490655024373e-16	9.48780869905013e-22
70100000	0.001150776466524405	-6.112665888367568e-20	-1.106432506061685e-19	1.4207115474801202e-13	1.69807173840725e-14	0.0076984470664509174	-1.0269353628329346e-21	1.9881011160585136e-13	1.753705464924901e-17	3.217490655024373e-16	9.48780869905013e-22
70200000	0.001150776466524405	-6.112665888367568e-20	-1.106432506061685e-19	1.4207115474801202e-13	1.69807173840725e-14	0.0076984470664509174	-1.0101951075727747e-21	1.9881011160585136e-13	1.753705464924901e-17	3.217490655024373e-16	9.48780869905013e-22
70300000	0.001150776466524405	-6.112665888367568e-20	-1.106432506061685e-19	1.4207115474801202e-13	1.69807173840725e-14	0.0076984470664509174	-9.934548523126148e-22	1.9881011160585136e-13	1.753705464924901e-17	3.217490655024373e-16	9.48780869905013e-22
70400000	0.001150776466524405	-6.112665888367568e-20	-1.106432506061685e-19	1.4207115474801202e-13	1.69807173840725e-14	0.0076984470664509174	-9.767145970524547e-22	1.9881011160585136e-13	1.753705464924901e-17	3.217490655024373e-16	9.48780869905013e-22
70500000	0.001150776466524405	-6.112665888367568e-20	-1.106432506061685e-19	1.4207115474801202e-13	1.69807173840725e-14	0.0076984470664509174	-9.599743417922947e-22	1.9881011160585136e-13	1.753705464924901e-17	3.217490655024373e-16	9.48780869905013e-22
70600000	0.001150776466524405	-6.112665888367568e-20	-1.106432506061685e-19	1.4207115474801202e-13	1.69807173840725e-14	0.0076984470664509174	-9.432340865321348e-22	1.9881011160585136e-13	1.753705464924901e-17	3.217490655024373e-16	9.48780869905013e-22
70700000	0.001150776466524405	-6.112665888367568e-20	-1.106432506061685e-19	1.4207115474801202e-13	1.69807173840725e-14	0.0076984470664509174	-9.264938312719747e-22	1.9881011160585136e-13	1.753705464924901e-17	3.217490655024373e-16	9.48780869905013e-22
70800000	0.001150776466524405	-6.112665888367568e-20	-1.106432506061685e-19	1.4207115474801202e-13	1.69807173840725e-14	0.0076984470664509174	-9.097535760118148e-22	1.9881011160585136e-13	1.753705464924901e-17	3.217490655024373e-16	9.48780869905013e-22
70900000	0.001150776466524405	-6.112665888367568e-20	-1.106432506061685e-19	1.4207115474801202e-13	1.69807173840725e-14	0.0076984470664509174	-8.93013320751655e-22	1.9881011160585136e-13	1.753705464924901e-17	3.217490655024373e-16	9.48780869905013e-22
71000000	0.001150776466524405	-6.112665888367568e-20	-1.106432506061685e-19	1.4207115474801202e-13	1.69807173840725e-14	0.0076984470664509174	-8.762730654914948e-22	1.9881011160585136e-13	1.753705464924901e-17	3.217490655024373e-16	9.48780869905013e-22
71100000	0.001150776466524405	-6.112665888367568e-20	-1.106432506061685e-19	1.4207115474801202e-13	1.69807173840725e-14	0.0076984470664509174	-8.59532810231335e-22	1.9881011160585136e-13	1.753705464924901e-17	3.217490655024373e-16	9.48780869905013e-22
71200000	0.001150776466524405	-6.112665888367568e-20	-1.106432506061685e-19	1.4207115474801202e-13	1.69807173840725e-14	0.0076984470664509174	-8.42792554971175e-22	1.9881011160585136e-13	1.753705464924901e-17	3.217490655024373e-16	9.48780869905013e-22
71300000	0.001150776466524405	-6.112665888367568e-20	-1.106432506061685e-19	1.4207115474801202e-13	1.69807173840725e-14	0.0076984470664509174	-8.26052299711015e-22	1.9881011160585136e-13	1.753705464924901e-17	3.217490655024373e-16	9.48780869905013e-22
71400000	0.001150776466524405	-6.112665888367568e-20	-1.106432506061685e-19	1.4207115474801202e-13	1.69807173840725e-14	0.0076984470664509174	-8.09312044450855e-22	1.9881011160585136e-13	1.753705464924901e-17	3.217490655024373e-16	9.48780869905013e-22
71500000	0.001150776466524405	-6.112665888367568e-20	-1.106432506061685e-19	1.4207115474801202e-13	1.69807173840725e-14	0.0076984470664509174	-7.925717891906951e-22	1.9881011160585136e-13	1.753705464924901e-17	3.217490655024373e-16	9.48780869905013e-22
71600000	0.001150776466524405	-6.112665888367568e-20	-1.106432506061685e-19	1.4207115474801202e-13	1.69807173840725e-14	0.0076984470664509174	-7.758315339305351e-22	1.9881011160585136e-13	1.753705464924901e-17	3.217490655024373e-16	9.48780869905013e-22
71700000	0.001150776466524405	-6.112665888367568e-20	-1.106432506061685e-19	1.4207115474801202e-13	1.69807173840725e-14	0.0076984470664509174	-7.590912786703751e-22	1.9881011160585136e-13	1.753705464924901e-17	3.217490655024373e-16	9.48780869905013e-22
71800000	0.001150776466524405	-6.112665888367568e-20	-1.106432506061685e-19	1.4207115474801202e-13	1.69807173840725e-14	0.0076984470664509174	-7.423510234102152e-22	1.9881011160585136e-13	1.753705464924901e-17	3.217490655024373e-16	9.48780869905013e-22
71900000	0.001150776466524405	-6.112665888367568e-20	-1.106432506061685e-19	1.4207115474801202e-13	1.69807173840725e-14	0.0076984470664509174	-7.256107681500552e-22	1.9881011160585136e-13	1.753705464924901e-17	3.217490655024373e-16	9.48780869905013e-22
72000000	0.001150776466524405	-6.112665888367568e-20	-1.106432506061685e-19	1.4207115474801202e-13	1.69807173840725e-14	0.0076984470664509174	-7.088705128898952e-22	1.9881011160585136e-13	1.753705464924901e-17	3.217490655024373e-16	9.48780869905013e-22
72100000	0.001150776466524405	-6.112665888367568e-20	-1.106432506061685e-19	1.4207115474801202e-13	1.69807173840725e-14	0.0076984470664509174	-6.921302576297353e-22	1.9881011160585136e-13	1.753705464924901e-17	3.217490655024373e-16	9.48780869905013e-22
72200000	0.001150776466524405	-6.112665888367568e-20	-1.106432506061685e-19	1.4207115474801202e-13	1.69807173840725e-14	0.0076984470664509174	-6.753900023695753e-22	1.9881011160585136e-13	1.753705464924901e-17	3.217490655024373e-16	9.48780869905013e-22
72300000	0.001150776466524405	-6.112665888367568e-20	-1.106432506061685e-19	1.4207115474801202e-13	1.69807173840725e-14	0.0076984470664509174	-6.586497471094153e-22	1.9881011160585136e-13	1.753705464924901e-17	3.217490655024373e-16	9.48780869905013e-22
72400000	0.001150776466524405	-6.112665888367568e-20	-1.106432506061685e-19	1.4207115474801202e-13	1.69807173840725e-14	0.0076984470664509174	-6.419094918492554e-22	1.9881011160585136e-13	1.753705464924901e-17	3.217490655024373e-16	9.48780869905013e-22
72500000	0.001150776466524405	-6.112665888367568e-20	-1.106432506061685e-19	1.4207115474801202e-13	1.69807173840725e-14	0.0076984470664509174	-6.251692365890954e-22	1.9881011160585136e-13	1.753705464924901e-17	3.217490655024373e-16	9.48780869905013e-22
72600000	0.001150776466524405	-6.112665888367568e-20	-1.106432506061685e-19	1.4207115474801202e-13	1.69807173840725e-14	0.0076984470664509174	-6.084289813289355e-22	1.9881011160585136e-13	1.753705464924901e-17	3.217490655024373e-16	9.48780869905013e-22
72700000	0.001150776466524405	-6.112665888367568e-20	-1.106432506061685e-19	1.4207115474801202e-13	1.69807173840725e-14	0.0076984470664509174	-5.917657492217734e-22	1.9881011160585136e-13	1.753705464924901e-17	3.217490655024373e-16	9.48780869905013e-22
72800000	0.001150776466524405	-6.112665888367568e-20	-1.106432506061685e-19	1.4207115474801202e-13	1.69807173840725e-14	0.0076984470664509174	-5.754931887604973e-22	1.9881011160585136e-13	1.753705464924901e-17	3.217490655024373e-16	9.48780869905013e-22
72900000	0.001150776466524405	-6.112665888367568e-20	-1.106432506061685e-19	1.4207115474801202e-13	1.69807173840725e-14	0.0076984470664509174	-5.59639206573714e-22	1.9881011160585136e-13	1.753705464924901e-17	3.217490655024373e-16	9.48780869905013e-22
73000000	0.001150776466524405	-6.112665888367568e-20	-1.106432506061685e-19	1.4207115474801202e-13	1.69807173840725e-14	0.0076984470664509174	-5.441973695714281e-22	1.9881011160585136e-13	1.753705464924901e-17	3.217490655024373e-16	9.48780869905013e-22
73100000	0.001150776466524405	-6.112665888367568e-20	-1.106432506061685e-19	1.4207115474801202e-13	1.69807173840725e-14	0.0076984470664509174	-5.291612446636447e-22	1.9881011160585136e-13	1.753705464924901e-17	3.217490655024373e-16	9.48780869905013e-22
73200000	0.001150776466524405	-6.112665888367568e-20	-1.106432506061685e-19	1.4207115474801202e-13	1.69807173840725e-14	0.0076984470664509174	-5.145243987603688e-22	1.9881011160585136e-13	1.753705464924901e-17	3.217490655024373e-16	9.48780869905013e-22
73300000	0.001150776466524405	-6.112665888367568e-20	-1.106432506061685e-19	1.4207115474801202e-13	1.69807173840725e-14	0.0076984470664509174	-5.002803987716052e-22	1.9881011160585136e-13	1.753705464924901e-17	3.217490655024373e-16	9.48780869905013e-22
73400000	0.001150776466524405	-6.112665888367568e-20	-1.106432506061685e-19	1.4207115474801202e-13	1.69807173840725e-14	0.0076984470664509174	-4.864228116073588e-22	1.9881011160585136e-13	1.753705464924901e-17	3.217490655024373e-16	9.48780869905013e-22
73500000	0.001150776466524405	-6.112665888367568e-20	-1.106432506061685e-19	1.4207115474801202e-13	1.69807173840725e-14	0.0076984470664509174	-4.729452041776346e-22	1.9881011160585136e-13	1.753705464924901e-17	3.217490655024373e-16	9.48780869905013e-22
73600000	0.001150776466524405	-6.112665888367568e-20	-1.106432506061685e-19	1.4207115474801202e-13	1.69807173840725e-14	0.0076984470664509174	-4.598411433924375e-22	1.9881011160585136e-13	1.753705464924901e-17	3.217490655024373e-16	9.48780869905013e-22
73700000	0.001150776466524405	-6.112665888367568e-20	-1.106432506061685e-19	1.4207115474801202e-13	1.69807173840725e-14	0.0076984470664509174	-4.471041961617723e-22	1.9881011160585136e-13	1.753705464924901e-17	3.217490655024373e-16	9.48780869905013e-22
73800000	0.001150776466524405	-6.112665888367568e-20	-1.106432506061685e-19	1.4207115474801202e-13	1.69807173840725e-14	0.0076984470664509174	-4.347279293956443e-22	1.9881011160585136e-13	1.753705464924901e-17	3.217490655024373e-16	9.48780869905013e-22
73900000	0.001150776466524405	-6.112665888367568e-20	-1.106432506061685e-19	1.4207115474801202e-13	1.69807173840725e-14	0.0076984470664509174	-4.2270591000405793e-22	1.9881011160585136e-13	1.753705464924901e-17	3.217490655024373e-16	9.48780869905013e-22
74000000	0.001150776466524405	-6.112665888367568e-20	-1.106432506061685e-19	1.4207115474801202e-13	1.69807173840725e-14	0.0076984470664509174	-4.1103170489701844e-22	1.9881011160585136e-13	1.753705464924901e-17	3.217490655024373e-16	9.48780869905013e-22
74100000	0.001150776466524405	-6.112665888367568e-20	-1.106432506061685e-19	1.4207115474801202e-13	1.69807173840725e-14	0.0076984470664509174	-3.996988809845307e-22	1.9881011160585136e-13	1.753705464924901e-17	3.217490655024373e-16	9.48780869905013e-22
74200000	0.001150776466524405	-6.112665888367568e-20	-1.106432506061685e-19	1.4207115474801202e-13	1.69807173840725e-14	0.0076984470664509174	-3.8870100517659955e-22	1.9881011160585136e-13	1.753705464924901e-17	3.217490655024373e-16	9.48780869905013e-22
74300000	0.001150776466524405	-6.112665888367568e-20	-1.106432506061685e-19	1.4207115474801202e-13	1.69807173840725e-14	0.0076984470664509174	-3.7803164438323006e-22	1.9881011160585136e-13	1.753705464924901e-17	3.217490655024373e-16	9.48780869905013e-22
74400000	0.001150776466524405	-6.112665888367568e-20	-1.106432506061685e-19	1.4207115474801202e-13	1.69807173840725e-14	0.0076984470664509174	-3.676843655144269e-22	1.9881011160585136e-13	1.753705464924901e-17	3.217490655024373e-16	9.48780869905013e-22
74500000	0.001150776466524405	-6.112665888367568e-20	-1.106432506061685e-19	1.4207115474801202e-13	1.69807173840725e-14	0.0076984470664509174	-3.5765273548019527e-22	1.9881011160585136e-13	1.753705464924901e-17	3.217490655024373e-16	9.48780869905013e-22
74600000	0.001150776466524405	-6.112665888367568e-20	-1.106432506061685e-19	1.4207115474801202e-13	1.69807173840725e-14	0.0076984470664509174	-3.4793032119053993e-22	1.9881011160585136e-13	1.753705464924901e-17	3.217490655024373e-16	9.48780869905013e-22
74700000	0.001150776466524405	-6.112665888367568e-20	-1.106432506061685e-19	1.4207115474801202e-13	1.69807173840725e-14	0.0076984470664509174	-3.385106895554659e-22	1.9881011160585136e-13	1.753705464924901e-17	3.217490655024373e-16	9.48780869905013e-22
74800000	0.001150776466524405	-6.112665888367568e-20	-1.106432506061685e-19	1.4207115474801202e-13	1.69807173840725e-14	0.0076984470664509174	-3.2938740748497803e-22	1.9881011160585136e-13	1.753705464924901e-17	3.217490655024373e-16	9.48780869905013e-22
74900000	0.001150776466524405	-6.112665888367568e-20	-1.106432506061685e-19	1.4207115474801202e-13	1.69807173840725e-14	0.0076984470664509174	-3.205540418890813e-22	1.9881011160585136e-13	1.753705464924901e-17	3.217490655024373e-16	9.48780869905013e-22
75000000	0.001150776466524405	-6.112665888367568e-20	-1.106432506061685e-19	1.4207115474801202e-13	1.69807173840725e-14	0.0076984470664509174	-3.1200415967778057e-22	1.9881011160585136e-13	1.753705464924901e-17	3.217490655024373e-16	9.48780869905013e-22
75100000	0.001150776466524405	-6.112665888367568e-20	-1.106432506061685e-19	1.4207115474801202e-13	1.69807173840725e-14	0.0076984470664509174	-3.0373132776108075e-22	1.9881011160585136e-13	1.753705464924901e-17	3.217490655024373e-16	9.48780869905013e-22
75200000	0.001150776466524405	-6.112665888367568e-20	-1.106432506061685e-19	1.4207115474801202e-13	1.69807173840725e-14	0.0076984470664509174	-2.9572911304898687e-22	1.9881011160585136e-13	1.753705464924901e-17	3.217490655024373e-16	9.48780869905013e-22
75300000	0.001150776466524405	-6.112665888367568e-20	-1.106432506061685e-19	1.4207115474801202e-13	1.69807173840725e-14	0.0076984470664509174	-2.8799108245150377e-22	1.9881011160585136e-13	1.753705464924901e-17	3.217490655024373e-16	9.48780869905013e-22
75400000	0.001150776466524405	-6.112665888367568e-20	-1.106432506061685e-19	1.4207115474801202e-13	1.69807173840725e-14	0.0076984470664509174	-2.805108028786364e-22	1.9881011160585136e-13	1.753705464924901e-17	3.217490655024373e-16	9.48780869905013e-22
75500000	0.001150776466524405	-6.112665888367568e-20	-1.106432506061685e-19	1.4207115474801202e-13	1.69807173840725e-14	0.0076984470664509174	-2.732818412403897e-22	1.9881011160585136e-13	1.753705464924901e-17	3.217490655024373e-16	9.48780869905013e-22
75600000	0.001150776466524405	-6.112665888367568e-20	-1.106432506061685e-19	1.4207115474801202e-13	1.69807173840725e-14	0.0076984470664509174	-2.6629776444676857e-22	1.9881011160585136e-13	1.753705464924901e-17	3.217490655024373e-16	9.48780869905013e-22
75700000	0.001150776466524405	-6.112665888367568e-20	-1.106432506061685e-19	1.4207115474801202e-13	1.69807173840725e-14	0.0076984470664509174	-2.5955213940777794e-22	1.9881011160585136e-13	1.753705464924901e-17	3.217490655024373e-16	9.48780869905013e-22
75800000	0.001150776466524405	-6.112665888367568e-20	-1.106432506061685e-19	1.4207115474801202e-13	1.69807173840725e-14	0.0076984470664509174	-2.5303853303342266e-22	1.9881011160585136e-13	1.753705464924901e-17	3.217490655024373e-16	9.48780869905013e-22
75900000	0.001150776466524405	-6.112665888367568e-20	-1.106432506061685e-19	1.4207115474801202e-13	1.69807173840725e-14	0.0076984470664509174	-2.4675051223370777e-22	1.9881011160585136e-13	1.753705464924901e-17	3.217490655024373e-16	9.48780869905013e-22
76000000	0.001150776466524405	-6.112665888367568e-20	-1.106432506061685e-19	1.4207115474801202e-13	1.69807173840725e-14	0.0076984470664509174	-2.4068164391863825e-22	1.9881011160585136e-13	1.753705464924901e-17	3.217490655024373e-16	9.48780869905013e-22
76100000	0.001150776466524405	-6.112665888367568e-20	-1.106432506061685e-19	1.4207115474801202e-13	1.69807173840725e-14	0.0076984470664509174	-2.3482549499821877e-22	1.9881011160585136e-13	1.753705464924901e-17	3.217490655024373e-16	9.48780869905013e-22
76200000	0.001150776466524405	-6.112665888367568e-20	-1.106432506061685e-19	1.4207115474801202e-13	1.69807173840725e-14	0.0076984470664509174	-2.291756323824545e-22	1.9881011160585136e-13	1.753705464924901e-17	3.2174906550243737e-16	9.48780869905013e-22
76300000	0.001150776466524405	-6.112665888367568e-20	-1.106432506061685e-19	1.4207115474801202e-13	1.69807173840725e-14	0.0076984470664509174	-2.2372562298135027e-22	1.9881011160585136e-13	1.753705464924901e-17	3.2174906550243737e-16	9.48780869905013e-22
76400000	0.001150776466524405	-6.112665888367568e-20	-1.106432506061685e-19	1.4207115474801202e-13	1.69807173840725e-14	0.0076984470664509174	-2.18469033704911e-22	1.9881011160585136e-13	1.753705464924901e-17	3.2174906550243737e-16	9.48780869905013e-22
76500000	0.001150776466524405	-6.112665888367568e-20	-1.106432506061685e-19	1.4207115474801202e-13	1.69807173840725e-14	0.0076984470664509174	-2.1339943146314157e-22	1.9881011160585136e-13	1.753705464924901e-17	3.2174906550243737e-16	9.48780869905013e-22
76600000	0.001150776466524405	-6.112665888367568e-20	-1.106432506061685e-19	1.4207115474801202e-13	1.69807173840725e-14	0.0076984470664509174	-2.0851038316604704e-22	1.9881011160585136e-13	1.7537054649249014e-17	3.2174906550243737e-16	9.48780869905013e-22
76700000	0.001150776466524405	-6.112665888367568e-20	-1.106432506061685e-19	1.4207115474801202e-13	1.69807173840725e-14	0.0076984470664509174	-2.0379545572363217e-22	1.9881011160585136e-13	1.7537054649249014e-17	3.2174906550243737e-16	9.48780869905013e-22
76800000	0.001150776466524405	-6.112665888367568e-20	-1.106432506061685e-19	1.4207115474801202e-13	1.69807173840725e-14	0.0076984470664509174	-1.99248216045902e-22	1.9881011160585136e-13	1.7537054649249014e-17	3.2174906550243737e-16	9.48780869905013e-22
76900000	0.001150776466524405	-6.112665888367568e-20	-1.106432506061685e-19	1.4207115474801202e-13	1.69807173840725e-14	0.0076984470664509174	-1.9486223104286142e-22	1.9881011160585136e-13	1.7537054649249014e-17	3.2174906550243737e-16	9.48780869905013e-22
77000000	0.001150776466524405	-6.112665888367568e-20	-1.106432506061685e-19	1.4207115474801202e-13	1.69807173840725e-14	0.0076984470664509174	-1.9063106762451533e-22	1.9881011160585136e-13	1.7537054649249014e-17	3.2174906550243737e-16	9.48780869905013e-22
77100000	0.001150776466524405	-6.112665888367568e-20	-1.106432506061685e-19	1.4207115474801202e-13	1.69807173840725e-14	0.0076984470664509174	-1.8654829270086866e-22	1.9881011160585136e-13	1.7537054649249014e-17	3.2174906550243737e-16	9.48780869905013e-22
77200000	0.001150776466524405	-6.112665888367568e-20	-1.106432506061685e-19	1.4207115474801202e-13	1.69807173840725e-14	0.0076984470664509174	-1.8260747318192638e-22	1.9881011160585136e-13	1.7537054649249014e-17	3.2174906550243737e-16	9.48780869905013e-22
77300000	0.001150776466524405	-6.112665888367568e-20	-1.106432506061685e-19	1.4207115474801202e-13	1.69807173840725e-14	0.0076984470664509174	-1.7880217597769337e-22	1.9881011160585136e-13	1.7537054649249014e-17	3.2174906550243737e-16	9.48780869905013e-22
77400000	0.001150776466524405	-6.112665888367568e-20	-1.106432506061685e-19	1.4207115474801202e-13	1.69807173840725e-14	0.0076984470664509174	-1.7512596799817455e-22	1.9881011160585136e-13	1.7537054649249014e-17	3.2174906550243737e-16	9.48780869905013e-22
77500000	0.001150776466524405	-6.112665888367568e-20	-1.106432506061685e-19	1.4207115474801202e-13	1.69807173840725e-14	0.0076984470664509174	-1.7157241615337487e-22	1.9881011160585136e-13	1.7537054649249014e-17	3.2174906550243737e-16	9.48780869905013e-22
77600000	0.001150776466524405	-6.112665888367568e-20	-1.106432506061685e-19	1.4207115474801202e-13	1.69807173840725e-14	0.0076984470664509174	-1.6813508735329925e-22	1.9881011160585136e-13	1.7537054649249014e-17	3.2174906550243737e-16	9.48780869905013e-22
77700000	0.001150776466524405	-6.112665888367568e-20	-1.106432506061685e-19	1.4207115474801202e-13	1.69807173840725e-14	0.0076984470664509174	-1.6480754850795261e-22	1.9881011160585136e-13	1.7537054649249014e-17	3.2174906550243737e-16	9.48780869905013e-22
77800000	0.001150776466524405	-6.112665888367568e-20	-1.106432506061685e-19	1.4207115474801202e-13	1.69807173840725e-14	0.0076984470664509174	-1.6158336652733985e-22	1.9881011160585136e-13	1.7537054649249014e-17	3.2174906550243737e-16	9.48780869905013e-22
77900000	0.001150776466524405	-6.112665888367568e-20	-1.106432506061685e-19	1.4207115474801202e-13	1.69807173840725e-14	0.0076984470664509174	-1.5845610832146593e-22	1.9881011160585136e-13	1.7537054649249014e-17	3.2174906550243737e-16	9.48780869905013e-22
78000000	0.001150776466524405	-6.112665888367568e-20	-1.106432506061685e-19	1.4207115474801202e-13	1.69807173840725e-14	0.0076984470664509174	-1.5541934080033573e-22	1.9881011160585136e-13	1.7537054649249014e-17	3.2174906550243737e-16	9.48780869905013e-22
78100000	0.001150776466524405	-6.112665888367568e-20	-1.106432506061685e-19	1.4207115474801202e-13	1.69807173840725e-14	0.0076984470664509174	-1.524666308739542e-22	1.9881011160585136e-13	1.7537054649249014e-17	3.2174906550243737e-16	9.48780869905013e-22
78200000	0.001150776466524405	-6.112665888367568e-20	-1.106432506061685e-19	1.4207115474801202e-13	1.69807173840725e-14	0.0076984470664509174	-1.495915454523263e-22	1.9881011160585136e-13	1.7537054649249014e-17	3.2174906550243737e-16	9.48780869905013e-22
78300000	0.001150776466524405	-6.112665888367568e-20	-1.106432506061685e-19	1.4207115474801202e-13	1.69807173840725e-14	0.0076984470664509174	-1.467876514454569e-22	1.9881011160585136e-13	1.7537054649249014e-17	3.2174906550243737e-16	9.48780869905013e-22
78400000	0.001150776466524405	-6.112665888367568e-20	-1.106432506061685e-19	1.4207115474801202e-13	1.69807173840725e-14	0.0076984470664509174	-1.4404851576335095e-22	1.9881011160585136e-13	1.7537054649249014e-17	3.2174906550243737e-16	9.48780869905013e-22
78500000	0.001150776466524405	-6.112665888367568e-20	-1.106432506061685e-19	1.4207115474801202e-13	1.69807173840725e-14	0.0076984470664509174	-1.4136770531601336e-22	1.9881011160585136e-13	1.7537054649249014e-17	3.2174906550243737e-16	9.48780869905013e-22
78600000	0.001150776466524405	-6.112665888367568e-20	-1.106432506061685e-19	1.4207115474801202e-13	1.69807173840725e-14	0.0076984470664509174	-1.3873878701344907e-22	1.9881011160585136e-13	1.7537054649249014e-17	3.2174906550243737e-16	9.48780869905013e-22
78700000	0.001150776466524405	-6.112665888367568e-20	-1.106432506061685e-19	1.4207115474801202e-13	1.69807173840725e-14	0.0076984470664509174	-1.36155327765663e-22	1.9881011160585136e-13	1.7537054649249014e-17	3.2174906550243737e-16	9.48780869905013e-22
78800000	0.001150776466524405	-6.112665888367568e-20	-1.106432506061685e-19	1.4207115474801202e-13	1.69807173840725e-14	0.0076984470664509174	-1.3361089448266007e-22	1.9881011160585136e-13	1.7537054649249014e-17	3.2174906550243737e-16	9.48780869905013e-22
78900000	0.001150776466524405	-6.112665888367568e-20	-1.106432506061685e-19	1.4207115474801202e-13	1.69807173840725e-14	0.0076984470664509174	-1.3109905407444517e-22	1.9881011160585136e-13	1.7537054649249014e-17	3.2174906550243737e-16	9.48780869905013e-22
79000000	0.001150776466524405	-6.112665888367568e-20	-1.106432506061685e-19	1.4207115474801202e-13	1.69807173840725e-14	0.0076984470664509174	-1.2861337345102326e-22	1.9881011160585136e-13	1.7537054649249014e-17	3.2174906550243737e-16	9.48780869905013e-22
79100000	0.001150776466524405	-6.112665888367568e-20	-1.106432506061685e-19	1.4207115474801202e-13	1.69807173840725e-14	0.0076984470664509174	-1.261474195223993e-22	1.9881011160585136e-13	1.7537054649249014e-17	3.2174906550243737e-16	9.48780869905013e-22
79200000	0.001150776466524405	-6.112665888367568e-20	-1.106432506061685e-19	1.4207115474801202e-13	1.69807173840725e-14	0.0076984470664509174	-1.2369475919857814e-22	1.9881011160585136e-13	1.7537054649249014e-17	3.2174906550243737e-16	9.48780869905013e-22
79300000	0.001150776466524405	-6.112665888367568e-20	-1.106432506061685e-19	1.4207115474801202e-13	1.69807173840725e-14	0.0076984470664509174	-1.2124895938956475e-22	1.9881011160585136e-13	1.7537054649249014e-17	3.2174906550243737e-16	9.487808699050132e-22
79400000	0.001150776466524405	-6.112665888367568e-20	-1.106432506061685e-19	1.4207115474801202e-13	1.69807173840725e-14	0.0076984470664509174	-1.1880358700536405e-22	1.9881011160585136e-13	1.7537054649249014e-17	3.2174906550243737e-16	9.487808699050132e-22
79500000	0.001150776466524405	-6.112665888367568e-20	-1.106432506061685e-19	1.4207115474801202e-13	1.69807173840725e-14	0.0076984470664509174	-1.1635220895598094e-22	1.9881011160585136e-13	1.7537054649249014e-17	3.2174906550243737e-16	9.487808699050132e-22
79600000	0.001150776466524405	-6.112665888367568e-20	-1.106432506061685e-19	1.4207115474801202e-13	1.69807173840725e-14	0.0076984470664509174	-1.1388839215142034e-22	1.9881011160585136e-13	1.7537054649249014e-17	3.2174906550243737e-16	9.487808699050132e-22
79700000	0.001150776466524405	-6.112665888367568e-20	-1.106432506061685e-19	1.4207115474801202e-13	1.69807173840725e-14	0.0076984470664509174	-1.1140570350168724e-22	1.9881011160585136e-13	1.7537054649249014e-17	3.2174906550243737e-16	9.487808699050132e-22
79800000	0.001150776466524405	-6.112665888367568e-20	-1.106432506061685e-19	1.4207115474801202e-13	1.69807173840725e-14	0.0076984470664509174	-1.088977099167865e-22	1.9881011160585136e-13	1.7537054649249014e-17	3.2174906550243737e-16	9.487808699050132e-22
79900000	0.001150776466524405	-6.112665888367568e-20	-1.106432506061685e-19	1.4207115474801202e-13	1.69807173840725e-14	0.0076984470664509174	-1.0635797830672307e-22	1.9881011160585136e-13	1.7537054649249014e-17	3.2174906550243737e-16	9.487808699050132e-22
80000000	0.001150776466524405	-6.112665888367568e-20	-1.106432506061685e-19	1.4207115474801202e-13	1.69807173840725e-14	0.0076984470664509174	-1.0378007558150184e-22	1.9881011160585136e-13	1.7537054649249014e-17	3.2174906550243737e-16	9.487808699050132e-22
80100000	0.001150776466524405	-6.112665888367568e-20	-1.106432506061685e-19	1.4207115474801202e-13	1.69807173840725e-14	0.0076984470664509174	-1.0115756865112775e-22	1.9881011160585136e-13	1.7537054649249014e-17	3.2174906550243737e-16	9.487808699050132e-22
80200000	0.001150776466524405	-6.112665888367568e-20	-1.106432506061685e-19	1.4207115474801202e-13	1.69807173840725e-14	0.0076984470664509174	-9.848402442560576e-23	1.9881011160585136e-13	1.7537054649249014e-17	3.2174906550243737e-16	9.487808699050132e-22
80300000	0.001150776466524405	-6.112665888367568e-20	-1.106432506061685e-19	1.4207115474801202e-13	1.69807173840725e-14	0.0076984470664509174	-9.575300981494074e-23	1.9881011160585136e-13	1.7537054649249014e-17	3.2174906550243737e-16	9.487808699050132e-22
80400000	0.001150776466524405	-6.112665888367568e-20	-1.106432506061685e-19	1.4207115474801202e-13	1.69807173840725e-14	0.0076984470664509174	-9.295809172913767e-23	1.9881011160585136e-13	1.7537054649249014e-17	3.217490655024374e-16	9.487808699050132e-22
80500000	0.001150776466524405	-6.112665888367568e-20	-1.106432506061685e-19	1.4207115474801202e-13	1.69807173840725e-14	0.0076984470664509174	-9.009283707820145e-23	1.9881011160585136e-13	1.7537054649249014e-17	3.217490655024374e-16	9.487808699050132e-22
80600000	0.001150776466524405	-6.112665888367568e-20	-1.106432506061685e-19	1.4207115474801202e-13	1.69807173840725e-14	0.0076984470664509174	-8.715081277213697e-23	1.9881011160585136e-13	1.7537054649249017e-17	3.217490655024374e-16	9.487808699050132e-22
80700000	0.001150776466524405	-6.112665888367568e-20	-1.106432506061685e-19	1.4207115474801202e-13	1.69807173840725e-14	0.0076984470664509174	-8.41255857209492e-23	1.9881011160585136e-13	1.7537054649249017e-17	3.217490655024374e-16	9.487808699050132e-22
80800000	0.001150776466524405	-6.112665888367568e-20	-1.106432506061685e-19	1.4207115474801202e-13	1.69807173840725e-14	0.0076984470664509174	-8.101072283464303e-23	1.9881011160585136e-13	1.7537054649249017e-17	3.217490655024374e-16	9.487808699050132e-22
80900000	0.001150776466524405	-6.112665888367568e-20	-1.106432506061685e-19	1.4207115474801202e-13	1.69807173840725e-14	0.0076984470664509174	-7.77997910232234e-23	1.9881011160585136e-13	1.7537054649249017e-17	3.217490655024374e-16	9.487808699050132e-22
81000000	0.001150776466524405	-6.112665888367568e-20	-1.106432506061685e-19	1.4207115474801202e-13	1.69807173840725e-14	0.0076984470664509174	-7.448635719669524e-23	1.9881011160585136e-13	1.7537054649249017e-17	3.217490655024374e-16	9.487808699050132e-22
81100000	0.001150776466524405	-6.112665888367568e-20	-1.106432506061685e-19	1.4207115474801202e-13	1.69807173840725e-14	0.0076984470664509174	-7.106398826506347e-23	1.9881011160585136e-13	1.7537054649249017e-17	3.217490655024374e-16	9.487808699050132e-22
81200000	0.001150776466524405	-6.112665888367568e-20	-1.106432506061685e-19	1.4207115474801202e-13	1.69807173840725e-14	0.0076984470664509174	-6.752625113833301e-23	1.9881011160585136e-13	1.7537054649249017e-17	3.217490655024374e-16	9.487808699050132e-22
81300000	0.001150776466524405	-6.112665888367568e-20	-1.106432506061685e-19	1.4207115474801202e-13	1.69807173840725e-14	0.0076984470664509174	-6.386671272650878e-23	1.9881011160585136e-13	1.7537054649249017e-17	3.217490655024374e-16	9.487808699050132e-22
81400000	0.001150776466524405	-6.112665888367568e-20	-1.106432506061685e-19	1.4207115474801202e-13	1.69807173840725e-14	0.0076984470664509174	-6.007893993959571e-23	1.9881011160585136e-13	1.7537054649249017e-17	3.217490655024374e-16	9.487808699050132e-22
81500000	0.001150776466524405	-6.112665888367568e-20	-1.106432506061685e-19	1.4207115474801202e-13	1.69807173840725e-14	0.0076984470664509174	-5.615649968759873e-23	1.9881011160585136e-13	1.7537054649249017e-17	3.217490655024374e-16	9.487808699050132e-22
81600000	0.001150776466524405	-6.112665888367568e-20	-1.106432506061685e-19	1.4207115474801202e-13	1.69807173840725e-14	0.0076984470664509174	-5.2092958880522744e-23	1.9881011160585136e-13	1.7537054649249017e-17	3.217490655024374e-16	9.487808699050132e-22
81700000	0.001150776466524405	-6.112665888367568e-20	-1.106432506061685e-19	1.4207115474801202e-13	1.69807173840725e-14	0.0076984470664509174	-4.78818844283727e-23	1.9881011160585136e-13	1.7537054649249017e-17	3.217490655024374e-16	9.487808699050132e-22
81800000	0.001150776466524405	-6.112665888367568e-20	-1.106432506061685e-19	1.4207115474801202e-13	1.69807173840725e-14	0.0076984470664509174	-4.3516843241153493e-23	1.9881011160585136e-13	1.7537054649249017e-17	3.217490655024374e-16	9.487808699050132e-22
81900000	0.001150776466524405	-6.112665888367568e-20	-1.106432506061685e-19	1.4207115474801202e-13	1.69807173840725e-14	0.0076984470664509174	-3.899140222887008e-23	1.9881011160585136e-13	1.7537054649249017e-17	3.217490655024374e-16	9.487808699050132e-22
82000000	0.001150776466524405	-6.112665888367568e-20	-1.106432506061685e-19	1.4207115474801202e-13	1.69807173840725e-14	0.0076984470664509174	-3.429912830152736e-23	1.9881011160585136e-13	1.7537054649249017e-17	3.217490655024374e-16	9.487808699050132e-22
82100000	0.001150776466524405	-6.112665888367568e-20	-1.106432506061685e-19	1.4207115474801202e-13	1.69807173840725e-14	0.0076984470664509174	-2.943358836913027e-23	1.9881011160585136e-13	1.7537054649249017e-17	3.217490655024374e-16	9.487808699050132e-22
82200000	0.001150776466524405	-6.112665888367568e-20	-1.106432506061685e-19	1.4207115474801202e-13	1.69807173840725e-14	0.0076984470664509174	-2.438834934168373e-23	1.9881011160585136e-13	1.7537054649249017e-17	3.217490655024374e-16	9.487808699050132e-22
82300000	0.001150776466524405	-6.112665888367568e-20	-1.106432506061685e-19	1.4207115474801202e-13	1.69807173840725e-14	0.0076984470664509174	-1.9156978129192663e-23	1.9881011160585136e-13	1.7537054649249017e-17	3.217490655024374e-16	9.487808699050132e-22
82400000	0.001150776466524405	-6.112665888367568e-20	-1.106432506061685e-19	1.4207115474801202e-13	1.69807173840725e-14	0.0076984470664509174	-1.3733041641661992e-23	1.9881011160585136e-13	1.7537054649249017e-17	3.217490655024374e-16	9.487808699050132e-22
82500000	0.001150776466524405	-6.112665888367568e-20	-1.106432506061685e-19	1.4207115474801202e-13	1.69807173840725e-14	0.0076984470664509174	-8.110106789096643e-24	1.9881011160585136e-13	1.7537054649249017e-17	3.217490655024374e-16	9.487808699050132e-22
82600000	0.001150776466524405	-6.112665888367568e-20	-1.106432506061685e-19	1.4207115474801202e-13	1.69807173840725e-14	0.0076984470664509174	-2.2817404815015386e-24	1.9881011160585136e-13	1.7537054649249017e-17	3.217490655024374e-16	9.487808699050132e-22
82700000	0.001150776466524405	-6.112665888367568e-20	-1.106432506061685e-19	1.4207115474801202e-13	1.69807173840725e-14	0.0076984470664509174	3.676420001233045e-24	1.9881011160585136e-13	1.7537054649249017e-17	3.217490655024374e-16	9.487808699050132e-22
82800000	0.001150776466524405	-6.112665888367568e-20	-1.106432506061685e-19	1.4207115474801202e-13	1.69807173840725e-14	0.0076984470664509174	9.432710635617874e-24	1.9881011160585136e-13	1.7537054649249017e-17	3.217490655024374e-16	9.487808699050132e-22
82900000	0.001150776466524405	-6.112665888367568e-20	-1.106432506061685e-19	1.4207115474801202e-13	1.69807173840725e-14	0.0076984470664509174	1.4954944398038506e-23	1.9881011160585136e-13	1.7537054649249017e-17	3.217490655024374e-16	9.487808699050132e-22
83000000	0.001150776466524405	-6.112665888367568e-20	-1.106432506061685e-19	1.4207115474801202e-13	1.69807173840725e-14	0.0076984470664509174	2.024728107811773e-23	1.9881011160585136e-13	1.7537054649249017e-17	3.217490655024374e-16	9.487808699050132e-22
83100000	0.001150776466524405	-6.112665888367568e-20	-1.106432506061685e-19	1.4207115474801202e-13	1.69807173840725e-14	0.0076984470664509174	2.5313880465478313e-23	1.9881011160585136e-13	1.7537054649249017e-17	3.217490655024374e-16	9.487808699050132e-22
83200000	0.001150776466524405	-6.112665888367568e-20	-1.106432506061685e-19	1.4207115474801202e-13	1.69807173840725e-14	0.0076984470664509174	3.0158902349743057e-23	1.9881011160585136e-13	1.7537054649249017e-17	3.217490655024374e-16	9.487808699050132e-22
83300000	0.001150776466524405	-6.112665888367568e-20	-1.106432506061685e-19	1.4207115474801202e-13	1.69807173840725e-14	0.0076984470664509174	3.478650652053474e-23	1.9881011160585136e-13	1.7537054649249017e-17	3.217490655024374e-16	9.487808699050132e-22
83400000	0.001150776466524405	-6.112665888367568e-20	-1.106432506061685e-19	1.4207115474801202e-13	1.69807173840725e-14	0.0076984470664509174	3.920085276747614e-23	1.9881011160585136e-13	1.7537054649249017e-17	3.217490655024374e-16	9.487808699050132e-22
83500000	0.001150776466524405	-6.112665888367568e-20	-1.106432506061685e-19	1.4207115474801202e-13	1.69807173840725e-14	0.0076984470664509174	4.340610088019006e-23	1.9881011160585136e-13	1.7537054649249017e-17	3.217490655024374e-16	9.487808699050132e-22
83600000	0.001150776466524405	-6.112665888367568e-20	-1.106432506061685e-19	1.4207115474801202e-13	1.69807173840725e-14	0.0076984470664509174	4.740641064829927e-23	1.9881011160585136e-13	1.7537054649249017e-17	3.217490655024374e-16	9.487808699050132e-22
83700000	0.001150776466524405	-6.112665888367568e-20	-1.106432506061685e-19	1.4207115474801202e-13	1.69807173840725e-14	0.0076984470664509174	5.1205941861426556e-23	1.9881011160585136e-13	1.7537054649249017e-17	3.217490655024374e-16	9.487808699050132e-22
83800000	0.001150776466524405	-6.112665888367568e-20	-1.106432506061685e-19	1.4207115474801202e-13	1.69807173840725e-14	0.0076984470664509174	5.48088543091947e-23	1.9881011160585136e-13	1.7537054649249017e-17	3.217490655024374e-16	9.487808699050132e-22
83900000	0.001150776466524405	-6.112665888367568e-20	-1.106432506061685e-19	1.4207115474801202e-13	1.69807173840725e-14	0.0076984470664509174	5.821930778122651e-23	1.9881011160585136e-13	1.7537054649249017e-17	3.217490655024374e-16	9.487808699050132e-22
84000000	0.001150776466524405	-6.112665888367568e-20	-1.106432506061685e-19	1.4207115474801202e-13	1.69807173840725e-14	0.0076984470664509174	6.144146206714475e-23	1.9881011160585136e-13	1.7537054649249017e-17	3.217490655024374e-16	9.487808699050132e-22
84100000	0.001150776466524405	-6.112665888367568e-20	-1.106432506061685e-19	1.4207115474801202e-13	1.69807173840725e-14	0.0076984470664509174	6.447947695657221e-23	1.9881011160585136e-13	1.7537054649249017e-17	3.217490655024374e-16	9.487808699050132e-22
84200000	0.001150776466524405	-6.112665888367568e-20	-1.106432506061685e-19	1.4207115474801202e-13	1.69807173840725e-14	0.0076984470664509174	6.733751223913167e-23	1.9881011160585136e-13	1.7537054649249017e-17	3.217490655024374e-16	9.487808699050132e-22
84300000	0.001150776466524405	-6.112665888367568e-20	-1.106432506061685e-19	1.4207115474801202e-13	1.69807173840725e-14	0.0076984470664509174	7.001972770444592e-23	1.9881011160585136e-13	1.7537054649249017e-17	3.217490655024374e-16	9.487808699050132e-22
84400000	0.001150776466524405	-6.112665888367568e-20	-1.106432506061685e-19	1.4207115474801202e-13	1.69807173840725e-14	0.0076984470664509174	7.253028314213774e-23	1.9881011160585136e-13	1.7537054649249017e-17	3.217490655024374e-16	9.487808699050132e-22
84500000	0.001150776466524405	-6.112665888367568e-20	-1.106432506061685e-19	1.4207115474801202e-13	1.69807173840725e-14	0.0076984470664509174	7.487333834182992e-23	1.9881011160585136e-13	1.7537054649249017e-17	3.217490655024374e-16	9.487808699050132e-22
84600000	0.001150776466524405	-6.112665888367568e-20	-1.106432506061685e-19	1.4207115474801202e-13	1.69807173840725e-14	0.0076984470664509174	7.705305309314526e-23	1.9881011160585136e-13	1.7537054649249017e-17	3.217490655024374e-16	9.487808699050132e-22
84700000	0.001150776466524405	-6.112665888367568e-20	-1.106432506061685e-19	1.4207115474801202e-13	1.69807173840725e-14	0.0076984470664509174	7.907358718570651e-23	1.9881011160585136e-13	1.7537054649249017e-17	3.217490655024374e-16	9.487808699050132e-22
84800000	0.001150776466524405	-6.112665888367568e-20	-1.106432506061685e-19	1.4207115474801202e-13	1.69807173840725e-14	0.0076984470664509174	8.093910040913649e-23	1.9881011160585136e-13	1.7537054649249017e-17	3.217490655024374e-16	9.487808699050132e-22
84900000	0.001150776466524405	-6.112665888367568e-20	-1.106432506061685e-19	1.4207115474801202e-13	1.69807173840725e-14	0.0076984470664509174	8.265375255305796e-23	1.9881011160585136e-13	1.7537054649249017e-17	3.217490655024374e-16	9.487808699050132e-22
85000000	0.001150776466524405	-6.112665888367568e-20	-1.106432506061685e-19	1.4207115474801202e-13	1.69807173840725e-14	0.0076984470664509174	8.42217034070937e-23	1.9881011160585136e-13	1.7537054649249017e-17	3.217490655024374e-16	9.487808699050132e-22
85100000	0.001150776466524405	-6.112665888367568e-20	-1.106432506061685e-19	1.4207115474801202e-13	1.69807173840725e-14	0.0076984470664509174	8.564711276086653e-23	1.9881011160585136e-13	1.7537054649249017e-17	3.217490655024374e-16	9.487808699050132e-22
85200000	0.001150776466524405	-6.112665888367568e-20	-1.106432506061685e-19	1.4207115474801202e-13	1.69807173840725e-14	0.0076984470664509174	8.693414040399922e-23	1.9881011160585136e-13	1.7537054649249017e-17	3.217490655024374e-16	9.487808699050132e-22
85300000	0.001150776466524405	-6.112665888367568e-20	-1.106432506061685e-19	1.4207115474801202e-13	1.69807173840725e-14	0.0076984470664509174	8.808694612611453e-23	1.9881011160585136e-13	1.7537054649249017e-17	3.217490655024374e-16	9.487808699050132e-22
85400000	0.001150776466524405	-6.112665888367568e-20	-1.106432506061685e-19	1.4207115474801202e-13	1.69807173840725e-14	0.0076984470664509174	8.910968971683527e-23	1.9881011160585136e-13	1.7537054649249017e-17	3.217490655024374e-16	9.487808699050132e-22
85500000	0.001150776466524405	-6.112665888367568e-20	-1.106432506061685e-19	1.4207115474801202e-13	1.69807173840725e-14	0.0076984470664509174	9.000653096578421e-23	1.9881011160585136e-13	1.7537054649249017e-17	3.217490655024374e-16	9.487808699050132e-22
85600000	0.001150776466524405	-6.112665888367568e-20	-1.106432506061685e-19	1.4207115474801202e-13	1.69807173840725e-14	0.0076984470664509174	9.078162966258417e-23	1.9881011160585136e-13	1.7537054649249017e-17	3.217490655024374e-16	9.487808699050132e-22
85700000	0.001150776466524405	-6.112665888367568e-20	-1.106432506061685e-19	1.4207115474801202e-13	1.69807173840725e-14	0.0076984470664509174	9.143914559685788e-23	1.9881011160585136e-13	1.7537054649249017e-17	3.217490655024374e-16	9.487808699050132e-22
85800000	0.001150776466524405	-6.112665888367568e-20	-1.106432506061685e-19	1.4207115474801202e-13	1.69807173840725e-14	0.0076984470664509174	9.198323855822817e-23	1.9881011160585136e-13	1.7537054649249017e-17	3.217490655024374e-16	9.487808699050132e-22
85900000	0.001150776466524405	-6.112665888367568e-20	-1.106432506061685e-19	1.4207115474801202e-13	1.69807173840725e-14	0.0076984470664509174	9.241806833631782e-23	1.9881011160585136e-13	1.7537054649249017e-17	3.217490655024374e-16	9.487808699050132e-22
86000000	0.001150776466524405	-6.112665888367568e-20	-1.106432506061685e-19	1.4207115474801202e-13	1.69807173840725e-14	0.0076984470664509174	9.274779472074959e-23	1.9881011160585136e-13	1.7537054649249017e-17	3.217490655024374e-16	9.487808699050132e-22
86100000	0.001150776466524405	-6.112665888367568e-20	-1.106432506061685e-19	1.4207115474801202e-13	1.69807173840725e-14	0.0076984470664509174	9.297657750114627e-23	1.9881011160585136e-13	1.7537054649249017e-17	3.217490655024374e-16	9.487808699050132e-22
86200000	0.001150776466524405	-6.112665888367568e-20	-1.106432506061685e-19	1.4207115474801202e-13	1.69807173840725e-14	0.0076984470664509174	9.310857646713066e-23	1.9881011160585136e-13	1.7537054649249017e-17	3.217490655024374e-16	9.487808699050132e-22
86300000	0.001150776466524405	-6.112665888367568e-20	-1.106432506061685e-19	1.4207115474801202e-13	1.69807173840725e-14	0.0076984470664509174	9.314795140832555e-23	1.9881011160585136e-13	1.7537054649249017e-17	3.217490655024374e-16	9.487808699050132e-22
86400000	0.001150776466524405	-6.112665888367568e-20	-1.106432506061685e-19	1.4207115474801202e-13	1.69807173840725e-14	0.0076984470664509174	9.30988621143537e-23	1.9881011160585136e-13	1.7537054649249017e-17	3.217490655024374e-16	9.487808699050132e-22
86500000	0.001150776466524405	-6.112665888367568e-20	-1.106432506061685e-19	1.4207115474801202e-13	1.69807173840725e-14	0.0076984470664509174	9.296546837483791e-23	1.9881011160585136e-13	1.7537054649249017e-17	3.217490655024374e-16	9.487808699050132e-22
86600000	0.001150776466524405	-6.112665888367568e-20	-1.106432506061685e-19	1.4207115474801202e-13	1.69807173840725e-14	0.0076984470664509174	9.275192997940097e-23	1.9881011160585136e-13	1.7537054649249017e-17	3.217490655024374e-16	9.487808699050132e-22
86700000	0.001150776466524405	-6.112665888367568e-20	-1.106432506061685e-19	1.4207115474801202e-13	1.69807173840725e-14	0.0076984470664509174	9.246240671766566e-23	1.9881011160585136e-13	1.7537054649249017e-17	3.217490655024374e-16	9.487808699050132e-22
86800000	0.001150776466524405	-6.112665888367568e-20	-1.106432506061685e-19	1.4207115474801202e-13	1.69807173840725e-14	0.0076984470664509174	9.210105837925475e-23	1.9881011160585136e-13	1.7537054649249017e-17	3.217490655024374e-16	9.487808699050132e-22
86900000	0.001150776466524405	-6.112665888367568e-20	-1.106432506061685e-19	1.4207115474801202e-13	1.69807173840725e-14	0.0076984470664509174	9.167204475379106e-23	1.9881011160585136e-13	1.7537054649249017e-17	3.217490655024374e-16	9.487808699050132e-22
87000000	0.001150776466524405	-6.112665888367568e-20	-1.106432506061685e-19	1.4207115474801202e-13	1.69807173840725e-14	0.0076984470664509174	9.117952563089733e-23	1.9881011160585136e-13	1.7537054649249017e-17	3.217490655024374e-16	9.487808699050132e-22
87100000	0.001150776466524405	-6.112665888367568e-20	-1.106432506061685e-19	1.4207115474801202e-13	1.69807173840725e-14	0.0076984470664509174	9.062766080019639e-23	1.9881011160585136e-13	1.7537054649249017e-17	3.217490655024374e-16	9.487808699050132e-22
87200000	0.001150776466524405	-6.112665888367568e-20	-1.106432506061685e-19	1.4207115474801202e-13	1.69807173840725e-14	0.0076984470664509174	9.0020610051311e-23	1.9881011160585136e-13	1.7537054649249017e-17	3.217490655024374e-16	9.487808699050132e-22
87300000	0.001150776466524405	-6.112665888367568e-20	-1.106432506061685e-19	1.4207115474801202e-13	1.69807173840725e-14	0.0076984470664509174	8.936253317386394e-23	1.9881011160585136e-13	1.7537054649249017e-17	3.217490655024374e-16	9.487808699050132e-22
87400000	0.001150776466524405	-6.112665888367568e-20	-1.106432506061685e-19	1.4207115474801202e-13	1.69807173840725e-14	0.0076984470664509174	8.865758995747801e-23	1.9881011160585136e-13	1.7537054649249017e-17	3.217490655024374e-16	9.487808699050132e-22
87500000	0.001150776466524405	-6.112665888367568e-20	-1.106432506061685e-19	1.4207115474801202e-13	1.69807173840725e-14	0.0076984470664509174	8.790994019177599e-23	1.9881011160585136e-13	1.7537054649249017e-17	3.217490655024374e-16	9.487808699050132e-22
87600000	0.001150776466524405	-6.112665888367568e-20	-1.106432506061685e-19	1.4207115474801202e-13	1.69807173840725e-14	0.0076984470664509174	8.712374366638065e-23	1.9881011160585136e-13	1.7537054649249017e-17	3.217490655024374e-16	9.487808699050132e-22
87700000	0.001150776466524405	-6.112665888367568e-20	-1.106432506061685e-19	1.4207115474801202e-13	1.69807173840725e-14	0.0076984470664509174	8.63031601709148e-23	1.9881011160585136e-13	1.7537054649249017e-17	3.217490655024374e-16	9.487808699050132e-22
87800000	0.001150776466524405	-6.112665888367568e-20	-1.106432506061685e-19	1.4207115474801202e-13	1.69807173840725e-14	0.0076984470664509174	8.545234949500121e-23	1.9881011160585136e-13	1.7537054649249017e-17	3.217490655024374e-16	9.487808699050132e-22
87900000	0.001150776466524405	-6.112665888367568e-20	-1.106432506061685e-19	1.4207115474801202e-13	1.69807173840725e-14	0.0076984470664509174	8.457547142826267e-23	1.9881011160585136e-13	1.7537054649249017e-17	3.217490655024374e-16	9.487808699050132e-22
88000000	0.001150776466524405	-6.112665888367568e-20	-1.106432506061685e-19	1.4207115474801202e-13	1.69807173840725e-14	0.0076984470664509174	8.367668576032196e-23	1.9881011160585136e-13	1.7537054649249017e-17	3.217490655024374e-16	9.487808699050132e-22
88100000	0.001150776466524405	-6.112665888367568e-20	-1.106432506061685e-19	1.4207115474801202e-13	1.69807173840725e-14	0.0076984470664509174	8.276015228080187e-23	1.9881011160585136e-13	1.7537054649249017e-17	3.217490655024374e-16	9.487808699050132e-22
88200000	0.001150776466524405	-6.112665888367568e-20	-1.106432506061685e-19	1.4207115474801202e-13	1.69807173840725e-14	0.0076984470664509174	8.183003077932518e-23	1.9881011160585136e-13	1.7537054649249017e-17	3.217490655024374e-16	9.487808699050132e-22
88300000	0.001150776466524405	-6.112665888367568e-20	-1.106432506061685e-19	1.4207115474801202e-13	1.69807173840725e-14	0.0076984470664509174	8.089048104551469e-23	1.9881011160585136e-13	1.7537054649249017e-17	3.217490655024374e-16	9.487808699050132e-22
88400000	0.001150776466524405	-6.112665888367568e-20	-1.106432506061685e-19	1.4207115474801202e-13	1.69807173840725e-14	0.0076984470664509174	7.994566286899316e-23	1.9881011160585136e-13	1.7537054649249017e-17	3.217490655024374e-16	9.487808699050132e-22
88500000	0.001150776466524405	-6.112665888367568e-20	-1.106432506061685e-19	1.4207115474801202e-13	1.69807173840725e-14	0.0076984470664509174	7.89997360393834e-23	1.9881011160585136e-13	1.7537054649249017e-17	3.217490655024374e-16	9.487808699050132e-22
88600000	0.001150776466524405	-6.112665888367568e-20	-1.106432506061685e-19	1.4207115474801202e-13	1.69807173840725e-14	0.0076984470664509174	7.805686034630818e-23	1.9881011160585136e-13	1.7537054649249017e-17	3.217490655024374e-16	9.487808699050132e-22
88700000	0.001150776466524405	-6.112665888367568e-20	-1.106432506061685e-19	1.4207115474801202e-13	1.69807173840725e-14	0.0076984470664509174	7.712119557939029e-23	1.9881011160585136e-13	1.7537054649249014e-17	3.217490655024374e-16	9.487808699050132e-22
88800000	0.001150776466524405	-6.112665888367568e-20	-1.106432506061685e-19	1.4207115474801202e-13	1.69807173840725e-14	0.0076984470664509174	7.619690152825251e-23	1.9881011160585136e-13	1.7537054649249014e-17	3.217490655024374e-16	9.487808699050132e-22
88900000	0.001150776466524405	-6.112665888367568e-20	-1.106432506061685e-19	1.4207115474801202e-13	1.69807173840725e-14	0.0076984470664509174	7.528813798251763e-23	1.9881011160585136e-13	1.7537054649249014e-17	3.217490655024374e-16	9.487808699050132e-22
89000000	0.001150776466524405	-6.112665888367568e-20	-1.106432506061685e-19	1.4207115474801202e-13	1.69807173840725e-14	0.0076984470664509174	7.439906473180842e-23	1.9881011160585136e-13	1.7537054649249014e-17	3.217490655024374e-16	9.487808699050132e-22
89100000	0.001150776466524405	-6.112665888367568e-20	-1.106432506061685e-19	1.4207115474801202e-13	1.69807173840725e-14	0.0076984470664509174	7.353384156574769e-23	1.9881011160585136e-13	1.7537054649249014e-17	3.217490655024374e-16	9.487808699050132e-22
89200000	0.001150776466524405	-6.112665888367568e-20	-1.106432506061685e-19	1.4207115474801202e-13	1.69807173840725e-14	0.0076984470664509174	7.269662827395822e-23	1.9881011160585136e-13	1.7537054649249014e-17	3.217490655024374e-16	9.487808699050132e-22
89300000	0.001150776466524405	-6.112665888367568e-20	-1.106432506061685e-19	1.4207115474801202e-13	1.69807173840725e-14	0.0076984470664509174	7.189158464606278e-23	1.9881011160585136e-13	1.7537054649249014e-17	3.217490655024374e-16	9.487808699050132e-22
89400000	0.001150776466524405	-6.112665888367568e-20	-1.106432506061685e-19	1.4207115474801202e-13	1.69807173840725e-14	0.0076984470664509174	7.112287047168416e-23	1.9881011160585136e-13	1.7537054649249014e-17	3.217490655024374e-16	9.487808699050132e-22
89500000	0.001150776466524405	-6.112665888367568e-20	-1.106432506061685e-19	1.4207115474801202e-13	1.69807173840725e-14	0.0076984470664509174	7.039464554044515e-23	1.9881011160585136e-13	1.7537054649249014e-17	3.217490655024374e-16	9.487808699050132e-22
89600000	0.001150776466524405	-6.112665888367568e-20	-1.106432506061685e-19	1.4207115474801202e-13	1.69807173840725e-14	0.0076984470664509174	6.971106964196854e-23	1.9881011160585136e-13	1.7537054649249014e-17	3.217490655024374e-16	9.487808699050132e-22
89700000	0.001150776466524405	-6.112665888367568e-20	-1.106432506061685e-19	1.4207115474801202e-13	1.69807173840725e-14	0.0076984470664509174	6.90763025658771e-23	1.9881011160585136e-13	1.7537054649249014e-17	3.217490655024374e-16	9.487808699050132e-22
89800000	0.001150776466524405	-6.112665888367568e-20	-1.106432506061685e-19	1.4207115474801202e-13	1.69807173840725e-14	0.0076984470664509174	6.849450410179363e-23	1.9881011160585136e-13	1.7537054649249014e-17	3.217490655024374e-16	9.487808699050132e-22
89900000	0.001150776466524405	-6.112665888367568e-20	-1.106432506061685e-19	1.4207115474801202e-13	1.69807173840725e-14	0.0076984470664509174	6.79698340393409e-23	1.9881011160585136e-13	1.7537054649249014e-17	3.217490655024374e-16	9.487808699050132e-22
90000000	0.001150776466524405	-6.112665888367568e-20	-1.106432506061685e-19	1.4207115474801202e-13	1.69807173840725e-14	0.0076984470664509174	6.75064521681417e-23	1.9881011160585136e-13	1.7537054649249014e-17	3.217490655024374e-16	9.487808699050132e-22
90100000	0.001150776466524405	-6.112665888367568e-20	-1.106432506061685e-19	1.4207115474801202e-13	1.69807173840725e-14	0.0076984470664509174	6.710851827781883e-23	1.9881011160585136e-13	1.7537054649249014e-17	3.217490655024374e-16	9.487808699050132e-22
90200000	0.001150776466524405	-6.112665888367568e-20	-1.106432506061685e-19	1.4207115474801202e-13	1.69807173840725e-14	0.0076984470664509174	6.678019215799506e-23	1.9881011160585136e-13	1.7537054649249014e-17	3.217490655024374e-16	9.487808699050132e-22
90300000	0.001150776466524405	-6.112665888367568e-20	-1.106432506061685e-19	1.4207115474801202e-13	1.69807173840725e-14	0.0076984470664509174	6.652563359829317e-23	1.9881011160585136e-13	1.7537054649249014e-17	3.217490655024374e-16	9.487808699050132e-22
90400000	0.001150776466524405	-6.112665888367568e-20	-1.106432506061685e-19	1.4207115474801202e-13	1.69807173840725e-14	0.0076984470664509174	6.634900238833596e-23	1.9881011160585136e-13	1.7537054649249014e-17	3.217490655024374e-16	9.487808699050132e-22
90500000	0.001150776466524405	-6.112665888367568e-20	-1.106432506061685e-19	1.4207115474801202e-13	1.69807173840725e-14	0.0076984470664509174	6.625445831774621e-23	1.9881011160585136e-13	1.7537054649249014e-17	3.217490655024374e-16	9.487808699050132e-22
90600000	0.001150776466524405	-6.112665888367568e-20	-1.106432506061685e-19	1.4207115474801202e-13	1.69807173840725e-14	0.0076984470664509174	6.62461611761467e-23	1.9881011160585136e-13	1.7537054649249014e-17	3.217490655024374e-16	9.487808699050132e-22
90700000	0.001150776466524405	-6.112665888367568e-20	-1.106432506061685e-19	1.4207115474801202e-13	1.69807173840725e-14	0.0076984470664509174	6.632827075316022e-23	1.9881011160585136e-13	1.7537054649249014e-17	3.217490655024374e-16	9.487808699050132e-22
90800000	0.001150776466524405	-6.112665888367568e-20	-1.106432506061685e-19	1.4207115474801202e-13	1.69807173840725e-14	0.0076984470664509174	6.650494683840955e-23	1.9881011160585136e-13	1.7537054649249014e-17	3.217490655024374e-16	9.487808699050132e-22
90900000	0.001150776466524405	-6.112665888367568e-20	-1.106432506061685e-19	1.4207115474801202e-13	1.69807173840725e-14	0.0076984470664509174	6.678034922151747e-23	1.9881011160585136e-13	1.7537054649249014e-17	3.217490655024374e-16	9.487808699050132e-22
91000000	0.001150776466524405	-6.112665888367568e-20	-1.106432506061685e-19	1.4207115474801202e-13	1.69807173840725e-14	0.0076984470664509174	6.715863769210678e-23	1.9881011160585136e-13	1.7537054649249014e-17	3.217490655024374e-16	9.487808699050132e-22
91100000	0.001150776466524405	-6.112665888367568e-20	-1.106432506061685e-19	1.4207115474801202e-13	1.69807173840725e-14	0.0076984470664509174	6.764397203980025e-23	1.9881011160585136e-13	1.7537054649249014e-17	3.217490655024374e-16	9.487808699050132e-22
91200000	0.001150776466524405	-6.112665888367568e-20	-1.106432506061685e-19	1.4207115474801202e-13	1.69807173840725e-14	0.0076984470664509174	6.824051205422069e-23	1.9881011160585136e-13	1.7537054649249014e-17	3.217490655024374e-16	9.487808699050132e-22
91300000	0.001150776466524405	-6.112665888367568e-20	-1.106432506061685e-19	1.4207115474801202e-13	1.69807173840725e-14	0.0076984470664509174	6.895241752499086e-23	1.9881011160585136e-13	1.7537054649249014e-17	3.217490655024374e-16	9.487808699050132e-22
91400000	0.001150776466524405	-6.112665888367568e-20	-1.106432506061685e-19	1.4207115474801202e-13	1.69807173840725e-14	0.0076984470664509174	6.972471521597893e-23	1.9881011160585136e-13	1.7537054649249014e-17	3.217490655024374e-16	9.487808699050132e-22
91500000	0.001150776466524405	-6.112665888367568e-20	-1.106432506061685e-19	1.4207115474801202e-13	1.69807173840725e-14	0.0076984470664509174	7.043799651789344e-23	1.9881011160585136e-13	1.7537054649249014e-17	3.217490655024374e-16	9.487808699050132e-22
91600000	0.001150776466524405	-6.112665888367568e-20	-1.106432506061685e-19	1.4207115474801202e-13	1.69807173840725e-14	0.0076984470664509174	7.10896896797687e-23	1.9881011160585136e-13	1.7537054649249014e-17	3.217490655024374e-16	9.487808699050132e-22
91700000	0.001150776466524405	-6.112665888367568e-20	-1.106432506061685e-19	1.4207115474801202e-13	1.69807173840725e-14	0.0076984470664509174	7.16808931828397e-23	1.9881011160585136e-13	1.7537054649249014e-17	3.217490655024374e-16	9.487808699050132e-22
91800000	0.001150776466524405	-6.112665888367568e-20	-1.106432506061685e-19	1.4207115474801202e-13	1.69807173840725e-14	0.0076984470664509174	7.22127055083415e-23	1.9881011160585136e-13	1.7537054649249014e-17	3.217490655024374e-16	9.487808699050132e-22
91900000	0.001150776466524405	-6.112665888367568e-20	-1.106432506061685e-19	1.4207115474801202e-13	1.69807173840725e-14	0.0076984470664509174	7.268622513750913e-23	1.9881011160585136e-13	1.7537054649249014e-17	3.217490655024374e-16	9.487808699050132e-22
92000000	0.001150776466524405	-6.112665888367568e-20	-1.106432506061685e-19	1.4207115474801202e-13	1.69807173840725e-14	0.0076984470664509174	7.310255055157762e-23	1.9881011160585136e-13	1.7537054649249014e-17	3.217490655024374e-16	9.487808699050132e-22
92100000	0.001150776466524405	-6.112665888367568e-20	-1.106432506061685e-19	1.4207115474801202e-13	1.69807173840725e-14	0.0076984470664509174	7.346278023178198e-23	1.9881011160585136e-13	1.7537054649249014e-17	3.217490655024374e-16	9.487808699050132e-22
92200000	0.001150776466524405	-6.112665888367568e-20	-1.106432506061685e-19	1.4207115474801202e-13	1.69807173840725e-14	0.0076984470664509174	7.376801265935725e-23	1.9881011160585136e-13	1.7537054649249014e-17	3.217490655024374e-16	9.487808699050132e-22
92300000	0.001150776466524405	-6.112665888367568e-20	-1.106432506061685e-19	1.4207115474801202e-13	1.69807173840725e-14	0.0076984470664509174	7.401934631553846e-23	1.9881011160585136e-13	1.7537054649249014e-17	3.217490655024374e-16	9.487808699050132e-22
92400000	0.001150776466524405	-6.112665888367568e-20	-1.106432506061685e-19	1.4207115474801202e-13	1.69807173840725e-14	0.0076984470664509174	7.421787968156062e-23	1.9881011160585136e-13	1.7537054649249014e-17	3.217490655024374e-16	9.487808699050132e-22
92500000	0.001150776466524405	-6.112665888367568e-20	-1.106432506061685e-19	1.4207115474801202e-13	1.69807173840725e-14	0.0076984470664509174	7.436471123865879e-23	1.9881011160585136e-13	1.7537054649249014e-17	3.217490655024374e-16	9.487808699050132e-22
92600000	0.001150776466524405	-6.112665888367568e-20	-1.106432506061685e-19	1.4207115474801202e-13	1.69807173840725e-14	0.0076984470664509174	7.446093946806798e-23	1.9881011160585136e-13	1.7537054649249014e-17	3.217490655024374e-16	9.487808699050132e-22
92700000	0.001150776466524405	-6.112665888367568e-20	-1.106432506061685e-19	1.4207115474801202e-13	1.69807173840725e-14	0.0076984470664509174	7.450766285102322e-23	1.9881011160585136e-13	1.7537054649249014e-17	3.217490655024374e-16	9.487808699050132e-22
92800000	0.001150776466524405	-6.112665888367568e-20	-1.106432506061685e-19	1.4207115474801202e-13	1.69807173840725e-14	0.0076984470664509174	7.450597986875955e-23	1.9881011160585136e-13	1.7537054649249014e-17	3.217490655024374e-16	9.487808699050132e-22
92900000	0.001150776466524405	-6.112665888367568e-20	-1.106432506061685e-19	1.4207115474801202e-13	1.69807173840725e-14	0.0076984470664509174	7.445698900251198e-23	1.9881011160585136e-13	1.7537054649249014e-17	3.217490655024374e-16	9.487808699050132e-22
93000000	0.001150776466524405	-6.112665888367568e-20	-1.106432506061685e-19	1.4207115474801202e-13	1.69807173840725e-14	0.0076984470664509174	7.436178873351554e-23	1.9881011160585136e-13	1.7537054649249014e-17	3.217490655024374e-16	9.487808699050132e-22
93100000	0.001150776466524405	-6.112665888367568e-20	-1.106432506061685e-19	1.4207115474801202e-13	1.69807173840725e-14	0.0076984470664509174	7.422147754300528e-23	1.9881011160585136e-13	1.7537054649249014e-17	3.217490655024374e-16	9.487808699050132e-22
93200000	0.001150776466524405	-6.112665888367568e-20	-1.106432506061685e-19	1.4207115474801202e-13	1.69807173840725e-14	0.0076984470664509174	7.40371539122162e-23	1.9881011160585136e-13	1.7537054649249014e-17	3.217490655024374e-16	9.487808699050132e-22
93300000	0.001150776466524405	-6.112665888367568e-20	-1.106432506061685e-19	1.4207115474801202e-13	1.69807173840725e-14	0.0076984470664509174	7.380991632238335e-23	1.9881011160585136e-13	1.7537054649249014e-17	3.217490655024374e-16	9.487808699050132e-22
93400000	0.001150776466524405	-6.112665888367568e-20	-1.106432506061685e-19	1.4207115474801202e-13	1.69807173840725e-14	0.0076984470664509174	7.354086325474175e-23	1.9881011160585136e-13	1.7537054649249014e-17	3.217490655024374e-16	9.487808699050132e-22
93500000	0.001150776466524405	-6.112665888367568e-20	-1.106432506061685e-19	1.4207115474801202e-13	1.69807173840725e-14	0.0076984470664509174	7.323109319052643e-23	1.9881011160585136e-13	1.7537054649249014e-17	3.217490655024374e-16	9.487808699050132e-22
93600000	0.001150776466524405	-6.112665888367568e-20	-1.106432506061685e-19	1.4207115474801202e-13	1.69807173840725e-14	0.0076984470664509174	7.288170461097242e-23	1.9881011160585136e-13	1.7537054649249014e-17	3.217490655024374e-16	9.487808699050132e-22
93700000	0.001150776466524405	-6.112665888367568e-20	-1.106432506061685e-19	1.4207115474801202e-13	1.69807173840725e-14	0.0076984470664509174	7.249379599731473e-23	1.9881011160585136e-13	1.7537054649249014e-17	3.217490655024374e-16	9.487808699050132e-22
93800000	0.001150776466524405	-6.112665888367568e-20	-1.106432506061685e-19	1.4207115474801202e-13	1.69807173840725e-14	0.0076984470664509174	7.206846583078843e-23	1.9881011160585136e-13	1.7537054649249014e-17	3.217490655024374e-16	9.487808699050132e-22
93900000	0.001150776466524405	-6.112665888367568e-20	-1.106432506061685e-19	1.4207115474801202e-13	1.69807173840725e-14	0.0076984470664509174	7.160681259262851e-23	1.9881011160585136e-13	1.7537054649249014e-17	3.217490655024374e-16	9.487808699050132e-22
94000000	0.001150776466524405	-6.112665888367568e-20	-1.106432506061685e-19	1.4207115474801202e-13	1.69807173840725e-14	0.0076984470664509174	7.110993476407001e-23	1.9881011160585136e-13	1.7537054649249014e-17	3.217490655024374e-16	9.487808699050132e-22
94100000	0.001150776466524405	-6.112665888367568e-20	-1.106432506061685e-19	1.4207115474801202e-13	1.69807173840725e-14	0.0076984470664509174	7.057893082634796e-23	1.9881011160585136e-13	1.7537054649249014e-17	3.217490655024374e-16	9.487808699050132e-22
94200000	0.001150776466524405	-6.112665888367568e-20	-1.106432506061685e-19	1.4207115474801202e-13	1.69807173840725e-14	0.0076984470664509174	7.00148992606974e-23	1.9881011160585136e-13	1.7537054649249014e-17	3.217490655024374e-16	9.487808699050132e-22
94300000	0.001150776466524405	-6.112665888367568e-20	-1.106432506061685e-19	1.4207115474801202e-13	1.69807173840725e-14	0.0076984470664509174	6.941893854835333e-23	1.9881011160585136e-13	1.7537054649249014e-17	3.217490655024374e-16	9.487808699050132e-22
94400000	0.001150776466524405	-6.112665888367568e-20	-1.106432506061685e-19	1.4207115474801202e-13	1.69807173840725e-14	0.0076984470664509174	6.87921471705508e-23	1.9881011160585136e-13	1.7537054649249014e-17	3.217490655024374e-16	9.487808699050132e-22
94500000	0.001150776466524405	-6.112665888367568e-20	-1.106432506061685e-19	1.4207115474801202e-13	1.69807173840725e-14	0.0076984470664509174	6.813562360852484e-23	1.9881011160585136e-13	1.7537054649249014e-17	3.217490655024374e-16	9.487808699050132e-22
94600000	0.001150776466524405	-6.112665888367568e-20	-1.106432506061685e-19	1.4207115474801202e-13	1.69807173840725e-14	0.0076984470664509174	6.745046634351047e-23	1.9881011160585136e-13	1.7537054649249014e-17	3.217490655024374e-16	9.487808699050132e-22
94700000	0.001150776466524405	-6.112665888367568e-20	-1.106432506061685e-19	1.4207115474801202e-13	1.69807173840725e-14	0.0076984470664509174	6.673777385674273e-23	1.9881011160585136e-13	1.7537054649249014e-17	3.217490655024374e-16	9.487808699050132e-22
94800000	0.001150776466524405	-6.112665888367568e-20	-1.106432506061685e-19	1.4207115474801202e-13	1.69807173840725e-14	0.0076984470664509174	6.599864462945662e-23	1.9881011160585136e-13	1.7537054649249014e-17	3.217490655024374e-16	9.487808699050132e-22
94900000	0.001150776466524405	-6.112665888367568e-20	-1.106432506061685e-19	1.4207115474801202e-13	1.69807173840725e-14	0.0076984470664509174	6.523417714288723e-23	1.9881011160585136e-13	1.7537054649249014e-17	3.217490655024374e-16	9.487808699050132e-22
95000000	0.001150776466524405	-6.112665888367568e-20	-1.106432506061685e-19	1.4207115474801202e-13	1.69807173840725e-14	0.0076984470664509174	6.444546987826951e-23	1.9881011160585136e-13	1.7537054649249014e-17	3.217490655024374e-16	9.487808699050132e-22
95100000	0.001150776466524405	-6.112665888367568e-20	-1.106432506061685e-19	1.4207115474801202e-13	1.69807173840725e-14	0.0076984470664509174	6.363362131683853e-23	1.9881011160585136e-13	1.7537054649249014e-17	3.217490655024374e-16	9.487808699050132e-22
95200000	0.001150776466524405	-6.112665888367568e-20	-1.106432506061685e-19	1.4207115474801202e-13	1.69807173840725e-14	0.0076984470664509174	6.279972993982933e-23	1.9881011160585136e-13	1.7537054649249014e-17	3.217490655024374e-16	9.487808699050132e-22
95300000	0.001150776466524405	-6.112665888367568e-20	-1.106432506061685e-19	1.4207115474801202e-13	1.69807173840725e-14	0.0076984470664509174	6.19448942284769e-23	1.9881011160585136e-13	1.7537054649249014e-17	3.217490655024374e-16	9.487808699050132e-22
95400000	0.001150776466524405	-6.112665888367568e-20	-1.106432506061685e-19	1.4207115474801202e-13	1.69807173840725e-14	0.0076984470664509174	6.10702126640163e-23	1.9881011160585136e-13	1.7537054649249014e-17	3.217490655024374e-16	9.487808699050132e-22
95500000	0.001150776466524405	-6.112665888367568e-20	-1.106432506061685e-19	1.4207115474801202e-13	1.69807173840725e-14	0.0076984470664509174	6.017678372768255e-23	1.9881011160585136e-13	1.7537054649249014e-17	3.217490655024374e-16	9.487808699050132e-22
95600000	0.001150776466524405	-6.112665888367568e-20	-1.106432506061685e-19	1.4207115474801202e-13	1.69807173840725e-14	0.0076984470664509174	5.926570590071068e-23	1.9881011160585136e-13	1.7537054649249014e-17	3.217490655024374e-16	9.487808699050132e-22
95700000	0.001150776466524405	-6.112665888367568e-20	-1.106432506061685e-19	1.4207115474801202e-13	1.69807173840725e-14	0.0076984470664509174	5.833807766433572e-23	1.9881011160585136e-13	1.7537054649249014e-17	3.217490655024374e-16	9.487808699050132e-22
95800000	0.001150776466524405	-6.112665888367568e-20	-1.106432506061685e-19	1.4207115474801202e-13	1.69807173840725e-14	0.0076984470664509174	5.739499749979268e-23	1.9881011160585136e-13	1.7537054649249014e-17	3.217490655024374e-16	9.487808699050132e-22
95900000	0.001150776466524405	-6.112665888367568e-20	-1.106432506061685e-19	1.4207115474801202e-13	1.69807173840725e-14	0.0076984470664509174	5.643756388831662e-23	1.9881011160585136e-13	1.7537054649249014e-17	3.217490655024374e-16	9.487808699050132e-22
96000000	0.001150776466524405	-6.112665888367568e-20	-1.106432506061685e-19	1.4207115474801202e-13	1.69807173840725e-14	0.0076984470664509174	5.546687531114255e-23	1.9881011160585136e-13	1.7537054649249014e-17	3.217490655024374e-16	9.487808699050132e-22
96100000	0.001150776466524405	-6.112665888367568e-20	-1.106432506061685e-19	1.4207115474801202e-13	1.69807173840725e-14	0.0076984470664509174	5.44840302495055e-23	1.9881011160585136e-13	1.753705464924901e-17	3.2174906550243737e-16	9.487808699050132e-22
96200000	0.001150776466524405	-6.112665888367568e-20	-1.106432506061685e-19	1.4207115474801202e-13	1.69807173840725e-14	0.0076984470664509174	5.34901271846405e-23	1.9881011160585136e-13	1.753705464924901e-17	3.2174906550243737e-16	9.487808699050132e-22
96300000	0.001150776466524405	-6.112665888367568e-20	-1.106432506061685e-19	1.4207115474801202e-13	1.69807173840725e-14	0.0076984470664509174	5.2486264597782567e-23	1.9881011160585136e-13	1.753705464924901e-17	3.2174906550243737e-16	9.487808699050132e-22
96400000	0.001150776466524405	-6.112665888367568e-20	-1.106432506061685e-19	1.4207115474801202e-13	1.69807173840725e-14	0.0076984470664509174	5.147354097016674e-23	1.9881011160585136e-13	1.753705464924901e-17	3.2174906550243737e-16	9.487808699050132e-22
96500000	0.001150776466524405	-6.112665888367568e-20	-1.106432506061685e-19	1.4207115474801202e-13	1.69807173840725e-14	0.0076984470664509174	5.0453054783028055e-23	1.9881011160585136e-13	1.753705464924901e-17	3.2174906550243737e-16	9.487808699050132e-22
96600000	0.001150776466524405	-6.112665888367568e-20	-1.106432506061685e-19	1.4207115474801202e-13	1.69807173840725e-14	0.0076984470664509174	4.942590451760153e-23	1.9881011160585136e-13	1.753705464924901e-17	3.2174906550243737e-16	9.487808699050132e-22
96700000	0.001150776466524405	-6.112665888367568e-20	-1.106432506061685e-19	1.4207115474801202e-13	1.69807173840725e-14	0.0076984470664509174	4.83931886551222e-23	1.9881011160585136e-13	1.753705464924901e-17	3.2174906550243737e-16	9.48780869905013e-22
96800000	0.001150776466524405	-6.112665888367568e-20	-1.106432506061685e-19	1.4207115474801202e-13	1.69807173840725e-14	0.0076984470664509174	4.735600567682509e-23	1.9881011160585136e-13	1.753705464924901e-17	3.2174906550243737e-16	9.48780869905013e-22
96900000	0.001150776466524405	-6.112665888367568e-20	-1.106432506061685e-19	1.4207115474801202e-13	1.69807173840725e-14	0.0076984470664509174	4.6315454063945226e-23	1.9881011160585136e-13	1.753705464924901e-17	3.2174906550243737e-16	9.48780869905013e-22
97000000	0.001150776466524405	-6.112665888367568e-20	-1.106432506061685e-19	1.4207115474801202e-13	1.69807173840725e-14	0.0076984470664509174	4.5272632297717636e-23	1.9881011160585136e-13	1.753705464924901e-17	3.2174906550243737e-16	9.48780869905013e-22
97100000	0.001150776466524405	-6.112665888367568e-20	-1.106432506061685e-19	1.4207115474801202e-13	1.69807173840725e-14	0.0076984470664509174	4.422863885937736e-23	1.9881011160585136e-13	1.753705464924901e-17	3.2174906550243737e-16	9.48780869905013e-22
97200000	0.001150776466524405	-6.112665888367568e-20	-1.106432506061685e-19	1.4207115474801202e-13	1.69807173840725e-14	0.0076984470664509174	4.318457223015941e-23	1.9881011160585136e-13	1.753705464924901e-17	3.2174906550243737e-16	9.48780869905013e-22
97300000	0.001150776466524405	-6.112665888367568e-20	-1.106432506061685e-19	1.4207115474801202e-13	1.69807173840725e-14	0.0076984470664509174	4.2141530891298826e-23	1.9881011160585136e-13	1.753705464924901e-17	3.2174906550243737e-16	9.48780869905013e-22
97400000	0.001150776466524405	-6.112665888367568e-20	-1.106432506061685e-19	1.4207115474801202e-13	1.69807173840725e-14	0.0076984470664509174	4.110061332403063e-23	1.9881011160585136e-13	1.753705464924901e-17	3.2174906550243737e-16	9.48780869905013e-22
97500000	0.001150776466524405	-6.112665888367568e-20	-1.106432506061685e-19	1.4207115474801202e-13	1.69807173840725e-14	0.0076984470664509174	4.006291800958986e-23	1.9881011160585136e-13	1.753705464924901e-17	3.2174906550243737e-16	9.48780869905013e-22
97600000	0.001150776466524405	-6.112665888367568e-20	-1.106432506061685e-19	1.4207115474801202e-13	1.69807173840725e-14	0.0076984470664509174	3.9029543429211534e-23	1.9881011160585136e-13	1.753705464924901e-17	3.2174906550243737e-16	9.48780869905013e-22
97700000	0.001150776466524405	-6.112665888367568e-20	-1.106432506061685e-19	1.4207115474801202e-13	1.69807173840725e-14	0.0076984470664509174	3.800158806413068e-23	1.9881011160585136e-13	1.753705464924901e-17	3.2174906550243737e-16	9.48780869905013e-22
97800000	0.001150776466524405	-6.112665888367568e-20	-1.106432506061685e-19	1.4207115474801202e-13	1.69807173840725e-14	0.0076984470664509174	3.6980150395582336e-23	1.9881011160585136e-13	1.753705464924901e-17	3.2174906550243737e-16	9.48780869905013e-22
97900000	0.001150776466524405	-6.112665888367568e-20	-1.106432506061685e-19	1.4207115474801202e-13	1.69807173840725e-14	0.0076984470664509174	3.5966328904801527e-23	1.9881011160585136e-13	1.753705464924901e-17	3.2174906550243737e-16	9.48780869905013e-22
98000000	0.001150776466524405	-6.112665888367568e-20	-1.106432506061685e-19	1.4207115474801202e-13	1.69807173840725e-14	0.0076984470664509174	3.496122207302328e-23	1.9881011160585136e-13	1.753705464924901e-17	3.2174906550243737e-16	9.48780869905013e-22
98100000	0.001150776466524405	-6.112665888367568e-20	-1.106432506061685e-19	1.4207115474801202e-13	1.69807173840725e-14	0.0076984470664509174	3.3965928381482625e-23	1.9881011160585136e-13	1.753705464924901e-17	3.2174906550243737e-16	9.48780869905013e-22
98200000	0.001150776466524405	-6.112665888367568e-20	-1.106432506061685e-19	1.4207115474801202e-13	1.69807173840725e-14	0.0076984470664509174	3.298154631141458e-23	1.9881011160585136e-13	1.753705464924901e-17	3.2174906550243737e-16	9.48780869905013e-22
98300000	0.001150776466524405	-6.112665888367568e-20	-1.106432506061685e-19	1.4207115474801202e-13	1.69807173840725e-14	0.0076984470664509174	3.200917434405419e-23	1.9881011160585136e-13	1.753705464924901e-17	3.2174906550243737e-16	9.48780869905013e-22
98400000	0.001150776466524405	-6.112665888367568e-20	-1.106432506061685e-19	1.4207115474801202e-13	1.69807173840725e-14	0.0076984470664509174	3.1049910960636475e-23	1.9881011160585136e-13	1.753705464924901e-17	3.2174906550243737e-16	9.48780869905013e-22
98500000	0.001150776466524405	-6.112665888367568e-20	-1.106432506061685e-19	1.4207115474801202e-13	1.69807173840725e-14	0.0076984470664509174	3.0104854642396466e-23	1.9881011160585136e-13	1.753705464924901e-17	3.2174906550243737e-16	9.48780869905013e-22
98600000	0.001150776466524405	-6.112665888367568e-20	-1.106432506061685e-19	1.4207115474801202e-13	1.69807173840725e-14	0.0076984470664509174	2.9175103870569187e-23	1.9881011160585136e-13	1.753705464924901e-17	3.2174906550243737e-16	9.48780869905013e-22
98700000	0.001150776466524405	-6.112665888367568e-20	-1.106432506061685e-19	1.4207115474801202e-13	1.69807173840725e-14	0.0076984470664509174	2.826175712638967e-23	1.9881011160585136e-13	1.753705464924901e-17	3.2174906550243737e-16	9.48780869905013e-22
98800000	0.001150776466524405	-6.112665888367568e-20	-1.106432506061685e-19	1.4207115474801202e-13	1.69807173840725e-14	0.0076984470664509174	2.7365912891092947e-23	1.9881011160585136e-13	1.753705464924901e-17	3.2174906550243737e-16	9.48780869905013e-22
98900000	0.001150776466524405	-6.112665888367568e-20	-1.106432506061685e-19	1.4207115474801202e-13	1.69807173840725e-14	0.0076984470664509174	2.648866964591404e-23	1.9881011160585136e-13	1.753705464924901e-17	3.2174906550243737e-16	9.48780869905013e-22
99000000	0.001150776466524405	-6.112665888367568e-20	-1.106432506061685e-19	1.4207115474801202e-13	1.69807173840725e-14	0.0076984470664509174	2.5631125872087977e-23	1.9881011160585136e-13	1.753705464924901e-17	3.2174906550243737e-16	9.48780869905013e-22
99100000	0.001150776466524405	-6.112665888367568e-20	-1.106432506061685e-19	1.4207115474801202e-13	1.69807173840725e-14	0.0076984470664509174	2.4794380050849793e-23	1.9881011160585136e-13	1.753705464924901e-17	3.2174906550243737e-16	9.48780869905013e-22
99200000	0.001150776466524405	-6.112665888367568e-20	-1.106432506061685e-19	1.4207115474801202e-13	1.69807173840725e-14	0.0076984470664509174	2.397953066343451e-23	1.9881011160585136e-13	1.753705464924901e-17	3.2174906550243737e-16	9.48780869905013e-22
99300000	0.001150776466524405	-6.112665888367568e-20	-1.106432506061685e-19	1.4207115474801202e-13	1.69807173840725e-14	0.0076984470664509174	2.3187676191077163e-23	1.9881011160585136e-13	1.753705464924901e-17	3.2174906550243737e-16	9.48780869905013e-22
99400000	0.001150776466524405	-6.112665888367568e-20	-1.106432506061685e-19	1.4207115474801202e-13	1.69807173840725e-14	0.0076984470664509174	2.2419915115012777e-23	1.9881011160585136e-13	1.753705464924901e-17	3.2174906550243737e-16	9.48780869905013e-22
99500000	0.001150776466524405	-6.112665888367568e-20	-1.106432506061685e-19	1.4207115474801202e-13	1.69807173840725e-14	0.0076984470664509174	2.1677345916476378e-23	1.9881011160585136e-13	1.753705464924901e-17	3.2174906550243737e-16	9.48780869905013e-22
99600000	0.001150776466524405	-6.112665888367568e-20	-1.106432506061685e-19	1.4207115474801202e-13	1.69807173840725e-14	0.0076984470664509174	2.0961067076703e-23	1.9881011160585136e-13	1.753705464924901e-17	3.2174906550243737e-16	9.48780869905013e-22
99700000	0.001150776466524405	-6.112665888367568e-20	-1.106432506061685e-19	1.4207115474801202e-13	1.69807173840725e-14	0.0076984470664509174	2.0272177076927667e-23	1.9881011160585136e-13	1.753705464924901e-17	3.2174906550243737e-16	9.48780869905013e-22
99800000	0.001150776466524405	-6.112665888367568e-20	-1.106432506061685e-19	1.4207115474801202e-13	1.69807173840725e-14	0.0076984470664509174	1.961177439838541e-23	1.9881011160585136e-13	1.753705464924901e-17	3.2174906550243737e-16	9.48780869905013e-22
99900000	0.001150776466524405	-6.112665888367568e-20	-1.106432506061685e-19	1.4207115474801202e-13	1.69807173840725e-14	0.0076984470664509174	1.8980957522311256e-23	1.9881011160585136e-13	1.753705464924901e-17	3.2174906550243737e-16	9.48780869905013e-22
100000000	0.001150776466524405	-6.112665888367568e-20	-1.106432506061685e-19	1.4207115474801202e-13	1.69807173840725e-14	0.0076984470664509174	1.8380824929940235e-23	1.9881011160585136e-13	1.753705464924901e-17	3.2174906550243737e-16	9.48780869905013e-22
