# Supplementary material for: Thermodynamics Underpinning the Microbial Community‐Level Nitrogen Energy Metabolism
Source: Environ Microbiol. 2025 Feb 16;27(2):e70055. doi: 10.1111/1462-2920.70055 (PMC11830459; doi:10.1111/1462-2920.70055)
Supplement: Supplementary file 1 — Data S1. [file EMI-27-e70055-s001.zip › SI/Nnetwork/Results/kdef_-10/Iin_-5/p_0.2/O2_-8.6_H_-10..csv]

time	N2	N2H4	N2H5	N2O	NH2OH	NH3	NH3OH	NH4	NO	NO2	NO3
0	0.00001	0.00001	0.00001	0.00001	0.00001	0.00001	0.00001	0.00001	0.00001	0.00001	0.00001
100000	0.004752631316090821	1.83212628727138e-49	-4.0646438978809657e-42	1.0385994788510202e-11	1.0915212502686041e-14	0.0004947373469965319	-1.615409239253304e-19	4.040266735577928e-19	1.7506598236831028e-15	3.463760909353873e-14	2.534314254339928e-15
200000	0.004752631316090822	1.8321262872713792e-49	-1.0688396006810856e-41	1.03859947885102e-11	1.0915212502686025e-14	0.000494737346996532	-1.615409235850393e-19	4.0402667123408e-19	1.7506598236831028e-15	3.463760909353602e-14	2.534314254339845e-15
300000	0.004752631316090821	1.8321262872713796e-49	-1.7312147792008956e-41	1.03859947885102e-11	1.0915212502686e-14	0.0004947373469965319	-1.6154092324474824e-19	4.0402666737345493e-19	1.750659823683103e-15	3.4637609093531514e-14	2.5343142543397084e-15
400000	0.004752631316090821	1.83212628727138e-49	-2.39358996040906e-41	1.03859947885102e-11	1.0915212502685983e-14	0.0004947373469965319	-1.6154092290445717e-19	4.0402666481135055e-19	1.750659823683103e-15	3.463760909352853e-14	2.534314254339618e-15
500000	0.004752631316090821	1.8321262872713804e-49	-3.0559650999192144e-41	1.03859947885102e-11	1.0915212502685983e-14	0.0004947373469965319	-1.6154092256416608e-19	4.040266648218777e-19	1.750659823683103e-15	3.463760909352854e-14	2.5343142543396185e-15
600000	0.004752631316090822	1.8321262872713804e-49	-3.718340209077895e-41	1.0385994788510202e-11	1.0915212502685983e-14	0.0004947373469965319	-1.61540922223875e-19	4.0402666480375887e-19	1.750659823683103e-15	3.463760909352852e-14	2.534314254339618e-15
700000	0.004752631316090822	1.8321262872713804e-49	-4.380715333549378e-41	1.0385994788510202e-11	1.0915212502685983e-14	0.0004947373469965319	-1.6154092188358394e-19	4.040266648002301e-19	1.750659823683103e-15	3.4637609093528516e-14	2.534314254339618e-15
800000	0.004752631316090822	1.8321262872713804e-49	-5.043090461145704e-41	1.0385994788510203e-11	1.0915212502685983e-14	0.0004947373469965319	-1.6154092154329285e-19	4.040266648004259e-19	1.750659823683103e-15	3.4637609093528516e-14	2.534314254339618e-15
900000	0.004752631316090822	1.8321262872713807e-49	-5.705465587847598e-41	1.0385994788510203e-11	1.0915212502685983e-14	0.0004947373469965319	-1.6154092120300178e-19	4.0402666480059004e-19	1.750659823683103e-15	3.463760909352852e-14	2.5343142543396185e-15
1000000	0.004752631316090822	1.8321262872713807e-49	-6.367840713710141e-41	1.0385994788510203e-11	1.0915212502685983e-14	0.000494737346996532	-1.6154092086271068e-19	4.0402666480072457e-19	1.750659823683103e-15	3.463760909352852e-14	2.5343142543396185e-15
1100000	0.004752631316090822	1.8321262872713807e-49	-7.030215838788411e-41	1.0385994788510203e-11	1.0915212502685983e-14	0.000494737346996532	-1.6154092052241961e-19	4.0402666480083136e-19	1.750659823683103e-15	3.463760909352852e-14	2.5343142543396185e-15
1200000	0.004752631316090822	1.8321262872713807e-49	-7.692590963137486e-41	1.0385994788510203e-11	1.0915212502685983e-14	0.000494737346996532	-1.6154092018212852e-19	4.040266648009124e-19	1.750659823683103e-15	3.463760909352852e-14	2.5343142543396185e-15
1300000	0.004752631316090822	1.8321262872713807e-49	-8.354966086812447e-41	1.0385994788510205e-11	1.0915212502685983e-14	0.000494737346996532	-1.6154091984183745e-19	4.040266648009696e-19	1.750659823683103e-15	3.463760909352852e-14	2.5343142543396185e-15
1400000	0.004752631316090822	1.8321262872713807e-49	-9.01734120986837e-41	1.0385994788510205e-11	1.0915212502685983e-14	0.000494737346996532	-1.6154091950154638e-19	4.0402666480100494e-19	1.750659823683103e-15	3.463760909352852e-14	2.5343142543396185e-15
1500000	0.004752631316090822	1.8321262872713807e-49	-9.679716332360336e-41	1.0385994788510205e-11	1.0915212502685983e-14	0.000494737346996532	-1.615409191612553e-19	4.0402666480102034e-19	1.750659823683103e-15	3.463760909352852e-14	2.5343142543396185e-15
1600000	0.004752631316090822	1.8321262872713807e-49	-1.0342091454343426e-40	1.0385994788510205e-11	1.0915212502685983e-14	0.000494737346996532	-1.6154091882096422e-19	4.040266648010178e-19	1.750659823683103e-15	3.463760909352852e-14	2.5343142543396185e-15
1700000	0.004752631316090822	1.8321262872713807e-49	-1.1004466575872713e-40	1.0385994788510205e-11	1.0915212502685983e-14	0.000494737346996532	-1.6154091848067313e-19	4.0402666480099916e-19	1.750659823683103e-15	3.463760909352852e-14	2.5343142543396185e-15
1800000	0.004752631316090822	1.8321262872713807e-49	-1.1666841697003285e-40	1.0385994788510205e-11	1.0915212502685983e-14	0.000494737346996532	-1.6154091814038206e-19	4.0402666480096647e-19	1.750659823683103e-15	3.463760909352852e-14	2.5343142543396185e-15
1900000	0.004752631316090822	1.8321262872713807e-49	-1.2329216817790215e-40	1.0385994788510203e-11	1.0915212502685983e-14	0.000494737346996532	-1.6154091780009099e-19	4.040266648009216e-19	1.750659823683103e-15	3.463760909352852e-14	2.5343142543396185e-15
2000000	0.004752631316090822	1.8321262872713807e-49	-1.299159193828858e-40	1.0385994788510203e-11	1.0915212502685983e-14	0.000494737346996532	-1.615409174597999e-19	4.0402666480086656e-19	1.750659823683103e-15	3.463760909352852e-14	2.5343142543396185e-15
2100000	0.004752631316090822	1.8321262872713807e-49	-1.3653967058553463e-40	1.0385994788510203e-11	1.0915212502685983e-14	0.000494737346996532	-1.6154091711950882e-19	4.0402666480080324e-19	1.750659823683103e-15	3.463760909352852e-14	2.5343142543396185e-15
2200000	0.004752631316090822	1.8321262872713807e-49	-1.4316342178639942e-40	1.0385994788510203e-11	1.0915212502685983e-14	0.000494737346996532	-1.6154091677921773e-19	4.0402666480073367e-19	1.750659823683103e-15	3.463760909352852e-14	2.5343142543396185e-15
2300000	0.004752631316090822	1.8321262872713807e-49	-1.4978717298603096e-40	1.0385994788510203e-11	1.0915212502685983e-14	0.0004947373469965319	-1.6154091643892666e-19	4.040266648006597e-19	1.750659823683103e-15	3.463760909352852e-14	2.5343142543396185e-15
2400000	0.004752631316090821	1.8321262872713807e-49	-1.5641092418498005e-40	1.0385994788510203e-11	1.0915212502685983e-14	0.0004947373469965319	-1.6154091609863557e-19	4.0402666480058335e-19	1.750659823683103e-15	3.463760909352852e-14	2.5343142543396185e-15
2500000	0.004752631316090821	1.8321262872713804e-49	-1.6303467538379747e-40	1.0385994788510203e-11	1.0915212502685983e-14	0.0004947373469965319	-1.615409157583445e-19	4.040266648005065e-19	1.750659823683103e-15	3.463760909352852e-14	2.534314254339618e-15
2600000	0.004752631316090821	1.8321262872713804e-49	-1.69658426583034e-40	1.0385994788510203e-11	1.0915212502685983e-14	0.0004947373469965319	-1.6154091541805343e-19	4.0402666480043115e-19	1.750659823683103e-15	3.463760909352852e-14	2.534314254339618e-15
2700000	0.004752631316090821	1.8321262872713804e-49	-1.7628217778324043e-40	1.0385994788510203e-11	1.0915212502685983e-14	0.0004947373469965319	-1.6154091507776234e-19	4.040266648003592e-19	1.750659823683103e-15	3.463760909352852e-14	2.534314254339618e-15
2800000	0.004752631316090821	1.8321262872713804e-49	-1.8290592898496754e-40	1.0385994788510202e-11	1.0915212502685983e-14	0.0004947373469965319	-1.6154091473747127e-19	4.0402666480029263e-19	1.750659823683103e-15	3.463760909352852e-14	2.534314254339618e-15
2900000	0.004752631316090821	1.8321262872713804e-49	-1.8952968018876615e-40	1.0385994788510202e-11	1.0915212502685983e-14	0.0004947373469965319	-1.6154091439718017e-19	4.040266648002334e-19	1.750659823683103e-15	3.463760909352852e-14	2.534314254339618e-15
3000000	0.004752631316090821	1.8321262872713804e-49	-1.961534313951871e-40	1.0385994788510202e-11	1.0915212502685983e-14	0.0004947373469965319	-1.615409140568891e-19	4.0402666480018343e-19	1.750659823683103e-15	3.463760909352852e-14	2.534314254339618e-15
3100000	0.004752631316090821	1.8321262872713804e-49	-2.0277718260478106e-40	1.0385994788510202e-11	1.0915212502685983e-14	0.0004947373469965319	-1.61540913716598e-19	4.040266648001447e-19	1.750659823683103e-15	3.463760909352852e-14	2.534314254339618e-15
3200000	0.004752631316090821	1.8321262872713804e-49	-2.0940093381809887e-40	1.0385994788510202e-11	1.0915212502685983e-14	0.0004947373469965319	-1.6154091337630694e-19	4.040266648001191e-19	1.750659823683103e-15	3.463760909352852e-14	2.534314254339618e-15
3300000	0.004752631316090821	1.8321262872713804e-49	-2.1602468503569136e-40	1.0385994788510202e-11	1.0915212502685983e-14	0.0004947373469965319	-1.6154091303601587e-19	4.040266648001086e-19	1.750659823683103e-15	3.463760909352852e-14	2.534314254339618e-15
3400000	0.004752631316090821	1.8321262872713804e-49	-2.2264843625264756e-40	1.0385994788510202e-11	1.0915212502685983e-14	0.0004947373469965319	-1.6154091269572478e-19	4.040266648001085e-19	1.750659823683103e-15	3.463760909352852e-14	2.534314254339618e-15
3500000	0.004752631316090821	1.8321262872713804e-49	-2.292721874604158e-40	1.0385994788510202e-11	1.0915212502685983e-14	0.0004947373469965319	-1.615409123554337e-19	4.040266648001086e-19	1.750659823683103e-15	3.463760909352852e-14	2.534314254339618e-15
3600000	0.004752631316090821	1.8321262872713804e-49	-2.3589593865940645e-40	1.0385994788510202e-11	1.0915212502685983e-14	0.0004947373469965319	-1.6154091201514262e-19	4.0402666480010866e-19	1.750659823683103e-15	3.463760909352852e-14	2.534314254339618e-15
3700000	0.004752631316090821	1.8321262872713804e-49	-2.425196898501704e-40	1.0385994788510202e-11	1.0915212502685983e-14	0.0004947373469965319	-1.6154091167485155e-19	4.040266648001087e-19	1.750659823683103e-15	3.463760909352852e-14	2.534314254339618e-15
3800000	0.004752631316090821	1.8321262872713804e-49	-2.4914344103325847e-40	1.0385994788510202e-11	1.0915212502685983e-14	0.0004947373469965319	-1.6154091133456045e-19	4.0402666480010875e-19	1.750659823683103e-15	3.463760909352852e-14	2.534314254339618e-15
3900000	0.004752631316090821	1.8321262872713804e-49	-2.5576719220922136e-40	1.0385994788510202e-11	1.0915212502685983e-14	0.0004947373469965319	-1.6154091099426938e-19	4.040266648001088e-19	1.750659823683103e-15	3.463760909352852e-14	2.534314254339618e-15
4000000	0.004752631316090821	1.8321262872713804e-49	-2.623909433786099e-40	1.0385994788510202e-11	1.0915212502685983e-14	0.0004947373469965319	-1.615409106539783e-19	4.040266648001088e-19	1.750659823683103e-15	3.463760909352852e-14	2.534314254339618e-15
4100000	0.004752631316090821	1.8321262872713804e-49	-2.6901469454197493e-40	1.0385994788510202e-11	1.0915212502685983e-14	0.0004947373469965319	-1.6154091031368722e-19	4.040266648001088e-19	1.750659823683103e-15	3.463760909352852e-14	2.534314254339618e-15
4200000	0.004752631316090821	1.8321262872713804e-49	-2.7563844569986717e-40	1.0385994788510202e-11	1.0915212502685983e-14	0.0004947373469965319	-1.6154090997339615e-19	4.040266648001088e-19	1.750659823683103e-15	3.463760909352852e-14	2.534314254339618e-15
4300000	0.004752631316090821	1.8321262872713804e-49	-2.8226219685283745e-40	1.0385994788510202e-11	1.0915212502685983e-14	0.0004947373469965319	-1.6154090963310506e-19	4.040266648001088e-19	1.750659823683103e-15	3.463760909352852e-14	2.534314254339618e-15
4400000	0.004752631316090821	1.8321262872713804e-49	-2.888859480014365e-40	1.0385994788510202e-11	1.0915212502685983e-14	0.0004947373469965319	-1.61540909292814e-19	4.040266648001088e-19	1.750659823683103e-15	3.463760909352852e-14	2.534314254339618e-15
4500000	0.004752631316090821	1.8321262872713804e-49	-2.955096991462152e-40	1.0385994788510202e-11	1.0915212502685983e-14	0.0004947373469965319	-1.615409089525229e-19	4.040266648001088e-19	1.750659823683103e-15	3.463760909352852e-14	2.534314254339618e-15
4600000	0.004752631316090821	1.8321262872713804e-49	-3.021334502877243e-40	1.0385994788510202e-11	1.0915212502685983e-14	0.0004947373469965319	-1.6154090861223183e-19	4.040266648001088e-19	1.750659823683103e-15	3.463760909352852e-14	2.534314254339618e-15
4700000	0.004752631316090821	1.8321262872713804e-49	-3.0875720142651456e-40	1.0385994788510202e-11	1.0915212502685983e-14	0.0004947373469965319	-1.6154090827194073e-19	4.0402666480010875e-19	1.750659823683103e-15	3.463760909352852e-14	2.534314254339618e-15
4800000	0.004752631316090821	1.8321262872713804e-49	-3.1538095256313684e-40	1.0385994788510202e-11	1.0915212502685983e-14	0.0004947373469965319	-1.6154090793164966e-19	4.0402666480010875e-19	1.750659823683103e-15	3.463760909352852e-14	2.534314254339618e-15
4900000	0.004752631316090821	1.8321262872713804e-49	-3.220047036981418e-40	1.0385994788510202e-11	1.0915212502685983e-14	0.0004947373469965319	-1.615409075913586e-19	4.040266648001087e-19	1.750659823683103e-15	3.463760909352852e-14	2.5343142543396177e-15
5000000	0.004752631316090821	1.8321262872713804e-49	-3.286284548320804e-40	1.0385994788510202e-11	1.0915212502685983e-14	0.0004947373469965319	-1.615409072510675e-19	4.040266648001087e-19	1.750659823683103e-15	3.463760909352852e-14	2.5343142543396177e-15
5100000	0.004752631316090821	1.8321262872713804e-49	-3.352522059655033e-40	1.0385994788510202e-11	1.0915212502685983e-14	0.0004947373469965319	-1.6154090691077643e-19	4.0402666480010866e-19	1.750659823683103e-15	3.463760909352852e-14	2.5343142543396177e-15
5200000	0.004752631316090821	1.8321262872713804e-49	-3.4187595709896135e-40	1.0385994788510202e-11	1.0915212502685983e-14	0.0004947373469965319	-1.6154090657048534e-19	4.0402666480010866e-19	1.750659823683103e-15	3.4637609093528516e-14	2.5343142543396177e-15
5300000	0.004752631316090821	1.8321262872713804e-49	-3.4849970823300535e-40	1.0385994788510202e-11	1.0915212502685983e-14	0.0004947373469965319	-1.6154090623019427e-19	4.040266648001086e-19	1.750659823683103e-15	3.4637609093528516e-14	2.5343142543396177e-15
5400000	0.004752631316090821	1.8321262872713804e-49	-3.5512345936818603e-40	1.0385994788510202e-11	1.0915212502685983e-14	0.0004947373469965319	-1.615409058899032e-19	4.040266648001086e-19	1.750659823683103e-15	3.4637609093528516e-14	2.5343142543396177e-15
5500000	0.004752631316090821	1.8321262872713804e-49	-3.6174721050505422e-40	1.0385994788510202e-11	1.0915212502685983e-14	0.0004947373469965319	-1.615409055496121e-19	4.0402666480010856e-19	1.750659823683103e-15	3.4637609093528516e-14	2.5343142543396177e-15
5600000	0.004752631316090821	1.8321262872713804e-49	-3.683709616441607e-40	1.0385994788510202e-11	1.0915212502685983e-14	0.0004947373469965319	-1.6154090520932104e-19	4.0402666480010856e-19	1.750659823683103e-15	3.4637609093528516e-14	2.5343142543396177e-15
5700000	0.004752631316090821	1.8321262872713804e-49	-3.749947127860563e-40	1.0385994788510202e-11	1.0915212502685983e-14	0.0004947373469965319	-1.6154090486902995e-19	4.040266648001085e-19	1.750659823683103e-15	3.4637609093528516e-14	2.5343142543396177e-15
5800000	0.004752631316090821	1.8321262872713804e-49	-3.816184639312917e-40	1.0385994788510202e-11	1.0915212502685983e-14	0.0004947373469965319	-1.6154090452873888e-19	4.040266648001085e-19	1.750659823683103e-15	3.4637609093528516e-14	2.5343142543396177e-15
5900000	0.004752631316090821	1.8321262872713804e-49	-3.882422150804179e-40	1.0385994788510202e-11	1.0915212502685983e-14	0.0004947373469965319	-1.6154090418844778e-19	4.040266648001085e-19	1.750659823683103e-15	3.4637609093528516e-14	2.5343142543396177e-15
6000000	0.004752631316090821	1.8321262872713804e-49	-3.94865966233909e-40	1.0385994788510202e-11	1.0915212502685983e-14	0.0004947373469965319	-1.6154090384815671e-19	4.040266648001085e-19	1.750659823683103e-15	3.4637609093528516e-14	2.5343142543396177e-15
6100000	0.004752631316090821	1.8321262872713804e-49	-4.014897173886042e-40	1.0385994788510202e-11	1.0915212502685983e-14	0.0004947373469965319	-1.6154090350786562e-19	4.040266648001085e-19	1.750659823683103e-15	3.4637609093528516e-14	2.5343142543396177e-15
6200000	0.004752631316090821	1.8321262872713804e-49	-4.08113468542613e-40	1.0385994788510202e-11	1.0915212502685983e-14	0.0004947373469965319	-1.6154090316757455e-19	4.040266648001085e-19	1.750659823683103e-15	3.4637609093528516e-14	2.5343142543396177e-15
6300000	0.004752631316090821	1.8321262872713804e-49	-4.147372196959457e-40	1.0385994788510202e-11	1.0915212502685983e-14	0.0004947373469965319	-1.6154090282728348e-19	4.040266648001085e-19	1.750659823683103e-15	3.4637609093528516e-14	2.5343142543396177e-15
6400000	0.004752631316090821	1.8321262872713804e-49	-4.2136097084861295e-40	1.0385994788510202e-11	1.0915212502685983e-14	0.0004947373469965319	-1.615409024869924e-19	4.040266648001085e-19	1.750659823683103e-15	3.4637609093528516e-14	2.5343142543396177e-15
6500000	0.004752631316090821	1.8321262872713804e-49	-4.279847220006251e-40	1.0385994788510202e-11	1.0915212502685983e-14	0.0004947373469965319	-1.6154090214670132e-19	4.040266648001085e-19	1.750659823683103e-15	3.4637609093528516e-14	2.5343142543396177e-15
6600000	0.004752631316090821	1.8321262872713804e-49	-4.3460847315199266e-40	1.0385994788510202e-11	1.0915212502685983e-14	0.0004947373469965319	-1.6154090180641023e-19	4.040266648001085e-19	1.750659823683103e-15	3.4637609093528516e-14	2.5343142543396177e-15
6700000	0.004752631316090821	1.8321262872713804e-49	-4.4123222430272615e-40	1.0385994788510202e-11	1.0915212502685983e-14	0.0004947373469965319	-1.6154090146611916e-19	4.040266648001085e-19	1.750659823683103e-15	3.4637609093528516e-14	2.5343142543396177e-15
6800000	0.004752631316090821	1.8321262872713804e-49	-4.478559754528361e-40	1.0385994788510202e-11	1.0915212502685983e-14	0.0004947373469965319	-1.6154090112582806e-19	4.040266648001085e-19	1.750659823683103e-15	3.4637609093528516e-14	2.5343142543396177e-15
6900000	0.004752631316090821	1.8321262872713804e-49	-4.5447972660233285e-40	1.0385994788510202e-11	1.0915212502685983e-14	0.0004947373469965319	-1.61540900785537e-19	4.040266648001085e-19	1.750659823683103e-15	3.4637609093528516e-14	2.5343142543396177e-15
7000000	0.004752631316090821	1.8321262872713804e-49	-4.61103477751227e-40	1.0385994788510202e-11	1.0915212502685983e-14	0.0004947373469965319	-1.6154090044524592e-19	4.040266648001085e-19	1.750659823683103e-15	3.463760909352851e-14	2.5343142543396177e-15
7100000	0.004752631316090821	1.8321262872713804e-49	-4.677272288995289e-40	1.0385994788510202e-11	1.0915212502685983e-14	0.0004947373469965319	-1.6154090010495483e-19	4.040266648001085e-19	1.750659823683103e-15	3.463760909352851e-14	2.5343142543396177e-15
7200000	0.004752631316090821	1.8321262872713804e-49	-4.743509800472492e-40	1.0385994788510202e-11	1.0915212502685983e-14	0.0004947373469965319	-1.6154089976466376e-19	4.040266648001085e-19	1.750659823683103e-15	3.463760909352851e-14	2.5343142543396177e-15
7300000	0.004752631316090821	1.8321262872713804e-49	-4.809747311943983e-40	1.0385994788510202e-11	1.0915212502685983e-14	0.0004947373469965319	-1.6154089942437267e-19	4.040266648001085e-19	1.750659823683103e-15	3.463760909352851e-14	2.5343142543396177e-15
7400000	0.004752631316090821	1.8321262872713804e-49	-4.875984823409866e-40	1.0385994788510202e-11	1.0915212502685983e-14	0.0004947373469965319	-1.615408990840816e-19	4.0402666480010856e-19	1.750659823683103e-15	3.463760909352851e-14	2.5343142543396177e-15
7500000	0.004752631316090821	1.8321262872713804e-49	-4.942222334870247e-40	1.0385994788510202e-11	1.0915212502685983e-14	0.0004947373469965319	-1.615408987437905e-19	4.0402666480010856e-19	1.750659823683103e-15	3.463760909352851e-14	2.5343142543396177e-15
7600000	0.004752631316090821	1.8321262872713804e-49	-5.00845984632523e-40	1.0385994788510202e-11	1.0915212502685983e-14	0.0004947373469965319	-1.6154089840349944e-19	4.0402666480010856e-19	1.750659823683103e-15	3.463760909352851e-14	2.5343142543396177e-15
7700000	0.004752631316090821	1.8321262872713804e-49	-5.0746973577749196e-40	1.0385994788510202e-11	1.0915212502685983e-14	0.0004947373469965319	-1.6154089806320834e-19	4.0402666480010856e-19	1.750659823683103e-15	3.463760909352851e-14	2.5343142543396177e-15
7800000	0.004752631316090821	1.8321262872713804e-49	-5.140934869219422e-40	1.0385994788510202e-11	1.0915212502685983e-14	0.0004947373469965319	-1.6154089772291727e-19	4.0402666480010856e-19	1.750659823683103e-15	3.463760909352851e-14	2.5343142543396177e-15
7900000	0.004752631316090821	1.8321262872713804e-49	-5.207172380658842e-40	1.0385994788510202e-11	1.0915212502685983e-14	0.0004947373469965319	-1.615408973826262e-19	4.0402666480010856e-19	1.750659823683103e-15	3.463760909352851e-14	2.5343142543396177e-15
8000000	0.004752631316090821	1.8321262872713804e-49	-5.273409892093283e-40	1.0385994788510202e-11	1.0915212502685983e-14	0.0004947373469965319	-1.615408970423351e-19	4.0402666480010856e-19	1.750659823683103e-15	3.463760909352851e-14	2.5343142543396177e-15
8100000	0.004752631316090821	1.8321262872713804e-49	-5.33964740352285e-40	1.0385994788510202e-11	1.0915212502685983e-14	0.0004947373469965319	-1.6154089670204404e-19	4.0402666480010856e-19	1.750659823683103e-15	3.463760909352851e-14	2.5343142543396177e-15
8200000	0.004752631316090821	1.8321262872713804e-49	-5.405884914947648e-40	1.0385994788510202e-11	1.0915212502685983e-14	0.0004947373469965319	-1.6154089636175295e-19	4.0402666480010856e-19	1.750659823683103e-15	3.463760909352851e-14	2.5343142543396177e-15
8300000	0.004752631316090821	1.8321262872713804e-49	-5.472122426367782e-40	1.0385994788510202e-11	1.0915212502685983e-14	0.0004947373469965319	-1.6154089602146188e-19	4.0402666480010856e-19	1.750659823683103e-15	3.463760909352851e-14	2.5343142543396177e-15
8400000	0.004752631316090821	1.8321262872713804e-49	-5.538359937783358e-40	1.0385994788510202e-11	1.0915212502685983e-14	0.0004947373469965319	-1.6154089568117079e-19	4.0402666480010856e-19	1.750659823683103e-15	3.463760909352851e-14	2.5343142543396177e-15
8500000	0.004752631316090821	1.8321262872713804e-49	-5.604597449194479e-40	1.0385994788510202e-11	1.0915212502685983e-14	0.0004947373469965319	-1.6154089534087972e-19	4.0402666480010856e-19	1.750659823683103e-15	3.463760909352851e-14	2.5343142543396177e-15
8600000	0.004752631316090821	1.8321262872713804e-49	-5.670834960601249e-40	1.0385994788510202e-11	1.0915212502685983e-14	0.0004947373469965319	-1.6154089500058862e-19	4.0402666480010856e-19	1.750659823683103e-15	3.463760909352851e-14	2.5343142543396177e-15
8700000	0.004752631316090821	1.8321262872713804e-49	-5.737072472003775e-40	1.0385994788510202e-11	1.0915212502685983e-14	0.0004947373469965319	-1.6154089466029755e-19	4.0402666480010856e-19	1.750659823683103e-15	3.463760909352851e-14	2.5343142543396177e-15
8800000	0.004752631316090821	1.8321262872713804e-49	-5.803309983402162e-40	1.0385994788510202e-11	1.0915212502685983e-14	0.0004947373469965319	-1.6154089432000648e-19	4.0402666480010856e-19	1.750659823683103e-15	3.463760909352851e-14	2.5343142543396177e-15
8900000	0.004752631316090821	1.8321262872713804e-49	-5.869547494796513e-40	1.0385994788510202e-11	1.0915212502685983e-14	0.0004947373469965319	-1.615408939797154e-19	4.0402666480010856e-19	1.750659823683103e-15	3.463760909352851e-14	2.5343142543396177e-15
9000000	0.004752631316090821	1.8321262872713804e-49	-5.935785006186934e-40	1.0385994788510202e-11	1.0915212502685983e-14	0.0004947373469965319	-1.6154089363942432e-19	4.0402666480010856e-19	1.750659823683103e-15	3.463760909352851e-14	2.5343142543396177e-15
9100000	0.004752631316090821	1.8321262872713804e-49	-6.002022517573529e-40	1.0385994788510202e-11	1.0915212502685983e-14	0.0004947373469965319	-1.6154089329913323e-19	4.0402666480010856e-19	1.750659823683103e-15	3.463760909352851e-14	2.5343142543396177e-15
9200000	0.004752631316090821	1.83212628727138e-49	-6.068260028956404e-40	1.0385994788510202e-11	1.0915212502685983e-14	0.0004947373469965319	-1.6154089295884216e-19	4.0402666480010856e-19	1.750659823683103e-15	3.463760909352851e-14	2.5343142543396177e-15
9300000	0.004752631316090821	1.83212628727138e-49	-6.134497540335662e-40	1.0385994788510203e-11	1.0915212502685983e-14	0.0004947373469965319	-1.6154089261855107e-19	4.0402666480010856e-19	1.750659823683103e-15	3.463760909352851e-14	2.5343142543396177e-15
9400000	0.004752631316090821	1.83212628727138e-49	-6.200735051711409e-40	1.0385994788510203e-11	1.0915212502685983e-14	0.0004947373469965319	-1.6154089227826e-19	4.0402666480010856e-19	1.750659823683103e-15	3.463760909352851e-14	2.5343142543396177e-15
9500000	0.004752631316090821	1.83212628727138e-49	-6.26697256308375e-40	1.0385994788510203e-11	1.0915212502685983e-14	0.0004947373469965319	-1.6154089193796893e-19	4.0402666480010856e-19	1.750659823683103e-15	3.463760909352851e-14	2.5343142543396177e-15
9600000	0.004752631316090821	1.83212628727138e-49	-6.3332100744527894e-40	1.0385994788510203e-11	1.0915212502685983e-14	0.0004947373469965319	-1.6154089159767783e-19	4.0402666480010856e-19	1.750659823683103e-15	3.463760909352851e-14	2.5343142543396177e-15
9700000	0.004752631316090821	1.83212628727138e-49	-6.399447585818632e-40	1.0385994788510203e-11	1.0915212502685983e-14	0.0004947373469965319	-1.6154089125738676e-19	4.0402666480010856e-19	1.750659823683103e-15	3.463760909352851e-14	2.5343142543396177e-15
9800000	0.004752631316090821	1.83212628727138e-49	-6.465685097181383e-40	1.0385994788510203e-11	1.0915212502685983e-14	0.0004947373469965319	-1.6154089091709567e-19	4.0402666480010856e-19	1.750659823683103e-15	3.463760909352851e-14	2.5343142543396177e-15
9900000	0.004752631316090821	1.83212628727138e-49	-6.531922608541146e-40	1.0385994788510203e-11	1.0915212502685983e-14	0.0004947373469965319	-1.615408905768046e-19	4.0402666480010856e-19	1.750659823683103e-15	3.463760909352851e-14	2.5343142543396177e-15
10000000	0.004752631316090821	1.83212628727138e-49	-6.598160119898028e-40	1.0385994788510203e-11	1.0915212502685983e-14	0.0004947373469965319	-1.615408902365135e-19	4.0402666480010856e-19	1.750659823683103e-15	3.463760909352851e-14	2.5343142543396177e-15
10100000	0.004752631316090821	1.83212628727138e-49	-6.664397631252131e-40	1.0385994788510203e-11	1.0915212502685983e-14	0.0004947373469965319	-1.6154088989622244e-19	4.0402666480010856e-19	1.750659823683103e-15	3.463760909352851e-14	2.5343142543396177e-15
10200000	0.004752631316090821	1.83212628727138e-49	-6.730635142603562e-40	1.0385994788510203e-11	1.0915212502685983e-14	0.0004947373469965319	-1.6154088955593135e-19	4.0402666480010856e-19	1.750659823683103e-15	3.463760909352851e-14	2.5343142543396177e-15
10300000	0.004752631316090821	1.83212628727138e-49	-6.796872653952425e-40	1.0385994788510203e-11	1.0915212502685983e-14	0.0004947373469965319	-1.6154088921564028e-19	4.0402666480010856e-19	1.750659823683103e-15	3.463760909352851e-14	2.5343142543396177e-15
10400000	0.004752631316090821	1.83212628727138e-49	-6.863110165298826e-40	1.0385994788510203e-11	1.0915212502685983e-14	0.0004947373469965319	-1.615408888753492e-19	4.0402666480010856e-19	1.750659823683103e-15	3.463760909352851e-14	2.5343142543396177e-15
10500000	0.004752631316090821	1.83212628727138e-49	-6.929347676642867e-40	1.0385994788510203e-11	1.0915212502685983e-14	0.0004947373469965319	-1.6154088853505811e-19	4.0402666480010856e-19	1.750659823683103e-15	3.463760909352851e-14	2.5343142543396177e-15
10600000	0.004752631316090821	1.83212628727138e-49	-6.995585187984655e-40	1.0385994788510203e-11	1.0915212502685983e-14	0.0004947373469965319	-1.6154088819476705e-19	4.0402666480010856e-19	1.750659823683103e-15	3.463760909352851e-14	2.5343142543396177e-15
10700000	0.004752631316090821	1.83212628727138e-49	-7.061822699324295e-40	1.0385994788510203e-11	1.0915212502685983e-14	0.0004947373469965319	-1.6154088785447595e-19	4.0402666480010856e-19	1.750659823683103e-15	3.463760909352851e-14	2.5343142543396177e-15
10800000	0.004752631316090821	1.83212628727138e-49	-7.12806021066189e-40	1.0385994788510203e-11	1.0915212502685983e-14	0.0004947373469965319	-1.6154088751418488e-19	4.0402666480010856e-19	1.750659823683103e-15	3.463760909352851e-14	2.5343142543396177e-15
10900000	0.004752631316090821	1.83212628727138e-49	-7.194297721997547e-40	1.0385994788510203e-11	1.0915212502685983e-14	0.0004947373469965319	-1.615408871738938e-19	4.0402666480010856e-19	1.750659823683103e-15	3.463760909352851e-14	2.5343142543396177e-15
11000000	0.004752631316090821	1.83212628727138e-49	-7.260535233331369e-40	1.0385994788510203e-11	1.0915212502685983e-14	0.0004947373469965319	-1.6154088683360272e-19	4.0402666480010856e-19	1.750659823683103e-15	3.463760909352851e-14	2.5343142543396177e-15
11100000	0.004752631316090821	1.83212628727138e-49	-7.326772744663462e-40	1.0385994788510203e-11	1.0915212502685983e-14	0.0004947373469965319	-1.6154088649331163e-19	4.0402666480010856e-19	1.750659823683103e-15	3.463760909352851e-14	2.5343142543396177e-15
11200000	0.004752631316090821	1.83212628727138e-49	-7.39301025599393e-40	1.0385994788510203e-11	1.0915212502685983e-14	0.0004947373469965319	-1.6154088615302056e-19	4.0402666480010856e-19	1.750659823683103e-15	3.463760909352851e-14	2.5343142543396177e-15
11300000	0.004752631316090821	1.83212628727138e-49	-7.459247767322878e-40	1.0385994788510203e-11	1.0915212502685983e-14	0.0004947373469965319	-1.6154088581272949e-19	4.0402666480010856e-19	1.750659823683103e-15	3.463760909352851e-14	2.5343142543396177e-15
11400000	0.004752631316090821	1.83212628727138e-49	-7.52548527865041e-40	1.0385994788510203e-11	1.0915212502685983e-14	0.0004947373469965319	-1.615408854724384e-19	4.0402666480010856e-19	1.750659823683103e-15	3.463760909352851e-14	2.5343142543396177e-15
11500000	0.004752631316090821	1.83212628727138e-49	-7.591722789976633e-40	1.0385994788510203e-11	1.0915212502685983e-14	0.0004947373469965319	-1.6154088513214733e-19	4.0402666480010856e-19	1.7506598236831028e-15	3.463760909352851e-14	2.5343142543396177e-15
11600000	0.004752631316090821	1.83212628727138e-49	-7.657960301301652e-40	1.0385994788510203e-11	1.0915212502685983e-14	0.0004947373469965319	-1.6154088479185623e-19	4.0402666480010856e-19	1.7506598236831028e-15	3.463760909352851e-14	2.5343142543396177e-15
11700000	0.004752631316090821	1.83212628727138e-49	-7.724197812625568e-40	1.0385994788510203e-11	1.0915212502685983e-14	0.0004947373469965319	-1.6154088445156516e-19	4.040266648001085e-19	1.7506598236831028e-15	3.463760909352851e-14	2.5343142543396177e-15
11800000	0.004752631316090821	1.83212628727138e-49	-7.790435323948489e-40	1.0385994788510203e-11	1.0915212502685983e-14	0.0004947373469965319	-1.6154088411127407e-19	4.040266648001085e-19	1.7506598236831028e-15	3.463760909352851e-14	2.5343142543396177e-15
11900000	0.004752631316090821	1.8321262872713796e-49	-7.856672835270519e-40	1.0385994788510203e-11	1.0915212502685983e-14	0.0004947373469965319	-1.61540883770983e-19	4.040266648001085e-19	1.7506598236831028e-15	3.463760909352851e-14	2.5343142543396177e-15
12000000	0.004752631316090821	1.8321262872713796e-49	-7.922910346591762e-40	1.0385994788510203e-11	1.0915212502685983e-14	0.0004947373469965319	-1.6154088343069193e-19	4.040266648001085e-19	1.7506598236831028e-15	3.463760909352851e-14	2.5343142543396177e-15
12100000	0.004752631316090821	1.8321262872713796e-49	-7.989147857912324e-40	1.0385994788510203e-11	1.0915212502685983e-14	0.0004947373469965319	-1.6154088309040084e-19	4.040266648001085e-19	1.7506598236831028e-15	3.463760909352851e-14	2.5343142543396177e-15
12200000	0.004752631316090821	1.8321262872713796e-49	-8.055385369232309e-40	1.0385994788510203e-11	1.0915212502685983e-14	0.0004947373469965319	-1.6154088275010977e-19	4.040266648001085e-19	1.7506598236831028e-15	3.463760909352851e-14	2.5343142543396177e-15
12300000	0.004752631316090821	1.8321262872713796e-49	-8.121622880551823e-40	1.0385994788510203e-11	1.0915212502685983e-14	0.0004947373469965319	-1.6154088240981867e-19	4.040266648001085e-19	1.7506598236831028e-15	3.463760909352851e-14	2.5343142543396177e-15
12400000	0.004752631316090821	1.8321262872713796e-49	-8.18786039187097e-40	1.0385994788510203e-11	1.0915212502685983e-14	0.0004947373469965319	-1.615408820695276e-19	4.040266648001085e-19	1.7506598236831028e-15	3.4637609093528516e-14	2.5343142543396177e-15
12500000	0.004752631316090821	1.8321262872713796e-49	-8.254097903189854e-40	1.0385994788510203e-11	1.0915212502685983e-14	0.0004947373469965319	-1.6154088172923651e-19	4.040266648001085e-19	1.7506598236831028e-15	3.4637609093528516e-14	2.5343142543396177e-15
12600000	0.004752631316090821	1.8321262872713796e-49	-8.320335414508583e-40	1.0385994788510203e-11	1.0915212502685983e-14	0.0004947373469965319	-1.6154088138894544e-19	4.040266648001085e-19	1.7506598236831028e-15	3.4637609093528516e-14	2.5343142543396177e-15
12700000	0.004752631316090821	1.8321262872713796e-49	-8.386572925827256e-40	1.0385994788510203e-11	1.0915212502685983e-14	0.0004947373469965319	-1.6154088104865435e-19	4.040266648001085e-19	1.7506598236831028e-15	3.4637609093528516e-14	2.5343142543396177e-15
12800000	0.004752631316090821	1.8321262872713796e-49	-8.452810437145984e-40	1.0385994788510203e-11	1.0915212502685983e-14	0.0004947373469965319	-1.6154088070836328e-19	4.040266648001085e-19	1.7506598236831028e-15	3.4637609093528516e-14	2.5343142543396177e-15
12900000	0.004752631316090821	1.8321262872713796e-49	-8.519047948464866e-40	1.0385994788510203e-11	1.0915212502685983e-14	0.0004947373469965319	-1.615408803680722e-19	4.040266648001085e-19	1.7506598236831028e-15	3.4637609093528516e-14	2.5343142543396177e-15
13000000	0.004752631316090821	1.8321262872713796e-49	-8.585285459784011e-40	1.0385994788510203e-11	1.0915212502685983e-14	0.0004947373469965319	-1.6154088002778112e-19	4.040266648001085e-19	1.7506598236831028e-15	3.4637609093528516e-14	2.5343142543396177e-15
13100000	0.004752631316090821	1.8321262872713796e-49	-8.651522971103524e-40	1.0385994788510203e-11	1.0915212502685983e-14	0.0004947373469965319	-1.6154087968749005e-19	4.040266648001085e-19	1.7506598236831028e-15	3.4637609093528516e-14	2.5343142543396177e-15
13200000	0.004752631316090821	1.8321262872713796e-49	-8.717760482423507e-40	1.0385994788510203e-11	1.0915212502685983e-14	0.0004947373469965319	-1.6154087934719895e-19	4.040266648001085e-19	1.7506598236831028e-15	3.4637609093528516e-14	2.5343142543396177e-15
13300000	0.004752631316090821	1.8321262872713796e-49	-8.783997993744068e-40	1.0385994788510203e-11	1.0915212502685983e-14	0.0004947373469965319	-1.6154087900690789e-19	4.040266648001085e-19	1.7506598236831028e-15	3.4637609093528516e-14	2.5343142543396177e-15
13400000	0.004752631316090821	1.8321262872713796e-49	-8.850235505065308e-40	1.0385994788510203e-11	1.0915212502685983e-14	0.0004947373469965319	-1.615408786666168e-19	4.040266648001085e-19	1.7506598236831028e-15	3.4637609093528516e-14	2.5343142543396177e-15
13500000	0.004752631316090821	1.8321262872713796e-49	-8.916473016387335e-40	1.0385994788510203e-11	1.0915212502685983e-14	0.0004947373469965319	-1.6154087832632572e-19	4.040266648001085e-19	1.7506598236831028e-15	3.4637609093528516e-14	2.5343142543396177e-15
13600000	0.004752631316090821	1.8321262872713796e-49	-8.982710527710253e-40	1.0385994788510203e-11	1.0915212502685983e-14	0.0004947373469965319	-1.6154087798603463e-19	4.040266648001085e-19	1.7506598236831028e-15	3.4637609093528516e-14	2.5343142543396177e-15
13700000	0.004752631316090821	1.8321262872713796e-49	-9.048948039034165e-40	1.0385994788510203e-11	1.0915212502685983e-14	0.0004947373469965319	-1.6154087764574356e-19	4.040266648001085e-19	1.7506598236831028e-15	3.4637609093528516e-14	2.5343142543396177e-15
13800000	0.004752631316090821	1.8321262872713796e-49	-9.115185550359177e-40	1.0385994788510203e-11	1.0915212502685983e-14	0.0004947373469965319	-1.615408773054525e-19	4.040266648001085e-19	1.7506598236831028e-15	3.4637609093528516e-14	2.5343142543396177e-15
13900000	0.004752631316090821	1.8321262872713796e-49	-9.181423061685395e-40	1.0385994788510203e-11	1.0915212502685983e-14	0.0004947373469965319	-1.615408769651614e-19	4.040266648001085e-19	1.7506598236831028e-15	3.4637609093528516e-14	2.5343142543396177e-15
14000000	0.004752631316090821	1.8321262872713796e-49	-9.247660573012923e-40	1.0385994788510203e-11	1.0915212502685983e-14	0.0004947373469965319	-1.6154087662487033e-19	4.040266648001085e-19	1.7506598236831028e-15	3.4637609093528516e-14	2.5343142543396177e-15
14100000	0.004752631316090821	1.8321262872713796e-49	-9.313898084341867e-40	1.0385994788510203e-11	1.0915212502685983e-14	0.0004947373469965319	-1.6154087628457924e-19	4.040266648001085e-19	1.7506598236831028e-15	3.4637609093528516e-14	2.5343142543396177e-15
14200000	0.004752631316090821	1.8321262872713796e-49	-9.380135595672327e-40	1.0385994788510203e-11	1.0915212502685983e-14	0.0004947373469965319	-1.6154087594428817e-19	4.040266648001085e-19	1.7506598236831028e-15	3.4637609093528516e-14	2.5343142543396177e-15
14300000	0.004752631316090821	1.8321262872713796e-49	-9.446373107004415e-40	1.0385994788510203e-11	1.0915212502685983e-14	0.0004947373469965319	-1.6154087560399707e-19	4.040266648001085e-19	1.7506598236831028e-15	3.4637609093528516e-14	2.5343142543396177e-15
14400000	0.004752631316090821	1.8321262872713796e-49	-9.51261061833823e-40	1.0385994788510203e-11	1.0915212502685983e-14	0.0004947373469965319	-1.61540875263706e-19	4.040266648001085e-19	1.7506598236831028e-15	3.4637609093528516e-14	2.5343142543396177e-15
14500000	0.004752631316090821	1.8321262872713792e-49	-9.57884812967388e-40	1.0385994788510203e-11	1.0915212502685983e-14	0.0004947373469965319	-1.6154087492341493e-19	4.040266648001085e-19	1.7506598236831028e-15	3.4637609093528516e-14	2.5343142543396177e-15
14600000	0.004752631316090821	1.8321262872713792e-49	-9.645085641011466e-40	1.0385994788510203e-11	1.0915212502685983e-14	0.0004947373469965319	-1.6154087458312384e-19	4.040266648001085e-19	1.7506598236831028e-15	3.4637609093528516e-14	2.5343142543396177e-15
14700000	0.004752631316090821	1.8321262872713792e-49	-9.711323152351098e-40	1.0385994788510203e-11	1.0915212502685983e-14	0.0004947373469965319	-1.6154087424283277e-19	4.040266648001085e-19	1.7506598236831028e-15	3.4637609093528516e-14	2.5343142543396177e-15
14800000	0.004752631316090821	1.8321262872713792e-49	-9.777560663692877e-40	1.0385994788510203e-11	1.0915212502685983e-14	0.0004947373469965319	-1.6154087390254168e-19	4.040266648001085e-19	1.7506598236831028e-15	3.4637609093528516e-14	2.5343142543396177e-15
14900000	0.004752631316090821	1.8321262872713792e-49	-9.84379817503691e-40	1.0385994788510203e-11	1.0915212502685983e-14	0.0004947373469965319	-1.615408735622506e-19	4.040266648001085e-19	1.7506598236831028e-15	3.4637609093528516e-14	2.5343142543396177e-15
15000000	0.004752631316090821	1.8321262872713792e-49	-9.910035686383301e-40	1.0385994788510203e-11	1.0915212502685983e-14	0.0004947373469965319	-1.6154087322195952e-19	4.040266648001085e-19	1.7506598236831028e-15	3.4637609093528516e-14	2.5343142543396177e-15
15100000	0.004752631316090821	1.8321262872713792e-49	-9.976273197732155e-40	1.0385994788510203e-11	1.0915212502685983e-14	0.0004947373469965319	-1.6154087288166845e-19	4.040266648001085e-19	1.7506598236831028e-15	3.4637609093528516e-14	2.5343142543396177e-15
15200000	0.004752631316090821	1.8321262872713792e-49	-1.0042510709083575e-39	1.0385994788510203e-11	1.0915212502685983e-14	0.0004947373469965319	-1.6154087254137735e-19	4.040266648001085e-19	1.7506598236831028e-15	3.4637609093528516e-14	2.5343142543396177e-15
15300000	0.004752631316090821	1.8321262872713792e-49	-1.010874822043767e-39	1.0385994788510203e-11	1.0915212502685983e-14	0.0004947373469965319	-1.6154087220108628e-19	4.040266648001085e-19	1.7506598236831028e-15	3.4637609093528516e-14	2.5343142543396177e-15
15400000	0.004752631316090821	1.8321262872713792e-49	-1.017498573179454e-39	1.0385994788510203e-11	1.0915212502685983e-14	0.0004947373469965319	-1.6154087186079521e-19	4.040266648001085e-19	1.7506598236831028e-15	3.4637609093528516e-14	2.5343142543396177e-15
15500000	0.004752631316090821	1.8321262872713792e-49	-1.0241223243154291e-39	1.0385994788510203e-11	1.0915212502685983e-14	0.0004947373469965319	-1.6154087152050412e-19	4.040266648001085e-19	1.7506598236831028e-15	3.4637609093528516e-14	2.5343142543396177e-15
15600000	0.004752631316090821	1.8321262872713792e-49	-1.030746075451703e-39	1.0385994788510203e-11	1.0915212502685983e-14	0.0004947373469965319	-1.6154087118021305e-19	4.040266648001085e-19	1.7506598236831028e-15	3.4637609093528516e-14	2.5343142543396177e-15
15700000	0.004752631316090821	1.8321262872713792e-49	-1.037369826588286e-39	1.0385994788510203e-11	1.0915212502685983e-14	0.0004947373469965319	-1.6154087083992196e-19	4.040266648001085e-19	1.7506598236831028e-15	3.4637609093528516e-14	2.5343142543396177e-15
15800000	0.004752631316090821	1.8321262872713792e-49	-1.0439935777251887e-39	1.0385994788510203e-11	1.0915212502685983e-14	0.0004947373469965319	-1.615408704996309e-19	4.040266648001085e-19	1.7506598236831028e-15	3.4637609093528516e-14	2.5343142543396177e-15
15900000	0.004752631316090821	1.8321262872713792e-49	-1.0506173288624216e-39	1.0385994788510203e-11	1.0915212502685983e-14	0.0004947373469965319	-1.615408701593398e-19	4.040266648001085e-19	1.7506598236831028e-15	3.4637609093528516e-14	2.5343142543396177e-15
16000000	0.004752631316090821	1.8321262872713792e-49	-1.0572410799999808e-39	1.0385994788510203e-11	1.0915212502685983e-14	0.0004947373469965319	-1.6154086981904873e-19	4.040266648001085e-19	1.7506598236831028e-15	3.4637609093528516e-14	2.5343142543396177e-15
16100000	0.004752631316090821	1.8321262872713792e-49	-1.0638648311372086e-39	1.0385994788510203e-11	1.0915212502685983e-14	0.0004947373469965319	-1.6154086947875763e-19	4.040266648001085e-19	1.7506598236831028e-15	3.4637609093528516e-14	2.5343142543396177e-15
16200000	0.004752631316090821	1.8321262872713792e-49	-1.07048858227375e-39	1.0385994788510203e-11	1.0915212502685983e-14	0.0004947373469965319	-1.6154086913846656e-19	4.040266648001085e-19	1.7506598236831028e-15	3.4637609093528516e-14	2.5343142543396177e-15
16300000	0.004752631316090821	1.8321262872713792e-49	-1.0771123334096151e-39	1.0385994788510203e-11	1.0915212502685983e-14	0.0004947373469965319	-1.615408687981755e-19	4.040266648001085e-19	1.7506598236831028e-15	3.4637609093528516e-14	2.5343142543396177e-15
16400000	0.004752631316090821	1.8321262872713792e-49	-1.0837360845448149e-39	1.0385994788510203e-11	1.0915212502685983e-14	0.0004947373469965319	-1.615408684578844e-19	4.040266648001085e-19	1.7506598236831028e-15	3.4637609093528516e-14	2.5343142543396177e-15
16500000	0.004752631316090821	1.8321262872713792e-49	-1.0903598356793597e-39	1.0385994788510203e-11	1.0915212502685983e-14	0.0004947373469965319	-1.6154086811759333e-19	4.040266648001085e-19	1.7506598236831028e-15	3.4637609093528516e-14	2.5343142543396177e-15
16600000	0.004752631316090821	1.8321262872713792e-49	-1.0969835868132598e-39	1.0385994788510203e-11	1.0915212502685983e-14	0.0004947373469965319	-1.6154086777730224e-19	4.040266648001085e-19	1.7506598236831028e-15	3.4637609093528516e-14	2.5343142543396177e-15
16700000	0.004752631316090821	1.8321262872713792e-49	-1.1036073379465259e-39	1.0385994788510203e-11	1.0915212502685983e-14	0.0004947373469965319	-1.6154086743701117e-19	4.040266648001085e-19	1.7506598236831028e-15	3.4637609093528516e-14	2.5343142543396177e-15
16800000	0.004752631316090821	1.8321262872713792e-49	-1.1102310890791682e-39	1.0385994788510203e-11	1.0915212502685983e-14	0.0004947373469965319	-1.6154086709672008e-19	4.040266648001085e-19	1.7506598236831028e-15	3.4637609093528516e-14	2.5343142543396177e-15
16900000	0.004752631316090821	1.8321262872713792e-49	-1.1168548402111975e-39	1.0385994788510203e-11	1.0915212502685983e-14	0.0004947373469965319	-1.61540866756429e-19	4.040266648001085e-19	1.7506598236831028e-15	3.4637609093528516e-14	2.5343142543396177e-15
17000000	0.004752631316090821	1.8321262872713792e-49	-1.1234785913426243e-39	1.0385994788510203e-11	1.0915212502685983e-14	0.0004947373469965319	-1.6154086641613794e-19	4.040266648001085e-19	1.7506598236831028e-15	3.4637609093528516e-14	2.5343142543396177e-15
17100000	0.004752631316090821	1.8321262872713792e-49	-1.1301023424734587e-39	1.0385994788510203e-11	1.0915212502685983e-14	0.0004947373469965319	-1.6154086607584684e-19	4.040266648001085e-19	1.7506598236831028e-15	3.4637609093528516e-14	2.5343142543396177e-15
17200000	0.004752631316090821	1.8321262872713792e-49	-1.1367260936037116e-39	1.0385994788510203e-11	1.0915212502685983e-14	0.0004947373469965319	-1.6154086573555577e-19	4.040266648001085e-19	1.7506598236831028e-15	3.4637609093528516e-14	2.5343142543396177e-15
17300000	0.004752631316090821	1.8321262872713792e-49	-1.1433498447333932e-39	1.0385994788510203e-11	1.0915212502685983e-14	0.0004947373469965319	-1.6154086539526468e-19	4.040266648001085e-19	1.7506598236831028e-15	3.4637609093528516e-14	2.5343142543396177e-15
17400000	0.004752631316090821	1.8321262872713792e-49	-1.149973595862514e-39	1.0385994788510203e-11	1.0915212502685983e-14	0.0004947373469965319	-1.615408650549736e-19	4.040266648001085e-19	1.7506598236831028e-15	3.4637609093528516e-14	2.5343142543396177e-15
17500000	0.004752631316090821	1.8321262872713792e-49	-1.1565973469910847e-39	1.0385994788510203e-11	1.0915212502685983e-14	0.0004947373469965319	-1.6154086471468252e-19	4.040266648001085e-19	1.7506598236831028e-15	3.4637609093528516e-14	2.5343142543396177e-15
17600000	0.004752631316090821	1.8321262872713792e-49	-1.1632210981191154e-39	1.0385994788510203e-11	1.0915212502685983e-14	0.0004947373469965319	-1.6154086437439145e-19	4.040266648001085e-19	1.7506598236831028e-15	3.4637609093528516e-14	2.5343142543396177e-15
17700000	0.004752631316090821	1.8321262872713792e-49	-1.1698448492466173e-39	1.0385994788510203e-11	1.0915212502685983e-14	0.0004947373469965319	-1.6154086403410036e-19	4.040266648001085e-19	1.7506598236831028e-15	3.4637609093528516e-14	2.5343142543396177e-15
17800000	0.004752631316090821	1.8321262872713792e-49	-1.1764686003735999e-39	1.0385994788510203e-11	1.0915212502685983e-14	0.0004947373469965319	-1.6154086369380929e-19	4.040266648001085e-19	1.7506598236831028e-15	3.4637609093528516e-14	2.5343142543396177e-15
17900000	0.004752631316090821	1.8321262872713792e-49	-1.1830923515000745e-39	1.0385994788510203e-11	1.0915212502685983e-14	0.0004947373469965319	-1.6154086335351822e-19	4.040266648001085e-19	1.7506598236831028e-15	3.4637609093528516e-14	2.5343142543396177e-15
18000000	0.004752631316090821	1.8321262872713792e-49	-1.1897161026260511e-39	1.0385994788510203e-11	1.0915212502685983e-14	0.0004947373469965319	-1.6154086301322712e-19	4.040266648001085e-19	1.7506598236831028e-15	3.4637609093528516e-14	2.5343142543396177e-15
18100000	0.004752631316090821	1.8321262872713792e-49	-1.1963398537515402e-39	1.0385994788510203e-11	1.0915212502685983e-14	0.0004947373469965319	-1.6154086267293605e-19	4.040266648001085e-19	1.7506598236831028e-15	3.4637609093528516e-14	2.5343142543396177e-15
18200000	0.004752631316090821	1.8321262872713792e-49	-1.2029636048765527e-39	1.0385994788510203e-11	1.0915212502685983e-14	0.0004947373469965319	-1.6154086233264496e-19	4.040266648001085e-19	1.7506598236831028e-15	3.4637609093528516e-14	2.5343142543396177e-15
18300000	0.004752631316090821	1.8321262872713792e-49	-1.2095873560010987e-39	1.0385994788510203e-11	1.0915212502685983e-14	0.0004947373469965319	-1.615408619923539e-19	4.040266648001085e-19	1.7506598236831028e-15	3.4637609093528516e-14	2.5343142543396177e-15
18400000	0.004752631316090821	1.8321262872713792e-49	-1.2162111071251887e-39	1.0385994788510203e-11	1.0915212502685983e-14	0.0004947373469965319	-1.615408616520628e-19	4.040266648001085e-19	1.7506598236831028e-15	3.4637609093528516e-14	2.5343142543396177e-15
18500000	0.004752631316090821	1.8321262872713792e-49	-1.2228348582488334e-39	1.0385994788510203e-11	1.0915212502685983e-14	0.0004947373469965319	-1.6154086131177173e-19	4.040266648001085e-19	1.7506598236831028e-15	3.4637609093528516e-14	2.5343142543396177e-15
18600000	0.004752631316090821	1.8321262872713792e-49	-1.229458609372043e-39	1.0385994788510203e-11	1.0915212502685983e-14	0.0004947373469965319	-1.6154086097148064e-19	4.040266648001085e-19	1.7506598236831028e-15	3.4637609093528516e-14	2.5343142543396177e-15
18700000	0.004752631316090821	1.8321262872713792e-49	-1.2360823604948283e-39	1.0385994788510203e-11	1.0915212502685983e-14	0.0004947373469965319	-1.6154086063118957e-19	4.040266648001085e-19	1.7506598236831028e-15	3.4637609093528516e-14	2.5343142543396177e-15
18800000	0.004752631316090821	1.8321262872713792e-49	-1.2427061116171993e-39	1.0385994788510203e-11	1.0915212502685983e-14	0.0004947373469965319	-1.615408602908985e-19	4.040266648001085e-19	1.7506598236831028e-15	3.4637609093528516e-14	2.5343142543396177e-15
18900000	0.004752631316090821	1.8321262872713792e-49	-1.249329862739167e-39	1.0385994788510203e-11	1.0915212502685983e-14	0.0004947373469965319	-1.615408599506074e-19	4.040266648001085e-19	1.7506598236831028e-15	3.4637609093528516e-14	2.5343142543396177e-15
19000000	0.004752631316090821	1.8321262872713792e-49	-1.2559536138607416e-39	1.0385994788510203e-11	1.0915212502685983e-14	0.0004947373469965319	-1.6154085961031633e-19	4.040266648001085e-19	1.7506598236831028e-15	3.4637609093528516e-14	2.5343142543396177e-15
19100000	0.004752631316090821	1.8321262872713792e-49	-1.2625773649819337e-39	1.0385994788510203e-11	1.0915212502685983e-14	0.0004947373469965319	-1.6154085927002524e-19	4.040266648001085e-19	1.7506598236831028e-15	3.4637609093528516e-14	2.5343142543396177e-15
19200000	0.004752631316090821	1.8321262872713792e-49	-1.2692011161027538e-39	1.0385994788510203e-11	1.0915212502685983e-14	0.0004947373469965319	-1.6154085892973417e-19	4.040266648001085e-19	1.7506598236831028e-15	3.4637609093528516e-14	2.5343142543396177e-15
19300000	0.004752631316090821	1.8321262872713792e-49	-1.2758248672232121e-39	1.0385994788510203e-11	1.0915212502685983e-14	0.0004947373469965319	-1.6154085858944308e-19	4.040266648001085e-19	1.7506598236831028e-15	3.4637609093528516e-14	2.5343142543396177e-15
19400000	0.004752631316090821	1.8321262872713792e-49	-1.2824486183433193e-39	1.0385994788510203e-11	1.0915212502685983e-14	0.0004947373469965319	-1.61540858249152e-19	4.040266648001085e-19	1.7506598236831028e-15	3.4637609093528516e-14	2.5343142543396177e-15
19500000	0.004752631316090821	1.8321262872713792e-49	-1.289072369463086e-39	1.0385994788510203e-11	1.0915212502685983e-14	0.0004947373469965319	-1.6154085790886094e-19	4.040266648001085e-19	1.7506598236831028e-15	3.4637609093528516e-14	2.5343142543396177e-15
19600000	0.004752631316090821	1.8321262872713792e-49	-1.2956961205825225e-39	1.0385994788510203e-11	1.0915212502685983e-14	0.0004947373469965319	-1.6154085756856985e-19	4.040266648001085e-19	1.7506598236831028e-15	3.4637609093528516e-14	2.5343142543396177e-15
19700000	0.004752631316090821	1.8321262872713792e-49	-1.3023198717016393e-39	1.0385994788510203e-11	1.0915212502685983e-14	0.0004947373469965319	-1.6154085722827878e-19	4.040266648001085e-19	1.7506598236831028e-15	3.4637609093528516e-14	2.5343142543396177e-15
19800000	0.004752631316090821	1.8321262872713792e-49	-1.308943622820447e-39	1.0385994788510203e-11	1.0915212502685983e-14	0.0004947373469965319	-1.6154085688798768e-19	4.040266648001085e-19	1.7506598236831028e-15	3.4637609093528516e-14	2.5343142543396177e-15
19900000	0.004752631316090821	1.8321262872713792e-49	-1.3155673739389557e-39	1.0385994788510203e-11	1.0915212502685983e-14	0.0004947373469965319	-1.6154085654769662e-19	4.040266648001085e-19	1.7506598236831028e-15	3.4637609093528516e-14	2.5343142543396177e-15
20000000	0.004752631316090821	1.8321262872713792e-49	-1.3221911250571765e-39	1.0385994788510203e-11	1.0915212502685983e-14	0.0004947373469965319	-1.6154085620740552e-19	4.040266648001085e-19	1.7506598236831028e-15	3.4637609093528516e-14	2.5343142543396177e-15
20100000	0.004752631316090821	1.8321262872713792e-49	-1.3288148761751196e-39	1.0385994788510203e-11	1.0915212502685983e-14	0.0004947373469965319	-1.6154085586711445e-19	4.040266648001085e-19	1.7506598236831028e-15	3.4637609093528516e-14	2.5343142543396177e-15
20200000	0.004752631316090821	1.8321262872713792e-49	-1.3354386272927951e-39	1.0385994788510203e-11	1.0915212502685983e-14	0.0004947373469965319	-1.6154085552682336e-19	4.040266648001085e-19	1.7506598236831028e-15	3.4637609093528516e-14	2.5343142543396177e-15
20300000	0.004752631316090821	1.8321262872713792e-49	-1.342062378410214e-39	1.0385994788510203e-11	1.0915212502685983e-14	0.0004947373469965319	-1.615408551865323e-19	4.040266648001085e-19	1.7506598236831028e-15	3.4637609093528516e-14	2.5343142543396177e-15
20400000	0.004752631316090821	1.8321262872713792e-49	-1.3486861295273866e-39	1.0385994788510203e-11	1.0915212502685983e-14	0.0004947373469965319	-1.6154085484624122e-19	4.040266648001085e-19	1.7506598236831028e-15	3.4637609093528516e-14	2.5343142543396177e-15
20500000	0.004752631316090821	1.8321262872713792e-49	-1.3553098806443233e-39	1.0385994788510203e-11	1.0915212502685983e-14	0.0004947373469965319	-1.6154085450595013e-19	4.040266648001085e-19	1.7506598236831028e-15	3.4637609093528516e-14	2.5343142543396177e-15
20600000	0.004752631316090821	1.8321262872713792e-49	-1.3619336317610346e-39	1.0385994788510203e-11	1.0915212502685983e-14	0.0004947373469965319	-1.6154085416565906e-19	4.040266648001085e-19	1.7506598236831028e-15	3.4637609093528516e-14	2.5343142543396177e-15
20700000	0.004752631316090821	1.8321262872713792e-49	-1.3685573828775312e-39	1.0385994788510203e-11	1.0915212502685983e-14	0.0004947373469965319	-1.6154085382536796e-19	4.040266648001085e-19	1.7506598236831028e-15	3.4637609093528516e-14	2.5343142543396177e-15
20800000	0.004752631316090821	1.8321262872713792e-49	-1.3751811339938232e-39	1.0385994788510203e-11	1.0915212502685983e-14	0.0004947373469965319	-1.615408534850769e-19	4.040266648001085e-19	1.7506598236831028e-15	3.4637609093528516e-14	2.5343142543396177e-15
20900000	0.004752631316090821	1.8321262872713792e-49	-1.3818048851099215e-39	1.0385994788510203e-11	1.0915212502685983e-14	0.0004947373469965319	-1.615408531447858e-19	4.040266648001085e-19	1.7506598236831028e-15	3.4637609093528516e-14	2.5343142543396177e-15
21000000	0.004752631316090821	1.8321262872713792e-49	-1.3884286362258362e-39	1.0385994788510203e-11	1.0915212502685983e-14	0.0004947373469965319	-1.6154085280449473e-19	4.040266648001085e-19	1.7506598236831028e-15	3.4637609093528516e-14	2.5343142543396177e-15
21100000	0.004752631316090821	1.8321262872713792e-49	-1.395052387341578e-39	1.0385994788510203e-11	1.0915212502685983e-14	0.0004947373469965319	-1.6154085246420364e-19	4.040266648001085e-19	1.7506598236831028e-15	3.4637609093528516e-14	2.5343142543396177e-15
21200000	0.004752631316090821	1.8321262872713792e-49	-1.4016761384571573e-39	1.0385994788510203e-11	1.0915212502685983e-14	0.0004947373469965319	-1.6154085212391257e-19	4.040266648001085e-19	1.7506598236831028e-15	3.4637609093528516e-14	2.5343142543396177e-15
21300000	0.004752631316090821	1.8321262872713792e-49	-1.4082998895725847e-39	1.0385994788510203e-11	1.0915212502685983e-14	0.0004947373469965319	-1.615408517836215e-19	4.040266648001085e-19	1.7506598236831028e-15	3.4637609093528516e-14	2.5343142543396177e-15
21400000	0.004752631316090821	1.8321262872713792e-49	-1.4149236406878705e-39	1.0385994788510203e-11	1.0915212502685983e-14	0.0004947373469965319	-1.615408514433304e-19	4.040266648001085e-19	1.7506598236831028e-15	3.4637609093528516e-14	2.5343142543396177e-15
21500000	0.004752631316090822	1.8321262872713792e-49	-1.4215473918030254e-39	1.0385994788510203e-11	1.0915212502685983e-14	0.0004947373469965319	-1.6154085110303934e-19	4.040266648001085e-19	1.7506598236831028e-15	3.4637609093528516e-14	2.5343142543396177e-15
21600000	0.004752631316090822	1.8321262872713792e-49	-1.4281711429180597e-39	1.0385994788510203e-11	1.0915212502685983e-14	0.0004947373469965319	-1.6154085076274824e-19	4.040266648001085e-19	1.7506598236831028e-15	3.4637609093528516e-14	2.5343142543396177e-15
21700000	0.004752631316090822	1.8321262872713792e-49	-1.4347948940329838e-39	1.0385994788510203e-11	1.0915212502685983e-14	0.0004947373469965319	-1.6154085042245718e-19	4.040266648001085e-19	1.7506598236831028e-15	3.4637609093528516e-14	2.5343142543396177e-15
21800000	0.004752631316090822	1.8321262872713792e-49	-1.4414186451478085e-39	1.0385994788510203e-11	1.0915212502685983e-14	0.0004947373469965319	-1.6154085008216608e-19	4.040266648001085e-19	1.7506598236831028e-15	3.4637609093528516e-14	2.5343142543396177e-15
21900000	0.004752631316090822	1.8321262872713792e-49	-1.448042396262544e-39	1.0385994788510203e-11	1.0915212502685983e-14	0.0004947373469965319	-1.6154084974187501e-19	4.040266648001085e-19	1.7506598236831028e-15	3.4637609093528516e-14	2.5343142543396177e-15
22000000	0.004752631316090822	1.8321262872713792e-49	-1.4546661473772009e-39	1.0385994788510203e-11	1.0915212502685983e-14	0.0004947373469965319	-1.6154084940158394e-19	4.040266648001085e-19	1.7506598236831028e-15	3.4637609093528516e-14	2.5343142543396177e-15
22100000	0.004752631316090822	1.8321262872713792e-49	-1.4612898984917896e-39	1.0385994788510203e-11	1.0915212502685983e-14	0.0004947373469965319	-1.6154084906129285e-19	4.040266648001085e-19	1.7506598236831028e-15	3.4637609093528516e-14	2.5343142543396177e-15
22200000	0.004752631316090822	1.8321262872713792e-49	-1.4679136496063208e-39	1.0385994788510203e-11	1.0915212502685983e-14	0.0004947373469965319	-1.6154084872100178e-19	4.040266648001085e-19	1.7506598236831028e-15	3.4637609093528516e-14	2.5343142543396177e-15
22300000	0.004752631316090822	1.8321262872713792e-49	-1.4745374007208047e-39	1.0385994788510203e-11	1.0915212502685983e-14	0.0004947373469965319	-1.6154084838071069e-19	4.040266648001085e-19	1.7506598236831028e-15	3.4637609093528516e-14	2.5343142543396177e-15
22400000	0.004752631316090822	1.8321262872713792e-49	-1.481161151835252e-39	1.0385994788510203e-11	1.0915212502685983e-14	0.0004947373469965319	-1.6154084804041962e-19	4.040266648001085e-19	1.7506598236831028e-15	3.4637609093528516e-14	2.5343142543396177e-15
22500000	0.004752631316090822	1.8321262872713792e-49	-1.487784902949673e-39	1.0385994788510203e-11	1.0915212502685983e-14	0.0004947373469965319	-1.6154084770012852e-19	4.040266648001085e-19	1.7506598236831028e-15	3.4637609093528516e-14	2.5343142543396177e-15
22600000	0.004752631316090822	1.8321262872713792e-49	-1.4944086540640782e-39	1.0385994788510203e-11	1.0915212502685983e-14	0.0004947373469965319	-1.6154084735983746e-19	4.040266648001085e-19	1.7506598236831028e-15	3.4637609093528516e-14	2.5343142543396177e-15
22700000	0.004752631316090822	1.8321262872713792e-49	-1.5010324051784782e-39	1.0385994788510203e-11	1.0915212502685983e-14	0.0004947373469965319	-1.6154084701954636e-19	4.040266648001085e-19	1.7506598236831028e-15	3.4637609093528516e-14	2.5343142543396177e-15
22800000	0.004752631316090822	1.8321262872713792e-49	-1.5076561562928835e-39	1.0385994788510203e-11	1.0915212502685983e-14	0.0004947373469965319	-1.615408466792553e-19	4.040266648001085e-19	1.7506598236831028e-15	3.4637609093528516e-14	2.5343142543396177e-15
22900000	0.004752631316090822	1.8321262872713792e-49	-1.5142799074073044e-39	1.0385994788510203e-11	1.0915212502685983e-14	0.0004947373469965319	-1.6154084633896422e-19	4.040266648001085e-19	1.7506598236831028e-15	3.4637609093528516e-14	2.5343142543396177e-15
23000000	0.004752631316090822	1.8321262872713792e-49	-1.5209036585217514e-39	1.0385994788510203e-11	1.0915212502685983e-14	0.0004947373469965319	-1.6154084599867313e-19	4.040266648001085e-19	1.7506598236831028e-15	3.4637609093528516e-14	2.5343142543396177e-15
23100000	0.004752631316090822	1.8321262872713792e-49	-1.5275274096362352e-39	1.0385994788510203e-11	1.0915212502685983e-14	0.0004947373469965319	-1.6154084565838206e-19	4.040266648001085e-19	1.7506598236831028e-15	3.4637609093528516e-14	2.5343142543396177e-15
23200000	0.004752631316090822	1.8321262872713792e-49	-1.534151160750766e-39	1.0385994788510203e-11	1.0915212502685983e-14	0.0004947373469965319	-1.6154084531809097e-19	4.040266648001085e-19	1.7506598236831028e-15	3.4637609093528516e-14	2.5343142543396177e-15
23300000	0.004752631316090822	1.8321262872713792e-49	-1.5407749118653547e-39	1.0385994788510203e-11	1.0915212502685983e-14	0.0004947373469965319	-1.615408449777999e-19	4.040266648001085e-19	1.7506598236831028e-15	3.4637609093528516e-14	2.5343142543396177e-15
23400000	0.004752631316090822	1.8321262872713792e-49	-1.5473986629800112e-39	1.0385994788510203e-11	1.0915212502685983e-14	0.0004947373469965319	-1.615408446375088e-19	4.040266648001085e-19	1.7506598236831028e-15	3.4637609093528516e-14	2.5343142543396177e-15
23500000	0.004752631316090822	1.8321262872713792e-49	-1.5540224140947466e-39	1.0385994788510203e-11	1.0915212502685983e-14	0.0004947373469965319	-1.6154084429721774e-19	4.040266648001085e-19	1.7506598236831028e-15	3.4637609093528516e-14	2.5343142543396177e-15
23600000	0.004752631316090822	1.8321262872713792e-49	-1.5606461652095708e-39	1.0385994788510203e-11	1.0915212502685983e-14	0.0004947373469965319	-1.6154084395692664e-19	4.040266648001085e-19	1.7506598236831028e-15	3.4637609093528516e-14	2.5343142543396177e-15
23700000	0.004752631316090822	1.8321262872713792e-49	-1.5672699163244945e-39	1.0385994788510203e-11	1.0915212502685983e-14	0.0004947373469965319	-1.6154084361663557e-19	4.040266648001085e-19	1.7506598236831028e-15	3.4637609093528516e-14	2.5343142543396177e-15
23800000	0.004752631316090822	1.8321262872713792e-49	-1.5738936674395284e-39	1.0385994788510203e-11	1.0915212502685983e-14	0.0004947373469965319	-1.615408432763445e-19	4.040266648001085e-19	1.7506598236831028e-15	3.4637609093528516e-14	2.5343142543396177e-15
23900000	0.004752631316090822	1.8321262872713792e-49	-1.5805174185546828e-39	1.0385994788510203e-11	1.0915212502685983e-14	0.0004947373469965319	-1.615408429360534e-19	4.040266648001085e-19	1.7506598236831028e-15	3.4637609093528516e-14	2.5343142543396177e-15
24000000	0.004752631316090822	1.8321262872713792e-49	-1.587141169669968e-39	1.0385994788510203e-11	1.0915212502685983e-14	0.0004947373469965319	-1.6154084259576234e-19	4.040266648001085e-19	1.7506598236831028e-15	3.4637609093528516e-14	2.5343142543396177e-15
24100000	0.004752631316090822	1.8321262872713792e-49	-1.5937649207853947e-39	1.0385994788510203e-11	1.0915212502685983e-14	0.0004947373469965319	-1.6154084225547125e-19	4.040266648001085e-19	1.7506598236831028e-15	3.4637609093528516e-14	2.5343142543396177e-15
24200000	0.004752631316090822	1.8321262872713792e-49	-1.6003886719009735e-39	1.0385994788510203e-11	1.0915212502685983e-14	0.0004947373469965319	-1.6154084191518018e-19	4.040266648001085e-19	1.7506598236831028e-15	3.4637609093528516e-14	2.5343142543396177e-15
24300000	0.004752631316090822	1.8321262872713792e-49	-1.607012423016715e-39	1.0385994788510203e-11	1.0915212502685983e-14	0.0004947373469965319	-1.6154084157488909e-19	4.040266648001085e-19	1.7506598236831028e-15	3.4637609093528516e-14	2.5343142543396177e-15
24400000	0.004752631316090822	1.8321262872713792e-49	-1.6136361741326287e-39	1.0385994788510203e-11	1.0915212502685983e-14	0.0004947373469965319	-1.6154084123459802e-19	4.040266648001085e-19	1.7506598236831028e-15	3.4637609093528516e-14	2.5343142543396177e-15
24500000	0.004752631316090822	1.8321262872713792e-49	-1.6202599252487263e-39	1.0385994788510203e-11	1.0915212502685983e-14	0.0004947373469965319	-1.6154084089430695e-19	4.040266648001085e-19	1.7506598236831028e-15	3.4637609093528516e-14	2.5343142543396177e-15
24600000	0.004752631316090822	1.8321262872713792e-49	-1.6268836763650177e-39	1.0385994788510203e-11	1.0915212502685983e-14	0.0004947373469965319	-1.6154084055401585e-19	4.040266648001085e-19	1.7506598236831028e-15	3.4637609093528516e-14	2.5343142543396177e-15
24700000	0.004752631316090822	1.8321262872713792e-49	-1.6335074274815133e-39	1.0385994788510203e-11	1.0915212502685983e-14	0.0004947373469965319	-1.6154084021372478e-19	4.040266648001085e-19	1.7506598236831028e-15	3.4637609093528516e-14	2.5343142543396177e-15
24800000	0.004752631316090822	1.8321262872713792e-49	-1.640131178598224e-39	1.0385994788510203e-11	1.0915212502685983e-14	0.0004947373469965319	-1.615408398734337e-19	4.040266648001085e-19	1.7506598236831028e-15	3.4637609093528516e-14	2.5343142543396177e-15
24900000	0.004752631316090822	1.8321262872713792e-49	-1.6467549297151597e-39	1.0385994788510203e-11	1.0915212502685983e-14	0.0004947373469965319	-1.6154083953314262e-19	4.040266648001085e-19	1.7506598236831028e-15	3.4637609093528516e-14	2.5343142543396177e-15
25000000	0.004752631316090822	1.8321262872713792e-49	-1.6533786808323314e-39	1.0385994788510203e-11	1.0915212502685983e-14	0.0004947373469965319	-1.6154083919285153e-19	4.040266648001085e-19	1.7506598236831028e-15	3.4637609093528516e-14	2.5343142543396177e-15
25100000	0.004752631316090822	1.8321262872713792e-49	-1.6600024319497494e-39	1.0385994788510203e-11	1.0915212502685983e-14	0.0004947373469965319	-1.6154083885256046e-19	4.040266648001085e-19	1.7506598236831028e-15	3.4637609093528516e-14	2.5343142543396177e-15
25200000	0.004752631316090822	1.8321262872713792e-49	-1.6666261830674238e-39	1.0385994788510203e-11	1.0915212502685983e-14	0.0004947373469965319	-1.6154083851226937e-19	4.040266648001085e-19	1.7506598236831028e-15	3.4637609093528516e-14	2.5343142543396177e-15
25300000	0.004752631316090822	1.8321262872713792e-49	-1.6732499341853657e-39	1.0385994788510203e-11	1.0915212502685983e-14	0.0004947373469965319	-1.615408381719783e-19	4.040266648001085e-19	1.7506598236831028e-15	3.4637609093528516e-14	2.5343142543396177e-15
25400000	0.004752631316090822	1.8321262872713792e-49	-1.6798736853035853e-39	1.0385994788510203e-11	1.0915212502685983e-14	0.0004947373469965319	-1.6154083783168723e-19	4.040266648001085e-19	1.7506598236831028e-15	3.4637609093528516e-14	2.5343142543396177e-15
25500000	0.004752631316090822	1.8321262872713792e-49	-1.686497436422093e-39	1.0385994788510203e-11	1.0915212502685983e-14	0.0004947373469965319	-1.6154083749139613e-19	4.040266648001085e-19	1.7506598236831028e-15	3.4637609093528516e-14	2.5343142543396177e-15
25600000	0.004752631316090822	1.8321262872713792e-49	-1.6931211875408996e-39	1.0385994788510203e-11	1.0915212502685983e-14	0.0004947373469965319	-1.6154083715110506e-19	4.040266648001085e-19	1.7506598236831028e-15	3.4637609093528516e-14	2.5343142543396177e-15
25700000	0.004752631316090822	1.8321262872713792e-49	-1.699744938660015e-39	1.0385994788510203e-11	1.0915212502685983e-14	0.0004947373469965319	-1.6154083681081397e-19	4.040266648001085e-19	1.7506598236831028e-15	3.4637609093528516e-14	2.5343142543396177e-15
25800000	0.004752631316090822	1.8321262872713792e-49	-1.7063686897794504e-39	1.0385994788510203e-11	1.0915212502685983e-14	0.0004947373469965319	-1.615408364705229e-19	4.040266648001085e-19	1.7506598236831028e-15	3.4637609093528516e-14	2.5343142543396177e-15
25900000	0.004752631316090822	1.8321262872713792e-49	-1.712992440899216e-39	1.0385994788510203e-11	1.0915212502685983e-14	0.0004947373469965319	-1.615408361302318e-19	4.040266648001085e-19	1.7506598236831028e-15	3.4637609093528516e-14	2.5343142543396177e-15
26000000	0.004752631316090822	1.8321262872713792e-49	-1.7196161920193076e-39	1.0385994788510203e-11	1.0915212502685983e-14	0.0004947373469965319	-1.6154083578994074e-19	4.040266648001085e-19	1.7506598236831028e-15	3.4637609093528516e-14	2.5343142543396177e-15
26100000	0.004752631316090822	1.8321262872713792e-49	-1.726239943139068e-39	1.0385994788510203e-11	1.0915212502685983e-14	0.0004947373469965319	-1.6154083544964965e-19	4.040266648001085e-19	1.7506598236831028e-15	3.4637609093528516e-14	2.5343142543396177e-15
26200000	0.004752631316090822	1.8321262872713792e-49	-1.7328636942581416e-39	1.0385994788510203e-11	1.0915212502685983e-14	0.0004947373469965319	-1.6154083510935858e-19	4.040266648001085e-19	1.7506598236831028e-15	3.4637609093528516e-14	2.5343142543396177e-15
26300000	0.004752631316090822	1.8321262872713792e-49	-1.7394874453765394e-39	1.0385994788510203e-11	1.0915212502685983e-14	0.0004947373469965319	-1.615408347690675e-19	4.040266648001085e-19	1.7506598236831028e-15	3.4637609093528516e-14	2.5343142543396177e-15
26400000	0.004752631316090822	1.8321262872713792e-49	-1.746111196494272e-39	1.0385994788510203e-11	1.0915212502685983e-14	0.0004947373469965319	-1.6154083442877641e-19	4.040266648001085e-19	1.7506598236831028e-15	3.4637609093528516e-14	2.5343142543396177e-15
26500000	0.004752631316090822	1.8321262872713792e-49	-1.7527349476113492e-39	1.0385994788510203e-11	1.0915212502685983e-14	0.0004947373469965319	-1.6154083408848534e-19	4.040266648001085e-19	1.7506598236831028e-15	3.4637609093528516e-14	2.5343142543396177e-15
26600000	0.004752631316090822	1.8321262872713792e-49	-1.759358698727782e-39	1.0385994788510203e-11	1.0915212502685983e-14	0.0004947373469965319	-1.6154083374819425e-19	4.040266648001085e-19	1.7506598236831028e-15	3.4637609093528516e-14	2.5343142543396177e-15
26700000	0.004752631316090822	1.8321262872713792e-49	-1.7659824498435803e-39	1.0385994788510203e-11	1.0915212502685983e-14	0.0004947373469965319	-1.6154083340790318e-19	4.040266648001085e-19	1.7506598236831028e-15	3.4637609093528516e-14	2.5343142543396177e-15
26800000	0.004752631316090822	1.8321262872713792e-49	-1.7726062009587555e-39	1.0385994788510203e-11	1.0915212502685983e-14	0.0004947373469965319	-1.615408330676121e-19	4.040266648001085e-19	1.7506598236831028e-15	3.4637609093528516e-14	2.5343142543396177e-15
26900000	0.004752631316090822	1.8321262872713792e-49	-1.7792299520733174e-39	1.0385994788510203e-11	1.0915212502685983e-14	0.0004947373469965319	-1.6154083272732102e-19	4.040266648001085e-19	1.7506598236831028e-15	3.4637609093528516e-14	2.5343142543396177e-15
27000000	0.004752631316090822	1.8321262872713792e-49	-1.7858537031872766e-39	1.0385994788510203e-11	1.0915212502685983e-14	0.0004947373469965319	-1.6154083238702995e-19	4.040266648001085e-19	1.7506598236831028e-15	3.4637609093528516e-14	2.5343142543396177e-15
27100000	0.004752631316090822	1.8321262872713792e-49	-1.7924774543006437e-39	1.0385994788510203e-11	1.0915212502685983e-14	0.0004947373469965319	-1.6154083204673886e-19	4.040266648001085e-19	1.7506598236831028e-15	3.4637609093528516e-14	2.5343142543396177e-15
27200000	0.004752631316090822	1.8321262872713792e-49	-1.799101205413429e-39	1.0385994788510203e-11	1.0915212502685983e-14	0.0004947373469965319	-1.6154083170644779e-19	4.040266648001085e-19	1.7506598236831028e-15	3.4637609093528516e-14	2.5343142543396177e-15
27300000	0.004752631316090822	1.8321262872713792e-49	-1.805724956525643e-39	1.0385994788510203e-11	1.0915212502685983e-14	0.0004947373469965319	-1.615408313661567e-19	4.040266648001085e-19	1.7506598236831028e-15	3.4637609093528516e-14	2.5343142543396177e-15
27400000	0.004752631316090822	1.8321262872713792e-49	-1.8123487076372966e-39	1.0385994788510203e-11	1.0915212502685983e-14	0.0004947373469965319	-1.6154083102586562e-19	4.040266648001085e-19	1.7506598236831028e-15	3.4637609093528516e-14	2.5343142543396177e-15
27500000	0.004752631316090822	1.8321262872713792e-49	-1.8189724587483997e-39	1.0385994788510203e-11	1.0915212502685983e-14	0.0004947373469965319	-1.6154083068557453e-19	4.040266648001085e-19	1.7506598236831028e-15	3.4637609093528516e-14	2.5343142543396177e-15
27600000	0.004752631316090822	1.8321262872713792e-49	-1.8255962098589632e-39	1.0385994788510203e-11	1.0915212502685983e-14	0.0004947373469965319	-1.6154083034528346e-19	4.040266648001085e-19	1.7506598236831028e-15	3.4637609093528516e-14	2.5343142543396177e-15
27700000	0.004752631316090822	1.8321262872713792e-49	-1.832219960968997e-39	1.0385994788510203e-11	1.0915212502685983e-14	0.0004947373469965319	-1.6154083000499237e-19	4.040266648001085e-19	1.7506598236831028e-15	3.4637609093528516e-14	2.5343142543396177e-15
27800000	0.004752631316090822	1.8321262872713792e-49	-1.8388437120785126e-39	1.0385994788510203e-11	1.0915212502685983e-14	0.0004947373469965319	-1.615408296647013e-19	4.040266648001085e-19	1.7506598236831028e-15	3.4637609093528516e-14	2.5343142543396177e-15
27900000	0.004752631316090822	1.8321262872713792e-49	-1.8454674631875198e-39	1.0385994788510203e-11	1.0915212502685983e-14	0.0004947373469965319	-1.6154082932441023e-19	4.040266648001085e-19	1.7506598236831028e-15	3.4637609093528516e-14	2.5343142543396177e-15
28000000	0.004752631316090822	1.8321262872713792e-49	-1.8520912142960288e-39	1.0385994788510203e-11	1.0915212502685983e-14	0.0004947373469965319	-1.6154082898411914e-19	4.040266648001085e-19	1.7506598236831028e-15	3.4637609093528516e-14	2.5343142543396177e-15
28100000	0.004752631316090822	1.8321262872713792e-49	-1.8587149654040507e-39	1.0385994788510203e-11	1.0915212502685983e-14	0.0004947373469965319	-1.6154082864382807e-19	4.040266648001085e-19	1.7506598236831028e-15	3.4637609093528516e-14	2.5343142543396177e-15
28200000	0.004752631316090822	1.8321262872713792e-49	-1.8653387165115955e-39	1.0385994788510203e-11	1.0915212502685983e-14	0.0004947373469965319	-1.6154082830353697e-19	4.040266648001085e-19	1.7506598236831028e-15	3.4637609093528516e-14	2.5343142543396177e-15
28300000	0.004752631316090822	1.8321262872713792e-49	-1.871962467618674e-39	1.0385994788510203e-11	1.0915212502685983e-14	0.0004947373469965319	-1.615408279632459e-19	4.040266648001085e-19	1.7506598236831028e-15	3.4637609093528516e-14	2.5343142543396177e-15
28400000	0.004752631316090822	1.8321262872713792e-49	-1.8785862187252967e-39	1.0385994788510203e-11	1.0915212502685983e-14	0.0004947373469965319	-1.615408276229548e-19	4.040266648001085e-19	1.7506598236831028e-15	3.4637609093528516e-14	2.5343142543396177e-15
28500000	0.004752631316090822	1.8321262872713792e-49	-1.8852099698314738e-39	1.0385994788510203e-11	1.0915212502685983e-14	0.0004947373469965319	-1.6154082728266374e-19	4.040266648001085e-19	1.7506598236831028e-15	3.4637609093528516e-14	2.5343142543396177e-15
28600000	0.004752631316090822	1.8321262872713792e-49	-1.891833720937216e-39	1.0385994788510203e-11	1.0915212502685983e-14	0.0004947373469965319	-1.6154082694237265e-19	4.040266648001085e-19	1.7506598236831028e-15	3.4637609093528516e-14	2.5343142543396177e-15
28700000	0.004752631316090822	1.8321262872713792e-49	-1.898457472042534e-39	1.0385994788510203e-11	1.0915212502685983e-14	0.0004947373469965319	-1.6154082660208158e-19	4.040266648001085e-19	1.7506598236831028e-15	3.4637609093528516e-14	2.5343142543396177e-15
28800000	0.004752631316090822	1.8321262872713792e-49	-1.9050812231474376e-39	1.0385994788510203e-11	1.0915212502685983e-14	0.0004947373469965319	-1.615408262617905e-19	4.040266648001085e-19	1.7506598236831028e-15	3.4637609093528516e-14	2.5343142543396177e-15
28900000	0.004752631316090822	1.8321262872713792e-49	-1.9117049742519378e-39	1.0385994788510203e-11	1.0915212502685983e-14	0.0004947373469965319	-1.6154082592149942e-19	4.040266648001085e-19	1.7506598236831028e-15	3.4637609093528516e-14	2.5343142543396177e-15
29000000	0.004752631316090822	1.8321262872713792e-49	-1.918328725356045e-39	1.0385994788510203e-11	1.0915212502685983e-14	0.0004947373469965319	-1.6154082558120835e-19	4.040266648001085e-19	1.7506598236831028e-15	3.4637609093528516e-14	2.5343142543396177e-15
29100000	0.004752631316090822	1.8321262872713792e-49	-1.9249524764597697e-39	1.0385994788510203e-11	1.0915212502685983e-14	0.0004947373469965319	-1.6154082524091725e-19	4.040266648001085e-19	1.7506598236831028e-15	3.4637609093528516e-14	2.5343142543396177e-15
29200000	0.004752631316090822	1.8321262872713792e-49	-1.931576227563122e-39	1.0385994788510203e-11	1.0915212502685983e-14	0.0004947373469965319	-1.6154082490062619e-19	4.040266648001085e-19	1.7506598236831028e-15	3.4637609093528516e-14	2.5343142543396177e-15
29300000	0.004752631316090822	1.8321262872713792e-49	-1.938199978666113e-39	1.0385994788510203e-11	1.0915212502685983e-14	0.0004947373469965319	-1.615408245603351e-19	4.040266648001085e-19	1.7506598236831028e-15	3.4637609093528516e-14	2.5343142543396177e-15
29400000	0.004752631316090822	1.8321262872713792e-49	-1.9448237297687527e-39	1.0385994788510203e-11	1.0915212502685983e-14	0.0004947373469965319	-1.6154082422004402e-19	4.040266648001085e-19	1.7506598236831028e-15	3.4637609093528516e-14	2.5343142543396177e-15
29500000	0.004752631316090822	1.8321262872713792e-49	-1.9514474808710522e-39	1.0385994788510203e-11	1.0915212502685983e-14	0.0004947373469965319	-1.6154082387975295e-19	4.040266648001085e-19	1.7506598236831028e-15	3.4637609093528516e-14	2.5343142543396177e-15
29600000	0.004752631316090822	1.8321262872713792e-49	-1.9580712319730212e-39	1.0385994788510203e-11	1.0915212502685983e-14	0.0004947373469965319	-1.6154082353946186e-19	4.040266648001085e-19	1.7506598236831028e-15	3.4637609093528516e-14	2.5343142543396177e-15
29700000	0.004752631316090822	1.8321262872713792e-49	-1.9646949830746705e-39	1.0385994788510203e-11	1.0915212502685983e-14	0.0004947373469965319	-1.615408231991708e-19	4.040266648001085e-19	1.7506598236831028e-15	3.4637609093528516e-14	2.5343142543396177e-15
29800000	0.004752631316090822	1.8321262872713792e-49	-1.9713187341760108e-39	1.0385994788510203e-11	1.0915212502685983e-14	0.0004947373469965319	-1.615408228588797e-19	4.040266648001085e-19	1.7506598236831028e-15	3.4637609093528516e-14	2.5343142543396177e-15
29900000	0.004752631316090822	1.8321262872713792e-49	-1.9779424852770522e-39	1.0385994788510203e-11	1.0915212502685983e-14	0.0004947373469965319	-1.6154082251858863e-19	4.040266648001085e-19	1.7506598236831028e-15	3.4637609093528516e-14	2.5343142543396177e-15
30000000	0.004752631316090822	1.8321262872713792e-49	-1.9845662363778052e-39	1.0385994788510203e-11	1.0915212502685983e-14	0.0004947373469965319	-1.6154082217829753e-19	4.040266648001085e-19	1.7506598236831028e-15	3.4637609093528516e-14	2.5343142543396177e-15
30100000	0.004752631316090822	1.8321262872713792e-49	-1.991189987478281e-39	1.0385994788510203e-11	1.0915212502685983e-14	0.0004947373469965319	-1.6154082183800647e-19	4.040266648001085e-19	1.7506598236831028e-15	3.4637609093528516e-14	2.5343142543396177e-15
30200000	0.004752631316090822	1.8321262872713792e-49	-1.997813738578489e-39	1.0385994788510203e-11	1.0915212502685983e-14	0.0004947373469965319	-1.6154082149771537e-19	4.040266648001085e-19	1.7506598236831028e-15	3.4637609093528516e-14	2.5343142543396177e-15
30300000	0.004752631316090822	1.8321262872713792e-49	-2.0044374896784404e-39	1.0385994788510203e-11	1.0915212502685983e-14	0.0004947373469965319	-1.615408211574243e-19	4.040266648001085e-19	1.7506598236831028e-15	3.4637609093528516e-14	2.5343142543396177e-15
30400000	0.004752631316090822	1.8321262872713792e-49	-2.0110612407781457e-39	1.0385994788510203e-11	1.0915212502685983e-14	0.0004947373469965319	-1.6154082081713323e-19	4.040266648001085e-19	1.7506598236831028e-15	3.4637609093528516e-14	2.5343142543396177e-15
30500000	0.004752631316090822	1.8321262872713792e-49	-2.017684991877615e-39	1.0385994788510203e-11	1.0915212502685983e-14	0.0004947373469965319	-1.6154082047684214e-19	4.040266648001085e-19	1.7506598236831028e-15	3.4637609093528516e-14	2.5343142543396177e-15
30600000	0.004752631316090822	1.8321262872713792e-49	-2.024308742976859e-39	1.0385994788510203e-11	1.0915212502685983e-14	0.0004947373469965319	-1.6154082013655107e-19	4.040266648001085e-19	1.7506598236831028e-15	3.4637609093528516e-14	2.5343142543396177e-15
30700000	0.004752631316090822	1.8321262872713792e-49	-2.030932494075888e-39	1.0385994788510203e-11	1.0915212502685983e-14	0.0004947373469965319	-1.6154081979625998e-19	4.040266648001085e-19	1.7506598236831028e-15	3.4637609093528516e-14	2.5343142543396177e-15
30800000	0.004752631316090822	1.8321262872713792e-49	-2.0375562451747124e-39	1.0385994788510203e-11	1.0915212502685983e-14	0.0004947373469965319	-1.615408194559689e-19	4.040266648001085e-19	1.7506598236831028e-15	3.4637609093528516e-14	2.5343142543396177e-15
30900000	0.004752631316090822	1.8321262872713792e-49	-2.0441799962733434e-39	1.0385994788510203e-11	1.0915212502685983e-14	0.0004947373469965319	-1.6154081911567781e-19	4.040266648001085e-19	1.7506598236831028e-15	3.4637609093528516e-14	2.5343142543396177e-15
31000000	0.004752631316090822	1.8321262872713792e-49	-2.0508037473717906e-39	1.0385994788510203e-11	1.0915212502685983e-14	0.0004947373469965319	-1.6154081877538675e-19	4.040266648001085e-19	1.7506598236831028e-15	3.4637609093528516e-14	2.5343142543396177e-15
31100000	0.004752631316090822	1.8321262872713792e-49	-2.057427498470065e-39	1.0385994788510203e-11	1.0915212502685983e-14	0.0004947373469965319	-1.6154081843509565e-19	4.040266648001085e-19	1.7506598236831028e-15	3.4637609093528516e-14	2.5343142543396177e-15
31200000	0.004752631316090822	1.8321262872713792e-49	-2.064051249568177e-39	1.0385994788510203e-11	1.0915212502685983e-14	0.0004947373469965319	-1.6154081809480458e-19	4.040266648001085e-19	1.7506598236831028e-15	3.4637609093528516e-14	2.5343142543396177e-15
31300000	0.004752631316090822	1.8321262872713792e-49	-2.0706750006661367e-39	1.0385994788510203e-11	1.0915212502685983e-14	0.0004947373469965319	-1.6154081775451351e-19	4.040266648001085e-19	1.7506598236831028e-15	3.4637609093528516e-14	2.5343142543396177e-15
31400000	0.004752631316090822	1.8321262872713792e-49	-2.0772987517639553e-39	1.0385994788510203e-11	1.0915212502685983e-14	0.0004947373469965319	-1.6154081741422242e-19	4.040266648001085e-19	1.7506598236831028e-15	3.4637609093528516e-14	2.5343142543396177e-15
31500000	0.004752631316090822	1.8321262872713792e-49	-2.0839225028616427e-39	1.0385994788510203e-11	1.0915212502685983e-14	0.0004947373469965319	-1.6154081707393135e-19	4.040266648001085e-19	1.7506598236831028e-15	3.4637609093528516e-14	2.5343142543396173e-15
31600000	0.004752631316090822	1.8321262872713792e-49	-2.0905462539592094e-39	1.0385994788510203e-11	1.0915212502685983e-14	0.0004947373469965319	-1.6154081673364026e-19	4.040266648001085e-19	1.7506598236831028e-15	3.4637609093528516e-14	2.5343142543396173e-15
31700000	0.004752631316090822	1.8321262872713792e-49	-2.0971700050566662e-39	1.0385994788510202e-11	1.0915212502685983e-14	0.0004947373469965319	-1.615408163933492e-19	4.040266648001085e-19	1.7506598236831028e-15	3.4637609093528516e-14	2.5343142543396173e-15
31800000	0.004752631316090822	1.8321262872713792e-49	-2.1037937561540234e-39	1.0385994788510202e-11	1.0915212502685981e-14	0.0004947373469965319	-1.615408160530581e-19	4.040266648001085e-19	1.7506598236831028e-15	3.4637609093528516e-14	2.5343142543396173e-15
31900000	0.004752631316090822	1.8321262872713792e-49	-2.1104175072512916e-39	1.0385994788510202e-11	1.0915212502685981e-14	0.0004947373469965319	-1.6154081571276703e-19	4.040266648001085e-19	1.7506598236831028e-15	3.4637609093528516e-14	2.5343142543396173e-15
32000000	0.004752631316090822	1.8321262872713792e-49	-2.1170412583484808e-39	1.0385994788510202e-11	1.0915212502685981e-14	0.0004947373469965319	-1.6154081537247596e-19	4.040266648001085e-19	1.7506598236831028e-15	3.4637609093528516e-14	2.5343142543396173e-15
32100000	0.004752631316090822	1.8321262872713792e-49	-2.123665009445602e-39	1.0385994788510202e-11	1.0915212502685981e-14	0.0004947373469965319	-1.6154081503218486e-19	4.040266648001085e-19	1.7506598236831028e-15	3.4637609093528516e-14	2.5343142543396173e-15
32200000	0.004752631316090822	1.8321262872713792e-49	-2.130288760542666e-39	1.0385994788510202e-11	1.0915212502685981e-14	0.0004947373469965319	-1.615408146918938e-19	4.040266648001085e-19	1.7506598236831028e-15	3.4637609093528516e-14	2.5343142543396173e-15
32300000	0.004752631316090821	1.8321262872713792e-49	-2.1369125116396823e-39	1.0385994788510202e-11	1.0915212502685981e-14	0.0004947373469965319	-1.615408143516027e-19	4.040266648001085e-19	1.7506598236831028e-15	3.4637609093528516e-14	2.5343142543396173e-15
32400000	0.004752631316090821	1.8321262872713792e-49	-2.143536262736662e-39	1.0385994788510202e-11	1.0915212502685981e-14	0.0004947373469965319	-1.6154081401131163e-19	4.040266648001085e-19	1.7506598236831028e-15	3.4637609093528516e-14	2.5343142543396173e-15
32500000	0.004752631316090821	1.8321262872713792e-49	-2.1501600138336157e-39	1.0385994788510202e-11	1.0915212502685981e-14	0.0004947373469965319	-1.6154081367102054e-19	4.040266648001085e-19	1.7506598236831028e-15	3.4637609093528516e-14	2.5343142543396173e-15
32600000	0.004752631316090821	1.8321262872713792e-49	-2.1567837649305534e-39	1.0385994788510202e-11	1.0915212502685981e-14	0.0004947373469965319	-1.6154081333072947e-19	4.040266648001085e-19	1.7506598236831028e-15	3.4637609093528516e-14	2.5343142543396173e-15
32700000	0.004752631316090821	1.8321262872713792e-49	-2.163407516027486e-39	1.0385994788510202e-11	1.0915212502685981e-14	0.0004947373469965319	-1.6154081299043838e-19	4.040266648001085e-19	1.7506598236831028e-15	3.4637609093528516e-14	2.5343142543396173e-15
32800000	0.004752631316090821	1.8321262872713792e-49	-2.1700312671244238e-39	1.0385994788510202e-11	1.0915212502685981e-14	0.0004947373469965319	-1.615408126501473e-19	4.040266648001085e-19	1.7506598236831028e-15	3.4637609093528516e-14	2.5343142543396173e-15
32900000	0.004752631316090821	1.8321262872713792e-49	-2.1766550182213774e-39	1.0385994788510202e-11	1.0915212502685981e-14	0.0004947373469965319	-1.6154081230985624e-19	4.040266648001085e-19	1.7506598236831028e-15	3.4637609093528516e-14	2.5343142543396173e-15
33000000	0.004752631316090821	1.8321262872713792e-49	-2.183278769318357e-39	1.0385994788510202e-11	1.0915212502685981e-14	0.0004947373469965319	-1.6154081196956514e-19	4.040266648001085e-19	1.7506598236831028e-15	3.4637609093528516e-14	2.5343142543396173e-15
33100000	0.004752631316090821	1.8321262872713792e-49	-2.189902520415373e-39	1.0385994788510202e-11	1.0915212502685981e-14	0.0004947373469965319	-1.6154081162927407e-19	4.040266648001085e-19	1.7506598236831028e-15	3.4637609093528516e-14	2.5343142543396173e-15
33200000	0.004752631316090821	1.8321262872713792e-49	-2.1965262715124368e-39	1.0385994788510202e-11	1.0915212502685981e-14	0.0004947373469965319	-1.6154081128898298e-19	4.040266648001085e-19	1.7506598236831028e-15	3.4637609093528516e-14	2.5343142543396173e-15
33300000	0.004752631316090821	1.8321262872713792e-49	-2.2031500226095578e-39	1.0385994788510202e-11	1.0915212502685981e-14	0.0004947373469965319	-1.615408109486919e-19	4.040266648001085e-19	1.7506598236831028e-15	3.4637609093528516e-14	2.5343142543396173e-15
33400000	0.004752631316090821	1.8321262872713792e-49	-2.209773773706747e-39	1.0385994788510202e-11	1.0915212502685981e-14	0.0004947373469965319	-1.6154081060840082e-19	4.040266648001085e-19	1.7506598236831028e-15	3.4637609093528516e-14	2.5343142543396173e-15
33500000	0.004752631316090821	1.8321262872713792e-49	-2.2163975248040148e-39	1.0385994788510202e-11	1.0915212502685981e-14	0.0004947373469965319	-1.6154081026810975e-19	4.040266648001085e-19	1.7506598236831028e-15	3.4637609093528516e-14	2.5343142543396173e-15
33600000	0.004752631316090821	1.8321262872713792e-49	-2.2230212759013717e-39	1.0385994788510202e-11	1.0915212502685981e-14	0.0004947373469965319	-1.6154080992781866e-19	4.040266648001085e-19	1.7506598236831028e-15	3.4637609093528516e-14	2.5343142543396173e-15
33700000	0.004752631316090821	1.8321262872713792e-49	-2.2296450269988278e-39	1.0385994788510202e-11	1.0915212502685981e-14	0.0004947373469965319	-1.6154080958752759e-19	4.040266648001085e-19	1.7506598236831028e-15	3.4637609093528516e-14	2.5343142543396173e-15
33800000	0.004752631316090821	1.8321262872713792e-49	-2.2362687780963942e-39	1.0385994788510202e-11	1.0915212502685981e-14	0.0004947373469965319	-1.6154080924723652e-19	4.040266648001085e-19	1.7506598236831028e-15	3.4637609093528516e-14	2.5343142543396173e-15
33900000	0.004752631316090821	1.8321262872713792e-49	-2.2428925291940813e-39	1.0385994788510202e-11	1.0915212502685981e-14	0.0004947373469965319	-1.6154080890694542e-19	4.040266648001085e-19	1.7506598236831028e-15	3.4637609093528516e-14	2.5343142543396173e-15
34000000	0.004752631316090821	1.8321262872713792e-49	-2.2495162802918992e-39	1.0385994788510202e-11	1.0915212502685981e-14	0.0004947373469965319	-1.6154080856665435e-19	4.040266648001085e-19	1.7506598236831028e-15	3.4637609093528516e-14	2.5343142543396173e-15
34100000	0.004752631316090821	1.8321262872713792e-49	-2.2561400313898584e-39	1.0385994788510202e-11	1.0915212502685981e-14	0.0004947373469965319	-1.6154080822636326e-19	4.040266648001085e-19	1.7506598236831028e-15	3.4637609093528516e-14	2.5343142543396173e-15
34200000	0.004752631316090821	1.8321262872713792e-49	-2.26276378248797e-39	1.0385994788510202e-11	1.0915212502685981e-14	0.0004947373469965319	-1.615408078860722e-19	4.040266648001085e-19	1.7506598236831028e-15	3.4637609093528516e-14	2.5343142543396173e-15
34300000	0.004752631316090821	1.8321262872713792e-49	-2.2693875335862437e-39	1.0385994788510202e-11	1.0915212502685981e-14	0.0004947373469965319	-1.615408075457811e-19	4.040266648001085e-19	1.7506598236831028e-15	3.4637609093528516e-14	2.5343142543396173e-15
34400000	0.004752631316090821	1.8321262872713792e-49	-2.2760112846846903e-39	1.0385994788510202e-11	1.0915212502685981e-14	0.0004947373469965319	-1.6154080720549003e-19	4.040266648001085e-19	1.7506598236831028e-15	3.4637609093528516e-14	2.5343142543396173e-15
34500000	0.004752631316090821	1.8321262872713792e-49	-2.2826350357833203e-39	1.0385994788510202e-11	1.0915212502685981e-14	0.0004947373469965319	-1.6154080686519896e-19	4.040266648001085e-19	1.7506598236831028e-15	3.4637609093528516e-14	2.5343142543396173e-15
34600000	0.004752631316090821	1.8321262872713792e-49	-2.289258786882144e-39	1.0385994788510202e-11	1.0915212502685981e-14	0.0004947373469965319	-1.6154080652490787e-19	4.040266648001085e-19	1.7506598236831028e-15	3.4637609093528516e-14	2.5343142543396173e-15
34700000	0.004752631316090821	1.8321262872713792e-49	-2.295882537981172e-39	1.0385994788510202e-11	1.0915212502685981e-14	0.0004947373469965319	-1.615408061846168e-19	4.040266648001085e-19	1.7506598236831028e-15	3.4637609093528516e-14	2.5343142543396173e-15
34800000	0.004752631316090821	1.8321262872713792e-49	-2.3025062890804155e-39	1.0385994788510202e-11	1.0915212502685981e-14	0.0004947373469965319	-1.615408058443257e-19	4.040266648001085e-19	1.7506598236831028e-15	3.4637609093528516e-14	2.5343142543396173e-15
34900000	0.004752631316090821	1.8321262872713792e-49	-2.3091300401798837e-39	1.0385994788510202e-11	1.0915212502685981e-14	0.0004947373469965319	-1.6154080550403463e-19	4.040266648001085e-19	1.7506598236831028e-15	3.4637609093528516e-14	2.5343142543396173e-15
35000000	0.004752631316090821	1.8321262872713792e-49	-2.315753791279588e-39	1.0385994788510202e-11	1.0915212502685981e-14	0.0004947373469965319	-1.6154080516374354e-19	4.040266648001085e-19	1.7506598236831028e-15	3.4637609093528516e-14	2.5343142543396173e-15
35100000	0.004752631316090821	1.8321262872713792e-49	-2.3223775423795384e-39	1.0385994788510202e-11	1.0915212502685981e-14	0.0004947373469965319	-1.6154080482345247e-19	4.040266648001085e-19	1.7506598236831028e-15	3.4637609093528516e-14	2.5343142543396173e-15
35200000	0.004752631316090821	1.8321262872713792e-49	-2.3290012934797456e-39	1.0385994788510202e-11	1.0915212502685981e-14	0.0004947373469965319	-1.6154080448316138e-19	4.040266648001085e-19	1.7506598236831028e-15	3.4637609093528516e-14	2.5343142543396173e-15
35300000	0.004752631316090821	1.8321262872713792e-49	-2.33562504458022e-39	1.0385994788510202e-11	1.0915212502685981e-14	0.0004947373469965319	-1.615408041428703e-19	4.040266648001085e-19	1.7506598236831028e-15	3.4637609093528516e-14	2.5343142543396173e-15
35400000	0.004752631316090821	1.8321262872713792e-49	-2.342248795680972e-39	1.0385994788510202e-11	1.0915212502685981e-14	0.0004947373469965319	-1.6154080380257924e-19	4.040266648001085e-19	1.7506598236831028e-15	3.4637609093528516e-14	2.5343142543396173e-15
35500000	0.004752631316090821	1.8321262872713792e-49	-2.3488725467820125e-39	1.0385994788510202e-11	1.0915212502685981e-14	0.0004947373469965319	-1.6154080346228815e-19	4.040266648001085e-19	1.7506598236831028e-15	3.4637609093528516e-14	2.5343142543396173e-15
35600000	0.004752631316090821	1.8321262872713792e-49	-2.3554962978833514e-39	1.0385994788510202e-11	1.0915212502685981e-14	0.0004947373469965319	-1.6154080312199708e-19	4.040266648001085e-19	1.7506598236831028e-15	3.4637609093528516e-14	2.5343142543396173e-15
35700000	0.004752631316090821	1.8321262872713792e-49	-2.3621200489849997e-39	1.0385994788510202e-11	1.0915212502685981e-14	0.0004947373469965319	-1.6154080278170598e-19	4.040266648001085e-19	1.7506598236831028e-15	3.4637609093528516e-14	2.5343142543396173e-15
35800000	0.004752631316090821	1.8321262872713792e-49	-2.3687438000869674e-39	1.0385994788510202e-11	1.0915212502685981e-14	0.0004947373469965319	-1.6154080244141491e-19	4.040266648001085e-19	1.7506598236831028e-15	3.4637609093528516e-14	2.5343142543396173e-15
35900000	0.004752631316090821	1.8321262872713792e-49	-2.3753675511892653e-39	1.0385994788510202e-11	1.0915212502685981e-14	0.0004947373469965319	-1.6154080210112382e-19	4.040266648001085e-19	1.7506598236831028e-15	3.4637609093528516e-14	2.5343142543396173e-15
36000000	0.004752631316090821	1.8321262872713792e-49	-2.3819913022918894e-39	1.0385994788510202e-11	1.0915212502685981e-14	0.0004947373469965319	-1.6154080176083275e-19	4.040266648001085e-19	1.7506598236831028e-15	3.4637609093528516e-14	2.5343142543396173e-15
36100000	0.004752631316090821	1.8321262872713792e-49	-2.3886150533941824e-39	1.0385994788510202e-11	1.0915212502685981e-14	0.0004947373469965319	-1.6154080142054166e-19	4.040266648001085e-19	1.7506598236831028e-15	3.4637609093528516e-14	2.5343142543396173e-15
36200000	0.004752631316090821	1.8321262872713792e-49	-2.395238804495789e-39	1.0385994788510202e-11	1.0915212502685981e-14	0.0004947373469965319	-1.615408010802506e-19	4.040266648001085e-19	1.7506598236831028e-15	3.4637609093528516e-14	2.5343142543396173e-15
36300000	0.004752631316090821	1.8321262872713792e-49	-2.401862555596719e-39	1.0385994788510202e-11	1.0915212502685981e-14	0.0004947373469965319	-1.6154080073995952e-19	4.040266648001085e-19	1.7506598236831028e-15	3.4637609093528516e-14	2.5343142543396173e-15
36400000	0.004752631316090821	1.8321262872713792e-49	-2.4084863066969843e-39	1.0385994788510202e-11	1.0915212502685981e-14	0.0004947373469965319	-1.6154080039966843e-19	4.040266648001085e-19	1.7506598236831028e-15	3.4637609093528516e-14	2.5343142543396173e-15
36500000	0.004752631316090821	1.8321262872713792e-49	-2.4151100577965937e-39	1.0385994788510202e-11	1.0915212502685981e-14	0.0004947373469965319	-1.6154080005937736e-19	4.040266648001085e-19	1.7506598236831028e-15	3.4637609093528516e-14	2.5343142543396173e-15
36600000	0.004752631316090821	1.8321262872713792e-49	-2.421733808895559e-39	1.0385994788510202e-11	1.0915212502685981e-14	0.0004947373469965319	-1.6154079971908626e-19	4.040266648001085e-19	1.7506598236831028e-15	3.4637609093528516e-14	2.5343142543396173e-15
36700000	0.004752631316090821	1.8321262872713792e-49	-2.4283575599938903e-39	1.0385994788510202e-11	1.0915212502685981e-14	0.0004947373469965319	-1.615407993787952e-19	4.040266648001085e-19	1.7506598236831028e-15	3.4637609093528516e-14	2.5343142543396173e-15
36800000	0.004752631316090821	1.8321262872713792e-49	-2.434981311091598e-39	1.0385994788510202e-11	1.0915212502685981e-14	0.0004947373469965319	-1.615407990385041e-19	4.040266648001085e-19	1.7506598236831028e-15	3.4637609093528516e-14	2.5343142543396173e-15
36900000	0.004752631316090821	1.8321262872713792e-49	-2.4416050621886922e-39	1.0385994788510202e-11	1.0915212502685981e-14	0.0004947373469965319	-1.6154079869821303e-19	4.040266648001085e-19	1.7506598236831028e-15	3.4637609093528516e-14	2.5343142543396173e-15
37000000	0.004752631316090821	1.8321262872713792e-49	-2.448228813285184e-39	1.0385994788510202e-11	1.0915212502685981e-14	0.0004947373469965319	-1.6154079835792196e-19	4.040266648001085e-19	1.7506598236831028e-15	3.4637609093528516e-14	2.5343142543396173e-15
37100000	0.004752631316090821	1.8321262872713792e-49	-2.4548525643810836e-39	1.0385994788510202e-11	1.0915212502685981e-14	0.0004947373469965319	-1.6154079801763087e-19	4.040266648001085e-19	1.7506598236831028e-15	3.4637609093528516e-14	2.5343142543396173e-15
37200000	0.004752631316090821	1.8321262872713792e-49	-2.4614763154764017e-39	1.0385994788510202e-11	1.0915212502685981e-14	0.0004947373469965319	-1.615407976773398e-19	4.040266648001085e-19	1.7506598236831028e-15	3.4637609093528516e-14	2.5343142543396173e-15
37300000	0.004752631316090821	1.8321262872713792e-49	-2.468100066571148e-39	1.0385994788510202e-11	1.0915212502685981e-14	0.0004947373469965319	-1.615407973370487e-19	4.040266648001085e-19	1.7506598236831028e-15	3.4637609093528516e-14	2.5343142543396173e-15
37400000	0.004752631316090821	1.8321262872713792e-49	-2.4747238176653344e-39	1.0385994788510202e-11	1.0915212502685981e-14	0.0004947373469965319	-1.6154079699675764e-19	4.040266648001085e-19	1.7506598236831028e-15	3.4637609093528516e-14	2.5343142543396173e-15
37500000	0.004752631316090821	1.8321262872713792e-49	-2.48134756875897e-39	1.0385994788510202e-11	1.0915212502685981e-14	0.0004947373469965319	-1.6154079665646654e-19	4.040266648001085e-19	1.7506598236831028e-15	3.4637609093528516e-14	2.5343142543396173e-15
37600000	0.004752631316090821	1.8321262872713792e-49	-2.4879713198520658e-39	1.0385994788510202e-11	1.0915212502685981e-14	0.0004947373469965319	-1.6154079631617548e-19	4.040266648001085e-19	1.7506598236831028e-15	3.4637609093528516e-14	2.5343142543396173e-15
37700000	0.004752631316090821	1.8321262872713792e-49	-2.4945950709446325e-39	1.0385994788510202e-11	1.0915212502685981e-14	0.0004947373469965319	-1.6154079597588438e-19	4.040266648001085e-19	1.7506598236831028e-15	3.4637609093528516e-14	2.5343142543396173e-15
37800000	0.004752631316090821	1.8321262872713792e-49	-2.5012188220366804e-39	1.0385994788510202e-11	1.0915212502685981e-14	0.0004947373469965319	-1.6154079563559331e-19	4.040266648001085e-19	1.7506598236831028e-15	3.4637609093528516e-14	2.5343142543396173e-15
37900000	0.004752631316090821	1.8321262872713792e-49	-2.50784257312822e-39	1.0385994788510202e-11	1.0915212502685981e-14	0.0004947373469965319	-1.6154079529530224e-19	4.040266648001085e-19	1.7506598236831028e-15	3.4637609093528516e-14	2.5343142543396173e-15
38000000	0.004752631316090821	1.8321262872713792e-49	-2.5144663242192618e-39	1.0385994788510202e-11	1.0915212502685981e-14	0.0004947373469965319	-1.6154079495501115e-19	4.040266648001085e-19	1.7506598236831028e-15	3.4637609093528516e-14	2.5343142543396173e-15
38100000	0.004752631316090821	1.8321262872713792e-49	-2.521090075309816e-39	1.0385994788510202e-11	1.0915212502685981e-14	0.0004947373469965319	-1.6154079461472008e-19	4.040266648001085e-19	1.7506598236831028e-15	3.4637609093528516e-14	2.5343142543396173e-15
38200000	0.004752631316090821	1.8321262872713792e-49	-2.5277138263998936e-39	1.0385994788510202e-11	1.0915212502685981e-14	0.0004947373469965319	-1.6154079427442899e-19	4.040266648001085e-19	1.7506598236831028e-15	3.4637609093528516e-14	2.5343142543396173e-15
38300000	0.004752631316090821	1.8321262872713792e-49	-2.5343375774895047e-39	1.0385994788510202e-11	1.0915212502685981e-14	0.0004947373469965319	-1.6154079393413792e-19	4.040266648001085e-19	1.7506598236831028e-15	3.4637609093528516e-14	2.5343142543396173e-15
38400000	0.004752631316090821	1.8321262872713792e-49	-2.54096132857866e-39	1.0385994788510202e-11	1.0915212502685981e-14	0.0004947373469965319	-1.6154079359384682e-19	4.040266648001085e-19	1.7506598236831028e-15	3.4637609093528516e-14	2.5343142543396173e-15
38500000	0.004752631316090821	1.8321262872713792e-49	-2.5475850796673695e-39	1.0385994788510202e-11	1.0915212502685981e-14	0.0004947373469965319	-1.6154079325355576e-19	4.040266648001085e-19	1.7506598236831028e-15	3.4637609093528516e-14	2.5343142543396173e-15
38600000	0.004752631316090821	1.8321262872713792e-49	-2.5542088307556445e-39	1.0385994788510202e-11	1.0915212502685981e-14	0.0004947373469965319	-1.6154079291326466e-19	4.040266648001085e-19	1.7506598236831028e-15	3.4637609093528516e-14	2.5343142543396173e-15
38700000	0.004752631316090821	1.8321262872713792e-49	-2.5608325818434947e-39	1.0385994788510202e-11	1.0915212502685981e-14	0.0004947373469965319	-1.615407925729736e-19	4.040266648001085e-19	1.7506598236831028e-15	3.4637609093528516e-14	2.5343142543396173e-15
38800000	0.004752631316090821	1.8321262872713792e-49	-2.5674563329309312e-39	1.0385994788510202e-11	1.0915212502685981e-14	0.0004947373469965319	-1.6154079223268252e-19	4.040266648001085e-19	1.7506598236831028e-15	3.4637609093528516e-14	2.5343142543396173e-15
38900000	0.004752631316090821	1.8321262872713792e-49	-2.5740800840179638e-39	1.0385994788510202e-11	1.0915212502685981e-14	0.0004947373469965319	-1.6154079189239143e-19	4.040266648001085e-19	1.7506598236831028e-15	3.4637609093528516e-14	2.5343142543396173e-15
39000000	0.004752631316090821	1.8321262872713792e-49	-2.5807038351046035e-39	1.0385994788510202e-11	1.0915212502685981e-14	0.0004947373469965319	-1.6154079155210036e-19	4.040266648001085e-19	1.7506598236831028e-15	3.4637609093528516e-14	2.5343142543396173e-15
39100000	0.004752631316090821	1.8321262872713792e-49	-2.5873275861908605e-39	1.0385994788510202e-11	1.0915212502685981e-14	0.0004947373469965319	-1.6154079121180927e-19	4.040266648001085e-19	1.7506598236831028e-15	3.4637609093528516e-14	2.5343142543396173e-15
39200000	0.004752631316090821	1.8321262872713792e-49	-2.5939513372767456e-39	1.0385994788510202e-11	1.0915212502685981e-14	0.0004947373469965319	-1.615407908715182e-19	4.040266648001085e-19	1.7506598236831028e-15	3.4637609093528516e-14	2.5343142543396173e-15
39300000	0.004752631316090821	1.8321262872713792e-49	-2.6005750883622692e-39	1.0385994788510202e-11	1.0915212502685981e-14	0.0004947373469965319	-1.615407905312271e-19	4.040266648001085e-19	1.7506598236831028e-15	3.4637609093528516e-14	2.5343142543396173e-15
39400000	0.004752631316090821	1.8321262872713792e-49	-2.6071988394474418e-39	1.0385994788510202e-11	1.0915212502685981e-14	0.0004947373469965319	-1.6154079019093604e-19	4.040266648001085e-19	1.7506598236831028e-15	3.4637609093528516e-14	2.5343142543396173e-15
39500000	0.004752631316090821	1.8321262872713792e-49	-2.6138225905322734e-39	1.0385994788510202e-11	1.0915212502685981e-14	0.0004947373469965319	-1.6154078985064497e-19	4.040266648001085e-19	1.7506598236831028e-15	3.4637609093528516e-14	2.5343142543396173e-15
39600000	0.004752631316090821	1.8321262872713792e-49	-2.620446341616775e-39	1.0385994788510202e-11	1.0915212502685981e-14	0.0004947373469965319	-1.6154078951035387e-19	4.040266648001085e-19	1.7506598236831028e-15	3.4637609093528516e-14	2.5343142543396173e-15
39700000	0.004752631316090821	1.8321262872713792e-49	-2.6270700927009568e-39	1.0385994788510202e-11	1.0915212502685981e-14	0.0004947373469965319	-1.615407891700628e-19	4.040266648001085e-19	1.7506598236831028e-15	3.4637609093528516e-14	2.5343142543396173e-15
39800000	0.004752631316090821	1.8321262872713792e-49	-2.6336938437848294e-39	1.0385994788510202e-11	1.0915212502685981e-14	0.0004947373469965319	-1.615407888297717e-19	4.040266648001085e-19	1.7506598236831028e-15	3.4637609093528516e-14	2.5343142543396173e-15
39900000	0.004752631316090821	1.8321262872713792e-49	-2.6403175948684036e-39	1.0385994788510202e-11	1.0915212502685981e-14	0.0004947373469965319	-1.6154078848948064e-19	4.040266648001085e-19	1.7506598236831028e-15	3.4637609093528516e-14	2.5343142543396173e-15
40000000	0.004752631316090821	1.8321262872713792e-49	-2.6469413459516893e-39	1.0385994788510202e-11	1.0915212502685981e-14	0.0004947373469965319	-1.6154078814918955e-19	4.040266648001085e-19	1.7506598236831028e-15	3.4637609093528516e-14	2.5343142543396173e-15
40100000	0.004752631316090821	1.8321262872713792e-49	-2.6535650970346974e-39	1.0385994788510202e-11	1.0915212502685981e-14	0.0004947373469965319	-1.6154078780889848e-19	4.040266648001085e-19	1.7506598236831028e-15	3.4637609093528516e-14	2.5343142543396173e-15
40200000	0.004752631316090821	1.8321262872713792e-49	-2.660188848117438e-39	1.0385994788510202e-11	1.0915212502685981e-14	0.0004947373469965319	-1.6154078746860738e-19	4.040266648001085e-19	1.7506598236831028e-15	3.4637609093528516e-14	2.5343142543396173e-15
40300000	0.004752631316090821	1.8321262872713792e-49	-2.666812599199922e-39	1.0385994788510202e-11	1.0915212502685981e-14	0.0004947373469965319	-1.6154078712831632e-19	4.040266648001085e-19	1.7506598236831028e-15	3.4637609093528516e-14	2.5343142543396173e-15
40400000	0.004752631316090821	1.8321262872713792e-49	-2.6734363502821595e-39	1.0385994788510202e-11	1.0915212502685981e-14	0.0004947373469965319	-1.6154078678802525e-19	4.040266648001085e-19	1.7506598236831028e-15	3.4637609093528516e-14	2.5343142543396173e-15
40500000	0.004752631316090821	1.8321262872713792e-49	-2.6800601013641614e-39	1.0385994788510202e-11	1.0915212502685981e-14	0.0004947373469965319	-1.6154078644773415e-19	4.040266648001085e-19	1.7506598236831028e-15	3.4637609093528516e-14	2.5343142543396173e-15
40600000	0.004752631316090821	1.8321262872713792e-49	-2.6866838524459382e-39	1.0385994788510202e-11	1.0915212502685981e-14	0.0004947373469965319	-1.6154078610744308e-19	4.040266648001085e-19	1.7506598236831028e-15	3.4637609093528516e-14	2.5343142543396173e-15
40700000	0.004752631316090821	1.8321262872713792e-49	-2.6933076035274996e-39	1.0385994788510202e-11	1.0915212502685981e-14	0.0004947373469965319	-1.61540785767152e-19	4.040266648001085e-19	1.7506598236831028e-15	3.4637609093528516e-14	2.5343142543396173e-15
40800000	0.004752631316090821	1.8321262872713792e-49	-2.6999313546088568e-39	1.0385994788510202e-11	1.0915212502685981e-14	0.0004947373469965319	-1.6154078542686092e-19	4.040266648001085e-19	1.7506598236831028e-15	3.4637609093528516e-14	2.5343142543396173e-15
40900000	0.004752631316090821	1.8321262872713792e-49	-2.7065551056900202e-39	1.0385994788510202e-11	1.0915212502685981e-14	0.0004947373469965319	-1.6154078508656983e-19	4.040266648001085e-19	1.7506598236831028e-15	3.4637609093528516e-14	2.5343142543396173e-15
41000000	0.004752631316090821	1.8321262872713792e-49	-2.713178856771e-39	1.0385994788510202e-11	1.0915212502685981e-14	0.0004947373469965319	-1.6154078474627876e-19	4.040266648001085e-19	1.7506598236831028e-15	3.4637609093528516e-14	2.5343142543396173e-15
41100000	0.004752631316090821	1.8321262872713792e-49	-2.719802607851807e-39	1.0385994788510202e-11	1.0915212502685981e-14	0.0004947373469965319	-1.6154078440598767e-19	4.040266648001085e-19	1.7506598236831028e-15	3.4637609093528516e-14	2.5343142543396173e-15
41200000	0.004752631316090821	1.8321262872713792e-49	-2.7264263589324513e-39	1.0385994788510202e-11	1.0915212502685981e-14	0.0004947373469965319	-1.615407840656966e-19	4.040266648001085e-19	1.7506598236831028e-15	3.4637609093528516e-14	2.5343142543396173e-15
41300000	0.004752631316090821	1.8321262872713792e-49	-2.733050110012944e-39	1.0385994788510202e-11	1.0915212502685981e-14	0.0004947373469965319	-1.6154078372540553e-19	4.040266648001085e-19	1.7506598236831028e-15	3.4637609093528516e-14	2.5343142543396173e-15
41400000	0.004752631316090821	1.8321262872713792e-49	-2.739673861093295e-39	1.0385994788510202e-11	1.0915212502685981e-14	0.0004947373469965319	-1.6154078338511443e-19	4.040266648001085e-19	1.7506598236831028e-15	3.4637609093528516e-14	2.5343142543396173e-15
41500000	0.004752631316090821	1.8321262872713792e-49	-2.7462976121735147e-39	1.0385994788510202e-11	1.0915212502685981e-14	0.0004947373469965319	-1.6154078304482336e-19	4.040266648001085e-19	1.7506598236831028e-15	3.4637609093528516e-14	2.5343142543396173e-15
41600000	0.004752631316090821	1.8321262872713792e-49	-2.752921363253614e-39	1.0385994788510202e-11	1.0915212502685981e-14	0.0004947373469965319	-1.6154078270453227e-19	4.040266648001085e-19	1.7506598236831028e-15	3.4637609093528516e-14	2.5343142543396173e-15
41700000	0.004752631316090821	1.8321262872713792e-49	-2.7595451143336033e-39	1.0385994788510202e-11	1.0915212502685981e-14	0.0004947373469965319	-1.615407823642412e-19	4.040266648001085e-19	1.7506598236831028e-15	3.4637609093528516e-14	2.5343142543396173e-15
41800000	0.004752631316090821	1.8321262872713792e-49	-2.7661688654134933e-39	1.0385994788510202e-11	1.0915212502685981e-14	0.0004947373469965319	-1.615407820239501e-19	4.040266648001085e-19	1.7506598236831028e-15	3.4637609093528516e-14	2.5343142543396173e-15
41900000	0.004752631316090821	1.8321262872713792e-49	-2.772792616493294e-39	1.0385994788510202e-11	1.0915212502685981e-14	0.0004947373469965319	-1.6154078168365904e-19	4.040266648001085e-19	1.7506598236831028e-15	3.4637609093528516e-14	2.5343142543396173e-15
42000000	0.004752631316090821	1.8321262872713792e-49	-2.7794163675730158e-39	1.0385994788510202e-11	1.0915212502685981e-14	0.0004947373469965319	-1.6154078134336797e-19	4.040266648001085e-19	1.7506598236831028e-15	3.4637609093528516e-14	2.5343142543396177e-15
42100000	0.004752631316090821	1.8321262872713792e-49	-2.7860401186526696e-39	1.0385994788510202e-11	1.0915212502685981e-14	0.0004947373469965319	-1.6154078100307688e-19	4.040266648001085e-19	1.7506598236831028e-15	3.4637609093528516e-14	2.5343142543396177e-15
42200000	0.004752631316090821	1.8321262872713792e-49	-2.792663869732266e-39	1.0385994788510202e-11	1.0915212502685981e-14	0.0004947373469965319	-1.615407806627858e-19	4.040266648001085e-19	1.7506598236831028e-15	3.4637609093528516e-14	2.5343142543396177e-15
42300000	0.004752631316090821	1.8321262872713792e-49	-2.799287620811815e-39	1.0385994788510202e-11	1.0915212502685981e-14	0.0004947373469965319	-1.6154078032249471e-19	4.040266648001085e-19	1.7506598236831028e-15	3.4637609093528516e-14	2.5343142543396177e-15
42400000	0.004752631316090821	1.8321262872713792e-49	-2.8059113718913274e-39	1.0385994788510202e-11	1.0915212502685981e-14	0.0004947373469965319	-1.6154077998220364e-19	4.040266648001085e-19	1.7506598236831028e-15	3.4637609093528516e-14	2.5343142543396177e-15
42500000	0.004752631316090821	1.8321262872713792e-49	-2.8125351229708135e-39	1.0385994788510202e-11	1.0915212502685981e-14	0.0004947373469965319	-1.6154077964191255e-19	4.040266648001085e-19	1.7506598236831028e-15	3.4637609093528516e-14	2.5343142543396177e-15
42600000	0.004752631316090821	1.8321262872713792e-49	-2.8191588740502835e-39	1.0385994788510202e-11	1.0915212502685983e-14	0.0004947373469965319	-1.6154077930162148e-19	4.040266648001085e-19	1.7506598236831028e-15	3.4637609093528516e-14	2.5343142543396177e-15
42700000	0.004752631316090821	1.8321262872713792e-49	-2.8257826251297487e-39	1.0385994788510202e-11	1.0915212502685983e-14	0.0004947373469965319	-1.615407789613304e-19	4.040266648001085e-19	1.7506598236831028e-15	3.4637609093528516e-14	2.5343142543396177e-15
42800000	0.004752631316090821	1.8321262872713792e-49	-2.832406376209219e-39	1.0385994788510202e-11	1.0915212502685983e-14	0.0004947373469965319	-1.6154077862103932e-19	4.040266648001085e-19	1.7506598236831028e-15	3.4637609093528516e-14	2.5343142543396177e-15
42900000	0.004752631316090821	1.8321262872713792e-49	-2.839030127288705e-39	1.0385994788510202e-11	1.0915212502685983e-14	0.0004947373469965319	-1.6154077828074825e-19	4.040266648001085e-19	1.7506598236831028e-15	3.4637609093528516e-14	2.5343142543396177e-15
43000000	0.004752631316090821	1.8321262872713792e-49	-2.8456538783682173e-39	1.0385994788510202e-11	1.0915212502685983e-14	0.0004947373469965319	-1.6154077794045716e-19	4.040266648001085e-19	1.7506598236831028e-15	3.4637609093528516e-14	2.5343142543396177e-15
43100000	0.004752631316090821	1.8321262872713792e-49	-2.8522776294477663e-39	1.0385994788510202e-11	1.0915212502685983e-14	0.0004947373469965319	-1.6154077760016609e-19	4.040266648001085e-19	1.7506598236831028e-15	3.4637609093528516e-14	2.5343142543396177e-15
43200000	0.004752631316090821	1.8321262872713792e-49	-2.858901380527362e-39	1.0385994788510202e-11	1.0915212502685983e-14	0.0004947373469965319	-1.61540777259875e-19	4.040266648001085e-19	1.7506598236831028e-15	3.4637609093528516e-14	2.5343142543396177e-15
43300000	0.004752631316090821	1.8321262872713792e-49	-2.8655251316070158e-39	1.0385994788510202e-11	1.0915212502685983e-14	0.0004947373469965319	-1.6154077691958392e-19	4.040266648001085e-19	1.7506598236831028e-15	3.4637609093528516e-14	2.5343142543396177e-15
43400000	0.004752631316090821	1.8321262872713792e-49	-2.8721488826867374e-39	1.0385994788510202e-11	1.0915212502685983e-14	0.0004947373469965319	-1.6154077657929283e-19	4.040266648001085e-19	1.7506598236831028e-15	3.4637609093528516e-14	2.5343142543396177e-15
43500000	0.004752631316090821	1.8321262872713792e-49	-2.878772633766538e-39	1.0385994788510202e-11	1.0915212502685983e-14	0.0004947373469965319	-1.6154077623900176e-19	4.040266648001085e-19	1.7506598236831028e-15	3.4637609093528516e-14	2.5343142543396177e-15
43600000	0.004752631316090821	1.8321262872713792e-49	-2.8853963848464273e-39	1.0385994788510202e-11	1.0915212502685983e-14	0.0004947373469965319	-1.6154077589871067e-19	4.040266648001085e-19	1.7506598236831028e-15	3.4637609093528516e-14	2.5343142543396177e-15
43700000	0.004752631316090821	1.8321262872713792e-49	-2.892020135926416e-39	1.0385994788510202e-11	1.0915212502685983e-14	0.0004947373469965319	-1.615407755584196e-19	4.040266648001085e-19	1.7506598236831028e-15	3.4637609093528516e-14	2.5343142543396177e-15
43800000	0.004752631316090821	1.8321262872713792e-49	-2.898643887006515e-39	1.0385994788510202e-11	1.0915212502685983e-14	0.0004947373469965319	-1.6154077521812853e-19	4.040266648001085e-19	1.7506598236831028e-15	3.4637609093528516e-14	2.5343142543396177e-15
43900000	0.004752631316090821	1.8321262872713792e-49	-2.9052676380867344e-39	1.0385994788510202e-11	1.0915212502685983e-14	0.0004947373469965319	-1.6154077487783744e-19	4.040266648001085e-19	1.7506598236831028e-15	3.4637609093528516e-14	2.5343142543396177e-15
44000000	0.004752631316090821	1.8321262872713792e-49	-2.911891389167085e-39	1.0385994788510202e-11	1.0915212502685983e-14	0.0004947373469965319	-1.6154077453754637e-19	4.040266648001085e-19	1.7506598236831028e-15	3.4637609093528516e-14	2.5343142543396177e-15
44100000	0.004752631316090821	1.8321262872713792e-49	-2.918515140247577e-39	1.0385994788510202e-11	1.0915212502685983e-14	0.0004947373469965319	-1.6154077419725527e-19	4.040266648001085e-19	1.7506598236831028e-15	3.4637609093528516e-14	2.5343142543396177e-15
44200000	0.004752631316090821	1.8321262872713792e-49	-2.9251388913282207e-39	1.0385994788510202e-11	1.0915212502685983e-14	0.0004947373469965319	-1.615407738569642e-19	4.040266648001085e-19	1.7506598236831028e-15	3.4637609093528516e-14	2.5343142543396177e-15
44300000	0.004752631316090821	1.8321262872713792e-49	-2.931762642409027e-39	1.0385994788510202e-11	1.0915212502685983e-14	0.0004947373469965319	-1.615407735166731e-19	4.040266648001085e-19	1.7506598236831028e-15	3.4637609093528516e-14	2.5343142543396177e-15
44400000	0.004752631316090821	1.8321262872713792e-49	-2.938386393490006e-39	1.0385994788510202e-11	1.0915212502685983e-14	0.0004947373469965319	-1.6154077317638204e-19	4.040266648001085e-19	1.7506598236831028e-15	3.4637609093528516e-14	2.5343142543396177e-15
44500000	0.004752631316090821	1.8321262872713792e-49	-2.945010144571169e-39	1.0385994788510202e-11	1.0915212502685983e-14	0.0004947373469965319	-1.6154077283609097e-19	4.040266648001085e-19	1.7506598236831028e-15	3.4637609093528516e-14	2.5343142543396177e-15
44600000	0.004752631316090821	1.8321262872713792e-49	-2.951633895652525e-39	1.0385994788510202e-11	1.0915212502685983e-14	0.0004947373469965319	-1.6154077249579988e-19	4.040266648001085e-19	1.7506598236831028e-15	3.4637609093528516e-14	2.5343142543396177e-15
44700000	0.004752631316090821	1.8321262872713792e-49	-2.958257646734086e-39	1.0385994788510202e-11	1.0915212502685983e-14	0.0004947373469965319	-1.615407721555088e-19	4.040266648001085e-19	1.7506598236831028e-15	3.4637609093528516e-14	2.5343142543396177e-15
44800000	0.004752631316090821	1.8321262872713792e-49	-2.9648813978158613e-39	1.0385994788510202e-11	1.0915212502685983e-14	0.0004947373469965319	-1.6154077181521772e-19	4.040266648001085e-19	1.7506598236831028e-15	3.4637609093528516e-14	2.5343142543396177e-15
44900000	0.004752631316090821	1.8321262872713792e-49	-2.971505148897862e-39	1.0385994788510202e-11	1.0915212502685983e-14	0.0004947373469965319	-1.6154077147492665e-19	4.040266648001085e-19	1.7506598236831028e-15	3.4637609093528516e-14	2.5343142543396177e-15
45000000	0.004752631316090821	1.8321262872713792e-49	-2.9781288999800994e-39	1.0385994788510202e-11	1.0915212502685983e-14	0.0004947373469965319	-1.6154077113463555e-19	4.040266648001085e-19	1.7506598236831028e-15	3.4637609093528516e-14	2.5343142543396177e-15
45100000	0.004752631316090821	1.8321262872713792e-49	-2.9847526510625825e-39	1.0385994788510202e-11	1.0915212502685983e-14	0.0004947373469965319	-1.6154077079434448e-19	4.040266648001085e-19	1.7506598236831028e-15	3.4637609093528516e-14	2.5343142543396177e-15
45200000	0.004752631316090821	1.8321262872713792e-49	-2.991376402145322e-39	1.0385994788510202e-11	1.0915212502685983e-14	0.0004947373469965319	-1.615407704540534e-19	4.040266648001085e-19	1.7506598236831028e-15	3.4637609093528516e-14	2.5343142543396177e-15
45300000	0.004752631316090821	1.8321262872713792e-49	-2.998000153228329e-39	1.0385994788510202e-11	1.0915212502685983e-14	0.0004947373469965319	-1.6154077011376232e-19	4.040266648001085e-19	1.7506598236831028e-15	3.4637609093528516e-14	2.5343142543396177e-15
45400000	0.004752631316090821	1.8321262872713792e-49	-3.0046239043116136e-39	1.0385994788510202e-11	1.0915212502685983e-14	0.0004947373469965319	-1.6154076977347125e-19	4.040266648001085e-19	1.7506598236831028e-15	3.4637609093528516e-14	2.5343142543396177e-15
45500000	0.004752631316090821	1.8321262872713792e-49	-3.0112476553951865e-39	1.0385994788510202e-11	1.0915212502685983e-14	0.0004947373469965319	-1.6154076943318016e-19	4.040266648001085e-19	1.7506598236831028e-15	3.4637609093528516e-14	2.5343142543396177e-15
45600000	0.004752631316090821	1.8321262872713792e-49	-3.017871406479058e-39	1.0385994788510202e-11	1.0915212502685983e-14	0.0004947373469965319	-1.615407690928891e-19	4.040266648001085e-19	1.7506598236831028e-15	3.4637609093528516e-14	2.5343142543396177e-15
45700000	0.004752631316090821	1.8321262872713792e-49	-3.0244951575632385e-39	1.0385994788510202e-11	1.0915212502685983e-14	0.0004947373469965319	-1.61540768752598e-19	4.040266648001085e-19	1.7506598236831028e-15	3.4637609093528516e-14	2.5343142543396177e-15
45800000	0.004752631316090821	1.8321262872713792e-49	-3.031118908647739e-39	1.0385994788510202e-11	1.0915212502685983e-14	0.0004947373469965319	-1.6154076841230693e-19	4.040266648001085e-19	1.7506598236831028e-15	3.4637609093528516e-14	2.5343142543396177e-15
45900000	0.004752631316090821	1.8321262872713792e-49	-3.0377426597325696e-39	1.0385994788510202e-11	1.0915212502685983e-14	0.0004947373469965319	-1.6154076807201583e-19	4.040266648001085e-19	1.7506598236831028e-15	3.4637609093528516e-14	2.5343142543396177e-15
46000000	0.004752631316090821	1.8321262872713792e-49	-3.044366410817726e-39	1.0385994788510202e-11	1.0915212502685983e-14	0.0004947373469965319	-1.6154076773172477e-19	4.040266648001085e-19	1.7506598236831028e-15	3.4637609093528516e-14	2.5343142543396177e-15
46100000	0.004752631316090821	1.8321262872713792e-49	-3.050990161902552e-39	1.0385994788510202e-11	1.0915212502685983e-14	0.0004947373469965319	-1.6154076739143367e-19	4.040266648001085e-19	1.7506598236831028e-15	3.4637609093528516e-14	2.5343142543396177e-15
46200000	0.004752631316090821	1.8321262872713792e-49	-3.057613912986691e-39	1.0385994788510202e-11	1.0915212502685983e-14	0.0004947373469965319	-1.615407670511426e-19	4.040266648001085e-19	1.7506598236831028e-15	3.4637609093528516e-14	2.5343142543396177e-15
46300000	0.004752631316090821	1.8321262872713792e-49	-3.0642376640701537e-39	1.0385994788510202e-11	1.0915212502685983e-14	0.0004947373469965319	-1.6154076671085153e-19	4.040266648001085e-19	1.7506598236831028e-15	3.4637609093528516e-14	2.5343142543396177e-15
46400000	0.004752631316090821	1.8321262872713792e-49	-3.070861415152951e-39	1.0385994788510202e-11	1.0915212502685983e-14	0.0004947373469965319	-1.6154076637056044e-19	4.040266648001085e-19	1.7506598236831028e-15	3.4637609093528516e-14	2.5343142543396177e-15
46500000	0.004752631316090821	1.8321262872713792e-49	-3.077485166235093e-39	1.0385994788510202e-11	1.0915212502685983e-14	0.0004947373469965319	-1.6154076603026937e-19	4.040266648001085e-19	1.7506598236831028e-15	3.4637609093528516e-14	2.5343142543396177e-15
46600000	0.004752631316090821	1.8321262872713792e-49	-3.084108917316591e-39	1.0385994788510202e-11	1.0915212502685983e-14	0.0004947373469965319	-1.6154076568997828e-19	4.040266648001085e-19	1.7506598236831028e-15	3.4637609093528516e-14	2.5343142543396177e-15
46700000	0.004752631316090821	1.8321262872713792e-49	-3.090732668397455e-39	1.0385994788510202e-11	1.0915212502685983e-14	0.0004947373469965319	-1.615407653496872e-19	4.040266648001085e-19	1.7506598236831028e-15	3.4637609093528516e-14	2.5343142543396177e-15
46800000	0.004752631316090821	1.8321262872713792e-49	-3.097356419477695e-39	1.0385994788510202e-11	1.0915212502685983e-14	0.0004947373469965319	-1.6154076500939611e-19	4.040266648001085e-19	1.7506598236831028e-15	3.4637609093528516e-14	2.5343142543396177e-15
46900000	0.004752631316090821	1.8321262872713792e-49	-3.103980170557322e-39	1.0385994788510202e-11	1.0915212502685983e-14	0.0004947373469965319	-1.6154076466910505e-19	4.040266648001085e-19	1.7506598236831028e-15	3.4637609093528516e-14	2.5343142543396177e-15
47000000	0.004752631316090821	1.8321262872713792e-49	-3.1106039216363466e-39	1.0385994788510202e-11	1.0915212502685983e-14	0.0004947373469965319	-1.6154076432881398e-19	4.040266648001085e-19	1.7506598236831028e-15	3.4637609093528516e-14	2.5343142543396177e-15
47100000	0.004752631316090821	1.8321262872713792e-49	-3.117227672714778e-39	1.0385994788510202e-11	1.0915212502685983e-14	0.0004947373469965319	-1.6154076398852288e-19	4.040266648001085e-19	1.7506598236831028e-15	3.4637609093528516e-14	2.5343142543396177e-15
47200000	0.004752631316090821	1.8321262872713792e-49	-3.123851423792629e-39	1.0385994788510202e-11	1.0915212502685983e-14	0.0004947373469965319	-1.6154076364823181e-19	4.040266648001085e-19	1.7506598236831028e-15	3.4637609093528516e-14	2.5343142543396177e-15
47300000	0.004752631316090821	1.8321262872713792e-49	-3.130475174869908e-39	1.0385994788510202e-11	1.0915212502685983e-14	0.0004947373469965319	-1.6154076330794072e-19	4.040266648001085e-19	1.7506598236831028e-15	3.4637609093528516e-14	2.5343142543396177e-15
47400000	0.004752631316090821	1.8321262872713792e-49	-3.137098925946627e-39	1.0385994788510202e-11	1.0915212502685983e-14	0.0004947373469965319	-1.6154076296764965e-19	4.040266648001085e-19	1.7506598236831028e-15	3.4637609093528516e-14	2.5343142543396177e-15
47500000	0.004752631316090821	1.8321262872713792e-49	-3.143722677022795e-39	1.0385994788510202e-11	1.0915212502685983e-14	0.0004947373469965319	-1.6154076262735856e-19	4.040266648001085e-19	1.7506598236831028e-15	3.4637609093528516e-14	2.5343142543396177e-15
47600000	0.004752631316090821	1.8321262872713792e-49	-3.150346428098424e-39	1.0385994788510202e-11	1.0915212502685983e-14	0.0004947373469965319	-1.615407622870675e-19	4.040266648001085e-19	1.7506598236831028e-15	3.4637609093528516e-14	2.5343142543396177e-15
47700000	0.004752631316090821	1.8321262872713792e-49	-3.156970179173523e-39	1.0385994788510202e-11	1.0915212502685983e-14	0.0004947373469965319	-1.615407619467764e-19	4.040266648001085e-19	1.7506598236831028e-15	3.4637609093528516e-14	2.5343142543396177e-15
47800000	0.004752631316090821	1.8321262872713792e-49	-3.163593930248103e-39	1.0385994788510202e-11	1.0915212502685983e-14	0.0004947373469965319	-1.6154076160648533e-19	4.040266648001085e-19	1.7506598236831028e-15	3.4637609093528516e-14	2.5343142543396177e-15
47900000	0.004752631316090821	1.8321262872713792e-49	-3.170217681322175e-39	1.0385994788510202e-11	1.0915212502685983e-14	0.0004947373469965319	-1.6154076126619426e-19	4.040266648001085e-19	1.7506598236831028e-15	3.4637609093528516e-14	2.5343142543396177e-15
48000000	0.004752631316090821	1.8321262872713792e-49	-3.17684143239575e-39	1.0385994788510202e-11	1.0915212502685983e-14	0.0004947373469965319	-1.6154076092590316e-19	4.040266648001085e-19	1.7506598236831028e-15	3.4637609093528516e-14	2.5343142543396177e-15
48100000	0.004752631316090821	1.8321262872713792e-49	-3.183465183468837e-39	1.0385994788510202e-11	1.0915212502685983e-14	0.0004947373469965319	-1.615407605856121e-19	4.040266648001085e-19	1.7506598236831028e-15	3.4637609093528516e-14	2.5343142543396177e-15
48200000	0.004752631316090821	1.8321262872713792e-49	-3.1900889345414464e-39	1.0385994788510202e-11	1.0915212502685983e-14	0.0004947373469965319	-1.61540760245321e-19	4.040266648001085e-19	1.7506598236831028e-15	3.4637609093528516e-14	2.5343142543396177e-15
48300000	0.004752631316090821	1.8321262872713792e-49	-3.19671268561359e-39	1.0385994788510202e-11	1.0915212502685983e-14	0.0004947373469965319	-1.6154075990502993e-19	4.040266648001085e-19	1.7506598236831028e-15	3.4637609093528516e-14	2.5343142543396177e-15
48400000	0.004752631316090821	1.8321262872713792e-49	-3.203336436685278e-39	1.0385994788510202e-11	1.0915212502685983e-14	0.0004947373469965319	-1.6154075956473884e-19	4.040266648001085e-19	1.7506598236831028e-15	3.4637609093528516e-14	2.5343142543396177e-15
48500000	0.004752631316090821	1.8321262872713792e-49	-3.2099601877565205e-39	1.0385994788510202e-11	1.0915212502685983e-14	0.0004947373469965319	-1.6154075922444777e-19	4.040266648001085e-19	1.7506598236831028e-15	3.4637609093528516e-14	2.5343142543396177e-15
48600000	0.004752631316090821	1.8321262872713792e-49	-3.216583938827327e-39	1.0385994788510202e-11	1.0915212502685983e-14	0.0004947373469965319	-1.6154075888415667e-19	4.040266648001085e-19	1.7506598236831028e-15	3.4637609093528516e-14	2.5343142543396177e-15
48700000	0.004752631316090821	1.8321262872713792e-49	-3.2232076898977105e-39	1.0385994788510202e-11	1.0915212502685983e-14	0.0004947373469965319	-1.615407585438656e-19	4.040266648001085e-19	1.7506598236831028e-15	3.4637609093528516e-14	2.5343142543396177e-15
48800000	0.004752631316090821	1.8321262872713792e-49	-3.2298314409676794e-39	1.0385994788510202e-11	1.0915212502685983e-14	0.0004947373469965319	-1.6154075820357454e-19	4.040266648001085e-19	1.7506598236831028e-15	3.4637609093528516e-14	2.5343142543396177e-15
48900000	0.004752631316090821	1.8321262872713792e-49	-3.2364551920372444e-39	1.0385994788510202e-11	1.0915212502685983e-14	0.0004947373469965319	-1.6154075786328344e-19	4.040266648001085e-19	1.7506598236831028e-15	3.4637609093528516e-14	2.5343142543396177e-15
49000000	0.004752631316090821	1.8321262872713792e-49	-3.2430789431064165e-39	1.0385994788510202e-11	1.0915212502685983e-14	0.0004947373469965319	-1.6154075752299237e-19	4.040266648001085e-19	1.7506598236831028e-15	3.4637609093528516e-14	2.5343142543396177e-15
49100000	0.004752631316090821	1.8321262872713796e-49	-3.249702694175206e-39	1.0385994788510202e-11	1.0915212502685983e-14	0.0004947373469965319	-1.6154075718270128e-19	4.040266648001085e-19	1.7506598236831028e-15	3.4637609093528516e-14	2.5343142543396177e-15
49200000	0.004752631316090821	1.8321262872713796e-49	-3.256326445243624e-39	1.0385994788510202e-11	1.0915212502685983e-14	0.0004947373469965319	-1.615407568424102e-19	4.040266648001085e-19	1.7506598236831028e-15	3.4637609093528516e-14	2.5343142543396177e-15
49300000	0.004752631316090821	1.8321262872713796e-49	-3.26295019631168e-39	1.0385994788510202e-11	1.0915212502685983e-14	0.0004947373469965319	-1.6154075650211912e-19	4.040266648001085e-19	1.7506598236831028e-15	3.4637609093528516e-14	2.5343142543396177e-15
49400000	0.004752631316090821	1.8321262872713796e-49	-3.269573947379385e-39	1.0385994788510202e-11	1.0915212502685983e-14	0.0004947373469965319	-1.6154075616182805e-19	4.040266648001085e-19	1.7506598236831028e-15	3.4637609093528516e-14	2.5343142543396177e-15
49500000	0.004752631316090821	1.8321262872713796e-49	-3.276197698446749e-39	1.0385994788510202e-11	1.0915212502685983e-14	0.0004947373469965319	-1.6154075582153698e-19	4.040266648001085e-19	1.7506598236831028e-15	3.4637609093528516e-14	2.5343142543396177e-15
49600000	0.004752631316090821	1.8321262872713796e-49	-3.2828214495137836e-39	1.0385994788510202e-11	1.0915212502685983e-14	0.0004947373469965319	-1.6154075548124589e-19	4.040266648001085e-19	1.7506598236831028e-15	3.4637609093528516e-14	2.5343142543396177e-15
49700000	0.004752631316090821	1.8321262872713796e-49	-3.2894452005804976e-39	1.0385994788510202e-11	1.0915212502685983e-14	0.0004947373469965319	-1.6154075514095482e-19	4.040266648001085e-19	1.7506598236831028e-15	3.4637609093528516e-14	2.5343142543396177e-15
49800000	0.004752631316090821	1.8321262872713796e-49	-3.296068951646903e-39	1.0385994788510202e-11	1.0915212502685983e-14	0.0004947373469965319	-1.6154075480066372e-19	4.040266648001085e-19	1.7506598236831028e-15	3.4637609093528516e-14	2.5343142543396177e-15
49900000	0.004752631316090821	1.8321262872713796e-49	-3.3026927027130096e-39	1.0385994788510202e-11	1.0915212502685983e-14	0.0004947373469965319	-1.6154075446037265e-19	4.040266648001085e-19	1.7506598236831028e-15	3.4637609093528516e-14	2.5343142543396177e-15
50000000	0.004752631316090821	1.8321262872713796e-49	-3.309316453778828e-39	1.0385994788510202e-11	1.0915212502685983e-14	0.0004947373469965319	-1.6154075412008156e-19	4.040266648001085e-19	1.7506598236831028e-15	3.4637609093528516e-14	2.5343142543396177e-15
50100000	0.004752631316090821	1.8321262872713796e-49	-3.3159402048443686e-39	1.0385994788510202e-11	1.0915212502685983e-14	0.0004947373469965319	-1.615407537797905e-19	4.040266648001085e-19	1.7506598236831028e-15	3.4637609093528516e-14	2.5343142543396177e-15
50200000	0.004752631316090821	1.8321262872713796e-49	-3.322563955909642e-39	1.0385994788510202e-11	1.0915212502685983e-14	0.0004947373469965319	-1.615407534394994e-19	4.040266648001085e-19	1.7506598236831028e-15	3.4637609093528516e-14	2.5343142543396177e-15
50300000	0.004752631316090821	1.8321262872713796e-49	-3.329187706974659e-39	1.0385994788510202e-11	1.0915212502685983e-14	0.0004947373469965319	-1.6154075309920833e-19	4.040266648001085e-19	1.7506598236831028e-15	3.4637609093528516e-14	2.5343142543396177e-15
50400000	0.004752631316090821	1.8321262872713796e-49	-3.335811458039429e-39	1.0385994788510202e-11	1.0915212502685983e-14	0.0004947373469965319	-1.6154075275891726e-19	4.040266648001085e-19	1.7506598236831028e-15	3.4637609093528516e-14	2.5343142543396177e-15
50500000	0.004752631316090821	1.8321262872713796e-49	-3.342435209103963e-39	1.0385994788510202e-11	1.0915212502685983e-14	0.0004947373469965319	-1.6154075241862617e-19	4.040266648001085e-19	1.7506598236831028e-15	3.4637609093528516e-14	2.5343142543396177e-15
50600000	0.004752631316090821	1.8321262872713796e-49	-3.3490589601682724e-39	1.0385994788510202e-11	1.0915212502685983e-14	0.0004947373469965319	-1.615407520783351e-19	4.040266648001085e-19	1.7506598236831028e-15	3.4637609093528516e-14	2.5343142543396177e-15
50700000	0.004752631316090821	1.8321262872713796e-49	-3.355682711232366e-39	1.0385994788510202e-11	1.0915212502685983e-14	0.0004947373469965319	-1.61540751738044e-19	4.040266648001085e-19	1.7506598236831028e-15	3.4637609093528516e-14	2.5343142543396177e-15
50800000	0.004752631316090821	1.8321262872713796e-49	-3.362306462296256e-39	1.0385994788510202e-11	1.0915212502685983e-14	0.0004947373469965319	-1.6154075139775293e-19	4.040266648001085e-19	1.7506598236831028e-15	3.4637609093528516e-14	2.5343142543396177e-15
50900000	0.004752631316090821	1.8321262872713796e-49	-3.368930213359952e-39	1.0385994788510202e-11	1.0915212502685983e-14	0.0004947373469965319	-1.6154075105746184e-19	4.040266648001085e-19	1.7506598236831028e-15	3.4637609093528516e-14	2.5343142543396177e-15
51000000	0.004752631316090821	1.8321262872713796e-49	-3.375553964423464e-39	1.0385994788510202e-11	1.0915212502685983e-14	0.0004947373469965319	-1.6154075071717077e-19	4.040266648001085e-19	1.7506598236831028e-15	3.4637609093528516e-14	2.5343142543396177e-15
51100000	0.004752631316090821	1.8321262872713796e-49	-3.382177715486804e-39	1.0385994788510202e-11	1.0915212502685983e-14	0.0004947373469965319	-1.6154075037687968e-19	4.040266648001085e-19	1.7506598236831028e-15	3.4637609093528516e-14	2.5343142543396177e-15
51200000	0.004752631316090821	1.8321262872713796e-49	-3.3888014665499807e-39	1.0385994788510202e-11	1.0915212502685983e-14	0.0004947373469965319	-1.615407500365886e-19	4.040266648001085e-19	1.7506598236831028e-15	3.4637609093528516e-14	2.5343142543396177e-15
51300000	0.004752631316090821	1.8321262872713796e-49	-3.395425217613006e-39	1.0385994788510202e-11	1.0915212502685983e-14	0.0004947373469965319	-1.6154074969629754e-19	4.040266648001085e-19	1.7506598236831028e-15	3.4637609093528516e-14	2.5343142543396177e-15
51400000	0.004752631316090821	1.8321262872713796e-49	-3.402048968675889e-39	1.0385994788510202e-11	1.0915212502685983e-14	0.0004947373469965319	-1.6154074935600645e-19	4.040266648001085e-19	1.7506598236831028e-15	3.4637609093528516e-14	2.5343142543396177e-15
51500000	0.004752631316090821	1.8321262872713796e-49	-3.4086727197386416e-39	1.0385994788510202e-11	1.0915212502685983e-14	0.0004947373469965319	-1.6154074901571538e-19	4.040266648001085e-19	1.7506598236831028e-15	3.4637609093528516e-14	2.5343142543396177e-15
51600000	0.004752631316090822	1.8321262872713796e-49	-3.4152964708012735e-39	1.0385994788510202e-11	1.0915212502685983e-14	0.0004947373469965319	-1.6154074867542428e-19	4.040266648001085e-19	1.7506598236831028e-15	3.4637609093528516e-14	2.5343142543396177e-15
51700000	0.004752631316090822	1.8321262872713796e-49	-3.421920221863796e-39	1.0385994788510202e-11	1.0915212502685983e-14	0.0004947373469965319	-1.6154074833513321e-19	4.040266648001085e-19	1.7506598236831028e-15	3.4637609093528516e-14	2.5343142543396177e-15
51800000	0.004752631316090822	1.8321262872713796e-49	-3.428543972926218e-39	1.0385994788510202e-11	1.0915212502685983e-14	0.0004947373469965319	-1.6154074799484212e-19	4.040266648001085e-19	1.7506598236831028e-15	3.4637609093528516e-14	2.5343142543396177e-15
51900000	0.004752631316090822	1.8321262872713796e-49	-3.435167723988551e-39	1.0385994788510202e-11	1.0915212502685983e-14	0.0004947373469965319	-1.6154074765455105e-19	4.040266648001085e-19	1.7506598236831028e-15	3.4637609093528516e-14	2.5343142543396177e-15
52000000	0.004752631316090822	1.83212628727138e-49	-3.441791475050806e-39	1.0385994788510202e-11	1.0915212502685983e-14	0.0004947373469965319	-1.6154074731425998e-19	4.040266648001085e-19	1.7506598236831028e-15	3.4637609093528516e-14	2.5343142543396177e-15
52100000	0.004752631316090822	1.83212628727138e-49	-3.448415226112992e-39	1.0385994788510202e-11	1.0915212502685983e-14	0.0004947373469965319	-1.615407469739689e-19	4.040266648001085e-19	1.7506598236831028e-15	3.4637609093528516e-14	2.5343142543396177e-15
52200000	0.004752631316090822	1.83212628727138e-49	-3.455038977175121e-39	1.0385994788510202e-11	1.0915212502685983e-14	0.0004947373469965319	-1.6154074663367782e-19	4.040266648001085e-19	1.7506598236831028e-15	3.4637609093528516e-14	2.5343142543396177e-15
52300000	0.004752631316090822	1.83212628727138e-49	-3.4616627282372024e-39	1.0385994788510202e-11	1.0915212502685983e-14	0.0004947373469965319	-1.6154074629338673e-19	4.040266648001085e-19	1.7506598236831028e-15	3.4637609093528516e-14	2.5343142543396177e-15
52400000	0.004752631316090822	1.83212628727138e-49	-3.468286479299247e-39	1.0385994788510202e-11	1.0915212502685983e-14	0.0004947373469965319	-1.6154074595309566e-19	4.040266648001085e-19	1.750659823683103e-15	3.4637609093528516e-14	2.5343142543396177e-15
52500000	0.004752631316090822	1.83212628727138e-49	-3.4749102303612655e-39	1.0385994788510202e-11	1.0915212502685983e-14	0.0004947373469965319	-1.6154074561280456e-19	4.040266648001085e-19	1.750659823683103e-15	3.4637609093528516e-14	2.5343142543396177e-15
52600000	0.004752631316090822	1.83212628727138e-49	-3.481533981423269e-39	1.0385994788510202e-11	1.0915212502685983e-14	0.0004947373469965319	-1.615407452725135e-19	4.040266648001085e-19	1.750659823683103e-15	3.4637609093528516e-14	2.5343142543396177e-15
52700000	0.004752631316090822	1.83212628727138e-49	-3.4881577324852665e-39	1.0385994788510202e-11	1.0915212502685983e-14	0.0004947373469965319	-1.615407449322224e-19	4.040266648001085e-19	1.750659823683103e-15	3.4637609093528516e-14	2.5343142543396177e-15
52800000	0.004752631316090822	1.83212628727138e-49	-3.4947814835472693e-39	1.0385994788510202e-11	1.0915212502685983e-14	0.0004947373469965319	-1.6154074459193133e-19	4.040266648001085e-19	1.750659823683103e-15	3.4637609093528516e-14	2.5343142543396177e-15
52900000	0.004752631316090822	1.83212628727138e-49	-3.501405234609288e-39	1.0385994788510202e-11	1.0915212502685983e-14	0.0004947373469965319	-1.6154074425164026e-19	4.040266648001085e-19	1.750659823683103e-15	3.4637609093528516e-14	2.5343142543396177e-15
53000000	0.004752631316090822	1.83212628727138e-49	-3.5080289856713324e-39	1.0385994788510202e-11	1.0915212502685983e-14	0.0004947373469965319	-1.6154074391134917e-19	4.040266648001085e-19	1.750659823683103e-15	3.4637609093528516e-14	2.5343142543396177e-15
53100000	0.004752631316090822	1.83212628727138e-49	-3.514652736733414e-39	1.0385994788510202e-11	1.0915212502685983e-14	0.0004947373469965319	-1.615407435710581e-19	4.040266648001085e-19	1.750659823683103e-15	3.4637609093528516e-14	2.5343142543396177e-15
53200000	0.004752631316090822	1.83212628727138e-49	-3.521276487795542e-39	1.0385994788510202e-11	1.0915212502685983e-14	0.0004947373469965319	-1.61540743230767e-19	4.040266648001085e-19	1.750659823683103e-15	3.4637609093528516e-14	2.5343142543396177e-15
53300000	0.004752631316090822	1.83212628727138e-49	-3.5279002388577284e-39	1.0385994788510202e-11	1.0915212502685983e-14	0.0004947373469965319	-1.6154074289047594e-19	4.040266648001085e-19	1.750659823683103e-15	3.4637609093528516e-14	2.5343142543396177e-15
53400000	0.004752631316090822	1.83212628727138e-49	-3.534523989919983e-39	1.0385994788510202e-11	1.0915212502685983e-14	0.0004947373469965319	-1.6154074255018484e-19	4.040266648001085e-19	1.750659823683103e-15	3.4637609093528516e-14	2.5343142543396177e-15
53500000	0.004752631316090822	1.83212628727138e-49	-3.541147740982316e-39	1.0385994788510202e-11	1.0915212502685983e-14	0.0004947373469965319	-1.6154074220989377e-19	4.040266648001085e-19	1.750659823683103e-15	3.4637609093528516e-14	2.5343142543396177e-15
53600000	0.004752631316090822	1.83212628727138e-49	-3.547771492044738e-39	1.0385994788510202e-11	1.0915212502685983e-14	0.0004947373469965319	-1.6154074186960268e-19	4.040266648001085e-19	1.750659823683103e-15	3.4637609093528516e-14	2.5343142543396177e-15
53700000	0.004752631316090822	1.83212628727138e-49	-3.5543952431072594e-39	1.0385994788510202e-11	1.0915212502685983e-14	0.0004947373469965319	-1.6154074152931161e-19	4.040266648001085e-19	1.750659823683103e-15	3.4637609093528516e-14	2.5343142543396177e-15
53800000	0.004752631316090822	1.83212628727138e-49	-3.5610189941698906e-39	1.0385994788510202e-11	1.0915212502685983e-14	0.0004947373469965319	-1.6154074118902054e-19	4.040266648001085e-19	1.750659823683103e-15	3.4637609093528516e-14	2.5343142543396177e-15
53900000	0.004752631316090822	1.83212628727138e-49	-3.5676427452326425e-39	1.0385994788510202e-11	1.0915212502685983e-14	0.0004947373469965319	-1.6154074084872945e-19	4.040266648001085e-19	1.750659823683103e-15	3.4637609093528516e-14	2.5343142543396177e-15
54000000	0.004752631316090822	1.83212628727138e-49	-3.5742664962955256e-39	1.0385994788510202e-11	1.0915212502685983e-14	0.0004947373469965319	-1.6154074050843838e-19	4.040266648001085e-19	1.750659823683103e-15	3.4637609093528516e-14	2.5343142543396177e-15
54100000	0.004752631316090822	1.83212628727138e-49	-3.58089024735855e-39	1.0385994788510202e-11	1.0915212502685983e-14	0.0004947373469965319	-1.6154074016814729e-19	4.040266648001085e-19	1.750659823683103e-15	3.4637609093528516e-14	2.5343142543396177e-15
54200000	0.004752631316090822	1.83212628727138e-49	-3.587513998421726e-39	1.0385994788510202e-11	1.0915212502685983e-14	0.0004947373469965319	-1.6154073982785622e-19	4.040266648001085e-19	1.750659823683103e-15	3.4637609093528516e-14	2.5343142543396177e-15
54300000	0.004752631316090822	1.83212628727138e-49	-3.5941377494850655e-39	1.0385994788510202e-11	1.0915212502685983e-14	0.0004947373469965319	-1.6154073948756512e-19	4.040266648001085e-19	1.750659823683103e-15	3.4637609093528516e-14	2.5343142543396177e-15
54400000	0.004752631316090822	1.83212628727138e-49	-3.600761500548577e-39	1.0385994788510202e-11	1.0915212502685983e-14	0.0004947373469965319	-1.6154073914727405e-19	4.040266648001085e-19	1.750659823683103e-15	3.4637609093528516e-14	2.5343142543396177e-15
54500000	0.004752631316090822	1.83212628727138e-49	-3.6073852516122724e-39	1.0385994788510202e-11	1.0915212502685983e-14	0.0004947373469965319	-1.6154073880698299e-19	4.040266648001085e-19	1.750659823683103e-15	3.4637609093528516e-14	2.5343142543396177e-15
54600000	0.004752631316090822	1.8321262872713804e-49	-3.614009002676161e-39	1.0385994788510202e-11	1.0915212502685983e-14	0.0004947373469965319	-1.615407384666919e-19	4.040266648001085e-19	1.750659823683103e-15	3.4637609093528516e-14	2.5343142543396177e-15
54700000	0.004752631316090822	1.8321262872713804e-49	-3.6206327537402546e-39	1.0385994788510202e-11	1.0915212502685983e-14	0.0004947373469965319	-1.6154073812640082e-19	4.040266648001085e-19	1.750659823683103e-15	3.4637609093528516e-14	2.5343142543396177e-15
54800000	0.004752631316090822	1.8321262872713804e-49	-3.627256504804563e-39	1.0385994788510202e-11	1.0915212502685983e-14	0.0004947373469965319	-1.6154073778610973e-19	4.040266648001085e-19	1.750659823683103e-15	3.4637609093528516e-14	2.5343142543396177e-15
54900000	0.004752631316090822	1.8321262872713804e-49	-3.633880255869096e-39	1.0385994788510202e-11	1.0915212502685983e-14	0.0004947373469965319	-1.6154073744581866e-19	4.040266648001085e-19	1.750659823683103e-15	3.4637609093528516e-14	2.5343142543396177e-15
55000000	0.004752631316090822	1.8321262872713804e-49	-3.6405040069338656e-39	1.0385994788510202e-11	1.0915212502685983e-14	0.0004947373469965319	-1.6154073710552757e-19	4.040266648001085e-19	1.750659823683103e-15	3.4637609093528516e-14	2.5343142543396177e-15
55100000	0.004752631316090822	1.8321262872713804e-49	-3.647127757998881e-39	1.0385994788510202e-11	1.0915212502685983e-14	0.0004947373469965319	-1.615407367652365e-19	4.040266648001085e-19	1.750659823683103e-15	3.4637609093528516e-14	2.5343142543396177e-15
55200000	0.004752631316090822	1.8321262872713804e-49	-3.653751509064153e-39	1.0385994788510202e-11	1.0915212502685983e-14	0.0004947373469965319	-1.615407364249454e-19	4.040266648001085e-19	1.750659823683103e-15	3.4637609093528516e-14	2.5343142543396177e-15
55300000	0.004752631316090822	1.8321262872713804e-49	-3.660375260129693e-39	1.0385994788510202e-11	1.0915212502685983e-14	0.0004947373469965319	-1.6154073608465434e-19	4.040266648001085e-19	1.750659823683103e-15	3.4637609093528516e-14	2.5343142543396177e-15
55400000	0.004752631316090822	1.8321262872713804e-49	-3.66699901119551e-39	1.0385994788510202e-11	1.0915212502685983e-14	0.0004947373469965319	-1.6154073574436327e-19	4.040266648001085e-19	1.750659823683103e-15	3.4637609093528516e-14	2.5343142543396177e-15
55500000	0.004752631316090822	1.8321262872713804e-49	-3.6736227622616154e-39	1.0385994788510202e-11	1.0915212502685983e-14	0.0004947373469965319	-1.6154073540407217e-19	4.040266648001085e-19	1.750659823683103e-15	3.4637609093528516e-14	2.5343142543396177e-15
55600000	0.004752631316090822	1.8321262872713804e-49	-3.6802465133280196e-39	1.0385994788510202e-11	1.0915212502685983e-14	0.0004947373469965319	-1.615407350637811e-19	4.040266648001085e-19	1.750659823683103e-15	3.4637609093528516e-14	2.5343142543396177e-15
55700000	0.004752631316090822	1.8321262872713804e-49	-3.686870264394733e-39	1.0385994788510202e-11	1.0915212502685983e-14	0.0004947373469965319	-1.6154073472349e-19	4.040266648001085e-19	1.750659823683103e-15	3.4637609093528516e-14	2.5343142543396177e-15
55800000	0.004752631316090822	1.8321262872713804e-49	-3.6934940154617655e-39	1.0385994788510202e-11	1.0915212502685983e-14	0.0004947373469965319	-1.6154073438319894e-19	4.040266648001085e-19	1.750659823683103e-15	3.4637609093528516e-14	2.5343142543396177e-15
55900000	0.004752631316090822	1.8321262872713804e-49	-3.700117766529129e-39	1.0385994788510202e-11	1.0915212502685983e-14	0.0004947373469965319	-1.6154073404290785e-19	4.040266648001085e-19	1.750659823683103e-15	3.4637609093528516e-14	2.5343142543396177e-15
56000000	0.004752631316090822	1.8321262872713804e-49	-3.7067415175968185e-39	1.0385994788510202e-11	1.0915212502685983e-14	0.0004947373469965319	-1.6154073370261678e-19	4.040266648001085e-19	1.750659823683103e-15	3.4637609093528516e-14	2.5343142543396177e-15
56100000	0.004752631316090822	1.8321262872713804e-49	-3.713365268664176e-39	1.0385994788510202e-11	1.0915212502685983e-14	0.0004947373469965319	-1.6154073336232568e-19	4.040266648001085e-19	1.750659823683103e-15	3.4637609093528516e-14	2.5343142543396177e-15
56200000	0.004752631316090822	1.8321262872713804e-49	-3.7199890197308476e-39	1.0385994788510202e-11	1.0915212502685983e-14	0.0004947373469965319	-1.6154073302203462e-19	4.040266648001085e-19	1.750659823683103e-15	3.4637609093528516e-14	2.5343142543396177e-15
56300000	0.004752631316090822	1.8321262872713804e-49	-3.726612770796843e-39	1.0385994788510202e-11	1.0915212502685983e-14	0.0004947373469965319	-1.6154073268174355e-19	4.040266648001085e-19	1.750659823683103e-15	3.4637609093528516e-14	2.5343142543396177e-15
56400000	0.004752631316090822	1.8321262872713804e-49	-3.733236521862173e-39	1.0385994788510202e-11	1.0915212502685983e-14	0.0004947373469965319	-1.6154073234145245e-19	4.040266648001085e-19	1.750659823683103e-15	3.4637609093528516e-14	2.5343142543396177e-15
56500000	0.004752631316090822	1.8321262872713804e-49	-3.7398602729268476e-39	1.0385994788510202e-11	1.0915212502685983e-14	0.0004947373469965319	-1.6154073200116138e-19	4.040266648001085e-19	1.750659823683103e-15	3.4637609093528516e-14	2.5343142543396177e-15
56600000	0.004752631316090822	1.8321262872713804e-49	-3.7464840239908785e-39	1.0385994788510202e-11	1.0915212502685983e-14	0.0004947373469965319	-1.615407316608703e-19	4.040266648001085e-19	1.750659823683103e-15	3.4637609093528516e-14	2.5343142543396177e-15
56700000	0.004752631316090822	1.8321262872713804e-49	-3.7531077750542744e-39	1.0385994788510202e-11	1.0915212502685983e-14	0.0004947373469965319	-1.6154073132057922e-19	4.040266648001085e-19	1.750659823683103e-15	3.4637609093528516e-14	2.5343142543396177e-15
56800000	0.004752631316090822	1.8321262872713804e-49	-3.759731526117047e-39	1.0385994788510202e-11	1.0915212502685983e-14	0.0004947373469965319	-1.6154073098028813e-19	4.040266648001085e-19	1.750659823683103e-15	3.4637609093528516e-14	2.5343142543396177e-15
56900000	0.004752631316090822	1.8321262872713804e-49	-3.7663552771792066e-39	1.0385994788510202e-11	1.0915212502685983e-14	0.0004947373469965319	-1.6154073063999706e-19	4.040266648001085e-19	1.750659823683103e-15	3.4637609093528516e-14	2.5343142543396177e-15
57000000	0.004752631316090822	1.8321262872713804e-49	-3.772979028240764e-39	1.0385994788510202e-11	1.0915212502685983e-14	0.0004947373469965319	-1.61540730299706e-19	4.040266648001085e-19	1.750659823683103e-15	3.4637609093528516e-14	2.5343142543396177e-15
57100000	0.004752631316090822	1.8321262872713804e-49	-3.7796027793017284e-39	1.0385994788510202e-11	1.0915212502685983e-14	0.0004947373469965319	-1.615407299594149e-19	4.040266648001085e-19	1.750659823683103e-15	3.4637609093528516e-14	2.5343142543396177e-15
57200000	0.004752631316090822	1.8321262872713804e-49	-3.7862265303621116e-39	1.0385994788510202e-11	1.0915212502685983e-14	0.0004947373469965319	-1.6154072961912383e-19	4.040266648001085e-19	1.750659823683103e-15	3.4637609093528516e-14	2.5343142543396177e-15
57300000	0.004752631316090822	1.8321262872713804e-49	-3.792850281421923e-39	1.0385994788510202e-11	1.0915212502685983e-14	0.0004947373469965319	-1.6154072927883273e-19	4.040266648001085e-19	1.750659823683103e-15	3.4637609093528516e-14	2.5343142543396177e-15
57400000	0.004752631316090822	1.8321262872713804e-49	-3.799474032481174e-39	1.0385994788510202e-11	1.0915212502685983e-14	0.0004947373469965319	-1.6154072893854166e-19	4.040266648001085e-19	1.750659823683103e-15	3.4637609093528516e-14	2.5343142543396177e-15
57500000	0.004752631316090822	1.8321262872713804e-49	-3.806097783539875e-39	1.0385994788510202e-11	1.0915212502685983e-14	0.0004947373469965319	-1.6154072859825057e-19	4.040266648001085e-19	1.750659823683103e-15	3.4637609093528516e-14	2.5343142543396177e-15
57600000	0.004752631316090822	1.8321262872713804e-49	-3.812721534598036e-39	1.0385994788510202e-11	1.0915212502685983e-14	0.0004947373469965319	-1.615407282579595e-19	4.040266648001085e-19	1.750659823683103e-15	3.4637609093528516e-14	2.5343142543396177e-15
57700000	0.004752631316090822	1.8321262872713804e-49	-3.819345285655668e-39	1.0385994788510202e-11	1.0915212502685983e-14	0.0004947373469965319	-1.615407279176684e-19	4.040266648001085e-19	1.750659823683103e-15	3.4637609093528516e-14	2.5343142543396177e-15
57800000	0.004752631316090822	1.8321262872713804e-49	-3.825969036712781e-39	1.0385994788510202e-11	1.0915212502685983e-14	0.0004947373469965319	-1.6154072757737734e-19	4.040266648001085e-19	1.750659823683103e-15	3.4637609093528516e-14	2.5343142543396177e-15
57900000	0.004752631316090822	1.8321262872713804e-49	-3.8325927877693854e-39	1.0385994788510202e-11	1.0915212502685983e-14	0.0004947373469965319	-1.6154072723708627e-19	4.040266648001085e-19	1.750659823683103e-15	3.4637609093528516e-14	2.5343142543396177e-15
58000000	0.004752631316090822	1.8321262872713804e-49	-3.8392165388254926e-39	1.0385994788510202e-11	1.0915212502685983e-14	0.0004947373469965319	-1.6154072689679518e-19	4.040266648001085e-19	1.750659823683103e-15	3.4637609093528516e-14	2.5343142543396177e-15
58100000	0.004752631316090822	1.8321262872713804e-49	-3.8458402898811117e-39	1.0385994788510202e-11	1.0915212502685983e-14	0.0004947373469965319	-1.615407265565041e-19	4.040266648001085e-19	1.750659823683103e-15	3.4637609093528516e-14	2.5343142543396177e-15
58200000	0.004752631316090822	1.8321262872713804e-49	-3.8524640409362544e-39	1.0385994788510202e-11	1.0915212502685983e-14	0.0004947373469965319	-1.6154072621621301e-19	4.040266648001085e-19	1.750659823683103e-15	3.4637609093528516e-14	2.5343142543396177e-15
58300000	0.004752631316090822	1.8321262872713804e-49	-3.8590877919909306e-39	1.0385994788510202e-11	1.0915212502685983e-14	0.0004947373469965319	-1.6154072587592194e-19	4.040266648001085e-19	1.750659823683103e-15	3.4637609093528516e-14	2.5343142543396177e-15
58400000	0.004752631316090822	1.8321262872713804e-49	-3.865711543045151e-39	1.0385994788510202e-11	1.0915212502685983e-14	0.0004947373469965319	-1.6154072553563085e-19	4.040266648001085e-19	1.750659823683103e-15	3.4637609093528516e-14	2.5343142543396177e-15
58500000	0.004752631316090822	1.8321262872713804e-49	-3.872335294098926e-39	1.0385994788510202e-11	1.0915212502685983e-14	0.0004947373469965319	-1.6154072519533978e-19	4.040266648001085e-19	1.750659823683103e-15	3.4637609093528516e-14	2.5343142543396177e-15
58600000	0.004752631316090822	1.8321262872713804e-49	-3.8789590451522656e-39	1.0385994788510202e-11	1.0915212502685983e-14	0.0004947373469965319	-1.6154072485504869e-19	4.040266648001085e-19	1.750659823683103e-15	3.4637609093528516e-14	2.5343142543396177e-15
58700000	0.004752631316090822	1.8321262872713804e-49	-3.885582796205181e-39	1.0385994788510202e-11	1.0915212502685983e-14	0.0004947373469965319	-1.6154072451475762e-19	4.040266648001085e-19	1.750659823683103e-15	3.4637609093528516e-14	2.5343142543396177e-15
58800000	0.004752631316090822	1.8321262872713804e-49	-3.8922065472576825e-39	1.0385994788510202e-11	1.0915212502685983e-14	0.0004947373469965319	-1.6154072417446655e-19	4.040266648001085e-19	1.750659823683103e-15	3.4637609093528516e-14	2.5343142543396177e-15
58900000	0.004752631316090822	1.8321262872713804e-49	-3.89883029830978e-39	1.0385994788510202e-11	1.0915212502685983e-14	0.0004947373469965319	-1.6154072383417546e-19	4.040266648001085e-19	1.750659823683103e-15	3.4637609093528516e-14	2.5343142543396177e-15
59000000	0.004752631316090822	1.8321262872713804e-49	-3.905454049361485e-39	1.0385994788510202e-11	1.0915212502685983e-14	0.0004947373469965319	-1.6154072349388439e-19	4.040266648001085e-19	1.750659823683103e-15	3.4637609093528516e-14	2.5343142543396177e-15
59100000	0.004752631316090822	1.8321262872713804e-49	-3.9120778004128073e-39	1.0385994788510202e-11	1.0915212502685983e-14	0.0004947373469965319	-1.615407231535933e-19	4.040266648001085e-19	1.750659823683103e-15	3.4637609093528516e-14	2.5343142543396177e-15
59200000	0.004752631316090822	1.8321262872713804e-49	-3.9187015514637576e-39	1.0385994788510202e-11	1.0915212502685983e-14	0.0004947373469965319	-1.6154072281330222e-19	4.040266648001085e-19	1.750659823683103e-15	3.4637609093528516e-14	2.5343142543396177e-15
59300000	0.004752631316090822	1.8321262872713804e-49	-3.9253253025143463e-39	1.0385994788510202e-11	1.0915212502685983e-14	0.0004947373469965319	-1.6154072247301113e-19	4.040266648001085e-19	1.750659823683103e-15	3.4637609093528516e-14	2.5343142543396177e-15
59400000	0.004752631316090822	1.8321262872713804e-49	-3.9319490535645834e-39	1.0385994788510202e-11	1.0915212502685983e-14	0.0004947373469965319	-1.6154072213272006e-19	4.040266648001085e-19	1.750659823683103e-15	3.4637609093528516e-14	2.5343142543396177e-15
59500000	0.004752631316090822	1.8321262872713804e-49	-3.9385728046144804e-39	1.0385994788510202e-11	1.0915212502685983e-14	0.0004947373469965319	-1.61540721792429e-19	4.040266648001085e-19	1.750659823683103e-15	3.4637609093528516e-14	2.5343142543396177e-15
59600000	0.004752631316090822	1.8321262872713804e-49	-3.945196555664047e-39	1.0385994788510202e-11	1.0915212502685983e-14	0.0004947373469965319	-1.615407214521379e-19	4.040266648001085e-19	1.750659823683103e-15	3.4637609093528516e-14	2.5343142543396177e-15
59700000	0.004752631316090822	1.8321262872713804e-49	-3.951820306713294e-39	1.0385994788510202e-11	1.0915212502685983e-14	0.0004947373469965319	-1.6154072111184683e-19	4.040266648001085e-19	1.750659823683103e-15	3.4637609093528516e-14	2.5343142543396177e-15
59800000	0.004752631316090822	1.8321262872713804e-49	-3.9584440577622317e-39	1.0385994788510202e-11	1.0915212502685983e-14	0.0004947373469965319	-1.6154072077155574e-19	4.040266648001085e-19	1.750659823683103e-15	3.4637609093528516e-14	2.5343142543396177e-15
59900000	0.004752631316090822	1.8321262872713804e-49	-3.965067808810871e-39	1.0385994788510202e-11	1.0915212502685983e-14	0.0004947373469965319	-1.6154072043126467e-19	4.040266648001085e-19	1.750659823683103e-15	3.4637609093528516e-14	2.5343142543396177e-15
60000000	0.004752631316090822	1.8321262872713804e-49	-3.971691559859222e-39	1.0385994788510202e-11	1.0915212502685983e-14	0.0004947373469965319	-1.6154072009097357e-19	4.040266648001085e-19	1.750659823683103e-15	3.4637609093528516e-14	2.5343142543396177e-15
60100000	0.004752631316090822	1.8321262872713804e-49	-3.978315310907295e-39	1.0385994788510202e-11	1.0915212502685983e-14	0.0004947373469965319	-1.615407197506825e-19	4.040266648001085e-19	1.750659823683103e-15	3.4637609093528516e-14	2.5343142543396177e-15
60200000	0.004752631316090822	1.8321262872713804e-49	-3.984939061955101e-39	1.0385994788510202e-11	1.0915212502685983e-14	0.0004947373469965319	-1.615407194103914e-19	4.040266648001085e-19	1.750659823683103e-15	3.4637609093528516e-14	2.5343142543396177e-15
60300000	0.004752631316090822	1.8321262872713804e-49	-3.99156281300265e-39	1.0385994788510202e-11	1.0915212502685983e-14	0.0004947373469965319	-1.6154071907010034e-19	4.040266648001085e-19	1.750659823683103e-15	3.4637609093528516e-14	2.5343142543396177e-15
60400000	0.004752631316090822	1.8321262872713804e-49	-3.9981865640499527e-39	1.0385994788510202e-11	1.0915212502685983e-14	0.0004947373469965319	-1.6154071872980927e-19	4.040266648001085e-19	1.750659823683103e-15	3.4637609093528516e-14	2.5343142543396177e-15
60500000	0.004752631316090822	1.83212628727138e-49	-4.00481031509702e-39	1.0385994788510202e-11	1.0915212502685983e-14	0.0004947373469965319	-1.6154071838951818e-19	4.040266648001085e-19	1.750659823683103e-15	3.4637609093528516e-14	2.5343142543396177e-15
60600000	0.004752631316090822	1.83212628727138e-49	-4.011434066143861e-39	1.0385994788510202e-11	1.0915212502685983e-14	0.0004947373469965319	-1.615407180492271e-19	4.040266648001085e-19	1.750659823683103e-15	3.4637609093528516e-14	2.5343142543396177e-15
60700000	0.004752631316090822	1.83212628727138e-49	-4.0180578171904876e-39	1.0385994788510202e-11	1.0915212502685983e-14	0.0004947373469965319	-1.6154071770893602e-19	4.040266648001085e-19	1.750659823683103e-15	3.4637609093528516e-14	2.5343142543396177e-15
60800000	0.004752631316090822	1.83212628727138e-49	-4.02468156823691e-39	1.0385994788510202e-11	1.0915212502685983e-14	0.0004947373469965319	-1.6154071736864495e-19	4.040266648001085e-19	1.750659823683103e-15	3.4637609093528516e-14	2.5343142543396177e-15
60900000	0.004752631316090822	1.83212628727138e-49	-4.0313053192831384e-39	1.0385994788510202e-11	1.0915212502685983e-14	0.0004947373469965319	-1.6154071702835385e-19	4.040266648001085e-19	1.750659823683103e-15	3.4637609093528516e-14	2.5343142543396177e-15
61000000	0.004752631316090822	1.83212628727138e-49	-4.0379290703291836e-39	1.0385994788510202e-11	1.0915212502685983e-14	0.0004947373469965319	-1.6154071668806278e-19	4.040266648001085e-19	1.750659823683103e-15	3.4637609093528516e-14	2.5343142543396177e-15
61100000	0.004752631316090822	1.83212628727138e-49	-4.044552821375055e-39	1.0385994788510202e-11	1.0915212502685983e-14	0.0004947373469965319	-1.615407163477717e-19	4.040266648001085e-19	1.750659823683103e-15	3.4637609093528516e-14	2.5343142543396177e-15
61200000	0.004752631316090822	1.83212628727138e-49	-4.051176572420765e-39	1.0385994788510202e-11	1.0915212502685983e-14	0.0004947373469965319	-1.6154071600748062e-19	4.040266648001085e-19	1.750659823683103e-15	3.4637609093528516e-14	2.5343142543396177e-15
61300000	0.004752631316090822	1.83212628727138e-49	-4.057800323466323e-39	1.0385994788510202e-11	1.0915212502685983e-14	0.0004947373469965319	-1.6154071566718955e-19	4.040266648001085e-19	1.750659823683103e-15	3.4637609093528516e-14	2.5343142543396177e-15
61400000	0.004752631316090822	1.83212628727138e-49	-4.064424074511739e-39	1.0385994788510202e-11	1.0915212502685983e-14	0.0004947373469965319	-1.6154071532689846e-19	4.040266648001085e-19	1.750659823683103e-15	3.4637609093528516e-14	2.5343142543396177e-15
61500000	0.004752631316090822	1.83212628727138e-49	-4.071047825557024e-39	1.0385994788510202e-11	1.0915212502685983e-14	0.0004947373469965319	-1.615407149866074e-19	4.040266648001085e-19	1.750659823683103e-15	3.4637609093528516e-14	2.5343142543396173e-15
61600000	0.004752631316090822	1.83212628727138e-49	-4.077671576602188e-39	1.0385994788510202e-11	1.0915212502685983e-14	0.0004947373469965319	-1.615407146463163e-19	4.040266648001085e-19	1.750659823683103e-15	3.4637609093528516e-14	2.5343142543396173e-15
61700000	0.004752631316090822	1.83212628727138e-49	-4.084295327647243e-39	1.0385994788510202e-11	1.0915212502685981e-14	0.0004947373469965319	-1.6154071430602523e-19	4.040266648001085e-19	1.750659823683103e-15	3.4637609093528516e-14	2.5343142543396173e-15
61800000	0.004752631316090822	1.83212628727138e-49	-4.0909190786921975e-39	1.0385994788510202e-11	1.0915212502685981e-14	0.0004947373469965319	-1.6154071396573413e-19	4.040266648001085e-19	1.750659823683103e-15	3.4637609093528516e-14	2.5343142543396173e-15
61900000	0.004752631316090822	1.83212628727138e-49	-4.097542829737063e-39	1.0385994788510202e-11	1.0915212502685981e-14	0.0004947373469965319	-1.6154071362544306e-19	4.040266648001085e-19	1.750659823683103e-15	3.4637609093528516e-14	2.5343142543396173e-15
62000000	0.004752631316090822	1.83212628727138e-49	-4.10416658078185e-39	1.0385994788510202e-11	1.0915212502685981e-14	0.0004947373469965319	-1.61540713285152e-19	4.040266648001085e-19	1.750659823683103e-15	3.4637609093528516e-14	2.5343142543396173e-15
62100000	0.004752631316090822	1.83212628727138e-49	-4.110790331826569e-39	1.0385994788510202e-11	1.0915212502685981e-14	0.0004947373469965319	-1.615407129448609e-19	4.040266648001085e-19	1.750659823683103e-15	3.4637609093528516e-14	2.5343142543396173e-15
62200000	0.004752631316090822	1.83212628727138e-49	-4.1174140828712304e-39	1.0385994788510202e-11	1.0915212502685981e-14	0.0004947373469965319	-1.6154071260456983e-19	4.040266648001085e-19	1.750659823683103e-15	3.4637609093528516e-14	2.5343142543396173e-15
62300000	0.004752631316090822	1.83212628727138e-49	-4.1240378339158446e-39	1.0385994788510202e-11	1.0915212502685981e-14	0.0004947373469965319	-1.6154071226427874e-19	4.040266648001085e-19	1.750659823683103e-15	3.4637609093528516e-14	2.5343142543396173e-15
62400000	0.004752631316090822	1.83212628727138e-49	-4.130661584960422e-39	1.0385994788510202e-11	1.0915212502685981e-14	0.0004947373469965319	-1.6154071192398767e-19	4.040266648001085e-19	1.750659823683103e-15	3.4637609093528516e-14	2.5343142543396173e-15
62500000	0.004752631316090822	1.83212628727138e-49	-4.137285336004973e-39	1.0385994788510202e-11	1.0915212502685981e-14	0.0004947373469965319	-1.6154071158369658e-19	4.040266648001085e-19	1.750659823683103e-15	3.4637609093528516e-14	2.5343142543396173e-15
62600000	0.004752631316090822	1.8321262872713796e-49	-4.143909087049509e-39	1.0385994788510202e-11	1.0915212502685981e-14	0.0004947373469965319	-1.615407112434055e-19	4.040266648001085e-19	1.750659823683103e-15	3.4637609093528516e-14	2.5343142543396173e-15
62700000	0.004752631316090822	1.8321262872713796e-49	-4.150532838094039e-39	1.0385994788510202e-11	1.0915212502685981e-14	0.0004947373469965319	-1.6154071090311441e-19	4.040266648001085e-19	1.750659823683103e-15	3.4637609093528516e-14	2.5343142543396173e-15
62800000	0.004752631316090822	1.8321262872713796e-49	-4.157156589138574e-39	1.0385994788510202e-11	1.0915212502685981e-14	0.0004947373469965319	-1.6154071056282334e-19	4.040266648001085e-19	1.7506598236831028e-15	3.4637609093528516e-14	2.5343142543396173e-15
62900000	0.004752631316090821	1.8321262872713796e-49	-4.163780340183126e-39	1.0385994788510202e-11	1.0915212502685981e-14	0.0004947373469965319	-1.6154071022253228e-19	4.040266648001085e-19	1.7506598236831028e-15	3.4637609093528516e-14	2.5343142543396173e-15
63000000	0.004752631316090821	1.8321262872713796e-49	-4.170404091227703e-39	1.0385994788510202e-11	1.0915212502685981e-14	0.0004947373469965319	-1.6154070988224118e-19	4.040266648001085e-19	1.7506598236831028e-15	3.4637609093528516e-14	2.5343142543396173e-15
63100000	0.004752631316090821	1.8321262872713796e-49	-4.177027842272317e-39	1.0385994788510202e-11	1.0915212502685981e-14	0.0004947373469965319	-1.6154070954195011e-19	4.040266648001085e-19	1.7506598236831028e-15	3.4637609093528516e-14	2.5343142543396173e-15
63200000	0.004752631316090821	1.8321262872713796e-49	-4.183651593316978e-39	1.0385994788510202e-11	1.0915212502685981e-14	0.0004947373469965319	-1.6154070920165902e-19	4.040266648001085e-19	1.7506598236831028e-15	3.4637609093528516e-14	2.5343142543396173e-15
63300000	0.004752631316090821	1.8321262872713796e-49	-4.1902753443616967e-39	1.0385994788510202e-11	1.0915212502685981e-14	0.0004947373469965319	-1.6154070886136795e-19	4.040266648001085e-19	1.7506598236831028e-15	3.4637609093528516e-14	2.5343142543396173e-15
63400000	0.004752631316090821	1.8321262872713796e-49	-4.196899095406483e-39	1.0385994788510202e-11	1.0915212502685981e-14	0.0004947373469965319	-1.6154070852107686e-19	4.040266648001085e-19	1.7506598236831028e-15	3.4637609093528516e-14	2.5343142543396173e-15
63500000	0.004752631316090821	1.8321262872713796e-49	-4.2035228464513485e-39	1.0385994788510202e-11	1.0915212502685981e-14	0.0004947373469965319	-1.6154070818078579e-19	4.040266648001085e-19	1.7506598236831028e-15	3.4637609093528516e-14	2.5343142543396173e-15
63600000	0.004752631316090821	1.8321262872713796e-49	-4.210146597496303e-39	1.0385994788510202e-11	1.0915212502685981e-14	0.0004947373469965319	-1.615407078404947e-19	4.040266648001085e-19	1.7506598236831028e-15	3.4637609093528516e-14	2.5343142543396173e-15
63700000	0.004752631316090821	1.8321262872713796e-49	-4.216770348541357e-39	1.0385994788510202e-11	1.0915212502685981e-14	0.0004947373469965319	-1.6154070750020363e-19	4.040266648001085e-19	1.7506598236831028e-15	3.4637609093528516e-14	2.5343142543396173e-15
63800000	0.004752631316090821	1.8321262872713796e-49	-4.2233940995865215e-39	1.0385994788510202e-11	1.0915212502685981e-14	0.0004947373469965319	-1.6154070715991256e-19	4.040266648001085e-19	1.7506598236831028e-15	3.4637609093528516e-14	2.5343142543396173e-15
63900000	0.004752631316090821	1.8321262872713796e-49	-4.230017850631806e-39	1.0385994788510202e-11	1.0915212502685981e-14	0.0004947373469965319	-1.6154070681962146e-19	4.040266648001085e-19	1.7506598236831028e-15	3.4637609093528516e-14	2.5343142543396173e-15
64000000	0.004752631316090821	1.8321262872713796e-49	-4.2366416016772214e-39	1.0385994788510202e-11	1.0915212502685981e-14	0.0004947373469965319	-1.615407064793304e-19	4.040266648001085e-19	1.7506598236831028e-15	3.4637609093528516e-14	2.5343142543396173e-15
64100000	0.004752631316090821	1.8321262872713796e-49	-4.2432653527227784e-39	1.0385994788510202e-11	1.0915212502685981e-14	0.0004947373469965319	-1.615407061390393e-19	4.040266648001085e-19	1.7506598236831028e-15	3.4637609093528516e-14	2.5343142543396173e-15
64200000	0.004752631316090821	1.8321262872713796e-49	-4.2498891037684876e-39	1.0385994788510202e-11	1.0915212502685981e-14	0.0004947373469965319	-1.6154070579874823e-19	4.040266648001085e-19	1.7506598236831028e-15	3.4637609093528516e-14	2.5343142543396173e-15
64300000	0.004752631316090821	1.8321262872713796e-49	-4.2565128548143585e-39	1.0385994788510202e-11	1.0915212502685981e-14	0.0004947373469965319	-1.6154070545845714e-19	4.040266648001085e-19	1.7506598236831028e-15	3.4637609093528516e-14	2.5343142543396173e-15
64400000	0.004752631316090821	1.8321262872713796e-49	-4.263136605860403e-39	1.0385994788510202e-11	1.0915212502685981e-14	0.0004947373469965319	-1.6154070511816607e-19	4.040266648001085e-19	1.7506598236831028e-15	3.4637609093528516e-14	2.5343142543396173e-15
64500000	0.004752631316090821	1.8321262872713796e-49	-4.269760356906631e-39	1.0385994788510202e-11	1.0915212502685981e-14	0.0004947373469965319	-1.61540704777875e-19	4.040266648001085e-19	1.7506598236831028e-15	3.4637609093528516e-14	2.5343142543396173e-15
64600000	0.004752631316090821	1.8321262872713796e-49	-4.276384107953052e-39	1.0385994788510202e-11	1.0915212502685981e-14	0.0004947373469965319	-1.615407044375839e-19	4.040266648001085e-19	1.7506598236831028e-15	3.4637609093528516e-14	2.5343142543396173e-15
64700000	0.004752631316090821	1.8321262872713792e-49	-4.283007858999678e-39	1.0385994788510202e-11	1.0915212502685981e-14	0.0004947373469965319	-1.6154070409729284e-19	4.040266648001085e-19	1.7506598236831028e-15	3.4637609093528516e-14	2.5343142543396173e-15
64800000	0.004752631316090821	1.8321262872713792e-49	-4.2896316100465185e-39	1.0385994788510202e-11	1.0915212502685981e-14	0.0004947373469965319	-1.6154070375700174e-19	4.040266648001085e-19	1.7506598236831028e-15	3.4637609093528516e-14	2.5343142543396173e-15
64900000	0.004752631316090821	1.8321262872713792e-49	-4.296255361093585e-39	1.0385994788510202e-11	1.0915212502685981e-14	0.0004947373469965319	-1.6154070341671067e-19	4.040266648001085e-19	1.7506598236831028e-15	3.4637609093528516e-14	2.5343142543396173e-15
65000000	0.004752631316090821	1.8321262872713792e-49	-4.302879112140887e-39	1.0385994788510202e-11	1.0915212502685981e-14	0.0004947373469965319	-1.6154070307641958e-19	4.040266648001085e-19	1.7506598236831028e-15	3.4637609093528516e-14	2.5343142543396173e-15
65100000	0.004752631316090821	1.8321262872713792e-49	-4.309502863188435e-39	1.0385994788510202e-11	1.0915212502685981e-14	0.0004947373469965319	-1.615407027361285e-19	4.040266648001085e-19	1.7506598236831028e-15	3.4637609093528516e-14	2.5343142543396173e-15
65200000	0.004752631316090821	1.8321262872713792e-49	-4.31612661423624e-39	1.0385994788510202e-11	1.0915212502685981e-14	0.0004947373469965319	-1.6154070239583742e-19	4.040266648001085e-19	1.7506598236831028e-15	3.4637609093528516e-14	2.5343142543396173e-15
65300000	0.004752631316090821	1.8321262872713792e-49	-4.322750365284312e-39	1.0385994788510202e-11	1.0915212502685981e-14	0.0004947373469965319	-1.6154070205554635e-19	4.040266648001085e-19	1.7506598236831028e-15	3.4637609093528516e-14	2.5343142543396173e-15
65400000	0.004752631316090821	1.8321262872713792e-49	-4.329374116332662e-39	1.0385994788510202e-11	1.0915212502685981e-14	0.0004947373469965319	-1.6154070171525528e-19	4.040266648001085e-19	1.7506598236831028e-15	3.4637609093528516e-14	2.5343142543396173e-15
65500000	0.004752631316090821	1.8321262872713792e-49	-4.3359978673812994e-39	1.0385994788510202e-11	1.0915212502685981e-14	0.0004947373469965319	-1.6154070137496419e-19	4.040266648001085e-19	1.7506598236831028e-15	3.4637609093528516e-14	2.5343142543396173e-15
65600000	0.004752631316090821	1.8321262872713792e-49	-4.342621618430236e-39	1.0385994788510202e-11	1.0915212502685981e-14	0.0004947373469965319	-1.6154070103467312e-19	4.040266648001085e-19	1.7506598236831028e-15	3.4637609093528516e-14	2.5343142543396173e-15
65700000	0.004752631316090821	1.8321262872713792e-49	-4.349245369479482e-39	1.0385994788510202e-11	1.0915212502685981e-14	0.0004947373469965319	-1.6154070069438202e-19	4.040266648001085e-19	1.7506598236831028e-15	3.4637609093528516e-14	2.5343142543396173e-15
65800000	0.004752631316090821	1.8321262872713792e-49	-4.355869120529047e-39	1.0385994788510202e-11	1.0915212502685981e-14	0.0004947373469965319	-1.6154070035409095e-19	4.040266648001085e-19	1.7506598236831028e-15	3.4637609093528516e-14	2.5343142543396173e-15
65900000	0.004752631316090821	1.8321262872713792e-49	-4.362492871578943e-39	1.0385994788510202e-11	1.0915212502685981e-14	0.0004947373469965319	-1.6154070001379986e-19	4.040266648001085e-19	1.7506598236831028e-15	3.4637609093528516e-14	2.5343142543396173e-15
66000000	0.004752631316090821	1.8321262872713792e-49	-4.369116622629165e-39	1.0385994788510202e-11	1.0915212502685981e-14	0.0004947373469965319	-1.615406996735088e-19	4.040266648001085e-19	1.7506598236831028e-15	3.4637609093528516e-14	2.5343142543396173e-15
66100000	0.004752631316090821	1.8321262872713792e-49	-4.3757403736790556e-39	1.0385994788510202e-11	1.0915212502685981e-14	0.0004947373469965319	-1.615406993332177e-19	4.040266648001085e-19	1.7506598236831028e-15	3.4637609093528516e-14	2.5343142543396173e-15
66200000	0.004752631316090821	1.8321262872713792e-49	-4.38236412472826e-39	1.0385994788510202e-11	1.0915212502685981e-14	0.0004947373469965319	-1.6154069899292663e-19	4.040266648001085e-19	1.7506598236831028e-15	3.4637609093528516e-14	2.5343142543396173e-15
66300000	0.004752631316090821	1.8321262872713792e-49	-4.388987875776787e-39	1.0385994788510202e-11	1.0915212502685981e-14	0.0004947373469965319	-1.6154069865263556e-19	4.040266648001085e-19	1.7506598236831028e-15	3.4637609093528516e-14	2.5343142543396173e-15
66400000	0.004752631316090821	1.8321262872713792e-49	-4.39561162682465e-39	1.0385994788510202e-11	1.0915212502685981e-14	0.0004947373469965319	-1.6154069831234447e-19	4.040266648001085e-19	1.7506598236831028e-15	3.4637609093528516e-14	2.5343142543396173e-15
66500000	0.004752631316090821	1.8321262872713792e-49	-4.4022353778718576e-39	1.0385994788510202e-11	1.0915212502685981e-14	0.0004947373469965319	-1.615406979720534e-19	4.040266648001085e-19	1.7506598236831028e-15	3.4637609093528516e-14	2.5343142543396173e-15
66600000	0.004752631316090821	1.8321262872713792e-49	-4.40885912891842e-39	1.0385994788510202e-11	1.0915212502685981e-14	0.0004947373469965319	-1.615406976317623e-19	4.040266648001085e-19	1.7506598236831028e-15	3.4637609093528516e-14	2.5343142543396173e-15
66700000	0.004752631316090821	1.8321262872713792e-49	-4.415482879964349e-39	1.0385994788510202e-11	1.0915212502685981e-14	0.0004947373469965319	-1.6154069729147123e-19	4.040266648001085e-19	1.7506598236831028e-15	3.4637609093528516e-14	2.5343142543396173e-15
66800000	0.004752631316090821	1.8321262872713792e-49	-4.4221066310096544e-39	1.0385994788510202e-11	1.0915212502685981e-14	0.0004947373469965319	-1.6154069695118014e-19	4.040266648001085e-19	1.7506598236831028e-15	3.4637609093528516e-14	2.5343142543396173e-15
66900000	0.004752631316090821	1.8321262872713792e-49	-4.428730382054346e-39	1.0385994788510202e-11	1.0915212502685981e-14	0.0004947373469965319	-1.6154069661088907e-19	4.040266648001085e-19	1.7506598236831028e-15	3.4637609093528516e-14	2.5343142543396173e-15
67000000	0.004752631316090821	1.8321262872713792e-49	-4.435354133098436e-39	1.0385994788510202e-11	1.0915212502685981e-14	0.0004947373469965319	-1.61540696270598e-19	4.040266648001085e-19	1.7506598236831028e-15	3.4637609093528516e-14	2.5343142543396173e-15
67100000	0.004752631316090821	1.8321262872713792e-49	-4.441977884141933e-39	1.0385994788510202e-11	1.0915212502685981e-14	0.0004947373469965319	-1.615406959303069e-19	4.040266648001085e-19	1.7506598236831028e-15	3.4637609093528516e-14	2.5343142543396173e-15
67200000	0.004752631316090821	1.8321262872713792e-49	-4.4486016351848485e-39	1.0385994788510202e-11	1.0915212502685981e-14	0.0004947373469965319	-1.6154069559001584e-19	4.040266648001085e-19	1.7506598236831028e-15	3.4637609093528516e-14	2.5343142543396173e-15
67300000	0.004752631316090821	1.8321262872713792e-49	-4.455225386227193e-39	1.0385994788510202e-11	1.0915212502685981e-14	0.0004947373469965319	-1.6154069524972475e-19	4.040266648001085e-19	1.7506598236831028e-15	3.4637609093528516e-14	2.5343142543396173e-15
67400000	0.004752631316090821	1.8321262872713792e-49	-4.461849137268977e-39	1.0385994788510202e-11	1.0915212502685981e-14	0.0004947373469965319	-1.6154069490943368e-19	4.040266648001085e-19	1.7506598236831028e-15	3.4637609093528516e-14	2.5343142543396173e-15
67500000	0.004752631316090821	1.8321262872713792e-49	-4.46847288831021e-39	1.0385994788510202e-11	1.0915212502685981e-14	0.0004947373469965319	-1.6154069456914258e-19	4.040266648001085e-19	1.7506598236831028e-15	3.4637609093528516e-14	2.5343142543396173e-15
67600000	0.004752631316090821	1.8321262872713792e-49	-4.475096639350904e-39	1.0385994788510202e-11	1.0915212502685981e-14	0.0004947373469965319	-1.6154069422885151e-19	4.040266648001085e-19	1.7506598236831028e-15	3.4637609093528516e-14	2.5343142543396173e-15
67700000	0.004752631316090821	1.8321262872713792e-49	-4.481720390391068e-39	1.0385994788510202e-11	1.0915212502685981e-14	0.0004947373469965319	-1.6154069388856042e-19	4.040266648001085e-19	1.7506598236831028e-15	3.4637609093528516e-14	2.5343142543396173e-15
67800000	0.004752631316090821	1.8321262872713792e-49	-4.4883441414307136e-39	1.0385994788510202e-11	1.0915212502685981e-14	0.0004947373469965319	-1.6154069354826935e-19	4.040266648001085e-19	1.7506598236831028e-15	3.4637609093528516e-14	2.5343142543396173e-15
67900000	0.004752631316090821	1.8321262872713792e-49	-4.4949678924698504e-39	1.0385994788510202e-11	1.0915212502685981e-14	0.0004947373469965319	-1.6154069320797828e-19	4.040266648001085e-19	1.7506598236831028e-15	3.4637609093528516e-14	2.5343142543396173e-15
68000000	0.004752631316090821	1.8321262872713792e-49	-4.50159164350849e-39	1.0385994788510202e-11	1.0915212502685981e-14	0.0004947373469965319	-1.615406928676872e-19	4.040266648001085e-19	1.7506598236831028e-15	3.4637609093528516e-14	2.5343142543396173e-15
68100000	0.004752631316090821	1.8321262872713792e-49	-4.508215394546642e-39	1.0385994788510202e-11	1.0915212502685981e-14	0.0004947373469965319	-1.6154069252739612e-19	4.040266648001085e-19	1.7506598236831028e-15	3.4637609093528516e-14	2.5343142543396173e-15
68200000	0.004752631316090821	1.8321262872713792e-49	-4.5148391455843174e-39	1.0385994788510202e-11	1.0915212502685981e-14	0.0004947373469965319	-1.6154069218710503e-19	4.040266648001085e-19	1.7506598236831028e-15	3.4637609093528516e-14	2.5343142543396173e-15
68300000	0.004752631316090821	1.8321262872713792e-49	-4.521462896621526e-39	1.0385994788510202e-11	1.0915212502685981e-14	0.0004947373469965319	-1.6154069184681396e-19	4.040266648001085e-19	1.7506598236831028e-15	3.4637609093528516e-14	2.5343142543396173e-15
68400000	0.004752631316090821	1.8321262872713792e-49	-4.5280866476582785e-39	1.0385994788510202e-11	1.0915212502685981e-14	0.0004947373469965319	-1.6154069150652286e-19	4.040266648001085e-19	1.7506598236831028e-15	3.4637609093528516e-14	2.5343142543396173e-15
68500000	0.004752631316090821	1.8321262872713792e-49	-4.534710398694586e-39	1.0385994788510202e-11	1.0915212502685981e-14	0.0004947373469965319	-1.615406911662318e-19	4.040266648001085e-19	1.7506598236831028e-15	3.4637609093528516e-14	2.5343142543396173e-15
68600000	0.004752631316090821	1.8321262872713792e-49	-4.541334149730459e-39	1.0385994788510202e-11	1.0915212502685981e-14	0.0004947373469965319	-1.615406908259407e-19	4.040266648001085e-19	1.7506598236831028e-15	3.4637609093528516e-14	2.5343142543396173e-15
68700000	0.004752631316090821	1.8321262872713792e-49	-4.547957900765906e-39	1.0385994788510202e-11	1.0915212502685981e-14	0.0004947373469965319	-1.6154069048564963e-19	4.040266648001085e-19	1.7506598236831028e-15	3.4637609093528516e-14	2.5343142543396173e-15
68800000	0.004752631316090821	1.8321262872713792e-49	-4.5545816518009406e-39	1.0385994788510202e-11	1.0915212502685981e-14	0.0004947373469965319	-1.6154069014535856e-19	4.040266648001085e-19	1.7506598236831028e-15	3.4637609093528516e-14	2.5343142543396173e-15
68900000	0.004752631316090821	1.8321262872713792e-49	-4.5612054028355704e-39	1.0385994788510202e-11	1.0915212502685981e-14	0.0004947373469965319	-1.6154068980506747e-19	4.040266648001085e-19	1.7506598236831028e-15	3.4637609093528516e-14	2.5343142543396173e-15
69000000	0.004752631316090821	1.8321262872713792e-49	-4.567829153869808e-39	1.0385994788510202e-11	1.0915212502685981e-14	0.0004947373469965319	-1.615406894647764e-19	4.040266648001085e-19	1.7506598236831028e-15	3.4637609093528516e-14	2.5343142543396173e-15
69100000	0.004752631316090821	1.8321262872713792e-49	-4.5744529049036633e-39	1.0385994788510202e-11	1.0915212502685981e-14	0.0004947373469965319	-1.615406891244853e-19	4.040266648001085e-19	1.7506598236831028e-15	3.4637609093528516e-14	2.5343142543396173e-15
69200000	0.004752631316090821	1.8321262872713792e-49	-4.581076655937146e-39	1.0385994788510202e-11	1.0915212502685981e-14	0.0004947373469965319	-1.6154068878419424e-19	4.040266648001085e-19	1.7506598236831028e-15	3.4637609093528516e-14	2.5343142543396173e-15
69300000	0.004752631316090821	1.8321262872713792e-49	-4.587700406970267e-39	1.0385994788510202e-11	1.0915212502685981e-14	0.0004947373469965319	-1.6154068844390314e-19	4.040266648001085e-19	1.7506598236831028e-15	3.4637609093528516e-14	2.5343142543396173e-15
69400000	0.004752631316090821	1.8321262872713792e-49	-4.594324158003037e-39	1.0385994788510202e-11	1.0915212502685981e-14	0.0004947373469965319	-1.6154068810361207e-19	4.040266648001085e-19	1.7506598236831028e-15	3.4637609093528516e-14	2.5343142543396173e-15
69500000	0.004752631316090821	1.8321262872713792e-49	-4.600947909035466e-39	1.0385994788510202e-11	1.0915212502685981e-14	0.0004947373469965319	-1.61540687763321e-19	4.040266648001085e-19	1.7506598236831028e-15	3.4637609093528516e-14	2.5343142543396173e-15
69600000	0.004752631316090821	1.8321262872713792e-49	-4.6075716600675654e-39	1.0385994788510202e-11	1.0915212502685981e-14	0.0004947373469965319	-1.615406874230299e-19	4.040266648001085e-19	1.7506598236831028e-15	3.4637609093528516e-14	2.5343142543396173e-15
69700000	0.004752631316090821	1.8321262872713792e-49	-4.614195411099345e-39	1.0385994788510202e-11	1.0915212502685981e-14	0.0004947373469965319	-1.6154068708273884e-19	4.040266648001085e-19	1.7506598236831028e-15	3.4637609093528516e-14	2.5343142543396173e-15
69800000	0.004752631316090821	1.8321262872713792e-49	-4.620819162130816e-39	1.0385994788510202e-11	1.0915212502685981e-14	0.0004947373469965319	-1.6154068674244775e-19	4.040266648001085e-19	1.7506598236831028e-15	3.4637609093528516e-14	2.5343142543396173e-15
69900000	0.004752631316090821	1.8321262872713792e-49	-4.627442913161987e-39	1.0385994788510202e-11	1.0915212502685981e-14	0.0004947373469965319	-1.6154068640215668e-19	4.040266648001085e-19	1.7506598236831028e-15	3.4637609093528516e-14	2.5343142543396173e-15
70000000	0.004752631316090821	1.8321262872713792e-49	-4.63406666419287e-39	1.0385994788510202e-11	1.0915212502685981e-14	0.0004947373469965319	-1.6154068606186559e-19	4.040266648001085e-19	1.7506598236831028e-15	3.4637609093528516e-14	2.5343142543396173e-15
70100000	0.004752631316090821	1.8321262872713792e-49	-4.6406904152234765e-39	1.0385994788510202e-11	1.0915212502685981e-14	0.0004947373469965319	-1.6154068572157452e-19	4.040266648001085e-19	1.7506598236831028e-15	3.4637609093528516e-14	2.5343142543396173e-15
70200000	0.004752631316090821	1.8321262872713792e-49	-4.6473141662538146e-39	1.0385994788510202e-11	1.0915212502685981e-14	0.0004947373469965319	-1.6154068538128342e-19	4.040266648001085e-19	1.7506598236831028e-15	3.4637609093528516e-14	2.5343142543396173e-15
70300000	0.004752631316090821	1.8321262872713792e-49	-4.653937917283896e-39	1.0385994788510202e-11	1.0915212502685981e-14	0.0004947373469965319	-1.6154068504099235e-19	4.040266648001085e-19	1.7506598236831028e-15	3.4637609093528516e-14	2.5343142543396173e-15
70400000	0.004752631316090821	1.8321262872713792e-49	-4.660561668313731e-39	1.0385994788510202e-11	1.0915212502685981e-14	0.0004947373469965319	-1.6154068470070129e-19	4.040266648001085e-19	1.7506598236831028e-15	3.4637609093528516e-14	2.5343142543396173e-15
70500000	0.004752631316090821	1.8321262872713792e-49	-4.667185419343331e-39	1.0385994788510202e-11	1.0915212502685981e-14	0.0004947373469965319	-1.615406843604102e-19	4.040266648001085e-19	1.7506598236831028e-15	3.4637609093528516e-14	2.5343142543396173e-15
70600000	0.004752631316090821	1.8321262872713792e-49	-4.673809170372705e-39	1.0385994788510202e-11	1.0915212502685981e-14	0.0004947373469965319	-1.6154068402011912e-19	4.040266648001085e-19	1.7506598236831028e-15	3.4637609093528516e-14	2.5343142543396173e-15
70700000	0.004752631316090821	1.8321262872713792e-49	-4.680432921401864e-39	1.0385994788510202e-11	1.0915212502685981e-14	0.0004947373469965319	-1.6154068367982803e-19	4.040266648001085e-19	1.7506598236831028e-15	3.4637609093528516e-14	2.5343142543396173e-15
70800000	0.004752631316090821	1.8321262872713792e-49	-4.6870566724308195e-39	1.0385994788510202e-11	1.0915212502685981e-14	0.0004947373469965319	-1.6154068333953696e-19	4.040266648001085e-19	1.7506598236831028e-15	3.4637609093528516e-14	2.5343142543396173e-15
70900000	0.004752631316090821	1.8321262872713792e-49	-4.69368042345958e-39	1.0385994788510202e-11	1.0915212502685981e-14	0.0004947373469965319	-1.6154068299924587e-19	4.040266648001085e-19	1.7506598236831028e-15	3.4637609093528516e-14	2.5343142543396173e-15
71000000	0.004752631316090821	1.8321262872713792e-49	-4.7003041744881574e-39	1.0385994788510202e-11	1.0915212502685981e-14	0.0004947373469965319	-1.615406826589548e-19	4.040266648001085e-19	1.7506598236831028e-15	3.4637609093528516e-14	2.5343142543396173e-15
71100000	0.004752631316090821	1.8321262872713792e-49	-4.706927925516562e-39	1.0385994788510202e-11	1.0915212502685981e-14	0.0004947373469965319	-1.615406823186637e-19	4.040266648001085e-19	1.7506598236831028e-15	3.4637609093528516e-14	2.5343142543396173e-15
71200000	0.004752631316090821	1.8321262872713792e-49	-4.713551676544804e-39	1.0385994788510202e-11	1.0915212502685981e-14	0.0004947373469965319	-1.6154068197837263e-19	4.040266648001085e-19	1.7506598236831028e-15	3.4637609093528516e-14	2.5343142543396173e-15
71300000	0.004752631316090821	1.8321262872713792e-49	-4.7201754275728944e-39	1.0385994788510202e-11	1.0915212502685981e-14	0.0004947373469965319	-1.6154068163808157e-19	4.040266648001085e-19	1.7506598236831028e-15	3.4637609093528516e-14	2.5343142543396173e-15
71400000	0.004752631316090821	1.8321262872713792e-49	-4.726799178600843e-39	1.0385994788510202e-11	1.0915212502685981e-14	0.0004947373469965319	-1.6154068129779047e-19	4.040266648001085e-19	1.7506598236831028e-15	3.4637609093528516e-14	2.5343142543396173e-15
71500000	0.004752631316090821	1.8321262872713792e-49	-4.7334229296286603e-39	1.0385994788510202e-11	1.0915212502685981e-14	0.0004947373469965319	-1.615406809574994e-19	4.040266648001085e-19	1.7506598236831028e-15	3.4637609093528516e-14	2.5343142543396173e-15
71600000	0.004752631316090821	1.8321262872713796e-49	-4.7400466806563577e-39	1.0385994788510202e-11	1.0915212502685981e-14	0.0004947373469965319	-1.615406806172083e-19	4.040266648001085e-19	1.7506598236831028e-15	3.4637609093528516e-14	2.5343142543396173e-15
71700000	0.004752631316090821	1.8321262872713796e-49	-4.746670431683945e-39	1.0385994788510202e-11	1.0915212502685981e-14	0.0004947373469965319	-1.6154068027691724e-19	4.040266648001085e-19	1.7506598236831028e-15	3.4637609093528516e-14	2.5343142543396173e-15
71800000	0.004752631316090821	1.8321262872713796e-49	-4.753294182711432e-39	1.0385994788510202e-11	1.0915212502685981e-14	0.0004947373469965319	-1.6154067993662615e-19	4.040266648001085e-19	1.7506598236831028e-15	3.4637609093528516e-14	2.5343142543396173e-15
71900000	0.004752631316090821	1.8321262872713796e-49	-4.7599179337388304e-39	1.0385994788510202e-11	1.0915212502685981e-14	0.0004947373469965319	-1.6154067959633508e-19	4.040266648001085e-19	1.7506598236831028e-15	3.4637609093528516e-14	2.5343142543396173e-15
72000000	0.004752631316090821	1.8321262872713796e-49	-4.76654168476615e-39	1.0385994788510202e-11	1.0915212502685981e-14	0.0004947373469965319	-1.61540679256044e-19	4.040266648001085e-19	1.7506598236831028e-15	3.4637609093528516e-14	2.5343142543396173e-15
72100000	0.004752631316090821	1.8321262872713796e-49	-4.7731654357934015e-39	1.0385994788510202e-11	1.0915212502685981e-14	0.0004947373469965319	-1.6154067891575291e-19	4.040266648001085e-19	1.7506598236831028e-15	3.4637609093528516e-14	2.5343142543396173e-15
72200000	0.004752631316090821	1.8321262872713796e-49	-4.779789186820595e-39	1.0385994788510202e-11	1.0915212502685981e-14	0.0004947373469965319	-1.6154067857546185e-19	4.040266648001085e-19	1.750659823683103e-15	3.4637609093528516e-14	2.5343142543396173e-15
72300000	0.004752631316090821	1.8321262872713796e-49	-4.786412937847742e-39	1.0385994788510202e-11	1.0915212502685981e-14	0.0004947373469965319	-1.6154067823517075e-19	4.040266648001085e-19	1.750659823683103e-15	3.4637609093528516e-14	2.5343142543396173e-15
72400000	0.004752631316090821	1.8321262872713796e-49	-4.793036688874852e-39	1.0385994788510202e-11	1.0915212502685981e-14	0.0004947373469965319	-1.6154067789487968e-19	4.040266648001085e-19	1.750659823683103e-15	3.4637609093528516e-14	2.5343142543396173e-15
72500000	0.004752631316090821	1.8321262872713796e-49	-4.799660439901936e-39	1.0385994788510202e-11	1.0915212502685981e-14	0.0004947373469965319	-1.615406775545886e-19	4.040266648001085e-19	1.750659823683103e-15	3.4637609093528516e-14	2.5343142543396173e-15
72600000	0.004752631316090821	1.8321262872713796e-49	-4.8062841909290033e-39	1.0385994788510202e-11	1.0915212502685981e-14	0.0004947373469965319	-1.6154067721429752e-19	4.040266648001085e-19	1.750659823683103e-15	3.4637609093528516e-14	2.5343142543396173e-15
72700000	0.004752631316090821	1.8321262872713796e-49	-4.8129079419560664e-39	1.0385994788510202e-11	1.0915212502685981e-14	0.0004947373469965319	-1.6154067687400643e-19	4.040266648001085e-19	1.750659823683103e-15	3.4637609093528516e-14	2.5343142543396173e-15
72800000	0.004752631316090821	1.8321262872713796e-49	-4.819531692983135e-39	1.0385994788510202e-11	1.0915212502685983e-14	0.0004947373469965319	-1.6154067653371536e-19	4.040266648001085e-19	1.750659823683103e-15	3.4637609093528516e-14	2.5343142543396173e-15
72900000	0.004752631316090821	1.8321262872713796e-49	-4.826155444010218e-39	1.0385994788510202e-11	1.0915212502685983e-14	0.0004947373469965319	-1.615406761934243e-19	4.040266648001085e-19	1.750659823683103e-15	3.4637609093528516e-14	2.5343142543396177e-15
73000000	0.004752631316090821	1.8321262872713796e-49	-4.832779195037328e-39	1.0385994788510202e-11	1.0915212502685983e-14	0.0004947373469965319	-1.615406758531332e-19	4.040266648001085e-19	1.750659823683103e-15	3.4637609093528516e-14	2.5343142543396177e-15
73100000	0.004752631316090821	1.8321262872713796e-49	-4.8394029460644746e-39	1.0385994788510202e-11	1.0915212502685983e-14	0.0004947373469965319	-1.6154067551284213e-19	4.040266648001085e-19	1.750659823683103e-15	3.4637609093528516e-14	2.5343142543396177e-15
73200000	0.004752631316090821	1.8321262872713796e-49	-4.846026697091668e-39	1.0385994788510202e-11	1.0915212502685983e-14	0.0004947373469965319	-1.6154067517255103e-19	4.040266648001085e-19	1.750659823683103e-15	3.4637609093528516e-14	2.5343142543396177e-15
73300000	0.004752631316090821	1.8321262872713796e-49	-4.852650448118919e-39	1.0385994788510202e-11	1.0915212502685983e-14	0.0004947373469965319	-1.6154067483225996e-19	4.040266648001085e-19	1.750659823683103e-15	3.4637609093528516e-14	2.5343142543396177e-15
73400000	0.004752631316090821	1.8321262872713796e-49	-4.859274199146239e-39	1.0385994788510202e-11	1.0915212502685983e-14	0.0004947373469965319	-1.6154067449196887e-19	4.040266648001085e-19	1.750659823683103e-15	3.4637609093528516e-14	2.5343142543396177e-15
73500000	0.004752631316090821	1.8321262872713796e-49	-4.8658979501736365e-39	1.0385994788510202e-11	1.0915212502685983e-14	0.0004947373469965319	-1.615406741516778e-19	4.040266648001085e-19	1.750659823683103e-15	3.4637609093528516e-14	2.5343142543396177e-15
73600000	0.004752631316090821	1.8321262872713796e-49	-4.872521701201124e-39	1.0385994788510202e-11	1.0915212502685983e-14	0.0004947373469965319	-1.615406738113867e-19	4.040266648001085e-19	1.750659823683103e-15	3.4637609093528516e-14	2.5343142543396177e-15
73700000	0.004752631316090821	1.8321262872713796e-49	-4.87914545222871e-39	1.0385994788510202e-11	1.0915212502685983e-14	0.0004947373469965319	-1.6154067347109564e-19	4.040266648001085e-19	1.750659823683103e-15	3.4637609093528516e-14	2.5343142543396177e-15
73800000	0.004752631316090821	1.8321262872713796e-49	-4.885769203256407e-39	1.0385994788510202e-11	1.0915212502685983e-14	0.0004947373469965319	-1.6154067313080457e-19	4.040266648001085e-19	1.750659823683103e-15	3.4637609093528516e-14	2.5343142543396177e-15
73900000	0.004752631316090821	1.8321262872713796e-49	-4.892392954284224e-39	1.0385994788510202e-11	1.0915212502685983e-14	0.0004947373469965319	-1.6154067279051348e-19	4.040266648001085e-19	1.750659823683103e-15	3.4637609093528516e-14	2.5343142543396177e-15
74000000	0.004752631316090821	1.8321262872713796e-49	-4.899016705312172e-39	1.0385994788510202e-11	1.0915212502685983e-14	0.0004947373469965319	-1.615406724502224e-19	4.040266648001085e-19	1.750659823683103e-15	3.4637609093528516e-14	2.5343142543396177e-15
74100000	0.004752631316090821	1.8321262872713796e-49	-4.9056404563402616e-39	1.0385994788510202e-11	1.0915212502685983e-14	0.0004947373469965319	-1.6154067210993131e-19	4.040266648001085e-19	1.750659823683103e-15	3.4637609093528516e-14	2.5343142543396177e-15
74200000	0.004752631316090821	1.8321262872713796e-49	-4.912264207368503e-39	1.0385994788510202e-11	1.0915212502685983e-14	0.0004947373469965319	-1.6154067176964024e-19	4.040266648001085e-19	1.750659823683103e-15	3.4637609093528516e-14	2.5343142543396177e-15
74300000	0.004752631316090821	1.8321262872713796e-49	-4.918887958396907e-39	1.0385994788510202e-11	1.0915212502685983e-14	0.0004947373469965319	-1.6154067142934915e-19	4.040266648001085e-19	1.750659823683103e-15	3.4637609093528516e-14	2.5343142543396177e-15
74400000	0.004752631316090821	1.83212628727138e-49	-4.925511709425484e-39	1.0385994788510202e-11	1.0915212502685983e-14	0.0004947373469965319	-1.6154067108905808e-19	4.040266648001085e-19	1.750659823683103e-15	3.4637609093528516e-14	2.5343142543396177e-15
74500000	0.004752631316090821	1.83212628727138e-49	-4.932135460454244e-39	1.0385994788510202e-11	1.0915212502685983e-14	0.0004947373469965319	-1.61540670748767e-19	4.040266648001085e-19	1.750659823683103e-15	3.4637609093528516e-14	2.5343142543396177e-15
74600000	0.004752631316090821	1.83212628727138e-49	-4.938759211483198e-39	1.0385994788510202e-11	1.0915212502685983e-14	0.0004947373469965319	-1.6154067040847592e-19	4.040266648001085e-19	1.750659823683103e-15	3.4637609093528516e-14	2.5343142543396177e-15
74700000	0.004752631316090821	1.83212628727138e-49	-4.945382962512357e-39	1.0385994788510202e-11	1.0915212502685983e-14	0.0004947373469965319	-1.6154067006818485e-19	4.040266648001085e-19	1.750659823683103e-15	3.4637609093528516e-14	2.5343142543396177e-15
74800000	0.004752631316090821	1.83212628727138e-49	-4.95200671354173e-39	1.0385994788510202e-11	1.0915212502685983e-14	0.0004947373469965319	-1.6154066972789376e-19	4.040266648001085e-19	1.750659823683103e-15	3.4637609093528516e-14	2.5343142543396177e-15
74900000	0.004752631316090821	1.83212628727138e-49	-4.9586304645713286e-39	1.0385994788510202e-11	1.0915212502685983e-14	0.0004947373469965319	-1.6154066938760269e-19	4.040266648001085e-19	1.750659823683103e-15	3.4637609093528516e-14	2.5343142543396177e-15
75000000	0.004752631316090821	1.83212628727138e-49	-4.965254215601163e-39	1.0385994788510202e-11	1.0915212502685983e-14	0.0004947373469965319	-1.615406690473116e-19	4.040266648001085e-19	1.750659823683103e-15	3.4637609093528516e-14	2.5343142543396177e-15
75100000	0.004752631316090821	1.83212628727138e-49	-4.9718779666312434e-39	1.0385994788510202e-11	1.0915212502685983e-14	0.0004947373469965319	-1.6154066870702052e-19	4.040266648001085e-19	1.750659823683103e-15	3.4637609093528516e-14	2.5343142543396177e-15
75200000	0.004752631316090821	1.83212628727138e-49	-4.978501717661581e-39	1.0385994788510202e-11	1.0915212502685983e-14	0.0004947373469965319	-1.6154066836672943e-19	4.040266648001085e-19	1.750659823683103e-15	3.4637609093528516e-14	2.5343142543396177e-15
75300000	0.004752631316090821	1.83212628727138e-49	-4.985125468692185e-39	1.0385994788510202e-11	1.0915212502685983e-14	0.0004947373469965319	-1.6154066802643836e-19	4.040266648001085e-19	1.750659823683103e-15	3.4637609093528516e-14	2.5343142543396177e-15
75400000	0.004752631316090821	1.83212628727138e-49	-4.9917492197230675e-39	1.0385994788510202e-11	1.0915212502685983e-14	0.0004947373469965319	-1.615406676861473e-19	4.040266648001085e-19	1.750659823683103e-15	3.4637609093528516e-14	2.5343142543396177e-15
75500000	0.004752631316090821	1.83212628727138e-49	-4.998372970754238e-39	1.0385994788510202e-11	1.0915212502685983e-14	0.0004947373469965319	-1.615406673458562e-19	4.040266648001085e-19	1.750659823683103e-15	3.4637609093528516e-14	2.5343142543396177e-15
75600000	0.004752631316090821	1.83212628727138e-49	-5.004996721785707e-39	1.0385994788510202e-11	1.0915212502685983e-14	0.0004947373469965319	-1.6154066700556513e-19	4.040266648001085e-19	1.750659823683103e-15	3.4637609093528516e-14	2.5343142543396177e-15
75700000	0.004752631316090821	1.83212628727138e-49	-5.011620472817486e-39	1.0385994788510202e-11	1.0915212502685983e-14	0.0004947373469965319	-1.6154066666527404e-19	4.040266648001085e-19	1.750659823683103e-15	3.4637609093528516e-14	2.5343142543396177e-15
75800000	0.004752631316090821	1.83212628727138e-49	-5.018244223849584e-39	1.0385994788510202e-11	1.0915212502685983e-14	0.0004947373469965319	-1.6154066632498297e-19	4.040266648001085e-19	1.750659823683103e-15	3.4637609093528516e-14	2.5343142543396177e-15
75900000	0.004752631316090821	1.83212628727138e-49	-5.0248679748820116e-39	1.0385994788510202e-11	1.0915212502685983e-14	0.0004947373469965319	-1.6154066598469187e-19	4.040266648001085e-19	1.750659823683103e-15	3.4637609093528516e-14	2.5343142543396177e-15
76000000	0.004752631316090821	1.83212628727138e-49	-5.031491725914767e-39	1.0385994788510202e-11	1.0915212502685983e-14	0.0004947373469965319	-1.615406656444008e-19	4.040266648001085e-19	1.750659823683103e-15	3.4637609093528516e-14	2.5343142543396177e-15
76100000	0.004752631316090821	1.83212628727138e-49	-5.0381154769471896e-39	1.0385994788510202e-11	1.0915212502685983e-14	0.0004947373469965319	-1.615406653041097e-19	4.040266648001085e-19	1.750659823683103e-15	3.4637609093528516e-14	2.5343142543396177e-15
76200000	0.004752631316090821	1.83212628727138e-49	-5.044739227978926e-39	1.0385994788510202e-11	1.0915212502685983e-14	0.0004947373469965319	-1.6154066496381864e-19	4.040266648001085e-19	1.750659823683103e-15	3.4637609093528516e-14	2.5343142543396177e-15
76300000	0.004752631316090821	1.83212628727138e-49	-5.0513629790099866e-39	1.0385994788510202e-11	1.0915212502685983e-14	0.0004947373469965319	-1.6154066462352757e-19	4.040266648001085e-19	1.750659823683103e-15	3.4637609093528516e-14	2.5343142543396177e-15
76400000	0.004752631316090821	1.83212628727138e-49	-5.0579867300403815e-39	1.0385994788510202e-11	1.0915212502685983e-14	0.0004947373469965319	-1.6154066428323648e-19	4.040266648001085e-19	1.750659823683103e-15	3.4637609093528516e-14	2.5343142543396177e-15
76500000	0.004752631316090821	1.83212628727138e-49	-5.064610481070122e-39	1.0385994788510202e-11	1.0915212502685983e-14	0.0004947373469965319	-1.615406639429454e-19	4.040266648001085e-19	1.750659823683103e-15	3.4637609093528516e-14	2.5343142543396177e-15
76600000	0.004752631316090821	1.83212628727138e-49	-5.071234232099217e-39	1.0385994788510202e-11	1.0915212502685983e-14	0.0004947373469965319	-1.6154066360265432e-19	4.040266648001085e-19	1.750659823683103e-15	3.4637609093528516e-14	2.5343142543396177e-15
76700000	0.004752631316090821	1.83212628727138e-49	-5.0778579831276784e-39	1.0385994788510202e-11	1.0915212502685983e-14	0.0004947373469965319	-1.6154066326236325e-19	4.040266648001085e-19	1.750659823683103e-15	3.4637609093528516e-14	2.5343142543396177e-15
76800000	0.004752631316090821	1.83212628727138e-49	-5.0844817341555166e-39	1.0385994788510202e-11	1.0915212502685983e-14	0.0004947373469965319	-1.6154066292207215e-19	4.040266648001085e-19	1.750659823683103e-15	3.4637609093528516e-14	2.5343142543396177e-15
76900000	0.004752631316090821	1.83212628727138e-49	-5.091105485182741e-39	1.0385994788510202e-11	1.0915212502685983e-14	0.0004947373469965319	-1.6154066258178108e-19	4.040266648001085e-19	1.750659823683103e-15	3.4637609093528516e-14	2.5343142543396177e-15
77000000	0.004752631316090821	1.83212628727138e-49	-5.097729236209363e-39	1.0385994788510202e-11	1.0915212502685983e-14	0.0004947373469965319	-1.6154066224149001e-19	4.040266648001085e-19	1.750659823683103e-15	3.4637609093528516e-14	2.5343142543396177e-15
77100000	0.004752631316090821	1.83212628727138e-49	-5.104352987235393e-39	1.0385994788510202e-11	1.0915212502685983e-14	0.0004947373469965319	-1.6154066190119892e-19	4.040266648001085e-19	1.750659823683103e-15	3.4637609093528516e-14	2.5343142543396177e-15
77200000	0.004752631316090821	1.83212628727138e-49	-5.110976738260841e-39	1.0385994788510202e-11	1.0915212502685983e-14	0.0004947373469965319	-1.6154066156090785e-19	4.040266648001085e-19	1.750659823683103e-15	3.4637609093528516e-14	2.5343142543396177e-15
77300000	0.004752631316090821	1.83212628727138e-49	-5.117600489285718e-39	1.0385994788510202e-11	1.0915212502685983e-14	0.0004947373469965319	-1.6154066122061676e-19	4.040266648001085e-19	1.750659823683103e-15	3.4637609093528516e-14	2.5343142543396177e-15
77400000	0.004752631316090821	1.83212628727138e-49	-5.124224240310034e-39	1.0385994788510202e-11	1.0915212502685983e-14	0.0004947373469965319	-1.615406608803257e-19	4.040266648001085e-19	1.750659823683103e-15	3.4637609093528516e-14	2.5343142543396177e-15
77500000	0.004752631316090821	1.83212628727138e-49	-5.1308479913338e-39	1.0385994788510202e-11	1.0915212502685983e-14	0.0004947373469965319	-1.615406605400346e-19	4.040266648001085e-19	1.750659823683103e-15	3.4637609093528516e-14	2.5343142543396177e-15
77600000	0.004752631316090821	1.83212628727138e-49	-5.137471742357026e-39	1.0385994788510202e-11	1.0915212502685983e-14	0.0004947373469965319	-1.6154066019974353e-19	4.040266648001085e-19	1.750659823683103e-15	3.4637609093528516e-14	2.5343142543396177e-15
77700000	0.004752631316090821	1.83212628727138e-49	-5.144095493379723e-39	1.0385994788510202e-11	1.0915212502685983e-14	0.0004947373469965319	-1.6154065985945243e-19	4.040266648001085e-19	1.750659823683103e-15	3.4637609093528516e-14	2.5343142543396177e-15
77800000	0.004752631316090821	1.83212628727138e-49	-5.150719244401901e-39	1.0385994788510202e-11	1.0915212502685983e-14	0.0004947373469965319	-1.6154065951916136e-19	4.040266648001085e-19	1.750659823683103e-15	3.4637609093528516e-14	2.5343142543396177e-15
77900000	0.004752631316090821	1.83212628727138e-49	-5.1573429954235705e-39	1.0385994788510202e-11	1.0915212502685983e-14	0.0004947373469965319	-1.615406591788703e-19	4.040266648001085e-19	1.750659823683103e-15	3.4637609093528516e-14	2.5343142543396177e-15
78000000	0.004752631316090821	1.83212628727138e-49	-5.1639667464447425e-39	1.0385994788510202e-11	1.0915212502685983e-14	0.0004947373469965319	-1.615406588385792e-19	4.040266648001085e-19	1.750659823683103e-15	3.4637609093528516e-14	2.5343142543396177e-15
78100000	0.004752631316090821	1.83212628727138e-49	-5.170590497465427e-39	1.0385994788510202e-11	1.0915212502685983e-14	0.0004947373469965319	-1.6154065849828813e-19	4.040266648001085e-19	1.750659823683103e-15	3.4637609093528516e-14	2.5343142543396177e-15
78200000	0.004752631316090821	1.83212628727138e-49	-5.177214248485635e-39	1.0385994788510202e-11	1.0915212502685983e-14	0.0004947373469965319	-1.6154065815799704e-19	4.040266648001085e-19	1.750659823683103e-15	3.4637609093528516e-14	2.5343142543396177e-15
78300000	0.004752631316090821	1.83212628727138e-49	-5.1838379995053763e-39	1.0385994788510202e-11	1.0915212502685983e-14	0.0004947373469965319	-1.6154065781770597e-19	4.040266648001085e-19	1.750659823683103e-15	3.4637609093528516e-14	2.5343142543396177e-15
78400000	0.004752631316090821	1.83212628727138e-49	-5.190461750524662e-39	1.0385994788510202e-11	1.0915212502685983e-14	0.0004947373469965319	-1.6154065747741488e-19	4.040266648001085e-19	1.750659823683103e-15	3.4637609093528516e-14	2.5343142543396177e-15
78500000	0.004752631316090821	1.83212628727138e-49	-5.197085501543502e-39	1.0385994788510202e-11	1.0915212502685983e-14	0.0004947373469965319	-1.615406571371238e-19	4.040266648001085e-19	1.750659823683103e-15	3.4637609093528516e-14	2.5343142543396177e-15
78600000	0.004752631316090821	1.83212628727138e-49	-5.2037092525619064e-39	1.0385994788510202e-11	1.0915212502685983e-14	0.0004947373469965319	-1.6154065679683271e-19	4.040266648001085e-19	1.750659823683103e-15	3.4637609093528516e-14	2.5343142543396177e-15
78700000	0.004752631316090821	1.83212628727138e-49	-5.210333003579887e-39	1.0385994788510202e-11	1.0915212502685983e-14	0.0004947373469965319	-1.6154065645654164e-19	4.040266648001085e-19	1.750659823683103e-15	3.4637609093528516e-14	2.5343142543396177e-15
78800000	0.004752631316090821	1.83212628727138e-49	-5.216956754597454e-39	1.0385994788510202e-11	1.0915212502685983e-14	0.0004947373469965319	-1.6154065611625058e-19	4.040266648001085e-19	1.750659823683103e-15	3.4637609093528516e-14	2.5343142543396177e-15
78900000	0.004752631316090821	1.83212628727138e-49	-5.2235805056146166e-39	1.0385994788510202e-11	1.0915212502685983e-14	0.0004947373469965319	-1.6154065577595948e-19	4.040266648001085e-19	1.750659823683103e-15	3.4637609093528516e-14	2.5343142543396177e-15
79000000	0.004752631316090821	1.8321262872713804e-49	-5.2302042566313866e-39	1.0385994788510202e-11	1.0915212502685983e-14	0.0004947373469965319	-1.6154065543566841e-19	4.040266648001085e-19	1.750659823683103e-15	3.4637609093528516e-14	2.5343142543396177e-15
79100000	0.004752631316090821	1.8321262872713804e-49	-5.2368280076477736e-39	1.0385994788510202e-11	1.0915212502685983e-14	0.0004947373469965319	-1.6154065509537732e-19	4.040266648001085e-19	1.750659823683103e-15	3.4637609093528516e-14	2.5343142543396177e-15
79200000	0.004752631316090821	1.8321262872713804e-49	-5.2434517586637894e-39	1.0385994788510202e-11	1.0915212502685983e-14	0.0004947373469965319	-1.6154065475508625e-19	4.040266648001085e-19	1.750659823683103e-15	3.4637609093528516e-14	2.5343142543396177e-15
79300000	0.004752631316090821	1.8321262872713804e-49	-5.250075509679443e-39	1.0385994788510202e-11	1.0915212502685983e-14	0.0004947373469965319	-1.6154065441479516e-19	4.040266648001085e-19	1.750659823683103e-15	3.4637609093528516e-14	2.5343142543396177e-15
79400000	0.004752631316090821	1.8321262872713804e-49	-5.2566992606947454e-39	1.0385994788510202e-11	1.0915212502685983e-14	0.0004947373469965319	-1.6154065407450409e-19	4.040266648001085e-19	1.750659823683103e-15	3.4637609093528516e-14	2.5343142543396177e-15
79500000	0.004752631316090821	1.8321262872713804e-49	-5.263323011709707e-39	1.0385994788510202e-11	1.0915212502685983e-14	0.0004947373469965319	-1.6154065373421302e-19	4.040266648001085e-19	1.750659823683103e-15	3.4637609093528516e-14	2.5343142543396177e-15
79600000	0.004752631316090821	1.8321262872713804e-49	-5.269946762724339e-39	1.0385994788510202e-11	1.0915212502685983e-14	0.0004947373469965319	-1.6154065339392192e-19	4.040266648001085e-19	1.750659823683103e-15	3.4637609093528516e-14	2.5343142543396177e-15
79700000	0.004752631316090821	1.8321262872713804e-49	-5.2765705137386517e-39	1.0385994788510202e-11	1.0915212502685983e-14	0.0004947373469965319	-1.6154065305363086e-19	4.040266648001085e-19	1.750659823683103e-15	3.4637609093528516e-14	2.5343142543396177e-15
79800000	0.004752631316090821	1.8321262872713804e-49	-5.283194264752654e-39	1.0385994788510202e-11	1.0915212502685983e-14	0.0004947373469965319	-1.6154065271333976e-19	4.040266648001085e-19	1.750659823683103e-15	3.4637609093528516e-14	2.5343142543396177e-15
79900000	0.004752631316090821	1.8321262872713804e-49	-5.289818015766358e-39	1.0385994788510202e-11	1.0915212502685983e-14	0.0004947373469965319	-1.615406523730487e-19	4.040266648001085e-19	1.750659823683103e-15	3.4637609093528516e-14	2.5343142543396177e-15
80000000	0.004752631316090821	1.8321262872713804e-49	-5.296441766779774e-39	1.0385994788510202e-11	1.0915212502685983e-14	0.0004947373469965319	-1.615406520327576e-19	4.040266648001085e-19	1.750659823683103e-15	3.4637609093528516e-14	2.5343142543396177e-15
80100000	0.004752631316090821	1.8321262872713804e-49	-5.303065517792912e-39	1.0385994788510202e-11	1.0915212502685983e-14	0.0004947373469965319	-1.6154065169246653e-19	4.040266648001085e-19	1.750659823683103e-15	3.4637609093528516e-14	2.5343142543396177e-15
80200000	0.004752631316090821	1.8321262872713804e-49	-5.3096892688057834e-39	1.0385994788510202e-11	1.0915212502685983e-14	0.0004947373469965319	-1.6154065135217544e-19	4.040266648001085e-19	1.750659823683103e-15	3.4637609093528516e-14	2.5343142543396177e-15
80300000	0.004752631316090821	1.8321262872713804e-49	-5.3163130198183975e-39	1.0385994788510202e-11	1.0915212502685983e-14	0.0004947373469965319	-1.6154065101188437e-19	4.040266648001085e-19	1.750659823683103e-15	3.4637609093528516e-14	2.5343142543396177e-15
80400000	0.004752631316090821	1.8321262872713804e-49	-5.3229367708307656e-39	1.0385994788510202e-11	1.0915212502685983e-14	0.0004947373469965319	-1.615406506715933e-19	4.040266648001085e-19	1.750659823683103e-15	3.4637609093528516e-14	2.5343142543396177e-15
80500000	0.004752631316090821	1.8321262872713804e-49	-5.3295605218428975e-39	1.0385994788510202e-11	1.0915212502685983e-14	0.0004947373469965319	-1.615406503313022e-19	4.040266648001085e-19	1.750659823683103e-15	3.4637609093528516e-14	2.5343142543396177e-15
80600000	0.004752631316090821	1.8321262872713804e-49	-5.336184272854804e-39	1.0385994788510202e-11	1.0915212502685983e-14	0.0004947373469965319	-1.6154064999101114e-19	4.040266648001085e-19	1.750659823683103e-15	3.4637609093528516e-14	2.5343142543396177e-15
80700000	0.004752631316090821	1.8321262872713804e-49	-5.342808023866496e-39	1.0385994788510202e-11	1.0915212502685983e-14	0.0004947373469965319	-1.6154064965072004e-19	4.040266648001085e-19	1.750659823683103e-15	3.4637609093528516e-14	2.5343142543396177e-15
80800000	0.004752631316090821	1.8321262872713804e-49	-5.3494317748779834e-39	1.0385994788510202e-11	1.0915212502685983e-14	0.0004947373469965319	-1.6154064931042897e-19	4.040266648001085e-19	1.750659823683103e-15	3.4637609093528516e-14	2.5343142543396177e-15
80900000	0.004752631316090821	1.8321262872713804e-49	-5.356055525889277e-39	1.0385994788510202e-11	1.0915212502685983e-14	0.0004947373469965319	-1.6154064897013788e-19	4.040266648001085e-19	1.750659823683103e-15	3.4637609093528516e-14	2.5343142543396177e-15
81000000	0.004752631316090821	1.8321262872713804e-49	-5.362679276900387e-39	1.0385994788510202e-11	1.0915212502685983e-14	0.0004947373469965319	-1.615406486298468e-19	4.040266648001085e-19	1.750659823683103e-15	3.4637609093528516e-14	2.5343142543396177e-15
81100000	0.004752631316090821	1.8321262872713804e-49	-5.369303027911324e-39	1.0385994788510202e-11	1.0915212502685983e-14	0.0004947373469965319	-1.6154064828955572e-19	4.040266648001085e-19	1.750659823683103e-15	3.4637609093528516e-14	2.5343142543396177e-15
81200000	0.004752631316090821	1.8321262872713804e-49	-5.375926778922099e-39	1.0385994788510202e-11	1.0915212502685983e-14	0.0004947373469965319	-1.6154064794926465e-19	4.040266648001085e-19	1.750659823683103e-15	3.4637609093528516e-14	2.5343142543396177e-15
81300000	0.004752631316090821	1.8321262872713804e-49	-5.382550529932722e-39	1.0385994788510202e-11	1.0915212502685983e-14	0.0004947373469965319	-1.6154064760897358e-19	4.040266648001085e-19	1.750659823683103e-15	3.4637609093528516e-14	2.5343142543396177e-15
81400000	0.004752631316090821	1.8321262872713804e-49	-5.3891742809432026e-39	1.0385994788510202e-11	1.0915212502685983e-14	0.0004947373469965319	-1.6154064726868249e-19	4.040266648001085e-19	1.750659823683103e-15	3.4637609093528516e-14	2.5343142543396177e-15
81500000	0.004752631316090822	1.8321262872713804e-49	-5.395798031953553e-39	1.0385994788510202e-11	1.0915212502685983e-14	0.0004947373469965319	-1.6154064692839142e-19	4.040266648001085e-19	1.750659823683103e-15	3.4637609093528516e-14	2.5343142543396177e-15
81600000	0.004752631316090822	1.8321262872713804e-49	-5.402421782963782e-39	1.0385994788510202e-11	1.0915212502685983e-14	0.0004947373469965319	-1.6154064658810032e-19	4.040266648001085e-19	1.750659823683103e-15	3.4637609093528516e-14	2.5343142543396177e-15
81700000	0.004752631316090822	1.8321262872713804e-49	-5.4090455339739016e-39	1.0385994788510202e-11	1.0915212502685983e-14	0.0004947373469965319	-1.6154064624780925e-19	4.040266648001085e-19	1.750659823683103e-15	3.4637609093528516e-14	2.5343142543396177e-15
81800000	0.004752631316090822	1.8321262872713804e-49	-5.415669284983922e-39	1.0385994788510202e-11	1.0915212502685983e-14	0.0004947373469965319	-1.6154064590751816e-19	4.040266648001085e-19	1.750659823683103e-15	3.4637609093528516e-14	2.5343142543396177e-15
81900000	0.004752631316090822	1.8321262872713804e-49	-5.422293035993853e-39	1.0385994788510202e-11	1.0915212502685983e-14	0.0004947373469965319	-1.615406455672271e-19	4.040266648001085e-19	1.750659823683103e-15	3.4637609093528516e-14	2.5343142543396177e-15
82000000	0.004752631316090822	1.8321262872713804e-49	-5.428916787003705e-39	1.0385994788510202e-11	1.0915212502685983e-14	0.0004947373469965319	-1.6154064522693602e-19	4.040266648001085e-19	1.750659823683103e-15	3.4637609093528516e-14	2.5343142543396177e-15
82100000	0.004752631316090822	1.8321262872713804e-49	-5.435540538013489e-39	1.0385994788510202e-11	1.0915212502685983e-14	0.0004947373469965319	-1.6154064488664493e-19	4.040266648001085e-19	1.750659823683103e-15	3.4637609093528516e-14	2.5343142543396177e-15
82200000	0.004752631316090822	1.8321262872713804e-49	-5.4421642890232154e-39	1.0385994788510202e-11	1.0915212502685983e-14	0.0004947373469965319	-1.6154064454635386e-19	4.040266648001085e-19	1.750659823683103e-15	3.4637609093528516e-14	2.5343142543396177e-15
82300000	0.004752631316090822	1.8321262872713804e-49	-5.4487880400328944e-39	1.0385994788510202e-11	1.0915212502685983e-14	0.0004947373469965319	-1.6154064420606277e-19	4.040266648001085e-19	1.750659823683103e-15	3.4637609093528516e-14	2.5343142543396177e-15
82400000	0.004752631316090822	1.8321262872713804e-49	-5.455411791042537e-39	1.0385994788510202e-11	1.0915212502685983e-14	0.0004947373469965319	-1.615406438657717e-19	4.040266648001085e-19	1.750659823683103e-15	3.4637609093528516e-14	2.5343142543396177e-15
82500000	0.004752631316090822	1.8321262872713804e-49	-5.462035542052153e-39	1.0385994788510202e-11	1.0915212502685983e-14	0.0004947373469965319	-1.615406435254806e-19	4.040266648001085e-19	1.750659823683103e-15	3.4637609093528516e-14	2.5343142543396177e-15
82600000	0.004752631316090822	1.8321262872713804e-49	-5.468659293061754e-39	1.0385994788510202e-11	1.0915212502685983e-14	0.0004947373469965319	-1.6154064318518953e-19	4.040266648001085e-19	1.750659823683103e-15	3.4637609093528516e-14	2.5343142543396177e-15
82700000	0.004752631316090822	1.8321262872713804e-49	-5.4752830440713494e-39	1.0385994788510202e-11	1.0915212502685983e-14	0.0004947373469965319	-1.6154064284489844e-19	4.040266648001085e-19	1.750659823683103e-15	3.4637609093528516e-14	2.5343142543396177e-15
82800000	0.004752631316090822	1.8321262872713804e-49	-5.48190679508095e-39	1.0385994788510202e-11	1.0915212502685983e-14	0.0004947373469965319	-1.6154064250460737e-19	4.040266648001085e-19	1.750659823683103e-15	3.4637609093528516e-14	2.5343142543396177e-15
82900000	0.004752631316090822	1.8321262872713804e-49	-5.488530546090566e-39	1.0385994788510202e-11	1.0915212502685983e-14	0.0004947373469965319	-1.615406421643163e-19	4.040266648001085e-19	1.750659823683103e-15	3.4637609093528516e-14	2.5343142543396177e-15
83000000	0.004752631316090822	1.8321262872713804e-49	-5.495154297100208e-39	1.0385994788510202e-11	1.0915212502685983e-14	0.0004947373469965319	-1.615406418240252e-19	4.040266648001085e-19	1.750659823683103e-15	3.4637609093528516e-14	2.5343142543396177e-15
83100000	0.004752631316090822	1.8321262872713804e-49	-5.501778048109887e-39	1.0385994788510202e-11	1.0915212502685983e-14	0.0004947373469965319	-1.6154064148373414e-19	4.040266648001085e-19	1.750659823683103e-15	3.4637609093528516e-14	2.5343142543396177e-15
83200000	0.004752631316090822	1.8321262872713804e-49	-5.508401799119614e-39	1.0385994788510202e-11	1.0915212502685983e-14	0.0004947373469965319	-1.6154064114344305e-19	4.040266648001085e-19	1.750659823683103e-15	3.4637609093528516e-14	2.5343142543396177e-15
83300000	0.004752631316090822	1.8321262872713804e-49	-5.515025550129397e-39	1.0385994788510202e-11	1.0915212502685983e-14	0.0004947373469965319	-1.6154064080315198e-19	4.040266648001085e-19	1.750659823683103e-15	3.4637609093528516e-14	2.5343142543396177e-15
83400000	0.004752631316090822	1.8321262872713804e-49	-5.521649301139249e-39	1.0385994788510202e-11	1.0915212502685983e-14	0.0004947373469965319	-1.6154064046286088e-19	4.040266648001085e-19	1.750659823683103e-15	3.4637609093528516e-14	2.5343142543396177e-15
83500000	0.004752631316090822	1.8321262872713804e-49	-5.52827305214918e-39	1.0385994788510202e-11	1.0915212502685983e-14	0.0004947373469965319	-1.6154064012256981e-19	4.040266648001085e-19	1.750659823683103e-15	3.4637609093528516e-14	2.5343142543396177e-15
83600000	0.004752631316090822	1.8321262872713804e-49	-5.5348968031592e-39	1.0385994788510202e-11	1.0915212502685983e-14	0.0004947373469965319	-1.6154063978227872e-19	4.040266648001085e-19	1.750659823683103e-15	3.4637609093528516e-14	2.5343142543396177e-15
83700000	0.004752631316090822	1.8321262872713804e-49	-5.5415205541693186e-39	1.0385994788510202e-11	1.0915212502685983e-14	0.0004947373469965319	-1.6154063944198765e-19	4.040266648001085e-19	1.750659823683103e-15	3.4637609093528516e-14	2.5343142543396177e-15
83800000	0.004752631316090822	1.8321262872713804e-49	-5.5481443051795476e-39	1.0385994788510202e-11	1.0915212502685983e-14	0.0004947373469965319	-1.6154063910169658e-19	4.040266648001085e-19	1.750659823683103e-15	3.4637609093528516e-14	2.5343142543396177e-15
83900000	0.004752631316090822	1.8321262872713804e-49	-5.5547680561898974e-39	1.0385994788510202e-11	1.0915212502685983e-14	0.0004947373469965319	-1.615406387614055e-19	4.040266648001085e-19	1.750659823683103e-15	3.4637609093528516e-14	2.5343142543396177e-15
84000000	0.004752631316090822	1.8321262872713804e-49	-5.5613918072003784e-39	1.0385994788510202e-11	1.0915212502685983e-14	0.0004947373469965319	-1.6154063842111442e-19	4.040266648001085e-19	1.750659823683103e-15	3.4637609093528516e-14	2.5343142543396177e-15
84100000	0.004752631316090822	1.8321262872713804e-49	-5.568015558211e-39	1.0385994788510202e-11	1.0915212502685983e-14	0.0004947373469965319	-1.6154063808082333e-19	4.040266648001085e-19	1.750659823683103e-15	3.4637609093528516e-14	2.5343142543396177e-15
84200000	0.004752631316090822	1.8321262872713804e-49	-5.574639309221774e-39	1.0385994788510202e-11	1.0915212502685983e-14	0.0004947373469965319	-1.6154063774053226e-19	4.040266648001085e-19	1.750659823683103e-15	3.4637609093528516e-14	2.5343142543396177e-15
84300000	0.004752631316090822	1.8321262872713804e-49	-5.581263060232711e-39	1.0385994788510202e-11	1.0915212502685983e-14	0.0004947373469965319	-1.6154063740024116e-19	4.040266648001085e-19	1.750659823683103e-15	3.4637609093528516e-14	2.5343142543396177e-15
84400000	0.004752631316090822	1.8321262872713804e-49	-5.58788681124382e-39	1.0385994788510202e-11	1.0915212502685983e-14	0.0004947373469965319	-1.615406370599501e-19	4.040266648001085e-19	1.750659823683103e-15	3.4637609093528516e-14	2.5343142543396177e-15
84500000	0.004752631316090822	1.8321262872713804e-49	-5.594510562255113e-39	1.0385994788510202e-11	1.0915212502685983e-14	0.0004947373469965319	-1.6154063671965902e-19	4.040266648001085e-19	1.750659823683103e-15	3.4637609093528516e-14	2.5343142543396177e-15
84600000	0.004752631316090822	1.8321262872713804e-49	-5.6011343132666e-39	1.0385994788510202e-11	1.0915212502685983e-14	0.0004947373469965319	-1.6154063637936793e-19	4.040266648001085e-19	1.750659823683103e-15	3.4637609093528516e-14	2.5343142543396177e-15
84700000	0.004752631316090822	1.8321262872713804e-49	-5.6077580642782907e-39	1.0385994788510202e-11	1.0915212502685983e-14	0.0004947373469965319	-1.6154063603907686e-19	4.040266648001085e-19	1.750659823683103e-15	3.4637609093528516e-14	2.5343142543396177e-15
84800000	0.004752631316090822	1.8321262872713804e-49	-5.614381815290196e-39	1.0385994788510202e-11	1.0915212502685983e-14	0.0004947373469965319	-1.6154063569878577e-19	4.040266648001085e-19	1.750659823683103e-15	3.4637609093528516e-14	2.5343142543396177e-15
84900000	0.004752631316090822	1.8321262872713804e-49	-5.621005566302327e-39	1.0385994788510202e-11	1.0915212502685983e-14	0.0004947373469965319	-1.615406353584947e-19	4.040266648001085e-19	1.750659823683103e-15	3.4637609093528516e-14	2.5343142543396177e-15
85000000	0.004752631316090822	1.8321262872713804e-49	-5.627629317314695e-39	1.0385994788510202e-11	1.0915212502685983e-14	0.0004947373469965319	-1.615406350182036e-19	4.040266648001085e-19	1.750659823683103e-15	3.4637609093528516e-14	2.5343142543396177e-15
85100000	0.004752631316090822	1.8321262872713804e-49	-5.6342530683273075e-39	1.0385994788510202e-11	1.0915212502685983e-14	0.0004947373469965319	-1.6154063467791254e-19	4.040266648001085e-19	1.750659823683103e-15	3.4637609093528516e-14	2.5343142543396177e-15
85200000	0.004752631316090822	1.8321262872713804e-49	-5.6408768193401774e-39	1.0385994788510202e-11	1.0915212502685983e-14	0.0004947373469965319	-1.6154063433762144e-19	4.040266648001085e-19	1.750659823683103e-15	3.4637609093528516e-14	2.5343142543396177e-15
85300000	0.004752631316090822	1.8321262872713804e-49	-5.647500570353315e-39	1.0385994788510202e-11	1.0915212502685983e-14	0.0004947373469965319	-1.6154063399733037e-19	4.040266648001085e-19	1.750659823683103e-15	3.4637609093528516e-14	2.5343142543396177e-15
85400000	0.004752631316090822	1.8321262872713804e-49	-5.6541243213667296e-39	1.0385994788510202e-11	1.0915212502685983e-14	0.0004947373469965319	-1.615406336570393e-19	4.040266648001085e-19	1.750659823683103e-15	3.4637609093528516e-14	2.5343142543396177e-15
85500000	0.004752631316090822	1.8321262872713804e-49	-5.660748072380433e-39	1.0385994788510202e-11	1.0915212502685983e-14	0.0004947373469965319	-1.615406333167482e-19	4.040266648001085e-19	1.750659823683103e-15	3.4637609093528516e-14	2.5343142543396177e-15
85600000	0.004752631316090822	1.8321262872713804e-49	-5.667371823394435e-39	1.0385994788510202e-11	1.0915212502685983e-14	0.0004947373469965319	-1.6154063297645714e-19	4.040266648001085e-19	1.750659823683103e-15	3.4637609093528516e-14	2.5343142543396177e-15
85700000	0.004752631316090822	1.8321262872713804e-49	-5.6739955744087454e-39	1.0385994788510202e-11	1.0915212502685983e-14	0.0004947373469965319	-1.6154063263616605e-19	4.040266648001085e-19	1.750659823683103e-15	3.4637609093528516e-14	2.5343142543396177e-15
85800000	0.004752631316090822	1.8321262872713804e-49	-5.680619325423376e-39	1.0385994788510202e-11	1.0915212502685983e-14	0.0004947373469965319	-1.6154063229587498e-19	4.040266648001085e-19	1.750659823683103e-15	3.4637609093528516e-14	2.5343142543396177e-15
85900000	0.004752631316090822	1.8321262872713804e-49	-5.6872430764383364e-39	1.0385994788510202e-11	1.0915212502685983e-14	0.0004947373469965319	-1.6154063195558389e-19	4.040266648001085e-19	1.750659823683103e-15	3.4637609093528516e-14	2.5343142543396177e-15
86000000	0.004752631316090822	1.8321262872713804e-49	-5.693866827453619e-39	1.0385994788510202e-11	1.0915212502685983e-14	0.0004947373469965319	-1.6154063161529282e-19	4.040266648001085e-19	1.750659823683103e-15	3.4637609093528516e-14	2.5343142543396177e-15
86100000	0.004752631316090822	1.8321262872713804e-49	-5.7004905784683796e-39	1.0385994788510202e-11	1.0915212502685983e-14	0.0004947373469965319	-1.6154063127500172e-19	4.040266648001085e-19	1.750659823683103e-15	3.4637609093528516e-14	2.5343142543396177e-15
86200000	0.004752631316090822	1.8321262872713804e-49	-5.707114329482168e-39	1.0385994788510202e-11	1.0915212502685983e-14	0.0004947373469965319	-1.6154063093471065e-19	4.040266648001085e-19	1.750659823683103e-15	3.4637609093528516e-14	2.5343142543396177e-15
86300000	0.004752631316090822	1.8321262872713804e-49	-5.7137380804950055e-39	1.0385994788510202e-11	1.0915212502685983e-14	0.0004947373469965319	-1.6154063059441958e-19	4.040266648001085e-19	1.750659823683103e-15	3.4637609093528516e-14	2.5343142543396177e-15
86400000	0.004752631316090822	1.8321262872713804e-49	-5.7203618315069135e-39	1.0385994788510202e-11	1.0915212502685983e-14	0.0004947373469965319	-1.615406302541285e-19	4.040266648001085e-19	1.750659823683103e-15	3.4637609093528516e-14	2.5343142543396177e-15
86500000	0.004752631316090822	1.8321262872713804e-49	-5.726985582517913e-39	1.0385994788510202e-11	1.0915212502685983e-14	0.0004947373469965319	-1.6154062991383742e-19	4.040266648001085e-19	1.750659823683103e-15	3.4637609093528516e-14	2.5343142543396177e-15
86600000	0.004752631316090822	1.8321262872713804e-49	-5.733609333528026e-39	1.0385994788510202e-11	1.0915212502685983e-14	0.0004947373469965319	-1.6154062957354633e-19	4.040266648001085e-19	1.750659823683103e-15	3.4637609093528516e-14	2.5343142543396177e-15
86700000	0.004752631316090822	1.8321262872713804e-49	-5.740233084537274e-39	1.0385994788510202e-11	1.0915212502685983e-14	0.0004947373469965319	-1.6154062923325526e-19	4.040266648001085e-19	1.750659823683103e-15	3.4637609093528516e-14	2.5343142543396177e-15
86800000	0.004752631316090822	1.8321262872713804e-49	-5.746856835545677e-39	1.0385994788510202e-11	1.0915212502685983e-14	0.0004947373469965319	-1.6154062889296417e-19	4.040266648001085e-19	1.750659823683103e-15	3.4637609093528516e-14	2.5343142543396177e-15
86900000	0.004752631316090822	1.8321262872713804e-49	-5.7534805865532576e-39	1.0385994788510202e-11	1.0915212502685983e-14	0.0004947373469965319	-1.615406285526731e-19	4.040266648001085e-19	1.750659823683103e-15	3.4637609093528516e-14	2.5343142543396177e-15
87000000	0.004752631316090822	1.8321262872713804e-49	-5.7601043375600374e-39	1.0385994788510202e-11	1.0915212502685983e-14	0.0004947373469965319	-1.6154062821238203e-19	4.040266648001085e-19	1.750659823683103e-15	3.4637609093528516e-14	2.5343142543396177e-15
87100000	0.004752631316090822	1.8321262872713804e-49	-5.766728088566037e-39	1.0385994788510202e-11	1.0915212502685983e-14	0.0004947373469965319	-1.6154062787209093e-19	4.040266648001085e-19	1.750659823683103e-15	3.4637609093528516e-14	2.5343142543396177e-15
87200000	0.004752631316090822	1.8321262872713804e-49	-5.773351839571277e-39	1.0385994788510202e-11	1.0915212502685983e-14	0.0004947373469965319	-1.6154062753179987e-19	4.040266648001085e-19	1.750659823683103e-15	3.4637609093528516e-14	2.5343142543396177e-15
87300000	0.004752631316090822	1.8321262872713804e-49	-5.7799755905757804e-39	1.0385994788510202e-11	1.0915212502685983e-14	0.0004947373469965319	-1.6154062719150877e-19	4.040266648001085e-19	1.750659823683103e-15	3.4637609093528516e-14	2.5343142543396177e-15
87400000	0.004752631316090822	1.8321262872713804e-49	-5.786599341579568e-39	1.0385994788510202e-11	1.0915212502685983e-14	0.0004947373469965319	-1.615406268512177e-19	4.040266648001085e-19	1.750659823683103e-15	3.4637609093528516e-14	2.5343142543396177e-15
87500000	0.004752631316090822	1.8321262872713804e-49	-5.79322309258266e-39	1.0385994788510202e-11	1.0915212502685983e-14	0.0004947373469965319	-1.615406265109266e-19	4.040266648001085e-19	1.750659823683103e-15	3.4637609093528516e-14	2.5343142543396177e-15
87600000	0.004752631316090822	1.8321262872713804e-49	-5.799846843585079e-39	1.0385994788510202e-11	1.0915212502685983e-14	0.0004947373469965319	-1.6154062617063554e-19	4.040266648001085e-19	1.750659823683103e-15	3.4637609093528516e-14	2.5343142543396177e-15
87700000	0.004752631316090822	1.8321262872713804e-49	-5.806470594586846e-39	1.0385994788510202e-11	1.0915212502685983e-14	0.0004947373469965319	-1.6154062583034445e-19	4.040266648001085e-19	1.750659823683103e-15	3.4637609093528516e-14	2.5343142543396177e-15
87800000	0.004752631316090822	1.8321262872713804e-49	-5.813094345587983e-39	1.0385994788510202e-11	1.0915212502685983e-14	0.0004947373469965319	-1.6154062549005338e-19	4.040266648001085e-19	1.750659823683103e-15	3.4637609093528516e-14	2.5343142543396177e-15
87900000	0.004752631316090822	1.8321262872713804e-49	-5.8197180965885094e-39	1.0385994788510202e-11	1.0915212502685983e-14	0.0004947373469965319	-1.615406251497623e-19	4.040266648001085e-19	1.750659823683103e-15	3.4637609093528516e-14	2.5343142543396177e-15
88000000	0.004752631316090822	1.8321262872713804e-49	-5.826341847588448e-39	1.0385994788510202e-11	1.0915212502685983e-14	0.0004947373469965319	-1.6154062480947121e-19	4.040266648001085e-19	1.750659823683103e-15	3.4637609093528516e-14	2.5343142543396177e-15
88100000	0.004752631316090822	1.8321262872713804e-49	-5.8329655985878204e-39	1.0385994788510202e-11	1.0915212502685983e-14	0.0004947373469965319	-1.6154062446918015e-19	4.040266648001085e-19	1.750659823683103e-15	3.4637609093528516e-14	2.5343142543396177e-15
88200000	0.004752631316090822	1.8321262872713804e-49	-5.839589349586648e-39	1.0385994788510202e-11	1.0915212502685983e-14	0.0004947373469965319	-1.6154062412888905e-19	4.040266648001085e-19	1.750659823683103e-15	3.4637609093528516e-14	2.5343142543396177e-15
88300000	0.004752631316090822	1.8321262872713804e-49	-5.8462131005849506e-39	1.0385994788510202e-11	1.0915212502685983e-14	0.0004947373469965319	-1.6154062378859798e-19	4.040266648001085e-19	1.750659823683103e-15	3.4637609093528516e-14	2.5343142543396177e-15
88400000	0.004752631316090822	1.8321262872713804e-49	-5.852836851582751e-39	1.0385994788510202e-11	1.0915212502685983e-14	0.0004947373469965319	-1.615406234483069e-19	4.040266648001085e-19	1.750659823683103e-15	3.4637609093528516e-14	2.5343142543396177e-15
88500000	0.004752631316090822	1.8321262872713804e-49	-5.85946060258007e-39	1.0385994788510202e-11	1.0915212502685983e-14	0.0004947373469965319	-1.6154062310801582e-19	4.040266648001085e-19	1.750659823683103e-15	3.4637609093528516e-14	2.5343142543396177e-15
88600000	0.004752631316090822	1.8321262872713804e-49	-5.8660843535769285e-39	1.0385994788510202e-11	1.0915212502685983e-14	0.0004947373469965319	-1.6154062276772473e-19	4.040266648001085e-19	1.750659823683103e-15	3.4637609093528516e-14	2.5343142543396177e-15
88700000	0.004752631316090822	1.8321262872713804e-49	-5.872708104573349e-39	1.0385994788510202e-11	1.0915212502685983e-14	0.0004947373469965319	-1.6154062242743366e-19	4.040266648001085e-19	1.750659823683103e-15	3.4637609093528516e-14	2.5343142543396177e-15
88800000	0.004752631316090822	1.8321262872713804e-49	-5.879331855569352e-39	1.0385994788510202e-11	1.0915212502685983e-14	0.0004947373469965319	-1.615406220871426e-19	4.040266648001085e-19	1.750659823683103e-15	3.4637609093528516e-14	2.5343142543396177e-15
88900000	0.004752631316090822	1.8321262872713804e-49	-5.885955606564959e-39	1.0385994788510202e-11	1.0915212502685983e-14	0.0004947373469965319	-1.615406217468515e-19	4.040266648001085e-19	1.750659823683103e-15	3.4637609093528516e-14	2.5343142543396177e-15
89000000	0.004752631316090822	1.8321262872713804e-49	-5.892579357560192e-39	1.0385994788510202e-11	1.0915212502685983e-14	0.0004947373469965319	-1.6154062140656043e-19	4.040266648001085e-19	1.750659823683103e-15	3.4637609093528516e-14	2.5343142543396177e-15
89100000	0.004752631316090822	1.8321262872713804e-49	-5.899203108555071e-39	1.0385994788510202e-11	1.0915212502685983e-14	0.0004947373469965319	-1.6154062106626933e-19	4.040266648001085e-19	1.750659823683103e-15	3.4637609093528516e-14	2.5343142543396177e-15
89200000	0.004752631316090822	1.8321262872713804e-49	-5.905826859549617e-39	1.0385994788510202e-11	1.0915212502685983e-14	0.0004947373469965319	-1.6154062072597826e-19	4.040266648001085e-19	1.750659823683103e-15	3.4637609093528516e-14	2.5343142543396177e-15
89300000	0.004752631316090822	1.8321262872713804e-49	-5.912450610543854e-39	1.0385994788510202e-11	1.0915212502685983e-14	0.0004947373469965319	-1.6154062038568717e-19	4.040266648001085e-19	1.750659823683103e-15	3.4637609093528516e-14	2.5343142543396177e-15
89400000	0.004752631316090822	1.8321262872713804e-49	-5.919074361537801e-39	1.0385994788510202e-11	1.0915212502685983e-14	0.0004947373469965319	-1.615406200453961e-19	4.040266648001085e-19	1.750659823683103e-15	3.4637609093528516e-14	2.5343142543396177e-15
89500000	0.004752631316090822	1.8321262872713804e-49	-5.92569811253148e-39	1.0385994788510202e-11	1.0915212502685983e-14	0.0004947373469965319	-1.61540619705105e-19	4.040266648001085e-19	1.750659823683103e-15	3.4637609093528516e-14	2.5343142543396177e-15
89600000	0.004752631316090822	1.8321262872713804e-49	-5.932321863524913e-39	1.0385994788510202e-11	1.0915212502685983e-14	0.0004947373469965319	-1.6154061936481394e-19	4.040266648001085e-19	1.750659823683103e-15	3.4637609093528516e-14	2.5343142543396177e-15
89700000	0.004752631316090822	1.8321262872713804e-49	-5.938945614518121e-39	1.0385994788510202e-11	1.0915212502685983e-14	0.0004947373469965319	-1.6154061902452287e-19	4.040266648001085e-19	1.750659823683103e-15	3.4637609093528516e-14	2.5343142543396177e-15
89800000	0.004752631316090822	1.8321262872713804e-49	-5.945569365511124e-39	1.0385994788510202e-11	1.0915212502685981e-14	0.0004947373469965319	-1.6154061868423177e-19	4.040266648001085e-19	1.750659823683103e-15	3.4637609093528516e-14	2.5343142543396177e-15
89900000	0.004752631316090822	1.8321262872713804e-49	-5.952193116503945e-39	1.0385994788510202e-11	1.0915212502685981e-14	0.0004947373469965319	-1.615406183439407e-19	4.040266648001085e-19	1.750659823683103e-15	3.4637609093528516e-14	2.5343142543396177e-15
90000000	0.004752631316090822	1.8321262872713804e-49	-5.958816867496604e-39	1.0385994788510202e-11	1.0915212502685981e-14	0.0004947373469965319	-1.6154061800364961e-19	4.040266648001085e-19	1.750659823683103e-15	3.4637609093528516e-14	2.5343142543396177e-15
90100000	0.004752631316090821	1.8321262872713804e-49	-5.965440618489124e-39	1.0385994788510202e-11	1.0915212502685981e-14	0.0004947373469965319	-1.6154061766335854e-19	4.040266648001085e-19	1.750659823683103e-15	3.4637609093528516e-14	2.5343142543396177e-15
90200000	0.004752631316090821	1.8321262872713804e-49	-5.972064369481526e-39	1.0385994788510202e-11	1.0915212502685981e-14	0.0004947373469965319	-1.6154061732306745e-19	4.040266648001085e-19	1.750659823683103e-15	3.4637609093528516e-14	2.5343142543396177e-15
90300000	0.004752631316090821	1.8321262872713804e-49	-5.97868812047383e-39	1.0385994788510202e-11	1.0915212502685981e-14	0.0004947373469965319	-1.6154061698277638e-19	4.040266648001085e-19	1.750659823683103e-15	3.4637609093528516e-14	2.5343142543396177e-15
90400000	0.004752631316090821	1.8321262872713804e-49	-5.985311871466057e-39	1.0385994788510202e-11	1.0915212502685981e-14	0.0004947373469965319	-1.6154061664248529e-19	4.040266648001085e-19	1.750659823683103e-15	3.4637609093528516e-14	2.5343142543396177e-15
90500000	0.004752631316090821	1.8321262872713804e-49	-5.99193562245823e-39	1.0385994788510202e-11	1.0915212502685981e-14	0.0004947373469965319	-1.6154061630219422e-19	4.040266648001085e-19	1.750659823683103e-15	3.4637609093528516e-14	2.5343142543396177e-15
90600000	0.004752631316090821	1.8321262872713804e-49	-5.998559373450371e-39	1.0385994788510202e-11	1.0915212502685981e-14	0.0004947373469965319	-1.6154061596190315e-19	4.040266648001085e-19	1.750659823683103e-15	3.4637609093528516e-14	2.5343142543396177e-15
90700000	0.004752631316090821	1.8321262872713804e-49	-6.005183124442499e-39	1.0385994788510202e-11	1.0915212502685981e-14	0.0004947373469965319	-1.6154061562161206e-19	4.040266648001085e-19	1.750659823683103e-15	3.4637609093528516e-14	2.5343142543396177e-15
90800000	0.004752631316090821	1.8321262872713804e-49	-6.011806875434637e-39	1.0385994788510202e-11	1.0915212502685981e-14	0.0004947373469965319	-1.6154061528132099e-19	4.040266648001085e-19	1.750659823683103e-15	3.4637609093528516e-14	2.5343142543396177e-15
90900000	0.004752631316090821	1.8321262872713804e-49	-6.018430626426806e-39	1.0385994788510202e-11	1.0915212502685981e-14	0.0004947373469965319	-1.615406149410299e-19	4.040266648001085e-19	1.750659823683103e-15	3.4637609093528516e-14	2.5343142543396177e-15
91000000	0.004752631316090821	1.8321262872713804e-49	-6.025054377419026e-39	1.0385994788510202e-11	1.0915212502685981e-14	0.0004947373469965319	-1.6154061460073882e-19	4.040266648001085e-19	1.750659823683103e-15	3.4637609093528516e-14	2.5343142543396177e-15
91100000	0.004752631316090821	1.8321262872713804e-49	-6.03167812841132e-39	1.0385994788510202e-11	1.0915212502685981e-14	0.0004947373469965319	-1.6154061426044773e-19	4.040266648001085e-19	1.750659823683103e-15	3.4637609093528516e-14	2.5343142543396177e-15
91200000	0.004752631316090821	1.8321262872713804e-49	-6.038301879403709e-39	1.0385994788510202e-11	1.0915212502685981e-14	0.0004947373469965319	-1.6154061392015666e-19	4.040266648001085e-19	1.750659823683103e-15	3.4637609093528516e-14	2.5343142543396177e-15
91300000	0.004752631316090821	1.8321262872713804e-49	-6.044925630396214e-39	1.0385994788510202e-11	1.0915212502685981e-14	0.0004947373469965319	-1.6154061357986557e-19	4.040266648001085e-19	1.750659823683103e-15	3.4637609093528516e-14	2.5343142543396177e-15
91400000	0.004752631316090821	1.8321262872713804e-49	-6.051549381388857e-39	1.0385994788510202e-11	1.0915212502685981e-14	0.0004947373469965319	-1.615406132395745e-19	4.040266648001085e-19	1.750659823683103e-15	3.4637609093528516e-14	2.5343142543396177e-15
91500000	0.004752631316090821	1.8321262872713804e-49	-6.058173132381659e-39	1.0385994788510202e-11	1.0915212502685981e-14	0.0004947373469965319	-1.6154061289928343e-19	4.040266648001085e-19	1.750659823683103e-15	3.4637609093528516e-14	2.5343142543396177e-15
91600000	0.004752631316090821	1.8321262872713804e-49	-6.06479688337464e-39	1.0385994788510202e-11	1.0915212502685981e-14	0.0004947373469965319	-1.6154061255899234e-19	4.040266648001085e-19	1.750659823683103e-15	3.4637609093528516e-14	2.5343142543396177e-15
91700000	0.004752631316090821	1.8321262872713804e-49	-6.071420634367824e-39	1.0385994788510202e-11	1.0915212502685981e-14	0.0004947373469965319	-1.6154061221870127e-19	4.040266648001085e-19	1.750659823683103e-15	3.4637609093528516e-14	2.5343142543396177e-15
91800000	0.004752631316090821	1.8321262872713804e-49	-6.078044385361229e-39	1.0385994788510202e-11	1.0915212502685981e-14	0.0004947373469965319	-1.6154061187841017e-19	4.040266648001085e-19	1.750659823683103e-15	3.4637609093528516e-14	2.5343142543396177e-15
91900000	0.004752631316090821	1.8321262872713804e-49	-6.08466813635488e-39	1.0385994788510202e-11	1.0915212502685981e-14	0.0004947373469965319	-1.615406115381191e-19	4.040266648001085e-19	1.750659823683103e-15	3.4637609093528516e-14	2.5343142543396177e-15
92000000	0.004752631316090821	1.8321262872713804e-49	-6.091291887348795e-39	1.0385994788510202e-11	1.0915212502685981e-14	0.0004947373469965319	-1.61540611197828e-19	4.040266648001085e-19	1.750659823683103e-15	3.4637609093528516e-14	2.5343142543396177e-15
92100000	0.004752631316090821	1.8321262872713804e-49	-6.097915638342998e-39	1.0385994788510202e-11	1.0915212502685981e-14	0.0004947373469965319	-1.6154061085753694e-19	4.040266648001085e-19	1.750659823683103e-15	3.4637609093528516e-14	2.5343142543396177e-15
92200000	0.004752631316090821	1.8321262872713804e-49	-6.104539389337509e-39	1.0385994788510202e-11	1.0915212502685981e-14	0.0004947373469965319	-1.6154061051724585e-19	4.040266648001085e-19	1.750659823683103e-15	3.4637609093528516e-14	2.5343142543396177e-15
92300000	0.004752631316090821	1.8321262872713804e-49	-6.111163140332348e-39	1.0385994788510202e-11	1.0915212502685981e-14	0.0004947373469965319	-1.6154061017695478e-19	4.040266648001085e-19	1.750659823683103e-15	3.4637609093528516e-14	2.5343142543396177e-15
92400000	0.004752631316090821	1.8321262872713804e-49	-6.117786891327539e-39	1.0385994788510202e-11	1.0915212502685981e-14	0.0004947373469965319	-1.615406098366637e-19	4.040266648001085e-19	1.750659823683103e-15	3.4637609093528516e-14	2.5343142543396177e-15
92500000	0.004752631316090821	1.8321262872713804e-49	-6.124410642323103e-39	1.0385994788510202e-11	1.0915212502685981e-14	0.0004947373469965319	-1.6154060949637262e-19	4.040266648001085e-19	1.750659823683103e-15	3.4637609093528516e-14	2.5343142543396177e-15
92600000	0.004752631316090821	1.8321262872713804e-49	-6.13103439331906e-39	1.0385994788510202e-11	1.0915212502685981e-14	0.0004947373469965319	-1.6154060915608155e-19	4.040266648001085e-19	1.750659823683103e-15	3.4637609093528516e-14	2.5343142543396177e-15
92700000	0.004752631316090821	1.8321262872713804e-49	-6.137658144315432e-39	1.0385994788510202e-11	1.0915212502685981e-14	0.0004947373469965319	-1.6154060881579045e-19	4.040266648001085e-19	1.750659823683103e-15	3.4637609093528516e-14	2.5343142543396177e-15
92800000	0.004752631316090821	1.8321262872713804e-49	-6.14428189531224e-39	1.0385994788510202e-11	1.0915212502685981e-14	0.0004947373469965319	-1.6154060847549938e-19	4.040266648001085e-19	1.750659823683103e-15	3.4637609093528516e-14	2.5343142543396177e-15
92900000	0.004752631316090821	1.8321262872713804e-49	-6.150905646309506e-39	1.0385994788510202e-11	1.0915212502685981e-14	0.0004947373469965319	-1.615406081352083e-19	4.040266648001085e-19	1.750659823683103e-15	3.4637609093528516e-14	2.5343142543396177e-15
93000000	0.004752631316090821	1.8321262872713804e-49	-6.157529397307244e-39	1.0385994788510202e-11	1.0915212502685981e-14	0.0004947373469965319	-1.6154060779491722e-19	4.040266648001085e-19	1.750659823683103e-15	3.4637609093528516e-14	2.5343142543396177e-15
93100000	0.004752631316090821	1.8321262872713804e-49	-6.164153148304619e-39	1.0385994788510202e-11	1.0915212502685981e-14	0.0004947373469965319	-1.6154060745462615e-19	4.040266648001085e-19	1.750659823683103e-15	3.4637609093528516e-14	2.5343142543396177e-15
93200000	0.004752631316090821	1.8321262872713804e-49	-6.170776899301018e-39	1.0385994788510202e-11	1.0915212502685981e-14	0.0004947373469965319	-1.6154060711433506e-19	4.040266648001085e-19	1.750659823683103e-15	3.4637609093528516e-14	2.5343142543396177e-15
93300000	0.004752631316090821	1.8321262872713804e-49	-6.177400650296466e-39	1.0385994788510202e-11	1.0915212502685981e-14	0.0004947373469965319	-1.61540606774044e-19	4.040266648001085e-19	1.750659823683103e-15	3.4637609093528516e-14	2.5343142543396177e-15
93400000	0.004752631316090821	1.8321262872713804e-49	-6.184024401290982e-39	1.0385994788510202e-11	1.0915212502685981e-14	0.0004947373469965319	-1.615406064337529e-19	4.040266648001085e-19	1.750659823683103e-15	3.4637609093528516e-14	2.5343142543396177e-15
93500000	0.004752631316090821	1.8321262872713804e-49	-6.190648152284589e-39	1.0385994788510202e-11	1.0915212502685981e-14	0.0004947373469965319	-1.6154060609346183e-19	4.040266648001085e-19	1.750659823683103e-15	3.4637609093528516e-14	2.5343142543396177e-15
93600000	0.004752631316090821	1.8321262872713804e-49	-6.197271903277306e-39	1.0385994788510202e-11	1.0915212502685981e-14	0.0004947373469965319	-1.6154060575317073e-19	4.040266648001085e-19	1.750659823683103e-15	3.4637609093528516e-14	2.5343142543396177e-15
93700000	0.004752631316090821	1.8321262872713804e-49	-6.203895654269156e-39	1.0385994788510202e-11	1.0915212502685981e-14	0.0004947373469965319	-1.6154060541287966e-19	4.040266648001085e-19	1.750659823683103e-15	3.4637609093528516e-14	2.5343142543396177e-15
93800000	0.004752631316090821	1.8321262872713804e-49	-6.210519405260162e-39	1.0385994788510202e-11	1.0915212502685981e-14	0.0004947373469965319	-1.6154060507258857e-19	4.040266648001085e-19	1.750659823683103e-15	3.4637609093528516e-14	2.5343142543396177e-15
93900000	0.004752631316090821	1.8321262872713804e-49	-6.217143156250343e-39	1.0385994788510202e-11	1.0915212502685981e-14	0.0004947373469965319	-1.615406047322975e-19	4.040266648001085e-19	1.750659823683103e-15	3.4637609093528516e-14	2.5343142543396177e-15
94000000	0.004752631316090821	1.8321262872713804e-49	-6.223766907239719e-39	1.0385994788510202e-11	1.0915212502685981e-14	0.0004947373469965319	-1.6154060439200643e-19	4.040266648001085e-19	1.750659823683103e-15	3.4637609093528516e-14	2.5343142543396177e-15
94100000	0.004752631316090821	1.8321262872713804e-49	-6.230390658228314e-39	1.0385994788510202e-11	1.0915212502685981e-14	0.0004947373469965319	-1.6154060405171534e-19	4.040266648001085e-19	1.750659823683103e-15	3.4637609093528516e-14	2.5343142543396177e-15
94200000	0.004752631316090821	1.8321262872713804e-49	-6.23701440921615e-39	1.0385994788510202e-11	1.0915212502685981e-14	0.0004947373469965319	-1.6154060371142427e-19	4.040266648001085e-19	1.750659823683103e-15	3.4637609093528516e-14	2.5343142543396177e-15
94300000	0.004752631316090821	1.8321262872713804e-49	-6.243638160203246e-39	1.0385994788510202e-11	1.0915212502685981e-14	0.0004947373469965319	-1.6154060337113318e-19	4.040266648001085e-19	1.750659823683103e-15	3.4637609093528516e-14	2.5343142543396177e-15
94400000	0.004752631316090821	1.8321262872713804e-49	-6.250261911189623e-39	1.0385994788510202e-11	1.0915212502685981e-14	0.0004947373469965319	-1.615406030308421e-19	4.040266648001085e-19	1.750659823683103e-15	3.4637609093528516e-14	2.5343142543396177e-15
94500000	0.004752631316090821	1.8321262872713804e-49	-6.256885662175304e-39	1.0385994788510202e-11	1.0915212502685981e-14	0.0004947373469965319	-1.6154060269055101e-19	4.040266648001085e-19	1.750659823683103e-15	3.4637609093528516e-14	2.5343142543396177e-15
94600000	0.004752631316090821	1.8321262872713804e-49	-6.26350941316031e-39	1.0385994788510202e-11	1.0915212502685981e-14	0.0004947373469965319	-1.6154060235025994e-19	4.040266648001085e-19	1.750659823683103e-15	3.4637609093528516e-14	2.5343142543396177e-15
94700000	0.004752631316090821	1.8321262872713804e-49	-6.270133164144663e-39	1.0385994788510202e-11	1.0915212502685981e-14	0.0004947373469965319	-1.6154060200996885e-19	4.040266648001085e-19	1.750659823683103e-15	3.4637609093528516e-14	2.5343142543396177e-15
94800000	0.004752631316090821	1.8321262872713804e-49	-6.276756915128383e-39	1.0385994788510202e-11	1.0915212502685981e-14	0.0004947373469965319	-1.6154060166967778e-19	4.040266648001085e-19	1.750659823683103e-15	3.4637609093528516e-14	2.5343142543396177e-15
94900000	0.004752631316090821	1.8321262872713804e-49	-6.283380666111492e-39	1.0385994788510202e-11	1.0915212502685981e-14	0.0004947373469965319	-1.6154060132938671e-19	4.040266648001085e-19	1.750659823683103e-15	3.4637609093528516e-14	2.5343142543396177e-15
95000000	0.004752631316090821	1.8321262872713804e-49	-6.290004417094011e-39	1.0385994788510202e-11	1.0915212502685981e-14	0.0004947373469965319	-1.6154060098909562e-19	4.040266648001085e-19	1.750659823683103e-15	3.4637609093528516e-14	2.5343142543396177e-15
95100000	0.004752631316090821	1.8321262872713804e-49	-6.296628168075962e-39	1.0385994788510202e-11	1.0915212502685981e-14	0.0004947373469965319	-1.6154060064880455e-19	4.040266648001085e-19	1.750659823683103e-15	3.4637609093528516e-14	2.5343142543396177e-15
95200000	0.004752631316090821	1.8321262872713804e-49	-6.303251919057366e-39	1.0385994788510202e-11	1.0915212502685981e-14	0.0004947373469965319	-1.6154060030851346e-19	4.040266648001085e-19	1.750659823683103e-15	3.4637609093528516e-14	2.5343142543396177e-15
95300000	0.004752631316090821	1.8321262872713804e-49	-6.309875670038243e-39	1.0385994788510202e-11	1.0915212502685981e-14	0.0004947373469965319	-1.6154059996822239e-19	4.040266648001085e-19	1.750659823683103e-15	3.4637609093528516e-14	2.5343142543396177e-15
95400000	0.004752631316090821	1.8321262872713804e-49	-6.316499421018616e-39	1.0385994788510202e-11	1.0915212502685981e-14	0.0004947373469965319	-1.615405996279313e-19	4.040266648001085e-19	1.750659823683103e-15	3.4637609093528516e-14	2.5343142543396177e-15
95500000	0.004752631316090821	1.8321262872713804e-49	-6.323123171998506e-39	1.0385994788510202e-11	1.0915212502685981e-14	0.0004947373469965319	-1.6154059928764022e-19	4.040266648001085e-19	1.750659823683103e-15	3.4637609093528516e-14	2.5343142543396177e-15
95600000	0.004752631316090821	1.8321262872713804e-49	-6.329746922977936e-39	1.0385994788510202e-11	1.0915212502685981e-14	0.0004947373469965319	-1.6154059894734913e-19	4.040266648001085e-19	1.750659823683103e-15	3.4637609093528516e-14	2.5343142543396177e-15
95700000	0.004752631316090821	1.8321262872713804e-49	-6.336370673956923e-39	1.0385994788510202e-11	1.0915212502685981e-14	0.0004947373469965319	-1.6154059860705806e-19	4.040266648001085e-19	1.750659823683103e-15	3.4637609093528516e-14	2.5343142543396177e-15
95800000	0.004752631316090821	1.8321262872713804e-49	-6.342994424935493e-39	1.0385994788510202e-11	1.0915212502685981e-14	0.0004947373469965319	-1.61540598266767e-19	4.040266648001085e-19	1.750659823683103e-15	3.4637609093528516e-14	2.5343142543396177e-15
95900000	0.004752631316090821	1.8321262872713804e-49	-6.349618175913665e-39	1.0385994788510202e-11	1.0915212502685981e-14	0.0004947373469965319	-1.615405979264759e-19	4.040266648001085e-19	1.750659823683103e-15	3.4637609093528516e-14	2.5343142543396177e-15
96000000	0.004752631316090821	1.8321262872713804e-49	-6.356241926891459e-39	1.0385994788510202e-11	1.0915212502685981e-14	0.0004947373469965319	-1.6154059758618483e-19	4.040266648001085e-19	1.750659823683103e-15	3.4637609093528516e-14	2.5343142543396177e-15
96100000	0.004752631316090821	1.8321262872713804e-49	-6.3628656778689e-39	1.0385994788510202e-11	1.0915212502685981e-14	0.0004947373469965319	-1.6154059724589374e-19	4.040266648001085e-19	1.750659823683103e-15	3.4637609093528516e-14	2.5343142543396177e-15
96200000	0.004752631316090821	1.8321262872713804e-49	-6.369489428846005e-39	1.0385994788510202e-11	1.0915212502685981e-14	0.0004947373469965319	-1.6154059690560267e-19	4.040266648001085e-19	1.750659823683103e-15	3.4637609093528516e-14	2.5343142543396177e-15
96300000	0.004752631316090821	1.83212628727138e-49	-6.3761131798228e-39	1.0385994788510202e-11	1.0915212502685981e-14	0.0004947373469965319	-1.6154059656531157e-19	4.040266648001085e-19	1.750659823683103e-15	3.4637609093528516e-14	2.5343142543396177e-15
96400000	0.004752631316090821	1.83212628727138e-49	-6.382736930799302e-39	1.0385994788510202e-11	1.0915212502685981e-14	0.0004947373469965319	-1.615405962250205e-19	4.040266648001085e-19	1.750659823683103e-15	3.4637609093528516e-14	2.5343142543396177e-15
96500000	0.004752631316090821	1.83212628727138e-49	-6.389360681775536e-39	1.0385994788510202e-11	1.0915212502685981e-14	0.0004947373469965319	-1.615405958847294e-19	4.040266648001085e-19	1.750659823683103e-15	3.4637609093528516e-14	2.5343142543396177e-15
96600000	0.004752631316090821	1.83212628727138e-49	-6.39598443275152e-39	1.0385994788510202e-11	1.0915212502685981e-14	0.0004947373469965319	-1.6154059554443834e-19	4.040266648001085e-19	1.750659823683103e-15	3.4637609093528516e-14	2.5343142543396177e-15
96700000	0.004752631316090821	1.83212628727138e-49	-6.402608183727277e-39	1.0385994788510202e-11	1.0915212502685981e-14	0.0004947373469965319	-1.6154059520414727e-19	4.040266648001085e-19	1.750659823683103e-15	3.4637609093528516e-14	2.5343142543396177e-15
96800000	0.004752631316090821	1.83212628727138e-49	-6.40923193470283e-39	1.0385994788510202e-11	1.0915212502685981e-14	0.0004947373469965319	-1.6154059486385618e-19	4.040266648001085e-19	1.750659823683103e-15	3.4637609093528516e-14	2.5343142543396177e-15
96900000	0.004752631316090821	1.83212628727138e-49	-6.415855685678197e-39	1.0385994788510202e-11	1.0915212502685981e-14	0.0004947373469965319	-1.615405945235651e-19	4.040266648001085e-19	1.750659823683103e-15	3.4637609093528516e-14	2.5343142543396177e-15
97000000	0.004752631316090821	1.83212628727138e-49	-6.422479436653402e-39	1.0385994788510202e-11	1.0915212502685983e-14	0.0004947373469965319	-1.6154059418327402e-19	4.040266648001085e-19	1.750659823683103e-15	3.4637609093528516e-14	2.5343142543396177e-15
97100000	0.004752631316090821	1.83212628727138e-49	-6.429103187628465e-39	1.0385994788510202e-11	1.0915212502685983e-14	0.0004947373469965319	-1.6154059384298295e-19	4.040266648001085e-19	1.750659823683103e-15	3.4637609093528516e-14	2.5343142543396177e-15
97200000	0.004752631316090821	1.83212628727138e-49	-6.435726938603407e-39	1.0385994788510202e-11	1.0915212502685983e-14	0.0004947373469965319	-1.6154059350269185e-19	4.040266648001085e-19	1.750659823683103e-15	3.4637609093528516e-14	2.5343142543396177e-15
97300000	0.004752631316090821	1.83212628727138e-49	-6.442350689578251e-39	1.0385994788510202e-11	1.0915212502685983e-14	0.0004947373469965319	-1.6154059316240078e-19	4.040266648001085e-19	1.750659823683103e-15	3.4637609093528516e-14	2.5343142543396177e-15
97400000	0.004752631316090821	1.83212628727138e-49	-6.448974440553016e-39	1.0385994788510202e-11	1.0915212502685983e-14	0.0004947373469965319	-1.615405928221097e-19	4.040266648001085e-19	1.750659823683103e-15	3.4637609093528516e-14	2.5343142543396177e-15
97500000	0.004752631316090821	1.83212628727138e-49	-6.455598191527727e-39	1.0385994788510202e-11	1.0915212502685983e-14	0.0004947373469965319	-1.6154059248181862e-19	4.040266648001085e-19	1.750659823683103e-15	3.4637609093528516e-14	2.5343142543396177e-15
97600000	0.004752631316090821	1.83212628727138e-49	-6.462221942502401e-39	1.0385994788510202e-11	1.0915212502685983e-14	0.0004947373469965319	-1.6154059214152755e-19	4.040266648001085e-19	1.750659823683103e-15	3.4637609093528516e-14	2.5343142543396177e-15
97700000	0.004752631316090821	1.83212628727138e-49	-6.468845693477062e-39	1.0385994788510202e-11	1.0915212502685983e-14	0.0004947373469965319	-1.6154059180123646e-19	4.040266648001085e-19	1.750659823683103e-15	3.4637609093528516e-14	2.5343142543396177e-15
97800000	0.004752631316090821	1.83212628727138e-49	-6.475469444451731e-39	1.0385994788510202e-11	1.0915212502685983e-14	0.0004947373469965319	-1.615405914609454e-19	4.040266648001085e-19	1.750659823683103e-15	3.4637609093528516e-14	2.5343142543396177e-15
97900000	0.004752631316090821	1.83212628727138e-49	-6.48209319542643e-39	1.0385994788510202e-11	1.0915212502685983e-14	0.0004947373469965319	-1.615405911206543e-19	4.040266648001085e-19	1.750659823683103e-15	3.4637609093528516e-14	2.5343142543396177e-15
98000000	0.004752631316090821	1.83212628727138e-49	-6.488716946401177e-39	1.0385994788510202e-11	1.0915212502685983e-14	0.0004947373469965319	-1.6154059078036323e-19	4.040266648001085e-19	1.750659823683103e-15	3.4637609093528516e-14	2.5343142543396177e-15
98100000	0.004752631316090821	1.83212628727138e-49	-6.495340697375997e-39	1.0385994788510202e-11	1.0915212502685983e-14	0.0004947373469965319	-1.6154059044007213e-19	4.040266648001085e-19	1.750659823683103e-15	3.4637609093528516e-14	2.5343142543396177e-15
98200000	0.004752631316090821	1.83212628727138e-49	-6.50196444835091e-39	1.0385994788510202e-11	1.0915212502685983e-14	0.0004947373469965319	-1.6154059009978106e-19	4.040266648001085e-19	1.750659823683103e-15	3.4637609093528516e-14	2.5343142543396177e-15
98300000	0.004752631316090821	1.83212628727138e-49	-6.508588199325937e-39	1.0385994788510202e-11	1.0915212502685983e-14	0.0004947373469965319	-1.6154058975949e-19	4.040266648001085e-19	1.750659823683103e-15	3.4637609093528516e-14	2.5343142543396177e-15
98400000	0.004752631316090821	1.83212628727138e-49	-6.515211950301101e-39	1.0385994788510202e-11	1.0915212502685983e-14	0.0004947373469965319	-1.615405894191989e-19	4.040266648001085e-19	1.750659823683103e-15	3.4637609093528516e-14	2.5343142543396177e-15
98500000	0.004752631316090821	1.83212628727138e-49	-6.521835701276421e-39	1.0385994788510202e-11	1.0915212502685983e-14	0.0004947373469965319	-1.6154058907890783e-19	4.040266648001085e-19	1.750659823683103e-15	3.4637609093528516e-14	2.5343142543396177e-15
98600000	0.004752631316090821	1.83212628727138e-49	-6.52845945225192e-39	1.0385994788510202e-11	1.0915212502685983e-14	0.0004947373469965319	-1.6154058873861674e-19	4.040266648001085e-19	1.750659823683103e-15	3.4637609093528516e-14	2.5343142543396177e-15
98700000	0.004752631316090821	1.83212628727138e-49	-6.535083203227618e-39	1.0385994788510202e-11	1.0915212502685983e-14	0.0004947373469965319	-1.6154058839832567e-19	4.040266648001085e-19	1.750659823683103e-15	3.4637609093528516e-14	2.5343142543396177e-15
98800000	0.004752631316090821	1.83212628727138e-49	-6.541706954203537e-39	1.0385994788510202e-11	1.0915212502685983e-14	0.0004947373469965319	-1.6154058805803458e-19	4.040266648001085e-19	1.750659823683103e-15	3.4637609093528516e-14	2.5343142543396177e-15
98900000	0.004752631316090821	1.83212628727138e-49	-6.548330705179699e-39	1.0385994788510202e-11	1.0915212502685983e-14	0.0004947373469965319	-1.615405877177435e-19	4.040266648001085e-19	1.750659823683103e-15	3.4637609093528516e-14	2.5343142543396177e-15
99000000	0.004752631316090821	1.83212628727138e-49	-6.554954456156124e-39	1.0385994788510202e-11	1.0915212502685983e-14	0.0004947373469965319	-1.6154058737745241e-19	4.040266648001085e-19	1.750659823683103e-15	3.4637609093528516e-14	2.5343142543396177e-15
99100000	0.004752631316090821	1.83212628727138e-49	-6.561578207132835e-39	1.0385994788510202e-11	1.0915212502685983e-14	0.0004947373469965319	-1.6154058703716135e-19	4.040266648001085e-19	1.750659823683103e-15	3.4637609093528516e-14	2.5343142543396177e-15
99200000	0.004752631316090821	1.83212628727138e-49	-6.568201958109852e-39	1.0385994788510202e-11	1.0915212502685983e-14	0.0004947373469965319	-1.6154058669687028e-19	4.040266648001085e-19	1.750659823683103e-15	3.4637609093528516e-14	2.5343142543396177e-15
99300000	0.004752631316090821	1.83212628727138e-49	-6.574825709087196e-39	1.0385994788510202e-11	1.0915212502685983e-14	0.0004947373469965319	-1.6154058635657918e-19	4.040266648001085e-19	1.750659823683103e-15	3.4637609093528516e-14	2.5343142543396177e-15
99400000	0.004752631316090821	1.83212628727138e-49	-6.58144946006489e-39	1.0385994788510202e-11	1.0915212502685983e-14	0.0004947373469965319	-1.6154058601628811e-19	4.040266648001085e-19	1.750659823683103e-15	3.4637609093528516e-14	2.5343142543396177e-15
99500000	0.004752631316090821	1.83212628727138e-49	-6.588073211042955e-39	1.0385994788510202e-11	1.0915212502685983e-14	0.0004947373469965319	-1.6154058567599702e-19	4.040266648001085e-19	1.750659823683103e-15	3.4637609093528516e-14	2.5343142543396177e-15
99600000	0.004752631316090821	1.83212628727138e-49	-6.594696962021411e-39	1.0385994788510202e-11	1.0915212502685983e-14	0.0004947373469965319	-1.6154058533570595e-19	4.040266648001085e-19	1.750659823683103e-15	3.4637609093528516e-14	2.5343142543396177e-15
99700000	0.004752631316090821	1.83212628727138e-49	-6.60132071300028e-39	1.0385994788510202e-11	1.0915212502685983e-14	0.0004947373469965319	-1.6154058499541486e-19	4.040266648001085e-19	1.750659823683103e-15	3.4637609093528516e-14	2.5343142543396177e-15
99800000	0.004752631316090821	1.83212628727138e-49	-6.607944463979585e-39	1.0385994788510202e-11	1.0915212502685983e-14	0.0004947373469965319	-1.6154058465512379e-19	4.040266648001085e-19	1.750659823683103e-15	3.4637609093528516e-14	2.5343142543396177e-15
99900000	0.004752631316090821	1.83212628727138e-49	-6.614568214959345e-39	1.0385994788510202e-11	1.0915212502685983e-14	0.0004947373469965319	-1.615405843148327e-19	4.040266648001085e-19	1.750659823683103e-15	3.4637609093528516e-14	2.5343142543396177e-15
100000000	0.004752631316090821	1.83212628727138e-49	-6.621191965939581e-39	1.0385994788510202e-11	1.0915212502685983e-14	0.0004947373469965319	-1.6154058397454163e-19	4.040266648001085e-19	1.750659823683103e-15	3.4637609093528516e-14	2.5343142543396177e-15
