# Supplementary material for: Thermodynamics Underpinning the Microbial Community‐Level Nitrogen Energy Metabolism
Source: Environ Microbiol. 2025 Feb 16;27(2):e70055. doi: 10.1111/1462-2920.70055 (PMC11830459; doi:10.1111/1462-2920.70055)
Supplement: Supplementary file 1 — Data S1. [file EMI-27-e70055-s001.zip › SI/Nnetwork/Results/kdef_-10/Iin_-5/p_0.2/O2_-5._H_-9.5.csv]

time	N2	N2H4	N2H5	N2O	NH2OH	NH3	NH3OH	NH4	NO	NO2	NO3
0	0.00001	0.00001	0.00001	0.00001	0.00001	0.00001	0.00001	0.00001	0.00001	0.00001	0.00001
100000	0.004999487363729695	1.2976002380097458e-49	3.310580268650465e-67	6.362169697941929e-9	1.3971466514914114e-15	1.01244185244661e-6	-2.204978872872236e-22	2.614476047867317e-21	6.233798267206968e-12	1.7805082354298884e-11	8.230848808804247e-11
200000	0.004999487363729695	1.2976002380097476e-49	3.3105802687174174e-67	6.362169697941926e-9	1.3971466514914349e-15	1.0124418524466104e-6	-2.204754415564325e-22	2.6144763543040105e-21	6.233798267206969e-12	1.78050823542989e-11	8.230848808804248e-11
300000	0.004999487363729695	1.2976002380097474e-49	3.310580268718778e-67	6.362169697941927e-9	1.3971466514914355e-15	1.0124418524466104e-6	-2.2047530308692744e-22	2.614476360518964e-21	6.2337982672069684e-12	1.78050823542989e-11	8.230848808804248e-11
400000	0.004999487363729696	1.297600238009746e-49	3.3105802686933693e-67	6.362169697941928e-9	1.3971466514914266e-15	1.0124418524466102e-6	-2.204751646174223e-22	2.61447624435904e-21	6.233798267206968e-12	1.7805082354298894e-11	8.230848808804247e-11
500000	0.004999487363729696	1.2976002380097455e-49	3.310580268682385e-67	6.362169697941929e-9	1.3971466514914226e-15	1.0124418524466102e-6	-2.204750261479172e-22	2.614476194140467e-21	6.233798267206967e-12	1.780508235429889e-11	8.230848808804247e-11
600000	0.004999487363729696	1.2976002380097455e-49	3.3105802686824595e-67	6.362169697941929e-9	1.3971466514914226e-15	1.0124418524466102e-6	-2.204748876784121e-22	2.614476194483834e-21	6.233798267206967e-12	1.780508235429889e-11	8.230848808804247e-11
700000	0.004999487363729696	1.2976002380097458e-49	3.310580268682402e-67	6.362169697941928e-9	1.3971466514914224e-15	1.0124418524466102e-6	-2.20474749208907e-22	2.6144761942290872e-21	6.233798267206967e-12	1.7805082354298894e-11	8.230848808804247e-11
800000	0.004999487363729695	1.2976002380097464e-49	3.3105802686823376e-67	6.362169697941928e-9	1.3971466514914222e-15	1.0124418524466102e-6	-2.204746107394019e-22	2.614476193941992e-21	6.233798267206968e-12	1.7805082354298894e-11	8.230848808804247e-11
900000	0.004999487363729695	1.2976002380097466e-49	3.310580268682334e-67	6.362169697941928e-9	1.3971466514914222e-15	1.0124418524466102e-6	-2.204744722698968e-22	2.6144761939329446e-21	6.233798267206968e-12	1.7805082354298894e-11	8.230848808804247e-11
1000000	0.004999487363729694	1.2976002380097468e-49	3.310580268682334e-67	6.362169697941928e-9	1.397146651491422e-15	1.0124418524466102e-6	-2.2047433380039174e-22	2.6144761939357007e-21	6.2337982672069684e-12	1.7805082354298894e-11	8.230848808804247e-11
1100000	0.004999487363729694	1.2976002380097472e-49	3.3105802686823336e-67	6.362169697941928e-9	1.397146651491422e-15	1.0124418524466102e-6	-2.2047419533088664e-22	2.6144761939381093e-21	6.2337982672069684e-12	1.7805082354298897e-11	8.230848808804247e-11
1200000	0.004999487363729694	1.2976002380097472e-49	3.3105802686823336e-67	6.362169697941928e-9	1.3971466514914219e-15	1.0124418524466102e-6	-2.2047405686138153e-22	2.6144761939401875e-21	6.233798267206969e-12	1.7805082354298897e-11	8.230848808804247e-11
1300000	0.004999487363729694	1.2976002380097474e-49	3.3105802686823336e-67	6.362169697941927e-9	1.3971466514914219e-15	1.01244185244661e-6	-2.2047391839187647e-22	2.6144761939419513e-21	6.233798267206969e-12	1.7805082354298897e-11	8.230848808804247e-11
1400000	0.004999487363729694	1.2976002380097476e-49	3.310580268682333e-67	6.362169697941927e-9	1.3971466514914219e-15	1.01244185244661e-6	-2.2047377992237136e-22	2.6144761939434172e-21	6.233798267206969e-12	1.7805082354298897e-11	8.230848808804247e-11
1500000	0.004999487363729694	1.2976002380097476e-49	3.310580268682333e-67	6.362169697941927e-9	1.3971466514914219e-15	1.01244185244661e-6	-2.2047364145286626e-22	2.6144761939446018e-21	6.233798267206969e-12	1.7805082354298897e-11	8.230848808804247e-11
1600000	0.004999487363729694	1.2976002380097477e-49	3.310580268682333e-67	6.362169697941927e-9	1.3971466514914219e-15	1.01244185244661e-6	-2.204735029833612e-22	2.614476193945522e-21	6.233798267206969e-12	1.7805082354298897e-11	8.230848808804247e-11
1700000	0.0049994873637296934	1.2976002380097477e-49	3.310580268682333e-67	6.362169697941927e-9	1.3971466514914219e-15	1.01244185244661e-6	-2.204733645138561e-22	2.6144761939461933e-21	6.23379826720697e-12	1.7805082354298897e-11	8.230848808804247e-11
1800000	0.0049994873637296934	1.2976002380097477e-49	3.310580268682333e-67	6.362169697941927e-9	1.3971466514914219e-15	1.01244185244661e-6	-2.20473226044351e-22	2.614476193946633e-21	6.23379826720697e-12	1.7805082354298897e-11	8.230848808804247e-11
1900000	0.0049994873637296934	1.2976002380097477e-49	3.310580268682332e-67	6.362169697941927e-9	1.3971466514914219e-15	1.01244185244661e-6	-2.2047308757484593e-22	2.6144761939468576e-21	6.23379826720697e-12	1.7805082354298897e-11	8.230848808804247e-11
2000000	0.0049994873637296934	1.2976002380097477e-49	3.310580268682332e-67	6.362169697941927e-9	1.3971466514914219e-15	1.01244185244661e-6	-2.204729491053408e-22	2.614476193946883e-21	6.23379826720697e-12	1.7805082354298897e-11	8.230848808804247e-11
2100000	0.0049994873637296934	1.2976002380097477e-49	3.310580268682332e-67	6.362169697941927e-9	1.3971466514914219e-15	1.01244185244661e-6	-2.204728106358357e-22	2.6144761939467267e-21	6.23379826720697e-12	1.7805082354298897e-11	8.230848808804247e-11
2200000	0.0049994873637296934	1.2976002380097477e-49	3.310580268682332e-67	6.362169697941927e-9	1.3971466514914219e-15	1.01244185244661e-6	-2.204726721663306e-22	2.614476193946404e-21	6.23379826720697e-12	1.7805082354298897e-11	8.230848808804247e-11
2300000	0.0049994873637296934	1.2976002380097476e-49	3.310580268682333e-67	6.362169697941927e-9	1.3971466514914219e-15	1.01244185244661e-6	-2.2047253369682555e-22	2.6144761939459322e-21	6.233798267206969e-12	1.7805082354298897e-11	8.230848808804247e-11
2400000	0.004999487363729694	1.2976002380097476e-49	3.310580268682333e-67	6.362169697941927e-9	1.3971466514914219e-15	1.01244185244661e-6	-2.2047239522732044e-22	2.6144761939453277e-21	6.233798267206969e-12	1.7805082354298897e-11	8.230848808804247e-11
2500000	0.004999487363729694	1.2976002380097476e-49	3.310580268682333e-67	6.362169697941927e-9	1.3971466514914219e-15	1.01244185244661e-6	-2.2047225675781533e-22	2.6144761939446066e-21	6.233798267206969e-12	1.7805082354298897e-11	8.230848808804247e-11
2600000	0.004999487363729694	1.2976002380097474e-49	3.310580268682333e-67	6.362169697941927e-9	1.3971466514914219e-15	1.01244185244661e-6	-2.2047211828831027e-22	2.614476193943786e-21	6.233798267206969e-12	1.7805082354298897e-11	8.230848808804247e-11
2700000	0.004999487363729694	1.2976002380097474e-49	3.310580268682333e-67	6.362169697941927e-9	1.3971466514914219e-15	1.01244185244661e-6	-2.2047197981880517e-22	2.6144761939428816e-21	6.233798267206969e-12	1.7805082354298897e-11	8.230848808804247e-11
2800000	0.004999487363729694	1.2976002380097472e-49	3.310580268682333e-67	6.362169697941928e-9	1.397146651491422e-15	1.01244185244661e-6	-2.2047184134930006e-22	2.6144761939419103e-21	6.233798267206969e-12	1.7805082354298897e-11	8.230848808804247e-11
2900000	0.004999487363729694	1.2976002380097472e-49	3.310580268682333e-67	6.362169697941928e-9	1.397146651491422e-15	1.01244185244661e-6	-2.20471702879795e-22	2.614476193940889e-21	6.233798267206969e-12	1.7805082354298894e-11	8.230848808804247e-11
3000000	0.004999487363729694	1.297600238009747e-49	3.3105802686823336e-67	6.362169697941928e-9	1.397146651491422e-15	1.01244185244661e-6	-2.204715644102899e-22	2.6144761939398336e-21	6.233798267206969e-12	1.7805082354298894e-11	8.230848808804247e-11
3100000	0.004999487363729694	1.297600238009747e-49	3.3105802686823336e-67	6.362169697941928e-9	1.397146651491422e-15	1.01244185244661e-6	-2.204714259407848e-22	2.6144761939387608e-21	6.2337982672069684e-12	1.7805082354298894e-11	8.230848808804247e-11
3200000	0.004999487363729694	1.2976002380097468e-49	3.3105802686823336e-67	6.362169697941928e-9	1.397146651491422e-15	1.01244185244661e-6	-2.2047128747127973e-22	2.6144761939376872e-21	6.2337982672069684e-12	1.7805082354298894e-11	8.230848808804247e-11
3300000	0.004999487363729694	1.2976002380097466e-49	3.3105802686823336e-67	6.362169697941928e-9	1.3971466514914222e-15	1.01244185244661e-6	-2.204711490017746e-22	2.6144761939366295e-21	6.2337982672069684e-12	1.7805082354298894e-11	8.230848808804246e-11
3400000	0.004999487363729694	1.2976002380097466e-49	3.3105802686823336e-67	6.362169697941928e-9	1.3971466514914222e-15	1.01244185244661e-6	-2.204710105322695e-22	2.6144761939356033e-21	6.2337982672069684e-12	1.7805082354298894e-11	8.230848808804246e-11
3500000	0.004999487363729695	1.2976002380097464e-49	3.3105802686823336e-67	6.362169697941928e-9	1.3971466514914222e-15	1.01244185244661e-6	-2.2047087206276446e-22	2.614476193934626e-21	6.2337982672069684e-12	1.7805082354298894e-11	8.230848808804246e-11
3600000	0.004999487363729695	1.2976002380097464e-49	3.310580268682334e-67	6.362169697941928e-9	1.3971466514914222e-15	1.01244185244661e-6	-2.2047073359325935e-22	2.614476193933714e-21	6.2337982672069684e-12	1.7805082354298894e-11	8.230848808804246e-11
3700000	0.004999487363729695	1.2976002380097462e-49	3.310580268682334e-67	6.362169697941928e-9	1.3971466514914222e-15	1.01244185244661e-6	-2.2047059512375424e-22	2.6144761939328833e-21	6.233798267206968e-12	1.780508235429889e-11	8.230848808804246e-11
3800000	0.004999487363729695	1.2976002380097462e-49	3.310580268682334e-67	6.362169697941928e-9	1.3971466514914224e-15	1.01244185244661e-6	-2.204704566542492e-22	2.614476193932151e-21	6.233798267206968e-12	1.780508235429889e-11	8.230848808804246e-11
3900000	0.004999487363729695	1.2976002380097462e-49	3.310580268682334e-67	6.362169697941928e-9	1.3971466514914224e-15	1.01244185244661e-6	-2.204703181847441e-22	2.614476193931533e-21	6.233798267206968e-12	1.780508235429889e-11	8.230848808804246e-11
4000000	0.004999487363729695	1.297600238009746e-49	3.310580268682334e-67	6.362169697941928e-9	1.3971466514914224e-15	1.01244185244661e-6	-2.2047017971523897e-22	2.614476193931046e-21	6.233798267206968e-12	1.780508235429889e-11	8.230848808804246e-11
4100000	0.004999487363729695	1.297600238009746e-49	3.310580268682334e-67	6.362169697941928e-9	1.3971466514914224e-15	1.01244185244661e-6	-2.204700412457339e-22	2.614476193930707e-21	6.233798267206968e-12	1.780508235429889e-11	8.230848808804246e-11
4200000	0.004999487363729695	1.297600238009746e-49	3.310580268682334e-67	6.362169697941928e-9	1.3971466514914224e-15	1.01244185244661e-6	-2.204699027762288e-22	2.6144761939305316e-21	6.233798267206968e-12	1.780508235429889e-11	8.230848808804246e-11
4300000	0.004999487363729695	1.297600238009746e-49	3.310580268682334e-67	6.362169697941928e-9	1.3971466514914224e-15	1.01244185244661e-6	-2.204697643067237e-22	2.614476193930511e-21	6.233798267206968e-12	1.780508235429889e-11	8.230848808804246e-11
4400000	0.004999487363729695	1.297600238009746e-49	3.310580268682334e-67	6.362169697941928e-9	1.3971466514914224e-15	1.01244185244661e-6	-2.2046962583721864e-22	2.6144761939305116e-21	6.233798267206968e-12	1.780508235429889e-11	8.230848808804246e-11
4500000	0.004999487363729695	1.297600238009746e-49	3.310580268682334e-67	6.362169697941928e-9	1.3971466514914224e-15	1.01244185244661e-6	-2.2046948736771353e-22	2.6144761939305124e-21	6.233798267206968e-12	1.780508235429889e-11	8.230848808804246e-11
4600000	0.004999487363729695	1.297600238009746e-49	3.310580268682334e-67	6.362169697941928e-9	1.3971466514914224e-15	1.01244185244661e-6	-2.2046934889820843e-22	2.614476193930513e-21	6.233798267206968e-12	1.780508235429889e-11	8.230848808804246e-11
4700000	0.004999487363729695	1.297600238009746e-49	3.310580268682334e-67	6.362169697941928e-9	1.3971466514914224e-15	1.01244185244661e-6	-2.2046921042870337e-22	2.614476193930514e-21	6.233798267206968e-12	1.780508235429889e-11	8.230848808804246e-11
4800000	0.004999487363729695	1.297600238009746e-49	3.310580268682334e-67	6.362169697941928e-9	1.3971466514914224e-15	1.01244185244661e-6	-2.2046907195919826e-22	2.6144761939305143e-21	6.233798267206968e-12	1.780508235429889e-11	8.230848808804246e-11
4900000	0.004999487363729695	1.297600238009746e-49	3.310580268682334e-67	6.362169697941928e-9	1.3971466514914224e-15	1.01244185244661e-6	-2.2046893348969315e-22	2.6144761939305146e-21	6.233798267206968e-12	1.780508235429889e-11	8.230848808804246e-11
5000000	0.004999487363729695	1.297600238009746e-49	3.310580268682334e-67	6.362169697941928e-9	1.3971466514914224e-15	1.01244185244661e-6	-2.204687950201881e-22	2.614476193930515e-21	6.233798267206968e-12	1.780508235429889e-11	8.230848808804246e-11
5100000	0.004999487363729695	1.297600238009746e-49	3.310580268682334e-67	6.362169697941928e-9	1.3971466514914224e-15	1.01244185244661e-6	-2.20468656550683e-22	2.614476193930515e-21	6.233798267206968e-12	1.780508235429889e-11	8.230848808804246e-11
5200000	0.004999487363729695	1.297600238009746e-49	3.310580268682334e-67	6.362169697941928e-9	1.3971466514914224e-15	1.01244185244661e-6	-2.204685180811779e-22	2.614476193930515e-21	6.233798267206968e-12	1.780508235429889e-11	8.230848808804246e-11
5300000	0.004999487363729695	1.297600238009746e-49	3.310580268682334e-67	6.362169697941928e-9	1.3971466514914224e-15	1.01244185244661e-6	-2.2046837961167278e-22	2.6144761939305154e-21	6.233798267206968e-12	1.780508235429889e-11	8.230848808804246e-11
5400000	0.004999487363729695	1.297600238009746e-49	3.310580268682334e-67	6.362169697941928e-9	1.3971466514914224e-15	1.01244185244661e-6	-2.204682411421677e-22	2.6144761939305154e-21	6.233798267206968e-12	1.780508235429889e-11	8.230848808804246e-11
5500000	0.004999487363729695	1.297600238009746e-49	3.310580268682334e-67	6.362169697941928e-9	1.3971466514914224e-15	1.01244185244661e-6	-2.204681026726626e-22	2.6144761939305154e-21	6.233798267206968e-12	1.780508235429889e-11	8.230848808804246e-11
5600000	0.004999487363729695	1.297600238009746e-49	3.310580268682334e-67	6.362169697941928e-9	1.3971466514914224e-15	1.01244185244661e-6	-2.204679642031575e-22	2.614476193930515e-21	6.233798267206968e-12	1.780508235429889e-11	8.230848808804246e-11
5700000	0.004999487363729695	1.297600238009746e-49	3.310580268682334e-67	6.362169697941928e-9	1.3971466514914224e-15	1.01244185244661e-6	-2.2046782573365244e-22	2.614476193930515e-21	6.233798267206968e-12	1.780508235429889e-11	8.230848808804246e-11
5800000	0.004999487363729695	1.2976002380097462e-49	3.310580268682335e-67	6.362169697941928e-9	1.3971466514914224e-15	1.01244185244661e-6	-2.2046768726414734e-22	2.614476193930515e-21	6.233798267206968e-12	1.780508235429889e-11	8.230848808804246e-11
5900000	0.004999487363729695	1.2976002380097462e-49	3.310580268682335e-67	6.362169697941928e-9	1.3971466514914224e-15	1.01244185244661e-6	-2.2046754879464223e-22	2.6144761939305146e-21	6.233798267206968e-12	1.780508235429889e-11	8.230848808804246e-11
6000000	0.004999487363729695	1.2976002380097462e-49	3.310580268682335e-67	6.362169697941928e-9	1.3971466514914224e-15	1.01244185244661e-6	-2.2046741032513717e-22	2.6144761939305143e-21	6.233798267206968e-12	1.780508235429889e-11	8.230848808804246e-11
6100000	0.004999487363729695	1.2976002380097462e-49	3.310580268682335e-67	6.362169697941928e-9	1.3971466514914224e-15	1.01244185244661e-6	-2.2046727185563206e-22	2.6144761939305143e-21	6.233798267206968e-12	1.780508235429889e-11	8.230848808804246e-11
6200000	0.004999487363729695	1.2976002380097462e-49	3.310580268682335e-67	6.362169697941928e-9	1.3971466514914224e-15	1.01244185244661e-6	-2.2046713338612696e-22	2.614476193930514e-21	6.2337982672069684e-12	1.780508235429889e-11	8.230848808804246e-11
6300000	0.004999487363729695	1.2976002380097462e-49	3.310580268682335e-67	6.362169697941928e-9	1.3971466514914224e-15	1.01244185244661e-6	-2.204669949166219e-22	2.6144761939305135e-21	6.2337982672069684e-12	1.780508235429889e-11	8.230848808804246e-11
6400000	0.004999487363729695	1.2976002380097462e-49	3.310580268682335e-67	6.362169697941928e-9	1.3971466514914224e-15	1.01244185244661e-6	-2.204668564471168e-22	2.614476193930513e-21	6.2337982672069684e-12	1.780508235429889e-11	8.230848808804246e-11
6500000	0.004999487363729695	1.2976002380097462e-49	3.310580268682335e-67	6.362169697941928e-9	1.3971466514914222e-15	1.0124418524466102e-6	-2.204667179776117e-22	2.614476193930513e-21	6.2337982672069684e-12	1.7805082354298894e-11	8.230848808804246e-11
6600000	0.004999487363729695	1.2976002380097462e-49	3.310580268682335e-67	6.362169697941928e-9	1.3971466514914222e-15	1.0124418524466102e-6	-2.2046657950810663e-22	2.6144761939305128e-21	6.2337982672069684e-12	1.7805082354298894e-11	8.230848808804247e-11
6700000	0.004999487363729695	1.2976002380097462e-49	3.310580268682335e-67	6.362169697941928e-9	1.3971466514914222e-15	1.0124418524466102e-6	-2.204664410386015e-22	2.6144761939305124e-21	6.2337982672069684e-12	1.7805082354298894e-11	8.230848808804247e-11
6800000	0.004999487363729695	1.2976002380097462e-49	3.310580268682335e-67	6.362169697941928e-9	1.3971466514914222e-15	1.0124418524466102e-6	-2.204663025690964e-22	2.614476193930512e-21	6.2337982672069684e-12	1.7805082354298894e-11	8.230848808804247e-11
6900000	0.004999487363729695	1.2976002380097462e-49	3.310580268682335e-67	6.362169697941928e-9	1.3971466514914222e-15	1.0124418524466102e-6	-2.2046616409959135e-22	2.6144761939305116e-21	6.2337982672069684e-12	1.7805082354298894e-11	8.230848808804247e-11
7000000	0.004999487363729695	1.2976002380097464e-49	3.3105802686823356e-67	6.362169697941928e-9	1.3971466514914222e-15	1.0124418524466102e-6	-2.2046602563008625e-22	2.6144761939305116e-21	6.2337982672069684e-12	1.7805082354298894e-11	8.230848808804247e-11
7100000	0.004999487363729695	1.2976002380097464e-49	3.3105802686823356e-67	6.362169697941928e-9	1.3971466514914222e-15	1.0124418524466102e-6	-2.2046588716058114e-22	2.6144761939305112e-21	6.2337982672069684e-12	1.7805082354298894e-11	8.230848808804247e-11
7200000	0.004999487363729695	1.2976002380097464e-49	3.3105802686823356e-67	6.362169697941928e-9	1.3971466514914222e-15	1.0124418524466102e-6	-2.204657486910761e-22	2.614476193930511e-21	6.2337982672069684e-12	1.7805082354298894e-11	8.230848808804247e-11
7300000	0.004999487363729695	1.2976002380097464e-49	3.3105802686823356e-67	6.362169697941928e-9	1.3971466514914222e-15	1.0124418524466102e-6	-2.2046561022157098e-22	2.614476193930511e-21	6.2337982672069684e-12	1.7805082354298894e-11	8.230848808804247e-11
7400000	0.004999487363729695	1.2976002380097464e-49	3.3105802686823356e-67	6.362169697941928e-9	1.3971466514914222e-15	1.0124418524466102e-6	-2.2046547175206587e-22	2.6144761939305105e-21	6.2337982672069684e-12	1.7805082354298894e-11	8.230848808804247e-11
7500000	0.004999487363729695	1.2976002380097464e-49	3.3105802686823356e-67	6.362169697941928e-9	1.3971466514914222e-15	1.0124418524466102e-6	-2.204653332825608e-22	2.6144761939305105e-21	6.2337982672069684e-12	1.7805082354298894e-11	8.230848808804247e-11
7600000	0.004999487363729695	1.2976002380097464e-49	3.3105802686823356e-67	6.362169697941928e-9	1.3971466514914222e-15	1.0124418524466102e-6	-2.204651948130557e-22	2.6144761939305105e-21	6.2337982672069684e-12	1.7805082354298894e-11	8.230848808804247e-11
7700000	0.004999487363729695	1.2976002380097464e-49	3.3105802686823356e-67	6.362169697941928e-9	1.3971466514914222e-15	1.0124418524466102e-6	-2.204650563435506e-22	2.6144761939305105e-21	6.2337982672069684e-12	1.7805082354298894e-11	8.230848808804247e-11
7800000	0.004999487363729695	1.2976002380097464e-49	3.3105802686823356e-67	6.362169697941928e-9	1.3971466514914222e-15	1.0124418524466102e-6	-2.2046491787404554e-22	2.6144761939305105e-21	6.2337982672069684e-12	1.7805082354298894e-11	8.230848808804247e-11
7900000	0.004999487363729695	1.2976002380097464e-49	3.3105802686823356e-67	6.362169697941928e-9	1.3971466514914222e-15	1.0124418524466102e-6	-2.2046477940454043e-22	2.6144761939305105e-21	6.2337982672069684e-12	1.7805082354298894e-11	8.230848808804247e-11
8000000	0.004999487363729695	1.2976002380097464e-49	3.3105802686823356e-67	6.362169697941928e-9	1.3971466514914222e-15	1.0124418524466102e-6	-2.2046464093503532e-22	2.6144761939305105e-21	6.2337982672069684e-12	1.7805082354298894e-11	8.230848808804247e-11
8100000	0.004999487363729695	1.2976002380097464e-49	3.3105802686823356e-67	6.362169697941928e-9	1.3971466514914222e-15	1.0124418524466102e-6	-2.2046450246553026e-22	2.6144761939305105e-21	6.2337982672069684e-12	1.7805082354298894e-11	8.230848808804247e-11
8200000	0.004999487363729695	1.2976002380097464e-49	3.3105802686823356e-67	6.362169697941928e-9	1.3971466514914222e-15	1.0124418524466102e-6	-2.2046436399602516e-22	2.6144761939305105e-21	6.2337982672069684e-12	1.7805082354298894e-11	8.230848808804247e-11
8300000	0.004999487363729695	1.2976002380097464e-49	3.3105802686823356e-67	6.362169697941928e-9	1.3971466514914222e-15	1.0124418524466102e-6	-2.2046422552652005e-22	2.6144761939305105e-21	6.2337982672069684e-12	1.7805082354298894e-11	8.230848808804247e-11
8400000	0.004999487363729695	1.2976002380097464e-49	3.3105802686823356e-67	6.362169697941928e-9	1.3971466514914222e-15	1.0124418524466102e-6	-2.2046408705701495e-22	2.6144761939305105e-21	6.2337982672069684e-12	1.7805082354298894e-11	8.230848808804247e-11
8500000	0.004999487363729695	1.2976002380097464e-49	3.3105802686823356e-67	6.362169697941928e-9	1.3971466514914222e-15	1.0124418524466102e-6	-2.204639485875099e-22	2.6144761939305105e-21	6.2337982672069684e-12	1.7805082354298894e-11	8.230848808804247e-11
8600000	0.004999487363729695	1.2976002380097464e-49	3.3105802686823356e-67	6.362169697941928e-9	1.3971466514914222e-15	1.0124418524466102e-6	-2.204638101180048e-22	2.6144761939305105e-21	6.2337982672069684e-12	1.7805082354298894e-11	8.230848808804247e-11
8700000	0.004999487363729695	1.2976002380097464e-49	3.3105802686823356e-67	6.362169697941928e-9	1.3971466514914222e-15	1.0124418524466102e-6	-2.2046367164849967e-22	2.6144761939305105e-21	6.2337982672069684e-12	1.7805082354298894e-11	8.230848808804247e-11
8800000	0.004999487363729695	1.2976002380097464e-49	3.3105802686823356e-67	6.362169697941928e-9	1.3971466514914222e-15	1.0124418524466102e-6	-2.204635331789946e-22	2.6144761939305105e-21	6.2337982672069684e-12	1.7805082354298894e-11	8.230848808804247e-11
8900000	0.004999487363729695	1.2976002380097464e-49	3.3105802686823356e-67	6.362169697941928e-9	1.3971466514914222e-15	1.0124418524466102e-6	-2.204633947094895e-22	2.6144761939305105e-21	6.2337982672069684e-12	1.7805082354298894e-11	8.230848808804247e-11
9000000	0.004999487363729695	1.2976002380097464e-49	3.3105802686823356e-67	6.362169697941928e-9	1.3971466514914222e-15	1.0124418524466102e-6	-2.204632562399844e-22	2.6144761939305105e-21	6.2337982672069684e-12	1.7805082354298894e-11	8.230848808804247e-11
9100000	0.004999487363729695	1.2976002380097464e-49	3.3105802686823356e-67	6.362169697941928e-9	1.3971466514914222e-15	1.0124418524466102e-6	-2.2046311777047934e-22	2.6144761939305105e-21	6.2337982672069684e-12	1.7805082354298894e-11	8.230848808804247e-11
9200000	0.004999487363729695	1.2976002380097464e-49	3.3105802686823356e-67	6.362169697941928e-9	1.3971466514914222e-15	1.0124418524466102e-6	-2.2046297930097423e-22	2.6144761939305105e-21	6.2337982672069684e-12	1.7805082354298894e-11	8.230848808804247e-11
9300000	0.004999487363729695	1.2976002380097464e-49	3.3105802686823356e-67	6.362169697941928e-9	1.3971466514914222e-15	1.0124418524466102e-6	-2.2046284083146913e-22	2.6144761939305105e-21	6.2337982672069684e-12	1.7805082354298894e-11	8.230848808804247e-11
9400000	0.004999487363729695	1.2976002380097464e-49	3.3105802686823356e-67	6.362169697941928e-9	1.3971466514914222e-15	1.0124418524466102e-6	-2.2046270236196407e-22	2.6144761939305105e-21	6.2337982672069684e-12	1.7805082354298894e-11	8.230848808804247e-11
9500000	0.004999487363729695	1.2976002380097464e-49	3.3105802686823356e-67	6.362169697941928e-9	1.3971466514914222e-15	1.0124418524466102e-6	-2.2046256389245896e-22	2.6144761939305105e-21	6.2337982672069684e-12	1.7805082354298894e-11	8.230848808804247e-11
9600000	0.004999487363729695	1.2976002380097464e-49	3.3105802686823356e-67	6.362169697941928e-9	1.3971466514914222e-15	1.0124418524466102e-6	-2.2046242542295386e-22	2.6144761939305105e-21	6.2337982672069684e-12	1.7805082354298894e-11	8.230848808804247e-11
9700000	0.004999487363729695	1.2976002380097464e-49	3.3105802686823356e-67	6.362169697941928e-9	1.3971466514914222e-15	1.0124418524466102e-6	-2.204622869534488e-22	2.6144761939305105e-21	6.2337982672069684e-12	1.7805082354298894e-11	8.230848808804247e-11
9800000	0.004999487363729695	1.2976002380097464e-49	3.3105802686823356e-67	6.362169697941928e-9	1.3971466514914222e-15	1.0124418524466102e-6	-2.204621484839437e-22	2.6144761939305105e-21	6.2337982672069684e-12	1.7805082354298894e-11	8.230848808804247e-11
9900000	0.004999487363729695	1.2976002380097464e-49	3.3105802686823356e-67	6.362169697941928e-9	1.3971466514914222e-15	1.0124418524466102e-6	-2.204620100144386e-22	2.6144761939305105e-21	6.2337982672069684e-12	1.7805082354298894e-11	8.230848808804247e-11
10000000	0.004999487363729695	1.2976002380097464e-49	3.3105802686823356e-67	6.362169697941928e-9	1.3971466514914222e-15	1.0124418524466102e-6	-2.2046187154493352e-22	2.6144761939305105e-21	6.2337982672069684e-12	1.7805082354298894e-11	8.230848808804247e-11
10100000	0.004999487363729695	1.2976002380097464e-49	3.3105802686823356e-67	6.362169697941928e-9	1.3971466514914222e-15	1.0124418524466102e-6	-2.204617330754284e-22	2.6144761939305105e-21	6.2337982672069684e-12	1.7805082354298894e-11	8.230848808804247e-11
10200000	0.004999487363729695	1.2976002380097464e-49	3.3105802686823356e-67	6.362169697941928e-9	1.3971466514914222e-15	1.0124418524466102e-6	-2.204615946059233e-22	2.6144761939305105e-21	6.2337982672069684e-12	1.7805082354298894e-11	8.230848808804247e-11
10300000	0.004999487363729695	1.2976002380097464e-49	3.3105802686823356e-67	6.362169697941928e-9	1.3971466514914222e-15	1.0124418524466102e-6	-2.2046145613641825e-22	2.6144761939305105e-21	6.2337982672069684e-12	1.7805082354298894e-11	8.230848808804247e-11
10400000	0.004999487363729695	1.2976002380097464e-49	3.3105802686823356e-67	6.362169697941928e-9	1.3971466514914222e-15	1.0124418524466102e-6	-2.2046131766691314e-22	2.6144761939305105e-21	6.2337982672069684e-12	1.7805082354298894e-11	8.230848808804247e-11
10500000	0.004999487363729695	1.2976002380097464e-49	3.3105802686823356e-67	6.362169697941928e-9	1.3971466514914222e-15	1.0124418524466102e-6	-2.2046117919740804e-22	2.6144761939305105e-21	6.2337982672069684e-12	1.7805082354298894e-11	8.230848808804247e-11
10600000	0.004999487363729695	1.2976002380097464e-49	3.3105802686823356e-67	6.362169697941928e-9	1.3971466514914222e-15	1.0124418524466102e-6	-2.20461040727903e-22	2.6144761939305105e-21	6.2337982672069684e-12	1.7805082354298894e-11	8.230848808804247e-11
10700000	0.004999487363729695	1.2976002380097464e-49	3.3105802686823356e-67	6.362169697941928e-9	1.3971466514914222e-15	1.0124418524466102e-6	-2.2046090225839787e-22	2.6144761939305105e-21	6.2337982672069684e-12	1.7805082354298894e-11	8.230848808804247e-11
10800000	0.004999487363729695	1.2976002380097464e-49	3.3105802686823356e-67	6.362169697941928e-9	1.3971466514914222e-15	1.0124418524466102e-6	-2.2046076378889277e-22	2.6144761939305105e-21	6.2337982672069684e-12	1.7805082354298894e-11	8.230848808804247e-11
10900000	0.004999487363729695	1.2976002380097462e-49	3.3105802686823356e-67	6.362169697941928e-9	1.3971466514914222e-15	1.0124418524466102e-6	-2.2046062531938766e-22	2.6144761939305105e-21	6.2337982672069684e-12	1.7805082354298894e-11	8.230848808804247e-11
11000000	0.004999487363729695	1.2976002380097462e-49	3.3105802686823356e-67	6.362169697941928e-9	1.3971466514914222e-15	1.0124418524466102e-6	-2.204604868498826e-22	2.6144761939305105e-21	6.2337982672069684e-12	1.7805082354298894e-11	8.230848808804247e-11
11100000	0.004999487363729695	1.2976002380097462e-49	3.3105802686823356e-67	6.362169697941928e-9	1.3971466514914222e-15	1.0124418524466102e-6	-2.204603483803775e-22	2.6144761939305105e-21	6.2337982672069684e-12	1.7805082354298894e-11	8.230848808804247e-11
11200000	0.004999487363729695	1.2976002380097462e-49	3.3105802686823356e-67	6.362169697941928e-9	1.3971466514914222e-15	1.0124418524466102e-6	-2.204602099108724e-22	2.6144761939305105e-21	6.2337982672069684e-12	1.7805082354298894e-11	8.230848808804247e-11
11300000	0.004999487363729695	1.2976002380097462e-49	3.3105802686823356e-67	6.362169697941928e-9	1.3971466514914222e-15	1.0124418524466102e-6	-2.2046007144136733e-22	2.6144761939305105e-21	6.2337982672069684e-12	1.7805082354298894e-11	8.230848808804247e-11
11400000	0.004999487363729695	1.2976002380097462e-49	3.3105802686823356e-67	6.362169697941928e-9	1.3971466514914222e-15	1.0124418524466102e-6	-2.204599329718622e-22	2.6144761939305105e-21	6.2337982672069684e-12	1.7805082354298894e-11	8.230848808804247e-11
11500000	0.004999487363729695	1.2976002380097462e-49	3.3105802686823356e-67	6.362169697941928e-9	1.3971466514914222e-15	1.0124418524466102e-6	-2.204597945023571e-22	2.6144761939305105e-21	6.2337982672069684e-12	1.7805082354298894e-11	8.230848808804247e-11
11600000	0.004999487363729695	1.2976002380097462e-49	3.3105802686823356e-67	6.362169697941928e-9	1.3971466514914222e-15	1.0124418524466102e-6	-2.2045965603285206e-22	2.6144761939305105e-21	6.2337982672069684e-12	1.7805082354298894e-11	8.230848808804247e-11
11700000	0.004999487363729695	1.2976002380097462e-49	3.3105802686823356e-67	6.362169697941928e-9	1.3971466514914222e-15	1.0124418524466102e-6	-2.2045951756334695e-22	2.6144761939305105e-21	6.2337982672069684e-12	1.7805082354298894e-11	8.230848808804247e-11
11800000	0.004999487363729695	1.2976002380097462e-49	3.3105802686823356e-67	6.362169697941928e-9	1.3971466514914222e-15	1.0124418524466102e-6	-2.2045937909384184e-22	2.6144761939305105e-21	6.233798267206968e-12	1.7805082354298894e-11	8.230848808804247e-11
11900000	0.004999487363729695	1.2976002380097462e-49	3.3105802686823356e-67	6.362169697941928e-9	1.3971466514914222e-15	1.0124418524466102e-6	-2.204592406243368e-22	2.6144761939305105e-21	6.233798267206968e-12	1.7805082354298894e-11	8.230848808804247e-11
12000000	0.004999487363729695	1.2976002380097462e-49	3.3105802686823356e-67	6.362169697941928e-9	1.3971466514914222e-15	1.0124418524466102e-6	-2.2045910215483168e-22	2.6144761939305105e-21	6.233798267206968e-12	1.7805082354298894e-11	8.230848808804247e-11
12100000	0.004999487363729695	1.2976002380097462e-49	3.3105802686823356e-67	6.362169697941928e-9	1.3971466514914222e-15	1.0124418524466102e-6	-2.2045896368532657e-22	2.6144761939305105e-21	6.233798267206968e-12	1.7805082354298894e-11	8.230848808804247e-11
12200000	0.004999487363729695	1.297600238009746e-49	3.3105802686823356e-67	6.362169697941928e-9	1.3971466514914222e-15	1.0124418524466102e-6	-2.204588252158215e-22	2.6144761939305105e-21	6.233798267206968e-12	1.7805082354298894e-11	8.230848808804247e-11
12300000	0.004999487363729695	1.297600238009746e-49	3.3105802686823356e-67	6.362169697941928e-9	1.3971466514914222e-15	1.0124418524466102e-6	-2.204586867463164e-22	2.6144761939305105e-21	6.233798267206968e-12	1.7805082354298894e-11	8.230848808804247e-11
12400000	0.004999487363729695	1.297600238009746e-49	3.3105802686823356e-67	6.362169697941928e-9	1.3971466514914222e-15	1.0124418524466102e-6	-2.204585482768113e-22	2.6144761939305105e-21	6.233798267206968e-12	1.7805082354298894e-11	8.230848808804247e-11
12500000	0.004999487363729695	1.297600238009746e-49	3.3105802686823356e-67	6.362169697941928e-9	1.3971466514914222e-15	1.0124418524466102e-6	-2.2045840980730624e-22	2.6144761939305105e-21	6.233798267206968e-12	1.7805082354298894e-11	8.230848808804247e-11
12600000	0.004999487363729695	1.297600238009746e-49	3.310580268682335e-67	6.362169697941928e-9	1.3971466514914222e-15	1.0124418524466102e-6	-2.2045827133780113e-22	2.6144761939305105e-21	6.233798267206968e-12	1.7805082354298894e-11	8.230848808804247e-11
12700000	0.004999487363729695	1.297600238009746e-49	3.310580268682335e-67	6.362169697941928e-9	1.3971466514914222e-15	1.0124418524466102e-6	-2.2045813286829603e-22	2.6144761939305105e-21	6.233798267206968e-12	1.7805082354298894e-11	8.230848808804247e-11
12800000	0.004999487363729695	1.297600238009746e-49	3.310580268682335e-67	6.362169697941928e-9	1.3971466514914222e-15	1.0124418524466102e-6	-2.2045799439879097e-22	2.6144761939305105e-21	6.233798267206968e-12	1.7805082354298894e-11	8.230848808804247e-11
12900000	0.004999487363729695	1.297600238009746e-49	3.310580268682335e-67	6.362169697941928e-9	1.3971466514914222e-15	1.0124418524466102e-6	-2.2045785592928586e-22	2.6144761939305105e-21	6.233798267206968e-12	1.7805082354298894e-11	8.230848808804247e-11
13000000	0.004999487363729695	1.297600238009746e-49	3.310580268682335e-67	6.362169697941928e-9	1.3971466514914222e-15	1.0124418524466102e-6	-2.2045771745978075e-22	2.6144761939305105e-21	6.233798267206968e-12	1.7805082354298894e-11	8.230848808804247e-11
13100000	0.004999487363729695	1.297600238009746e-49	3.310580268682335e-67	6.362169697941928e-9	1.3971466514914222e-15	1.0124418524466102e-6	-2.204575789902757e-22	2.6144761939305105e-21	6.233798267206968e-12	1.7805082354298894e-11	8.230848808804247e-11
13200000	0.004999487363729695	1.2976002380097458e-49	3.310580268682335e-67	6.362169697941928e-9	1.3971466514914222e-15	1.0124418524466102e-6	-2.204574405207706e-22	2.6144761939305105e-21	6.233798267206968e-12	1.7805082354298894e-11	8.230848808804247e-11
13300000	0.004999487363729695	1.2976002380097458e-49	3.310580268682335e-67	6.362169697941929e-9	1.3971466514914222e-15	1.0124418524466102e-6	-2.204573020512655e-22	2.6144761939305105e-21	6.233798267206968e-12	1.7805082354298894e-11	8.230848808804247e-11
13400000	0.004999487363729695	1.2976002380097458e-49	3.310580268682335e-67	6.362169697941929e-9	1.3971466514914222e-15	1.0124418524466102e-6	-2.2045716358176037e-22	2.6144761939305105e-21	6.233798267206968e-12	1.7805082354298894e-11	8.230848808804247e-11
13500000	0.004999487363729695	1.2976002380097458e-49	3.310580268682335e-67	6.362169697941929e-9	1.3971466514914222e-15	1.0124418524466102e-6	-2.204570251122553e-22	2.6144761939305105e-21	6.233798267206968e-12	1.7805082354298894e-11	8.230848808804247e-11
13600000	0.004999487363729695	1.2976002380097458e-49	3.310580268682335e-67	6.362169697941929e-9	1.3971466514914222e-15	1.0124418524466102e-6	-2.204568866427502e-22	2.6144761939305105e-21	6.233798267206968e-12	1.7805082354298894e-11	8.230848808804247e-11
13700000	0.004999487363729695	1.2976002380097458e-49	3.310580268682335e-67	6.362169697941929e-9	1.3971466514914222e-15	1.0124418524466102e-6	-2.204567481732451e-22	2.6144761939305105e-21	6.233798267206968e-12	1.7805082354298894e-11	8.230848808804247e-11
13800000	0.004999487363729695	1.2976002380097458e-49	3.310580268682335e-67	6.362169697941929e-9	1.3971466514914222e-15	1.0124418524466102e-6	-2.2045660970374004e-22	2.6144761939305105e-21	6.233798267206968e-12	1.7805082354298894e-11	8.230848808804247e-11
13900000	0.004999487363729695	1.2976002380097458e-49	3.310580268682335e-67	6.362169697941929e-9	1.3971466514914222e-15	1.0124418524466102e-6	-2.2045647123423494e-22	2.6144761939305105e-21	6.233798267206968e-12	1.7805082354298894e-11	8.230848808804247e-11
14000000	0.004999487363729695	1.2976002380097458e-49	3.310580268682335e-67	6.362169697941929e-9	1.3971466514914222e-15	1.0124418524466102e-6	-2.2045633276472983e-22	2.6144761939305105e-21	6.233798267206968e-12	1.7805082354298894e-11	8.230848808804247e-11
14100000	0.004999487363729695	1.2976002380097458e-49	3.310580268682335e-67	6.362169697941929e-9	1.3971466514914222e-15	1.0124418524466102e-6	-2.2045619429522477e-22	2.6144761939305105e-21	6.233798267206968e-12	1.7805082354298894e-11	8.230848808804247e-11
14200000	0.004999487363729695	1.2976002380097457e-49	3.310580268682335e-67	6.362169697941929e-9	1.3971466514914222e-15	1.0124418524466102e-6	-2.2045605582571966e-22	2.6144761939305105e-21	6.233798267206968e-12	1.7805082354298894e-11	8.230848808804247e-11
14300000	0.004999487363729695	1.2976002380097457e-49	3.310580268682335e-67	6.362169697941929e-9	1.3971466514914222e-15	1.0124418524466102e-6	-2.2045591735621456e-22	2.6144761939305105e-21	6.233798267206968e-12	1.7805082354298894e-11	8.230848808804247e-11
14400000	0.004999487363729695	1.2976002380097457e-49	3.310580268682334e-67	6.362169697941929e-9	1.3971466514914222e-15	1.0124418524466102e-6	-2.204557788867095e-22	2.6144761939305105e-21	6.233798267206968e-12	1.7805082354298894e-11	8.230848808804247e-11
14500000	0.004999487363729695	1.2976002380097457e-49	3.310580268682334e-67	6.362169697941929e-9	1.3971466514914222e-15	1.0124418524466102e-6	-2.204556404172044e-22	2.6144761939305105e-21	6.233798267206968e-12	1.7805082354298894e-11	8.230848808804247e-11
14600000	0.004999487363729695	1.2976002380097457e-49	3.310580268682334e-67	6.362169697941929e-9	1.3971466514914222e-15	1.0124418524466102e-6	-2.204555019476993e-22	2.6144761939305105e-21	6.233798267206968e-12	1.7805082354298894e-11	8.230848808804247e-11
14700000	0.004999487363729695	1.2976002380097457e-49	3.310580268682334e-67	6.362169697941929e-9	1.3971466514914222e-15	1.0124418524466102e-6	-2.2045536347819423e-22	2.6144761939305105e-21	6.233798267206968e-12	1.7805082354298894e-11	8.230848808804247e-11
14800000	0.004999487363729695	1.2976002380097457e-49	3.310580268682334e-67	6.362169697941929e-9	1.3971466514914222e-15	1.01244185244661e-6	-2.204552250086891e-22	2.6144761939305105e-21	6.233798267206968e-12	1.7805082354298894e-11	8.230848808804247e-11
14900000	0.004999487363729695	1.2976002380097457e-49	3.310580268682334e-67	6.362169697941929e-9	1.3971466514914222e-15	1.01244185244661e-6	-2.20455086539184e-22	2.6144761939305105e-21	6.233798267206968e-12	1.7805082354298894e-11	8.230848808804247e-11
15000000	0.004999487363729695	1.2976002380097457e-49	3.310580268682334e-67	6.362169697941929e-9	1.3971466514914224e-15	1.01244185244661e-6	-2.2045494806967895e-22	2.6144761939305105e-21	6.233798267206968e-12	1.7805082354298894e-11	8.230848808804246e-11
15100000	0.004999487363729695	1.2976002380097455e-49	3.310580268682334e-67	6.362169697941929e-9	1.3971466514914224e-15	1.01244185244661e-6	-2.2045480960017385e-22	2.6144761939305105e-21	6.233798267206968e-12	1.780508235429889e-11	8.230848808804246e-11
15200000	0.004999487363729695	1.2976002380097455e-49	3.310580268682334e-67	6.362169697941929e-9	1.3971466514914224e-15	1.01244185244661e-6	-2.2045467113066874e-22	2.6144761939305105e-21	6.233798267206968e-12	1.780508235429889e-11	8.230848808804246e-11
15300000	0.004999487363729695	1.2976002380097455e-49	3.310580268682334e-67	6.362169697941929e-9	1.3971466514914224e-15	1.01244185244661e-6	-2.204545326611637e-22	2.6144761939305105e-21	6.233798267206968e-12	1.780508235429889e-11	8.230848808804246e-11
15400000	0.004999487363729695	1.2976002380097455e-49	3.310580268682334e-67	6.362169697941929e-9	1.3971466514914224e-15	1.01244185244661e-6	-2.2045439419165857e-22	2.6144761939305105e-21	6.233798267206968e-12	1.780508235429889e-11	8.230848808804246e-11
15500000	0.004999487363729695	1.2976002380097455e-49	3.310580268682334e-67	6.362169697941929e-9	1.3971466514914224e-15	1.01244185244661e-6	-2.2045425572215347e-22	2.6144761939305105e-21	6.233798267206967e-12	1.780508235429889e-11	8.230848808804246e-11
15600000	0.004999487363729695	1.2976002380097455e-49	3.310580268682334e-67	6.362169697941929e-9	1.3971466514914224e-15	1.01244185244661e-6	-2.204541172526484e-22	2.6144761939305105e-21	6.233798267206967e-12	1.780508235429889e-11	8.230848808804246e-11
15700000	0.004999487363729695	1.2976002380097455e-49	3.310580268682334e-67	6.362169697941929e-9	1.3971466514914224e-15	1.01244185244661e-6	-2.204539787831433e-22	2.6144761939305105e-21	6.233798267206967e-12	1.780508235429889e-11	8.230848808804246e-11
15800000	0.004999487363729695	1.2976002380097455e-49	3.310580268682334e-67	6.362169697941929e-9	1.3971466514914224e-15	1.01244185244661e-6	-2.204538403136382e-22	2.6144761939305105e-21	6.233798267206967e-12	1.780508235429889e-11	8.230848808804246e-11
15900000	0.004999487363729695	1.2976002380097455e-49	3.310580268682334e-67	6.362169697941929e-9	1.3971466514914224e-15	1.01244185244661e-6	-2.204537018441331e-22	2.6144761939305105e-21	6.233798267206967e-12	1.780508235429889e-11	8.230848808804246e-11
16000000	0.004999487363729695	1.2976002380097453e-49	3.310580268682334e-67	6.362169697941929e-9	1.3971466514914224e-15	1.01244185244661e-6	-2.2045356337462803e-22	2.6144761939305105e-21	6.233798267206967e-12	1.780508235429889e-11	8.230848808804246e-11
16100000	0.004999487363729695	1.2976002380097453e-49	3.310580268682334e-67	6.362169697941929e-9	1.3971466514914224e-15	1.01244185244661e-6	-2.204534249051229e-22	2.6144761939305105e-21	6.233798267206967e-12	1.780508235429889e-11	8.230848808804246e-11
16200000	0.004999487363729695	1.2976002380097453e-49	3.310580268682334e-67	6.362169697941929e-9	1.3971466514914224e-15	1.01244185244661e-6	-2.204532864356178e-22	2.6144761939305105e-21	6.233798267206967e-12	1.780508235429889e-11	8.230848808804246e-11
16300000	0.004999487363729695	1.2976002380097453e-49	3.3105802686823336e-67	6.362169697941929e-9	1.3971466514914224e-15	1.01244185244661e-6	-2.2045314796611276e-22	2.6144761939305105e-21	6.233798267206967e-12	1.780508235429889e-11	8.230848808804246e-11
16400000	0.004999487363729695	1.2976002380097453e-49	3.3105802686823336e-67	6.362169697941929e-9	1.3971466514914224e-15	1.01244185244661e-6	-2.2045300949660765e-22	2.6144761939305105e-21	6.233798267206967e-12	1.780508235429889e-11	8.230848808804246e-11
16500000	0.004999487363729695	1.2976002380097453e-49	3.3105802686823336e-67	6.362169697941929e-9	1.3971466514914224e-15	1.01244185244661e-6	-2.2045287102710254e-22	2.6144761939305105e-21	6.233798267206967e-12	1.780508235429889e-11	8.230848808804246e-11
16600000	0.004999487363729695	1.2976002380097453e-49	3.3105802686823336e-67	6.362169697941929e-9	1.3971466514914224e-15	1.01244185244661e-6	-2.204527325575975e-22	2.6144761939305105e-21	6.233798267206967e-12	1.780508235429889e-11	8.230848808804246e-11
16700000	0.004999487363729695	1.2976002380097453e-49	3.3105802686823336e-67	6.362169697941929e-9	1.3971466514914224e-15	1.01244185244661e-6	-2.204525940880924e-22	2.6144761939305105e-21	6.233798267206967e-12	1.780508235429889e-11	8.230848808804246e-11
16800000	0.004999487363729695	1.2976002380097453e-49	3.3105802686823336e-67	6.362169697941929e-9	1.3971466514914224e-15	1.01244185244661e-6	-2.2045245561858727e-22	2.6144761939305105e-21	6.233798267206967e-12	1.780508235429889e-11	8.230848808804246e-11
16900000	0.004999487363729695	1.2976002380097453e-49	3.3105802686823336e-67	6.362169697941929e-9	1.3971466514914224e-15	1.01244185244661e-6	-2.204523171490822e-22	2.6144761939305105e-21	6.233798267206967e-12	1.780508235429889e-11	8.230848808804246e-11
17000000	0.004999487363729695	1.2976002380097453e-49	3.3105802686823336e-67	6.362169697941929e-9	1.3971466514914224e-15	1.01244185244661e-6	-2.204521786795771e-22	2.6144761939305105e-21	6.233798267206967e-12	1.780508235429889e-11	8.230848808804246e-11
17100000	0.004999487363729695	1.297600238009745e-49	3.3105802686823336e-67	6.362169697941929e-9	1.3971466514914224e-15	1.01244185244661e-6	-2.20452040210072e-22	2.6144761939305105e-21	6.233798267206967e-12	1.780508235429889e-11	8.230848808804246e-11
17200000	0.004999487363729695	1.297600238009745e-49	3.3105802686823336e-67	6.362169697941929e-9	1.3971466514914224e-15	1.01244185244661e-6	-2.2045190174056694e-22	2.6144761939305105e-21	6.233798267206967e-12	1.780508235429889e-11	8.230848808804246e-11
17300000	0.004999487363729695	1.297600238009745e-49	3.3105802686823336e-67	6.362169697941929e-9	1.3971466514914224e-15	1.01244185244661e-6	-2.2045176327106183e-22	2.6144761939305105e-21	6.233798267206967e-12	1.780508235429889e-11	8.230848808804246e-11
17400000	0.004999487363729695	1.297600238009745e-49	3.3105802686823336e-67	6.362169697941929e-9	1.3971466514914224e-15	1.01244185244661e-6	-2.2045162480155673e-22	2.6144761939305105e-21	6.233798267206967e-12	1.780508235429889e-11	8.230848808804246e-11
17500000	0.004999487363729695	1.297600238009745e-49	3.3105802686823336e-67	6.362169697941929e-9	1.3971466514914224e-15	1.01244185244661e-6	-2.2045148633205167e-22	2.6144761939305105e-21	6.233798267206967e-12	1.780508235429889e-11	8.230848808804246e-11
17600000	0.004999487363729695	1.297600238009745e-49	3.3105802686823336e-67	6.362169697941929e-9	1.3971466514914224e-15	1.01244185244661e-6	-2.2045134786254656e-22	2.6144761939305105e-21	6.233798267206967e-12	1.780508235429889e-11	8.230848808804246e-11
17700000	0.004999487363729695	1.297600238009745e-49	3.3105802686823336e-67	6.362169697941929e-9	1.3971466514914224e-15	1.01244185244661e-6	-2.2045120939304145e-22	2.6144761939305105e-21	6.233798267206967e-12	1.780508235429889e-11	8.230848808804246e-11
17800000	0.004999487363729695	1.297600238009745e-49	3.3105802686823336e-67	6.362169697941929e-9	1.3971466514914224e-15	1.01244185244661e-6	-2.204510709235364e-22	2.6144761939305105e-21	6.233798267206967e-12	1.780508235429889e-11	8.230848808804246e-11
17900000	0.004999487363729695	1.297600238009745e-49	3.3105802686823336e-67	6.362169697941929e-9	1.3971466514914224e-15	1.01244185244661e-6	-2.204509324540313e-22	2.6144761939305105e-21	6.233798267206967e-12	1.780508235429889e-11	8.230848808804246e-11
18000000	0.004999487363729695	1.297600238009745e-49	3.3105802686823336e-67	6.362169697941929e-9	1.3971466514914224e-15	1.01244185244661e-6	-2.204507939845262e-22	2.6144761939305105e-21	6.233798267206967e-12	1.780508235429889e-11	8.230848808804246e-11
18100000	0.004999487363729695	1.297600238009745e-49	3.3105802686823336e-67	6.362169697941929e-9	1.3971466514914224e-15	1.01244185244661e-6	-2.204506555150211e-22	2.6144761939305105e-21	6.233798267206967e-12	1.780508235429889e-11	8.230848808804246e-11
18200000	0.004999487363729695	1.297600238009745e-49	3.3105802686823336e-67	6.362169697941929e-9	1.3971466514914224e-15	1.01244185244661e-6	-2.20450517045516e-22	2.6144761939305105e-21	6.233798267206967e-12	1.780508235429889e-11	8.230848808804246e-11
18300000	0.004999487363729695	1.297600238009745e-49	3.3105802686823336e-67	6.362169697941929e-9	1.3971466514914224e-15	1.01244185244661e-6	-2.204503785760109e-22	2.6144761939305105e-21	6.233798267206967e-12	1.780508235429889e-11	8.230848808804246e-11
18400000	0.004999487363729695	1.297600238009745e-49	3.3105802686823336e-67	6.362169697941929e-9	1.3971466514914224e-15	1.01244185244661e-6	-2.204502401065058e-22	2.6144761939305105e-21	6.233798267206967e-12	1.780508235429889e-11	8.230848808804246e-11
18500000	0.004999487363729695	1.297600238009745e-49	3.3105802686823336e-67	6.362169697941929e-9	1.3971466514914224e-15	1.01244185244661e-6	-2.2045010163700074e-22	2.6144761939305105e-21	6.233798267206967e-12	1.780508235429889e-11	8.230848808804246e-11
18600000	0.004999487363729695	1.297600238009745e-49	3.3105802686823336e-67	6.362169697941929e-9	1.3971466514914224e-15	1.01244185244661e-6	-2.2044996316749564e-22	2.6144761939305105e-21	6.233798267206967e-12	1.780508235429889e-11	8.230848808804246e-11
18700000	0.004999487363729695	1.297600238009745e-49	3.3105802686823336e-67	6.362169697941929e-9	1.3971466514914224e-15	1.01244185244661e-6	-2.2044982469799053e-22	2.6144761939305105e-21	6.233798267206967e-12	1.780508235429889e-11	8.230848808804246e-11
18800000	0.004999487363729695	1.297600238009745e-49	3.3105802686823336e-67	6.362169697941929e-9	1.3971466514914224e-15	1.01244185244661e-6	-2.2044968622848547e-22	2.6144761939305105e-21	6.233798267206967e-12	1.780508235429889e-11	8.230848808804246e-11
18900000	0.004999487363729695	1.297600238009745e-49	3.3105802686823336e-67	6.362169697941929e-9	1.3971466514914224e-15	1.01244185244661e-6	-2.2044954775898036e-22	2.6144761939305105e-21	6.233798267206967e-12	1.780508235429889e-11	8.230848808804246e-11
19000000	0.004999487363729695	1.297600238009745e-49	3.3105802686823336e-67	6.362169697941929e-9	1.3971466514914224e-15	1.01244185244661e-6	-2.2044940928947526e-22	2.6144761939305105e-21	6.233798267206967e-12	1.780508235429889e-11	8.230848808804246e-11
19100000	0.004999487363729695	1.297600238009745e-49	3.3105802686823336e-67	6.362169697941929e-9	1.3971466514914224e-15	1.01244185244661e-6	-2.204492708199702e-22	2.6144761939305105e-21	6.233798267206967e-12	1.780508235429889e-11	8.230848808804246e-11
19200000	0.004999487363729695	1.297600238009745e-49	3.3105802686823336e-67	6.362169697941929e-9	1.3971466514914224e-15	1.01244185244661e-6	-2.204491323504651e-22	2.6144761939305105e-21	6.233798267206967e-12	1.780508235429889e-11	8.230848808804246e-11
19300000	0.004999487363729695	1.297600238009745e-49	3.3105802686823336e-67	6.362169697941929e-9	1.3971466514914224e-15	1.01244185244661e-6	-2.2044899388096e-22	2.6144761939305105e-21	6.233798267206967e-12	1.780508235429889e-11	8.230848808804246e-11
19400000	0.004999487363729695	1.297600238009745e-49	3.3105802686823336e-67	6.362169697941929e-9	1.3971466514914224e-15	1.01244185244661e-6	-2.2044885541145493e-22	2.6144761939305105e-21	6.233798267206967e-12	1.780508235429889e-11	8.230848808804246e-11
19500000	0.004999487363729695	1.297600238009745e-49	3.3105802686823336e-67	6.362169697941929e-9	1.3971466514914224e-15	1.01244185244661e-6	-2.204487169419498e-22	2.6144761939305105e-21	6.233798267206967e-12	1.780508235429889e-11	8.230848808804246e-11
19600000	0.004999487363729695	1.297600238009745e-49	3.3105802686823336e-67	6.362169697941929e-9	1.3971466514914224e-15	1.01244185244661e-6	-2.204485784724447e-22	2.6144761939305105e-21	6.233798267206967e-12	1.780508235429889e-11	8.230848808804246e-11
19700000	0.004999487363729695	1.297600238009745e-49	3.3105802686823336e-67	6.362169697941929e-9	1.3971466514914224e-15	1.01244185244661e-6	-2.2044844000293965e-22	2.6144761939305105e-21	6.233798267206967e-12	1.780508235429889e-11	8.230848808804246e-11
19800000	0.004999487363729695	1.297600238009745e-49	3.3105802686823336e-67	6.362169697941929e-9	1.3971466514914224e-15	1.01244185244661e-6	-2.2044830153343455e-22	2.6144761939305105e-21	6.233798267206967e-12	1.780508235429889e-11	8.230848808804246e-11
19900000	0.004999487363729695	1.297600238009745e-49	3.3105802686823336e-67	6.362169697941929e-9	1.3971466514914224e-15	1.01244185244661e-6	-2.2044816306392944e-22	2.6144761939305105e-21	6.233798267206967e-12	1.780508235429889e-11	8.230848808804246e-11
20000000	0.004999487363729695	1.297600238009745e-49	3.3105802686823336e-67	6.362169697941929e-9	1.3971466514914224e-15	1.01244185244661e-6	-2.204480245944244e-22	2.6144761939305105e-21	6.233798267206967e-12	1.780508235429889e-11	8.230848808804246e-11
20100000	0.004999487363729695	1.297600238009745e-49	3.3105802686823336e-67	6.362169697941929e-9	1.3971466514914224e-15	1.01244185244661e-6	-2.2044788612491928e-22	2.6144761939305105e-21	6.233798267206967e-12	1.780508235429889e-11	8.230848808804246e-11
20200000	0.004999487363729695	1.297600238009745e-49	3.3105802686823336e-67	6.362169697941929e-9	1.3971466514914224e-15	1.01244185244661e-6	-2.2044774765541417e-22	2.6144761939305105e-21	6.233798267206967e-12	1.780508235429889e-11	8.230848808804246e-11
20300000	0.004999487363729695	1.297600238009745e-49	3.3105802686823336e-67	6.362169697941929e-9	1.3971466514914224e-15	1.01244185244661e-6	-2.204476091859091e-22	2.6144761939305105e-21	6.233798267206967e-12	1.780508235429889e-11	8.230848808804246e-11
20400000	0.004999487363729695	1.297600238009745e-49	3.3105802686823336e-67	6.362169697941929e-9	1.3971466514914224e-15	1.01244185244661e-6	-2.20447470716404e-22	2.6144761939305105e-21	6.233798267206967e-12	1.780508235429889e-11	8.230848808804246e-11
20500000	0.004999487363729695	1.297600238009745e-49	3.3105802686823336e-67	6.362169697941929e-9	1.3971466514914224e-15	1.01244185244661e-6	-2.204473322468989e-22	2.6144761939305105e-21	6.233798267206967e-12	1.780508235429889e-11	8.230848808804246e-11
20600000	0.004999487363729695	1.297600238009745e-49	3.3105802686823336e-67	6.362169697941929e-9	1.3971466514914224e-15	1.01244185244661e-6	-2.2044719377739384e-22	2.6144761939305105e-21	6.233798267206967e-12	1.780508235429889e-11	8.230848808804246e-11
20700000	0.004999487363729695	1.297600238009745e-49	3.3105802686823336e-67	6.362169697941929e-9	1.3971466514914224e-15	1.01244185244661e-6	-2.2044705530788873e-22	2.6144761939305105e-21	6.233798267206967e-12	1.780508235429889e-11	8.230848808804246e-11
20800000	0.004999487363729695	1.297600238009745e-49	3.3105802686823336e-67	6.362169697941929e-9	1.3971466514914224e-15	1.01244185244661e-6	-2.2044691683838362e-22	2.6144761939305105e-21	6.233798267206967e-12	1.780508235429889e-11	8.230848808804246e-11
20900000	0.004999487363729695	1.297600238009745e-49	3.3105802686823336e-67	6.362169697941929e-9	1.3971466514914224e-15	1.01244185244661e-6	-2.204467783688785e-22	2.6144761939305105e-21	6.233798267206967e-12	1.780508235429889e-11	8.230848808804246e-11
21000000	0.004999487363729695	1.297600238009745e-49	3.3105802686823336e-67	6.362169697941929e-9	1.3971466514914224e-15	1.01244185244661e-6	-2.2044663989937346e-22	2.6144761939305105e-21	6.233798267206967e-12	1.780508235429889e-11	8.230848808804246e-11
21100000	0.004999487363729695	1.297600238009745e-49	3.3105802686823336e-67	6.362169697941929e-9	1.3971466514914224e-15	1.01244185244661e-6	-2.2044650142986835e-22	2.6144761939305105e-21	6.233798267206967e-12	1.780508235429889e-11	8.230848808804246e-11
21200000	0.004999487363729695	1.2976002380097453e-49	3.3105802686823336e-67	6.362169697941929e-9	1.3971466514914224e-15	1.01244185244661e-6	-2.2044636296036324e-22	2.6144761939305105e-21	6.233798267206967e-12	1.780508235429889e-11	8.230848808804246e-11
21300000	0.004999487363729695	1.2976002380097453e-49	3.3105802686823336e-67	6.362169697941929e-9	1.3971466514914224e-15	1.01244185244661e-6	-2.204462244908582e-22	2.6144761939305105e-21	6.233798267206967e-12	1.780508235429889e-11	8.230848808804246e-11
21400000	0.004999487363729695	1.2976002380097453e-49	3.3105802686823336e-67	6.362169697941929e-9	1.3971466514914224e-15	1.01244185244661e-6	-2.204460860213531e-22	2.6144761939305105e-21	6.233798267206967e-12	1.780508235429889e-11	8.230848808804246e-11
21500000	0.004999487363729695	1.2976002380097453e-49	3.3105802686823336e-67	6.362169697941929e-9	1.3971466514914224e-15	1.01244185244661e-6	-2.2044594755184797e-22	2.6144761939305105e-21	6.233798267206967e-12	1.780508235429889e-11	8.230848808804246e-11
21600000	0.004999487363729695	1.2976002380097453e-49	3.3105802686823336e-67	6.362169697941929e-9	1.3971466514914224e-15	1.01244185244661e-6	-2.204458090823429e-22	2.6144761939305105e-21	6.233798267206967e-12	1.780508235429889e-11	8.230848808804246e-11
21700000	0.004999487363729695	1.2976002380097453e-49	3.3105802686823336e-67	6.362169697941929e-9	1.3971466514914224e-15	1.01244185244661e-6	-2.204456706128378e-22	2.6144761939305105e-21	6.233798267206967e-12	1.780508235429889e-11	8.230848808804246e-11
21800000	0.004999487363729695	1.2976002380097453e-49	3.310580268682334e-67	6.362169697941929e-9	1.3971466514914224e-15	1.01244185244661e-6	-2.204455321433327e-22	2.6144761939305105e-21	6.233798267206967e-12	1.780508235429889e-11	8.230848808804246e-11
21900000	0.004999487363729695	1.2976002380097453e-49	3.310580268682334e-67	6.362169697941929e-9	1.3971466514914224e-15	1.01244185244661e-6	-2.2044539367382764e-22	2.6144761939305105e-21	6.233798267206967e-12	1.780508235429889e-11	8.230848808804246e-11
22000000	0.004999487363729695	1.2976002380097453e-49	3.310580268682334e-67	6.362169697941929e-9	1.3971466514914224e-15	1.01244185244661e-6	-2.2044525520432253e-22	2.6144761939305105e-21	6.233798267206967e-12	1.780508235429889e-11	8.230848808804246e-11
22100000	0.004999487363729695	1.2976002380097453e-49	3.310580268682334e-67	6.362169697941929e-9	1.3971466514914224e-15	1.01244185244661e-6	-2.2044511673481743e-22	2.6144761939305105e-21	6.233798267206967e-12	1.780508235429889e-11	8.230848808804246e-11
22200000	0.004999487363729695	1.2976002380097455e-49	3.310580268682334e-67	6.362169697941929e-9	1.3971466514914224e-15	1.01244185244661e-6	-2.2044497826531237e-22	2.6144761939305105e-21	6.233798267206967e-12	1.780508235429889e-11	8.230848808804246e-11
22300000	0.004999487363729695	1.2976002380097455e-49	3.310580268682334e-67	6.362169697941929e-9	1.3971466514914224e-15	1.01244185244661e-6	-2.2044483979580726e-22	2.6144761939305105e-21	6.233798267206967e-12	1.780508235429889e-11	8.230848808804246e-11
22400000	0.004999487363729695	1.2976002380097455e-49	3.310580268682334e-67	6.362169697941929e-9	1.3971466514914224e-15	1.01244185244661e-6	-2.2044470132630216e-22	2.6144761939305105e-21	6.233798267206967e-12	1.780508235429889e-11	8.230848808804246e-11
22500000	0.004999487363729695	1.2976002380097455e-49	3.310580268682334e-67	6.362169697941929e-9	1.3971466514914224e-15	1.01244185244661e-6	-2.204445628567971e-22	2.6144761939305105e-21	6.233798267206967e-12	1.780508235429889e-11	8.230848808804246e-11
22600000	0.004999487363729695	1.2976002380097455e-49	3.310580268682334e-67	6.362169697941929e-9	1.3971466514914224e-15	1.01244185244661e-6	-2.20444424387292e-22	2.6144761939305105e-21	6.233798267206968e-12	1.780508235429889e-11	8.230848808804246e-11
22700000	0.004999487363729695	1.2976002380097455e-49	3.310580268682334e-67	6.362169697941929e-9	1.3971466514914224e-15	1.01244185244661e-6	-2.204442859177869e-22	2.6144761939305105e-21	6.233798267206968e-12	1.780508235429889e-11	8.230848808804246e-11
22800000	0.004999487363729695	1.2976002380097455e-49	3.310580268682334e-67	6.362169697941929e-9	1.3971466514914224e-15	1.01244185244661e-6	-2.2044414744828182e-22	2.6144761939305105e-21	6.233798267206968e-12	1.780508235429889e-11	8.230848808804246e-11
22900000	0.004999487363729695	1.2976002380097455e-49	3.310580268682334e-67	6.362169697941929e-9	1.3971466514914224e-15	1.01244185244661e-6	-2.204440089787767e-22	2.6144761939305105e-21	6.233798267206968e-12	1.780508235429889e-11	8.230848808804246e-11
23000000	0.004999487363729695	1.2976002380097455e-49	3.310580268682334e-67	6.362169697941929e-9	1.3971466514914224e-15	1.01244185244661e-6	-2.204438705092716e-22	2.6144761939305105e-21	6.233798267206968e-12	1.780508235429889e-11	8.230848808804246e-11
23100000	0.004999487363729695	1.2976002380097457e-49	3.310580268682334e-67	6.362169697941929e-9	1.3971466514914224e-15	1.01244185244661e-6	-2.2044373203976655e-22	2.6144761939305105e-21	6.233798267206968e-12	1.780508235429889e-11	8.230848808804246e-11
23200000	0.004999487363729695	1.2976002380097457e-49	3.310580268682334e-67	6.362169697941929e-9	1.3971466514914224e-15	1.01244185244661e-6	-2.2044359357026144e-22	2.6144761939305105e-21	6.233798267206968e-12	1.780508235429889e-11	8.230848808804246e-11
23300000	0.004999487363729695	1.2976002380097457e-49	3.310580268682334e-67	6.362169697941929e-9	1.3971466514914224e-15	1.01244185244661e-6	-2.2044345510075634e-22	2.6144761939305105e-21	6.233798267206968e-12	1.780508235429889e-11	8.230848808804246e-11
23400000	0.004999487363729695	1.2976002380097457e-49	3.310580268682334e-67	6.362169697941929e-9	1.3971466514914224e-15	1.01244185244661e-6	-2.2044331663125123e-22	2.6144761939305105e-21	6.233798267206968e-12	1.780508235429889e-11	8.230848808804246e-11
23500000	0.004999487363729695	1.2976002380097457e-49	3.310580268682334e-67	6.362169697941929e-9	1.3971466514914224e-15	1.01244185244661e-6	-2.2044317816174617e-22	2.6144761939305105e-21	6.233798267206968e-12	1.780508235429889e-11	8.230848808804246e-11
23600000	0.004999487363729695	1.2976002380097457e-49	3.310580268682334e-67	6.362169697941929e-9	1.3971466514914224e-15	1.01244185244661e-6	-2.2044303969224107e-22	2.6144761939305105e-21	6.233798267206968e-12	1.780508235429889e-11	8.230848808804246e-11
23700000	0.004999487363729695	1.2976002380097457e-49	3.310580268682334e-67	6.362169697941929e-9	1.3971466514914224e-15	1.01244185244661e-6	-2.2044290122273596e-22	2.6144761939305105e-21	6.233798267206968e-12	1.780508235429889e-11	8.230848808804246e-11
23800000	0.004999487363729695	1.2976002380097457e-49	3.310580268682334e-67	6.362169697941929e-9	1.3971466514914224e-15	1.01244185244661e-6	-2.204427627532309e-22	2.6144761939305105e-21	6.233798267206968e-12	1.780508235429889e-11	8.230848808804246e-11
23900000	0.004999487363729695	1.2976002380097458e-49	3.310580268682334e-67	6.362169697941929e-9	1.3971466514914224e-15	1.01244185244661e-6	-2.204426242837258e-22	2.6144761939305105e-21	6.233798267206968e-12	1.780508235429889e-11	8.230848808804246e-11
24000000	0.004999487363729695	1.2976002380097458e-49	3.310580268682335e-67	6.362169697941929e-9	1.3971466514914224e-15	1.0124418524466102e-6	-2.204424858142207e-22	2.6144761939305105e-21	6.233798267206968e-12	1.780508235429889e-11	8.230848808804246e-11
24100000	0.004999487363729695	1.2976002380097458e-49	3.310580268682335e-67	6.362169697941929e-9	1.3971466514914222e-15	1.0124418524466102e-6	-2.2044234734471563e-22	2.6144761939305105e-21	6.233798267206968e-12	1.7805082354298894e-11	8.230848808804246e-11
24200000	0.004999487363729695	1.2976002380097458e-49	3.310580268682335e-67	6.362169697941929e-9	1.3971466514914222e-15	1.0124418524466102e-6	-2.204422088752105e-22	2.6144761939305105e-21	6.233798267206968e-12	1.7805082354298894e-11	8.230848808804246e-11
24300000	0.004999487363729695	1.2976002380097458e-49	3.310580268682335e-67	6.362169697941929e-9	1.3971466514914222e-15	1.0124418524466102e-6	-2.204420704057054e-22	2.6144761939305105e-21	6.233798267206968e-12	1.7805082354298894e-11	8.230848808804246e-11
24400000	0.004999487363729695	1.2976002380097458e-49	3.310580268682335e-67	6.362169697941929e-9	1.3971466514914222e-15	1.0124418524466102e-6	-2.2044193193620036e-22	2.6144761939305105e-21	6.233798267206968e-12	1.7805082354298894e-11	8.230848808804246e-11
24500000	0.004999487363729695	1.2976002380097458e-49	3.310580268682335e-67	6.362169697941929e-9	1.3971466514914222e-15	1.0124418524466102e-6	-2.2044179346669525e-22	2.6144761939305105e-21	6.233798267206968e-12	1.7805082354298894e-11	8.230848808804246e-11
24600000	0.004999487363729695	1.297600238009746e-49	3.310580268682335e-67	6.362169697941929e-9	1.3971466514914222e-15	1.0124418524466102e-6	-2.2044165499719014e-22	2.6144761939305105e-21	6.233798267206968e-12	1.7805082354298894e-11	8.230848808804247e-11
24700000	0.004999487363729695	1.297600238009746e-49	3.310580268682335e-67	6.362169697941929e-9	1.3971466514914222e-15	1.0124418524466102e-6	-2.204415165276851e-22	2.6144761939305105e-21	6.233798267206968e-12	1.7805082354298894e-11	8.230848808804247e-11
24800000	0.004999487363729695	1.297600238009746e-49	3.310580268682335e-67	6.362169697941929e-9	1.3971466514914222e-15	1.0124418524466102e-6	-2.2044137805817998e-22	2.6144761939305105e-21	6.233798267206968e-12	1.7805082354298894e-11	8.230848808804247e-11
24900000	0.004999487363729695	1.297600238009746e-49	3.310580268682335e-67	6.362169697941929e-9	1.3971466514914222e-15	1.0124418524466102e-6	-2.2044123958867487e-22	2.6144761939305105e-21	6.233798267206968e-12	1.7805082354298894e-11	8.230848808804247e-11
25000000	0.004999487363729695	1.297600238009746e-49	3.310580268682335e-67	6.362169697941929e-9	1.3971466514914222e-15	1.0124418524466102e-6	-2.204411011191698e-22	2.6144761939305105e-21	6.233798267206968e-12	1.7805082354298894e-11	8.230848808804247e-11
25100000	0.004999487363729695	1.297600238009746e-49	3.310580268682335e-67	6.362169697941929e-9	1.3971466514914222e-15	1.0124418524466102e-6	-2.204409626496647e-22	2.6144761939305105e-21	6.233798267206968e-12	1.7805082354298894e-11	8.230848808804247e-11
25200000	0.004999487363729695	1.297600238009746e-49	3.310580268682335e-67	6.362169697941929e-9	1.3971466514914222e-15	1.0124418524466102e-6	-2.204408241801596e-22	2.6144761939305105e-21	6.233798267206968e-12	1.7805082354298894e-11	8.230848808804247e-11
25300000	0.004999487363729695	1.297600238009746e-49	3.310580268682335e-67	6.362169697941929e-9	1.3971466514914222e-15	1.0124418524466102e-6	-2.2044068571065454e-22	2.6144761939305105e-21	6.233798267206968e-12	1.7805082354298894e-11	8.230848808804247e-11
25400000	0.004999487363729695	1.2976002380097462e-49	3.310580268682335e-67	6.362169697941929e-9	1.3971466514914222e-15	1.0124418524466102e-6	-2.2044054724114943e-22	2.6144761939305105e-21	6.233798267206968e-12	1.7805082354298894e-11	8.230848808804247e-11
25500000	0.004999487363729695	1.2976002380097462e-49	3.310580268682335e-67	6.362169697941929e-9	1.3971466514914222e-15	1.0124418524466102e-6	-2.2044040877164433e-22	2.6144761939305105e-21	6.233798267206968e-12	1.7805082354298894e-11	8.230848808804247e-11
25600000	0.004999487363729695	1.2976002380097462e-49	3.310580268682335e-67	6.362169697941929e-9	1.3971466514914222e-15	1.0124418524466102e-6	-2.2044027030213927e-22	2.6144761939305105e-21	6.233798267206968e-12	1.7805082354298894e-11	8.230848808804247e-11
25700000	0.004999487363729695	1.2976002380097462e-49	3.310580268682335e-67	6.362169697941929e-9	1.3971466514914222e-15	1.0124418524466102e-6	-2.2044013183263416e-22	2.6144761939305105e-21	6.233798267206968e-12	1.7805082354298894e-11	8.230848808804247e-11
25800000	0.004999487363729695	1.2976002380097462e-49	3.310580268682335e-67	6.362169697941929e-9	1.3971466514914222e-15	1.0124418524466102e-6	-2.2043999336312905e-22	2.6144761939305105e-21	6.233798267206968e-12	1.7805082354298894e-11	8.230848808804247e-11
25900000	0.004999487363729695	1.2976002380097462e-49	3.310580268682335e-67	6.362169697941929e-9	1.3971466514914222e-15	1.0124418524466102e-6	-2.2043985489362395e-22	2.6144761939305105e-21	6.2337982672069684e-12	1.7805082354298894e-11	8.230848808804247e-11
26000000	0.004999487363729695	1.2976002380097462e-49	3.310580268682335e-67	6.362169697941929e-9	1.3971466514914222e-15	1.0124418524466102e-6	-2.204397164241189e-22	2.6144761939305105e-21	6.2337982672069684e-12	1.7805082354298894e-11	8.230848808804247e-11
26100000	0.004999487363729695	1.2976002380097462e-49	3.310580268682335e-67	6.362169697941929e-9	1.3971466514914222e-15	1.0124418524466102e-6	-2.204395779546138e-22	2.6144761939305105e-21	6.2337982672069684e-12	1.7805082354298894e-11	8.230848808804247e-11
26200000	0.004999487363729695	1.2976002380097464e-49	3.3105802686823356e-67	6.362169697941929e-9	1.3971466514914222e-15	1.0124418524466102e-6	-2.2043943948510867e-22	2.6144761939305105e-21	6.2337982672069684e-12	1.7805082354298894e-11	8.230848808804247e-11
26300000	0.004999487363729695	1.2976002380097464e-49	3.3105802686823356e-67	6.362169697941929e-9	1.3971466514914222e-15	1.0124418524466102e-6	-2.204393010156036e-22	2.6144761939305105e-21	6.2337982672069684e-12	1.7805082354298894e-11	8.230848808804247e-11
26400000	0.004999487363729695	1.2976002380097464e-49	3.3105802686823356e-67	6.362169697941929e-9	1.3971466514914222e-15	1.0124418524466102e-6	-2.204391625460985e-22	2.6144761939305105e-21	6.2337982672069684e-12	1.7805082354298894e-11	8.230848808804247e-11
26500000	0.004999487363729695	1.2976002380097464e-49	3.3105802686823356e-67	6.362169697941929e-9	1.3971466514914222e-15	1.0124418524466102e-6	-2.204390240765934e-22	2.6144761939305105e-21	6.2337982672069684e-12	1.7805082354298894e-11	8.230848808804247e-11
26600000	0.004999487363729695	1.2976002380097464e-49	3.3105802686823356e-67	6.362169697941929e-9	1.3971466514914222e-15	1.0124418524466102e-6	-2.2043888560708834e-22	2.6144761939305105e-21	6.2337982672069684e-12	1.7805082354298894e-11	8.230848808804247e-11
26700000	0.004999487363729695	1.2976002380097464e-49	3.3105802686823356e-67	6.362169697941929e-9	1.3971466514914222e-15	1.0124418524466102e-6	-2.2043874713758324e-22	2.6144761939305105e-21	6.2337982672069684e-12	1.7805082354298894e-11	8.230848808804247e-11
26800000	0.004999487363729695	1.2976002380097464e-49	3.3105802686823356e-67	6.362169697941929e-9	1.3971466514914222e-15	1.0124418524466102e-6	-2.2043860866807813e-22	2.6144761939305105e-21	6.2337982672069684e-12	1.7805082354298894e-11	8.230848808804247e-11
26900000	0.004999487363729695	1.2976002380097464e-49	3.3105802686823356e-67	6.362169697941929e-9	1.3971466514914222e-15	1.0124418524466102e-6	-2.2043847019857307e-22	2.6144761939305105e-21	6.2337982672069684e-12	1.7805082354298894e-11	8.230848808804247e-11
27000000	0.004999487363729695	1.2976002380097464e-49	3.3105802686823356e-67	6.362169697941929e-9	1.3971466514914222e-15	1.0124418524466102e-6	-2.2043833172906796e-22	2.6144761939305105e-21	6.2337982672069684e-12	1.7805082354298894e-11	8.230848808804247e-11
27100000	0.004999487363729695	1.2976002380097464e-49	3.3105802686823356e-67	6.362169697941929e-9	1.3971466514914222e-15	1.0124418524466102e-6	-2.2043819325956286e-22	2.6144761939305105e-21	6.2337982672069684e-12	1.7805082354298894e-11	8.230848808804247e-11
27200000	0.004999487363729695	1.2976002380097466e-49	3.3105802686823356e-67	6.362169697941929e-9	1.3971466514914222e-15	1.0124418524466102e-6	-2.204380547900578e-22	2.6144761939305105e-21	6.2337982672069684e-12	1.7805082354298894e-11	8.230848808804247e-11
27300000	0.004999487363729695	1.2976002380097466e-49	3.3105802686823356e-67	6.362169697941929e-9	1.3971466514914222e-15	1.0124418524466102e-6	-2.204379163205527e-22	2.6144761939305105e-21	6.2337982672069684e-12	1.7805082354298894e-11	8.230848808804247e-11
27400000	0.004999487363729695	1.2976002380097466e-49	3.3105802686823356e-67	6.362169697941929e-9	1.3971466514914222e-15	1.0124418524466102e-6	-2.204377778510476e-22	2.6144761939305105e-21	6.2337982672069684e-12	1.7805082354298894e-11	8.230848808804247e-11
27500000	0.004999487363729695	1.2976002380097466e-49	3.3105802686823356e-67	6.362169697941929e-9	1.3971466514914222e-15	1.0124418524466102e-6	-2.2043763938154252e-22	2.6144761939305105e-21	6.2337982672069684e-12	1.7805082354298894e-11	8.230848808804247e-11
27600000	0.004999487363729695	1.2976002380097466e-49	3.3105802686823356e-67	6.362169697941929e-9	1.3971466514914222e-15	1.0124418524466102e-6	-2.204375009120374e-22	2.6144761939305105e-21	6.2337982672069684e-12	1.7805082354298894e-11	8.230848808804247e-11
27700000	0.004999487363729695	1.2976002380097466e-49	3.3105802686823356e-67	6.362169697941929e-9	1.3971466514914222e-15	1.0124418524466102e-6	-2.204373624425323e-22	2.6144761939305105e-21	6.2337982672069684e-12	1.7805082354298894e-11	8.230848808804247e-11
27800000	0.004999487363729695	1.2976002380097466e-49	3.3105802686823356e-67	6.362169697941929e-9	1.3971466514914222e-15	1.0124418524466102e-6	-2.2043722397302725e-22	2.6144761939305105e-21	6.2337982672069684e-12	1.7805082354298894e-11	8.230848808804247e-11
27900000	0.004999487363729695	1.2976002380097466e-49	3.3105802686823356e-67	6.362169697941929e-9	1.3971466514914222e-15	1.0124418524466102e-6	-2.2043708550352215e-22	2.6144761939305105e-21	6.2337982672069684e-12	1.7805082354298894e-11	8.230848808804247e-11
28000000	0.004999487363729695	1.2976002380097466e-49	3.3105802686823356e-67	6.362169697941929e-9	1.3971466514914222e-15	1.0124418524466102e-6	-2.2043694703401704e-22	2.6144761939305105e-21	6.2337982672069684e-12	1.7805082354298894e-11	8.230848808804247e-11
28100000	0.004999487363729695	1.2976002380097466e-49	3.3105802686823356e-67	6.362169697941929e-9	1.3971466514914222e-15	1.0124418524466102e-6	-2.20436808564512e-22	2.6144761939305105e-21	6.2337982672069684e-12	1.7805082354298894e-11	8.230848808804247e-11
28200000	0.004999487363729695	1.2976002380097466e-49	3.3105802686823356e-67	6.362169697941929e-9	1.3971466514914222e-15	1.0124418524466102e-6	-2.2043667009500687e-22	2.6144761939305105e-21	6.2337982672069684e-12	1.7805082354298894e-11	8.230848808804247e-11
28300000	0.004999487363729695	1.2976002380097466e-49	3.3105802686823356e-67	6.362169697941929e-9	1.3971466514914222e-15	1.0124418524466102e-6	-2.2043653162550177e-22	2.6144761939305105e-21	6.2337982672069684e-12	1.7805082354298894e-11	8.230848808804247e-11
28400000	0.004999487363729695	1.2976002380097466e-49	3.3105802686823356e-67	6.362169697941929e-9	1.3971466514914222e-15	1.0124418524466102e-6	-2.2043639315599666e-22	2.6144761939305105e-21	6.2337982672069684e-12	1.7805082354298894e-11	8.230848808804247e-11
28500000	0.004999487363729695	1.2976002380097468e-49	3.3105802686823356e-67	6.362169697941929e-9	1.3971466514914222e-15	1.0124418524466102e-6	-2.204362546864916e-22	2.6144761939305105e-21	6.2337982672069684e-12	1.7805082354298894e-11	8.230848808804247e-11
28600000	0.004999487363729695	1.2976002380097468e-49	3.3105802686823356e-67	6.362169697941929e-9	1.3971466514914222e-15	1.0124418524466102e-6	-2.204361162169865e-22	2.6144761939305105e-21	6.2337982672069684e-12	1.7805082354298894e-11	8.230848808804247e-11
28700000	0.004999487363729695	1.2976002380097468e-49	3.3105802686823356e-67	6.362169697941929e-9	1.3971466514914222e-15	1.0124418524466102e-6	-2.204359777474814e-22	2.6144761939305105e-21	6.2337982672069684e-12	1.7805082354298894e-11	8.230848808804247e-11
28800000	0.004999487363729695	1.2976002380097468e-49	3.3105802686823356e-67	6.362169697941929e-9	1.3971466514914222e-15	1.0124418524466102e-6	-2.2043583927797633e-22	2.6144761939305105e-21	6.2337982672069684e-12	1.7805082354298894e-11	8.230848808804247e-11
28900000	0.004999487363729695	1.2976002380097468e-49	3.3105802686823356e-67	6.362169697941929e-9	1.3971466514914222e-15	1.0124418524466102e-6	-2.204357008084712e-22	2.6144761939305105e-21	6.2337982672069684e-12	1.7805082354298894e-11	8.230848808804247e-11
29000000	0.004999487363729695	1.2976002380097468e-49	3.3105802686823356e-67	6.362169697941929e-9	1.3971466514914222e-15	1.0124418524466102e-6	-2.204355623389661e-22	2.6144761939305105e-21	6.2337982672069684e-12	1.7805082354298894e-11	8.230848808804247e-11
29100000	0.004999487363729695	1.2976002380097468e-49	3.3105802686823356e-67	6.362169697941929e-9	1.3971466514914222e-15	1.0124418524466102e-6	-2.2043542386946106e-22	2.6144761939305105e-21	6.2337982672069684e-12	1.7805082354298894e-11	8.230848808804247e-11
29200000	0.004999487363729695	1.2976002380097468e-49	3.3105802686823356e-67	6.362169697941929e-9	1.3971466514914222e-15	1.0124418524466102e-6	-2.2043528539995595e-22	2.6144761939305105e-21	6.2337982672069684e-12	1.7805082354298894e-11	8.230848808804247e-11
29300000	0.004999487363729695	1.2976002380097468e-49	3.3105802686823356e-67	6.362169697941929e-9	1.3971466514914222e-15	1.0124418524466102e-6	-2.2043514693045084e-22	2.6144761939305105e-21	6.2337982672069684e-12	1.7805082354298894e-11	8.230848808804247e-11
29400000	0.004999487363729695	1.2976002380097468e-49	3.3105802686823356e-67	6.362169697941929e-9	1.3971466514914222e-15	1.0124418524466102e-6	-2.204350084609458e-22	2.6144761939305105e-21	6.2337982672069684e-12	1.7805082354298894e-11	8.230848808804247e-11
29500000	0.004999487363729695	1.2976002380097468e-49	3.3105802686823356e-67	6.362169697941929e-9	1.3971466514914222e-15	1.0124418524466102e-6	-2.204348699914407e-22	2.6144761939305105e-21	6.2337982672069684e-12	1.7805082354298894e-11	8.230848808804247e-11
29600000	0.004999487363729695	1.2976002380097468e-49	3.3105802686823356e-67	6.362169697941929e-9	1.3971466514914222e-15	1.0124418524466102e-6	-2.2043473152193557e-22	2.6144761939305105e-21	6.2337982672069684e-12	1.7805082354298894e-11	8.230848808804247e-11
29700000	0.004999487363729695	1.2976002380097468e-49	3.3105802686823356e-67	6.362169697941929e-9	1.3971466514914222e-15	1.0124418524466102e-6	-2.204345930524305e-22	2.6144761939305105e-21	6.2337982672069684e-12	1.7805082354298894e-11	8.230848808804247e-11
29800000	0.004999487363729695	1.2976002380097468e-49	3.3105802686823356e-67	6.362169697941929e-9	1.3971466514914222e-15	1.0124418524466102e-6	-2.204344545829254e-22	2.6144761939305105e-21	6.2337982672069684e-12	1.7805082354298894e-11	8.230848808804247e-11
29900000	0.004999487363729695	1.2976002380097468e-49	3.3105802686823356e-67	6.362169697941929e-9	1.3971466514914222e-15	1.0124418524466102e-6	-2.204343161134203e-22	2.6144761939305105e-21	6.2337982672069684e-12	1.7805082354298894e-11	8.230848808804247e-11
30000000	0.004999487363729695	1.2976002380097468e-49	3.3105802686823356e-67	6.362169697941929e-9	1.3971466514914222e-15	1.0124418524466102e-6	-2.2043417764391524e-22	2.6144761939305105e-21	6.2337982672069684e-12	1.7805082354298894e-11	8.230848808804247e-11
30100000	0.004999487363729695	1.2976002380097468e-49	3.3105802686823356e-67	6.362169697941929e-9	1.3971466514914222e-15	1.0124418524466102e-6	-2.2043403917441013e-22	2.6144761939305105e-21	6.2337982672069684e-12	1.7805082354298894e-11	8.230848808804247e-11
30200000	0.004999487363729695	1.2976002380097468e-49	3.3105802686823356e-67	6.362169697941929e-9	1.3971466514914222e-15	1.0124418524466102e-6	-2.2043390070490503e-22	2.6144761939305105e-21	6.2337982672069684e-12	1.7805082354298894e-11	8.230848808804247e-11
30300000	0.004999487363729695	1.2976002380097468e-49	3.3105802686823356e-67	6.362169697941929e-9	1.3971466514914222e-15	1.0124418524466102e-6	-2.2043376223539997e-22	2.6144761939305105e-21	6.2337982672069684e-12	1.7805082354298894e-11	8.230848808804247e-11
30400000	0.004999487363729695	1.2976002380097468e-49	3.3105802686823356e-67	6.362169697941929e-9	1.3971466514914222e-15	1.0124418524466102e-6	-2.2043362376589486e-22	2.6144761939305105e-21	6.2337982672069684e-12	1.7805082354298894e-11	8.230848808804247e-11
30500000	0.004999487363729695	1.2976002380097468e-49	3.3105802686823356e-67	6.362169697941929e-9	1.3971466514914222e-15	1.0124418524466102e-6	-2.2043348529638975e-22	2.6144761939305105e-21	6.2337982672069684e-12	1.7805082354298894e-11	8.230848808804247e-11
30600000	0.004999487363729695	1.2976002380097468e-49	3.3105802686823356e-67	6.362169697941929e-9	1.3971466514914222e-15	1.0124418524466102e-6	-2.204333468268847e-22	2.6144761939305105e-21	6.2337982672069684e-12	1.7805082354298894e-11	8.230848808804247e-11
30700000	0.004999487363729695	1.2976002380097468e-49	3.3105802686823356e-67	6.362169697941929e-9	1.3971466514914222e-15	1.0124418524466102e-6	-2.204332083573796e-22	2.6144761939305105e-21	6.2337982672069684e-12	1.7805082354298894e-11	8.230848808804247e-11
30800000	0.004999487363729695	1.2976002380097468e-49	3.3105802686823356e-67	6.362169697941929e-9	1.3971466514914222e-15	1.0124418524466102e-6	-2.204330698878745e-22	2.6144761939305105e-21	6.2337982672069684e-12	1.7805082354298894e-11	8.230848808804247e-11
30900000	0.004999487363729695	1.2976002380097468e-49	3.3105802686823356e-67	6.362169697941929e-9	1.3971466514914222e-15	1.0124418524466102e-6	-2.2043293141836938e-22	2.6144761939305105e-21	6.2337982672069684e-12	1.7805082354298894e-11	8.230848808804247e-11
31000000	0.004999487363729695	1.2976002380097468e-49	3.3105802686823356e-67	6.362169697941929e-9	1.3971466514914222e-15	1.0124418524466102e-6	-2.204327929488643e-22	2.6144761939305105e-21	6.2337982672069684e-12	1.7805082354298894e-11	8.230848808804247e-11
31100000	0.004999487363729695	1.2976002380097468e-49	3.3105802686823356e-67	6.362169697941929e-9	1.3971466514914222e-15	1.0124418524466102e-6	-2.204326544793592e-22	2.6144761939305105e-21	6.2337982672069684e-12	1.7805082354298894e-11	8.230848808804247e-11
31200000	0.004999487363729695	1.2976002380097468e-49	3.3105802686823356e-67	6.362169697941929e-9	1.3971466514914222e-15	1.0124418524466102e-6	-2.204325160098541e-22	2.6144761939305105e-21	6.2337982672069684e-12	1.7805082354298894e-11	8.230848808804247e-11
31300000	0.004999487363729695	1.2976002380097468e-49	3.3105802686823356e-67	6.362169697941929e-9	1.3971466514914222e-15	1.0124418524466102e-6	-2.2043237754034904e-22	2.6144761939305105e-21	6.2337982672069684e-12	1.7805082354298894e-11	8.230848808804247e-11
31400000	0.004999487363729695	1.2976002380097468e-49	3.3105802686823356e-67	6.362169697941929e-9	1.3971466514914222e-15	1.0124418524466102e-6	-2.2043223907084394e-22	2.6144761939305105e-21	6.2337982672069684e-12	1.7805082354298894e-11	8.230848808804247e-11
31500000	0.004999487363729695	1.2976002380097468e-49	3.3105802686823356e-67	6.362169697941929e-9	1.3971466514914222e-15	1.0124418524466102e-6	-2.2043210060133883e-22	2.6144761939305105e-21	6.2337982672069684e-12	1.7805082354298894e-11	8.230848808804247e-11
31600000	0.004999487363729695	1.2976002380097468e-49	3.3105802686823356e-67	6.362169697941929e-9	1.3971466514914222e-15	1.0124418524466102e-6	-2.2043196213183377e-22	2.6144761939305105e-21	6.2337982672069684e-12	1.7805082354298894e-11	8.230848808804247e-11
31700000	0.004999487363729695	1.2976002380097468e-49	3.3105802686823356e-67	6.362169697941929e-9	1.3971466514914222e-15	1.0124418524466102e-6	-2.2043182366232866e-22	2.6144761939305105e-21	6.2337982672069684e-12	1.7805082354298894e-11	8.230848808804247e-11
31800000	0.004999487363729695	1.2976002380097468e-49	3.3105802686823356e-67	6.362169697941929e-9	1.3971466514914222e-15	1.0124418524466102e-6	-2.2043168519282356e-22	2.6144761939305105e-21	6.2337982672069684e-12	1.7805082354298894e-11	8.230848808804247e-11
31900000	0.004999487363729695	1.2976002380097468e-49	3.3105802686823356e-67	6.362169697941929e-9	1.3971466514914222e-15	1.0124418524466102e-6	-2.204315467233185e-22	2.6144761939305105e-21	6.2337982672069684e-12	1.7805082354298894e-11	8.230848808804247e-11
32000000	0.004999487363729695	1.2976002380097468e-49	3.3105802686823356e-67	6.362169697941929e-9	1.3971466514914222e-15	1.0124418524466102e-6	-2.204314082538134e-22	2.6144761939305105e-21	6.2337982672069684e-12	1.7805082354298894e-11	8.230848808804247e-11
32100000	0.004999487363729695	1.2976002380097468e-49	3.3105802686823356e-67	6.362169697941929e-9	1.3971466514914222e-15	1.0124418524466102e-6	-2.204312697843083e-22	2.6144761939305105e-21	6.2337982672069684e-12	1.7805082354298894e-11	8.230848808804247e-11
32200000	0.004999487363729695	1.2976002380097468e-49	3.3105802686823356e-67	6.362169697941929e-9	1.3971466514914222e-15	1.0124418524466102e-6	-2.2043113131480323e-22	2.6144761939305105e-21	6.2337982672069684e-12	1.7805082354298894e-11	8.230848808804247e-11
32300000	0.004999487363729695	1.2976002380097468e-49	3.3105802686823356e-67	6.362169697941929e-9	1.3971466514914222e-15	1.0124418524466102e-6	-2.204309928452981e-22	2.6144761939305105e-21	6.2337982672069684e-12	1.7805082354298894e-11	8.230848808804247e-11
32400000	0.004999487363729695	1.2976002380097468e-49	3.3105802686823356e-67	6.362169697941929e-9	1.3971466514914222e-15	1.0124418524466102e-6	-2.20430854375793e-22	2.6144761939305105e-21	6.2337982672069684e-12	1.7805082354298894e-11	8.230848808804247e-11
32500000	0.004999487363729695	1.2976002380097468e-49	3.3105802686823356e-67	6.362169697941929e-9	1.397146651491422e-15	1.0124418524466102e-6	-2.2043071590628795e-22	2.6144761939305105e-21	6.2337982672069684e-12	1.7805082354298894e-11	8.230848808804247e-11
32600000	0.004999487363729695	1.2976002380097468e-49	3.3105802686823356e-67	6.362169697941929e-9	1.397146651491422e-15	1.0124418524466102e-6	-2.2043057743678285e-22	2.6144761939305105e-21	6.2337982672069684e-12	1.7805082354298894e-11	8.230848808804247e-11
32700000	0.004999487363729695	1.2976002380097468e-49	3.3105802686823356e-67	6.362169697941929e-9	1.397146651491422e-15	1.0124418524466102e-6	-2.2043043896727774e-22	2.6144761939305105e-21	6.2337982672069684e-12	1.7805082354298894e-11	8.230848808804247e-11
32800000	0.004999487363729695	1.2976002380097468e-49	3.3105802686823356e-67	6.362169697941929e-9	1.397146651491422e-15	1.0124418524466102e-6	-2.204303004977727e-22	2.6144761939305105e-21	6.2337982672069684e-12	1.7805082354298894e-11	8.230848808804247e-11
32900000	0.004999487363729695	1.2976002380097468e-49	3.3105802686823356e-67	6.362169697941929e-9	1.397146651491422e-15	1.0124418524466102e-6	-2.2043016202826757e-22	2.6144761939305105e-21	6.2337982672069684e-12	1.7805082354298894e-11	8.230848808804247e-11
33000000	0.004999487363729695	1.2976002380097468e-49	3.3105802686823356e-67	6.362169697941929e-9	1.397146651491422e-15	1.0124418524466102e-6	-2.2043002355876247e-22	2.6144761939305105e-21	6.2337982672069684e-12	1.7805082354298894e-11	8.230848808804247e-11
33100000	0.004999487363729695	1.2976002380097466e-49	3.3105802686823356e-67	6.362169697941929e-9	1.397146651491422e-15	1.0124418524466102e-6	-2.204298850892574e-22	2.6144761939305105e-21	6.2337982672069684e-12	1.7805082354298894e-11	8.230848808804247e-11
33200000	0.004999487363729695	1.2976002380097466e-49	3.3105802686823356e-67	6.362169697941929e-9	1.397146651491422e-15	1.0124418524466102e-6	-2.204297466197523e-22	2.6144761939305105e-21	6.2337982672069684e-12	1.7805082354298894e-11	8.230848808804247e-11
33300000	0.004999487363729695	1.2976002380097466e-49	3.3105802686823356e-67	6.362169697941929e-9	1.397146651491422e-15	1.0124418524466102e-6	-2.204296081502472e-22	2.6144761939305105e-21	6.2337982672069684e-12	1.7805082354298894e-11	8.230848808804247e-11
33400000	0.004999487363729695	1.2976002380097466e-49	3.3105802686823356e-67	6.362169697941929e-9	1.397146651491422e-15	1.0124418524466102e-6	-2.204294696807421e-22	2.6144761939305105e-21	6.2337982672069684e-12	1.7805082354298894e-11	8.230848808804247e-11
33500000	0.004999487363729695	1.2976002380097466e-49	3.3105802686823356e-67	6.362169697941929e-9	1.397146651491422e-15	1.0124418524466102e-6	-2.2042933121123703e-22	2.6144761939305105e-21	6.2337982672069684e-12	1.7805082354298894e-11	8.230848808804247e-11
33600000	0.004999487363729695	1.2976002380097466e-49	3.3105802686823356e-67	6.362169697941929e-9	1.397146651491422e-15	1.0124418524466102e-6	-2.2042919274173192e-22	2.6144761939305105e-21	6.2337982672069684e-12	1.7805082354298894e-11	8.230848808804247e-11
33700000	0.004999487363729695	1.2976002380097466e-49	3.3105802686823356e-67	6.362169697941929e-9	1.397146651491422e-15	1.0124418524466102e-6	-2.204290542722268e-22	2.6144761939305105e-21	6.2337982672069684e-12	1.7805082354298894e-11	8.230848808804247e-11
33800000	0.004999487363729695	1.2976002380097466e-49	3.3105802686823356e-67	6.362169697941929e-9	1.397146651491422e-15	1.0124418524466102e-6	-2.2042891580272176e-22	2.6144761939305105e-21	6.2337982672069684e-12	1.7805082354298894e-11	8.230848808804247e-11
33900000	0.004999487363729695	1.2976002380097466e-49	3.3105802686823356e-67	6.362169697941929e-9	1.397146651491422e-15	1.0124418524466102e-6	-2.2042877733321665e-22	2.6144761939305105e-21	6.2337982672069684e-12	1.7805082354298894e-11	8.230848808804247e-11
34000000	0.004999487363729695	1.2976002380097466e-49	3.3105802686823356e-67	6.362169697941929e-9	1.397146651491422e-15	1.0124418524466102e-6	-2.2042863886371154e-22	2.6144761939305105e-21	6.2337982672069684e-12	1.7805082354298894e-11	8.230848808804247e-11
34100000	0.004999487363729695	1.2976002380097466e-49	3.3105802686823356e-67	6.362169697941929e-9	1.397146651491422e-15	1.01244185244661e-6	-2.204285003942065e-22	2.6144761939305105e-21	6.2337982672069684e-12	1.7805082354298894e-11	8.230848808804247e-11
34200000	0.004999487363729695	1.2976002380097466e-49	3.3105802686823356e-67	6.362169697941929e-9	1.397146651491422e-15	1.01244185244661e-6	-2.204283619247014e-22	2.6144761939305105e-21	6.233798267206968e-12	1.780508235429889e-11	8.230848808804247e-11
34300000	0.004999487363729695	1.2976002380097466e-49	3.3105802686823356e-67	6.362169697941929e-9	1.397146651491422e-15	1.01244185244661e-6	-2.2042822345519627e-22	2.6144761939305105e-21	6.233798267206968e-12	1.780508235429889e-11	8.230848808804247e-11
34400000	0.004999487363729695	1.2976002380097466e-49	3.3105802686823356e-67	6.362169697941929e-9	1.397146651491422e-15	1.01244185244661e-6	-2.204280849856912e-22	2.6144761939305105e-21	6.233798267206968e-12	1.780508235429889e-11	8.230848808804247e-11
34500000	0.004999487363729695	1.2976002380097466e-49	3.3105802686823356e-67	6.362169697941929e-9	1.397146651491422e-15	1.01244185244661e-6	-2.204279465161861e-22	2.6144761939305105e-21	6.233798267206968e-12	1.780508235429889e-11	8.230848808804247e-11
34600000	0.004999487363729695	1.2976002380097466e-49	3.3105802686823356e-67	6.362169697941929e-9	1.397146651491422e-15	1.01244185244661e-6	-2.20427808046681e-22	2.6144761939305105e-21	6.233798267206968e-12	1.780508235429889e-11	8.230848808804247e-11
34700000	0.004999487363729695	1.2976002380097466e-49	3.3105802686823356e-67	6.362169697941929e-9	1.397146651491422e-15	1.01244185244661e-6	-2.2042766957717594e-22	2.6144761939305105e-21	6.233798267206968e-12	1.780508235429889e-11	8.230848808804247e-11
34800000	0.004999487363729695	1.2976002380097466e-49	3.3105802686823356e-67	6.362169697941929e-9	1.397146651491422e-15	1.01244185244661e-6	-2.2042753110767083e-22	2.6144761939305105e-21	6.233798267206968e-12	1.780508235429889e-11	8.230848808804247e-11
34900000	0.004999487363729695	1.2976002380097466e-49	3.3105802686823356e-67	6.362169697941929e-9	1.397146651491422e-15	1.01244185244661e-6	-2.2042739263816573e-22	2.6144761939305105e-21	6.233798267206968e-12	1.780508235429889e-11	8.230848808804247e-11
35000000	0.004999487363729695	1.2976002380097466e-49	3.3105802686823356e-67	6.362169697941929e-9	1.397146651491422e-15	1.01244185244661e-6	-2.2042725416866067e-22	2.6144761939305105e-21	6.233798267206968e-12	1.780508235429889e-11	8.230848808804246e-11
35100000	0.004999487363729695	1.2976002380097466e-49	3.3105802686823356e-67	6.362169697941929e-9	1.397146651491422e-15	1.01244185244661e-6	-2.2042711569915556e-22	2.6144761939305105e-21	6.233798267206968e-12	1.780508235429889e-11	8.230848808804246e-11
35200000	0.004999487363729695	1.2976002380097466e-49	3.3105802686823356e-67	6.362169697941929e-9	1.397146651491422e-15	1.01244185244661e-6	-2.2042697722965046e-22	2.6144761939305105e-21	6.233798267206968e-12	1.780508235429889e-11	8.230848808804246e-11
35300000	0.004999487363729695	1.2976002380097466e-49	3.3105802686823356e-67	6.362169697941929e-9	1.397146651491422e-15	1.01244185244661e-6	-2.204268387601454e-22	2.6144761939305105e-21	6.233798267206968e-12	1.780508235429889e-11	8.230848808804246e-11
35400000	0.004999487363729695	1.2976002380097466e-49	3.310580268682335e-67	6.362169697941929e-9	1.397146651491422e-15	1.01244185244661e-6	-2.204267002906403e-22	2.6144761939305105e-21	6.233798267206968e-12	1.780508235429889e-11	8.230848808804246e-11
35500000	0.004999487363729695	1.2976002380097466e-49	3.310580268682335e-67	6.362169697941929e-9	1.397146651491422e-15	1.01244185244661e-6	-2.204265618211352e-22	2.6144761939305105e-21	6.233798267206968e-12	1.780508235429889e-11	8.230848808804246e-11
35600000	0.004999487363729695	1.2976002380097466e-49	3.310580268682335e-67	6.362169697941929e-9	1.397146651491422e-15	1.01244185244661e-6	-2.204264233516301e-22	2.6144761939305105e-21	6.233798267206968e-12	1.780508235429889e-11	8.230848808804246e-11
35700000	0.004999487363729695	1.2976002380097464e-49	3.310580268682335e-67	6.362169697941929e-9	1.397146651491422e-15	1.01244185244661e-6	-2.20426284882125e-22	2.6144761939305105e-21	6.233798267206968e-12	1.780508235429889e-11	8.230848808804246e-11
35800000	0.004999487363729695	1.2976002380097464e-49	3.310580268682335e-67	6.362169697941929e-9	1.397146651491422e-15	1.01244185244661e-6	-2.204261464126199e-22	2.6144761939305105e-21	6.233798267206968e-12	1.780508235429889e-11	8.230848808804246e-11
35900000	0.004999487363729695	1.2976002380097464e-49	3.310580268682335e-67	6.362169697941929e-9	1.397146651491422e-15	1.01244185244661e-6	-2.204260079431148e-22	2.6144761939305105e-21	6.233798267206968e-12	1.780508235429889e-11	8.230848808804246e-11
36000000	0.004999487363729695	1.2976002380097464e-49	3.310580268682335e-67	6.362169697941929e-9	1.397146651491422e-15	1.01244185244661e-6	-2.2042586947360974e-22	2.6144761939305105e-21	6.233798267206968e-12	1.780508235429889e-11	8.230848808804246e-11
36100000	0.004999487363729695	1.2976002380097464e-49	3.310580268682335e-67	6.362169697941929e-9	1.397146651491422e-15	1.01244185244661e-6	-2.2042573100410464e-22	2.6144761939305105e-21	6.233798267206968e-12	1.780508235429889e-11	8.230848808804246e-11
36200000	0.004999487363729695	1.2976002380097464e-49	3.310580268682335e-67	6.362169697941929e-9	1.397146651491422e-15	1.01244185244661e-6	-2.2042559253459953e-22	2.6144761939305105e-21	6.233798267206968e-12	1.780508235429889e-11	8.230848808804246e-11
36300000	0.004999487363729695	1.2976002380097464e-49	3.310580268682335e-67	6.362169697941929e-9	1.397146651491422e-15	1.01244185244661e-6	-2.2042545406509447e-22	2.6144761939305105e-21	6.233798267206968e-12	1.780508235429889e-11	8.230848808804246e-11
36400000	0.004999487363729695	1.2976002380097464e-49	3.310580268682335e-67	6.362169697941929e-9	1.397146651491422e-15	1.01244185244661e-6	-2.2042531559558937e-22	2.6144761939305105e-21	6.233798267206968e-12	1.780508235429889e-11	8.230848808804246e-11
36500000	0.004999487363729695	1.2976002380097464e-49	3.310580268682335e-67	6.362169697941929e-9	1.397146651491422e-15	1.01244185244661e-6	-2.2042517712608426e-22	2.6144761939305105e-21	6.233798267206968e-12	1.780508235429889e-11	8.230848808804246e-11
36600000	0.004999487363729695	1.2976002380097464e-49	3.310580268682335e-67	6.362169697941929e-9	1.397146651491422e-15	1.01244185244661e-6	-2.204250386565792e-22	2.6144761939305105e-21	6.233798267206968e-12	1.780508235429889e-11	8.230848808804246e-11
36700000	0.004999487363729695	1.2976002380097464e-49	3.310580268682335e-67	6.362169697941929e-9	1.397146651491422e-15	1.01244185244661e-6	-2.204249001870741e-22	2.6144761939305105e-21	6.233798267206968e-12	1.780508235429889e-11	8.230848808804246e-11
36800000	0.004999487363729695	1.2976002380097464e-49	3.310580268682335e-67	6.362169697941929e-9	1.397146651491422e-15	1.01244185244661e-6	-2.20424761717569e-22	2.6144761939305105e-21	6.233798267206968e-12	1.780508235429889e-11	8.230848808804246e-11
36900000	0.004999487363729695	1.2976002380097464e-49	3.310580268682335e-67	6.362169697941929e-9	1.397146651491422e-15	1.01244185244661e-6	-2.2042462324806393e-22	2.6144761939305105e-21	6.233798267206968e-12	1.780508235429889e-11	8.230848808804246e-11
37000000	0.004999487363729695	1.2976002380097464e-49	3.310580268682335e-67	6.362169697941929e-9	1.397146651491422e-15	1.01244185244661e-6	-2.204244847785588e-22	2.6144761939305105e-21	6.233798267206968e-12	1.780508235429889e-11	8.230848808804246e-11
37100000	0.004999487363729695	1.2976002380097464e-49	3.310580268682335e-67	6.362169697941929e-9	1.397146651491422e-15	1.01244185244661e-6	-2.204243463090537e-22	2.6144761939305105e-21	6.233798267206968e-12	1.780508235429889e-11	8.230848808804246e-11
37200000	0.004999487363729695	1.2976002380097464e-49	3.310580268682335e-67	6.362169697941929e-9	1.397146651491422e-15	1.01244185244661e-6	-2.2042420783954866e-22	2.6144761939305105e-21	6.233798267206968e-12	1.780508235429889e-11	8.230848808804246e-11
37300000	0.004999487363729695	1.2976002380097464e-49	3.310580268682335e-67	6.362169697941929e-9	1.397146651491422e-15	1.01244185244661e-6	-2.2042406937004355e-22	2.6144761939305105e-21	6.233798267206968e-12	1.780508235429889e-11	8.230848808804246e-11
37400000	0.004999487363729695	1.2976002380097464e-49	3.310580268682335e-67	6.362169697941929e-9	1.397146651491422e-15	1.01244185244661e-6	-2.2042393090053844e-22	2.6144761939305105e-21	6.233798267206968e-12	1.780508235429889e-11	8.230848808804246e-11
37500000	0.004999487363729695	1.2976002380097464e-49	3.310580268682335e-67	6.362169697941929e-9	1.397146651491422e-15	1.01244185244661e-6	-2.204237924310334e-22	2.6144761939305105e-21	6.233798267206968e-12	1.780508235429889e-11	8.230848808804246e-11
37600000	0.004999487363729695	1.2976002380097464e-49	3.310580268682335e-67	6.362169697941929e-9	1.397146651491422e-15	1.01244185244661e-6	-2.2042365396152828e-22	2.6144761939305105e-21	6.233798267206968e-12	1.780508235429889e-11	8.230848808804246e-11
37700000	0.004999487363729695	1.2976002380097464e-49	3.310580268682335e-67	6.362169697941929e-9	1.397146651491422e-15	1.01244185244661e-6	-2.2042351549202317e-22	2.6144761939305105e-21	6.233798267206968e-12	1.780508235429889e-11	8.230848808804246e-11
37800000	0.004999487363729695	1.2976002380097464e-49	3.310580268682335e-67	6.362169697941929e-9	1.397146651491422e-15	1.01244185244661e-6	-2.204233770225181e-22	2.6144761939305105e-21	6.233798267206968e-12	1.780508235429889e-11	8.230848808804246e-11
37900000	0.004999487363729695	1.2976002380097464e-49	3.310580268682335e-67	6.362169697941929e-9	1.397146651491422e-15	1.01244185244661e-6	-2.20423238553013e-22	2.6144761939305105e-21	6.233798267206968e-12	1.780508235429889e-11	8.230848808804246e-11
38000000	0.004999487363729695	1.2976002380097464e-49	3.310580268682335e-67	6.362169697941929e-9	1.397146651491422e-15	1.01244185244661e-6	-2.204231000835079e-22	2.6144761939305105e-21	6.233798267206968e-12	1.780508235429889e-11	8.230848808804246e-11
38100000	0.004999487363729695	1.2976002380097464e-49	3.310580268682335e-67	6.362169697941929e-9	1.397146651491422e-15	1.01244185244661e-6	-2.2042296161400284e-22	2.6144761939305105e-21	6.233798267206968e-12	1.780508235429889e-11	8.230848808804246e-11
38200000	0.004999487363729695	1.2976002380097464e-49	3.310580268682335e-67	6.362169697941929e-9	1.397146651491422e-15	1.01244185244661e-6	-2.2042282314449773e-22	2.6144761939305105e-21	6.233798267206968e-12	1.780508235429889e-11	8.230848808804246e-11
38300000	0.004999487363729695	1.2976002380097464e-49	3.310580268682335e-67	6.362169697941929e-9	1.397146651491422e-15	1.01244185244661e-6	-2.2042268467499262e-22	2.6144761939305105e-21	6.233798267206968e-12	1.780508235429889e-11	8.230848808804246e-11
38400000	0.004999487363729695	1.2976002380097464e-49	3.310580268682335e-67	6.362169697941929e-9	1.397146651491422e-15	1.01244185244661e-6	-2.204225462054875e-22	2.6144761939305105e-21	6.233798267206968e-12	1.780508235429889e-11	8.230848808804246e-11
38500000	0.004999487363729695	1.2976002380097464e-49	3.310580268682335e-67	6.362169697941929e-9	1.397146651491422e-15	1.01244185244661e-6	-2.2042240773598246e-22	2.6144761939305105e-21	6.233798267206968e-12	1.780508235429889e-11	8.230848808804246e-11
38600000	0.004999487363729695	1.2976002380097464e-49	3.310580268682335e-67	6.362169697941929e-9	1.397146651491422e-15	1.01244185244661e-6	-2.2042226926647735e-22	2.6144761939305105e-21	6.233798267206968e-12	1.780508235429889e-11	8.230848808804246e-11
38700000	0.004999487363729695	1.2976002380097464e-49	3.310580268682335e-67	6.362169697941929e-9	1.397146651491422e-15	1.01244185244661e-6	-2.2042213079697225e-22	2.6144761939305105e-21	6.233798267206968e-12	1.780508235429889e-11	8.230848808804246e-11
38800000	0.004999487363729695	1.2976002380097464e-49	3.310580268682335e-67	6.362169697941929e-9	1.397146651491422e-15	1.01244185244661e-6	-2.204219923274672e-22	2.6144761939305105e-21	6.233798267206968e-12	1.780508235429889e-11	8.230848808804246e-11
38900000	0.004999487363729695	1.2976002380097464e-49	3.310580268682335e-67	6.362169697941929e-9	1.397146651491422e-15	1.01244185244661e-6	-2.204218538579621e-22	2.6144761939305105e-21	6.233798267206968e-12	1.780508235429889e-11	8.230848808804246e-11
39000000	0.004999487363729695	1.2976002380097464e-49	3.310580268682335e-67	6.362169697941929e-9	1.397146651491422e-15	1.01244185244661e-6	-2.2042171538845697e-22	2.6144761939305105e-21	6.233798267206968e-12	1.780508235429889e-11	8.230848808804246e-11
39100000	0.004999487363729695	1.2976002380097464e-49	3.310580268682335e-67	6.362169697941929e-9	1.397146651491422e-15	1.01244185244661e-6	-2.204215769189519e-22	2.6144761939305105e-21	6.233798267206968e-12	1.780508235429889e-11	8.230848808804246e-11
39200000	0.004999487363729695	1.2976002380097464e-49	3.310580268682335e-67	6.362169697941929e-9	1.397146651491422e-15	1.01244185244661e-6	-2.204214384494468e-22	2.6144761939305105e-21	6.233798267206968e-12	1.780508235429889e-11	8.230848808804246e-11
39300000	0.004999487363729695	1.2976002380097464e-49	3.310580268682335e-67	6.362169697941929e-9	1.397146651491422e-15	1.01244185244661e-6	-2.204212999799417e-22	2.6144761939305105e-21	6.233798267206968e-12	1.780508235429889e-11	8.230848808804246e-11
39400000	0.004999487363729695	1.2976002380097464e-49	3.310580268682335e-67	6.362169697941929e-9	1.397146651491422e-15	1.01244185244661e-6	-2.2042116151043664e-22	2.6144761939305105e-21	6.233798267206968e-12	1.780508235429889e-11	8.230848808804246e-11
39500000	0.004999487363729695	1.2976002380097464e-49	3.310580268682335e-67	6.362169697941929e-9	1.397146651491422e-15	1.01244185244661e-6	-2.2042102304093154e-22	2.6144761939305105e-21	6.233798267206968e-12	1.780508235429889e-11	8.230848808804246e-11
39600000	0.004999487363729695	1.2976002380097464e-49	3.310580268682335e-67	6.362169697941929e-9	1.397146651491422e-15	1.01244185244661e-6	-2.2042088457142643e-22	2.6144761939305105e-21	6.233798267206968e-12	1.780508235429889e-11	8.230848808804246e-11
39700000	0.004999487363729695	1.2976002380097464e-49	3.310580268682335e-67	6.362169697941929e-9	1.397146651491422e-15	1.01244185244661e-6	-2.2042074610192137e-22	2.6144761939305105e-21	6.233798267206968e-12	1.780508235429889e-11	8.230848808804246e-11
39800000	0.004999487363729695	1.2976002380097464e-49	3.310580268682335e-67	6.362169697941929e-9	1.397146651491422e-15	1.01244185244661e-6	-2.2042060763241626e-22	2.6144761939305105e-21	6.233798267206968e-12	1.780508235429889e-11	8.230848808804246e-11
39900000	0.004999487363729695	1.2976002380097464e-49	3.310580268682335e-67	6.362169697941929e-9	1.397146651491422e-15	1.01244185244661e-6	-2.2042046916291116e-22	2.6144761939305105e-21	6.233798267206968e-12	1.780508235429889e-11	8.230848808804246e-11
40000000	0.004999487363729695	1.2976002380097464e-49	3.310580268682335e-67	6.362169697941929e-9	1.397146651491422e-15	1.01244185244661e-6	-2.204203306934061e-22	2.6144761939305105e-21	6.233798267206968e-12	1.780508235429889e-11	8.230848808804246e-11
40100000	0.004999487363729695	1.2976002380097464e-49	3.310580268682335e-67	6.362169697941929e-9	1.397146651491422e-15	1.01244185244661e-6	-2.20420192223901e-22	2.6144761939305105e-21	6.233798267206968e-12	1.780508235429889e-11	8.230848808804246e-11
40200000	0.004999487363729695	1.2976002380097464e-49	3.310580268682335e-67	6.362169697941929e-9	1.397146651491422e-15	1.01244185244661e-6	-2.204200537543959e-22	2.6144761939305105e-21	6.233798267206968e-12	1.780508235429889e-11	8.230848808804246e-11
40300000	0.004999487363729695	1.2976002380097464e-49	3.310580268682335e-67	6.362169697941929e-9	1.397146651491422e-15	1.01244185244661e-6	-2.2041991528489082e-22	2.6144761939305105e-21	6.233798267206968e-12	1.780508235429889e-11	8.230848808804246e-11
40400000	0.004999487363729695	1.2976002380097464e-49	3.310580268682335e-67	6.362169697941929e-9	1.397146651491422e-15	1.01244185244661e-6	-2.204197768153857e-22	2.6144761939305105e-21	6.233798267206968e-12	1.780508235429889e-11	8.230848808804246e-11
40500000	0.004999487363729695	1.2976002380097464e-49	3.310580268682335e-67	6.362169697941929e-9	1.397146651491422e-15	1.01244185244661e-6	-2.204196383458806e-22	2.6144761939305105e-21	6.233798267206968e-12	1.780508235429889e-11	8.230848808804246e-11
40600000	0.004999487363729695	1.2976002380097464e-49	3.310580268682335e-67	6.362169697941929e-9	1.397146651491422e-15	1.01244185244661e-6	-2.2041949987637555e-22	2.6144761939305105e-21	6.233798267206968e-12	1.780508235429889e-11	8.230848808804246e-11
40700000	0.004999487363729695	1.2976002380097464e-49	3.310580268682335e-67	6.362169697941929e-9	1.397146651491422e-15	1.01244185244661e-6	-2.2041936140687045e-22	2.6144761939305105e-21	6.233798267206968e-12	1.780508235429889e-11	8.230848808804246e-11
40800000	0.004999487363729695	1.2976002380097464e-49	3.310580268682335e-67	6.362169697941929e-9	1.397146651491422e-15	1.01244185244661e-6	-2.2041922293736534e-22	2.6144761939305105e-21	6.233798267206968e-12	1.780508235429889e-11	8.230848808804246e-11
40900000	0.004999487363729695	1.2976002380097464e-49	3.310580268682335e-67	6.362169697941929e-9	1.397146651491422e-15	1.01244185244661e-6	-2.2041908446786023e-22	2.6144761939305105e-21	6.233798267206968e-12	1.780508235429889e-11	8.230848808804246e-11
41000000	0.004999487363729695	1.2976002380097464e-49	3.310580268682335e-67	6.362169697941929e-9	1.397146651491422e-15	1.01244185244661e-6	-2.2041894599835517e-22	2.6144761939305105e-21	6.233798267206968e-12	1.780508235429889e-11	8.230848808804246e-11
41100000	0.004999487363729695	1.2976002380097464e-49	3.310580268682335e-67	6.362169697941929e-9	1.397146651491422e-15	1.01244185244661e-6	-2.2041880752885007e-22	2.6144761939305105e-21	6.233798267206968e-12	1.780508235429889e-11	8.230848808804246e-11
41200000	0.004999487363729695	1.2976002380097464e-49	3.310580268682335e-67	6.362169697941929e-9	1.397146651491422e-15	1.01244185244661e-6	-2.2041866905934496e-22	2.6144761939305105e-21	6.233798267206968e-12	1.780508235429889e-11	8.230848808804246e-11
41300000	0.004999487363729695	1.2976002380097464e-49	3.310580268682335e-67	6.362169697941929e-9	1.397146651491422e-15	1.01244185244661e-6	-2.204185305898399e-22	2.6144761939305105e-21	6.233798267206968e-12	1.780508235429889e-11	8.230848808804246e-11
41400000	0.004999487363729695	1.2976002380097464e-49	3.310580268682335e-67	6.362169697941929e-9	1.397146651491422e-15	1.01244185244661e-6	-2.204183921203348e-22	2.6144761939305105e-21	6.233798267206968e-12	1.780508235429889e-11	8.230848808804246e-11
41500000	0.004999487363729695	1.2976002380097464e-49	3.310580268682335e-67	6.362169697941929e-9	1.397146651491422e-15	1.01244185244661e-6	-2.204182536508297e-22	2.6144761939305105e-21	6.233798267206968e-12	1.780508235429889e-11	8.230848808804246e-11
41600000	0.004999487363729695	1.2976002380097464e-49	3.310580268682335e-67	6.362169697941929e-9	1.397146651491422e-15	1.01244185244661e-6	-2.2041811518132463e-22	2.6144761939305105e-21	6.233798267206968e-12	1.780508235429889e-11	8.230848808804246e-11
41700000	0.004999487363729695	1.2976002380097464e-49	3.310580268682335e-67	6.362169697941929e-9	1.397146651491422e-15	1.01244185244661e-6	-2.204179767118195e-22	2.6144761939305105e-21	6.233798267206968e-12	1.780508235429889e-11	8.230848808804246e-11
41800000	0.004999487363729695	1.2976002380097464e-49	3.310580268682335e-67	6.362169697941929e-9	1.397146651491422e-15	1.01244185244661e-6	-2.204178382423144e-22	2.6144761939305105e-21	6.233798267206968e-12	1.780508235429889e-11	8.230848808804246e-11
41900000	0.004999487363729695	1.2976002380097464e-49	3.310580268682335e-67	6.362169697941929e-9	1.397146651491422e-15	1.01244185244661e-6	-2.2041769977280936e-22	2.6144761939305105e-21	6.233798267206968e-12	1.780508235429889e-11	8.230848808804246e-11
42000000	0.004999487363729695	1.2976002380097464e-49	3.310580268682335e-67	6.362169697941929e-9	1.397146651491422e-15	1.01244185244661e-6	-2.2041756130330425e-22	2.6144761939305105e-21	6.233798267206968e-12	1.780508235429889e-11	8.230848808804246e-11
42100000	0.004999487363729695	1.2976002380097464e-49	3.310580268682335e-67	6.362169697941929e-9	1.397146651491422e-15	1.01244185244661e-6	-2.2041742283379914e-22	2.6144761939305105e-21	6.233798267206968e-12	1.780508235429889e-11	8.230848808804246e-11
42200000	0.004999487363729695	1.2976002380097464e-49	3.310580268682335e-67	6.362169697941929e-9	1.3971466514914222e-15	1.01244185244661e-6	-2.204172843642941e-22	2.6144761939305105e-21	6.233798267206968e-12	1.780508235429889e-11	8.230848808804246e-11
42300000	0.004999487363729695	1.2976002380097464e-49	3.310580268682335e-67	6.362169697941929e-9	1.3971466514914222e-15	1.01244185244661e-6	-2.20417145894789e-22	2.6144761939305105e-21	6.233798267206968e-12	1.780508235429889e-11	8.230848808804246e-11
42400000	0.004999487363729695	1.2976002380097464e-49	3.310580268682335e-67	6.362169697941929e-9	1.3971466514914222e-15	1.01244185244661e-6	-2.2041700742528387e-22	2.6144761939305105e-21	6.233798267206968e-12	1.780508235429889e-11	8.230848808804246e-11
42500000	0.004999487363729695	1.2976002380097464e-49	3.310580268682335e-67	6.362169697941929e-9	1.3971466514914222e-15	1.01244185244661e-6	-2.204168689557788e-22	2.6144761939305105e-21	6.233798267206968e-12	1.780508235429889e-11	8.230848808804246e-11
42600000	0.004999487363729695	1.2976002380097464e-49	3.310580268682335e-67	6.362169697941929e-9	1.3971466514914222e-15	1.01244185244661e-6	-2.204167304862737e-22	2.6144761939305105e-21	6.233798267206968e-12	1.780508235429889e-11	8.230848808804246e-11
42700000	0.004999487363729695	1.2976002380097464e-49	3.310580268682335e-67	6.362169697941929e-9	1.3971466514914222e-15	1.01244185244661e-6	-2.204165920167686e-22	2.6144761939305105e-21	6.233798267206968e-12	1.780508235429889e-11	8.230848808804246e-11
42800000	0.004999487363729695	1.2976002380097464e-49	3.310580268682335e-67	6.362169697941929e-9	1.3971466514914222e-15	1.01244185244661e-6	-2.2041645354726354e-22	2.6144761939305105e-21	6.233798267206968e-12	1.780508235429889e-11	8.230848808804246e-11
42900000	0.004999487363729695	1.2976002380097464e-49	3.310580268682335e-67	6.362169697941929e-9	1.3971466514914222e-15	1.01244185244661e-6	-2.2041631507775843e-22	2.6144761939305105e-21	6.233798267206968e-12	1.780508235429889e-11	8.230848808804246e-11
43000000	0.004999487363729695	1.2976002380097464e-49	3.310580268682335e-67	6.362169697941929e-9	1.3971466514914222e-15	1.01244185244661e-6	-2.2041617660825333e-22	2.6144761939305105e-21	6.233798267206968e-12	1.780508235429889e-11	8.230848808804246e-11
43100000	0.004999487363729695	1.2976002380097464e-49	3.310580268682335e-67	6.362169697941929e-9	1.3971466514914222e-15	1.01244185244661e-6	-2.2041603813874827e-22	2.6144761939305105e-21	6.233798267206968e-12	1.780508235429889e-11	8.230848808804246e-11
43200000	0.004999487363729695	1.2976002380097464e-49	3.310580268682335e-67	6.362169697941929e-9	1.3971466514914222e-15	1.01244185244661e-6	-2.2041589966924316e-22	2.6144761939305105e-21	6.2337982672069684e-12	1.780508235429889e-11	8.230848808804246e-11
43300000	0.004999487363729695	1.2976002380097464e-49	3.310580268682335e-67	6.362169697941929e-9	1.3971466514914222e-15	1.01244185244661e-6	-2.2041576119973805e-22	2.6144761939305105e-21	6.2337982672069684e-12	1.780508235429889e-11	8.230848808804246e-11
43400000	0.004999487363729695	1.2976002380097464e-49	3.310580268682335e-67	6.362169697941929e-9	1.3971466514914222e-15	1.01244185244661e-6	-2.2041562273023295e-22	2.6144761939305105e-21	6.2337982672069684e-12	1.780508235429889e-11	8.230848808804246e-11
43500000	0.004999487363729695	1.2976002380097464e-49	3.310580268682335e-67	6.362169697941929e-9	1.3971466514914222e-15	1.01244185244661e-6	-2.204154842607279e-22	2.6144761939305105e-21	6.2337982672069684e-12	1.780508235429889e-11	8.230848808804246e-11
43600000	0.004999487363729695	1.2976002380097464e-49	3.310580268682335e-67	6.362169697941929e-9	1.3971466514914222e-15	1.01244185244661e-6	-2.204153457912228e-22	2.6144761939305105e-21	6.2337982672069684e-12	1.780508235429889e-11	8.230848808804246e-11
43700000	0.004999487363729695	1.2976002380097464e-49	3.310580268682335e-67	6.362169697941929e-9	1.3971466514914222e-15	1.01244185244661e-6	-2.2041520732171768e-22	2.6144761939305105e-21	6.2337982672069684e-12	1.780508235429889e-11	8.230848808804246e-11
43800000	0.004999487363729695	1.2976002380097464e-49	3.310580268682335e-67	6.362169697941929e-9	1.3971466514914222e-15	1.01244185244661e-6	-2.204150688522126e-22	2.6144761939305105e-21	6.2337982672069684e-12	1.780508235429889e-11	8.230848808804246e-11
43900000	0.004999487363729695	1.2976002380097464e-49	3.310580268682335e-67	6.362169697941929e-9	1.3971466514914222e-15	1.01244185244661e-6	-2.204149303827075e-22	2.6144761939305105e-21	6.2337982672069684e-12	1.780508235429889e-11	8.230848808804246e-11
44000000	0.004999487363729695	1.2976002380097464e-49	3.310580268682335e-67	6.362169697941929e-9	1.3971466514914222e-15	1.0124418524466102e-6	-2.204147919132024e-22	2.6144761939305105e-21	6.2337982672069684e-12	1.780508235429889e-11	8.230848808804246e-11
44100000	0.004999487363729695	1.2976002380097464e-49	3.310580268682335e-67	6.362169697941929e-9	1.3971466514914222e-15	1.0124418524466102e-6	-2.2041465344369734e-22	2.6144761939305105e-21	6.2337982672069684e-12	1.780508235429889e-11	8.230848808804246e-11
44200000	0.004999487363729695	1.2976002380097464e-49	3.310580268682335e-67	6.362169697941929e-9	1.3971466514914222e-15	1.0124418524466102e-6	-2.2041451497419224e-22	2.6144761939305105e-21	6.2337982672069684e-12	1.7805082354298894e-11	8.230848808804246e-11
44300000	0.004999487363729695	1.2976002380097464e-49	3.310580268682335e-67	6.362169697941929e-9	1.3971466514914222e-15	1.0124418524466102e-6	-2.2041437650468713e-22	2.6144761939305105e-21	6.2337982672069684e-12	1.7805082354298894e-11	8.230848808804246e-11
44400000	0.004999487363729695	1.2976002380097464e-49	3.310580268682335e-67	6.362169697941929e-9	1.3971466514914222e-15	1.0124418524466102e-6	-2.2041423803518207e-22	2.6144761939305105e-21	6.2337982672069684e-12	1.7805082354298894e-11	8.230848808804246e-11
44500000	0.004999487363729695	1.2976002380097464e-49	3.310580268682335e-67	6.362169697941929e-9	1.3971466514914222e-15	1.0124418524466102e-6	-2.2041409956567696e-22	2.6144761939305105e-21	6.2337982672069684e-12	1.7805082354298894e-11	8.230848808804246e-11
44600000	0.004999487363729695	1.2976002380097464e-49	3.310580268682335e-67	6.362169697941929e-9	1.3971466514914222e-15	1.0124418524466102e-6	-2.2041396109617186e-22	2.6144761939305105e-21	6.2337982672069684e-12	1.7805082354298894e-11	8.230848808804246e-11
44700000	0.004999487363729695	1.2976002380097464e-49	3.310580268682335e-67	6.362169697941929e-9	1.3971466514914222e-15	1.0124418524466102e-6	-2.204138226266668e-22	2.6144761939305105e-21	6.2337982672069684e-12	1.7805082354298894e-11	8.230848808804246e-11
44800000	0.004999487363729695	1.2976002380097464e-49	3.310580268682335e-67	6.362169697941929e-9	1.3971466514914222e-15	1.0124418524466102e-6	-2.204136841571617e-22	2.6144761939305105e-21	6.2337982672069684e-12	1.7805082354298894e-11	8.230848808804246e-11
44900000	0.004999487363729695	1.2976002380097464e-49	3.310580268682335e-67	6.362169697941929e-9	1.3971466514914222e-15	1.0124418524466102e-6	-2.204135456876566e-22	2.6144761939305105e-21	6.2337982672069684e-12	1.7805082354298894e-11	8.230848808804246e-11
45000000	0.004999487363729695	1.2976002380097464e-49	3.310580268682335e-67	6.362169697941929e-9	1.3971466514914222e-15	1.0124418524466102e-6	-2.2041340721815153e-22	2.6144761939305105e-21	6.2337982672069684e-12	1.7805082354298894e-11	8.230848808804247e-11
45100000	0.004999487363729695	1.2976002380097464e-49	3.310580268682335e-67	6.362169697941929e-9	1.3971466514914222e-15	1.0124418524466102e-6	-2.204132687486464e-22	2.6144761939305105e-21	6.2337982672069684e-12	1.7805082354298894e-11	8.230848808804247e-11
45200000	0.004999487363729695	1.2976002380097464e-49	3.310580268682335e-67	6.362169697941929e-9	1.3971466514914222e-15	1.0124418524466102e-6	-2.204131302791413e-22	2.6144761939305105e-21	6.2337982672069684e-12	1.7805082354298894e-11	8.230848808804247e-11
45300000	0.004999487363729695	1.2976002380097464e-49	3.310580268682335e-67	6.362169697941929e-9	1.3971466514914222e-15	1.0124418524466102e-6	-2.2041299180963625e-22	2.6144761939305105e-21	6.2337982672069684e-12	1.7805082354298894e-11	8.230848808804247e-11
45400000	0.004999487363729695	1.2976002380097464e-49	3.310580268682335e-67	6.362169697941929e-9	1.3971466514914222e-15	1.0124418524466102e-6	-2.2041285334013115e-22	2.6144761939305105e-21	6.2337982672069684e-12	1.7805082354298894e-11	8.230848808804247e-11
45500000	0.004999487363729695	1.2976002380097464e-49	3.310580268682335e-67	6.362169697941929e-9	1.3971466514914222e-15	1.0124418524466102e-6	-2.2041271487062604e-22	2.6144761939305105e-21	6.2337982672069684e-12	1.7805082354298894e-11	8.230848808804247e-11
45600000	0.004999487363729695	1.2976002380097464e-49	3.310580268682335e-67	6.362169697941929e-9	1.3971466514914222e-15	1.0124418524466102e-6	-2.20412576401121e-22	2.6144761939305105e-21	6.2337982672069684e-12	1.7805082354298894e-11	8.230848808804247e-11
45700000	0.004999487363729695	1.2976002380097464e-49	3.310580268682335e-67	6.362169697941929e-9	1.3971466514914222e-15	1.0124418524466102e-6	-2.2041243793161587e-22	2.6144761939305105e-21	6.2337982672069684e-12	1.7805082354298894e-11	8.230848808804247e-11
45800000	0.004999487363729695	1.2976002380097464e-49	3.310580268682335e-67	6.362169697941929e-9	1.3971466514914222e-15	1.0124418524466102e-6	-2.2041229946211077e-22	2.6144761939305105e-21	6.2337982672069684e-12	1.7805082354298894e-11	8.230848808804247e-11
45900000	0.004999487363729695	1.2976002380097464e-49	3.310580268682335e-67	6.362169697941929e-9	1.3971466514914224e-15	1.0124418524466102e-6	-2.2041216099260566e-22	2.6144761939305105e-21	6.2337982672069684e-12	1.7805082354298894e-11	8.230848808804247e-11
46000000	0.004999487363729695	1.2976002380097464e-49	3.310580268682335e-67	6.362169697941929e-9	1.3971466514914224e-15	1.0124418524466102e-6	-2.204120225231006e-22	2.6144761939305105e-21	6.2337982672069684e-12	1.7805082354298894e-11	8.230848808804247e-11
46100000	0.004999487363729695	1.2976002380097464e-49	3.310580268682335e-67	6.362169697941929e-9	1.3971466514914224e-15	1.0124418524466102e-6	-2.204118840535955e-22	2.6144761939305105e-21	6.2337982672069684e-12	1.7805082354298894e-11	8.230848808804247e-11
46200000	0.004999487363729695	1.2976002380097464e-49	3.310580268682335e-67	6.362169697941929e-9	1.3971466514914224e-15	1.0124418524466102e-6	-2.204117455840904e-22	2.6144761939305105e-21	6.2337982672069684e-12	1.7805082354298894e-11	8.230848808804247e-11
46300000	0.004999487363729695	1.2976002380097464e-49	3.310580268682335e-67	6.362169697941929e-9	1.3971466514914224e-15	1.0124418524466102e-6	-2.2041160711458533e-22	2.6144761939305105e-21	6.2337982672069684e-12	1.7805082354298894e-11	8.230848808804247e-11
46400000	0.004999487363729695	1.2976002380097464e-49	3.310580268682335e-67	6.362169697941929e-9	1.3971466514914224e-15	1.0124418524466102e-6	-2.2041146864508022e-22	2.6144761939305105e-21	6.2337982672069684e-12	1.7805082354298894e-11	8.230848808804247e-11
46500000	0.004999487363729695	1.2976002380097464e-49	3.310580268682335e-67	6.362169697941929e-9	1.3971466514914224e-15	1.0124418524466102e-6	-2.204113301755751e-22	2.6144761939305105e-21	6.2337982672069684e-12	1.7805082354298894e-11	8.230848808804247e-11
46600000	0.004999487363729695	1.2976002380097464e-49	3.310580268682335e-67	6.362169697941929e-9	1.3971466514914224e-15	1.0124418524466102e-6	-2.2041119170607006e-22	2.6144761939305105e-21	6.2337982672069684e-12	1.7805082354298894e-11	8.230848808804247e-11
46700000	0.004999487363729695	1.2976002380097464e-49	3.310580268682335e-67	6.362169697941929e-9	1.3971466514914224e-15	1.0124418524466102e-6	-2.2041105323656495e-22	2.6144761939305105e-21	6.2337982672069684e-12	1.7805082354298894e-11	8.230848808804247e-11
46800000	0.004999487363729695	1.2976002380097464e-49	3.310580268682335e-67	6.362169697941929e-9	1.3971466514914224e-15	1.0124418524466102e-6	-2.2041091476705984e-22	2.6144761939305105e-21	6.2337982672069684e-12	1.7805082354298894e-11	8.230848808804247e-11
46900000	0.004999487363729695	1.2976002380097464e-49	3.310580268682335e-67	6.362169697941929e-9	1.3971466514914224e-15	1.0124418524466102e-6	-2.204107762975548e-22	2.6144761939305105e-21	6.2337982672069684e-12	1.7805082354298894e-11	8.230848808804247e-11
47000000	0.004999487363729695	1.2976002380097464e-49	3.310580268682335e-67	6.362169697941929e-9	1.3971466514914224e-15	1.0124418524466102e-6	-2.204106378280497e-22	2.6144761939305105e-21	6.2337982672069684e-12	1.7805082354298894e-11	8.230848808804247e-11
47100000	0.004999487363729695	1.2976002380097464e-49	3.310580268682335e-67	6.362169697941929e-9	1.3971466514914224e-15	1.0124418524466102e-6	-2.2041049935854457e-22	2.6144761939305105e-21	6.2337982672069684e-12	1.7805082354298894e-11	8.230848808804247e-11
47200000	0.004999487363729695	1.2976002380097464e-49	3.310580268682335e-67	6.362169697941929e-9	1.3971466514914224e-15	1.0124418524466102e-6	-2.204103608890395e-22	2.6144761939305105e-21	6.2337982672069684e-12	1.7805082354298894e-11	8.230848808804247e-11
47300000	0.004999487363729695	1.2976002380097464e-49	3.310580268682335e-67	6.362169697941929e-9	1.3971466514914224e-15	1.0124418524466102e-6	-2.204102224195344e-22	2.6144761939305105e-21	6.2337982672069684e-12	1.7805082354298894e-11	8.230848808804247e-11
47400000	0.004999487363729695	1.2976002380097464e-49	3.310580268682335e-67	6.362169697941929e-9	1.3971466514914224e-15	1.0124418524466102e-6	-2.204100839500293e-22	2.6144761939305105e-21	6.2337982672069684e-12	1.7805082354298894e-11	8.230848808804247e-11
47500000	0.004999487363729695	1.2976002380097464e-49	3.310580268682335e-67	6.362169697941929e-9	1.3971466514914224e-15	1.0124418524466102e-6	-2.2040994548052424e-22	2.6144761939305105e-21	6.2337982672069684e-12	1.7805082354298894e-11	8.230848808804247e-11
47600000	0.004999487363729695	1.2976002380097464e-49	3.310580268682335e-67	6.362169697941929e-9	1.3971466514914224e-15	1.0124418524466102e-6	-2.2040980701101913e-22	2.6144761939305105e-21	6.2337982672069684e-12	1.7805082354298894e-11	8.230848808804247e-11
47700000	0.004999487363729695	1.2976002380097464e-49	3.310580268682335e-67	6.362169697941929e-9	1.3971466514914224e-15	1.0124418524466102e-6	-2.2040966854151403e-22	2.6144761939305105e-21	6.2337982672069684e-12	1.7805082354298894e-11	8.230848808804247e-11
47800000	0.004999487363729695	1.2976002380097464e-49	3.310580268682335e-67	6.362169697941929e-9	1.3971466514914224e-15	1.0124418524466102e-6	-2.2040953007200897e-22	2.6144761939305105e-21	6.2337982672069684e-12	1.7805082354298894e-11	8.230848808804247e-11
47900000	0.004999487363729695	1.2976002380097464e-49	3.310580268682335e-67	6.362169697941929e-9	1.3971466514914224e-15	1.0124418524466102e-6	-2.2040939160250386e-22	2.6144761939305105e-21	6.2337982672069684e-12	1.7805082354298894e-11	8.230848808804247e-11
48000000	0.004999487363729695	1.2976002380097464e-49	3.310580268682335e-67	6.362169697941929e-9	1.3971466514914224e-15	1.0124418524466102e-6	-2.2040925313299876e-22	2.6144761939305105e-21	6.2337982672069684e-12	1.7805082354298894e-11	8.230848808804247e-11
48100000	0.004999487363729695	1.2976002380097464e-49	3.310580268682335e-67	6.362169697941929e-9	1.3971466514914224e-15	1.0124418524466102e-6	-2.204091146634937e-22	2.6144761939305105e-21	6.2337982672069684e-12	1.7805082354298894e-11	8.230848808804247e-11
48200000	0.004999487363729695	1.2976002380097464e-49	3.310580268682335e-67	6.362169697941929e-9	1.3971466514914224e-15	1.0124418524466102e-6	-2.204089761939886e-22	2.6144761939305105e-21	6.2337982672069684e-12	1.7805082354298894e-11	8.230848808804247e-11
48300000	0.004999487363729695	1.2976002380097464e-49	3.310580268682335e-67	6.362169697941929e-9	1.3971466514914224e-15	1.0124418524466102e-6	-2.204088377244835e-22	2.6144761939305105e-21	6.2337982672069684e-12	1.7805082354298894e-11	8.230848808804247e-11
48400000	0.004999487363729695	1.2976002380097464e-49	3.310580268682335e-67	6.362169697941929e-9	1.3971466514914224e-15	1.0124418524466102e-6	-2.2040869925497838e-22	2.6144761939305105e-21	6.2337982672069684e-12	1.7805082354298894e-11	8.230848808804247e-11
48500000	0.004999487363729695	1.2976002380097464e-49	3.310580268682335e-67	6.362169697941929e-9	1.3971466514914224e-15	1.0124418524466102e-6	-2.204085607854733e-22	2.6144761939305105e-21	6.2337982672069684e-12	1.7805082354298894e-11	8.230848808804247e-11
48600000	0.004999487363729695	1.2976002380097464e-49	3.310580268682335e-67	6.362169697941929e-9	1.3971466514914224e-15	1.0124418524466102e-6	-2.204084223159682e-22	2.6144761939305105e-21	6.2337982672069684e-12	1.7805082354298894e-11	8.230848808804247e-11
48700000	0.004999487363729695	1.2976002380097464e-49	3.310580268682335e-67	6.362169697941929e-9	1.3971466514914224e-15	1.0124418524466102e-6	-2.204082838464631e-22	2.6144761939305105e-21	6.2337982672069684e-12	1.7805082354298894e-11	8.230848808804247e-11
48800000	0.004999487363729695	1.2976002380097464e-49	3.310580268682335e-67	6.362169697941929e-9	1.3971466514914224e-15	1.0124418524466102e-6	-2.2040814537695804e-22	2.6144761939305105e-21	6.2337982672069684e-12	1.7805082354298894e-11	8.230848808804247e-11
48900000	0.004999487363729695	1.2976002380097464e-49	3.310580268682335e-67	6.362169697941929e-9	1.3971466514914224e-15	1.0124418524466102e-6	-2.2040800690745294e-22	2.6144761939305105e-21	6.2337982672069684e-12	1.7805082354298894e-11	8.230848808804247e-11
49000000	0.004999487363729695	1.2976002380097464e-49	3.310580268682335e-67	6.362169697941929e-9	1.3971466514914224e-15	1.0124418524466102e-6	-2.2040786843794783e-22	2.6144761939305105e-21	6.2337982672069684e-12	1.7805082354298894e-11	8.230848808804247e-11
49100000	0.004999487363729695	1.2976002380097464e-49	3.310580268682335e-67	6.362169697941929e-9	1.3971466514914224e-15	1.0124418524466102e-6	-2.2040772996844277e-22	2.6144761939305105e-21	6.2337982672069684e-12	1.7805082354298894e-11	8.230848808804247e-11
49200000	0.004999487363729695	1.2976002380097464e-49	3.310580268682335e-67	6.362169697941929e-9	1.3971466514914224e-15	1.0124418524466102e-6	-2.2040759149893767e-22	2.6144761939305105e-21	6.2337982672069684e-12	1.7805082354298894e-11	8.230848808804247e-11
49300000	0.004999487363729695	1.2976002380097464e-49	3.310580268682335e-67	6.362169697941929e-9	1.3971466514914224e-15	1.0124418524466102e-6	-2.2040745302943256e-22	2.6144761939305105e-21	6.2337982672069684e-12	1.7805082354298894e-11	8.230848808804247e-11
49400000	0.004999487363729695	1.2976002380097464e-49	3.310580268682335e-67	6.362169697941929e-9	1.3971466514914224e-15	1.0124418524466102e-6	-2.204073145599275e-22	2.6144761939305105e-21	6.2337982672069684e-12	1.7805082354298894e-11	8.230848808804247e-11
49500000	0.004999487363729695	1.2976002380097464e-49	3.310580268682335e-67	6.362169697941929e-9	1.3971466514914224e-15	1.0124418524466102e-6	-2.204071760904224e-22	2.6144761939305105e-21	6.2337982672069684e-12	1.7805082354298894e-11	8.230848808804247e-11
49600000	0.004999487363729695	1.2976002380097464e-49	3.310580268682335e-67	6.362169697941929e-9	1.3971466514914224e-15	1.0124418524466102e-6	-2.204070376209173e-22	2.6144761939305105e-21	6.2337982672069684e-12	1.7805082354298894e-11	8.230848808804247e-11
49700000	0.004999487363729695	1.2976002380097464e-49	3.310580268682335e-67	6.362169697941929e-9	1.3971466514914224e-15	1.0124418524466102e-6	-2.2040689915141223e-22	2.6144761939305105e-21	6.2337982672069684e-12	1.7805082354298894e-11	8.230848808804247e-11
49800000	0.004999487363729695	1.2976002380097464e-49	3.310580268682335e-67	6.362169697941929e-9	1.3971466514914224e-15	1.0124418524466102e-6	-2.204067606819071e-22	2.6144761939305105e-21	6.2337982672069684e-12	1.7805082354298894e-11	8.230848808804247e-11
49900000	0.004999487363729695	1.2976002380097464e-49	3.310580268682335e-67	6.362169697941929e-9	1.3971466514914224e-15	1.0124418524466102e-6	-2.20406622212402e-22	2.6144761939305105e-21	6.2337982672069684e-12	1.7805082354298894e-11	8.230848808804247e-11
50000000	0.004999487363729695	1.2976002380097464e-49	3.310580268682335e-67	6.362169697941929e-9	1.3971466514914224e-15	1.0124418524466102e-6	-2.2040648374289695e-22	2.6144761939305105e-21	6.2337982672069684e-12	1.7805082354298894e-11	8.230848808804247e-11
50100000	0.004999487363729695	1.2976002380097464e-49	3.310580268682335e-67	6.362169697941929e-9	1.3971466514914224e-15	1.0124418524466102e-6	-2.2040634527339185e-22	2.6144761939305105e-21	6.2337982672069684e-12	1.7805082354298894e-11	8.230848808804247e-11
50200000	0.004999487363729695	1.2976002380097464e-49	3.310580268682335e-67	6.362169697941929e-9	1.3971466514914224e-15	1.0124418524466102e-6	-2.2040620680388674e-22	2.6144761939305105e-21	6.2337982672069684e-12	1.7805082354298894e-11	8.230848808804247e-11
50300000	0.004999487363729695	1.2976002380097464e-49	3.310580268682335e-67	6.362169697941929e-9	1.3971466514914224e-15	1.0124418524466102e-6	-2.204060683343817e-22	2.6144761939305105e-21	6.2337982672069684e-12	1.7805082354298894e-11	8.230848808804247e-11
50400000	0.004999487363729695	1.2976002380097464e-49	3.310580268682335e-67	6.362169697941929e-9	1.3971466514914224e-15	1.0124418524466102e-6	-2.2040592986487658e-22	2.6144761939305105e-21	6.2337982672069684e-12	1.7805082354298894e-11	8.230848808804247e-11
50500000	0.004999487363729695	1.2976002380097464e-49	3.310580268682335e-67	6.362169697941929e-9	1.3971466514914224e-15	1.0124418524466102e-6	-2.2040579139537147e-22	2.6144761939305105e-21	6.2337982672069684e-12	1.7805082354298894e-11	8.230848808804247e-11
50600000	0.004999487363729695	1.2976002380097464e-49	3.310580268682335e-67	6.362169697941929e-9	1.3971466514914224e-15	1.0124418524466102e-6	-2.204056529258664e-22	2.6144761939305105e-21	6.2337982672069684e-12	1.7805082354298894e-11	8.230848808804247e-11
50700000	0.004999487363729695	1.2976002380097464e-49	3.310580268682335e-67	6.362169697941929e-9	1.3971466514914224e-15	1.0124418524466102e-6	-2.204055144563613e-22	2.6144761939305105e-21	6.2337982672069684e-12	1.7805082354298894e-11	8.230848808804247e-11
50800000	0.004999487363729695	1.2976002380097464e-49	3.310580268682335e-67	6.362169697941929e-9	1.3971466514914224e-15	1.0124418524466102e-6	-2.204053759868562e-22	2.6144761939305105e-21	6.2337982672069684e-12	1.7805082354298894e-11	8.230848808804247e-11
50900000	0.004999487363729695	1.2976002380097464e-49	3.310580268682335e-67	6.362169697941929e-9	1.3971466514914224e-15	1.0124418524466102e-6	-2.204052375173511e-22	2.6144761939305105e-21	6.2337982672069684e-12	1.7805082354298894e-11	8.230848808804247e-11
51000000	0.004999487363729695	1.2976002380097464e-49	3.310580268682335e-67	6.362169697941929e-9	1.3971466514914224e-15	1.0124418524466102e-6	-2.2040509904784603e-22	2.6144761939305105e-21	6.2337982672069684e-12	1.7805082354298894e-11	8.230848808804247e-11
51100000	0.004999487363729695	1.2976002380097464e-49	3.310580268682335e-67	6.362169697941929e-9	1.3971466514914224e-15	1.0124418524466102e-6	-2.2040496057834092e-22	2.6144761939305105e-21	6.2337982672069684e-12	1.7805082354298894e-11	8.230848808804247e-11
51200000	0.004999487363729695	1.2976002380097464e-49	3.310580268682335e-67	6.362169697941929e-9	1.3971466514914224e-15	1.0124418524466102e-6	-2.204048221088358e-22	2.6144761939305105e-21	6.2337982672069684e-12	1.7805082354298894e-11	8.230848808804247e-11
51300000	0.004999487363729695	1.2976002380097464e-49	3.310580268682335e-67	6.362169697941929e-9	1.3971466514914224e-15	1.0124418524466102e-6	-2.2040468363933076e-22	2.6144761939305105e-21	6.2337982672069684e-12	1.7805082354298894e-11	8.230848808804247e-11
51400000	0.004999487363729695	1.2976002380097464e-49	3.310580268682335e-67	6.362169697941929e-9	1.3971466514914224e-15	1.0124418524466102e-6	-2.2040454516982565e-22	2.6144761939305105e-21	6.2337982672069684e-12	1.7805082354298894e-11	8.230848808804247e-11
51500000	0.004999487363729695	1.2976002380097464e-49	3.310580268682335e-67	6.362169697941929e-9	1.3971466514914224e-15	1.0124418524466102e-6	-2.2040440670032055e-22	2.6144761939305105e-21	6.2337982672069684e-12	1.7805082354298894e-11	8.230848808804247e-11
51600000	0.004999487363729695	1.2976002380097464e-49	3.310580268682335e-67	6.362169697941929e-9	1.3971466514914224e-15	1.0124418524466102e-6	-2.204042682308155e-22	2.6144761939305105e-21	6.2337982672069684e-12	1.7805082354298894e-11	8.230848808804247e-11
51700000	0.004999487363729695	1.2976002380097464e-49	3.310580268682335e-67	6.362169697941929e-9	1.3971466514914224e-15	1.0124418524466102e-6	-2.204041297613104e-22	2.6144761939305105e-21	6.2337982672069684e-12	1.7805082354298894e-11	8.230848808804247e-11
51800000	0.004999487363729695	1.2976002380097464e-49	3.310580268682335e-67	6.362169697941929e-9	1.3971466514914224e-15	1.0124418524466102e-6	-2.2040399129180527e-22	2.6144761939305105e-21	6.2337982672069684e-12	1.7805082354298894e-11	8.230848808804247e-11
51900000	0.004999487363729695	1.2976002380097464e-49	3.310580268682335e-67	6.362169697941929e-9	1.3971466514914224e-15	1.0124418524466102e-6	-2.204038528223002e-22	2.6144761939305105e-21	6.2337982672069684e-12	1.7805082354298894e-11	8.230848808804247e-11
52000000	0.004999487363729695	1.2976002380097464e-49	3.310580268682335e-67	6.362169697941929e-9	1.3971466514914224e-15	1.0124418524466102e-6	-2.204037143527951e-22	2.6144761939305105e-21	6.2337982672069684e-12	1.7805082354298894e-11	8.230848808804247e-11
52100000	0.004999487363729695	1.2976002380097464e-49	3.310580268682335e-67	6.362169697941929e-9	1.3971466514914224e-15	1.0124418524466102e-6	-2.2040357588329e-22	2.6144761939305105e-21	6.2337982672069684e-12	1.7805082354298894e-11	8.230848808804247e-11
52200000	0.004999487363729695	1.2976002380097464e-49	3.310580268682335e-67	6.362169697941929e-9	1.3971466514914224e-15	1.0124418524466102e-6	-2.2040343741378494e-22	2.6144761939305105e-21	6.2337982672069684e-12	1.7805082354298894e-11	8.230848808804247e-11
52300000	0.004999487363729695	1.2976002380097464e-49	3.310580268682335e-67	6.362169697941929e-9	1.3971466514914224e-15	1.0124418524466102e-6	-2.2040329894427984e-22	2.6144761939305105e-21	6.2337982672069684e-12	1.7805082354298894e-11	8.230848808804247e-11
52400000	0.004999487363729695	1.2976002380097464e-49	3.310580268682335e-67	6.362169697941929e-9	1.3971466514914224e-15	1.0124418524466102e-6	-2.2040316047477473e-22	2.6144761939305105e-21	6.2337982672069684e-12	1.7805082354298894e-11	8.230848808804247e-11
52500000	0.004999487363729695	1.2976002380097464e-49	3.310580268682335e-67	6.362169697941929e-9	1.3971466514914224e-15	1.0124418524466102e-6	-2.2040302200526967e-22	2.6144761939305105e-21	6.2337982672069684e-12	1.7805082354298894e-11	8.230848808804247e-11
52600000	0.004999487363729695	1.2976002380097464e-49	3.310580268682335e-67	6.362169697941929e-9	1.3971466514914224e-15	1.0124418524466102e-6	-2.2040288353576456e-22	2.6144761939305105e-21	6.2337982672069684e-12	1.7805082354298894e-11	8.230848808804247e-11
52700000	0.004999487363729695	1.2976002380097464e-49	3.310580268682335e-67	6.362169697941929e-9	1.3971466514914224e-15	1.0124418524466102e-6	-2.2040274506625946e-22	2.6144761939305105e-21	6.2337982672069684e-12	1.7805082354298894e-11	8.230848808804247e-11
52800000	0.004999487363729695	1.2976002380097464e-49	3.310580268682335e-67	6.362169697941929e-9	1.3971466514914224e-15	1.0124418524466102e-6	-2.204026065967544e-22	2.6144761939305105e-21	6.2337982672069684e-12	1.7805082354298894e-11	8.230848808804247e-11
52900000	0.004999487363729695	1.2976002380097464e-49	3.310580268682335e-67	6.362169697941929e-9	1.3971466514914224e-15	1.0124418524466102e-6	-2.204024681272493e-22	2.6144761939305105e-21	6.2337982672069684e-12	1.7805082354298894e-11	8.230848808804247e-11
53000000	0.004999487363729695	1.2976002380097464e-49	3.310580268682335e-67	6.362169697941929e-9	1.3971466514914222e-15	1.0124418524466102e-6	-2.204023296577442e-22	2.6144761939305105e-21	6.2337982672069684e-12	1.7805082354298894e-11	8.230848808804247e-11
53100000	0.004999487363729695	1.2976002380097464e-49	3.310580268682335e-67	6.362169697941929e-9	1.3971466514914222e-15	1.0124418524466102e-6	-2.2040219118823912e-22	2.6144761939305105e-21	6.2337982672069684e-12	1.7805082354298894e-11	8.230848808804247e-11
53200000	0.004999487363729695	1.2976002380097464e-49	3.310580268682335e-67	6.362169697941929e-9	1.3971466514914222e-15	1.0124418524466102e-6	-2.20402052718734e-22	2.6144761939305105e-21	6.2337982672069684e-12	1.7805082354298894e-11	8.230848808804247e-11
53300000	0.004999487363729695	1.2976002380097464e-49	3.310580268682335e-67	6.362169697941928e-9	1.3971466514914222e-15	1.0124418524466102e-6	-2.204019142492289e-22	2.6144761939305105e-21	6.2337982672069684e-12	1.7805082354298894e-11	8.230848808804247e-11
53400000	0.004999487363729695	1.2976002380097464e-49	3.310580268682335e-67	6.362169697941928e-9	1.3971466514914222e-15	1.0124418524466102e-6	-2.204017757797238e-22	2.6144761939305105e-21	6.2337982672069684e-12	1.7805082354298894e-11	8.230848808804247e-11
53500000	0.004999487363729695	1.2976002380097464e-49	3.310580268682335e-67	6.362169697941928e-9	1.3971466514914222e-15	1.0124418524466102e-6	-2.2040163731021875e-22	2.6144761939305105e-21	6.233798267206968e-12	1.7805082354298894e-11	8.230848808804247e-11
53600000	0.004999487363729695	1.2976002380097464e-49	3.310580268682335e-67	6.362169697941928e-9	1.3971466514914222e-15	1.0124418524466102e-6	-2.2040149884071364e-22	2.6144761939305105e-21	6.233798267206968e-12	1.7805082354298894e-11	8.230848808804247e-11
53700000	0.004999487363729695	1.2976002380097464e-49	3.310580268682335e-67	6.362169697941928e-9	1.3971466514914222e-15	1.0124418524466102e-6	-2.2040136037120853e-22	2.6144761939305105e-21	6.233798267206968e-12	1.7805082354298894e-11	8.230848808804247e-11
53800000	0.004999487363729695	1.2976002380097464e-49	3.310580268682335e-67	6.362169697941928e-9	1.3971466514914222e-15	1.0124418524466102e-6	-2.2040122190170347e-22	2.6144761939305105e-21	6.233798267206968e-12	1.7805082354298894e-11	8.230848808804247e-11
53900000	0.004999487363729695	1.2976002380097464e-49	3.310580268682335e-67	6.362169697941928e-9	1.3971466514914222e-15	1.0124418524466102e-6	-2.2040108343219837e-22	2.6144761939305105e-21	6.233798267206968e-12	1.7805082354298894e-11	8.230848808804247e-11
54000000	0.004999487363729695	1.2976002380097464e-49	3.310580268682335e-67	6.362169697941928e-9	1.3971466514914222e-15	1.0124418524466102e-6	-2.2040094496269326e-22	2.6144761939305105e-21	6.233798267206968e-12	1.7805082354298894e-11	8.230848808804247e-11
54100000	0.004999487363729695	1.2976002380097462e-49	3.310580268682335e-67	6.362169697941928e-9	1.3971466514914222e-15	1.01244185244661e-6	-2.204008064931882e-22	2.6144761939305105e-21	6.233798267206968e-12	1.7805082354298894e-11	8.230848808804247e-11
54200000	0.004999487363729695	1.2976002380097462e-49	3.310580268682335e-67	6.362169697941928e-9	1.3971466514914222e-15	1.01244185244661e-6	-2.204006680236831e-22	2.6144761939305105e-21	6.233798267206968e-12	1.780508235429889e-11	8.230848808804247e-11
54300000	0.004999487363729695	1.2976002380097462e-49	3.310580268682335e-67	6.362169697941928e-9	1.3971466514914222e-15	1.01244185244661e-6	-2.20400529554178e-22	2.6144761939305105e-21	6.233798267206968e-12	1.780508235429889e-11	8.230848808804247e-11
54400000	0.004999487363729695	1.2976002380097462e-49	3.310580268682335e-67	6.362169697941928e-9	1.3971466514914222e-15	1.01244185244661e-6	-2.2040039108467293e-22	2.6144761939305105e-21	6.233798267206968e-12	1.780508235429889e-11	8.230848808804247e-11
54500000	0.004999487363729695	1.2976002380097462e-49	3.310580268682335e-67	6.362169697941928e-9	1.3971466514914222e-15	1.01244185244661e-6	-2.204002526151678e-22	2.6144761939305105e-21	6.233798267206968e-12	1.780508235429889e-11	8.230848808804247e-11
54600000	0.004999487363729695	1.2976002380097462e-49	3.310580268682335e-67	6.362169697941928e-9	1.3971466514914222e-15	1.01244185244661e-6	-2.204001141456627e-22	2.6144761939305105e-21	6.233798267206968e-12	1.780508235429889e-11	8.230848808804247e-11
54700000	0.004999487363729695	1.2976002380097462e-49	3.310580268682335e-67	6.362169697941928e-9	1.3971466514914222e-15	1.01244185244661e-6	-2.2039997567615766e-22	2.6144761939305105e-21	6.233798267206968e-12	1.780508235429889e-11	8.230848808804247e-11
54800000	0.004999487363729695	1.2976002380097462e-49	3.310580268682335e-67	6.362169697941928e-9	1.3971466514914222e-15	1.01244185244661e-6	-2.2039983720665255e-22	2.6144761939305105e-21	6.233798267206968e-12	1.780508235429889e-11	8.230848808804247e-11
54900000	0.004999487363729695	1.2976002380097462e-49	3.310580268682335e-67	6.362169697941928e-9	1.3971466514914222e-15	1.01244185244661e-6	-2.2039969873714744e-22	2.6144761939305105e-21	6.233798267206968e-12	1.780508235429889e-11	8.230848808804247e-11
55000000	0.004999487363729695	1.2976002380097462e-49	3.310580268682335e-67	6.362169697941928e-9	1.3971466514914222e-15	1.01244185244661e-6	-2.203995602676424e-22	2.6144761939305105e-21	6.233798267206968e-12	1.780508235429889e-11	8.230848808804246e-11
55100000	0.004999487363729695	1.2976002380097462e-49	3.310580268682335e-67	6.362169697941928e-9	1.3971466514914222e-15	1.01244185244661e-6	-2.203994217981373e-22	2.6144761939305105e-21	6.233798267206968e-12	1.780508235429889e-11	8.230848808804246e-11
55200000	0.004999487363729695	1.2976002380097462e-49	3.310580268682335e-67	6.362169697941928e-9	1.3971466514914222e-15	1.01244185244661e-6	-2.2039928332863217e-22	2.6144761939305105e-21	6.233798267206968e-12	1.780508235429889e-11	8.230848808804246e-11
55300000	0.004999487363729695	1.2976002380097462e-49	3.310580268682335e-67	6.362169697941928e-9	1.3971466514914222e-15	1.01244185244661e-6	-2.203991448591271e-22	2.6144761939305105e-21	6.233798267206968e-12	1.780508235429889e-11	8.230848808804246e-11
55400000	0.004999487363729695	1.2976002380097462e-49	3.310580268682335e-67	6.362169697941928e-9	1.3971466514914222e-15	1.01244185244661e-6	-2.20399006389622e-22	2.6144761939305105e-21	6.233798267206968e-12	1.780508235429889e-11	8.230848808804246e-11
55500000	0.004999487363729695	1.2976002380097462e-49	3.310580268682335e-67	6.362169697941928e-9	1.3971466514914222e-15	1.01244185244661e-6	-2.203988679201169e-22	2.6144761939305105e-21	6.233798267206968e-12	1.780508235429889e-11	8.230848808804246e-11
55600000	0.004999487363729695	1.2976002380097462e-49	3.310580268682335e-67	6.362169697941928e-9	1.3971466514914222e-15	1.01244185244661e-6	-2.2039872945061184e-22	2.6144761939305105e-21	6.233798267206968e-12	1.780508235429889e-11	8.230848808804246e-11
55700000	0.004999487363729695	1.2976002380097462e-49	3.310580268682335e-67	6.362169697941928e-9	1.3971466514914222e-15	1.01244185244661e-6	-2.2039859098110673e-22	2.6144761939305105e-21	6.233798267206968e-12	1.780508235429889e-11	8.230848808804246e-11
55800000	0.004999487363729695	1.2976002380097462e-49	3.310580268682335e-67	6.362169697941928e-9	1.3971466514914222e-15	1.01244185244661e-6	-2.2039845251160163e-22	2.6144761939305105e-21	6.233798267206968e-12	1.780508235429889e-11	8.230848808804246e-11
55900000	0.004999487363729695	1.2976002380097462e-49	3.310580268682335e-67	6.362169697941928e-9	1.397146651491422e-15	1.01244185244661e-6	-2.203983140420965e-22	2.6144761939305105e-21	6.233798267206968e-12	1.780508235429889e-11	8.230848808804246e-11
56000000	0.004999487363729695	1.2976002380097462e-49	3.310580268682335e-67	6.362169697941928e-9	1.397146651491422e-15	1.01244185244661e-6	-2.2039817557259146e-22	2.6144761939305105e-21	6.233798267206968e-12	1.780508235429889e-11	8.230848808804246e-11
56100000	0.004999487363729695	1.2976002380097462e-49	3.310580268682335e-67	6.362169697941928e-9	1.397146651491422e-15	1.01244185244661e-6	-2.2039803710308635e-22	2.6144761939305105e-21	6.233798267206968e-12	1.780508235429889e-11	8.230848808804246e-11
56200000	0.004999487363729695	1.2976002380097462e-49	3.310580268682335e-67	6.362169697941928e-9	1.397146651491422e-15	1.01244185244661e-6	-2.2039789863358125e-22	2.6144761939305105e-21	6.233798267206968e-12	1.780508235429889e-11	8.230848808804246e-11
56300000	0.004999487363729695	1.2976002380097462e-49	3.310580268682335e-67	6.362169697941928e-9	1.397146651491422e-15	1.01244185244661e-6	-2.203977601640762e-22	2.6144761939305105e-21	6.233798267206968e-12	1.780508235429889e-11	8.230848808804246e-11
56400000	0.004999487363729695	1.2976002380097462e-49	3.310580268682335e-67	6.362169697941928e-9	1.397146651491422e-15	1.01244185244661e-6	-2.203976216945711e-22	2.6144761939305105e-21	6.233798267206968e-12	1.780508235429889e-11	8.230848808804246e-11
56500000	0.004999487363729695	1.2976002380097462e-49	3.310580268682335e-67	6.362169697941928e-9	1.397146651491422e-15	1.01244185244661e-6	-2.2039748322506597e-22	2.6144761939305105e-21	6.233798267206968e-12	1.780508235429889e-11	8.230848808804246e-11
56600000	0.004999487363729695	1.2976002380097462e-49	3.310580268682335e-67	6.362169697941928e-9	1.397146651491422e-15	1.01244185244661e-6	-2.203973447555609e-22	2.6144761939305105e-21	6.233798267206968e-12	1.780508235429889e-11	8.230848808804246e-11
56700000	0.004999487363729695	1.2976002380097462e-49	3.310580268682335e-67	6.362169697941928e-9	1.397146651491422e-15	1.01244185244661e-6	-2.203972062860558e-22	2.6144761939305105e-21	6.233798267206968e-12	1.780508235429889e-11	8.230848808804246e-11
56800000	0.004999487363729695	1.2976002380097462e-49	3.310580268682335e-67	6.362169697941928e-9	1.397146651491422e-15	1.01244185244661e-6	-2.203970678165507e-22	2.6144761939305105e-21	6.233798267206968e-12	1.780508235429889e-11	8.230848808804246e-11
56900000	0.004999487363729695	1.2976002380097462e-49	3.310580268682335e-67	6.362169697941928e-9	1.397146651491422e-15	1.01244185244661e-6	-2.2039692934704564e-22	2.6144761939305105e-21	6.233798267206968e-12	1.780508235429889e-11	8.230848808804246e-11
57000000	0.004999487363729695	1.2976002380097462e-49	3.310580268682335e-67	6.362169697941928e-9	1.397146651491422e-15	1.01244185244661e-6	-2.2039679087754054e-22	2.6144761939305105e-21	6.233798267206968e-12	1.780508235429889e-11	8.230848808804246e-11
57100000	0.004999487363729695	1.2976002380097462e-49	3.310580268682335e-67	6.362169697941928e-9	1.397146651491422e-15	1.01244185244661e-6	-2.2039665240803543e-22	2.6144761939305105e-21	6.233798267206968e-12	1.780508235429889e-11	8.230848808804246e-11
57200000	0.004999487363729695	1.2976002380097462e-49	3.310580268682335e-67	6.362169697941928e-9	1.397146651491422e-15	1.01244185244661e-6	-2.2039651393853037e-22	2.6144761939305105e-21	6.233798267206968e-12	1.780508235429889e-11	8.230848808804246e-11
57300000	0.004999487363729695	1.2976002380097462e-49	3.310580268682335e-67	6.362169697941928e-9	1.397146651491422e-15	1.01244185244661e-6	-2.2039637546902526e-22	2.6144761939305105e-21	6.233798267206968e-12	1.780508235429889e-11	8.230848808804246e-11
57400000	0.004999487363729695	1.2976002380097462e-49	3.310580268682335e-67	6.362169697941928e-9	1.397146651491422e-15	1.01244185244661e-6	-2.2039623699952016e-22	2.6144761939305105e-21	6.233798267206968e-12	1.780508235429889e-11	8.230848808804246e-11
57500000	0.004999487363729695	1.2976002380097462e-49	3.310580268682335e-67	6.362169697941928e-9	1.397146651491422e-15	1.01244185244661e-6	-2.203960985300151e-22	2.6144761939305105e-21	6.233798267206968e-12	1.780508235429889e-11	8.230848808804246e-11
57600000	0.004999487363729695	1.2976002380097462e-49	3.310580268682335e-67	6.362169697941928e-9	1.397146651491422e-15	1.01244185244661e-6	-2.2039596006051e-22	2.6144761939305105e-21	6.233798267206968e-12	1.780508235429889e-11	8.230848808804246e-11
57700000	0.004999487363729695	1.2976002380097462e-49	3.310580268682335e-67	6.362169697941928e-9	1.397146651491422e-15	1.01244185244661e-6	-2.203958215910049e-22	2.6144761939305105e-21	6.233798267206968e-12	1.780508235429889e-11	8.230848808804246e-11
57800000	0.004999487363729695	1.2976002380097462e-49	3.310580268682335e-67	6.362169697941928e-9	1.397146651491422e-15	1.01244185244661e-6	-2.2039568312149983e-22	2.6144761939305105e-21	6.233798267206968e-12	1.780508235429889e-11	8.230848808804246e-11
57900000	0.004999487363729695	1.2976002380097462e-49	3.310580268682335e-67	6.362169697941928e-9	1.397146651491422e-15	1.01244185244661e-6	-2.203955446519947e-22	2.6144761939305105e-21	6.233798267206968e-12	1.780508235429889e-11	8.230848808804246e-11
58000000	0.004999487363729695	1.2976002380097462e-49	3.310580268682335e-67	6.362169697941928e-9	1.397146651491422e-15	1.01244185244661e-6	-2.203954061824896e-22	2.6144761939305105e-21	6.233798267206968e-12	1.780508235429889e-11	8.230848808804246e-11
58100000	0.004999487363729695	1.2976002380097462e-49	3.310580268682335e-67	6.362169697941928e-9	1.397146651491422e-15	1.01244185244661e-6	-2.2039526771298455e-22	2.6144761939305105e-21	6.233798267206968e-12	1.780508235429889e-11	8.230848808804246e-11
58200000	0.004999487363729695	1.2976002380097462e-49	3.310580268682335e-67	6.362169697941928e-9	1.397146651491422e-15	1.01244185244661e-6	-2.2039512924347945e-22	2.6144761939305105e-21	6.233798267206968e-12	1.780508235429889e-11	8.230848808804246e-11
58300000	0.004999487363729695	1.2976002380097462e-49	3.310580268682335e-67	6.362169697941928e-9	1.397146651491422e-15	1.01244185244661e-6	-2.2039499077397434e-22	2.6144761939305105e-21	6.233798267206968e-12	1.780508235429889e-11	8.230848808804246e-11
58400000	0.004999487363729695	1.2976002380097462e-49	3.310580268682335e-67	6.362169697941928e-9	1.397146651491422e-15	1.01244185244661e-6	-2.2039485230446923e-22	2.6144761939305105e-21	6.233798267206968e-12	1.780508235429889e-11	8.230848808804246e-11
58500000	0.004999487363729695	1.2976002380097462e-49	3.310580268682335e-67	6.362169697941928e-9	1.397146651491422e-15	1.01244185244661e-6	-2.2039471383496417e-22	2.6144761939305105e-21	6.233798267206968e-12	1.780508235429889e-11	8.230848808804246e-11
58600000	0.004999487363729695	1.2976002380097462e-49	3.310580268682335e-67	6.362169697941928e-9	1.397146651491422e-15	1.01244185244661e-6	-2.2039457536545907e-22	2.6144761939305105e-21	6.233798267206968e-12	1.780508235429889e-11	8.230848808804246e-11
58700000	0.004999487363729695	1.2976002380097462e-49	3.310580268682335e-67	6.362169697941928e-9	1.397146651491422e-15	1.01244185244661e-6	-2.2039443689595396e-22	2.6144761939305105e-21	6.233798267206968e-12	1.780508235429889e-11	8.230848808804246e-11
58800000	0.004999487363729695	1.2976002380097462e-49	3.310580268682335e-67	6.362169697941928e-9	1.397146651491422e-15	1.01244185244661e-6	-2.203942984264489e-22	2.6144761939305105e-21	6.233798267206968e-12	1.780508235429889e-11	8.230848808804246e-11
58900000	0.004999487363729695	1.2976002380097462e-49	3.310580268682335e-67	6.362169697941928e-9	1.397146651491422e-15	1.01244185244661e-6	-2.203941599569438e-22	2.6144761939305105e-21	6.233798267206968e-12	1.780508235429889e-11	8.230848808804246e-11
59000000	0.004999487363729695	1.2976002380097462e-49	3.310580268682335e-67	6.362169697941928e-9	1.397146651491422e-15	1.01244185244661e-6	-2.203940214874387e-22	2.6144761939305105e-21	6.233798267206968e-12	1.780508235429889e-11	8.230848808804246e-11
59100000	0.004999487363729695	1.2976002380097462e-49	3.310580268682335e-67	6.362169697941928e-9	1.397146651491422e-15	1.01244185244661e-6	-2.2039388301793363e-22	2.6144761939305105e-21	6.233798267206968e-12	1.780508235429889e-11	8.230848808804246e-11
59200000	0.004999487363729695	1.2976002380097462e-49	3.310580268682335e-67	6.362169697941928e-9	1.397146651491422e-15	1.01244185244661e-6	-2.203937445484285e-22	2.6144761939305105e-21	6.233798267206968e-12	1.780508235429889e-11	8.230848808804246e-11
59300000	0.004999487363729695	1.2976002380097462e-49	3.310580268682335e-67	6.362169697941928e-9	1.397146651491422e-15	1.01244185244661e-6	-2.203936060789234e-22	2.6144761939305105e-21	6.233798267206968e-12	1.780508235429889e-11	8.230848808804246e-11
59400000	0.004999487363729695	1.2976002380097462e-49	3.310580268682335e-67	6.362169697941928e-9	1.397146651491422e-15	1.01244185244661e-6	-2.2039346760941836e-22	2.6144761939305105e-21	6.233798267206968e-12	1.780508235429889e-11	8.230848808804246e-11
59500000	0.004999487363729695	1.2976002380097462e-49	3.310580268682335e-67	6.362169697941928e-9	1.397146651491422e-15	1.01244185244661e-6	-2.2039332913991325e-22	2.6144761939305105e-21	6.233798267206968e-12	1.780508235429889e-11	8.230848808804246e-11
59600000	0.004999487363729695	1.2976002380097462e-49	3.310580268682335e-67	6.362169697941928e-9	1.397146651491422e-15	1.01244185244661e-6	-2.2039319067040814e-22	2.6144761939305105e-21	6.233798267206968e-12	1.780508235429889e-11	8.230848808804246e-11
59700000	0.004999487363729695	1.2976002380097462e-49	3.310580268682335e-67	6.362169697941928e-9	1.397146651491422e-15	1.01244185244661e-6	-2.203930522009031e-22	2.6144761939305105e-21	6.233798267206968e-12	1.780508235429889e-11	8.230848808804246e-11
59800000	0.004999487363729695	1.2976002380097462e-49	3.310580268682335e-67	6.362169697941928e-9	1.397146651491422e-15	1.01244185244661e-6	-2.20392913731398e-22	2.6144761939305105e-21	6.233798267206968e-12	1.780508235429889e-11	8.230848808804246e-11
59900000	0.004999487363729695	1.2976002380097462e-49	3.310580268682335e-67	6.362169697941928e-9	1.397146651491422e-15	1.01244185244661e-6	-2.2039277526189287e-22	2.6144761939305105e-21	6.233798267206968e-12	1.780508235429889e-11	8.230848808804246e-11
60000000	0.004999487363729695	1.2976002380097462e-49	3.310580268682335e-67	6.362169697941928e-9	1.397146651491422e-15	1.01244185244661e-6	-2.203926367923878e-22	2.6144761939305105e-21	6.233798267206968e-12	1.780508235429889e-11	8.230848808804246e-11
60100000	0.004999487363729695	1.2976002380097462e-49	3.310580268682335e-67	6.362169697941928e-9	1.397146651491422e-15	1.01244185244661e-6	-2.203924983228827e-22	2.6144761939305105e-21	6.233798267206968e-12	1.780508235429889e-11	8.230848808804246e-11
60200000	0.004999487363729695	1.2976002380097462e-49	3.310580268682335e-67	6.362169697941928e-9	1.397146651491422e-15	1.01244185244661e-6	-2.203923598533776e-22	2.6144761939305105e-21	6.233798267206968e-12	1.780508235429889e-11	8.230848808804246e-11
60300000	0.004999487363729695	1.2976002380097462e-49	3.310580268682335e-67	6.362169697941928e-9	1.397146651491422e-15	1.01244185244661e-6	-2.2039222138387254e-22	2.6144761939305105e-21	6.233798267206968e-12	1.780508235429889e-11	8.230848808804246e-11
60400000	0.004999487363729695	1.2976002380097462e-49	3.310580268682335e-67	6.362169697941928e-9	1.397146651491422e-15	1.01244185244661e-6	-2.2039208291436743e-22	2.6144761939305105e-21	6.233798267206968e-12	1.780508235429889e-11	8.230848808804246e-11
60500000	0.004999487363729695	1.2976002380097462e-49	3.310580268682335e-67	6.362169697941928e-9	1.397146651491422e-15	1.01244185244661e-6	-2.2039194444486233e-22	2.6144761939305105e-21	6.233798267206968e-12	1.780508235429889e-11	8.230848808804246e-11
60600000	0.004999487363729695	1.2976002380097462e-49	3.310580268682335e-67	6.362169697941928e-9	1.397146651491422e-15	1.01244185244661e-6	-2.2039180597535727e-22	2.6144761939305105e-21	6.233798267206968e-12	1.780508235429889e-11	8.230848808804246e-11
60700000	0.004999487363729695	1.2976002380097462e-49	3.310580268682335e-67	6.362169697941928e-9	1.397146651491422e-15	1.01244185244661e-6	-2.2039166750585216e-22	2.6144761939305105e-21	6.233798267206968e-12	1.780508235429889e-11	8.230848808804246e-11
60800000	0.004999487363729695	1.2976002380097462e-49	3.310580268682335e-67	6.362169697941928e-9	1.397146651491422e-15	1.01244185244661e-6	-2.2039152903634706e-22	2.6144761939305105e-21	6.233798267206968e-12	1.780508235429889e-11	8.230848808804246e-11
60900000	0.004999487363729695	1.2976002380097462e-49	3.310580268682335e-67	6.362169697941928e-9	1.397146651491422e-15	1.01244185244661e-6	-2.2039139056684195e-22	2.6144761939305105e-21	6.233798267206968e-12	1.780508235429889e-11	8.230848808804246e-11
61000000	0.004999487363729695	1.2976002380097462e-49	3.310580268682335e-67	6.362169697941928e-9	1.397146651491422e-15	1.01244185244661e-6	-2.203912520973369e-22	2.6144761939305105e-21	6.233798267206968e-12	1.780508235429889e-11	8.230848808804246e-11
61100000	0.004999487363729695	1.2976002380097462e-49	3.310580268682335e-67	6.362169697941928e-9	1.397146651491422e-15	1.01244185244661e-6	-2.203911136278318e-22	2.6144761939305105e-21	6.233798267206968e-12	1.780508235429889e-11	8.230848808804246e-11
61200000	0.004999487363729695	1.2976002380097462e-49	3.310580268682335e-67	6.362169697941928e-9	1.397146651491422e-15	1.01244185244661e-6	-2.2039097515832668e-22	2.6144761939305105e-21	6.233798267206968e-12	1.780508235429889e-11	8.230848808804246e-11
61300000	0.004999487363729695	1.2976002380097462e-49	3.310580268682335e-67	6.362169697941928e-9	1.397146651491422e-15	1.01244185244661e-6	-2.203908366888216e-22	2.6144761939305105e-21	6.233798267206968e-12	1.780508235429889e-11	8.230848808804246e-11
61400000	0.004999487363729695	1.2976002380097462e-49	3.310580268682335e-67	6.362169697941928e-9	1.397146651491422e-15	1.01244185244661e-6	-2.203906982193165e-22	2.6144761939305105e-21	6.233798267206968e-12	1.780508235429889e-11	8.230848808804246e-11
61500000	0.004999487363729695	1.2976002380097462e-49	3.310580268682335e-67	6.362169697941928e-9	1.397146651491422e-15	1.01244185244661e-6	-2.203905597498114e-22	2.6144761939305105e-21	6.233798267206968e-12	1.780508235429889e-11	8.230848808804246e-11
61600000	0.004999487363729695	1.2976002380097462e-49	3.310580268682335e-67	6.362169697941928e-9	1.397146651491422e-15	1.01244185244661e-6	-2.2039042128030634e-22	2.6144761939305105e-21	6.233798267206968e-12	1.780508235429889e-11	8.230848808804246e-11
61700000	0.004999487363729695	1.2976002380097462e-49	3.310580268682335e-67	6.362169697941928e-9	1.397146651491422e-15	1.01244185244661e-6	-2.2039028281080124e-22	2.6144761939305105e-21	6.233798267206968e-12	1.780508235429889e-11	8.230848808804246e-11
61800000	0.004999487363729695	1.2976002380097462e-49	3.310580268682335e-67	6.362169697941928e-9	1.3971466514914222e-15	1.01244185244661e-6	-2.2039014434129613e-22	2.6144761939305105e-21	6.233798267206968e-12	1.780508235429889e-11	8.230848808804246e-11
61900000	0.004999487363729695	1.2976002380097462e-49	3.310580268682335e-67	6.362169697941928e-9	1.3971466514914222e-15	1.01244185244661e-6	-2.2039000587179107e-22	2.6144761939305105e-21	6.233798267206968e-12	1.780508235429889e-11	8.230848808804246e-11
62000000	0.004999487363729695	1.2976002380097462e-49	3.310580268682335e-67	6.362169697941928e-9	1.3971466514914222e-15	1.01244185244661e-6	-2.2038986740228597e-22	2.6144761939305105e-21	6.233798267206968e-12	1.780508235429889e-11	8.230848808804246e-11
62100000	0.004999487363729695	1.2976002380097462e-49	3.310580268682335e-67	6.362169697941928e-9	1.3971466514914222e-15	1.01244185244661e-6	-2.2038972893278086e-22	2.6144761939305105e-21	6.233798267206968e-12	1.780508235429889e-11	8.230848808804246e-11
62200000	0.004999487363729695	1.2976002380097462e-49	3.310580268682335e-67	6.362169697941928e-9	1.3971466514914222e-15	1.01244185244661e-6	-2.203895904632758e-22	2.6144761939305105e-21	6.233798267206968e-12	1.780508235429889e-11	8.230848808804246e-11
62300000	0.004999487363729695	1.2976002380097462e-49	3.310580268682335e-67	6.362169697941928e-9	1.3971466514914222e-15	1.01244185244661e-6	-2.203894519937707e-22	2.6144761939305105e-21	6.233798267206968e-12	1.780508235429889e-11	8.230848808804246e-11
62400000	0.004999487363729695	1.2976002380097462e-49	3.310580268682335e-67	6.362169697941928e-9	1.3971466514914222e-15	1.01244185244661e-6	-2.203893135242656e-22	2.6144761939305105e-21	6.233798267206968e-12	1.780508235429889e-11	8.230848808804246e-11
62500000	0.004999487363729695	1.2976002380097462e-49	3.310580268682335e-67	6.362169697941928e-9	1.3971466514914222e-15	1.01244185244661e-6	-2.2038917505476053e-22	2.6144761939305105e-21	6.233798267206968e-12	1.780508235429889e-11	8.230848808804246e-11
62600000	0.004999487363729695	1.2976002380097462e-49	3.310580268682335e-67	6.362169697941928e-9	1.3971466514914222e-15	1.01244185244661e-6	-2.203890365852554e-22	2.6144761939305105e-21	6.233798267206968e-12	1.780508235429889e-11	8.230848808804246e-11
62700000	0.004999487363729695	1.2976002380097462e-49	3.310580268682335e-67	6.362169697941928e-9	1.3971466514914222e-15	1.01244185244661e-6	-2.203888981157503e-22	2.6144761939305105e-21	6.233798267206968e-12	1.780508235429889e-11	8.230848808804246e-11
62800000	0.004999487363729695	1.2976002380097462e-49	3.310580268682335e-67	6.362169697941928e-9	1.3971466514914222e-15	1.01244185244661e-6	-2.2038875964624525e-22	2.6144761939305105e-21	6.233798267206968e-12	1.780508235429889e-11	8.230848808804246e-11
62900000	0.004999487363729695	1.2976002380097462e-49	3.310580268682335e-67	6.362169697941928e-9	1.3971466514914222e-15	1.01244185244661e-6	-2.2038862117674015e-22	2.6144761939305105e-21	6.233798267206968e-12	1.780508235429889e-11	8.230848808804246e-11
63000000	0.004999487363729695	1.2976002380097462e-49	3.310580268682335e-67	6.362169697941928e-9	1.3971466514914222e-15	1.01244185244661e-6	-2.2038848270723504e-22	2.6144761939305105e-21	6.233798267206968e-12	1.780508235429889e-11	8.230848808804246e-11
63100000	0.004999487363729695	1.2976002380097462e-49	3.310580268682335e-67	6.362169697941928e-9	1.3971466514914222e-15	1.01244185244661e-6	-2.2038834423773e-22	2.6144761939305105e-21	6.233798267206968e-12	1.780508235429889e-11	8.230848808804246e-11
63200000	0.004999487363729695	1.2976002380097462e-49	3.310580268682335e-67	6.362169697941928e-9	1.3971466514914222e-15	1.01244185244661e-6	-2.2038820576822488e-22	2.6144761939305105e-21	6.233798267206968e-12	1.780508235429889e-11	8.230848808804246e-11
63300000	0.004999487363729695	1.2976002380097462e-49	3.310580268682335e-67	6.362169697941928e-9	1.3971466514914222e-15	1.01244185244661e-6	-2.2038806729871977e-22	2.6144761939305105e-21	6.233798267206968e-12	1.780508235429889e-11	8.230848808804246e-11
63400000	0.004999487363729695	1.2976002380097462e-49	3.310580268682335e-67	6.362169697941928e-9	1.3971466514914222e-15	1.01244185244661e-6	-2.2038792882921466e-22	2.6144761939305105e-21	6.233798267206968e-12	1.780508235429889e-11	8.230848808804246e-11
63500000	0.004999487363729695	1.2976002380097462e-49	3.310580268682335e-67	6.362169697941928e-9	1.3971466514914222e-15	1.01244185244661e-6	-2.203877903597096e-22	2.6144761939305105e-21	6.233798267206968e-12	1.780508235429889e-11	8.230848808804246e-11
63600000	0.004999487363729695	1.2976002380097462e-49	3.3105802686823356e-67	6.362169697941928e-9	1.3971466514914222e-15	1.01244185244661e-6	-2.203876518902045e-22	2.6144761939305105e-21	6.233798267206968e-12	1.780508235429889e-11	8.230848808804246e-11
63700000	0.004999487363729695	1.2976002380097462e-49	3.3105802686823356e-67	6.362169697941928e-9	1.3971466514914222e-15	1.01244185244661e-6	-2.203875134206994e-22	2.6144761939305105e-21	6.233798267206968e-12	1.780508235429889e-11	8.230848808804246e-11
63800000	0.004999487363729695	1.2976002380097462e-49	3.3105802686823356e-67	6.362169697941928e-9	1.3971466514914222e-15	1.01244185244661e-6	-2.2038737495119433e-22	2.6144761939305105e-21	6.233798267206968e-12	1.780508235429889e-11	8.230848808804246e-11
63900000	0.004999487363729695	1.2976002380097462e-49	3.3105802686823356e-67	6.362169697941928e-9	1.3971466514914222e-15	1.0124418524466102e-6	-2.2038723648168922e-22	2.6144761939305105e-21	6.233798267206968e-12	1.780508235429889e-11	8.230848808804246e-11
64000000	0.004999487363729695	1.2976002380097462e-49	3.3105802686823356e-67	6.362169697941928e-9	1.3971466514914222e-15	1.0124418524466102e-6	-2.203870980121841e-22	2.6144761939305105e-21	6.233798267206968e-12	1.780508235429889e-11	8.230848808804246e-11
64100000	0.004999487363729695	1.2976002380097462e-49	3.3105802686823356e-67	6.362169697941928e-9	1.3971466514914224e-15	1.0124418524466102e-6	-2.2038695954267906e-22	2.6144761939305105e-21	6.233798267206968e-12	1.780508235429889e-11	8.230848808804246e-11
64200000	0.004999487363729695	1.2976002380097462e-49	3.3105802686823356e-67	6.362169697941928e-9	1.3971466514914224e-15	1.0124418524466102e-6	-2.2038682107317395e-22	2.6144761939305105e-21	6.233798267206968e-12	1.7805082354298894e-11	8.230848808804246e-11
64300000	0.004999487363729695	1.2976002380097462e-49	3.3105802686823356e-67	6.362169697941928e-9	1.3971466514914224e-15	1.0124418524466102e-6	-2.2038668260366885e-22	2.6144761939305105e-21	6.233798267206968e-12	1.7805082354298894e-11	8.230848808804246e-11
64400000	0.004999487363729695	1.2976002380097462e-49	3.3105802686823356e-67	6.362169697941928e-9	1.3971466514914224e-15	1.0124418524466102e-6	-2.203865441341638e-22	2.6144761939305105e-21	6.233798267206968e-12	1.7805082354298894e-11	8.230848808804246e-11
64500000	0.004999487363729695	1.2976002380097462e-49	3.3105802686823356e-67	6.362169697941928e-9	1.3971466514914224e-15	1.0124418524466102e-6	-2.203864056646587e-22	2.6144761939305105e-21	6.233798267206968e-12	1.7805082354298894e-11	8.230848808804246e-11
64600000	0.004999487363729695	1.2976002380097462e-49	3.3105802686823356e-67	6.362169697941928e-9	1.3971466514914224e-15	1.0124418524466102e-6	-2.2038626719515357e-22	2.6144761939305105e-21	6.233798267206968e-12	1.7805082354298894e-11	8.230848808804246e-11
64700000	0.004999487363729695	1.2976002380097462e-49	3.3105802686823356e-67	6.362169697941928e-9	1.3971466514914224e-15	1.0124418524466102e-6	-2.203861287256485e-22	2.6144761939305105e-21	6.233798267206968e-12	1.7805082354298894e-11	8.230848808804246e-11
64800000	0.004999487363729695	1.2976002380097462e-49	3.3105802686823356e-67	6.362169697941928e-9	1.3971466514914224e-15	1.0124418524466102e-6	-2.203859902561434e-22	2.6144761939305105e-21	6.233798267206968e-12	1.7805082354298894e-11	8.230848808804246e-11
64900000	0.004999487363729695	1.2976002380097462e-49	3.3105802686823356e-67	6.362169697941928e-9	1.3971466514914224e-15	1.0124418524466102e-6	-2.203858517866383e-22	2.6144761939305105e-21	6.233798267206968e-12	1.7805082354298894e-11	8.230848808804246e-11
65000000	0.004999487363729695	1.2976002380097462e-49	3.3105802686823356e-67	6.362169697941928e-9	1.3971466514914224e-15	1.0124418524466102e-6	-2.2038571331713324e-22	2.6144761939305105e-21	6.233798267206968e-12	1.7805082354298894e-11	8.230848808804247e-11
65100000	0.004999487363729695	1.2976002380097462e-49	3.3105802686823356e-67	6.362169697941928e-9	1.3971466514914224e-15	1.0124418524466102e-6	-2.2038557484762814e-22	2.6144761939305105e-21	6.233798267206968e-12	1.7805082354298894e-11	8.230848808804247e-11
65200000	0.004999487363729695	1.2976002380097462e-49	3.3105802686823356e-67	6.362169697941928e-9	1.3971466514914224e-15	1.0124418524466102e-6	-2.2038543637812303e-22	2.6144761939305105e-21	6.233798267206968e-12	1.7805082354298894e-11	8.230848808804247e-11
65300000	0.004999487363729695	1.2976002380097462e-49	3.3105802686823356e-67	6.362169697941928e-9	1.3971466514914224e-15	1.0124418524466102e-6	-2.2038529790861797e-22	2.6144761939305105e-21	6.233798267206968e-12	1.7805082354298894e-11	8.230848808804247e-11
65400000	0.004999487363729695	1.2976002380097462e-49	3.3105802686823356e-67	6.362169697941928e-9	1.3971466514914224e-15	1.0124418524466102e-6	-2.2038515943911286e-22	2.6144761939305105e-21	6.233798267206968e-12	1.7805082354298894e-11	8.230848808804247e-11
65500000	0.004999487363729695	1.2976002380097462e-49	3.3105802686823356e-67	6.362169697941928e-9	1.3971466514914224e-15	1.0124418524466102e-6	-2.2038502096960776e-22	2.6144761939305105e-21	6.233798267206968e-12	1.7805082354298894e-11	8.230848808804247e-11
65600000	0.004999487363729695	1.2976002380097462e-49	3.3105802686823356e-67	6.362169697941928e-9	1.3971466514914224e-15	1.0124418524466102e-6	-2.203848825001027e-22	2.6144761939305105e-21	6.233798267206968e-12	1.7805082354298894e-11	8.230848808804247e-11
65700000	0.004999487363729695	1.2976002380097462e-49	3.3105802686823356e-67	6.362169697941928e-9	1.3971466514914224e-15	1.0124418524466102e-6	-2.203847440305976e-22	2.6144761939305105e-21	6.233798267206968e-12	1.7805082354298894e-11	8.230848808804247e-11
65800000	0.004999487363729695	1.2976002380097462e-49	3.3105802686823356e-67	6.362169697941928e-9	1.3971466514914224e-15	1.0124418524466102e-6	-2.203846055610925e-22	2.6144761939305105e-21	6.233798267206968e-12	1.7805082354298894e-11	8.230848808804247e-11
65900000	0.004999487363729695	1.2976002380097462e-49	3.3105802686823356e-67	6.362169697941928e-9	1.3971466514914224e-15	1.0124418524466102e-6	-2.203844670915874e-22	2.6144761939305105e-21	6.233798267206968e-12	1.7805082354298894e-11	8.230848808804247e-11
66000000	0.004999487363729695	1.2976002380097462e-49	3.3105802686823356e-67	6.362169697941928e-9	1.3971466514914224e-15	1.0124418524466102e-6	-2.203843286220823e-22	2.6144761939305105e-21	6.233798267206968e-12	1.7805082354298894e-11	8.230848808804247e-11
66100000	0.004999487363729695	1.2976002380097462e-49	3.3105802686823356e-67	6.362169697941928e-9	1.3971466514914224e-15	1.0124418524466102e-6	-2.203841901525772e-22	2.6144761939305105e-21	6.233798267206968e-12	1.7805082354298894e-11	8.230848808804247e-11
66200000	0.004999487363729695	1.2976002380097462e-49	3.3105802686823356e-67	6.362169697941928e-9	1.3971466514914224e-15	1.0124418524466102e-6	-2.203840516830721e-22	2.6144761939305105e-21	6.233798267206968e-12	1.7805082354298894e-11	8.230848808804247e-11
66300000	0.004999487363729695	1.2976002380097462e-49	3.3105802686823356e-67	6.362169697941928e-9	1.3971466514914226e-15	1.0124418524466102e-6	-2.2038391321356705e-22	2.6144761939305105e-21	6.233798267206968e-12	1.7805082354298894e-11	8.230848808804247e-11
66400000	0.004999487363729695	1.2976002380097462e-49	3.3105802686823356e-67	6.362169697941928e-9	1.3971466514914226e-15	1.0124418524466102e-6	-2.2038377474406194e-22	2.6144761939305105e-21	6.233798267206968e-12	1.7805082354298894e-11	8.230848808804247e-11
66500000	0.004999487363729695	1.2976002380097462e-49	3.3105802686823356e-67	6.362169697941928e-9	1.3971466514914226e-15	1.0124418524466102e-6	-2.2038363627455683e-22	2.6144761939305105e-21	6.233798267206968e-12	1.7805082354298894e-11	8.230848808804247e-11
66600000	0.004999487363729695	1.2976002380097462e-49	3.3105802686823356e-67	6.362169697941928e-9	1.3971466514914226e-15	1.0124418524466102e-6	-2.2038349780505177e-22	2.6144761939305105e-21	6.233798267206968e-12	1.7805082354298894e-11	8.230848808804247e-11
66700000	0.004999487363729695	1.2976002380097462e-49	3.3105802686823356e-67	6.362169697941928e-9	1.3971466514914226e-15	1.0124418524466102e-6	-2.2038335933554667e-22	2.6144761939305105e-21	6.233798267206968e-12	1.7805082354298894e-11	8.230848808804247e-11
66800000	0.004999487363729695	1.2976002380097462e-49	3.3105802686823356e-67	6.362169697941928e-9	1.3971466514914226e-15	1.0124418524466102e-6	-2.2038322086604156e-22	2.6144761939305105e-21	6.233798267206968e-12	1.7805082354298894e-11	8.230848808804247e-11
66900000	0.004999487363729695	1.2976002380097462e-49	3.3105802686823356e-67	6.362169697941928e-9	1.3971466514914226e-15	1.0124418524466102e-6	-2.203830823965365e-22	2.6144761939305105e-21	6.233798267206968e-12	1.7805082354298894e-11	8.230848808804247e-11
67000000	0.004999487363729695	1.2976002380097462e-49	3.3105802686823356e-67	6.362169697941928e-9	1.3971466514914226e-15	1.0124418524466102e-6	-2.203829439270314e-22	2.6144761939305105e-21	6.233798267206968e-12	1.7805082354298894e-11	8.230848808804247e-11
67100000	0.004999487363729695	1.2976002380097462e-49	3.3105802686823356e-67	6.362169697941928e-9	1.3971466514914226e-15	1.0124418524466102e-6	-2.203828054575263e-22	2.6144761939305105e-21	6.233798267206968e-12	1.7805082354298894e-11	8.230848808804247e-11
67200000	0.004999487363729695	1.2976002380097462e-49	3.3105802686823356e-67	6.362169697941928e-9	1.3971466514914226e-15	1.0124418524466102e-6	-2.2038266698802123e-22	2.6144761939305105e-21	6.233798267206968e-12	1.7805082354298894e-11	8.230848808804247e-11
67300000	0.004999487363729695	1.2976002380097462e-49	3.3105802686823356e-67	6.362169697941928e-9	1.3971466514914226e-15	1.0124418524466102e-6	-2.203825285185161e-22	2.6144761939305105e-21	6.233798267206968e-12	1.7805082354298894e-11	8.230848808804247e-11
67400000	0.004999487363729695	1.2976002380097462e-49	3.3105802686823356e-67	6.362169697941928e-9	1.3971466514914226e-15	1.0124418524466102e-6	-2.20382390049011e-22	2.6144761939305105e-21	6.233798267206968e-12	1.7805082354298894e-11	8.230848808804247e-11
67500000	0.004999487363729695	1.2976002380097462e-49	3.3105802686823356e-67	6.362169697941928e-9	1.3971466514914226e-15	1.0124418524466102e-6	-2.2038225157950596e-22	2.6144761939305105e-21	6.233798267206968e-12	1.7805082354298894e-11	8.230848808804247e-11
67600000	0.004999487363729695	1.2976002380097462e-49	3.3105802686823356e-67	6.362169697941928e-9	1.3971466514914226e-15	1.0124418524466102e-6	-2.2038211311000085e-22	2.6144761939305105e-21	6.233798267206968e-12	1.7805082354298894e-11	8.230848808804247e-11
67700000	0.004999487363729695	1.2976002380097462e-49	3.3105802686823356e-67	6.362169697941928e-9	1.3971466514914226e-15	1.0124418524466102e-6	-2.2038197464049574e-22	2.6144761939305105e-21	6.233798267206968e-12	1.7805082354298894e-11	8.230848808804247e-11
67800000	0.004999487363729695	1.2976002380097462e-49	3.3105802686823356e-67	6.362169697941928e-9	1.3971466514914226e-15	1.0124418524466102e-6	-2.203818361709907e-22	2.6144761939305105e-21	6.233798267206968e-12	1.7805082354298894e-11	8.230848808804247e-11
67900000	0.004999487363729695	1.2976002380097462e-49	3.3105802686823356e-67	6.362169697941928e-9	1.3971466514914226e-15	1.0124418524466102e-6	-2.203816977014856e-22	2.6144761939305105e-21	6.233798267206968e-12	1.7805082354298894e-11	8.230848808804247e-11
68000000	0.004999487363729695	1.2976002380097462e-49	3.3105802686823356e-67	6.362169697941928e-9	1.3971466514914226e-15	1.0124418524466102e-6	-2.2038155923198047e-22	2.6144761939305105e-21	6.233798267206968e-12	1.7805082354298894e-11	8.230848808804247e-11
68100000	0.004999487363729695	1.2976002380097462e-49	3.3105802686823356e-67	6.362169697941928e-9	1.3971466514914226e-15	1.0124418524466102e-6	-2.203814207624754e-22	2.6144761939305105e-21	6.233798267206968e-12	1.7805082354298894e-11	8.230848808804247e-11
68200000	0.004999487363729695	1.2976002380097462e-49	3.3105802686823356e-67	6.362169697941928e-9	1.3971466514914226e-15	1.0124418524466102e-6	-2.203812822929703e-22	2.6144761939305105e-21	6.233798267206968e-12	1.7805082354298894e-11	8.230848808804247e-11
68300000	0.004999487363729695	1.2976002380097462e-49	3.3105802686823356e-67	6.362169697941928e-9	1.3971466514914226e-15	1.0124418524466102e-6	-2.203811438234652e-22	2.6144761939305105e-21	6.233798267206968e-12	1.7805082354298894e-11	8.230848808804247e-11
68400000	0.004999487363729695	1.2976002380097462e-49	3.3105802686823356e-67	6.362169697941928e-9	1.3971466514914226e-15	1.0124418524466102e-6	-2.203810053539601e-22	2.6144761939305105e-21	6.233798267206968e-12	1.7805082354298894e-11	8.230848808804247e-11
68500000	0.004999487363729695	1.2976002380097462e-49	3.3105802686823356e-67	6.362169697941928e-9	1.3971466514914226e-15	1.0124418524466102e-6	-2.2038086688445503e-22	2.6144761939305105e-21	6.233798267206968e-12	1.7805082354298894e-11	8.230848808804247e-11
68600000	0.004999487363729695	1.2976002380097462e-49	3.3105802686823356e-67	6.362169697941928e-9	1.3971466514914226e-15	1.0124418524466102e-6	-2.2038072841494993e-22	2.6144761939305105e-21	6.233798267206968e-12	1.7805082354298894e-11	8.230848808804247e-11
68700000	0.004999487363729695	1.2976002380097462e-49	3.3105802686823356e-67	6.362169697941928e-9	1.3971466514914226e-15	1.0124418524466102e-6	-2.203805899454448e-22	2.6144761939305105e-21	6.233798267206968e-12	1.7805082354298894e-11	8.230848808804247e-11
68800000	0.004999487363729695	1.2976002380097462e-49	3.3105802686823356e-67	6.362169697941928e-9	1.3971466514914226e-15	1.0124418524466102e-6	-2.2038045147593976e-22	2.6144761939305105e-21	6.233798267206968e-12	1.7805082354298894e-11	8.230848808804247e-11
68900000	0.004999487363729695	1.2976002380097462e-49	3.3105802686823356e-67	6.362169697941928e-9	1.3971466514914226e-15	1.0124418524466102e-6	-2.2038031300643465e-22	2.6144761939305105e-21	6.233798267206968e-12	1.7805082354298894e-11	8.230848808804247e-11
69000000	0.004999487363729695	1.2976002380097462e-49	3.3105802686823356e-67	6.362169697941928e-9	1.3971466514914226e-15	1.0124418524466102e-6	-2.2038017453692955e-22	2.6144761939305105e-21	6.233798267206968e-12	1.7805082354298894e-11	8.230848808804247e-11
69100000	0.004999487363729695	1.2976002380097462e-49	3.3105802686823356e-67	6.362169697941928e-9	1.3971466514914226e-15	1.0124418524466102e-6	-2.203800360674245e-22	2.6144761939305105e-21	6.233798267206968e-12	1.7805082354298894e-11	8.230848808804247e-11
69200000	0.004999487363729695	1.2976002380097462e-49	3.3105802686823356e-67	6.362169697941928e-9	1.3971466514914226e-15	1.0124418524466102e-6	-2.203798975979194e-22	2.6144761939305105e-21	6.233798267206968e-12	1.7805082354298894e-11	8.230848808804247e-11
69300000	0.004999487363729695	1.2976002380097462e-49	3.3105802686823356e-67	6.362169697941928e-9	1.3971466514914226e-15	1.0124418524466102e-6	-2.2037975912841427e-22	2.6144761939305105e-21	6.233798267206968e-12	1.7805082354298894e-11	8.230848808804247e-11
69400000	0.004999487363729695	1.2976002380097462e-49	3.3105802686823356e-67	6.362169697941928e-9	1.3971466514914226e-15	1.0124418524466102e-6	-2.203796206589092e-22	2.6144761939305105e-21	6.233798267206968e-12	1.7805082354298894e-11	8.230848808804247e-11
69500000	0.004999487363729695	1.2976002380097462e-49	3.3105802686823356e-67	6.362169697941928e-9	1.3971466514914226e-15	1.0124418524466102e-6	-2.203794821894041e-22	2.6144761939305105e-21	6.233798267206968e-12	1.7805082354298894e-11	8.230848808804247e-11
69600000	0.004999487363729695	1.2976002380097462e-49	3.3105802686823356e-67	6.362169697941928e-9	1.3971466514914226e-15	1.0124418524466102e-6	-2.20379343719899e-22	2.6144761939305105e-21	6.233798267206968e-12	1.7805082354298894e-11	8.230848808804247e-11
69700000	0.004999487363729695	1.2976002380097462e-49	3.3105802686823356e-67	6.362169697941928e-9	1.3971466514914226e-15	1.0124418524466102e-6	-2.2037920525039394e-22	2.6144761939305105e-21	6.233798267206968e-12	1.7805082354298894e-11	8.230848808804247e-11
69800000	0.004999487363729695	1.2976002380097462e-49	3.3105802686823356e-67	6.362169697941928e-9	1.3971466514914226e-15	1.0124418524466102e-6	-2.2037906678088884e-22	2.6144761939305105e-21	6.233798267206968e-12	1.7805082354298894e-11	8.230848808804247e-11
69900000	0.004999487363729695	1.2976002380097462e-49	3.3105802686823356e-67	6.362169697941928e-9	1.3971466514914226e-15	1.0124418524466102e-6	-2.2037892831138373e-22	2.6144761939305105e-21	6.233798267206968e-12	1.7805082354298894e-11	8.230848808804247e-11
70000000	0.004999487363729695	1.2976002380097462e-49	3.3105802686823356e-67	6.362169697941928e-9	1.3971466514914226e-15	1.0124418524466102e-6	-2.2037878984187867e-22	2.6144761939305105e-21	6.233798267206968e-12	1.7805082354298894e-11	8.230848808804247e-11
70100000	0.004999487363729695	1.2976002380097462e-49	3.3105802686823356e-67	6.362169697941928e-9	1.3971466514914226e-15	1.0124418524466102e-6	-2.2037865137237356e-22	2.6144761939305105e-21	6.233798267206968e-12	1.7805082354298894e-11	8.230848808804247e-11
70200000	0.004999487363729695	1.2976002380097462e-49	3.3105802686823356e-67	6.362169697941928e-9	1.3971466514914226e-15	1.0124418524466102e-6	-2.2037851290286846e-22	2.6144761939305105e-21	6.233798267206968e-12	1.7805082354298894e-11	8.230848808804247e-11
70300000	0.004999487363729695	1.2976002380097462e-49	3.3105802686823356e-67	6.362169697941928e-9	1.3971466514914226e-15	1.0124418524466102e-6	-2.203783744333634e-22	2.6144761939305105e-21	6.233798267206968e-12	1.7805082354298894e-11	8.230848808804247e-11
70400000	0.004999487363729695	1.2976002380097462e-49	3.3105802686823356e-67	6.362169697941928e-9	1.3971466514914226e-15	1.0124418524466102e-6	-2.203782359638583e-22	2.6144761939305105e-21	6.233798267206968e-12	1.7805082354298894e-11	8.230848808804247e-11
70500000	0.004999487363729695	1.2976002380097462e-49	3.3105802686823356e-67	6.362169697941928e-9	1.3971466514914226e-15	1.0124418524466102e-6	-2.203780974943532e-22	2.6144761939305105e-21	6.233798267206968e-12	1.7805082354298894e-11	8.230848808804247e-11
70600000	0.004999487363729695	1.2976002380097462e-49	3.3105802686823356e-67	6.362169697941928e-9	1.3971466514914226e-15	1.0124418524466102e-6	-2.2037795902484813e-22	2.6144761939305105e-21	6.233798267206968e-12	1.7805082354298894e-11	8.230848808804247e-11
70700000	0.004999487363729695	1.2976002380097462e-49	3.3105802686823356e-67	6.362169697941928e-9	1.3971466514914226e-15	1.0124418524466102e-6	-2.20377820555343e-22	2.6144761939305105e-21	6.233798267206968e-12	1.7805082354298894e-11	8.230848808804247e-11
70800000	0.004999487363729695	1.2976002380097462e-49	3.3105802686823356e-67	6.362169697941928e-9	1.3971466514914226e-15	1.0124418524466102e-6	-2.203776820858379e-22	2.6144761939305105e-21	6.233798267206968e-12	1.7805082354298894e-11	8.230848808804247e-11
70900000	0.004999487363729695	1.2976002380097462e-49	3.3105802686823356e-67	6.362169697941928e-9	1.3971466514914226e-15	1.0124418524466102e-6	-2.203775436163328e-22	2.6144761939305105e-21	6.233798267206968e-12	1.7805082354298894e-11	8.230848808804247e-11
71000000	0.004999487363729695	1.2976002380097462e-49	3.3105802686823356e-67	6.362169697941928e-9	1.3971466514914226e-15	1.0124418524466102e-6	-2.2037740514682775e-22	2.6144761939305105e-21	6.233798267206968e-12	1.7805082354298894e-11	8.230848808804247e-11
71100000	0.004999487363729695	1.2976002380097462e-49	3.3105802686823356e-67	6.362169697941928e-9	1.3971466514914226e-15	1.0124418524466102e-6	-2.2037726667732264e-22	2.6144761939305105e-21	6.233798267206968e-12	1.7805082354298894e-11	8.230848808804247e-11
71200000	0.004999487363729695	1.2976002380097462e-49	3.3105802686823356e-67	6.362169697941928e-9	1.3971466514914226e-15	1.0124418524466102e-6	-2.2037712820781753e-22	2.6144761939305105e-21	6.233798267206968e-12	1.7805082354298894e-11	8.230848808804247e-11
71300000	0.004999487363729695	1.2976002380097462e-49	3.3105802686823356e-67	6.362169697941928e-9	1.3971466514914226e-15	1.0124418524466102e-6	-2.2037698973831247e-22	2.6144761939305105e-21	6.233798267206968e-12	1.7805082354298894e-11	8.230848808804247e-11
71400000	0.004999487363729695	1.2976002380097462e-49	3.3105802686823356e-67	6.362169697941928e-9	1.3971466514914226e-15	1.0124418524466102e-6	-2.2037685126880737e-22	2.6144761939305105e-21	6.233798267206968e-12	1.7805082354298894e-11	8.230848808804247e-11
71500000	0.004999487363729695	1.2976002380097462e-49	3.3105802686823356e-67	6.362169697941928e-9	1.3971466514914226e-15	1.0124418524466102e-6	-2.2037671279930226e-22	2.6144761939305105e-21	6.233798267206968e-12	1.7805082354298894e-11	8.230848808804247e-11
71600000	0.004999487363729695	1.2976002380097462e-49	3.3105802686823356e-67	6.362169697941928e-9	1.3971466514914226e-15	1.0124418524466102e-6	-2.203765743297972e-22	2.6144761939305105e-21	6.233798267206968e-12	1.7805082354298894e-11	8.230848808804247e-11
71700000	0.004999487363729695	1.2976002380097462e-49	3.3105802686823356e-67	6.362169697941928e-9	1.3971466514914226e-15	1.0124418524466102e-6	-2.203764358602921e-22	2.6144761939305105e-21	6.233798267206968e-12	1.7805082354298894e-11	8.230848808804247e-11
71800000	0.004999487363729695	1.2976002380097462e-49	3.3105802686823356e-67	6.362169697941928e-9	1.3971466514914226e-15	1.0124418524466102e-6	-2.20376297390787e-22	2.6144761939305105e-21	6.233798267206968e-12	1.7805082354298894e-11	8.230848808804247e-11
71900000	0.004999487363729695	1.2976002380097462e-49	3.3105802686823356e-67	6.362169697941928e-9	1.3971466514914226e-15	1.0124418524466102e-6	-2.2037615892128193e-22	2.6144761939305105e-21	6.233798267206968e-12	1.7805082354298894e-11	8.230848808804247e-11
72000000	0.004999487363729695	1.2976002380097462e-49	3.3105802686823356e-67	6.362169697941928e-9	1.3971466514914224e-15	1.0124418524466102e-6	-2.203760204517768e-22	2.6144761939305105e-21	6.233798267206968e-12	1.7805082354298894e-11	8.230848808804247e-11
72100000	0.004999487363729695	1.2976002380097462e-49	3.3105802686823356e-67	6.362169697941928e-9	1.3971466514914224e-15	1.0124418524466102e-6	-2.203758819822717e-22	2.6144761939305105e-21	6.233798267206968e-12	1.7805082354298894e-11	8.230848808804247e-11
72200000	0.004999487363729695	1.2976002380097462e-49	3.310580268682335e-67	6.362169697941928e-9	1.3971466514914224e-15	1.0124418524466102e-6	-2.2037574351276666e-22	2.6144761939305105e-21	6.233798267206968e-12	1.7805082354298894e-11	8.230848808804247e-11
72300000	0.004999487363729695	1.2976002380097462e-49	3.310580268682335e-67	6.362169697941928e-9	1.3971466514914224e-15	1.0124418524466102e-6	-2.2037560504326155e-22	2.6144761939305105e-21	6.233798267206968e-12	1.7805082354298894e-11	8.230848808804247e-11
72400000	0.004999487363729695	1.297600238009746e-49	3.310580268682335e-67	6.362169697941928e-9	1.3971466514914224e-15	1.0124418524466102e-6	-2.2037546657375644e-22	2.6144761939305105e-21	6.233798267206968e-12	1.7805082354298894e-11	8.230848808804247e-11
72500000	0.004999487363729695	1.297600238009746e-49	3.310580268682335e-67	6.362169697941928e-9	1.3971466514914224e-15	1.0124418524466102e-6	-2.203753281042514e-22	2.6144761939305105e-21	6.233798267206968e-12	1.7805082354298894e-11	8.230848808804247e-11
72600000	0.004999487363729695	1.297600238009746e-49	3.310580268682335e-67	6.362169697941928e-9	1.3971466514914224e-15	1.0124418524466102e-6	-2.203751896347463e-22	2.6144761939305105e-21	6.233798267206968e-12	1.7805082354298894e-11	8.230848808804247e-11
72700000	0.004999487363729695	1.297600238009746e-49	3.310580268682335e-67	6.362169697941928e-9	1.3971466514914224e-15	1.0124418524466102e-6	-2.2037505116524117e-22	2.6144761939305105e-21	6.233798267206968e-12	1.7805082354298894e-11	8.230848808804247e-11
72800000	0.004999487363729695	1.297600238009746e-49	3.310580268682335e-67	6.362169697941928e-9	1.3971466514914224e-15	1.0124418524466102e-6	-2.203749126957361e-22	2.6144761939305105e-21	6.233798267206968e-12	1.7805082354298894e-11	8.230848808804247e-11
72900000	0.004999487363729695	1.297600238009746e-49	3.310580268682335e-67	6.362169697941928e-9	1.3971466514914224e-15	1.0124418524466102e-6	-2.20374774226231e-22	2.6144761939305105e-21	6.233798267206968e-12	1.7805082354298894e-11	8.230848808804247e-11
73000000	0.004999487363729695	1.297600238009746e-49	3.310580268682335e-67	6.362169697941928e-9	1.3971466514914224e-15	1.0124418524466102e-6	-2.203746357567259e-22	2.6144761939305105e-21	6.233798267206968e-12	1.7805082354298894e-11	8.230848808804247e-11
73100000	0.004999487363729695	1.297600238009746e-49	3.310580268682335e-67	6.362169697941928e-9	1.3971466514914224e-15	1.0124418524466102e-6	-2.2037449728722084e-22	2.6144761939305105e-21	6.233798267206968e-12	1.7805082354298894e-11	8.230848808804247e-11
73200000	0.004999487363729695	1.297600238009746e-49	3.310580268682335e-67	6.362169697941928e-9	1.3971466514914224e-15	1.0124418524466102e-6	-2.2037435881771573e-22	2.6144761939305105e-21	6.233798267206968e-12	1.7805082354298894e-11	8.230848808804247e-11
73300000	0.004999487363729695	1.297600238009746e-49	3.310580268682335e-67	6.362169697941928e-9	1.3971466514914224e-15	1.0124418524466102e-6	-2.2037422034821063e-22	2.6144761939305105e-21	6.233798267206968e-12	1.7805082354298894e-11	8.230848808804247e-11
73400000	0.004999487363729695	1.297600238009746e-49	3.310580268682335e-67	6.362169697941928e-9	1.3971466514914224e-15	1.0124418524466102e-6	-2.203740818787055e-22	2.6144761939305105e-21	6.233798267206968e-12	1.7805082354298894e-11	8.230848808804247e-11
73500000	0.004999487363729695	1.297600238009746e-49	3.310580268682335e-67	6.362169697941928e-9	1.3971466514914224e-15	1.0124418524466102e-6	-2.2037394340920046e-22	2.6144761939305105e-21	6.233798267206968e-12	1.7805082354298894e-11	8.230848808804247e-11
73600000	0.004999487363729695	1.297600238009746e-49	3.310580268682335e-67	6.362169697941928e-9	1.3971466514914224e-15	1.0124418524466102e-6	-2.2037380493969535e-22	2.6144761939305105e-21	6.233798267206968e-12	1.7805082354298894e-11	8.230848808804247e-11
73700000	0.004999487363729695	1.297600238009746e-49	3.310580268682335e-67	6.362169697941928e-9	1.3971466514914224e-15	1.0124418524466102e-6	-2.2037366647019025e-22	2.6144761939305105e-21	6.233798267206968e-12	1.7805082354298894e-11	8.230848808804247e-11
73800000	0.004999487363729695	1.297600238009746e-49	3.310580268682335e-67	6.362169697941929e-9	1.3971466514914224e-15	1.0124418524466102e-6	-2.203735280006852e-22	2.6144761939305105e-21	6.233798267206968e-12	1.7805082354298894e-11	8.230848808804247e-11
73900000	0.004999487363729695	1.297600238009746e-49	3.310580268682335e-67	6.362169697941929e-9	1.3971466514914224e-15	1.0124418524466102e-6	-2.203733895311801e-22	2.6144761939305105e-21	6.233798267206968e-12	1.7805082354298894e-11	8.230848808804247e-11
74000000	0.004999487363729695	1.297600238009746e-49	3.310580268682335e-67	6.362169697941929e-9	1.3971466514914224e-15	1.0124418524466102e-6	-2.2037325106167498e-22	2.6144761939305105e-21	6.233798267206968e-12	1.7805082354298894e-11	8.230848808804247e-11
74100000	0.004999487363729695	1.297600238009746e-49	3.310580268682335e-67	6.362169697941929e-9	1.3971466514914224e-15	1.01244185244661e-6	-2.203731125921699e-22	2.6144761939305105e-21	6.233798267206968e-12	1.780508235429889e-11	8.230848808804247e-11
74200000	0.004999487363729695	1.297600238009746e-49	3.310580268682335e-67	6.362169697941929e-9	1.3971466514914222e-15	1.01244185244661e-6	-2.203729741226648e-22	2.6144761939305105e-21	6.233798267206968e-12	1.780508235429889e-11	8.230848808804247e-11
74300000	0.004999487363729695	1.297600238009746e-49	3.310580268682335e-67	6.362169697941929e-9	1.3971466514914222e-15	1.01244185244661e-6	-2.203728356531597e-22	2.6144761939305105e-21	6.233798267206968e-12	1.780508235429889e-11	8.230848808804247e-11
74400000	0.004999487363729695	1.297600238009746e-49	3.310580268682335e-67	6.362169697941929e-9	1.3971466514914222e-15	1.01244185244661e-6	-2.2037269718365464e-22	2.6144761939305105e-21	6.233798267206968e-12	1.780508235429889e-11	8.230848808804247e-11
74500000	0.004999487363729695	1.297600238009746e-49	3.310580268682335e-67	6.362169697941929e-9	1.3971466514914222e-15	1.01244185244661e-6	-2.2037255871414954e-22	2.6144761939305105e-21	6.233798267206968e-12	1.780508235429889e-11	8.230848808804247e-11
74600000	0.004999487363729695	1.297600238009746e-49	3.310580268682335e-67	6.362169697941929e-9	1.3971466514914222e-15	1.01244185244661e-6	-2.2037242024464443e-22	2.6144761939305105e-21	6.233798267206968e-12	1.780508235429889e-11	8.230848808804247e-11
74700000	0.004999487363729695	1.297600238009746e-49	3.310580268682335e-67	6.362169697941929e-9	1.3971466514914222e-15	1.01244185244661e-6	-2.2037228177513937e-22	2.6144761939305105e-21	6.233798267206968e-12	1.780508235429889e-11	8.230848808804247e-11
74800000	0.004999487363729695	1.297600238009746e-49	3.310580268682335e-67	6.362169697941929e-9	1.3971466514914222e-15	1.01244185244661e-6	-2.2037214330563427e-22	2.6144761939305105e-21	6.233798267206968e-12	1.780508235429889e-11	8.230848808804247e-11
74900000	0.004999487363729695	1.297600238009746e-49	3.310580268682335e-67	6.362169697941929e-9	1.3971466514914222e-15	1.01244185244661e-6	-2.2037200483612916e-22	2.6144761939305105e-21	6.233798267206968e-12	1.780508235429889e-11	8.230848808804246e-11
75000000	0.004999487363729695	1.297600238009746e-49	3.310580268682335e-67	6.362169697941929e-9	1.3971466514914222e-15	1.01244185244661e-6	-2.203718663666241e-22	2.6144761939305105e-21	6.233798267206968e-12	1.780508235429889e-11	8.230848808804246e-11
75100000	0.004999487363729695	1.297600238009746e-49	3.310580268682335e-67	6.362169697941929e-9	1.3971466514914222e-15	1.01244185244661e-6	-2.20371727897119e-22	2.6144761939305105e-21	6.233798267206968e-12	1.780508235429889e-11	8.230848808804246e-11
75200000	0.004999487363729695	1.297600238009746e-49	3.310580268682335e-67	6.362169697941929e-9	1.3971466514914222e-15	1.01244185244661e-6	-2.203715894276139e-22	2.6144761939305105e-21	6.233798267206968e-12	1.780508235429889e-11	8.230848808804246e-11
75300000	0.004999487363729695	1.297600238009746e-49	3.310580268682335e-67	6.362169697941929e-9	1.3971466514914222e-15	1.01244185244661e-6	-2.2037145095810883e-22	2.6144761939305105e-21	6.233798267206968e-12	1.780508235429889e-11	8.230848808804246e-11
75400000	0.004999487363729695	1.297600238009746e-49	3.310580268682335e-67	6.362169697941929e-9	1.3971466514914222e-15	1.01244185244661e-6	-2.203713124886037e-22	2.6144761939305105e-21	6.233798267206968e-12	1.780508235429889e-11	8.230848808804246e-11
75500000	0.004999487363729695	1.297600238009746e-49	3.310580268682335e-67	6.362169697941929e-9	1.3971466514914222e-15	1.01244185244661e-6	-2.203711740190986e-22	2.6144761939305105e-21	6.233798267206968e-12	1.780508235429889e-11	8.230848808804246e-11
75600000	0.004999487363729695	1.297600238009746e-49	3.310580268682335e-67	6.362169697941929e-9	1.3971466514914222e-15	1.01244185244661e-6	-2.2037103554959355e-22	2.6144761939305105e-21	6.233798267206968e-12	1.780508235429889e-11	8.230848808804246e-11
75700000	0.004999487363729695	1.297600238009746e-49	3.310580268682335e-67	6.362169697941929e-9	1.3971466514914222e-15	1.01244185244661e-6	-2.2037089708008845e-22	2.6144761939305105e-21	6.233798267206968e-12	1.780508235429889e-11	8.230848808804246e-11
75800000	0.004999487363729695	1.297600238009746e-49	3.310580268682334e-67	6.362169697941929e-9	1.3971466514914222e-15	1.01244185244661e-6	-2.2037075861058334e-22	2.6144761939305105e-21	6.233798267206968e-12	1.780508235429889e-11	8.230848808804246e-11
75900000	0.004999487363729695	1.297600238009746e-49	3.310580268682334e-67	6.362169697941929e-9	1.3971466514914222e-15	1.01244185244661e-6	-2.2037062014107824e-22	2.6144761939305105e-21	6.233798267206968e-12	1.780508235429889e-11	8.230848808804246e-11
76000000	0.004999487363729695	1.297600238009746e-49	3.310580268682334e-67	6.362169697941929e-9	1.3971466514914222e-15	1.01244185244661e-6	-2.2037048167157318e-22	2.6144761939305105e-21	6.233798267206968e-12	1.780508235429889e-11	8.230848808804246e-11
76100000	0.004999487363729695	1.297600238009746e-49	3.310580268682334e-67	6.362169697941929e-9	1.3971466514914222e-15	1.01244185244661e-6	-2.2037034320206807e-22	2.6144761939305105e-21	6.233798267206968e-12	1.780508235429889e-11	8.230848808804246e-11
76200000	0.004999487363729695	1.297600238009746e-49	3.310580268682334e-67	6.362169697941929e-9	1.3971466514914222e-15	1.01244185244661e-6	-2.2037020473256296e-22	2.6144761939305105e-21	6.233798267206968e-12	1.780508235429889e-11	8.230848808804246e-11
76300000	0.004999487363729695	1.297600238009746e-49	3.310580268682334e-67	6.362169697941929e-9	1.397146651491422e-15	1.01244185244661e-6	-2.203700662630579e-22	2.6144761939305105e-21	6.233798267206968e-12	1.780508235429889e-11	8.230848808804246e-11
76400000	0.004999487363729695	1.297600238009746e-49	3.310580268682334e-67	6.362169697941929e-9	1.397146651491422e-15	1.01244185244661e-6	-2.203699277935528e-22	2.6144761939305105e-21	6.233798267206968e-12	1.780508235429889e-11	8.230848808804246e-11
76500000	0.004999487363729695	1.297600238009746e-49	3.310580268682334e-67	6.362169697941929e-9	1.397146651491422e-15	1.01244185244661e-6	-2.203697893240477e-22	2.6144761939305105e-21	6.233798267206968e-12	1.780508235429889e-11	8.230848808804246e-11
76600000	0.004999487363729695	1.297600238009746e-49	3.310580268682334e-67	6.362169697941929e-9	1.397146651491422e-15	1.01244185244661e-6	-2.2036965085454263e-22	2.6144761939305105e-21	6.233798267206968e-12	1.780508235429889e-11	8.230848808804246e-11
76700000	0.004999487363729695	1.297600238009746e-49	3.310580268682334e-67	6.362169697941929e-9	1.397146651491422e-15	1.01244185244661e-6	-2.2036951238503752e-22	2.6144761939305105e-21	6.233798267206968e-12	1.780508235429889e-11	8.230848808804246e-11
76800000	0.004999487363729695	1.297600238009746e-49	3.310580268682334e-67	6.362169697941929e-9	1.397146651491422e-15	1.01244185244661e-6	-2.203693739155324e-22	2.6144761939305105e-21	6.233798267206968e-12	1.780508235429889e-11	8.230848808804246e-11
76900000	0.004999487363729695	1.297600238009746e-49	3.310580268682334e-67	6.362169697941929e-9	1.397146651491422e-15	1.01244185244661e-6	-2.2036923544602736e-22	2.6144761939305105e-21	6.233798267206968e-12	1.780508235429889e-11	8.230848808804246e-11
77000000	0.004999487363729695	1.297600238009746e-49	3.310580268682334e-67	6.362169697941929e-9	1.397146651491422e-15	1.01244185244661e-6	-2.2036909697652225e-22	2.6144761939305105e-21	6.233798267206968e-12	1.780508235429889e-11	8.230848808804246e-11
77100000	0.004999487363729695	1.297600238009746e-49	3.310580268682334e-67	6.362169697941929e-9	1.397146651491422e-15	1.01244185244661e-6	-2.2036895850701715e-22	2.6144761939305105e-21	6.233798267206968e-12	1.780508235429889e-11	8.230848808804246e-11
77200000	0.004999487363729695	1.297600238009746e-49	3.310580268682334e-67	6.362169697941929e-9	1.397146651491422e-15	1.01244185244661e-6	-2.203688200375121e-22	2.6144761939305105e-21	6.233798267206968e-12	1.780508235429889e-11	8.230848808804246e-11
77300000	0.004999487363729695	1.297600238009746e-49	3.310580268682334e-67	6.362169697941929e-9	1.397146651491422e-15	1.01244185244661e-6	-2.20368681568007e-22	2.6144761939305105e-21	6.233798267206968e-12	1.780508235429889e-11	8.230848808804246e-11
77400000	0.004999487363729695	1.297600238009746e-49	3.310580268682334e-67	6.362169697941929e-9	1.397146651491422e-15	1.01244185244661e-6	-2.2036854309850187e-22	2.6144761939305105e-21	6.233798267206968e-12	1.780508235429889e-11	8.230848808804246e-11
77500000	0.004999487363729695	1.297600238009746e-49	3.310580268682334e-67	6.362169697941929e-9	1.397146651491422e-15	1.01244185244661e-6	-2.203684046289968e-22	2.6144761939305105e-21	6.233798267206968e-12	1.780508235429889e-11	8.230848808804246e-11
77600000	0.004999487363729695	1.297600238009746e-49	3.310580268682334e-67	6.362169697941929e-9	1.397146651491422e-15	1.01244185244661e-6	-2.203682661594917e-22	2.6144761939305105e-21	6.233798267206968e-12	1.780508235429889e-11	8.230848808804246e-11
77700000	0.004999487363729695	1.297600238009746e-49	3.310580268682334e-67	6.362169697941929e-9	1.397146651491422e-15	1.01244185244661e-6	-2.203681276899866e-22	2.6144761939305105e-21	6.233798267206968e-12	1.780508235429889e-11	8.230848808804246e-11
77800000	0.004999487363729695	1.297600238009746e-49	3.310580268682334e-67	6.362169697941929e-9	1.397146651491422e-15	1.01244185244661e-6	-2.2036798922048154e-22	2.6144761939305105e-21	6.233798267206968e-12	1.780508235429889e-11	8.230848808804246e-11
77900000	0.004999487363729695	1.297600238009746e-49	3.310580268682334e-67	6.362169697941929e-9	1.397146651491422e-15	1.01244185244661e-6	-2.2036785075097644e-22	2.6144761939305105e-21	6.233798267206968e-12	1.780508235429889e-11	8.230848808804246e-11
78000000	0.004999487363729695	1.297600238009746e-49	3.310580268682334e-67	6.362169697941929e-9	1.397146651491422e-15	1.01244185244661e-6	-2.2036771228147133e-22	2.6144761939305105e-21	6.233798267206968e-12	1.780508235429889e-11	8.230848808804246e-11
78100000	0.004999487363729695	1.297600238009746e-49	3.310580268682334e-67	6.362169697941929e-9	1.397146651491422e-15	1.01244185244661e-6	-2.2036757381196627e-22	2.6144761939305105e-21	6.233798267206968e-12	1.780508235429889e-11	8.230848808804246e-11
78200000	0.004999487363729695	1.297600238009746e-49	3.310580268682334e-67	6.362169697941929e-9	1.397146651491422e-15	1.01244185244661e-6	-2.2036743534246116e-22	2.6144761939305105e-21	6.233798267206968e-12	1.780508235429889e-11	8.230848808804246e-11
78300000	0.004999487363729695	1.297600238009746e-49	3.310580268682334e-67	6.362169697941929e-9	1.397146651491422e-15	1.01244185244661e-6	-2.2036729687295606e-22	2.6144761939305105e-21	6.233798267206968e-12	1.780508235429889e-11	8.230848808804246e-11
78400000	0.004999487363729695	1.297600238009746e-49	3.310580268682334e-67	6.362169697941929e-9	1.397146651491422e-15	1.01244185244661e-6	-2.2036715840345095e-22	2.6144761939305105e-21	6.233798267206968e-12	1.780508235429889e-11	8.230848808804246e-11
78500000	0.004999487363729695	1.297600238009746e-49	3.310580268682334e-67	6.362169697941929e-9	1.397146651491422e-15	1.01244185244661e-6	-2.203670199339459e-22	2.6144761939305105e-21	6.233798267206968e-12	1.780508235429889e-11	8.230848808804246e-11
78600000	0.004999487363729695	1.297600238009746e-49	3.310580268682334e-67	6.362169697941929e-9	1.397146651491422e-15	1.01244185244661e-6	-2.203668814644408e-22	2.6144761939305105e-21	6.233798267206968e-12	1.780508235429889e-11	8.230848808804246e-11
78700000	0.004999487363729695	1.297600238009746e-49	3.310580268682334e-67	6.362169697941929e-9	1.397146651491422e-15	1.01244185244661e-6	-2.203667429949357e-22	2.6144761939305105e-21	6.233798267206968e-12	1.780508235429889e-11	8.230848808804246e-11
78800000	0.004999487363729695	1.297600238009746e-49	3.310580268682334e-67	6.362169697941929e-9	1.397146651491422e-15	1.01244185244661e-6	-2.203666045254306e-22	2.6144761939305105e-21	6.233798267206968e-12	1.780508235429889e-11	8.230848808804246e-11
78900000	0.004999487363729695	1.297600238009746e-49	3.310580268682334e-67	6.362169697941929e-9	1.397146651491422e-15	1.01244185244661e-6	-2.203664660559255e-22	2.6144761939305105e-21	6.233798267206968e-12	1.780508235429889e-11	8.230848808804246e-11
79000000	0.004999487363729695	1.297600238009746e-49	3.310580268682334e-67	6.362169697941929e-9	1.397146651491422e-15	1.01244185244661e-6	-2.203663275864204e-22	2.6144761939305105e-21	6.233798267206968e-12	1.780508235429889e-11	8.230848808804246e-11
79100000	0.004999487363729695	1.297600238009746e-49	3.310580268682334e-67	6.362169697941929e-9	1.397146651491422e-15	1.01244185244661e-6	-2.2036618911691535e-22	2.6144761939305105e-21	6.233798267206968e-12	1.780508235429889e-11	8.230848808804246e-11
79200000	0.004999487363729695	1.297600238009746e-49	3.310580268682334e-67	6.362169697941929e-9	1.397146651491422e-15	1.01244185244661e-6	-2.2036605064741024e-22	2.6144761939305105e-21	6.233798267206968e-12	1.780508235429889e-11	8.230848808804246e-11
79300000	0.004999487363729695	1.297600238009746e-49	3.310580268682334e-67	6.362169697941929e-9	1.397146651491422e-15	1.01244185244661e-6	-2.2036591217790513e-22	2.6144761939305105e-21	6.233798267206968e-12	1.780508235429889e-11	8.230848808804246e-11
79400000	0.004999487363729695	1.297600238009746e-49	3.310580268682334e-67	6.362169697941929e-9	1.397146651491422e-15	1.01244185244661e-6	-2.2036577370840007e-22	2.6144761939305105e-21	6.233798267206968e-12	1.780508235429889e-11	8.230848808804246e-11
79500000	0.004999487363729695	1.297600238009746e-49	3.310580268682334e-67	6.362169697941929e-9	1.397146651491422e-15	1.01244185244661e-6	-2.2036563523889497e-22	2.6144761939305105e-21	6.233798267206968e-12	1.780508235429889e-11	8.230848808804246e-11
79600000	0.004999487363729695	1.297600238009746e-49	3.310580268682334e-67	6.362169697941929e-9	1.397146651491422e-15	1.01244185244661e-6	-2.2036549676938986e-22	2.6144761939305105e-21	6.233798267206968e-12	1.780508235429889e-11	8.230848808804246e-11
79700000	0.004999487363729695	1.297600238009746e-49	3.310580268682334e-67	6.362169697941929e-9	1.397146651491422e-15	1.01244185244661e-6	-2.203653582998848e-22	2.6144761939305105e-21	6.233798267206968e-12	1.780508235429889e-11	8.230848808804246e-11
79800000	0.004999487363729695	1.297600238009746e-49	3.310580268682334e-67	6.362169697941929e-9	1.397146651491422e-15	1.01244185244661e-6	-2.203652198303797e-22	2.6144761939305105e-21	6.233798267206968e-12	1.780508235429889e-11	8.230848808804246e-11
79900000	0.004999487363729695	1.297600238009746e-49	3.310580268682334e-67	6.362169697941929e-9	1.397146651491422e-15	1.01244185244661e-6	-2.203650813608746e-22	2.6144761939305105e-21	6.233798267206968e-12	1.780508235429889e-11	8.230848808804246e-11
80000000	0.004999487363729695	1.297600238009746e-49	3.310580268682334e-67	6.362169697941929e-9	1.397146651491422e-15	1.01244185244661e-6	-2.2036494289136953e-22	2.6144761939305105e-21	6.233798267206968e-12	1.780508235429889e-11	8.230848808804246e-11
80100000	0.004999487363729695	1.297600238009746e-49	3.310580268682334e-67	6.362169697941929e-9	1.397146651491422e-15	1.01244185244661e-6	-2.203648044218644e-22	2.6144761939305105e-21	6.233798267206968e-12	1.780508235429889e-11	8.230848808804246e-11
80200000	0.004999487363729695	1.297600238009746e-49	3.310580268682334e-67	6.362169697941929e-9	1.397146651491422e-15	1.01244185244661e-6	-2.203646659523593e-22	2.6144761939305105e-21	6.233798267206968e-12	1.780508235429889e-11	8.230848808804246e-11
80300000	0.004999487363729695	1.297600238009746e-49	3.310580268682334e-67	6.362169697941929e-9	1.397146651491422e-15	1.01244185244661e-6	-2.2036452748285426e-22	2.6144761939305105e-21	6.233798267206968e-12	1.780508235429889e-11	8.230848808804246e-11
80400000	0.004999487363729695	1.297600238009746e-49	3.310580268682334e-67	6.362169697941929e-9	1.397146651491422e-15	1.01244185244661e-6	-2.2036438901334915e-22	2.6144761939305105e-21	6.233798267206968e-12	1.780508235429889e-11	8.230848808804246e-11
80500000	0.004999487363729695	1.297600238009746e-49	3.310580268682334e-67	6.362169697941929e-9	1.397146651491422e-15	1.01244185244661e-6	-2.2036425054384404e-22	2.6144761939305105e-21	6.233798267206968e-12	1.780508235429889e-11	8.230848808804246e-11
80600000	0.004999487363729695	1.297600238009746e-49	3.310580268682334e-67	6.362169697941929e-9	1.397146651491422e-15	1.01244185244661e-6	-2.20364112074339e-22	2.6144761939305105e-21	6.233798267206968e-12	1.780508235429889e-11	8.230848808804246e-11
80700000	0.004999487363729695	1.297600238009746e-49	3.310580268682334e-67	6.362169697941929e-9	1.397146651491422e-15	1.01244185244661e-6	-2.203639736048339e-22	2.6144761939305105e-21	6.233798267206968e-12	1.780508235429889e-11	8.230848808804246e-11
80800000	0.004999487363729695	1.297600238009746e-49	3.310580268682334e-67	6.362169697941929e-9	1.397146651491422e-15	1.01244185244661e-6	-2.2036383513532877e-22	2.6144761939305105e-21	6.233798267206968e-12	1.780508235429889e-11	8.230848808804246e-11
80900000	0.004999487363729695	1.297600238009746e-49	3.310580268682334e-67	6.362169697941929e-9	1.397146651491422e-15	1.01244185244661e-6	-2.2036369666582366e-22	2.6144761939305105e-21	6.233798267206968e-12	1.780508235429889e-11	8.230848808804246e-11
81000000	0.004999487363729695	1.297600238009746e-49	3.310580268682334e-67	6.362169697941929e-9	1.397146651491422e-15	1.01244185244661e-6	-2.203635581963186e-22	2.6144761939305105e-21	6.233798267206968e-12	1.780508235429889e-11	8.230848808804246e-11
81100000	0.004999487363729695	1.297600238009746e-49	3.310580268682334e-67	6.362169697941929e-9	1.397146651491422e-15	1.01244185244661e-6	-2.203634197268135e-22	2.6144761939305105e-21	6.233798267206968e-12	1.780508235429889e-11	8.230848808804246e-11
81200000	0.004999487363729695	1.297600238009746e-49	3.310580268682334e-67	6.362169697941929e-9	1.397146651491422e-15	1.01244185244661e-6	-2.203632812573084e-22	2.6144761939305105e-21	6.233798267206968e-12	1.780508235429889e-11	8.230848808804246e-11
81300000	0.004999487363729695	1.297600238009746e-49	3.310580268682334e-67	6.362169697941929e-9	1.397146651491422e-15	1.01244185244661e-6	-2.2036314278780333e-22	2.6144761939305105e-21	6.233798267206968e-12	1.780508235429889e-11	8.230848808804246e-11
81400000	0.004999487363729695	1.297600238009746e-49	3.310580268682334e-67	6.362169697941929e-9	1.397146651491422e-15	1.01244185244661e-6	-2.2036300431829823e-22	2.6144761939305105e-21	6.233798267206968e-12	1.780508235429889e-11	8.230848808804246e-11
81500000	0.004999487363729695	1.297600238009746e-49	3.310580268682334e-67	6.362169697941929e-9	1.397146651491422e-15	1.01244185244661e-6	-2.203628658487931e-22	2.6144761939305105e-21	6.233798267206968e-12	1.780508235429889e-11	8.230848808804246e-11
81600000	0.004999487363729695	1.297600238009746e-49	3.310580268682334e-67	6.362169697941929e-9	1.397146651491422e-15	1.01244185244661e-6	-2.2036272737928806e-22	2.6144761939305105e-21	6.233798267206968e-12	1.780508235429889e-11	8.230848808804246e-11
81700000	0.004999487363729695	1.2976002380097462e-49	3.310580268682334e-67	6.362169697941929e-9	1.397146651491422e-15	1.01244185244661e-6	-2.2036258890978295e-22	2.6144761939305105e-21	6.233798267206968e-12	1.780508235429889e-11	8.230848808804246e-11
81800000	0.004999487363729695	1.2976002380097462e-49	3.310580268682334e-67	6.362169697941929e-9	1.397146651491422e-15	1.01244185244661e-6	-2.2036245044027785e-22	2.6144761939305105e-21	6.233798267206968e-12	1.780508235429889e-11	8.230848808804246e-11
81900000	0.004999487363729695	1.2976002380097462e-49	3.310580268682334e-67	6.362169697941929e-9	1.397146651491422e-15	1.01244185244661e-6	-2.203623119707728e-22	2.6144761939305105e-21	6.233798267206968e-12	1.780508235429889e-11	8.230848808804246e-11
82000000	0.004999487363729695	1.2976002380097462e-49	3.310580268682334e-67	6.362169697941929e-9	1.397146651491422e-15	1.01244185244661e-6	-2.203621735012677e-22	2.6144761939305105e-21	6.233798267206968e-12	1.780508235429889e-11	8.230848808804246e-11
82100000	0.004999487363729695	1.2976002380097462e-49	3.310580268682334e-67	6.362169697941929e-9	1.3971466514914222e-15	1.01244185244661e-6	-2.2036203503176257e-22	2.6144761939305105e-21	6.233798267206968e-12	1.780508235429889e-11	8.230848808804246e-11
82200000	0.004999487363729695	1.2976002380097462e-49	3.310580268682334e-67	6.362169697941929e-9	1.3971466514914222e-15	1.01244185244661e-6	-2.203618965622575e-22	2.6144761939305105e-21	6.233798267206968e-12	1.780508235429889e-11	8.230848808804246e-11
82300000	0.004999487363729695	1.2976002380097462e-49	3.310580268682334e-67	6.362169697941929e-9	1.3971466514914222e-15	1.01244185244661e-6	-2.203617580927524e-22	2.6144761939305105e-21	6.233798267206968e-12	1.780508235429889e-11	8.230848808804246e-11
82400000	0.004999487363729695	1.2976002380097462e-49	3.310580268682334e-67	6.362169697941929e-9	1.3971466514914222e-15	1.01244185244661e-6	-2.203616196232473e-22	2.6144761939305105e-21	6.233798267206968e-12	1.780508235429889e-11	8.230848808804246e-11
82500000	0.004999487363729695	1.2976002380097462e-49	3.310580268682334e-67	6.362169697941929e-9	1.3971466514914222e-15	1.01244185244661e-6	-2.2036148115374224e-22	2.6144761939305105e-21	6.233798267206968e-12	1.780508235429889e-11	8.230848808804246e-11
82600000	0.004999487363729695	1.2976002380097462e-49	3.310580268682335e-67	6.362169697941929e-9	1.3971466514914222e-15	1.01244185244661e-6	-2.2036134268423714e-22	2.6144761939305105e-21	6.233798267206968e-12	1.780508235429889e-11	8.230848808804246e-11
82700000	0.004999487363729695	1.2976002380097462e-49	3.310580268682335e-67	6.362169697941929e-9	1.3971466514914222e-15	1.01244185244661e-6	-2.2036120421473203e-22	2.6144761939305105e-21	6.233798267206968e-12	1.780508235429889e-11	8.230848808804246e-11
82800000	0.004999487363729695	1.2976002380097462e-49	3.310580268682335e-67	6.362169697941929e-9	1.3971466514914222e-15	1.01244185244661e-6	-2.2036106574522697e-22	2.6144761939305105e-21	6.233798267206968e-12	1.780508235429889e-11	8.230848808804246e-11
82900000	0.004999487363729695	1.2976002380097462e-49	3.310580268682335e-67	6.362169697941929e-9	1.3971466514914222e-15	1.01244185244661e-6	-2.2036092727572186e-22	2.6144761939305105e-21	6.233798267206968e-12	1.780508235429889e-11	8.230848808804246e-11
83000000	0.004999487363729695	1.2976002380097462e-49	3.310580268682335e-67	6.362169697941929e-9	1.3971466514914222e-15	1.01244185244661e-6	-2.2036078880621676e-22	2.6144761939305105e-21	6.233798267206968e-12	1.780508235429889e-11	8.230848808804246e-11
83100000	0.004999487363729695	1.2976002380097462e-49	3.310580268682335e-67	6.362169697941929e-9	1.3971466514914222e-15	1.01244185244661e-6	-2.203606503367117e-22	2.6144761939305105e-21	6.233798267206968e-12	1.780508235429889e-11	8.230848808804246e-11
83200000	0.004999487363729695	1.2976002380097462e-49	3.310580268682335e-67	6.362169697941929e-9	1.3971466514914222e-15	1.01244185244661e-6	-2.203605118672066e-22	2.6144761939305105e-21	6.2337982672069684e-12	1.780508235429889e-11	8.230848808804246e-11
83300000	0.004999487363729695	1.2976002380097462e-49	3.310580268682335e-67	6.362169697941929e-9	1.3971466514914222e-15	1.01244185244661e-6	-2.203603733977015e-22	2.6144761939305105e-21	6.2337982672069684e-12	1.780508235429889e-11	8.230848808804246e-11
83400000	0.004999487363729695	1.2976002380097462e-49	3.310580268682335e-67	6.362169697941929e-9	1.3971466514914222e-15	1.01244185244661e-6	-2.203602349281964e-22	2.6144761939305105e-21	6.2337982672069684e-12	1.780508235429889e-11	8.230848808804246e-11
83500000	0.004999487363729695	1.2976002380097462e-49	3.310580268682335e-67	6.362169697941929e-9	1.3971466514914222e-15	1.01244185244661e-6	-2.203600964586913e-22	2.6144761939305105e-21	6.2337982672069684e-12	1.780508235429889e-11	8.230848808804246e-11
83600000	0.004999487363729695	1.2976002380097462e-49	3.310580268682335e-67	6.362169697941929e-9	1.3971466514914222e-15	1.01244185244661e-6	-2.203599579891862e-22	2.6144761939305105e-21	6.2337982672069684e-12	1.780508235429889e-11	8.230848808804246e-11
83700000	0.004999487363729695	1.2976002380097462e-49	3.310580268682335e-67	6.362169697941929e-9	1.3971466514914222e-15	1.01244185244661e-6	-2.203598195196811e-22	2.6144761939305105e-21	6.2337982672069684e-12	1.780508235429889e-11	8.230848808804246e-11
83800000	0.004999487363729695	1.2976002380097462e-49	3.310580268682335e-67	6.362169697941929e-9	1.3971466514914222e-15	1.01244185244661e-6	-2.2035968105017605e-22	2.6144761939305105e-21	6.2337982672069684e-12	1.780508235429889e-11	8.230848808804246e-11
83900000	0.004999487363729695	1.2976002380097462e-49	3.310580268682335e-67	6.362169697941929e-9	1.3971466514914222e-15	1.0124418524466102e-6	-2.2035954258067094e-22	2.6144761939305105e-21	6.2337982672069684e-12	1.780508235429889e-11	8.230848808804246e-11
84000000	0.004999487363729695	1.2976002380097462e-49	3.310580268682335e-67	6.362169697941929e-9	1.3971466514914222e-15	1.0124418524466102e-6	-2.2035940411116583e-22	2.6144761939305105e-21	6.2337982672069684e-12	1.780508235429889e-11	8.230848808804246e-11
84100000	0.004999487363729695	1.2976002380097462e-49	3.310580268682335e-67	6.362169697941929e-9	1.3971466514914222e-15	1.0124418524466102e-6	-2.2035926564166077e-22	2.6144761939305105e-21	6.2337982672069684e-12	1.780508235429889e-11	8.230848808804246e-11
84200000	0.004999487363729695	1.2976002380097462e-49	3.310580268682335e-67	6.362169697941929e-9	1.3971466514914222e-15	1.0124418524466102e-6	-2.2035912717215567e-22	2.6144761939305105e-21	6.2337982672069684e-12	1.780508235429889e-11	8.230848808804246e-11
84300000	0.004999487363729695	1.2976002380097462e-49	3.310580268682335e-67	6.362169697941929e-9	1.3971466514914224e-15	1.0124418524466102e-6	-2.2035898870265056e-22	2.6144761939305105e-21	6.2337982672069684e-12	1.7805082354298894e-11	8.230848808804246e-11
84400000	0.004999487363729695	1.2976002380097462e-49	3.310580268682335e-67	6.362169697941929e-9	1.3971466514914224e-15	1.0124418524466102e-6	-2.203588502331455e-22	2.6144761939305105e-21	6.2337982672069684e-12	1.7805082354298894e-11	8.230848808804246e-11
84500000	0.004999487363729695	1.2976002380097462e-49	3.310580268682335e-67	6.362169697941929e-9	1.3971466514914224e-15	1.0124418524466102e-6	-2.203587117636404e-22	2.6144761939305105e-21	6.2337982672069684e-12	1.7805082354298894e-11	8.230848808804246e-11
84600000	0.004999487363729695	1.2976002380097462e-49	3.310580268682335e-67	6.362169697941929e-9	1.3971466514914224e-15	1.0124418524466102e-6	-2.203585732941353e-22	2.6144761939305105e-21	6.2337982672069684e-12	1.7805082354298894e-11	8.230848808804246e-11
84700000	0.004999487363729695	1.2976002380097462e-49	3.310580268682335e-67	6.362169697941929e-9	1.3971466514914224e-15	1.0124418524466102e-6	-2.2035843482463023e-22	2.6144761939305105e-21	6.2337982672069684e-12	1.7805082354298894e-11	8.230848808804246e-11
84800000	0.004999487363729695	1.2976002380097462e-49	3.310580268682335e-67	6.362169697941929e-9	1.3971466514914224e-15	1.0124418524466102e-6	-2.203582963551251e-22	2.6144761939305105e-21	6.2337982672069684e-12	1.7805082354298894e-11	8.230848808804246e-11
84900000	0.004999487363729695	1.2976002380097462e-49	3.310580268682335e-67	6.362169697941929e-9	1.3971466514914224e-15	1.0124418524466102e-6	-2.2035815788562e-22	2.6144761939305105e-21	6.2337982672069684e-12	1.7805082354298894e-11	8.230848808804246e-11
85000000	0.004999487363729695	1.2976002380097462e-49	3.310580268682335e-67	6.362169697941929e-9	1.3971466514914224e-15	1.0124418524466102e-6	-2.2035801941611496e-22	2.6144761939305105e-21	6.2337982672069684e-12	1.7805082354298894e-11	8.230848808804247e-11
85100000	0.004999487363729695	1.2976002380097462e-49	3.310580268682335e-67	6.362169697941929e-9	1.3971466514914224e-15	1.0124418524466102e-6	-2.2035788094660985e-22	2.6144761939305105e-21	6.2337982672069684e-12	1.7805082354298894e-11	8.230848808804247e-11
85200000	0.004999487363729695	1.2976002380097462e-49	3.310580268682335e-67	6.362169697941929e-9	1.3971466514914224e-15	1.0124418524466102e-6	-2.2035774247710474e-22	2.6144761939305105e-21	6.2337982672069684e-12	1.7805082354298894e-11	8.230848808804247e-11
85300000	0.004999487363729695	1.2976002380097462e-49	3.310580268682335e-67	6.362169697941929e-9	1.3971466514914224e-15	1.0124418524466102e-6	-2.203576040075997e-22	2.6144761939305105e-21	6.2337982672069684e-12	1.7805082354298894e-11	8.230848808804247e-11
85400000	0.004999487363729695	1.2976002380097464e-49	3.310580268682335e-67	6.362169697941929e-9	1.3971466514914224e-15	1.0124418524466102e-6	-2.203574655380946e-22	2.6144761939305105e-21	6.2337982672069684e-12	1.7805082354298894e-11	8.230848808804247e-11
85500000	0.004999487363729695	1.2976002380097464e-49	3.310580268682335e-67	6.362169697941929e-9	1.3971466514914224e-15	1.0124418524466102e-6	-2.2035732706858947e-22	2.6144761939305105e-21	6.2337982672069684e-12	1.7805082354298894e-11	8.230848808804247e-11
85600000	0.004999487363729695	1.2976002380097464e-49	3.3105802686823356e-67	6.362169697941929e-9	1.3971466514914224e-15	1.0124418524466102e-6	-2.203571885990844e-22	2.6144761939305105e-21	6.2337982672069684e-12	1.7805082354298894e-11	8.230848808804247e-11
85700000	0.004999487363729695	1.2976002380097464e-49	3.3105802686823356e-67	6.362169697941929e-9	1.3971466514914224e-15	1.0124418524466102e-6	-2.203570501295793e-22	2.6144761939305105e-21	6.2337982672069684e-12	1.7805082354298894e-11	8.230848808804247e-11
85800000	0.004999487363729695	1.2976002380097464e-49	3.3105802686823356e-67	6.362169697941929e-9	1.3971466514914224e-15	1.0124418524466102e-6	-2.203569116600742e-22	2.6144761939305105e-21	6.2337982672069684e-12	1.7805082354298894e-11	8.230848808804247e-11
85900000	0.004999487363729695	1.2976002380097464e-49	3.3105802686823356e-67	6.362169697941929e-9	1.3971466514914224e-15	1.0124418524466102e-6	-2.203567731905691e-22	2.6144761939305105e-21	6.2337982672069684e-12	1.7805082354298894e-11	8.230848808804247e-11
86000000	0.004999487363729695	1.2976002380097464e-49	3.3105802686823356e-67	6.362169697941929e-9	1.3971466514914224e-15	1.0124418524466102e-6	-2.2035663472106403e-22	2.6144761939305105e-21	6.2337982672069684e-12	1.7805082354298894e-11	8.230848808804247e-11
86100000	0.004999487363729695	1.2976002380097464e-49	3.3105802686823356e-67	6.362169697941929e-9	1.3971466514914224e-15	1.0124418524466102e-6	-2.2035649625155893e-22	2.6144761939305105e-21	6.2337982672069684e-12	1.7805082354298894e-11	8.230848808804247e-11
86200000	0.004999487363729695	1.2976002380097464e-49	3.3105802686823356e-67	6.362169697941929e-9	1.3971466514914224e-15	1.0124418524466102e-6	-2.203563577820538e-22	2.6144761939305105e-21	6.2337982672069684e-12	1.7805082354298894e-11	8.230848808804247e-11
86300000	0.004999487363729695	1.2976002380097464e-49	3.3105802686823356e-67	6.362169697941929e-9	1.3971466514914224e-15	1.0124418524466102e-6	-2.2035621931254876e-22	2.6144761939305105e-21	6.2337982672069684e-12	1.7805082354298894e-11	8.230848808804247e-11
86400000	0.004999487363729695	1.2976002380097464e-49	3.3105802686823356e-67	6.362169697941929e-9	1.3971466514914226e-15	1.0124418524466102e-6	-2.2035608084304365e-22	2.6144761939305105e-21	6.2337982672069684e-12	1.7805082354298894e-11	8.230848808804247e-11
86500000	0.004999487363729695	1.2976002380097464e-49	3.3105802686823356e-67	6.362169697941929e-9	1.3971466514914226e-15	1.0124418524466102e-6	-2.2035594237353855e-22	2.6144761939305105e-21	6.2337982672069684e-12	1.7805082354298894e-11	8.230848808804247e-11
86600000	0.004999487363729695	1.2976002380097464e-49	3.3105802686823356e-67	6.362169697941929e-9	1.3971466514914226e-15	1.0124418524466102e-6	-2.203558039040335e-22	2.6144761939305105e-21	6.2337982672069684e-12	1.7805082354298894e-11	8.230848808804247e-11
86700000	0.004999487363729695	1.2976002380097464e-49	3.3105802686823356e-67	6.362169697941929e-9	1.3971466514914226e-15	1.0124418524466102e-6	-2.203556654345284e-22	2.6144761939305105e-21	6.2337982672069684e-12	1.7805082354298894e-11	8.230848808804247e-11
86800000	0.004999487363729695	1.2976002380097464e-49	3.3105802686823356e-67	6.362169697941929e-9	1.3971466514914226e-15	1.0124418524466102e-6	-2.2035552696502328e-22	2.6144761939305105e-21	6.2337982672069684e-12	1.7805082354298894e-11	8.230848808804247e-11
86900000	0.004999487363729695	1.2976002380097464e-49	3.3105802686823356e-67	6.362169697941929e-9	1.3971466514914226e-15	1.0124418524466102e-6	-2.203553884955182e-22	2.6144761939305105e-21	6.2337982672069684e-12	1.7805082354298894e-11	8.230848808804247e-11
87000000	0.004999487363729695	1.2976002380097464e-49	3.3105802686823356e-67	6.362169697941929e-9	1.3971466514914226e-15	1.0124418524466102e-6	-2.203552500260131e-22	2.6144761939305105e-21	6.2337982672069684e-12	1.7805082354298894e-11	8.230848808804247e-11
87100000	0.004999487363729695	1.2976002380097464e-49	3.3105802686823356e-67	6.362169697941929e-9	1.3971466514914226e-15	1.0124418524466102e-6	-2.20355111556508e-22	2.6144761939305105e-21	6.2337982672069684e-12	1.7805082354298894e-11	8.230848808804247e-11
87200000	0.004999487363729695	1.2976002380097464e-49	3.3105802686823356e-67	6.362169697941929e-9	1.3971466514914226e-15	1.0124418524466102e-6	-2.2035497308700294e-22	2.6144761939305105e-21	6.2337982672069684e-12	1.7805082354298894e-11	8.230848808804247e-11
87300000	0.004999487363729695	1.2976002380097464e-49	3.3105802686823356e-67	6.362169697941929e-9	1.3971466514914226e-15	1.0124418524466102e-6	-2.2035483461749784e-22	2.6144761939305105e-21	6.2337982672069684e-12	1.7805082354298894e-11	8.230848808804247e-11
87400000	0.004999487363729695	1.2976002380097464e-49	3.3105802686823356e-67	6.362169697941929e-9	1.3971466514914226e-15	1.0124418524466102e-6	-2.2035469614799273e-22	2.6144761939305105e-21	6.2337982672069684e-12	1.7805082354298894e-11	8.230848808804247e-11
87500000	0.004999487363729695	1.2976002380097464e-49	3.3105802686823356e-67	6.362169697941929e-9	1.3971466514914226e-15	1.0124418524466102e-6	-2.2035455767848767e-22	2.6144761939305105e-21	6.2337982672069684e-12	1.7805082354298894e-11	8.230848808804247e-11
87600000	0.004999487363729695	1.2976002380097464e-49	3.3105802686823356e-67	6.362169697941929e-9	1.3971466514914226e-15	1.0124418524466102e-6	-2.2035441920898257e-22	2.6144761939305105e-21	6.2337982672069684e-12	1.7805082354298894e-11	8.230848808804247e-11
87700000	0.004999487363729695	1.2976002380097464e-49	3.3105802686823356e-67	6.362169697941929e-9	1.3971466514914226e-15	1.0124418524466102e-6	-2.2035428073947746e-22	2.6144761939305105e-21	6.2337982672069684e-12	1.7805082354298894e-11	8.230848808804247e-11
87800000	0.004999487363729695	1.2976002380097464e-49	3.3105802686823356e-67	6.362169697941929e-9	1.3971466514914226e-15	1.0124418524466102e-6	-2.203541422699724e-22	2.6144761939305105e-21	6.2337982672069684e-12	1.7805082354298894e-11	8.230848808804247e-11
87900000	0.004999487363729695	1.2976002380097464e-49	3.3105802686823356e-67	6.362169697941929e-9	1.3971466514914226e-15	1.0124418524466102e-6	-2.203540038004673e-22	2.6144761939305105e-21	6.2337982672069684e-12	1.7805082354298894e-11	8.230848808804247e-11
88000000	0.004999487363729695	1.2976002380097464e-49	3.3105802686823356e-67	6.362169697941929e-9	1.3971466514914226e-15	1.0124418524466102e-6	-2.203538653309622e-22	2.6144761939305105e-21	6.2337982672069684e-12	1.7805082354298894e-11	8.230848808804247e-11
88100000	0.004999487363729695	1.2976002380097464e-49	3.3105802686823356e-67	6.362169697941929e-9	1.3971466514914226e-15	1.0124418524466102e-6	-2.2035372686145713e-22	2.6144761939305105e-21	6.2337982672069684e-12	1.7805082354298894e-11	8.230848808804247e-11
88200000	0.004999487363729695	1.2976002380097464e-49	3.3105802686823356e-67	6.362169697941929e-9	1.3971466514914226e-15	1.0124418524466102e-6	-2.20353588391952e-22	2.6144761939305105e-21	6.2337982672069684e-12	1.7805082354298894e-11	8.230848808804247e-11
88300000	0.004999487363729695	1.2976002380097464e-49	3.3105802686823356e-67	6.362169697941929e-9	1.3971466514914226e-15	1.0124418524466102e-6	-2.203534499224469e-22	2.6144761939305105e-21	6.2337982672069684e-12	1.7805082354298894e-11	8.230848808804247e-11
88400000	0.004999487363729695	1.2976002380097464e-49	3.3105802686823356e-67	6.362169697941929e-9	1.3971466514914226e-15	1.0124418524466102e-6	-2.203533114529418e-22	2.6144761939305105e-21	6.2337982672069684e-12	1.7805082354298894e-11	8.230848808804247e-11
88500000	0.004999487363729695	1.2976002380097464e-49	3.3105802686823356e-67	6.362169697941929e-9	1.3971466514914226e-15	1.0124418524466102e-6	-2.2035317298343675e-22	2.6144761939305105e-21	6.2337982672069684e-12	1.7805082354298894e-11	8.230848808804247e-11
88600000	0.004999487363729695	1.2976002380097464e-49	3.3105802686823356e-67	6.362169697941929e-9	1.3971466514914226e-15	1.0124418524466102e-6	-2.2035303451393164e-22	2.6144761939305105e-21	6.2337982672069684e-12	1.7805082354298894e-11	8.230848808804247e-11
88700000	0.004999487363729695	1.2976002380097464e-49	3.3105802686823356e-67	6.362169697941929e-9	1.3971466514914226e-15	1.0124418524466102e-6	-2.2035289604442654e-22	2.6144761939305105e-21	6.2337982672069684e-12	1.7805082354298894e-11	8.230848808804247e-11
88800000	0.004999487363729695	1.2976002380097464e-49	3.3105802686823356e-67	6.362169697941929e-9	1.3971466514914226e-15	1.0124418524466102e-6	-2.2035275757492148e-22	2.6144761939305105e-21	6.2337982672069684e-12	1.7805082354298894e-11	8.230848808804247e-11
88900000	0.004999487363729695	1.2976002380097464e-49	3.3105802686823356e-67	6.362169697941929e-9	1.3971466514914226e-15	1.0124418524466102e-6	-2.2035261910541637e-22	2.6144761939305105e-21	6.2337982672069684e-12	1.7805082354298894e-11	8.230848808804247e-11
89000000	0.004999487363729695	1.2976002380097464e-49	3.3105802686823356e-67	6.362169697941929e-9	1.3971466514914226e-15	1.0124418524466102e-6	-2.2035248063591126e-22	2.6144761939305105e-21	6.2337982672069684e-12	1.7805082354298894e-11	8.230848808804247e-11
89100000	0.004999487363729695	1.2976002380097464e-49	3.3105802686823356e-67	6.362169697941929e-9	1.3971466514914226e-15	1.0124418524466102e-6	-2.203523421664062e-22	2.6144761939305105e-21	6.2337982672069684e-12	1.7805082354298894e-11	8.230848808804247e-11
89200000	0.004999487363729695	1.2976002380097464e-49	3.3105802686823356e-67	6.362169697941929e-9	1.3971466514914226e-15	1.0124418524466102e-6	-2.203522036969011e-22	2.6144761939305105e-21	6.2337982672069684e-12	1.7805082354298894e-11	8.230848808804247e-11
89300000	0.004999487363729695	1.2976002380097464e-49	3.3105802686823356e-67	6.362169697941929e-9	1.3971466514914226e-15	1.0124418524466102e-6	-2.20352065227396e-22	2.6144761939305105e-21	6.2337982672069684e-12	1.7805082354298894e-11	8.230848808804247e-11
89400000	0.004999487363729695	1.2976002380097464e-49	3.3105802686823356e-67	6.362169697941929e-9	1.3971466514914226e-15	1.0124418524466102e-6	-2.2035192675789093e-22	2.6144761939305105e-21	6.2337982672069684e-12	1.7805082354298894e-11	8.230848808804247e-11
89500000	0.004999487363729695	1.2976002380097464e-49	3.3105802686823356e-67	6.362169697941929e-9	1.3971466514914226e-15	1.0124418524466102e-6	-2.2035178828838582e-22	2.6144761939305105e-21	6.2337982672069684e-12	1.7805082354298894e-11	8.230848808804247e-11
89600000	0.004999487363729695	1.2976002380097464e-49	3.3105802686823356e-67	6.362169697941929e-9	1.3971466514914226e-15	1.0124418524466102e-6	-2.203516498188807e-22	2.6144761939305105e-21	6.2337982672069684e-12	1.7805082354298894e-11	8.230848808804247e-11
89700000	0.004999487363729695	1.2976002380097464e-49	3.3105802686823356e-67	6.362169697941929e-9	1.3971466514914226e-15	1.0124418524466102e-6	-2.2035151134937566e-22	2.6144761939305105e-21	6.2337982672069684e-12	1.7805082354298894e-11	8.230848808804247e-11
89800000	0.004999487363729695	1.2976002380097464e-49	3.3105802686823356e-67	6.362169697941929e-9	1.3971466514914226e-15	1.0124418524466102e-6	-2.2035137287987055e-22	2.6144761939305105e-21	6.2337982672069684e-12	1.7805082354298894e-11	8.230848808804247e-11
89900000	0.004999487363729695	1.2976002380097464e-49	3.3105802686823356e-67	6.362169697941929e-9	1.3971466514914226e-15	1.0124418524466102e-6	-2.2035123441036545e-22	2.6144761939305105e-21	6.2337982672069684e-12	1.7805082354298894e-11	8.230848808804247e-11
90000000	0.004999487363729695	1.2976002380097464e-49	3.3105802686823356e-67	6.362169697941929e-9	1.3971466514914226e-15	1.0124418524466102e-6	-2.2035109594086034e-22	2.6144761939305105e-21	6.2337982672069684e-12	1.7805082354298894e-11	8.230848808804247e-11
90100000	0.004999487363729695	1.2976002380097464e-49	3.3105802686823356e-67	6.362169697941929e-9	1.3971466514914226e-15	1.0124418524466102e-6	-2.203509574713553e-22	2.6144761939305105e-21	6.2337982672069684e-12	1.7805082354298894e-11	8.230848808804247e-11
90200000	0.004999487363729695	1.2976002380097464e-49	3.3105802686823356e-67	6.362169697941929e-9	1.3971466514914226e-15	1.0124418524466102e-6	-2.2035081900185017e-22	2.6144761939305105e-21	6.2337982672069684e-12	1.7805082354298894e-11	8.230848808804247e-11
90300000	0.004999487363729695	1.2976002380097464e-49	3.3105802686823356e-67	6.362169697941929e-9	1.3971466514914226e-15	1.0124418524466102e-6	-2.2035068053234507e-22	2.6144761939305105e-21	6.2337982672069684e-12	1.7805082354298894e-11	8.230848808804247e-11
90400000	0.004999487363729695	1.2976002380097464e-49	3.3105802686823356e-67	6.362169697941929e-9	1.3971466514914226e-15	1.0124418524466102e-6	-2.2035054206284e-22	2.6144761939305105e-21	6.2337982672069684e-12	1.7805082354298894e-11	8.230848808804247e-11
90500000	0.004999487363729695	1.2976002380097464e-49	3.310580268682335e-67	6.362169697941929e-9	1.3971466514914226e-15	1.0124418524466102e-6	-2.203504035933349e-22	2.6144761939305105e-21	6.2337982672069684e-12	1.7805082354298894e-11	8.230848808804247e-11
90600000	0.004999487363729695	1.2976002380097464e-49	3.310580268682335e-67	6.362169697941929e-9	1.3971466514914226e-15	1.0124418524466102e-6	-2.203502651238298e-22	2.6144761939305105e-21	6.2337982672069684e-12	1.7805082354298894e-11	8.230848808804247e-11
90700000	0.004999487363729695	1.2976002380097464e-49	3.310580268682335e-67	6.362169697941929e-9	1.3971466514914226e-15	1.0124418524466102e-6	-2.2035012665432473e-22	2.6144761939305105e-21	6.2337982672069684e-12	1.7805082354298894e-11	8.230848808804247e-11
90800000	0.004999487363729695	1.2976002380097464e-49	3.310580268682335e-67	6.362169697941929e-9	1.3971466514914224e-15	1.0124418524466102e-6	-2.2034998818481963e-22	2.6144761939305105e-21	6.2337982672069684e-12	1.7805082354298894e-11	8.230848808804247e-11
90900000	0.004999487363729695	1.2976002380097464e-49	3.310580268682335e-67	6.362169697941929e-9	1.3971466514914224e-15	1.0124418524466102e-6	-2.203498497153145e-22	2.6144761939305105e-21	6.2337982672069684e-12	1.7805082354298894e-11	8.230848808804247e-11
91000000	0.004999487363729695	1.2976002380097464e-49	3.310580268682335e-67	6.362169697941929e-9	1.3971466514914224e-15	1.0124418524466102e-6	-2.2034971124580946e-22	2.6144761939305105e-21	6.2337982672069684e-12	1.7805082354298894e-11	8.230848808804247e-11
91100000	0.004999487363729695	1.2976002380097464e-49	3.310580268682335e-67	6.362169697941929e-9	1.3971466514914224e-15	1.0124418524466102e-6	-2.2034957277630436e-22	2.6144761939305105e-21	6.2337982672069684e-12	1.7805082354298894e-11	8.230848808804247e-11
91200000	0.004999487363729695	1.2976002380097464e-49	3.310580268682335e-67	6.362169697941929e-9	1.3971466514914224e-15	1.0124418524466102e-6	-2.2034943430679925e-22	2.6144761939305105e-21	6.233798267206968e-12	1.7805082354298894e-11	8.230848808804247e-11
91300000	0.004999487363729695	1.2976002380097464e-49	3.310580268682335e-67	6.362169697941928e-9	1.3971466514914224e-15	1.0124418524466102e-6	-2.203492958372942e-22	2.6144761939305105e-21	6.233798267206968e-12	1.7805082354298894e-11	8.230848808804247e-11
91400000	0.004999487363729695	1.2976002380097464e-49	3.310580268682335e-67	6.362169697941928e-9	1.3971466514914224e-15	1.0124418524466102e-6	-2.203491573677891e-22	2.6144761939305105e-21	6.233798267206968e-12	1.7805082354298894e-11	8.230848808804247e-11
91500000	0.004999487363729695	1.2976002380097464e-49	3.310580268682335e-67	6.362169697941928e-9	1.3971466514914224e-15	1.0124418524466102e-6	-2.20349018898284e-22	2.6144761939305105e-21	6.233798267206968e-12	1.7805082354298894e-11	8.230848808804247e-11
91600000	0.004999487363729695	1.2976002380097464e-49	3.310580268682335e-67	6.362169697941928e-9	1.3971466514914224e-15	1.0124418524466102e-6	-2.203488804287789e-22	2.6144761939305105e-21	6.233798267206968e-12	1.7805082354298894e-11	8.230848808804247e-11
91700000	0.004999487363729695	1.2976002380097464e-49	3.310580268682335e-67	6.362169697941928e-9	1.3971466514914224e-15	1.0124418524466102e-6	-2.203487419592738e-22	2.6144761939305105e-21	6.233798267206968e-12	1.7805082354298894e-11	8.230848808804247e-11
91800000	0.004999487363729695	1.2976002380097464e-49	3.310580268682335e-67	6.362169697941928e-9	1.3971466514914224e-15	1.0124418524466102e-6	-2.203486034897687e-22	2.6144761939305105e-21	6.233798267206968e-12	1.7805082354298894e-11	8.230848808804247e-11
91900000	0.004999487363729695	1.2976002380097464e-49	3.310580268682335e-67	6.362169697941928e-9	1.3971466514914224e-15	1.0124418524466102e-6	-2.203484650202636e-22	2.6144761939305105e-21	6.233798267206968e-12	1.7805082354298894e-11	8.230848808804247e-11
92000000	0.004999487363729695	1.2976002380097462e-49	3.310580268682335e-67	6.362169697941928e-9	1.3971466514914224e-15	1.0124418524466102e-6	-2.2034832655075854e-22	2.6144761939305105e-21	6.233798267206968e-12	1.7805082354298894e-11	8.230848808804247e-11
92100000	0.004999487363729695	1.2976002380097462e-49	3.310580268682335e-67	6.362169697941928e-9	1.3971466514914224e-15	1.0124418524466102e-6	-2.2034818808125343e-22	2.6144761939305105e-21	6.233798267206968e-12	1.7805082354298894e-11	8.230848808804247e-11
92200000	0.004999487363729695	1.2976002380097462e-49	3.310580268682335e-67	6.362169697941928e-9	1.3971466514914224e-15	1.0124418524466102e-6	-2.2034804961174833e-22	2.6144761939305105e-21	6.233798267206968e-12	1.7805082354298894e-11	8.230848808804247e-11
92300000	0.004999487363729695	1.2976002380097462e-49	3.310580268682335e-67	6.362169697941928e-9	1.3971466514914224e-15	1.0124418524466102e-6	-2.2034791114224327e-22	2.6144761939305105e-21	6.233798267206968e-12	1.7805082354298894e-11	8.230848808804247e-11
92400000	0.004999487363729695	1.2976002380097462e-49	3.310580268682335e-67	6.362169697941928e-9	1.3971466514914224e-15	1.0124418524466102e-6	-2.2034777267273816e-22	2.6144761939305105e-21	6.233798267206968e-12	1.7805082354298894e-11	8.230848808804247e-11
92500000	0.004999487363729695	1.2976002380097462e-49	3.310580268682335e-67	6.362169697941928e-9	1.3971466514914224e-15	1.0124418524466102e-6	-2.2034763420323305e-22	2.6144761939305105e-21	6.233798267206968e-12	1.7805082354298894e-11	8.230848808804247e-11
92600000	0.004999487363729695	1.2976002380097462e-49	3.310580268682334e-67	6.362169697941928e-9	1.3971466514914224e-15	1.0124418524466102e-6	-2.20347495733728e-22	2.6144761939305105e-21	6.233798267206968e-12	1.7805082354298894e-11	8.230848808804247e-11
92700000	0.004999487363729695	1.2976002380097462e-49	3.310580268682334e-67	6.362169697941928e-9	1.3971466514914222e-15	1.0124418524466102e-6	-2.203473572642229e-22	2.6144761939305105e-21	6.233798267206968e-12	1.7805082354298894e-11	8.230848808804247e-11
92800000	0.004999487363729695	1.2976002380097462e-49	3.310580268682334e-67	6.362169697941928e-9	1.3971466514914222e-15	1.0124418524466102e-6	-2.203472187947178e-22	2.6144761939305105e-21	6.233798267206968e-12	1.7805082354298894e-11	8.230848808804247e-11
92900000	0.004999487363729695	1.2976002380097462e-49	3.310580268682334e-67	6.362169697941928e-9	1.3971466514914222e-15	1.0124418524466102e-6	-2.203470803252127e-22	2.6144761939305105e-21	6.233798267206968e-12	1.7805082354298894e-11	8.230848808804247e-11
93000000	0.004999487363729695	1.2976002380097462e-49	3.310580268682334e-67	6.362169697941928e-9	1.3971466514914222e-15	1.0124418524466102e-6	-2.203469418557076e-22	2.6144761939305105e-21	6.233798267206968e-12	1.7805082354298894e-11	8.230848808804247e-11
93100000	0.004999487363729695	1.2976002380097462e-49	3.310580268682334e-67	6.362169697941928e-9	1.3971466514914222e-15	1.0124418524466102e-6	-2.203468033862025e-22	2.6144761939305105e-21	6.233798267206968e-12	1.7805082354298894e-11	8.230848808804247e-11
93200000	0.004999487363729695	1.2976002380097462e-49	3.310580268682334e-67	6.362169697941928e-9	1.3971466514914222e-15	1.0124418524466102e-6	-2.2034666491669745e-22	2.6144761939305105e-21	6.233798267206968e-12	1.7805082354298894e-11	8.230848808804247e-11
93300000	0.004999487363729695	1.2976002380097462e-49	3.310580268682334e-67	6.362169697941928e-9	1.3971466514914222e-15	1.0124418524466102e-6	-2.2034652644719234e-22	2.6144761939305105e-21	6.233798267206968e-12	1.7805082354298894e-11	8.230848808804247e-11
93400000	0.004999487363729695	1.2976002380097462e-49	3.310580268682334e-67	6.362169697941928e-9	1.3971466514914222e-15	1.0124418524466102e-6	-2.2034638797768724e-22	2.6144761939305105e-21	6.233798267206968e-12	1.7805082354298894e-11	8.230848808804247e-11
93500000	0.004999487363729695	1.2976002380097462e-49	3.310580268682334e-67	6.362169697941928e-9	1.3971466514914222e-15	1.0124418524466102e-6	-2.2034624950818213e-22	2.6144761939305105e-21	6.233798267206968e-12	1.7805082354298894e-11	8.230848808804247e-11
93600000	0.004999487363729695	1.2976002380097462e-49	3.310580268682334e-67	6.362169697941928e-9	1.3971466514914222e-15	1.0124418524466102e-6	-2.2034611103867707e-22	2.6144761939305105e-21	6.233798267206968e-12	1.7805082354298894e-11	8.230848808804247e-11
93700000	0.004999487363729695	1.2976002380097462e-49	3.310580268682334e-67	6.362169697941928e-9	1.3971466514914222e-15	1.0124418524466102e-6	-2.2034597256917196e-22	2.6144761939305105e-21	6.233798267206968e-12	1.7805082354298894e-11	8.230848808804247e-11
93800000	0.004999487363729695	1.2976002380097462e-49	3.310580268682334e-67	6.362169697941928e-9	1.3971466514914222e-15	1.0124418524466102e-6	-2.2034583409966686e-22	2.6144761939305105e-21	6.233798267206968e-12	1.7805082354298894e-11	8.230848808804247e-11
93900000	0.004999487363729695	1.2976002380097462e-49	3.310580268682334e-67	6.362169697941928e-9	1.3971466514914222e-15	1.0124418524466102e-6	-2.203456956301618e-22	2.6144761939305105e-21	6.233798267206968e-12	1.7805082354298894e-11	8.230848808804247e-11
94000000	0.004999487363729695	1.2976002380097462e-49	3.310580268682334e-67	6.362169697941928e-9	1.3971466514914222e-15	1.0124418524466102e-6	-2.203455571606567e-22	2.6144761939305105e-21	6.233798267206968e-12	1.7805082354298894e-11	8.230848808804247e-11
94100000	0.004999487363729695	1.2976002380097462e-49	3.310580268682334e-67	6.362169697941928e-9	1.3971466514914222e-15	1.0124418524466102e-6	-2.203454186911516e-22	2.6144761939305105e-21	6.233798267206968e-12	1.7805082354298894e-11	8.230848808804247e-11
94200000	0.004999487363729695	1.2976002380097462e-49	3.310580268682334e-67	6.362169697941928e-9	1.3971466514914222e-15	1.0124418524466102e-6	-2.2034528022164653e-22	2.6144761939305105e-21	6.233798267206968e-12	1.7805082354298894e-11	8.230848808804247e-11
94300000	0.004999487363729695	1.2976002380097462e-49	3.310580268682334e-67	6.362169697941928e-9	1.3971466514914222e-15	1.0124418524466102e-6	-2.203451417521414e-22	2.6144761939305105e-21	6.233798267206968e-12	1.7805082354298894e-11	8.230848808804247e-11
94400000	0.004999487363729695	1.2976002380097462e-49	3.310580268682334e-67	6.362169697941928e-9	1.3971466514914222e-15	1.0124418524466102e-6	-2.203450032826363e-22	2.6144761939305105e-21	6.233798267206968e-12	1.7805082354298894e-11	8.230848808804247e-11
94500000	0.004999487363729695	1.2976002380097462e-49	3.310580268682334e-67	6.362169697941928e-9	1.3971466514914222e-15	1.0124418524466102e-6	-2.2034486481313125e-22	2.6144761939305105e-21	6.233798267206968e-12	1.7805082354298894e-11	8.230848808804247e-11
94600000	0.004999487363729695	1.2976002380097462e-49	3.310580268682334e-67	6.362169697941928e-9	1.3971466514914222e-15	1.0124418524466102e-6	-2.2034472634362615e-22	2.6144761939305105e-21	6.233798267206968e-12	1.7805082354298894e-11	8.230848808804247e-11
94700000	0.004999487363729695	1.2976002380097462e-49	3.310580268682334e-67	6.362169697941928e-9	1.3971466514914222e-15	1.0124418524466102e-6	-2.2034458787412104e-22	2.6144761939305105e-21	6.233798267206968e-12	1.7805082354298894e-11	8.230848808804247e-11
94800000	0.004999487363729695	1.2976002380097462e-49	3.310580268682334e-67	6.362169697941928e-9	1.3971466514914222e-15	1.0124418524466102e-6	-2.20344449404616e-22	2.6144761939305105e-21	6.233798267206968e-12	1.7805082354298894e-11	8.230848808804247e-11
94900000	0.004999487363729695	1.2976002380097462e-49	3.310580268682334e-67	6.362169697941928e-9	1.3971466514914222e-15	1.0124418524466102e-6	-2.2034431093511087e-22	2.6144761939305105e-21	6.233798267206968e-12	1.7805082354298894e-11	8.230848808804247e-11
95000000	0.004999487363729695	1.2976002380097462e-49	3.310580268682334e-67	6.362169697941928e-9	1.3971466514914222e-15	1.0124418524466102e-6	-2.2034417246560577e-22	2.6144761939305105e-21	6.233798267206968e-12	1.7805082354298894e-11	8.230848808804247e-11
95100000	0.004999487363729695	1.2976002380097462e-49	3.310580268682334e-67	6.362169697941928e-9	1.3971466514914222e-15	1.0124418524466102e-6	-2.203440339961007e-22	2.6144761939305105e-21	6.233798267206968e-12	1.7805082354298894e-11	8.230848808804247e-11
95200000	0.004999487363729695	1.2976002380097462e-49	3.310580268682334e-67	6.362169697941928e-9	1.3971466514914222e-15	1.0124418524466102e-6	-2.203438955265956e-22	2.6144761939305105e-21	6.233798267206968e-12	1.7805082354298894e-11	8.230848808804247e-11
95300000	0.004999487363729695	1.2976002380097462e-49	3.310580268682334e-67	6.362169697941928e-9	1.3971466514914222e-15	1.0124418524466102e-6	-2.203437570570905e-22	2.6144761939305105e-21	6.233798267206968e-12	1.7805082354298894e-11	8.230848808804247e-11
95400000	0.004999487363729695	1.2976002380097462e-49	3.310580268682334e-67	6.362169697941928e-9	1.3971466514914222e-15	1.0124418524466102e-6	-2.2034361858758544e-22	2.6144761939305105e-21	6.233798267206968e-12	1.7805082354298894e-11	8.230848808804247e-11
95500000	0.004999487363729695	1.2976002380097462e-49	3.310580268682334e-67	6.362169697941928e-9	1.3971466514914222e-15	1.0124418524466102e-6	-2.2034348011808033e-22	2.6144761939305105e-21	6.233798267206968e-12	1.7805082354298894e-11	8.230848808804247e-11
95600000	0.004999487363729695	1.2976002380097462e-49	3.310580268682334e-67	6.362169697941928e-9	1.3971466514914222e-15	1.0124418524466102e-6	-2.203433416485752e-22	2.6144761939305105e-21	6.233798267206968e-12	1.7805082354298894e-11	8.230848808804247e-11
95700000	0.004999487363729695	1.2976002380097462e-49	3.310580268682334e-67	6.362169697941928e-9	1.3971466514914222e-15	1.0124418524466102e-6	-2.203432031790701e-22	2.6144761939305105e-21	6.233798267206968e-12	1.7805082354298894e-11	8.230848808804247e-11
95800000	0.004999487363729695	1.2976002380097462e-49	3.310580268682334e-67	6.362169697941928e-9	1.3971466514914222e-15	1.0124418524466102e-6	-2.2034306470956506e-22	2.6144761939305105e-21	6.233798267206968e-12	1.7805082354298894e-11	8.230848808804247e-11
95900000	0.004999487363729695	1.2976002380097462e-49	3.310580268682334e-67	6.362169697941928e-9	1.3971466514914222e-15	1.0124418524466102e-6	-2.2034292624005995e-22	2.6144761939305105e-21	6.233798267206968e-12	1.7805082354298894e-11	8.230848808804247e-11
96000000	0.004999487363729695	1.2976002380097462e-49	3.310580268682334e-67	6.362169697941928e-9	1.3971466514914222e-15	1.0124418524466102e-6	-2.2034278777055484e-22	2.6144761939305105e-21	6.233798267206968e-12	1.7805082354298894e-11	8.230848808804247e-11
96100000	0.004999487363729695	1.2976002380097462e-49	3.310580268682334e-67	6.362169697941928e-9	1.3971466514914222e-15	1.0124418524466102e-6	-2.203426493010498e-22	2.6144761939305105e-21	6.233798267206968e-12	1.7805082354298894e-11	8.230848808804247e-11
96200000	0.004999487363729695	1.2976002380097462e-49	3.310580268682334e-67	6.362169697941928e-9	1.3971466514914222e-15	1.0124418524466102e-6	-2.203425108315447e-22	2.6144761939305105e-21	6.233798267206968e-12	1.7805082354298894e-11	8.230848808804247e-11
96300000	0.004999487363729695	1.2976002380097462e-49	3.310580268682334e-67	6.362169697941928e-9	1.3971466514914222e-15	1.0124418524466102e-6	-2.2034237236203957e-22	2.6144761939305105e-21	6.233798267206968e-12	1.7805082354298894e-11	8.230848808804247e-11
96400000	0.004999487363729695	1.2976002380097462e-49	3.310580268682334e-67	6.362169697941928e-9	1.3971466514914222e-15	1.0124418524466102e-6	-2.203422338925345e-22	2.6144761939305105e-21	6.233798267206968e-12	1.7805082354298894e-11	8.230848808804247e-11
96500000	0.004999487363729695	1.2976002380097462e-49	3.310580268682334e-67	6.362169697941928e-9	1.3971466514914222e-15	1.0124418524466102e-6	-2.203420954230294e-22	2.6144761939305105e-21	6.233798267206968e-12	1.7805082354298894e-11	8.230848808804247e-11
96600000	0.004999487363729695	1.2976002380097462e-49	3.310580268682334e-67	6.362169697941928e-9	1.3971466514914222e-15	1.0124418524466102e-6	-2.203419569535243e-22	2.6144761939305105e-21	6.233798267206968e-12	1.7805082354298894e-11	8.230848808804247e-11
96700000	0.004999487363729695	1.2976002380097462e-49	3.310580268682334e-67	6.362169697941928e-9	1.3971466514914222e-15	1.0124418524466102e-6	-2.2034181848401924e-22	2.6144761939305105e-21	6.233798267206968e-12	1.7805082354298894e-11	8.230848808804247e-11
96800000	0.004999487363729695	1.2976002380097462e-49	3.310580268682334e-67	6.362169697941928e-9	1.3971466514914222e-15	1.0124418524466102e-6	-2.2034168001451413e-22	2.6144761939305105e-21	6.233798267206968e-12	1.7805082354298894e-11	8.230848808804247e-11
96900000	0.004999487363729695	1.2976002380097462e-49	3.310580268682334e-67	6.362169697941928e-9	1.3971466514914222e-15	1.0124418524466102e-6	-2.2034154154500903e-22	2.6144761939305105e-21	6.233798267206968e-12	1.7805082354298894e-11	8.230848808804247e-11
97000000	0.004999487363729695	1.2976002380097462e-49	3.310580268682334e-67	6.362169697941928e-9	1.3971466514914222e-15	1.0124418524466102e-6	-2.2034140307550397e-22	2.6144761939305105e-21	6.233798267206968e-12	1.7805082354298894e-11	8.230848808804247e-11
97100000	0.004999487363729695	1.2976002380097462e-49	3.310580268682334e-67	6.362169697941928e-9	1.3971466514914222e-15	1.0124418524466102e-6	-2.2034126460599886e-22	2.6144761939305105e-21	6.233798267206968e-12	1.7805082354298894e-11	8.230848808804247e-11
97200000	0.004999487363729695	1.2976002380097462e-49	3.310580268682334e-67	6.362169697941928e-9	1.3971466514914222e-15	1.0124418524466102e-6	-2.2034112613649375e-22	2.6144761939305105e-21	6.233798267206968e-12	1.7805082354298894e-11	8.230848808804247e-11
97300000	0.004999487363729695	1.2976002380097462e-49	3.310580268682334e-67	6.362169697941928e-9	1.3971466514914222e-15	1.0124418524466102e-6	-2.2034098766698865e-22	2.6144761939305105e-21	6.233798267206968e-12	1.7805082354298894e-11	8.230848808804247e-11
97400000	0.004999487363729695	1.297600238009746e-49	3.310580268682334e-67	6.362169697941928e-9	1.3971466514914222e-15	1.0124418524466102e-6	-2.203408491974836e-22	2.6144761939305105e-21	6.233798267206968e-12	1.7805082354298894e-11	8.230848808804247e-11
97500000	0.004999487363729695	1.297600238009746e-49	3.310580268682334e-67	6.362169697941928e-9	1.3971466514914222e-15	1.0124418524466102e-6	-2.203407107279785e-22	2.6144761939305105e-21	6.233798267206968e-12	1.7805082354298894e-11	8.230848808804247e-11
97600000	0.004999487363729695	1.297600238009746e-49	3.310580268682334e-67	6.362169697941928e-9	1.3971466514914222e-15	1.0124418524466102e-6	-2.2034057225847338e-22	2.6144761939305105e-21	6.233798267206968e-12	1.7805082354298894e-11	8.230848808804247e-11
97700000	0.004999487363729695	1.297600238009746e-49	3.310580268682334e-67	6.362169697941928e-9	1.3971466514914222e-15	1.0124418524466102e-6	-2.203404337889683e-22	2.6144761939305105e-21	6.233798267206968e-12	1.7805082354298894e-11	8.230848808804247e-11
97800000	0.004999487363729695	1.297600238009746e-49	3.310580268682334e-67	6.362169697941928e-9	1.3971466514914222e-15	1.0124418524466102e-6	-2.203402953194632e-22	2.6144761939305105e-21	6.233798267206968e-12	1.7805082354298894e-11	8.230848808804247e-11
97900000	0.004999487363729695	1.297600238009746e-49	3.310580268682334e-67	6.362169697941928e-9	1.3971466514914222e-15	1.0124418524466102e-6	-2.203401568499581e-22	2.6144761939305105e-21	6.233798267206968e-12	1.7805082354298894e-11	8.230848808804247e-11
98000000	0.004999487363729695	1.297600238009746e-49	3.310580268682334e-67	6.362169697941928e-9	1.3971466514914222e-15	1.0124418524466102e-6	-2.2034001838045304e-22	2.6144761939305105e-21	6.233798267206968e-12	1.7805082354298894e-11	8.230848808804247e-11
98100000	0.004999487363729695	1.297600238009746e-49	3.310580268682334e-67	6.362169697941928e-9	1.3971466514914222e-15	1.0124418524466102e-6	-2.2033987991094794e-22	2.6144761939305105e-21	6.233798267206968e-12	1.7805082354298894e-11	8.230848808804247e-11
98200000	0.004999487363729695	1.297600238009746e-49	3.310580268682334e-67	6.362169697941928e-9	1.3971466514914224e-15	1.0124418524466102e-6	-2.2033974144144283e-22	2.6144761939305105e-21	6.233798267206968e-12	1.7805082354298894e-11	8.230848808804247e-11
98300000	0.004999487363729695	1.297600238009746e-49	3.310580268682334e-67	6.362169697941928e-9	1.3971466514914224e-15	1.0124418524466102e-6	-2.2033960297193777e-22	2.6144761939305105e-21	6.233798267206968e-12	1.7805082354298894e-11	8.230848808804247e-11
98400000	0.004999487363729695	1.297600238009746e-49	3.310580268682334e-67	6.362169697941928e-9	1.3971466514914224e-15	1.0124418524466102e-6	-2.2033946450243267e-22	2.6144761939305105e-21	6.233798267206968e-12	1.7805082354298894e-11	8.230848808804247e-11
98500000	0.004999487363729695	1.297600238009746e-49	3.310580268682334e-67	6.362169697941928e-9	1.3971466514914224e-15	1.0124418524466102e-6	-2.2033932603292756e-22	2.6144761939305105e-21	6.233798267206968e-12	1.7805082354298894e-11	8.230848808804247e-11
98600000	0.004999487363729695	1.297600238009746e-49	3.310580268682334e-67	6.362169697941928e-9	1.3971466514914224e-15	1.0124418524466102e-6	-2.203391875634225e-22	2.6144761939305105e-21	6.233798267206968e-12	1.7805082354298894e-11	8.230848808804247e-11
98700000	0.004999487363729695	1.297600238009746e-49	3.310580268682334e-67	6.362169697941928e-9	1.3971466514914224e-15	1.0124418524466102e-6	-2.203390490939174e-22	2.6144761939305105e-21	6.233798267206968e-12	1.7805082354298894e-11	8.230848808804247e-11
98800000	0.004999487363729695	1.297600238009746e-49	3.310580268682334e-67	6.362169697941928e-9	1.3971466514914224e-15	1.0124418524466102e-6	-2.203389106244123e-22	2.6144761939305105e-21	6.233798267206968e-12	1.7805082354298894e-11	8.230848808804247e-11
98900000	0.004999487363729695	1.297600238009746e-49	3.310580268682334e-67	6.362169697941928e-9	1.3971466514914224e-15	1.0124418524466102e-6	-2.2033877215490723e-22	2.6144761939305105e-21	6.233798267206968e-12	1.7805082354298894e-11	8.230848808804247e-11
99000000	0.004999487363729695	1.297600238009746e-49	3.310580268682334e-67	6.362169697941928e-9	1.3971466514914224e-15	1.0124418524466102e-6	-2.203386336854021e-22	2.6144761939305105e-21	6.233798267206968e-12	1.7805082354298894e-11	8.230848808804247e-11
99100000	0.004999487363729695	1.297600238009746e-49	3.310580268682334e-67	6.362169697941928e-9	1.3971466514914224e-15	1.0124418524466102e-6	-2.20338495215897e-22	2.6144761939305105e-21	6.233798267206968e-12	1.7805082354298894e-11	8.230848808804247e-11
99200000	0.004999487363729695	1.297600238009746e-49	3.310580268682334e-67	6.362169697941928e-9	1.3971466514914224e-15	1.0124418524466102e-6	-2.203383567463919e-22	2.6144761939305105e-21	6.233798267206968e-12	1.7805082354298894e-11	8.230848808804247e-11
99300000	0.004999487363729695	1.297600238009746e-49	3.310580268682334e-67	6.362169697941928e-9	1.3971466514914224e-15	1.0124418524466102e-6	-2.2033821827688685e-22	2.6144761939305105e-21	6.233798267206968e-12	1.7805082354298894e-11	8.230848808804247e-11
99400000	0.004999487363729695	1.297600238009746e-49	3.310580268682334e-67	6.362169697941928e-9	1.3971466514914224e-15	1.0124418524466102e-6	-2.2033807980738174e-22	2.6144761939305105e-21	6.233798267206968e-12	1.7805082354298894e-11	8.230848808804247e-11
99500000	0.004999487363729695	1.297600238009746e-49	3.310580268682334e-67	6.362169697941928e-9	1.3971466514914224e-15	1.0124418524466102e-6	-2.2033794133787664e-22	2.6144761939305105e-21	6.233798267206968e-12	1.7805082354298894e-11	8.230848808804247e-11
99600000	0.004999487363729695	1.297600238009746e-49	3.310580268682334e-67	6.362169697941928e-9	1.3971466514914224e-15	1.0124418524466102e-6	-2.2033780286837158e-22	2.6144761939305105e-21	6.233798267206968e-12	1.7805082354298894e-11	8.230848808804247e-11
99700000	0.004999487363729695	1.297600238009746e-49	3.310580268682334e-67	6.362169697941928e-9	1.3971466514914224e-15	1.0124418524466102e-6	-2.2033766439886647e-22	2.6144761939305105e-21	6.233798267206968e-12	1.7805082354298894e-11	8.230848808804247e-11
99800000	0.004999487363729695	1.297600238009746e-49	3.310580268682334e-67	6.362169697941928e-9	1.3971466514914224e-15	1.0124418524466102e-6	-2.2033752592936136e-22	2.6144761939305105e-21	6.233798267206968e-12	1.7805082354298894e-11	8.230848808804247e-11
99900000	0.004999487363729695	1.297600238009746e-49	3.310580268682334e-67	6.362169697941928e-9	1.3971466514914224e-15	1.0124418524466102e-6	-2.203373874598563e-22	2.6144761939305105e-21	6.233798267206968e-12	1.7805082354298894e-11	8.230848808804247e-11
100000000	0.004999487363729695	1.297600238009746e-49	3.310580268682334e-67	6.362169697941928e-9	1.3971466514914224e-15	1.0124418524466102e-6	-2.203372489903512e-22	2.6144761939305105e-21	6.233798267206968e-12	1.7805082354298894e-11	8.230848808804247e-11
