# Supplementary material for: Thermodynamics Underpinning the Microbial Community‐Level Nitrogen Energy Metabolism
Source: Environ Microbiol. 2025 Feb 16;27(2):e70055. doi: 10.1111/1462-2920.70055 (PMC11830459; doi:10.1111/1462-2920.70055)
Supplement: Supplementary file 1 — Data S1. [file EMI-27-e70055-s001.zip › SI/Nnetwork/Results/kdef_-10/Iin_-5/p_0.2/O2_-9.4_H_-7..csv]

time	N2	N2H4	N2H5	N2O	NH2OH	NH3	NH3OH	NH4	NO	NO2	NO3
0	0.00001	0.00001	0.00001	0.00001	0.00001	0.00001	0.00001	0.00001	0.00001	0.00001	0.00001
100000	0.004086793505086966	-1.2849956151849027e-21	-6.074922118230328e-20	2.1635875583060686e-12	1.6039822087846254e-14	0.0018264129854730384	-2.5592330830294616e-21	1.4915380079705085e-15	2.7779615604768074e-16	8.027466198046672e-15	1.8152793025442875e-17
200000	0.004086793505086966	-1.2849956151849027e-21	-6.074922118230328e-20	2.163587558306069e-12	1.6039822087846018e-14	0.0018264129854730384	-2.5587329507575045e-21	1.4915380079237867e-15	2.777961560476808e-16	8.027466198019956e-15	1.815279302544287e-17
300000	0.004086793505086966	-1.2849956151849027e-21	-6.074922118230328e-20	2.163587558306069e-12	1.603982208784602e-14	0.0018264129854730384	-2.558232818485547e-21	1.491538007923792e-15	2.777961560476808e-16	8.027466198019958e-15	1.815279302544287e-17
400000	0.004086793505086966	-1.2849956151849027e-21	-6.074922118230328e-20	2.163587558306069e-12	1.603982208784602e-14	0.0018264129854730384	-2.5577326862135897e-21	1.491538007923831e-15	2.777961560476808e-16	8.02746619801998e-15	1.815279302544287e-17
500000	0.004086793505086966	-1.2849956151849027e-21	-6.074922118230328e-20	2.163587558306069e-12	1.603982208784602e-14	0.0018264129854730384	-2.5572325539416325e-21	1.4915380079238166e-15	2.777961560476808e-16	8.027466198019972e-15	1.8152793025442872e-17
600000	0.004086793505086966	-1.2849956151849027e-21	-6.074922118230328e-20	2.1635875583060694e-12	1.6039822087846018e-14	0.0018264129854730384	-2.556732421669675e-21	1.491538007923773e-15	2.777961560476808e-16	8.027466198019947e-15	1.8152793025442872e-17
700000	0.004086793505086966	-1.2849956151849027e-21	-6.074922118230328e-20	2.1635875583060694e-12	1.6039822087846018e-14	0.0018264129854730384	-2.5562322893977178e-21	1.4915380079237238e-15	2.777961560476808e-16	8.02746619801992e-15	1.8152793025442872e-17
800000	0.004086793505086966	-1.2849956151849027e-21	-6.074922118230328e-20	2.1635875583060694e-12	1.6039822087846018e-14	0.0018264129854730384	-2.5557321571257606e-21	1.4915380079236934e-15	2.777961560476808e-16	8.027466198019902e-15	1.8152793025442872e-17
900000	0.004086793505086966	-1.2849956151849027e-21	-6.074922118230328e-20	2.1635875583060694e-12	1.6039822087846018e-14	0.0018264129854730384	-2.555232024853803e-21	1.4915380079236916e-15	2.777961560476808e-16	8.027466198019901e-15	1.8152793025442872e-17
1000000	0.004086793505086966	-1.2849956151849027e-21	-6.074922118230328e-20	2.1635875583060694e-12	1.6039822087846018e-14	0.0018264129854730384	-2.554731892581846e-21	1.4915380079236916e-15	2.777961560476808e-16	8.027466198019901e-15	1.8152793025442872e-17
1100000	0.004086793505086966	-1.2849956151849027e-21	-6.074922118230328e-20	2.1635875583060694e-12	1.6039822087846018e-14	0.0018264129854730384	-2.5542317603098887e-21	1.4915380079236916e-15	2.777961560476808e-16	8.027466198019901e-15	1.8152793025442872e-17
1200000	0.004086793505086966	-1.2849956151849027e-21	-6.074922118230328e-20	2.163587558306069e-12	1.6039822087846018e-14	0.0018264129854730384	-2.553731628037931e-21	1.4915380079236916e-15	2.777961560476808e-16	8.027466198019902e-15	1.815279302544287e-17
1300000	0.004086793505086966	-1.2849956151849027e-21	-6.074922118230328e-20	2.163587558306069e-12	1.6039822087846018e-14	0.0018264129854730384	-2.553231495765974e-21	1.4915380079236914e-15	2.777961560476808e-16	8.027466198019902e-15	1.815279302544287e-17
1400000	0.004086793505086966	-1.2849956151849027e-21	-6.074922118230328e-20	2.163587558306069e-12	1.6039822087846018e-14	0.0018264129854730384	-2.5527313634940168e-21	1.4915380079236914e-15	2.777961560476808e-16	8.027466198019902e-15	1.8152793025442866e-17
1500000	0.004086793505086966	-1.2849956151849027e-21	-6.074922118230328e-20	2.163587558306069e-12	1.6039822087846018e-14	0.0018264129854730384	-2.5522312312220592e-21	1.4915380079236914e-15	2.777961560476808e-16	8.027466198019902e-15	1.8152793025442866e-17
1600000	0.004086793505086966	-1.2849956151849027e-21	-6.074922118230328e-20	2.163587558306069e-12	1.6039822087846018e-14	0.0018264129854730384	-2.551731098950102e-21	1.4915380079236914e-15	2.777961560476808e-16	8.027466198019902e-15	1.8152793025442862e-17
1700000	0.004086793505086966	-1.2849956151849027e-21	-6.074922118230328e-20	2.163587558306069e-12	1.6039822087846018e-14	0.0018264129854730384	-2.551230966678145e-21	1.4915380079236914e-15	2.777961560476808e-16	8.027466198019902e-15	1.8152793025442862e-17
1800000	0.004086793505086966	-1.2849956151849027e-21	-6.074922118230328e-20	2.163587558306069e-12	1.6039822087846018e-14	0.0018264129854730384	-2.5507308344061873e-21	1.4915380079236914e-15	2.777961560476808e-16	8.027466198019902e-15	1.8152793025442862e-17
1900000	0.004086793505086966	-1.2849956151849027e-21	-6.074922118230328e-20	2.163587558306069e-12	1.6039822087846018e-14	0.0018264129854730384	-2.55023070213423e-21	1.4915380079236914e-15	2.777961560476808e-16	8.027466198019902e-15	1.8152793025442862e-17
2000000	0.004086793505086966	-1.2849956151849027e-21	-6.074922118230328e-20	2.163587558306069e-12	1.6039822087846018e-14	0.0018264129854730384	-2.5497305698622726e-21	1.4915380079236914e-15	2.777961560476808e-16	8.027466198019902e-15	1.815279302544286e-17
2100000	0.004086793505086965	-1.2849956151849027e-21	-6.074922118230328e-20	2.163587558306069e-12	1.6039822087846018e-14	0.0018264129854730384	-2.5492304375903154e-21	1.4915380079236914e-15	2.777961560476808e-16	8.027466198019902e-15	1.815279302544286e-17
2200000	0.004086793505086965	-1.2849956151849027e-21	-6.074922118230328e-20	2.163587558306069e-12	1.6039822087846018e-14	0.0018264129854730384	-2.5487303053183582e-21	1.4915380079236914e-15	2.777961560476808e-16	8.027466198019902e-15	1.815279302544286e-17
2300000	0.004086793505086965	-1.2849956151849027e-21	-6.074922118230328e-20	2.163587558306069e-12	1.6039822087846018e-14	0.0018264129854730384	-2.5482301730464007e-21	1.4915380079236914e-15	2.777961560476808e-16	8.027466198019902e-15	1.815279302544286e-17
2400000	0.004086793505086965	-1.2849956151849027e-21	-6.074922118230328e-20	2.163587558306069e-12	1.6039822087846018e-14	0.0018264129854730384	-2.5477300407744435e-21	1.4915380079236914e-15	2.777961560476808e-16	8.027466198019902e-15	1.815279302544286e-17
2500000	0.004086793505086965	-1.2849956151849027e-21	-6.074922118230328e-20	2.163587558306069e-12	1.6039822087846018e-14	0.0018264129854730384	-2.5472299085024863e-21	1.4915380079236914e-15	2.777961560476808e-16	8.027466198019902e-15	1.8152793025442856e-17
2600000	0.004086793505086965	-1.2849956151849027e-21	-6.074922118230328e-20	2.163587558306069e-12	1.6039822087846018e-14	0.0018264129854730384	-2.5467297762305287e-21	1.4915380079236916e-15	2.777961560476808e-16	8.027466198019902e-15	1.8152793025442856e-17
2700000	0.004086793505086965	-1.2849956151849027e-21	-6.074922118230328e-20	2.163587558306069e-12	1.6039822087846018e-14	0.0018264129854730384	-2.5462296439585716e-21	1.4915380079236916e-15	2.777961560476808e-16	8.027466198019902e-15	1.8152793025442856e-17
2800000	0.004086793505086965	-1.2849956151849027e-21	-6.074922118230328e-20	2.163587558306069e-12	1.6039822087846018e-14	0.0018264129854730384	-2.5457295116866144e-21	1.4915380079236916e-15	2.777961560476808e-16	8.027466198019902e-15	1.8152793025442856e-17
2900000	0.004086793505086965	-1.2849956151849027e-21	-6.074922118230328e-20	2.163587558306069e-12	1.6039822087846018e-14	0.0018264129854730384	-2.545229379414657e-21	1.4915380079236916e-15	2.777961560476808e-16	8.027466198019902e-15	1.8152793025442856e-17
3000000	0.004086793505086965	-1.2849956151849027e-21	-6.074922118230328e-20	2.163587558306069e-12	1.6039822087846018e-14	0.0018264129854730384	-2.5447292471426996e-21	1.4915380079236916e-15	2.777961560476808e-16	8.027466198019902e-15	1.8152793025442856e-17
3100000	0.004086793505086965	-1.2849956151849027e-21	-6.074922118230328e-20	2.163587558306069e-12	1.6039822087846018e-14	0.0018264129854730384	-2.5442291148707425e-21	1.4915380079236916e-15	2.777961560476808e-16	8.027466198019902e-15	1.8152793025442856e-17
3200000	0.004086793505086965	-1.2849956151849027e-21	-6.074922118230328e-20	2.163587558306069e-12	1.6039822087846018e-14	0.0018264129854730384	-2.543728982598785e-21	1.4915380079236916e-15	2.777961560476808e-16	8.027466198019902e-15	1.8152793025442856e-17
3300000	0.004086793505086965	-1.2849956151849027e-21	-6.074922118230328e-20	2.163587558306069e-12	1.6039822087846018e-14	0.0018264129854730384	-2.5432288503268277e-21	1.4915380079236916e-15	2.777961560476808e-16	8.027466198019902e-15	1.8152793025442856e-17
3400000	0.004086793505086965	-1.2849956151849027e-21	-6.074922118230328e-20	2.163587558306069e-12	1.6039822087846018e-14	0.0018264129854730384	-2.5427287180548705e-21	1.4915380079236916e-15	2.777961560476808e-16	8.027466198019902e-15	1.8152793025442856e-17
3500000	0.004086793505086965	-1.2849956151849027e-21	-6.074922118230328e-20	2.163587558306069e-12	1.6039822087846018e-14	0.0018264129854730384	-2.542228585782913e-21	1.4915380079236916e-15	2.777961560476808e-16	8.027466198019902e-15	1.8152793025442856e-17
3600000	0.004086793505086965	-1.2849956151849027e-21	-6.074922118230328e-20	2.163587558306069e-12	1.6039822087846018e-14	0.0018264129854730384	-2.5417284535109558e-21	1.4915380079236916e-15	2.777961560476808e-16	8.027466198019902e-15	1.8152793025442856e-17
3700000	0.004086793505086965	-1.2849956151849027e-21	-6.074922118230328e-20	2.163587558306069e-12	1.6039822087846018e-14	0.0018264129854730384	-2.5412283212389982e-21	1.4915380079236916e-15	2.777961560476808e-16	8.027466198019902e-15	1.8152793025442856e-17
3800000	0.004086793505086965	-1.2849956151849027e-21	-6.074922118230328e-20	2.163587558306069e-12	1.6039822087846018e-14	0.0018264129854730384	-2.540728188967041e-21	1.4915380079236916e-15	2.777961560476808e-16	8.027466198019902e-15	1.8152793025442856e-17
3900000	0.004086793505086965	-1.2849956151849027e-21	-6.074922118230328e-20	2.163587558306069e-12	1.6039822087846018e-14	0.0018264129854730384	-2.540228056695084e-21	1.4915380079236916e-15	2.777961560476808e-16	8.027466198019902e-15	1.8152793025442856e-17
4000000	0.004086793505086965	-1.2849956151849027e-21	-6.074922118230328e-20	2.163587558306069e-12	1.6039822087846018e-14	0.0018264129854730384	-2.5397279244231263e-21	1.4915380079236916e-15	2.777961560476808e-16	8.027466198019902e-15	1.8152793025442856e-17
4100000	0.004086793505086965	-1.2849956151849027e-21	-6.074922118230328e-20	2.163587558306069e-12	1.6039822087846018e-14	0.0018264129854730384	-2.539227792151169e-21	1.4915380079236916e-15	2.777961560476808e-16	8.027466198019902e-15	1.8152793025442856e-17
4200000	0.004086793505086965	-1.2849956151849027e-21	-6.074922118230328e-20	2.163587558306069e-12	1.6039822087846018e-14	0.0018264129854730384	-2.538727659879212e-21	1.4915380079236916e-15	2.777961560476808e-16	8.027466198019902e-15	1.8152793025442856e-17
4300000	0.004086793505086965	-1.2849956151849027e-21	-6.074922118230328e-20	2.163587558306069e-12	1.6039822087846018e-14	0.0018264129854730384	-2.5382275276072544e-21	1.4915380079236916e-15	2.777961560476808e-16	8.027466198019902e-15	1.815279302544286e-17
4400000	0.004086793505086965	-1.2849956151849027e-21	-6.074922118230328e-20	2.163587558306069e-12	1.6039822087846018e-14	0.0018264129854730384	-2.5377273953352972e-21	1.4915380079236916e-15	2.777961560476808e-16	8.027466198019902e-15	1.815279302544286e-17
4500000	0.004086793505086965	-1.2849956151849027e-21	-6.074922118230328e-20	2.163587558306069e-12	1.6039822087846018e-14	0.0018264129854730384	-2.53722726306334e-21	1.4915380079236914e-15	2.777961560476808e-16	8.027466198019902e-15	1.815279302544286e-17
4600000	0.004086793505086965	-1.2849956151849027e-21	-6.074922118230328e-20	2.163587558306069e-12	1.6039822087846018e-14	0.0018264129854730384	-2.5367271307913825e-21	1.4915380079236914e-15	2.777961560476808e-16	8.027466198019902e-15	1.815279302544286e-17
4700000	0.004086793505086965	-1.2849956151849027e-21	-6.074922118230328e-20	2.163587558306069e-12	1.6039822087846018e-14	0.0018264129854730384	-2.5362269985194253e-21	1.4915380079236914e-15	2.777961560476808e-16	8.027466198019902e-15	1.815279302544286e-17
4800000	0.004086793505086965	-1.2849956151849027e-21	-6.074922118230328e-20	2.163587558306069e-12	1.6039822087846018e-14	0.0018264129854730384	-2.535726866247468e-21	1.4915380079236914e-15	2.777961560476808e-16	8.027466198019902e-15	1.815279302544286e-17
4900000	0.004086793505086965	-1.2849956151849027e-21	-6.074922118230328e-20	2.163587558306069e-12	1.6039822087846018e-14	0.0018264129854730384	-2.5352267339755106e-21	1.4915380079236914e-15	2.777961560476808e-16	8.027466198019902e-15	1.815279302544286e-17
5000000	0.004086793505086965	-1.2849956151849027e-21	-6.074922118230328e-20	2.163587558306069e-12	1.6039822087846018e-14	0.0018264129854730384	-2.5347266017035534e-21	1.4915380079236914e-15	2.777961560476808e-16	8.027466198019902e-15	1.8152793025442862e-17
5100000	0.004086793505086965	-1.2849956151849027e-21	-6.074922118230328e-20	2.163587558306069e-12	1.6039822087846018e-14	0.0018264129854730384	-2.534226469431596e-21	1.4915380079236914e-15	2.777961560476808e-16	8.027466198019902e-15	1.8152793025442862e-17
5200000	0.004086793505086965	-1.2849956151849027e-21	-6.074922118230328e-20	2.163587558306069e-12	1.6039822087846018e-14	0.0018264129854730384	-2.5337263371596387e-21	1.4915380079236914e-15	2.777961560476808e-16	8.027466198019902e-15	1.8152793025442862e-17
5300000	0.004086793505086965	-1.2849956151849027e-21	-6.074922118230328e-20	2.163587558306069e-12	1.6039822087846018e-14	0.0018264129854730384	-2.5332262048876815e-21	1.4915380079236914e-15	2.777961560476808e-16	8.027466198019902e-15	1.8152793025442862e-17
5400000	0.004086793505086965	-1.2849956151849027e-21	-6.074922118230328e-20	2.163587558306069e-12	1.6039822087846018e-14	0.0018264129854730384	-2.532726072615724e-21	1.4915380079236914e-15	2.777961560476808e-16	8.027466198019902e-15	1.8152793025442862e-17
5500000	0.004086793505086965	-1.2849956151849027e-21	-6.074922118230328e-20	2.163587558306069e-12	1.6039822087846018e-14	0.0018264129854730384	-2.5322259403437667e-21	1.4915380079236914e-15	2.777961560476808e-16	8.027466198019902e-15	1.8152793025442862e-17
5600000	0.004086793505086966	-1.2849956151849027e-21	-6.074922118230328e-20	2.163587558306069e-12	1.6039822087846018e-14	0.0018264129854730384	-2.5317258080718096e-21	1.4915380079236914e-15	2.777961560476808e-16	8.027466198019902e-15	1.8152793025442866e-17
5700000	0.004086793505086966	-1.2849956151849027e-21	-6.074922118230328e-20	2.163587558306069e-12	1.6039822087846018e-14	0.0018264129854730384	-2.531225675799852e-21	1.4915380079236914e-15	2.777961560476808e-16	8.027466198019902e-15	1.8152793025442866e-17
5800000	0.004086793505086966	-1.2849956151849027e-21	-6.074922118230328e-20	2.163587558306069e-12	1.6039822087846018e-14	0.0018264129854730384	-2.530725543527895e-21	1.4915380079236914e-15	2.777961560476808e-16	8.027466198019901e-15	1.8152793025442866e-17
5900000	0.004086793505086966	-1.2849956151849027e-21	-6.074922118230328e-20	2.163587558306069e-12	1.6039822087846018e-14	0.0018264129854730384	-2.5302254112559376e-21	1.4915380079236914e-15	2.777961560476808e-16	8.027466198019901e-15	1.8152793025442866e-17
6000000	0.004086793505086966	-1.2849956151849027e-21	-6.074922118230328e-20	2.163587558306069e-12	1.6039822087846018e-14	0.0018264129854730384	-2.52972527898398e-21	1.4915380079236914e-15	2.777961560476808e-16	8.027466198019901e-15	1.8152793025442866e-17
6100000	0.004086793505086966	-1.2849956151849027e-21	-6.074922118230328e-20	2.163587558306069e-12	1.6039822087846018e-14	0.0018264129854730384	-2.529225146712023e-21	1.4915380079236914e-15	2.777961560476808e-16	8.027466198019901e-15	1.8152793025442866e-17
6200000	0.004086793505086966	-1.2849956151849027e-21	-6.074922118230328e-20	2.163587558306069e-12	1.6039822087846018e-14	0.0018264129854730384	-2.5287250144400657e-21	1.4915380079236914e-15	2.777961560476808e-16	8.027466198019901e-15	1.8152793025442866e-17
6300000	0.004086793505086966	-1.2849956151849027e-21	-6.074922118230328e-20	2.163587558306069e-12	1.6039822087846018e-14	0.0018264129854730384	-2.528224882168108e-21	1.4915380079236914e-15	2.777961560476808e-16	8.027466198019901e-15	1.815279302544287e-17
6400000	0.004086793505086966	-1.2849956151849027e-21	-6.074922118230328e-20	2.163587558306069e-12	1.6039822087846018e-14	0.0018264129854730384	-2.527724749896151e-21	1.4915380079236914e-15	2.777961560476808e-16	8.027466198019901e-15	1.815279302544287e-17
6500000	0.004086793505086966	-1.2849956151849027e-21	-6.074922118230328e-20	2.163587558306069e-12	1.6039822087846018e-14	0.0018264129854730384	-2.5272246176241934e-21	1.4915380079236914e-15	2.777961560476808e-16	8.027466198019901e-15	1.815279302544287e-17
6600000	0.004086793505086966	-1.2849956151849027e-21	-6.074922118230328e-20	2.163587558306069e-12	1.6039822087846018e-14	0.0018264129854730384	-2.5267244853522362e-21	1.4915380079236914e-15	2.777961560476808e-16	8.027466198019901e-15	1.815279302544287e-17
6700000	0.004086793505086966	-1.2849956151849027e-21	-6.074922118230328e-20	2.163587558306069e-12	1.6039822087846018e-14	0.0018264129854730384	-2.526224353080279e-21	1.4915380079236914e-15	2.777961560476808e-16	8.027466198019901e-15	1.815279302544287e-17
6800000	0.004086793505086966	-1.2849956151849027e-21	-6.074922118230328e-20	2.163587558306069e-12	1.6039822087846018e-14	0.0018264129854730384	-2.5257242208083215e-21	1.4915380079236914e-15	2.777961560476808e-16	8.027466198019901e-15	1.815279302544287e-17
6900000	0.004086793505086966	-1.2849956151849027e-21	-6.074922118230328e-20	2.163587558306069e-12	1.6039822087846018e-14	0.0018264129854730384	-2.5252240885363643e-21	1.4915380079236914e-15	2.777961560476808e-16	8.027466198019901e-15	1.815279302544287e-17
7000000	0.004086793505086966	-1.2849956151849027e-21	-6.074922118230328e-20	2.163587558306069e-12	1.6039822087846018e-14	0.0018264129854730384	-2.524723956264407e-21	1.4915380079236914e-15	2.777961560476808e-16	8.027466198019901e-15	1.8152793025442872e-17
7100000	0.004086793505086966	-1.2849956151849027e-21	-6.074922118230328e-20	2.163587558306069e-12	1.6039822087846018e-14	0.0018264129854730384	-2.5242238239924496e-21	1.4915380079236914e-15	2.777961560476808e-16	8.027466198019901e-15	1.8152793025442872e-17
7200000	0.004086793505086966	-1.2849956151849027e-21	-6.074922118230328e-20	2.163587558306069e-12	1.6039822087846018e-14	0.0018264129854730384	-2.5237236917204924e-21	1.4915380079236914e-15	2.777961560476808e-16	8.027466198019901e-15	1.8152793025442872e-17
7300000	0.004086793505086966	-1.2849956151849027e-21	-6.074922118230328e-20	2.163587558306069e-12	1.6039822087846018e-14	0.0018264129854730384	-2.5232235594485352e-21	1.4915380079236914e-15	2.777961560476808e-16	8.027466198019901e-15	1.8152793025442872e-17
7400000	0.004086793505086966	-1.2849956151849027e-21	-6.074922118230328e-20	2.163587558306069e-12	1.6039822087846018e-14	0.0018264129854730384	-2.5227234271765777e-21	1.4915380079236914e-15	2.777961560476808e-16	8.027466198019901e-15	1.8152793025442872e-17
7500000	0.004086793505086966	-1.2849956151849027e-21	-6.074922118230328e-20	2.163587558306069e-12	1.6039822087846018e-14	0.0018264129854730384	-2.5222232949046205e-21	1.4915380079236914e-15	2.777961560476808e-16	8.027466198019901e-15	1.8152793025442872e-17
7600000	0.004086793505086966	-1.2849956151849027e-21	-6.074922118230328e-20	2.163587558306069e-12	1.6039822087846018e-14	0.0018264129854730384	-2.5217231626326633e-21	1.4915380079236914e-15	2.777961560476808e-16	8.027466198019901e-15	1.8152793025442872e-17
7700000	0.004086793505086966	-1.2849956151849027e-21	-6.074922118230328e-20	2.163587558306069e-12	1.6039822087846018e-14	0.0018264129854730384	-2.5212230303607057e-21	1.4915380079236914e-15	2.777961560476808e-16	8.027466198019901e-15	1.8152793025442872e-17
7800000	0.004086793505086966	-1.2849956151849027e-21	-6.074922118230328e-20	2.163587558306069e-12	1.6039822087846018e-14	0.0018264129854730384	-2.5207228980887486e-21	1.4915380079236914e-15	2.777961560476808e-16	8.027466198019901e-15	1.8152793025442872e-17
7900000	0.004086793505086966	-1.2849956151849027e-21	-6.074922118230328e-20	2.163587558306069e-12	1.6039822087846018e-14	0.0018264129854730384	-2.5202227658167914e-21	1.4915380079236914e-15	2.777961560476808e-16	8.027466198019901e-15	1.8152793025442872e-17
8000000	0.004086793505086966	-1.2849956151849027e-21	-6.074922118230328e-20	2.163587558306069e-12	1.6039822087846018e-14	0.0018264129854730384	-2.519722633544834e-21	1.4915380079236914e-15	2.777961560476808e-16	8.027466198019901e-15	1.8152793025442872e-17
8100000	0.004086793505086966	-1.2849956151849027e-21	-6.074922118230328e-20	2.163587558306069e-12	1.6039822087846018e-14	0.0018264129854730384	-2.5192225012728766e-21	1.4915380079236914e-15	2.777961560476808e-16	8.027466198019901e-15	1.8152793025442872e-17
8200000	0.004086793505086966	-1.2849956151849027e-21	-6.074922118230328e-20	2.163587558306069e-12	1.6039822087846018e-14	0.0018264129854730384	-2.518722369000919e-21	1.4915380079236914e-15	2.777961560476808e-16	8.027466198019901e-15	1.8152793025442872e-17
8300000	0.004086793505086966	-1.2849956151849027e-21	-6.074922118230328e-20	2.163587558306069e-12	1.6039822087846018e-14	0.0018264129854730384	-2.518222236728962e-21	1.4915380079236914e-15	2.777961560476808e-16	8.027466198019901e-15	1.8152793025442872e-17
8400000	0.004086793505086966	-1.2849956151849027e-21	-6.074922118230328e-20	2.163587558306069e-12	1.6039822087846018e-14	0.0018264129854730384	-2.5177221044570047e-21	1.4915380079236914e-15	2.777961560476808e-16	8.027466198019901e-15	1.8152793025442872e-17
8500000	0.004086793505086966	-1.2849956151849027e-21	-6.074922118230328e-20	2.163587558306069e-12	1.6039822087846018e-14	0.0018264129854730384	-2.517221972185047e-21	1.4915380079236914e-15	2.777961560476808e-16	8.027466198019901e-15	1.8152793025442872e-17
8600000	0.004086793505086966	-1.2849956151849027e-21	-6.074922118230328e-20	2.163587558306069e-12	1.6039822087846018e-14	0.0018264129854730384	-2.51672183991309e-21	1.4915380079236914e-15	2.777961560476808e-16	8.027466198019901e-15	1.8152793025442872e-17
8700000	0.004086793505086966	-1.2849956151849027e-21	-6.074922118230328e-20	2.163587558306069e-12	1.6039822087846018e-14	0.0018264129854730384	-2.5162217076411328e-21	1.4915380079236914e-15	2.777961560476808e-16	8.027466198019901e-15	1.8152793025442872e-17
8800000	0.004086793505086966	-1.2849956151849027e-21	-6.074922118230328e-20	2.163587558306069e-12	1.6039822087846018e-14	0.0018264129854730384	-2.5157215753691753e-21	1.4915380079236914e-15	2.777961560476808e-16	8.027466198019901e-15	1.8152793025442872e-17
8900000	0.004086793505086966	-1.2849956151849027e-21	-6.074922118230328e-20	2.163587558306069e-12	1.6039822087846018e-14	0.0018264129854730384	-2.515221443097218e-21	1.4915380079236914e-15	2.777961560476808e-16	8.027466198019901e-15	1.8152793025442872e-17
9000000	0.004086793505086966	-1.2849956151849027e-21	-6.074922118230328e-20	2.163587558306069e-12	1.6039822087846018e-14	0.0018264129854730384	-2.514721310825261e-21	1.4915380079236914e-15	2.777961560476808e-16	8.027466198019901e-15	1.8152793025442872e-17
9100000	0.004086793505086966	-1.2849956151849027e-21	-6.074922118230328e-20	2.163587558306069e-12	1.6039822087846018e-14	0.0018264129854730384	-2.5142211785533033e-21	1.4915380079236914e-15	2.777961560476808e-16	8.027466198019901e-15	1.8152793025442872e-17
9200000	0.004086793505086966	-1.2849956151849027e-21	-6.074922118230328e-20	2.163587558306069e-12	1.6039822087846018e-14	0.0018264129854730384	-2.513721046281346e-21	1.4915380079236914e-15	2.777961560476808e-16	8.027466198019901e-15	1.8152793025442872e-17
9300000	0.004086793505086966	-1.2849956151849027e-21	-6.074922118230328e-20	2.163587558306069e-12	1.6039822087846018e-14	0.0018264129854730384	-2.513220914009389e-21	1.4915380079236914e-15	2.777961560476808e-16	8.027466198019901e-15	1.8152793025442872e-17
9400000	0.004086793505086966	-1.2849956151849027e-21	-6.074922118230328e-20	2.163587558306069e-12	1.6039822087846018e-14	0.0018264129854730384	-2.5127207817374314e-21	1.4915380079236914e-15	2.777961560476808e-16	8.027466198019901e-15	1.8152793025442872e-17
9500000	0.004086793505086966	-1.2849956151849027e-21	-6.074922118230328e-20	2.163587558306069e-12	1.6039822087846018e-14	0.0018264129854730384	-2.5122206494654742e-21	1.4915380079236914e-15	2.777961560476808e-16	8.027466198019901e-15	1.8152793025442872e-17
9600000	0.004086793505086966	-1.2849956151849027e-21	-6.074922118230328e-20	2.163587558306069e-12	1.6039822087846018e-14	0.0018264129854730384	-2.5117205171935167e-21	1.4915380079236914e-15	2.777961560476808e-16	8.027466198019901e-15	1.8152793025442872e-17
9700000	0.004086793505086966	-1.2849956151849027e-21	-6.074922118230328e-20	2.163587558306069e-12	1.6039822087846018e-14	0.0018264129854730384	-2.5112203849215595e-21	1.4915380079236914e-15	2.777961560476808e-16	8.027466198019901e-15	1.8152793025442872e-17
9800000	0.004086793505086966	-1.2849956151849027e-21	-6.074922118230328e-20	2.163587558306069e-12	1.6039822087846018e-14	0.0018264129854730384	-2.5107202526496023e-21	1.4915380079236914e-15	2.777961560476808e-16	8.027466198019901e-15	1.8152793025442872e-17
9900000	0.004086793505086966	-1.2849956151849027e-21	-6.074922118230328e-20	2.163587558306069e-12	1.6039822087846018e-14	0.0018264129854730384	-2.5102201203776448e-21	1.4915380079236914e-15	2.777961560476808e-16	8.027466198019901e-15	1.8152793025442872e-17
10000000	0.004086793505086966	-1.2849956151849027e-21	-6.074922118230328e-20	2.163587558306069e-12	1.6039822087846018e-14	0.0018264129854730384	-2.5097199881056876e-21	1.4915380079236914e-15	2.777961560476808e-16	8.027466198019901e-15	1.8152793025442872e-17
10100000	0.004086793505086966	-1.2849956151849027e-21	-6.074922118230328e-20	2.163587558306069e-12	1.6039822087846018e-14	0.0018264129854730384	-2.5092198558337304e-21	1.4915380079236914e-15	2.777961560476808e-16	8.027466198019901e-15	1.8152793025442872e-17
10200000	0.004086793505086966	-1.2849956151849027e-21	-6.074922118230328e-20	2.163587558306069e-12	1.6039822087846018e-14	0.0018264129854730384	-2.508719723561773e-21	1.4915380079236914e-15	2.777961560476808e-16	8.027466198019901e-15	1.8152793025442872e-17
10300000	0.004086793505086966	-1.2849956151849027e-21	-6.074922118230328e-20	2.163587558306069e-12	1.6039822087846018e-14	0.0018264129854730384	-2.5082195912898157e-21	1.4915380079236914e-15	2.777961560476808e-16	8.027466198019901e-15	1.8152793025442872e-17
10400000	0.004086793505086966	-1.2849956151849027e-21	-6.074922118230328e-20	2.163587558306069e-12	1.6039822087846018e-14	0.0018264129854730384	-2.5077194590178585e-21	1.4915380079236914e-15	2.777961560476808e-16	8.027466198019901e-15	1.8152793025442872e-17
10500000	0.004086793505086966	-1.2849956151849027e-21	-6.074922118230328e-20	2.163587558306069e-12	1.6039822087846018e-14	0.0018264129854730384	-2.507219326745901e-21	1.4915380079236914e-15	2.777961560476808e-16	8.027466198019901e-15	1.8152793025442872e-17
10600000	0.004086793505086966	-1.2849956151849027e-21	-6.074922118230328e-20	2.163587558306069e-12	1.6039822087846018e-14	0.0018264129854730384	-2.5067191944739437e-21	1.4915380079236914e-15	2.777961560476808e-16	8.027466198019901e-15	1.8152793025442872e-17
10700000	0.004086793505086966	-1.2849956151849027e-21	-6.074922118230328e-20	2.163587558306069e-12	1.6039822087846018e-14	0.0018264129854730384	-2.5062190622019866e-21	1.4915380079236914e-15	2.777961560476808e-16	8.027466198019901e-15	1.8152793025442872e-17
10800000	0.004086793505086966	-1.2849956151849027e-21	-6.074922118230328e-20	2.163587558306069e-12	1.6039822087846018e-14	0.0018264129854730384	-2.505718929930029e-21	1.4915380079236914e-15	2.777961560476808e-16	8.027466198019901e-15	1.8152793025442872e-17
10900000	0.004086793505086966	-1.2849956151849027e-21	-6.074922118230328e-20	2.163587558306069e-12	1.6039822087846018e-14	0.0018264129854730384	-2.505218797658072e-21	1.4915380079236914e-15	2.777961560476808e-16	8.027466198019901e-15	1.8152793025442872e-17
11000000	0.004086793505086966	-1.2849956151849027e-21	-6.074922118230328e-20	2.163587558306069e-12	1.6039822087846018e-14	0.0018264129854730384	-2.5047186653861146e-21	1.4915380079236914e-15	2.777961560476808e-16	8.027466198019901e-15	1.8152793025442872e-17
11100000	0.004086793505086966	-1.2849956151849027e-21	-6.074922118230328e-20	2.163587558306069e-12	1.6039822087846018e-14	0.0018264129854730384	-2.504218533114157e-21	1.4915380079236914e-15	2.777961560476808e-16	8.027466198019901e-15	1.8152793025442872e-17
11200000	0.004086793505086966	-1.2849956151849027e-21	-6.074922118230328e-20	2.163587558306069e-12	1.6039822087846018e-14	0.0018264129854730384	-2.5037184008422e-21	1.4915380079236914e-15	2.777961560476808e-16	8.027466198019901e-15	1.8152793025442872e-17
11300000	0.004086793505086966	-1.2849956151849027e-21	-6.074922118230328e-20	2.163587558306069e-12	1.6039822087846018e-14	0.0018264129854730384	-2.5032182685702423e-21	1.4915380079236914e-15	2.777961560476808e-16	8.027466198019901e-15	1.8152793025442872e-17
11400000	0.004086793505086966	-1.2849956151849027e-21	-6.074922118230328e-20	2.163587558306069e-12	1.6039822087846018e-14	0.0018264129854730384	-2.502718136298285e-21	1.4915380079236914e-15	2.777961560476808e-16	8.027466198019901e-15	1.8152793025442872e-17
11500000	0.004086793505086966	-1.2849956151849027e-21	-6.074922118230328e-20	2.163587558306069e-12	1.6039822087846018e-14	0.0018264129854730384	-2.502218004026328e-21	1.4915380079236914e-15	2.777961560476808e-16	8.027466198019901e-15	1.8152793025442872e-17
11600000	0.004086793505086966	-1.2849956151849027e-21	-6.074922118230328e-20	2.163587558306069e-12	1.6039822087846018e-14	0.0018264129854730384	-2.5017178717543704e-21	1.4915380079236914e-15	2.777961560476808e-16	8.027466198019901e-15	1.8152793025442872e-17
11700000	0.004086793505086966	-1.2849956151849027e-21	-6.074922118230328e-20	2.163587558306069e-12	1.6039822087846018e-14	0.0018264129854730384	-2.5012177394824132e-21	1.4915380079236914e-15	2.777961560476808e-16	8.027466198019901e-15	1.8152793025442872e-17
11800000	0.004086793505086966	-1.2849956151849027e-21	-6.074922118230328e-20	2.163587558306069e-12	1.6039822087846018e-14	0.0018264129854730384	-2.500717607210456e-21	1.4915380079236914e-15	2.777961560476808e-16	8.027466198019901e-15	1.8152793025442872e-17
11900000	0.004086793505086966	-1.2849956151849027e-21	-6.074922118230328e-20	2.163587558306069e-12	1.6039822087846018e-14	0.0018264129854730384	-2.5002174749384985e-21	1.4915380079236914e-15	2.777961560476808e-16	8.027466198019901e-15	1.8152793025442872e-17
12000000	0.004086793505086966	-1.2849956151849027e-21	-6.074922118230328e-20	2.163587558306069e-12	1.6039822087846018e-14	0.0018264129854730384	-2.4997173426665413e-21	1.4915380079236914e-15	2.777961560476808e-16	8.027466198019901e-15	1.815279302544287e-17
12100000	0.004086793505086966	-1.2849956151849027e-21	-6.074922118230328e-20	2.163587558306069e-12	1.6039822087846018e-14	0.0018264129854730384	-2.499217210394584e-21	1.4915380079236914e-15	2.777961560476808e-16	8.027466198019901e-15	1.815279302544287e-17
12200000	0.004086793505086966	-1.2849956151849027e-21	-6.074922118230328e-20	2.163587558306069e-12	1.6039822087846018e-14	0.0018264129854730384	-2.4987170781226266e-21	1.4915380079236914e-15	2.777961560476808e-16	8.027466198019901e-15	1.815279302544287e-17
12300000	0.004086793505086966	-1.2849956151849027e-21	-6.074922118230328e-20	2.163587558306069e-12	1.6039822087846018e-14	0.0018264129854730384	-2.4982169458506694e-21	1.4915380079236914e-15	2.777961560476808e-16	8.027466198019901e-15	1.815279302544287e-17
12400000	0.004086793505086966	-1.2849956151849027e-21	-6.074922118230328e-20	2.163587558306069e-12	1.6039822087846018e-14	0.0018264129854730384	-2.4977168135787122e-21	1.4915380079236914e-15	2.777961560476808e-16	8.027466198019901e-15	1.815279302544287e-17
12500000	0.004086793505086966	-1.2849956151849027e-21	-6.074922118230328e-20	2.163587558306069e-12	1.6039822087846018e-14	0.0018264129854730384	-2.4972166813067547e-21	1.4915380079236914e-15	2.777961560476808e-16	8.027466198019901e-15	1.815279302544287e-17
12600000	0.004086793505086966	-1.2849956151849027e-21	-6.074922118230328e-20	2.163587558306069e-12	1.6039822087846018e-14	0.0018264129854730384	-2.4967165490347975e-21	1.4915380079236914e-15	2.777961560476808e-16	8.027466198019901e-15	1.815279302544287e-17
12700000	0.004086793505086966	-1.2849956151849027e-21	-6.074922118230328e-20	2.163587558306069e-12	1.6039822087846018e-14	0.0018264129854730384	-2.49621641676284e-21	1.4915380079236914e-15	2.777961560476808e-16	8.027466198019901e-15	1.815279302544287e-17
12800000	0.004086793505086966	-1.2849956151849027e-21	-6.074922118230328e-20	2.163587558306069e-12	1.6039822087846018e-14	0.0018264129854730384	-2.4957162844908828e-21	1.4915380079236914e-15	2.777961560476808e-16	8.027466198019901e-15	1.815279302544287e-17
12900000	0.004086793505086966	-1.2849956151849027e-21	-6.074922118230328e-20	2.163587558306069e-12	1.6039822087846018e-14	0.0018264129854730384	-2.4952161522189256e-21	1.4915380079236914e-15	2.777961560476808e-16	8.027466198019901e-15	1.815279302544287e-17
13000000	0.004086793505086966	-1.2849956151849027e-21	-6.074922118230328e-20	2.163587558306069e-12	1.6039822087846018e-14	0.0018264129854730384	-2.494716019946968e-21	1.4915380079236914e-15	2.777961560476808e-16	8.027466198019901e-15	1.815279302544287e-17
13100000	0.004086793505086966	-1.2849956151849027e-21	-6.074922118230328e-20	2.163587558306069e-12	1.6039822087846018e-14	0.0018264129854730384	-2.494215887675011e-21	1.4915380079236914e-15	2.777961560476808e-16	8.027466198019901e-15	1.815279302544287e-17
13200000	0.004086793505086966	-1.2849956151849027e-21	-6.074922118230328e-20	2.163587558306069e-12	1.6039822087846018e-14	0.0018264129854730384	-2.4937157554030537e-21	1.4915380079236914e-15	2.777961560476808e-16	8.027466198019901e-15	1.815279302544287e-17
13300000	0.004086793505086966	-1.2849956151849027e-21	-6.074922118230328e-20	2.163587558306069e-12	1.6039822087846018e-14	0.0018264129854730384	-2.493215623131096e-21	1.4915380079236914e-15	2.777961560476808e-16	8.027466198019901e-15	1.815279302544287e-17
13400000	0.004086793505086966	-1.2849956151849027e-21	-6.074922118230328e-20	2.163587558306069e-12	1.6039822087846018e-14	0.0018264129854730384	-2.492715490859139e-21	1.4915380079236914e-15	2.777961560476808e-16	8.027466198019901e-15	1.815279302544287e-17
13500000	0.004086793505086966	-1.2849956151849027e-21	-6.074922118230328e-20	2.163587558306069e-12	1.6039822087846018e-14	0.0018264129854730384	-2.4922153585871817e-21	1.4915380079236914e-15	2.777961560476808e-16	8.027466198019901e-15	1.815279302544287e-17
13600000	0.004086793505086966	-1.2849956151849027e-21	-6.074922118230328e-20	2.163587558306069e-12	1.6039822087846018e-14	0.0018264129854730384	-2.491715226315224e-21	1.4915380079236914e-15	2.777961560476808e-16	8.027466198019901e-15	1.815279302544287e-17
13700000	0.004086793505086966	-1.2849956151849027e-21	-6.074922118230328e-20	2.163587558306069e-12	1.6039822087846018e-14	0.0018264129854730384	-2.491215094043267e-21	1.4915380079236914e-15	2.777961560476808e-16	8.027466198019901e-15	1.815279302544287e-17
13800000	0.004086793505086966	-1.2849956151849027e-21	-6.074922118230328e-20	2.163587558306069e-12	1.6039822087846018e-14	0.0018264129854730384	-2.49071496177131e-21	1.4915380079236914e-15	2.777961560476808e-16	8.027466198019901e-15	1.815279302544287e-17
13900000	0.004086793505086966	-1.2849956151849027e-21	-6.074922118230328e-20	2.163587558306069e-12	1.6039822087846018e-14	0.0018264129854730384	-2.4902148294993523e-21	1.4915380079236914e-15	2.777961560476808e-16	8.027466198019901e-15	1.815279302544287e-17
14000000	0.004086793505086966	-1.2849956151849027e-21	-6.074922118230328e-20	2.163587558306069e-12	1.6039822087846018e-14	0.0018264129854730384	-2.489714697227395e-21	1.4915380079236914e-15	2.777961560476808e-16	8.027466198019901e-15	1.815279302544287e-17
14100000	0.004086793505086966	-1.2849956151849027e-21	-6.074922118230328e-20	2.163587558306069e-12	1.6039822087846018e-14	0.0018264129854730384	-2.489214564955438e-21	1.4915380079236914e-15	2.777961560476808e-16	8.027466198019901e-15	1.815279302544287e-17
14200000	0.004086793505086966	-1.2849956151849027e-21	-6.074922118230328e-20	2.163587558306069e-12	1.6039822087846018e-14	0.0018264129854730384	-2.4887144326834803e-21	1.4915380079236914e-15	2.777961560476808e-16	8.027466198019901e-15	1.815279302544287e-17
14300000	0.004086793505086966	-1.2849956151849027e-21	-6.074922118230328e-20	2.163587558306069e-12	1.6039822087846018e-14	0.0018264129854730384	-2.488214300411523e-21	1.4915380079236914e-15	2.777961560476808e-16	8.027466198019901e-15	1.815279302544287e-17
14400000	0.004086793505086966	-1.2849956151849027e-21	-6.074922118230328e-20	2.163587558306069e-12	1.6039822087846018e-14	0.0018264129854730384	-2.4877141681395656e-21	1.4915380079236914e-15	2.777961560476808e-16	8.027466198019901e-15	1.815279302544287e-17
14500000	0.004086793505086966	-1.2849956151849027e-21	-6.074922118230328e-20	2.163587558306069e-12	1.6039822087846018e-14	0.0018264129854730384	-2.4872140358676084e-21	1.4915380079236914e-15	2.777961560476808e-16	8.027466198019901e-15	1.815279302544287e-17
14600000	0.004086793505086966	-1.2849956151849027e-21	-6.074922118230328e-20	2.163587558306069e-12	1.6039822087846018e-14	0.0018264129854730384	-2.4867139035956512e-21	1.4915380079236914e-15	2.777961560476808e-16	8.027466198019901e-15	1.815279302544287e-17
14700000	0.004086793505086966	-1.2849956151849027e-21	-6.074922118230328e-20	2.163587558306069e-12	1.6039822087846018e-14	0.0018264129854730384	-2.4862137713236937e-21	1.4915380079236914e-15	2.777961560476808e-16	8.027466198019901e-15	1.815279302544287e-17
14800000	0.004086793505086966	-1.2849956151849027e-21	-6.074922118230328e-20	2.163587558306069e-12	1.6039822087846018e-14	0.0018264129854730384	-2.4857136390517365e-21	1.4915380079236914e-15	2.777961560476808e-16	8.027466198019901e-15	1.815279302544287e-17
14900000	0.004086793505086966	-1.2849956151849027e-21	-6.074922118230328e-20	2.163587558306069e-12	1.6039822087846018e-14	0.0018264129854730384	-2.4852135067797793e-21	1.4915380079236914e-15	2.777961560476808e-16	8.027466198019901e-15	1.815279302544287e-17
15000000	0.004086793505086966	-1.2849956151849027e-21	-6.074922118230328e-20	2.163587558306069e-12	1.6039822087846018e-14	0.0018264129854730384	-2.4847133745078218e-21	1.4915380079236914e-15	2.777961560476808e-16	8.027466198019901e-15	1.815279302544287e-17
15100000	0.004086793505086966	-1.2849956151849027e-21	-6.074922118230328e-20	2.163587558306069e-12	1.6039822087846018e-14	0.0018264129854730384	-2.4842132422358646e-21	1.4915380079236914e-15	2.777961560476808e-16	8.027466198019901e-15	1.815279302544287e-17
15200000	0.004086793505086966	-1.2849956151849027e-21	-6.074922118230328e-20	2.163587558306069e-12	1.6039822087846018e-14	0.0018264129854730384	-2.4837131099639074e-21	1.4915380079236914e-15	2.777961560476808e-16	8.027466198019901e-15	1.815279302544287e-17
15300000	0.004086793505086966	-1.2849956151849027e-21	-6.074922118230328e-20	2.163587558306069e-12	1.6039822087846018e-14	0.0018264129854730384	-2.48321297769195e-21	1.4915380079236914e-15	2.777961560476808e-16	8.027466198019901e-15	1.815279302544287e-17
15400000	0.004086793505086966	-1.2849956151849027e-21	-6.074922118230328e-20	2.163587558306069e-12	1.6039822087846018e-14	0.0018264129854730384	-2.4827128454199927e-21	1.4915380079236914e-15	2.777961560476808e-16	8.027466198019901e-15	1.815279302544287e-17
15500000	0.004086793505086966	-1.2849956151849027e-21	-6.074922118230328e-20	2.163587558306069e-12	1.6039822087846018e-14	0.0018264129854730384	-2.4822127131480355e-21	1.4915380079236914e-15	2.777961560476808e-16	8.027466198019901e-15	1.815279302544287e-17
15600000	0.004086793505086966	-1.2849956151849027e-21	-6.074922118230328e-20	2.163587558306069e-12	1.6039822087846018e-14	0.0018264129854730384	-2.481712580876078e-21	1.4915380079236914e-15	2.777961560476808e-16	8.027466198019901e-15	1.815279302544287e-17
15700000	0.004086793505086966	-1.2849956151849027e-21	-6.074922118230328e-20	2.163587558306069e-12	1.6039822087846018e-14	0.0018264129854730384	-2.4812124486041207e-21	1.4915380079236914e-15	2.777961560476808e-16	8.027466198019901e-15	1.815279302544287e-17
15800000	0.004086793505086966	-1.2849956151849027e-21	-6.074922118230328e-20	2.163587558306069e-12	1.6039822087846018e-14	0.0018264129854730384	-2.4807123163321636e-21	1.4915380079236914e-15	2.777961560476808e-16	8.027466198019901e-15	1.815279302544287e-17
15900000	0.004086793505086966	-1.2849956151849027e-21	-6.074922118230328e-20	2.163587558306069e-12	1.6039822087846018e-14	0.0018264129854730384	-2.480212184060206e-21	1.4915380079236914e-15	2.777961560476808e-16	8.027466198019901e-15	1.815279302544287e-17
16000000	0.004086793505086966	-1.2849956151849027e-21	-6.074922118230328e-20	2.163587558306069e-12	1.6039822087846018e-14	0.0018264129854730384	-2.479712051788249e-21	1.4915380079236914e-15	2.777961560476808e-16	8.027466198019901e-15	1.815279302544287e-17
16100000	0.004086793505086966	-1.2849956151849027e-21	-6.074922118230328e-20	2.163587558306069e-12	1.6039822087846018e-14	0.0018264129854730384	-2.4792119195162913e-21	1.4915380079236914e-15	2.777961560476808e-16	8.027466198019901e-15	1.815279302544287e-17
16200000	0.004086793505086966	-1.2849956151849027e-21	-6.074922118230328e-20	2.163587558306069e-12	1.6039822087846018e-14	0.0018264129854730384	-2.478711787244334e-21	1.4915380079236914e-15	2.777961560476808e-16	8.027466198019901e-15	1.815279302544287e-17
16300000	0.004086793505086966	-1.2849956151849027e-21	-6.074922118230328e-20	2.163587558306069e-12	1.6039822087846018e-14	0.0018264129854730384	-2.478211654972377e-21	1.4915380079236914e-15	2.777961560476808e-16	8.027466198019901e-15	1.815279302544287e-17
16400000	0.004086793505086966	-1.2849956151849027e-21	-6.074922118230328e-20	2.163587558306069e-12	1.6039822087846018e-14	0.0018264129854730384	-2.4777115227004193e-21	1.4915380079236914e-15	2.777961560476808e-16	8.027466198019901e-15	1.815279302544287e-17
16500000	0.004086793505086966	-1.2849956151849027e-21	-6.074922118230328e-20	2.163587558306069e-12	1.6039822087846018e-14	0.0018264129854730384	-2.477211390428462e-21	1.4915380079236914e-15	2.777961560476808e-16	8.027466198019901e-15	1.815279302544287e-17
16600000	0.004086793505086966	-1.2849956151849027e-21	-6.074922118230328e-20	2.163587558306069e-12	1.6039822087846018e-14	0.0018264129854730384	-2.476711258156505e-21	1.4915380079236914e-15	2.777961560476808e-16	8.027466198019901e-15	1.815279302544287e-17
16700000	0.004086793505086966	-1.2849956151849027e-21	-6.074922118230328e-20	2.163587558306069e-12	1.6039822087846018e-14	0.0018264129854730384	-2.4762111258845474e-21	1.4915380079236914e-15	2.777961560476808e-16	8.027466198019901e-15	1.815279302544287e-17
16800000	0.004086793505086966	-1.2849956151849027e-21	-6.074922118230328e-20	2.163587558306069e-12	1.6039822087846018e-14	0.0018264129854730384	-2.4757109936125902e-21	1.4915380079236914e-15	2.777961560476808e-16	8.027466198019901e-15	1.815279302544287e-17
16900000	0.004086793505086966	-1.2849956151849027e-21	-6.074922118230328e-20	2.163587558306069e-12	1.6039822087846018e-14	0.0018264129854730384	-2.475210861340633e-21	1.4915380079236914e-15	2.777961560476808e-16	8.027466198019901e-15	1.815279302544287e-17
17000000	0.004086793505086966	-1.2849956151849027e-21	-6.074922118230328e-20	2.163587558306069e-12	1.6039822087846018e-14	0.0018264129854730384	-2.4747107290686755e-21	1.4915380079236914e-15	2.777961560476808e-16	8.027466198019901e-15	1.815279302544287e-17
17100000	0.004086793505086966	-1.2849956151849027e-21	-6.074922118230328e-20	2.163587558306069e-12	1.6039822087846018e-14	0.0018264129854730384	-2.4742105967967183e-21	1.4915380079236914e-15	2.777961560476808e-16	8.027466198019901e-15	1.815279302544287e-17
17200000	0.004086793505086966	-1.2849956151849027e-21	-6.074922118230328e-20	2.163587558306069e-12	1.6039822087846018e-14	0.0018264129854730384	-2.473710464524761e-21	1.4915380079236914e-15	2.777961560476808e-16	8.027466198019901e-15	1.815279302544287e-17
17300000	0.004086793505086966	-1.2849956151849027e-21	-6.074922118230328e-20	2.163587558306069e-12	1.6039822087846018e-14	0.0018264129854730384	-2.4732103322528036e-21	1.4915380079236914e-15	2.777961560476808e-16	8.027466198019901e-15	1.815279302544287e-17
17400000	0.004086793505086966	-1.2849956151849027e-21	-6.074922118230328e-20	2.163587558306069e-12	1.6039822087846018e-14	0.0018264129854730384	-2.4727101999808464e-21	1.4915380079236914e-15	2.777961560476808e-16	8.027466198019901e-15	1.815279302544287e-17
17500000	0.004086793505086966	-1.2849956151849027e-21	-6.074922118230328e-20	2.163587558306069e-12	1.6039822087846018e-14	0.0018264129854730384	-2.4722100677088892e-21	1.4915380079236914e-15	2.777961560476808e-16	8.027466198019901e-15	1.815279302544287e-17
17600000	0.004086793505086966	-1.2849956151849027e-21	-6.074922118230328e-20	2.163587558306069e-12	1.6039822087846018e-14	0.0018264129854730384	-2.4717099354369317e-21	1.4915380079236914e-15	2.777961560476808e-16	8.027466198019901e-15	1.815279302544287e-17
17700000	0.004086793505086966	-1.2849956151849027e-21	-6.074922118230328e-20	2.163587558306069e-12	1.6039822087846018e-14	0.0018264129854730384	-2.4712098031649745e-21	1.4915380079236914e-15	2.777961560476808e-16	8.027466198019901e-15	1.815279302544287e-17
17800000	0.004086793505086966	-1.2849956151849027e-21	-6.074922118230328e-20	2.163587558306069e-12	1.6039822087846018e-14	0.0018264129854730384	-2.4707096708930173e-21	1.4915380079236914e-15	2.777961560476808e-16	8.027466198019901e-15	1.815279302544287e-17
17900000	0.004086793505086966	-1.2849956151849027e-21	-6.074922118230328e-20	2.163587558306069e-12	1.6039822087846018e-14	0.0018264129854730384	-2.4702095386210598e-21	1.4915380079236914e-15	2.777961560476808e-16	8.027466198019901e-15	1.815279302544287e-17
18000000	0.004086793505086966	-1.2849956151849027e-21	-6.074922118230328e-20	2.163587558306069e-12	1.6039822087846018e-14	0.0018264129854730384	-2.4697094063491026e-21	1.4915380079236914e-15	2.777961560476808e-16	8.027466198019901e-15	1.815279302544287e-17
18100000	0.004086793505086966	-1.2849956151849027e-21	-6.074922118230328e-20	2.163587558306069e-12	1.6039822087846018e-14	0.0018264129854730384	-2.469209274077145e-21	1.4915380079236914e-15	2.777961560476808e-16	8.027466198019901e-15	1.815279302544287e-17
18200000	0.004086793505086966	-1.2849956151849027e-21	-6.074922118230328e-20	2.163587558306069e-12	1.6039822087846018e-14	0.0018264129854730384	-2.468709141805188e-21	1.4915380079236914e-15	2.777961560476808e-16	8.027466198019901e-15	1.815279302544287e-17
18300000	0.004086793505086966	-1.2849956151849027e-21	-6.074922118230328e-20	2.163587558306069e-12	1.6039822087846018e-14	0.0018264129854730384	-2.4682090095332307e-21	1.4915380079236914e-15	2.777961560476808e-16	8.027466198019901e-15	1.815279302544287e-17
18400000	0.004086793505086966	-1.2849956151849027e-21	-6.074922118230328e-20	2.163587558306069e-12	1.6039822087846018e-14	0.0018264129854730384	-2.467708877261273e-21	1.4915380079236914e-15	2.777961560476808e-16	8.027466198019901e-15	1.815279302544287e-17
18500000	0.004086793505086966	-1.2849956151849027e-21	-6.074922118230328e-20	2.163587558306069e-12	1.6039822087846018e-14	0.0018264129854730384	-2.467208744989316e-21	1.4915380079236914e-15	2.777961560476808e-16	8.027466198019901e-15	1.815279302544287e-17
18600000	0.004086793505086966	-1.2849956151849027e-21	-6.074922118230328e-20	2.163587558306069e-12	1.6039822087846018e-14	0.0018264129854730384	-2.4667086127173587e-21	1.4915380079236914e-15	2.777961560476808e-16	8.027466198019901e-15	1.815279302544287e-17
18700000	0.004086793505086966	-1.2849956151849027e-21	-6.074922118230328e-20	2.163587558306069e-12	1.6039822087846018e-14	0.0018264129854730384	-2.466208480445401e-21	1.4915380079236914e-15	2.777961560476808e-16	8.027466198019901e-15	1.815279302544287e-17
18800000	0.004086793505086966	-1.2849956151849027e-21	-6.074922118230328e-20	2.163587558306069e-12	1.6039822087846018e-14	0.0018264129854730384	-2.465708348173444e-21	1.4915380079236914e-15	2.777961560476808e-16	8.027466198019901e-15	1.815279302544287e-17
18900000	0.004086793505086966	-1.2849956151849027e-21	-6.074922118230328e-20	2.163587558306069e-12	1.6039822087846018e-14	0.0018264129854730384	-2.465208215901487e-21	1.4915380079236914e-15	2.777961560476808e-16	8.027466198019901e-15	1.815279302544287e-17
19000000	0.004086793505086966	-1.2849956151849027e-21	-6.074922118230328e-20	2.163587558306069e-12	1.6039822087846018e-14	0.0018264129854730384	-2.4647080836295293e-21	1.4915380079236914e-15	2.777961560476808e-16	8.027466198019901e-15	1.815279302544287e-17
19100000	0.004086793505086966	-1.2849956151849027e-21	-6.074922118230328e-20	2.163587558306069e-12	1.6039822087846018e-14	0.0018264129854730384	-2.464207951357572e-21	1.4915380079236914e-15	2.777961560476808e-16	8.027466198019901e-15	1.815279302544287e-17
19200000	0.004086793505086966	-1.2849956151849027e-21	-6.074922118230328e-20	2.163587558306069e-12	1.6039822087846018e-14	0.0018264129854730384	-2.463707819085615e-21	1.4915380079236914e-15	2.777961560476808e-16	8.027466198019901e-15	1.815279302544287e-17
19300000	0.004086793505086966	-1.2849956151849027e-21	-6.074922118230328e-20	2.163587558306069e-12	1.6039822087846018e-14	0.0018264129854730384	-2.4632076868136573e-21	1.4915380079236914e-15	2.777961560476808e-16	8.027466198019901e-15	1.815279302544287e-17
19400000	0.004086793505086966	-1.2849956151849027e-21	-6.074922118230328e-20	2.163587558306069e-12	1.6039822087846018e-14	0.0018264129854730384	-2.4627075545417e-21	1.4915380079236914e-15	2.777961560476808e-16	8.027466198019902e-15	1.815279302544287e-17
19500000	0.004086793505086966	-1.2849956151849027e-21	-6.074922118230328e-20	2.163587558306069e-12	1.6039822087846018e-14	0.0018264129854730384	-2.462207422269743e-21	1.4915380079236914e-15	2.777961560476808e-16	8.027466198019902e-15	1.815279302544287e-17
19600000	0.004086793505086966	-1.2849956151849027e-21	-6.074922118230328e-20	2.163587558306069e-12	1.6039822087846018e-14	0.0018264129854730384	-2.4617072899977854e-21	1.4915380079236914e-15	2.777961560476808e-16	8.027466198019902e-15	1.815279302544287e-17
19700000	0.004086793505086966	-1.2849956151849027e-21	-6.074922118230328e-20	2.163587558306069e-12	1.6039822087846018e-14	0.0018264129854730384	-2.4612071577258282e-21	1.4915380079236914e-15	2.777961560476808e-16	8.027466198019902e-15	1.815279302544287e-17
19800000	0.004086793505086966	-1.2849956151849027e-21	-6.074922118230328e-20	2.163587558306069e-12	1.6039822087846018e-14	0.0018264129854730384	-2.460707025453871e-21	1.4915380079236914e-15	2.777961560476808e-16	8.027466198019902e-15	1.815279302544287e-17
19900000	0.004086793505086966	-1.2849956151849027e-21	-6.074922118230328e-20	2.163587558306069e-12	1.6039822087846018e-14	0.0018264129854730384	-2.4602068931819135e-21	1.4915380079236914e-15	2.777961560476808e-16	8.027466198019902e-15	1.815279302544287e-17
20000000	0.004086793505086966	-1.2849956151849027e-21	-6.074922118230328e-20	2.163587558306069e-12	1.6039822087846018e-14	0.0018264129854730384	-2.4597067609099563e-21	1.4915380079236914e-15	2.777961560476808e-16	8.027466198019902e-15	1.815279302544287e-17
20100000	0.004086793505086966	-1.2849956151849027e-21	-6.074922118230328e-20	2.163587558306069e-12	1.6039822087846018e-14	0.0018264129854730384	-2.459206628637999e-21	1.4915380079236914e-15	2.777961560476808e-16	8.027466198019902e-15	1.815279302544287e-17
20200000	0.004086793505086966	-1.2849956151849027e-21	-6.074922118230328e-20	2.163587558306069e-12	1.6039822087846018e-14	0.0018264129854730384	-2.4587064963660416e-21	1.4915380079236914e-15	2.777961560476808e-16	8.027466198019902e-15	1.815279302544287e-17
20300000	0.004086793505086966	-1.2849956151849027e-21	-6.074922118230328e-20	2.163587558306069e-12	1.6039822087846018e-14	0.0018264129854730384	-2.4582063640940844e-21	1.4915380079236914e-15	2.777961560476808e-16	8.027466198019902e-15	1.815279302544287e-17
20400000	0.004086793505086966	-1.2849956151849027e-21	-6.074922118230328e-20	2.163587558306069e-12	1.6039822087846018e-14	0.0018264129854730384	-2.457706231822127e-21	1.4915380079236914e-15	2.777961560476808e-16	8.027466198019902e-15	1.815279302544287e-17
20500000	0.004086793505086966	-1.2849956151849027e-21	-6.074922118230328e-20	2.163587558306069e-12	1.6039822087846018e-14	0.0018264129854730384	-2.4572060995501697e-21	1.4915380079236914e-15	2.777961560476808e-16	8.027466198019902e-15	1.815279302544287e-17
20600000	0.004086793505086966	-1.2849956151849027e-21	-6.074922118230328e-20	2.163587558306069e-12	1.6039822087846018e-14	0.0018264129854730384	-2.4567059672782125e-21	1.4915380079236914e-15	2.777961560476808e-16	8.027466198019902e-15	1.815279302544287e-17
20700000	0.004086793505086966	-1.2849956151849027e-21	-6.074922118230328e-20	2.163587558306069e-12	1.6039822087846018e-14	0.0018264129854730384	-2.456205835006255e-21	1.4915380079236914e-15	2.777961560476808e-16	8.027466198019902e-15	1.815279302544287e-17
20800000	0.004086793505086966	-1.2849956151849027e-21	-6.074922118230328e-20	2.163587558306069e-12	1.6039822087846018e-14	0.0018264129854730384	-2.4557057027342977e-21	1.4915380079236914e-15	2.777961560476808e-16	8.027466198019902e-15	1.815279302544287e-17
20900000	0.004086793505086966	-1.2849956151849027e-21	-6.074922118230328e-20	2.163587558306069e-12	1.6039822087846018e-14	0.0018264129854730384	-2.4552055704623406e-21	1.4915380079236914e-15	2.777961560476808e-16	8.027466198019902e-15	1.815279302544287e-17
21000000	0.004086793505086966	-1.2849956151849027e-21	-6.074922118230328e-20	2.163587558306069e-12	1.6039822087846018e-14	0.0018264129854730384	-2.454705438190383e-21	1.4915380079236914e-15	2.777961560476808e-16	8.027466198019902e-15	1.815279302544287e-17
21100000	0.004086793505086966	-1.2849956151849027e-21	-6.074922118230328e-20	2.163587558306069e-12	1.6039822087846018e-14	0.0018264129854730384	-2.454205305918426e-21	1.4915380079236914e-15	2.777961560476808e-16	8.027466198019902e-15	1.815279302544287e-17
21200000	0.004086793505086966	-1.2849956151849027e-21	-6.074922118230328e-20	2.163587558306069e-12	1.6039822087846018e-14	0.0018264129854730384	-2.4537051736464686e-21	1.4915380079236914e-15	2.777961560476808e-16	8.027466198019902e-15	1.815279302544287e-17
21300000	0.004086793505086966	-1.2849956151849027e-21	-6.074922118230328e-20	2.163587558306069e-12	1.6039822087846018e-14	0.0018264129854730384	-2.453205041374511e-21	1.4915380079236914e-15	2.777961560476808e-16	8.027466198019902e-15	1.815279302544287e-17
21400000	0.004086793505086966	-1.2849956151849027e-21	-6.074922118230328e-20	2.163587558306069e-12	1.6039822087846018e-14	0.0018264129854730384	-2.452704909102554e-21	1.4915380079236914e-15	2.777961560476808e-16	8.027466198019902e-15	1.815279302544287e-17
21500000	0.004086793505086966	-1.2849956151849027e-21	-6.074922118230328e-20	2.163587558306069e-12	1.6039822087846018e-14	0.0018264129854730384	-2.4522047768305967e-21	1.4915380079236914e-15	2.777961560476808e-16	8.027466198019902e-15	1.815279302544287e-17
21600000	0.004086793505086966	-1.2849956151849027e-21	-6.074922118230328e-20	2.163587558306069e-12	1.6039822087846018e-14	0.0018264129854730384	-2.451704644558639e-21	1.4915380079236914e-15	2.777961560476808e-16	8.027466198019902e-15	1.815279302544287e-17
21700000	0.004086793505086966	-1.2849956151849027e-21	-6.074922118230328e-20	2.163587558306069e-12	1.6039822087846018e-14	0.0018264129854730384	-2.451204512286682e-21	1.4915380079236914e-15	2.777961560476808e-16	8.027466198019902e-15	1.815279302544287e-17
21800000	0.004086793505086966	-1.2849956151849027e-21	-6.074922118230328e-20	2.163587558306069e-12	1.6039822087846018e-14	0.0018264129854730384	-2.450704380014725e-21	1.4915380079236914e-15	2.777961560476808e-16	8.027466198019902e-15	1.815279302544287e-17
21900000	0.004086793505086966	-1.2849956151849027e-21	-6.074922118230328e-20	2.163587558306069e-12	1.6039822087846018e-14	0.0018264129854730384	-2.4502042477427673e-21	1.4915380079236914e-15	2.777961560476808e-16	8.027466198019902e-15	1.815279302544287e-17
22000000	0.004086793505086966	-1.2849956151849027e-21	-6.074922118230328e-20	2.163587558306069e-12	1.6039822087846018e-14	0.0018264129854730384	-2.44970411547081e-21	1.4915380079236914e-15	2.777961560476808e-16	8.027466198019902e-15	1.815279302544287e-17
22100000	0.004086793505086966	-1.2849956151849027e-21	-6.074922118230328e-20	2.163587558306069e-12	1.6039822087846018e-14	0.0018264129854730384	-2.449203983198853e-21	1.4915380079236914e-15	2.777961560476808e-16	8.027466198019902e-15	1.815279302544287e-17
22200000	0.004086793505086966	-1.2849956151849027e-21	-6.074922118230328e-20	2.163587558306069e-12	1.6039822087846018e-14	0.0018264129854730384	-2.4487038509268953e-21	1.4915380079236914e-15	2.777961560476808e-16	8.027466198019902e-15	1.815279302544287e-17
22300000	0.004086793505086966	-1.2849956151849027e-21	-6.074922118230328e-20	2.163587558306069e-12	1.6039822087846018e-14	0.0018264129854730384	-2.448203718654938e-21	1.4915380079236914e-15	2.777961560476808e-16	8.027466198019902e-15	1.815279302544287e-17
22400000	0.004086793505086966	-1.2849956151849027e-21	-6.074922118230328e-20	2.163587558306069e-12	1.6039822087846018e-14	0.0018264129854730384	-2.4477035863829806e-21	1.4915380079236914e-15	2.777961560476808e-16	8.027466198019902e-15	1.815279302544287e-17
22500000	0.004086793505086966	-1.2849956151849027e-21	-6.074922118230328e-20	2.163587558306069e-12	1.6039822087846018e-14	0.0018264129854730384	-2.4472034541110234e-21	1.4915380079236914e-15	2.777961560476808e-16	8.027466198019902e-15	1.815279302544287e-17
22600000	0.004086793505086966	-1.2849956151849027e-21	-6.074922118230328e-20	2.163587558306069e-12	1.6039822087846018e-14	0.0018264129854730384	-2.4467033218390662e-21	1.4915380079236914e-15	2.777961560476808e-16	8.027466198019902e-15	1.815279302544287e-17
22700000	0.004086793505086966	-1.2849956151849027e-21	-6.074922118230328e-20	2.163587558306069e-12	1.6039822087846018e-14	0.0018264129854730384	-2.4462031895671087e-21	1.4915380079236914e-15	2.777961560476808e-16	8.027466198019902e-15	1.815279302544287e-17
22800000	0.004086793505086966	-1.2849956151849027e-21	-6.074922118230328e-20	2.163587558306069e-12	1.6039822087846018e-14	0.0018264129854730384	-2.4457030572951515e-21	1.4915380079236914e-15	2.777961560476808e-16	8.027466198019902e-15	1.815279302544287e-17
22900000	0.004086793505086966	-1.2849956151849027e-21	-6.074922118230328e-20	2.163587558306069e-12	1.6039822087846018e-14	0.0018264129854730384	-2.4452029250231943e-21	1.4915380079236914e-15	2.777961560476808e-16	8.027466198019902e-15	1.815279302544287e-17
23000000	0.004086793505086966	-1.2849956151849027e-21	-6.074922118230328e-20	2.163587558306069e-12	1.6039822087846018e-14	0.0018264129854730384	-2.4447027927512368e-21	1.4915380079236914e-15	2.777961560476808e-16	8.027466198019902e-15	1.815279302544287e-17
23100000	0.004086793505086966	-1.2849956151849027e-21	-6.074922118230328e-20	2.163587558306069e-12	1.6039822087846018e-14	0.0018264129854730384	-2.4442026604792796e-21	1.4915380079236914e-15	2.777961560476808e-16	8.027466198019902e-15	1.815279302544287e-17
23200000	0.004086793505086966	-1.2849956151849027e-21	-6.074922118230328e-20	2.163587558306069e-12	1.6039822087846018e-14	0.0018264129854730384	-2.4437025282073224e-21	1.4915380079236914e-15	2.777961560476808e-16	8.027466198019902e-15	1.815279302544287e-17
23300000	0.004086793505086966	-1.2849956151849027e-21	-6.074922118230328e-20	2.163587558306069e-12	1.6039822087846018e-14	0.0018264129854730384	-2.443202395935365e-21	1.4915380079236914e-15	2.777961560476808e-16	8.027466198019902e-15	1.815279302544287e-17
23400000	0.004086793505086966	-1.2849956151849027e-21	-6.074922118230328e-20	2.163587558306069e-12	1.6039822087846018e-14	0.0018264129854730384	-2.4427022636634077e-21	1.4915380079236914e-15	2.777961560476808e-16	8.027466198019902e-15	1.815279302544287e-17
23500000	0.004086793505086966	-1.2849956151849027e-21	-6.074922118230328e-20	2.163587558306069e-12	1.6039822087846018e-14	0.0018264129854730384	-2.4422021313914505e-21	1.4915380079236914e-15	2.777961560476808e-16	8.027466198019902e-15	1.815279302544287e-17
23600000	0.004086793505086966	-1.2849956151849027e-21	-6.074922118230328e-20	2.163587558306069e-12	1.6039822087846018e-14	0.0018264129854730384	-2.441701999119493e-21	1.4915380079236914e-15	2.777961560476808e-16	8.027466198019902e-15	1.815279302544287e-17
23700000	0.004086793505086966	-1.2849956151849027e-21	-6.074922118230328e-20	2.163587558306069e-12	1.6039822087846018e-14	0.0018264129854730384	-2.4412018668475357e-21	1.4915380079236914e-15	2.777961560476808e-16	8.027466198019902e-15	1.815279302544287e-17
23800000	0.004086793505086966	-1.2849956151849027e-21	-6.074922118230328e-20	2.163587558306069e-12	1.6039822087846018e-14	0.0018264129854730384	-2.4407017345755786e-21	1.4915380079236914e-15	2.777961560476808e-16	8.027466198019902e-15	1.815279302544287e-17
23900000	0.004086793505086966	-1.2849956151849027e-21	-6.074922118230328e-20	2.163587558306069e-12	1.6039822087846018e-14	0.0018264129854730384	-2.440201602303621e-21	1.4915380079236914e-15	2.777961560476808e-16	8.027466198019902e-15	1.815279302544287e-17
24000000	0.004086793505086966	-1.2849956151849027e-21	-6.074922118230328e-20	2.163587558306069e-12	1.6039822087846018e-14	0.0018264129854730384	-2.439701470031664e-21	1.4915380079236914e-15	2.777961560476808e-16	8.027466198019902e-15	1.815279302544287e-17
24100000	0.004086793505086966	-1.2849956151849027e-21	-6.074922118230328e-20	2.163587558306069e-12	1.6039822087846018e-14	0.0018264129854730384	-2.4392013377597063e-21	1.4915380079236914e-15	2.777961560476808e-16	8.027466198019902e-15	1.815279302544287e-17
24200000	0.004086793505086966	-1.2849956151849027e-21	-6.074922118230328e-20	2.163587558306069e-12	1.6039822087846018e-14	0.0018264129854730384	-2.438701205487749e-21	1.4915380079236914e-15	2.777961560476808e-16	8.027466198019902e-15	1.815279302544287e-17
24300000	0.004086793505086966	-1.2849956151849027e-21	-6.074922118230328e-20	2.163587558306069e-12	1.6039822087846018e-14	0.0018264129854730384	-2.438201073215792e-21	1.4915380079236914e-15	2.777961560476808e-16	8.027466198019902e-15	1.815279302544287e-17
24400000	0.004086793505086966	-1.2849956151849027e-21	-6.074922118230328e-20	2.163587558306069e-12	1.6039822087846018e-14	0.0018264129854730384	-2.4377009409438343e-21	1.4915380079236914e-15	2.777961560476808e-16	8.027466198019902e-15	1.815279302544287e-17
24500000	0.004086793505086966	-1.2849956151849027e-21	-6.074922118230328e-20	2.163587558306069e-12	1.6039822087846018e-14	0.0018264129854730384	-2.437200808671877e-21	1.4915380079236914e-15	2.777961560476808e-16	8.027466198019902e-15	1.815279302544287e-17
24600000	0.004086793505086966	-1.2849956151849027e-21	-6.074922118230328e-20	2.163587558306069e-12	1.6039822087846018e-14	0.0018264129854730384	-2.43670067639992e-21	1.4915380079236914e-15	2.777961560476808e-16	8.027466198019902e-15	1.815279302544287e-17
24700000	0.004086793505086966	-1.2849956151849027e-21	-6.074922118230328e-20	2.163587558306069e-12	1.6039822087846018e-14	0.0018264129854730384	-2.4362005441279624e-21	1.4915380079236914e-15	2.777961560476808e-16	8.027466198019902e-15	1.815279302544287e-17
24800000	0.004086793505086966	-1.2849956151849027e-21	-6.074922118230328e-20	2.163587558306069e-12	1.6039822087846018e-14	0.0018264129854730384	-2.4357004118560052e-21	1.4915380079236914e-15	2.777961560476808e-16	8.027466198019902e-15	1.815279302544287e-17
24900000	0.004086793505086966	-1.2849956151849027e-21	-6.074922118230328e-20	2.163587558306069e-12	1.6039822087846018e-14	0.0018264129854730384	-2.435200279584048e-21	1.4915380079236914e-15	2.777961560476808e-16	8.027466198019902e-15	1.815279302544287e-17
25000000	0.004086793505086966	-1.2849956151849027e-21	-6.074922118230328e-20	2.163587558306069e-12	1.6039822087846018e-14	0.0018264129854730384	-2.4347001473120905e-21	1.4915380079236914e-15	2.777961560476808e-16	8.027466198019902e-15	1.815279302544287e-17
25100000	0.004086793505086966	-1.2849956151849027e-21	-6.074922118230328e-20	2.163587558306069e-12	1.6039822087846018e-14	0.0018264129854730384	-2.4342000150401333e-21	1.4915380079236914e-15	2.777961560476808e-16	8.027466198019902e-15	1.815279302544287e-17
25200000	0.004086793505086966	-1.2849956151849027e-21	-6.074922118230328e-20	2.163587558306069e-12	1.6039822087846018e-14	0.0018264129854730384	-2.433699882768176e-21	1.4915380079236914e-15	2.777961560476808e-16	8.027466198019902e-15	1.815279302544287e-17
25300000	0.004086793505086966	-1.2849956151849027e-21	-6.074922118230328e-20	2.163587558306069e-12	1.6039822087846018e-14	0.0018264129854730384	-2.4331997504962186e-21	1.4915380079236914e-15	2.777961560476808e-16	8.027466198019902e-15	1.815279302544287e-17
25400000	0.004086793505086966	-1.2849956151849027e-21	-6.074922118230328e-20	2.163587558306069e-12	1.6039822087846018e-14	0.0018264129854730384	-2.4326996182242614e-21	1.4915380079236914e-15	2.777961560476808e-16	8.027466198019902e-15	1.815279302544287e-17
25500000	0.004086793505086966	-1.2849956151849027e-21	-6.074922118230328e-20	2.163587558306069e-12	1.6039822087846018e-14	0.0018264129854730384	-2.4321994859523042e-21	1.4915380079236914e-15	2.777961560476808e-16	8.027466198019902e-15	1.815279302544287e-17
25600000	0.004086793505086966	-1.2849956151849027e-21	-6.074922118230328e-20	2.163587558306069e-12	1.6039822087846018e-14	0.0018264129854730384	-2.4316993536803467e-21	1.4915380079236914e-15	2.777961560476808e-16	8.027466198019902e-15	1.815279302544287e-17
25700000	0.004086793505086966	-1.2849956151849027e-21	-6.074922118230328e-20	2.163587558306069e-12	1.6039822087846018e-14	0.0018264129854730384	-2.4311992214083895e-21	1.4915380079236914e-15	2.777961560476808e-16	8.027466198019902e-15	1.815279302544287e-17
25800000	0.004086793505086966	-1.2849956151849027e-21	-6.074922118230328e-20	2.163587558306069e-12	1.6039822087846018e-14	0.0018264129854730384	-2.430699089136432e-21	1.4915380079236914e-15	2.777961560476808e-16	8.027466198019902e-15	1.815279302544287e-17
25900000	0.004086793505086966	-1.2849956151849027e-21	-6.074922118230328e-20	2.163587558306069e-12	1.6039822087846018e-14	0.0018264129854730384	-2.4301989568644748e-21	1.4915380079236914e-15	2.777961560476808e-16	8.027466198019902e-15	1.815279302544287e-17
26000000	0.004086793505086966	-1.2849956151849027e-21	-6.074922118230328e-20	2.163587558306069e-12	1.6039822087846018e-14	0.0018264129854730384	-2.4296988245925176e-21	1.4915380079236914e-15	2.777961560476808e-16	8.027466198019902e-15	1.815279302544287e-17
26100000	0.004086793505086966	-1.2849956151849027e-21	-6.074922118230328e-20	2.163587558306069e-12	1.6039822087846018e-14	0.0018264129854730384	-2.42919869232056e-21	1.4915380079236914e-15	2.777961560476808e-16	8.027466198019902e-15	1.815279302544287e-17
26200000	0.004086793505086966	-1.2849956151849027e-21	-6.074922118230328e-20	2.163587558306069e-12	1.6039822087846018e-14	0.0018264129854730384	-2.428698560048603e-21	1.4915380079236914e-15	2.777961560476808e-16	8.027466198019902e-15	1.815279302544287e-17
26300000	0.004086793505086966	-1.2849956151849027e-21	-6.074922118230328e-20	2.163587558306069e-12	1.6039822087846018e-14	0.0018264129854730384	-2.4281984277766457e-21	1.4915380079236914e-15	2.777961560476808e-16	8.027466198019902e-15	1.815279302544287e-17
26400000	0.004086793505086966	-1.2849956151849027e-21	-6.074922118230328e-20	2.163587558306069e-12	1.6039822087846018e-14	0.0018264129854730384	-2.427698295504688e-21	1.4915380079236914e-15	2.777961560476808e-16	8.027466198019902e-15	1.815279302544287e-17
26500000	0.004086793505086966	-1.2849956151849027e-21	-6.074922118230328e-20	2.163587558306069e-12	1.6039822087846018e-14	0.0018264129854730384	-2.427198163232731e-21	1.4915380079236914e-15	2.777961560476808e-16	8.027466198019902e-15	1.815279302544287e-17
26600000	0.004086793505086966	-1.2849956151849027e-21	-6.074922118230328e-20	2.163587558306069e-12	1.6039822087846018e-14	0.0018264129854730384	-2.4266980309607737e-21	1.4915380079236914e-15	2.777961560476808e-16	8.027466198019902e-15	1.815279302544287e-17
26700000	0.004086793505086966	-1.2849956151849027e-21	-6.074922118230328e-20	2.163587558306069e-12	1.6039822087846018e-14	0.0018264129854730384	-2.426197898688816e-21	1.4915380079236914e-15	2.777961560476808e-16	8.027466198019902e-15	1.815279302544287e-17
26800000	0.004086793505086966	-1.2849956151849027e-21	-6.074922118230328e-20	2.163587558306069e-12	1.6039822087846018e-14	0.0018264129854730384	-2.425697766416859e-21	1.4915380079236914e-15	2.777961560476808e-16	8.027466198019902e-15	1.815279302544287e-17
26900000	0.004086793505086966	-1.2849956151849027e-21	-6.074922118230328e-20	2.163587558306069e-12	1.6039822087846018e-14	0.0018264129854730384	-2.425197634144902e-21	1.4915380079236914e-15	2.777961560476808e-16	8.027466198019902e-15	1.815279302544287e-17
27000000	0.004086793505086966	-1.2849956151849027e-21	-6.074922118230328e-20	2.163587558306069e-12	1.6039822087846018e-14	0.0018264129854730384	-2.4246975018729443e-21	1.4915380079236914e-15	2.777961560476808e-16	8.027466198019902e-15	1.815279302544287e-17
27100000	0.004086793505086966	-1.2849956151849027e-21	-6.074922118230328e-20	2.163587558306069e-12	1.6039822087846018e-14	0.0018264129854730384	-2.424197369600987e-21	1.4915380079236914e-15	2.777961560476808e-16	8.027466198019902e-15	1.815279302544287e-17
27200000	0.004086793505086966	-1.2849956151849027e-21	-6.074922118230328e-20	2.163587558306069e-12	1.6039822087846018e-14	0.0018264129854730384	-2.42369723732903e-21	1.4915380079236914e-15	2.777961560476808e-16	8.027466198019902e-15	1.8152793025442872e-17
27300000	0.004086793505086966	-1.2849956151849027e-21	-6.074922118230328e-20	2.163587558306069e-12	1.6039822087846018e-14	0.0018264129854730384	-2.4231971050570723e-21	1.4915380079236914e-15	2.777961560476808e-16	8.027466198019902e-15	1.8152793025442872e-17
27400000	0.004086793505086966	-1.2849956151849027e-21	-6.074922118230328e-20	2.163587558306069e-12	1.6039822087846018e-14	0.0018264129854730384	-2.422696972785115e-21	1.4915380079236914e-15	2.777961560476808e-16	8.027466198019902e-15	1.8152793025442872e-17
27500000	0.004086793505086966	-1.2849956151849027e-21	-6.074922118230328e-20	2.163587558306069e-12	1.6039822087846018e-14	0.0018264129854730384	-2.422196840513158e-21	1.4915380079236914e-15	2.777961560476808e-16	8.027466198019902e-15	1.8152793025442872e-17
27600000	0.004086793505086966	-1.2849956151849027e-21	-6.074922118230328e-20	2.163587558306069e-12	1.6039822087846018e-14	0.0018264129854730384	-2.4216967082412004e-21	1.4915380079236914e-15	2.777961560476808e-16	8.027466198019902e-15	1.8152793025442872e-17
27700000	0.004086793505086966	-1.2849956151849027e-21	-6.074922118230328e-20	2.163587558306069e-12	1.6039822087846018e-14	0.0018264129854730384	-2.4211965759692432e-21	1.4915380079236914e-15	2.777961560476808e-16	8.027466198019902e-15	1.8152793025442872e-17
27800000	0.004086793505086966	-1.2849956151849027e-21	-6.074922118230328e-20	2.163587558306069e-12	1.6039822087846018e-14	0.0018264129854730384	-2.420696443697286e-21	1.4915380079236914e-15	2.777961560476808e-16	8.027466198019902e-15	1.8152793025442872e-17
27900000	0.004086793505086966	-1.2849956151849027e-21	-6.074922118230328e-20	2.163587558306069e-12	1.6039822087846018e-14	0.0018264129854730384	-2.4201963114253285e-21	1.4915380079236914e-15	2.777961560476808e-16	8.027466198019902e-15	1.8152793025442872e-17
28000000	0.004086793505086966	-1.2849956151849027e-21	-6.074922118230328e-20	2.163587558306069e-12	1.6039822087846018e-14	0.0018264129854730384	-2.4196961791533713e-21	1.4915380079236914e-15	2.777961560476808e-16	8.027466198019902e-15	1.8152793025442872e-17
28100000	0.004086793505086966	-1.2849956151849027e-21	-6.074922118230328e-20	2.163587558306069e-12	1.6039822087846018e-14	0.0018264129854730384	-2.4191960468814138e-21	1.4915380079236914e-15	2.777961560476808e-16	8.027466198019902e-15	1.8152793025442872e-17
28200000	0.004086793505086966	-1.2849956151849027e-21	-6.074922118230328e-20	2.163587558306069e-12	1.6039822087846018e-14	0.0018264129854730384	-2.4186959146094566e-21	1.4915380079236914e-15	2.777961560476808e-16	8.027466198019902e-15	1.8152793025442872e-17
28300000	0.004086793505086966	-1.2849956151849027e-21	-6.074922118230328e-20	2.163587558306069e-12	1.6039822087846018e-14	0.0018264129854730384	-2.4181957823374994e-21	1.4915380079236914e-15	2.777961560476808e-16	8.027466198019902e-15	1.8152793025442872e-17
28400000	0.004086793505086966	-1.2849956151849027e-21	-6.074922118230328e-20	2.163587558306069e-12	1.6039822087846018e-14	0.0018264129854730384	-2.417695650065542e-21	1.4915380079236914e-15	2.777961560476808e-16	8.027466198019902e-15	1.8152793025442872e-17
28500000	0.004086793505086966	-1.2849956151849027e-21	-6.074922118230328e-20	2.163587558306069e-12	1.6039822087846018e-14	0.0018264129854730384	-2.4171955177935847e-21	1.4915380079236914e-15	2.777961560476808e-16	8.027466198019902e-15	1.8152793025442872e-17
28600000	0.004086793505086966	-1.2849956151849027e-21	-6.074922118230328e-20	2.163587558306069e-12	1.6039822087846018e-14	0.0018264129854730384	-2.4166953855216275e-21	1.4915380079236914e-15	2.777961560476808e-16	8.027466198019902e-15	1.8152793025442872e-17
28700000	0.004086793505086966	-1.2849956151849027e-21	-6.074922118230328e-20	2.163587558306069e-12	1.6039822087846018e-14	0.0018264129854730384	-2.41619525324967e-21	1.4915380079236914e-15	2.777961560476808e-16	8.027466198019902e-15	1.8152793025442872e-17
28800000	0.004086793505086966	-1.2849956151849027e-21	-6.074922118230328e-20	2.163587558306069e-12	1.6039822087846018e-14	0.0018264129854730384	-2.4156951209777127e-21	1.4915380079236914e-15	2.777961560476808e-16	8.027466198019902e-15	1.8152793025442872e-17
28900000	0.004086793505086966	-1.2849956151849027e-21	-6.074922118230328e-20	2.163587558306069e-12	1.6039822087846018e-14	0.0018264129854730384	-2.4151949887057556e-21	1.4915380079236914e-15	2.777961560476808e-16	8.027466198019902e-15	1.8152793025442872e-17
29000000	0.004086793505086966	-1.2849956151849027e-21	-6.074922118230328e-20	2.163587558306069e-12	1.6039822087846018e-14	0.0018264129854730384	-2.414694856433798e-21	1.4915380079236914e-15	2.777961560476808e-16	8.027466198019902e-15	1.8152793025442872e-17
29100000	0.004086793505086966	-1.2849956151849027e-21	-6.074922118230328e-20	2.163587558306069e-12	1.6039822087846018e-14	0.0018264129854730384	-2.414194724161841e-21	1.4915380079236914e-15	2.777961560476808e-16	8.027466198019902e-15	1.8152793025442872e-17
29200000	0.004086793505086966	-1.2849956151849027e-21	-6.074922118230328e-20	2.163587558306069e-12	1.6039822087846018e-14	0.0018264129854730384	-2.4136945918898836e-21	1.4915380079236914e-15	2.777961560476808e-16	8.027466198019902e-15	1.8152793025442872e-17
29300000	0.004086793505086966	-1.2849956151849027e-21	-6.074922118230328e-20	2.163587558306069e-12	1.6039822087846018e-14	0.0018264129854730384	-2.413194459617926e-21	1.4915380079236914e-15	2.777961560476808e-16	8.027466198019902e-15	1.8152793025442872e-17
29400000	0.004086793505086966	-1.2849956151849027e-21	-6.074922118230328e-20	2.1635875583060694e-12	1.6039822087846018e-14	0.0018264129854730384	-2.412694327345969e-21	1.4915380079236914e-15	2.777961560476808e-16	8.027466198019902e-15	1.8152793025442872e-17
29500000	0.004086793505086966	-1.2849956151849027e-21	-6.074922118230328e-20	2.1635875583060694e-12	1.6039822087846018e-14	0.0018264129854730384	-2.4121941950740117e-21	1.4915380079236914e-15	2.777961560476808e-16	8.027466198019902e-15	1.8152793025442872e-17
29600000	0.004086793505086966	-1.2849956151849027e-21	-6.074922118230328e-20	2.1635875583060694e-12	1.6039822087846018e-14	0.0018264129854730384	-2.411694062802054e-21	1.4915380079236914e-15	2.777961560476808e-16	8.027466198019901e-15	1.8152793025442872e-17
29700000	0.004086793505086966	-1.2849956151849027e-21	-6.074922118230328e-20	2.1635875583060694e-12	1.6039822087846018e-14	0.0018264129854730384	-2.411193930530097e-21	1.4915380079236914e-15	2.777961560476808e-16	8.027466198019901e-15	1.8152793025442872e-17
29800000	0.004086793505086966	-1.2849956151849027e-21	-6.074922118230328e-20	2.1635875583060694e-12	1.6039822087846018e-14	0.0018264129854730384	-2.4106937982581398e-21	1.4915380079236914e-15	2.777961560476808e-16	8.027466198019901e-15	1.8152793025442872e-17
29900000	0.004086793505086966	-1.2849956151849027e-21	-6.074922118230328e-20	2.1635875583060694e-12	1.6039822087846018e-14	0.0018264129854730384	-2.4101936659861823e-21	1.4915380079236914e-15	2.777961560476808e-16	8.027466198019901e-15	1.8152793025442872e-17
30000000	0.004086793505086966	-1.2849956151849027e-21	-6.074922118230328e-20	2.1635875583060694e-12	1.6039822087846018e-14	0.0018264129854730384	-2.409693533714225e-21	1.4915380079236914e-15	2.777961560476808e-16	8.027466198019901e-15	1.8152793025442872e-17
30100000	0.004086793505086966	-1.2849956151849027e-21	-6.074922118230328e-20	2.1635875583060694e-12	1.6039822087846018e-14	0.0018264129854730384	-2.409193401442268e-21	1.4915380079236914e-15	2.777961560476808e-16	8.027466198019901e-15	1.8152793025442872e-17
30200000	0.004086793505086966	-1.2849956151849027e-21	-6.074922118230328e-20	2.1635875583060694e-12	1.6039822087846018e-14	0.0018264129854730384	-2.4086932691703103e-21	1.4915380079236914e-15	2.777961560476808e-16	8.027466198019901e-15	1.8152793025442872e-17
30300000	0.004086793505086966	-1.2849956151849027e-21	-6.074922118230328e-20	2.1635875583060694e-12	1.6039822087846018e-14	0.0018264129854730384	-2.408193136898353e-21	1.4915380079236914e-15	2.777961560476808e-16	8.027466198019901e-15	1.8152793025442872e-17
30400000	0.004086793505086966	-1.2849956151849027e-21	-6.074922118230328e-20	2.1635875583060694e-12	1.6039822087846018e-14	0.0018264129854730384	-2.4076930046263956e-21	1.4915380079236914e-15	2.777961560476808e-16	8.027466198019901e-15	1.8152793025442872e-17
30500000	0.004086793505086966	-1.2849956151849027e-21	-6.074922118230328e-20	2.1635875583060694e-12	1.6039822087846018e-14	0.0018264129854730384	-2.4071928723544384e-21	1.4915380079236914e-15	2.777961560476808e-16	8.027466198019901e-15	1.8152793025442872e-17
30600000	0.004086793505086966	-1.2849956151849027e-21	-6.074922118230328e-20	2.1635875583060694e-12	1.6039822087846018e-14	0.0018264129854730384	-2.4066927400824812e-21	1.4915380079236914e-15	2.777961560476808e-16	8.027466198019901e-15	1.8152793025442872e-17
30700000	0.004086793505086966	-1.2849956151849027e-21	-6.074922118230328e-20	2.1635875583060694e-12	1.6039822087846018e-14	0.0018264129854730384	-2.4061926078105237e-21	1.4915380079236914e-15	2.777961560476808e-16	8.027466198019901e-15	1.8152793025442872e-17
30800000	0.004086793505086966	-1.2849956151849027e-21	-6.074922118230328e-20	2.1635875583060694e-12	1.6039822087846018e-14	0.0018264129854730384	-2.4056924755385665e-21	1.4915380079236914e-15	2.777961560476808e-16	8.027466198019901e-15	1.8152793025442872e-17
30900000	0.004086793505086966	-1.2849956151849027e-21	-6.074922118230328e-20	2.1635875583060694e-12	1.6039822087846018e-14	0.0018264129854730384	-2.4051923432666093e-21	1.4915380079236914e-15	2.777961560476808e-16	8.027466198019901e-15	1.8152793025442872e-17
31000000	0.004086793505086966	-1.2849956151849027e-21	-6.074922118230328e-20	2.1635875583060694e-12	1.6039822087846018e-14	0.0018264129854730384	-2.4046922109946518e-21	1.4915380079236914e-15	2.777961560476808e-16	8.027466198019901e-15	1.8152793025442872e-17
31100000	0.004086793505086966	-1.2849956151849027e-21	-6.074922118230328e-20	2.1635875583060694e-12	1.6039822087846018e-14	0.0018264129854730384	-2.4041920787226946e-21	1.4915380079236914e-15	2.777961560476808e-16	8.027466198019901e-15	1.8152793025442872e-17
31200000	0.004086793505086966	-1.2849956151849027e-21	-6.074922118230328e-20	2.1635875583060694e-12	1.6039822087846018e-14	0.0018264129854730384	-2.4036919464507374e-21	1.4915380079236914e-15	2.777961560476808e-16	8.027466198019901e-15	1.8152793025442875e-17
31300000	0.004086793505086966	-1.2849956151849027e-21	-6.074922118230328e-20	2.1635875583060694e-12	1.6039822087846018e-14	0.0018264129854730384	-2.40319181417878e-21	1.4915380079236914e-15	2.777961560476808e-16	8.027466198019901e-15	1.8152793025442875e-17
31400000	0.004086793505086966	-1.2849956151849027e-21	-6.074922118230328e-20	2.1635875583060694e-12	1.6039822087846018e-14	0.0018264129854730384	-2.4026916819068227e-21	1.4915380079236914e-15	2.777961560476808e-16	8.027466198019901e-15	1.8152793025442875e-17
31500000	0.004086793505086966	-1.2849956151849027e-21	-6.074922118230328e-20	2.1635875583060694e-12	1.6039822087846018e-14	0.0018264129854730384	-2.4021915496348655e-21	1.4915380079236914e-15	2.777961560476808e-16	8.027466198019901e-15	1.8152793025442875e-17
31600000	0.004086793505086966	-1.2849956151849027e-21	-6.074922118230328e-20	2.1635875583060694e-12	1.6039822087846018e-14	0.0018264129854730384	-2.401691417362908e-21	1.4915380079236914e-15	2.777961560476808e-16	8.027466198019901e-15	1.8152793025442875e-17
31700000	0.004086793505086966	-1.2849956151849027e-21	-6.074922118230328e-20	2.1635875583060694e-12	1.6039822087846018e-14	0.0018264129854730384	-2.4011912850909507e-21	1.4915380079236914e-15	2.777961560476808e-16	8.027466198019901e-15	1.8152793025442875e-17
31800000	0.004086793505086966	-1.2849956151849027e-21	-6.074922118230328e-20	2.1635875583060694e-12	1.6039822087846018e-14	0.0018264129854730384	-2.4006911528189936e-21	1.4915380079236914e-15	2.777961560476808e-16	8.027466198019901e-15	1.8152793025442875e-17
31900000	0.004086793505086966	-1.2849956151849027e-21	-6.074922118230328e-20	2.1635875583060694e-12	1.6039822087846018e-14	0.0018264129854730384	-2.400191020547036e-21	1.4915380079236914e-15	2.777961560476808e-16	8.027466198019901e-15	1.8152793025442875e-17
32000000	0.004086793505086966	-1.2849956151849027e-21	-6.074922118230328e-20	2.1635875583060694e-12	1.6039822087846018e-14	0.0018264129854730384	-2.399690888275079e-21	1.4915380079236914e-15	2.777961560476808e-16	8.027466198019901e-15	1.8152793025442875e-17
32100000	0.004086793505086966	-1.2849956151849027e-21	-6.074922118230328e-20	2.1635875583060694e-12	1.6039822087846018e-14	0.0018264129854730384	-2.3991907560031216e-21	1.4915380079236914e-15	2.777961560476808e-16	8.027466198019901e-15	1.8152793025442875e-17
32200000	0.004086793505086966	-1.2849956151849027e-21	-6.074922118230328e-20	2.1635875583060694e-12	1.6039822087846018e-14	0.0018264129854730384	-2.398690623731164e-21	1.4915380079236914e-15	2.777961560476808e-16	8.027466198019901e-15	1.8152793025442875e-17
32300000	0.004086793505086966	-1.2849956151849027e-21	-6.074922118230328e-20	2.1635875583060694e-12	1.6039822087846018e-14	0.0018264129854730384	-2.398190491459207e-21	1.4915380079236914e-15	2.777961560476808e-16	8.027466198019901e-15	1.8152793025442875e-17
32400000	0.004086793505086966	-1.2849956151849027e-21	-6.074922118230328e-20	2.1635875583060694e-12	1.6039822087846018e-14	0.0018264129854730384	-2.3976903591872493e-21	1.4915380079236914e-15	2.777961560476808e-16	8.027466198019901e-15	1.8152793025442875e-17
32500000	0.004086793505086966	-1.2849956151849027e-21	-6.074922118230328e-20	2.1635875583060694e-12	1.6039822087846018e-14	0.0018264129854730384	-2.397190226915292e-21	1.4915380079236914e-15	2.777961560476808e-16	8.027466198019901e-15	1.8152793025442875e-17
32600000	0.004086793505086966	-1.2849956151849027e-21	-6.074922118230328e-20	2.1635875583060694e-12	1.6039822087846018e-14	0.0018264129854730384	-2.396690094643335e-21	1.4915380079236914e-15	2.777961560476808e-16	8.027466198019901e-15	1.8152793025442875e-17
32700000	0.004086793505086966	-1.2849956151849027e-21	-6.074922118230328e-20	2.1635875583060694e-12	1.6039822087846018e-14	0.0018264129854730384	-2.3961899623713774e-21	1.4915380079236914e-15	2.777961560476808e-16	8.027466198019901e-15	1.8152793025442875e-17
32800000	0.004086793505086966	-1.2849956151849027e-21	-6.074922118230328e-20	2.1635875583060694e-12	1.6039822087846018e-14	0.0018264129854730384	-2.3956898300994202e-21	1.4915380079236914e-15	2.777961560476808e-16	8.027466198019901e-15	1.8152793025442875e-17
32900000	0.004086793505086966	-1.2849956151849027e-21	-6.074922118230328e-20	2.1635875583060694e-12	1.6039822087846018e-14	0.0018264129854730384	-2.395189697827463e-21	1.4915380079236914e-15	2.777961560476808e-16	8.027466198019901e-15	1.8152793025442875e-17
33000000	0.004086793505086966	-1.2849956151849027e-21	-6.074922118230328e-20	2.1635875583060694e-12	1.6039822087846018e-14	0.0018264129854730384	-2.3946895655555055e-21	1.4915380079236914e-15	2.777961560476808e-16	8.027466198019901e-15	1.8152793025442875e-17
33100000	0.004086793505086966	-1.2849956151849027e-21	-6.074922118230328e-20	2.1635875583060694e-12	1.6039822087846018e-14	0.0018264129854730384	-2.3941894332835483e-21	1.4915380079236914e-15	2.777961560476808e-16	8.027466198019901e-15	1.8152793025442875e-17
33200000	0.004086793505086966	-1.2849956151849027e-21	-6.074922118230328e-20	2.1635875583060694e-12	1.6039822087846018e-14	0.0018264129854730384	-2.393689301011591e-21	1.4915380079236914e-15	2.777961560476808e-16	8.027466198019901e-15	1.8152793025442875e-17
33300000	0.004086793505086966	-1.2849956151849027e-21	-6.074922118230328e-20	2.1635875583060694e-12	1.6039822087846018e-14	0.0018264129854730384	-2.3931891687396336e-21	1.4915380079236914e-15	2.777961560476808e-16	8.027466198019901e-15	1.8152793025442875e-17
33400000	0.004086793505086966	-1.2849956151849027e-21	-6.074922118230328e-20	2.1635875583060694e-12	1.6039822087846018e-14	0.0018264129854730384	-2.3926890364676764e-21	1.4915380079236914e-15	2.777961560476808e-16	8.027466198019901e-15	1.8152793025442875e-17
33500000	0.004086793505086966	-1.2849956151849027e-21	-6.074922118230328e-20	2.1635875583060694e-12	1.6039822087846018e-14	0.0018264129854730384	-2.3921889041957192e-21	1.4915380079236914e-15	2.777961560476808e-16	8.027466198019901e-15	1.8152793025442875e-17
33600000	0.004086793505086966	-1.2849956151849027e-21	-6.074922118230328e-20	2.1635875583060694e-12	1.6039822087846018e-14	0.0018264129854730384	-2.3916887719237617e-21	1.4915380079236914e-15	2.777961560476808e-16	8.027466198019901e-15	1.8152793025442875e-17
33700000	0.004086793505086966	-1.2849956151849027e-21	-6.074922118230328e-20	2.1635875583060694e-12	1.6039822087846018e-14	0.0018264129854730384	-2.3911886396518045e-21	1.4915380079236914e-15	2.777961560476808e-16	8.027466198019901e-15	1.8152793025442875e-17
33800000	0.004086793505086966	-1.2849956151849027e-21	-6.074922118230328e-20	2.1635875583060694e-12	1.6039822087846018e-14	0.0018264129854730384	-2.3906885073798473e-21	1.4915380079236914e-15	2.777961560476808e-16	8.027466198019901e-15	1.8152793025442875e-17
33900000	0.004086793505086966	-1.2849956151849027e-21	-6.074922118230328e-20	2.1635875583060694e-12	1.6039822087846018e-14	0.0018264129854730384	-2.3901883751078898e-21	1.4915380079236914e-15	2.777961560476808e-16	8.027466198019901e-15	1.8152793025442875e-17
34000000	0.004086793505086966	-1.2849956151849027e-21	-6.074922118230328e-20	2.1635875583060694e-12	1.6039822087846018e-14	0.0018264129854730384	-2.3896882428359326e-21	1.4915380079236914e-15	2.777961560476808e-16	8.027466198019901e-15	1.8152793025442875e-17
34100000	0.004086793505086966	-1.2849956151849027e-21	-6.074922118230328e-20	2.1635875583060694e-12	1.6039822087846018e-14	0.0018264129854730384	-2.389188110563975e-21	1.4915380079236914e-15	2.777961560476808e-16	8.027466198019901e-15	1.8152793025442875e-17
34200000	0.004086793505086966	-1.2849956151849027e-21	-6.074922118230328e-20	2.1635875583060694e-12	1.6039822087846018e-14	0.0018264129854730384	-2.388687978292018e-21	1.4915380079236914e-15	2.777961560476808e-16	8.027466198019901e-15	1.8152793025442875e-17
34300000	0.004086793505086966	-1.2849956151849027e-21	-6.074922118230328e-20	2.1635875583060694e-12	1.6039822087846018e-14	0.0018264129854730384	-2.3881878460200607e-21	1.4915380079236914e-15	2.777961560476808e-16	8.027466198019901e-15	1.8152793025442875e-17
34400000	0.004086793505086966	-1.2849956151849027e-21	-6.074922118230328e-20	2.1635875583060694e-12	1.6039822087846018e-14	0.0018264129854730384	-2.387687713748103e-21	1.4915380079236914e-15	2.777961560476808e-16	8.027466198019901e-15	1.8152793025442875e-17
34500000	0.004086793505086966	-1.2849956151849027e-21	-6.074922118230328e-20	2.1635875583060694e-12	1.6039822087846018e-14	0.0018264129854730384	-2.387187581476146e-21	1.4915380079236914e-15	2.777961560476808e-16	8.027466198019901e-15	1.8152793025442875e-17
34600000	0.004086793505086966	-1.2849956151849027e-21	-6.074922118230328e-20	2.1635875583060694e-12	1.6039822087846018e-14	0.0018264129854730384	-2.3866874492041887e-21	1.4915380079236914e-15	2.777961560476808e-16	8.027466198019901e-15	1.8152793025442875e-17
34700000	0.004086793505086966	-1.2849956151849027e-21	-6.074922118230328e-20	2.1635875583060694e-12	1.6039822087846018e-14	0.0018264129854730384	-2.386187316932231e-21	1.4915380079236914e-15	2.777961560476808e-16	8.027466198019901e-15	1.8152793025442875e-17
34800000	0.004086793505086966	-1.2849956151849027e-21	-6.074922118230328e-20	2.1635875583060694e-12	1.6039822087846018e-14	0.0018264129854730384	-2.385687184660274e-21	1.4915380079236914e-15	2.777961560476808e-16	8.027466198019901e-15	1.8152793025442875e-17
34900000	0.004086793505086966	-1.2849956151849027e-21	-6.074922118230328e-20	2.1635875583060694e-12	1.6039822087846018e-14	0.0018264129854730384	-2.385187052388317e-21	1.4915380079236914e-15	2.777961560476808e-16	8.027466198019901e-15	1.8152793025442875e-17
35000000	0.004086793505086966	-1.2849956151849027e-21	-6.074922118230328e-20	2.1635875583060694e-12	1.6039822087846018e-14	0.0018264129854730384	-2.3846869201163593e-21	1.4915380079236914e-15	2.777961560476808e-16	8.027466198019901e-15	1.8152793025442875e-17
35100000	0.004086793505086966	-1.2849956151849027e-21	-6.074922118230328e-20	2.1635875583060694e-12	1.6039822087846018e-14	0.0018264129854730384	-2.384186787844402e-21	1.4915380079236914e-15	2.777961560476808e-16	8.027466198019901e-15	1.8152793025442875e-17
35200000	0.004086793505086966	-1.2849956151849027e-21	-6.074922118230328e-20	2.1635875583060694e-12	1.6039822087846018e-14	0.0018264129854730384	-2.383686655572445e-21	1.4915380079236914e-15	2.777961560476808e-16	8.027466198019901e-15	1.8152793025442875e-17
35300000	0.004086793505086966	-1.2849956151849027e-21	-6.074922118230328e-20	2.1635875583060694e-12	1.6039822087846018e-14	0.0018264129854730384	-2.3831865233004873e-21	1.4915380079236914e-15	2.777961560476808e-16	8.027466198019901e-15	1.8152793025442875e-17
35400000	0.004086793505086966	-1.2849956151849027e-21	-6.074922118230328e-20	2.1635875583060694e-12	1.6039822087846018e-14	0.0018264129854730384	-2.38268639102853e-21	1.4915380079236914e-15	2.777961560476808e-16	8.027466198019901e-15	1.8152793025442875e-17
35500000	0.004086793505086966	-1.2849956151849027e-21	-6.074922118230328e-20	2.1635875583060694e-12	1.6039822087846018e-14	0.0018264129854730384	-2.382186258756573e-21	1.4915380079236914e-15	2.777961560476808e-16	8.027466198019901e-15	1.8152793025442875e-17
35600000	0.004086793505086966	-1.2849956151849027e-21	-6.074922118230328e-20	2.1635875583060694e-12	1.6039822087846018e-14	0.0018264129854730384	-2.3816861264846154e-21	1.4915380079236914e-15	2.777961560476808e-16	8.027466198019901e-15	1.8152793025442875e-17
35700000	0.004086793505086966	-1.2849956151849027e-21	-6.074922118230328e-20	2.1635875583060694e-12	1.6039822087846018e-14	0.0018264129854730384	-2.3811859942126582e-21	1.4915380079236914e-15	2.777961560476808e-16	8.027466198019901e-15	1.8152793025442875e-17
35800000	0.004086793505086966	-1.2849956151849027e-21	-6.074922118230328e-20	2.1635875583060694e-12	1.6039822087846018e-14	0.0018264129854730384	-2.3806858619407007e-21	1.4915380079236914e-15	2.777961560476808e-16	8.027466198019901e-15	1.8152793025442875e-17
35900000	0.004086793505086966	-1.2849956151849027e-21	-6.074922118230328e-20	2.1635875583060694e-12	1.6039822087846018e-14	0.0018264129854730384	-2.3801857296687435e-21	1.4915380079236914e-15	2.777961560476808e-16	8.027466198019901e-15	1.8152793025442875e-17
36000000	0.004086793505086966	-1.2849956151849027e-21	-6.074922118230328e-20	2.1635875583060694e-12	1.6039822087846018e-14	0.0018264129854730384	-2.3796855973967863e-21	1.4915380079236914e-15	2.777961560476808e-16	8.027466198019901e-15	1.8152793025442875e-17
36100000	0.004086793505086966	-1.2849956151849027e-21	-6.074922118230328e-20	2.1635875583060694e-12	1.6039822087846018e-14	0.0018264129854730384	-2.3791854651248288e-21	1.4915380079236914e-15	2.777961560476808e-16	8.027466198019901e-15	1.8152793025442875e-17
36200000	0.004086793505086966	-1.2849956151849027e-21	-6.074922118230328e-20	2.1635875583060694e-12	1.6039822087846018e-14	0.0018264129854730384	-2.3786853328528716e-21	1.4915380079236914e-15	2.777961560476808e-16	8.027466198019901e-15	1.8152793025442875e-17
36300000	0.004086793505086966	-1.2849956151849027e-21	-6.074922118230328e-20	2.1635875583060694e-12	1.6039822087846018e-14	0.0018264129854730384	-2.3781852005809144e-21	1.4915380079236914e-15	2.777961560476808e-16	8.027466198019901e-15	1.8152793025442875e-17
36400000	0.004086793505086966	-1.2849956151849027e-21	-6.074922118230328e-20	2.1635875583060694e-12	1.6039822087846018e-14	0.0018264129854730384	-2.377685068308957e-21	1.4915380079236914e-15	2.777961560476808e-16	8.027466198019901e-15	1.8152793025442875e-17
36500000	0.004086793505086966	-1.2849956151849027e-21	-6.074922118230328e-20	2.1635875583060694e-12	1.6039822087846018e-14	0.0018264129854730384	-2.3771849360369997e-21	1.4915380079236914e-15	2.777961560476808e-16	8.027466198019901e-15	1.8152793025442875e-17
36600000	0.004086793505086966	-1.2849956151849027e-21	-6.074922118230328e-20	2.1635875583060694e-12	1.6039822087846018e-14	0.0018264129854730384	-2.3766848037650425e-21	1.4915380079236914e-15	2.777961560476808e-16	8.027466198019901e-15	1.8152793025442875e-17
36700000	0.004086793505086966	-1.2849956151849027e-21	-6.074922118230328e-20	2.1635875583060694e-12	1.6039822087846018e-14	0.0018264129854730384	-2.376184671493085e-21	1.4915380079236914e-15	2.777961560476808e-16	8.027466198019901e-15	1.8152793025442875e-17
36800000	0.004086793505086966	-1.2849956151849027e-21	-6.074922118230328e-20	2.1635875583060694e-12	1.6039822087846018e-14	0.0018264129854730384	-2.3756845392211277e-21	1.4915380079236914e-15	2.777961560476808e-16	8.027466198019901e-15	1.8152793025442875e-17
36900000	0.004086793505086966	-1.2849956151849027e-21	-6.074922118230328e-20	2.1635875583060694e-12	1.6039822087846018e-14	0.0018264129854730384	-2.3751844069491706e-21	1.4915380079236914e-15	2.777961560476808e-16	8.027466198019901e-15	1.8152793025442875e-17
37000000	0.004086793505086966	-1.2849956151849027e-21	-6.074922118230328e-20	2.1635875583060694e-12	1.6039822087846018e-14	0.0018264129854730384	-2.374684274677213e-21	1.4915380079236914e-15	2.777961560476808e-16	8.027466198019901e-15	1.8152793025442875e-17
37100000	0.004086793505086966	-1.2849956151849027e-21	-6.074922118230328e-20	2.1635875583060694e-12	1.6039822087846018e-14	0.0018264129854730384	-2.374184142405256e-21	1.4915380079236914e-15	2.777961560476808e-16	8.027466198019901e-15	1.8152793025442875e-17
37200000	0.004086793505086966	-1.2849956151849027e-21	-6.074922118230328e-20	2.1635875583060694e-12	1.6039822087846018e-14	0.0018264129854730384	-2.3736840101332986e-21	1.4915380079236914e-15	2.777961560476808e-16	8.027466198019901e-15	1.8152793025442875e-17
37300000	0.004086793505086966	-1.2849956151849027e-21	-6.074922118230328e-20	2.1635875583060694e-12	1.6039822087846018e-14	0.0018264129854730384	-2.373183877861341e-21	1.4915380079236914e-15	2.777961560476808e-16	8.027466198019901e-15	1.8152793025442875e-17
37400000	0.004086793505086966	-1.2849956151849027e-21	-6.074922118230328e-20	2.1635875583060694e-12	1.6039822087846018e-14	0.0018264129854730384	-2.372683745589384e-21	1.4915380079236914e-15	2.777961560476808e-16	8.027466198019901e-15	1.8152793025442875e-17
37500000	0.004086793505086966	-1.2849956151849027e-21	-6.074922118230328e-20	2.1635875583060694e-12	1.6039822087846018e-14	0.0018264129854730384	-2.3721836133174267e-21	1.4915380079236914e-15	2.777961560476808e-16	8.027466198019901e-15	1.8152793025442872e-17
37600000	0.004086793505086966	-1.2849956151849027e-21	-6.074922118230328e-20	2.1635875583060694e-12	1.6039822087846018e-14	0.0018264129854730384	-2.371683481045469e-21	1.4915380079236914e-15	2.777961560476808e-16	8.027466198019901e-15	1.8152793025442872e-17
37700000	0.004086793505086966	-1.2849956151849027e-21	-6.074922118230328e-20	2.1635875583060694e-12	1.6039822087846018e-14	0.0018264129854730384	-2.371183348773512e-21	1.4915380079236914e-15	2.777961560476808e-16	8.027466198019901e-15	1.8152793025442872e-17
37800000	0.004086793505086966	-1.2849956151849027e-21	-6.074922118230328e-20	2.1635875583060694e-12	1.6039822087846018e-14	0.0018264129854730384	-2.3706832165015544e-21	1.4915380079236914e-15	2.777961560476808e-16	8.027466198019901e-15	1.8152793025442872e-17
37900000	0.004086793505086966	-1.2849956151849027e-21	-6.074922118230328e-20	2.1635875583060694e-12	1.6039822087846018e-14	0.0018264129854730384	-2.3701830842295973e-21	1.4915380079236914e-15	2.777961560476808e-16	8.027466198019901e-15	1.8152793025442872e-17
38000000	0.004086793505086966	-1.2849956151849027e-21	-6.074922118230328e-20	2.1635875583060694e-12	1.6039822087846018e-14	0.0018264129854730384	-2.36968295195764e-21	1.4915380079236914e-15	2.777961560476808e-16	8.027466198019901e-15	1.8152793025442872e-17
38100000	0.004086793505086966	-1.2849956151849027e-21	-6.074922118230328e-20	2.1635875583060694e-12	1.6039822087846018e-14	0.0018264129854730384	-2.3691828196856825e-21	1.4915380079236914e-15	2.777961560476808e-16	8.027466198019901e-15	1.8152793025442872e-17
38200000	0.004086793505086966	-1.2849956151849027e-21	-6.074922118230328e-20	2.1635875583060694e-12	1.6039822087846018e-14	0.0018264129854730384	-2.3686826874137253e-21	1.4915380079236914e-15	2.777961560476808e-16	8.027466198019901e-15	1.8152793025442872e-17
38300000	0.004086793505086966	-1.2849956151849027e-21	-6.074922118230328e-20	2.1635875583060694e-12	1.6039822087846018e-14	0.0018264129854730384	-2.368182555141768e-21	1.4915380079236914e-15	2.777961560476808e-16	8.027466198019901e-15	1.8152793025442872e-17
38400000	0.004086793505086966	-1.2849956151849027e-21	-6.074922118230328e-20	2.1635875583060694e-12	1.6039822087846018e-14	0.0018264129854730384	-2.3676824228698106e-21	1.4915380079236914e-15	2.777961560476808e-16	8.027466198019901e-15	1.8152793025442872e-17
38500000	0.004086793505086966	-1.2849956151849027e-21	-6.074922118230328e-20	2.1635875583060694e-12	1.6039822087846018e-14	0.0018264129854730384	-2.3671822905978534e-21	1.4915380079236914e-15	2.777961560476808e-16	8.027466198019901e-15	1.8152793025442872e-17
38600000	0.004086793505086966	-1.2849956151849027e-21	-6.074922118230328e-20	2.1635875583060694e-12	1.6039822087846018e-14	0.0018264129854730384	-2.3666821583258962e-21	1.4915380079236914e-15	2.777961560476808e-16	8.027466198019901e-15	1.8152793025442872e-17
38700000	0.004086793505086966	-1.2849956151849027e-21	-6.074922118230328e-20	2.1635875583060694e-12	1.6039822087846018e-14	0.0018264129854730384	-2.3661820260539387e-21	1.4915380079236914e-15	2.777961560476808e-16	8.027466198019901e-15	1.8152793025442872e-17
38800000	0.004086793505086966	-1.2849956151849027e-21	-6.074922118230328e-20	2.1635875583060694e-12	1.6039822087846018e-14	0.0018264129854730384	-2.3656818937819815e-21	1.4915380079236914e-15	2.777961560476808e-16	8.027466198019901e-15	1.8152793025442872e-17
38900000	0.004086793505086966	-1.2849956151849027e-21	-6.074922118230328e-20	2.1635875583060694e-12	1.6039822087846018e-14	0.0018264129854730384	-2.3651817615100243e-21	1.4915380079236914e-15	2.777961560476808e-16	8.027466198019901e-15	1.8152793025442872e-17
39000000	0.004086793505086966	-1.2849956151849027e-21	-6.074922118230328e-20	2.1635875583060694e-12	1.6039822087846018e-14	0.0018264129854730384	-2.3646816292380668e-21	1.4915380079236914e-15	2.777961560476808e-16	8.027466198019901e-15	1.8152793025442872e-17
39100000	0.004086793505086966	-1.2849956151849027e-21	-6.074922118230328e-20	2.1635875583060694e-12	1.6039822087846018e-14	0.0018264129854730384	-2.3641814969661096e-21	1.4915380079236914e-15	2.777961560476808e-16	8.027466198019901e-15	1.8152793025442872e-17
39200000	0.004086793505086966	-1.2849956151849027e-21	-6.074922118230328e-20	2.1635875583060694e-12	1.6039822087846018e-14	0.0018264129854730384	-2.3636813646941524e-21	1.4915380079236914e-15	2.777961560476808e-16	8.027466198019901e-15	1.8152793025442872e-17
39300000	0.004086793505086966	-1.2849956151849027e-21	-6.074922118230328e-20	2.1635875583060694e-12	1.6039822087846018e-14	0.0018264129854730384	-2.363181232422195e-21	1.4915380079236914e-15	2.777961560476808e-16	8.027466198019901e-15	1.8152793025442872e-17
39400000	0.004086793505086966	-1.2849956151849027e-21	-6.074922118230328e-20	2.1635875583060694e-12	1.6039822087846018e-14	0.0018264129854730384	-2.3626811001502377e-21	1.4915380079236914e-15	2.777961560476808e-16	8.027466198019902e-15	1.8152793025442872e-17
39500000	0.004086793505086966	-1.2849956151849027e-21	-6.074922118230328e-20	2.1635875583060694e-12	1.6039822087846018e-14	0.0018264129854730384	-2.3621809678782805e-21	1.4915380079236914e-15	2.777961560476808e-16	8.027466198019902e-15	1.8152793025442872e-17
39600000	0.004086793505086966	-1.2849956151849027e-21	-6.074922118230328e-20	2.1635875583060694e-12	1.6039822087846018e-14	0.0018264129854730384	-2.361680835606323e-21	1.4915380079236914e-15	2.777961560476808e-16	8.027466198019902e-15	1.8152793025442872e-17
39700000	0.004086793505086966	-1.2849956151849027e-21	-6.074922118230328e-20	2.1635875583060694e-12	1.6039822087846018e-14	0.0018264129854730384	-2.3611807033343657e-21	1.4915380079236914e-15	2.777961560476808e-16	8.027466198019902e-15	1.8152793025442872e-17
39800000	0.004086793505086966	-1.2849956151849027e-21	-6.074922118230328e-20	2.1635875583060694e-12	1.6039822087846018e-14	0.0018264129854730384	-2.3606805710624086e-21	1.4915380079236914e-15	2.777961560476808e-16	8.027466198019902e-15	1.8152793025442872e-17
39900000	0.004086793505086966	-1.2849956151849027e-21	-6.074922118230328e-20	2.1635875583060694e-12	1.6039822087846018e-14	0.0018264129854730384	-2.360180438790451e-21	1.4915380079236914e-15	2.777961560476808e-16	8.027466198019902e-15	1.8152793025442872e-17
40000000	0.004086793505086966	-1.2849956151849027e-21	-6.074922118230328e-20	2.1635875583060694e-12	1.6039822087846018e-14	0.0018264129854730384	-2.359680306518494e-21	1.4915380079236914e-15	2.777961560476808e-16	8.027466198019902e-15	1.815279302544287e-17
40100000	0.004086793505086966	-1.2849956151849027e-21	-6.074922118230328e-20	2.1635875583060694e-12	1.6039822087846018e-14	0.0018264129854730384	-2.3591801742465366e-21	1.4915380079236914e-15	2.777961560476808e-16	8.027466198019902e-15	1.815279302544287e-17
40200000	0.004086793505086966	-1.2849956151849027e-21	-6.074922118230328e-20	2.1635875583060694e-12	1.6039822087846018e-14	0.0018264129854730384	-2.358680041974579e-21	1.4915380079236914e-15	2.777961560476808e-16	8.027466198019902e-15	1.815279302544287e-17
40300000	0.004086793505086966	-1.2849956151849027e-21	-6.074922118230328e-20	2.1635875583060694e-12	1.6039822087846018e-14	0.0018264129854730384	-2.358179909702622e-21	1.4915380079236914e-15	2.777961560476808e-16	8.027466198019902e-15	1.815279302544287e-17
40400000	0.004086793505086966	-1.2849956151849027e-21	-6.074922118230328e-20	2.1635875583060694e-12	1.6039822087846018e-14	0.0018264129854730384	-2.3576797774306643e-21	1.4915380079236914e-15	2.777961560476808e-16	8.027466198019902e-15	1.815279302544287e-17
40500000	0.004086793505086966	-1.2849956151849027e-21	-6.074922118230328e-20	2.1635875583060694e-12	1.6039822087846018e-14	0.0018264129854730384	-2.357179645158707e-21	1.4915380079236914e-15	2.777961560476808e-16	8.027466198019902e-15	1.815279302544287e-17
40600000	0.004086793505086966	-1.2849956151849027e-21	-6.074922118230328e-20	2.1635875583060694e-12	1.6039822087846018e-14	0.0018264129854730384	-2.35667951288675e-21	1.4915380079236914e-15	2.777961560476808e-16	8.027466198019902e-15	1.815279302544287e-17
40700000	0.004086793505086966	-1.2849956151849027e-21	-6.074922118230328e-20	2.1635875583060694e-12	1.6039822087846018e-14	0.0018264129854730384	-2.3561793806147924e-21	1.4915380079236914e-15	2.777961560476808e-16	8.027466198019902e-15	1.815279302544287e-17
40800000	0.004086793505086966	-1.2849956151849027e-21	-6.074922118230328e-20	2.1635875583060694e-12	1.6039822087846018e-14	0.0018264129854730384	-2.3556792483428352e-21	1.4915380079236914e-15	2.777961560476808e-16	8.027466198019902e-15	1.815279302544287e-17
40900000	0.004086793505086966	-1.2849956151849027e-21	-6.074922118230328e-20	2.1635875583060694e-12	1.6039822087846018e-14	0.0018264129854730384	-2.355179116070878e-21	1.4915380079236914e-15	2.777961560476808e-16	8.027466198019902e-15	1.815279302544287e-17
41000000	0.004086793505086966	-1.2849956151849027e-21	-6.074922118230328e-20	2.1635875583060694e-12	1.6039822087846018e-14	0.0018264129854730384	-2.3546789837989205e-21	1.4915380079236914e-15	2.777961560476808e-16	8.027466198019902e-15	1.815279302544287e-17
41100000	0.004086793505086966	-1.2849956151849027e-21	-6.074922118230328e-20	2.1635875583060694e-12	1.6039822087846018e-14	0.0018264129854730384	-2.3541788515269633e-21	1.4915380079236914e-15	2.777961560476808e-16	8.027466198019902e-15	1.815279302544287e-17
41200000	0.004086793505086966	-1.2849956151849027e-21	-6.074922118230328e-20	2.1635875583060694e-12	1.6039822087846018e-14	0.0018264129854730384	-2.353678719255006e-21	1.4915380079236914e-15	2.777961560476808e-16	8.027466198019902e-15	1.815279302544287e-17
41300000	0.004086793505086966	-1.2849956151849027e-21	-6.074922118230328e-20	2.1635875583060694e-12	1.6039822087846018e-14	0.0018264129854730384	-2.3531785869830486e-21	1.4915380079236914e-15	2.777961560476808e-16	8.027466198019902e-15	1.815279302544287e-17
41400000	0.004086793505086966	-1.2849956151849027e-21	-6.074922118230328e-20	2.1635875583060694e-12	1.6039822087846018e-14	0.0018264129854730384	-2.3526784547110914e-21	1.4915380079236914e-15	2.777961560476808e-16	8.027466198019902e-15	1.815279302544287e-17
41500000	0.004086793505086966	-1.2849956151849027e-21	-6.074922118230328e-20	2.1635875583060694e-12	1.6039822087846018e-14	0.0018264129854730384	-2.3521783224391342e-21	1.4915380079236914e-15	2.777961560476808e-16	8.027466198019902e-15	1.815279302544287e-17
41600000	0.004086793505086966	-1.2849956151849027e-21	-6.074922118230328e-20	2.1635875583060694e-12	1.6039822087846018e-14	0.0018264129854730384	-2.3516781901671767e-21	1.4915380079236914e-15	2.777961560476808e-16	8.027466198019902e-15	1.815279302544287e-17
41700000	0.004086793505086966	-1.2849956151849027e-21	-6.074922118230328e-20	2.1635875583060694e-12	1.6039822087846018e-14	0.0018264129854730384	-2.3511780578952195e-21	1.4915380079236914e-15	2.777961560476808e-16	8.027466198019902e-15	1.815279302544287e-17
41800000	0.004086793505086966	-1.2849956151849027e-21	-6.074922118230328e-20	2.1635875583060694e-12	1.6039822087846018e-14	0.0018264129854730384	-2.3506779256232623e-21	1.4915380079236914e-15	2.777961560476808e-16	8.027466198019902e-15	1.815279302544287e-17
41900000	0.004086793505086966	-1.2849956151849027e-21	-6.074922118230328e-20	2.1635875583060694e-12	1.6039822087846018e-14	0.0018264129854730384	-2.3501777933513048e-21	1.4915380079236914e-15	2.777961560476808e-16	8.027466198019902e-15	1.815279302544287e-17
42000000	0.004086793505086966	-1.2849956151849027e-21	-6.074922118230328e-20	2.1635875583060694e-12	1.6039822087846018e-14	0.0018264129854730384	-2.3496776610793476e-21	1.4915380079236914e-15	2.777961560476808e-16	8.027466198019902e-15	1.815279302544287e-17
42100000	0.004086793505086966	-1.2849956151849027e-21	-6.074922118230328e-20	2.1635875583060694e-12	1.6039822087846018e-14	0.0018264129854730384	-2.3491775288073904e-21	1.4915380079236914e-15	2.777961560476808e-16	8.027466198019902e-15	1.815279302544287e-17
42200000	0.004086793505086966	-1.2849956151849027e-21	-6.074922118230328e-20	2.1635875583060694e-12	1.6039822087846018e-14	0.0018264129854730384	-2.348677396535433e-21	1.4915380079236914e-15	2.777961560476808e-16	8.027466198019902e-15	1.815279302544287e-17
42300000	0.004086793505086966	-1.2849956151849027e-21	-6.074922118230328e-20	2.1635875583060694e-12	1.6039822087846018e-14	0.0018264129854730384	-2.3481772642634757e-21	1.4915380079236914e-15	2.777961560476808e-16	8.027466198019902e-15	1.815279302544287e-17
42400000	0.004086793505086966	-1.2849956151849027e-21	-6.074922118230328e-20	2.1635875583060694e-12	1.6039822087846018e-14	0.0018264129854730384	-2.347677131991518e-21	1.4915380079236914e-15	2.777961560476808e-16	8.027466198019902e-15	1.8152793025442866e-17
42500000	0.004086793505086966	-1.2849956151849027e-21	-6.074922118230328e-20	2.1635875583060694e-12	1.6039822087846018e-14	0.0018264129854730384	-2.347176999719561e-21	1.4915380079236914e-15	2.777961560476808e-16	8.027466198019902e-15	1.8152793025442866e-17
42600000	0.004086793505086966	-1.2849956151849027e-21	-6.074922118230328e-20	2.1635875583060694e-12	1.6039822087846018e-14	0.0018264129854730384	-2.3466768674476037e-21	1.4915380079236914e-15	2.777961560476808e-16	8.027466198019902e-15	1.8152793025442866e-17
42700000	0.004086793505086966	-1.2849956151849027e-21	-6.074922118230328e-20	2.1635875583060694e-12	1.6039822087846018e-14	0.0018264129854730384	-2.346176735175646e-21	1.4915380079236914e-15	2.777961560476808e-16	8.027466198019902e-15	1.8152793025442866e-17
42800000	0.004086793505086966	-1.2849956151849027e-21	-6.074922118230328e-20	2.1635875583060694e-12	1.6039822087846018e-14	0.0018264129854730384	-2.345676602903689e-21	1.4915380079236914e-15	2.777961560476808e-16	8.027466198019902e-15	1.8152793025442866e-17
42900000	0.004086793505086966	-1.2849956151849027e-21	-6.074922118230328e-20	2.1635875583060694e-12	1.6039822087846018e-14	0.0018264129854730384	-2.345176470631732e-21	1.4915380079236914e-15	2.777961560476808e-16	8.027466198019902e-15	1.8152793025442866e-17
43000000	0.004086793505086966	-1.2849956151849027e-21	-6.074922118230328e-20	2.1635875583060694e-12	1.6039822087846018e-14	0.0018264129854730384	-2.3446763383597743e-21	1.4915380079236914e-15	2.777961560476808e-16	8.027466198019902e-15	1.8152793025442866e-17
43100000	0.004086793505086966	-1.2849956151849027e-21	-6.074922118230328e-20	2.1635875583060694e-12	1.6039822087846018e-14	0.0018264129854730384	-2.344176206087817e-21	1.4915380079236914e-15	2.777961560476808e-16	8.027466198019902e-15	1.8152793025442866e-17
43200000	0.004086793505086966	-1.2849956151849027e-21	-6.074922118230328e-20	2.1635875583060694e-12	1.6039822087846018e-14	0.0018264129854730384	-2.34367607381586e-21	1.4915380079236914e-15	2.777961560476808e-16	8.027466198019902e-15	1.8152793025442866e-17
43300000	0.004086793505086966	-1.2849956151849027e-21	-6.074922118230328e-20	2.1635875583060694e-12	1.6039822087846018e-14	0.0018264129854730384	-2.3431759415439023e-21	1.4915380079236914e-15	2.777961560476808e-16	8.027466198019902e-15	1.8152793025442866e-17
43400000	0.004086793505086966	-1.2849956151849027e-21	-6.074922118230328e-20	2.1635875583060694e-12	1.6039822087846018e-14	0.0018264129854730384	-2.342675809271945e-21	1.4915380079236914e-15	2.777961560476808e-16	8.027466198019902e-15	1.8152793025442866e-17
43500000	0.004086793505086966	-1.2849956151849027e-21	-6.074922118230328e-20	2.1635875583060694e-12	1.6039822087846018e-14	0.0018264129854730384	-2.342175676999988e-21	1.4915380079236914e-15	2.777961560476808e-16	8.027466198019902e-15	1.8152793025442866e-17
43600000	0.004086793505086966	-1.2849956151849027e-21	-6.074922118230328e-20	2.1635875583060694e-12	1.6039822087846018e-14	0.0018264129854730384	-2.3416755447280304e-21	1.4915380079236914e-15	2.777961560476808e-16	8.027466198019902e-15	1.8152793025442866e-17
43700000	0.004086793505086966	-1.2849956151849027e-21	-6.074922118230328e-20	2.1635875583060694e-12	1.6039822087846018e-14	0.0018264129854730384	-2.3411754124560732e-21	1.4915380079236914e-15	2.777961560476808e-16	8.027466198019902e-15	1.8152793025442866e-17
43800000	0.004086793505086966	-1.2849956151849027e-21	-6.074922118230328e-20	2.1635875583060694e-12	1.6039822087846018e-14	0.0018264129854730384	-2.340675280184116e-21	1.4915380079236914e-15	2.777961560476808e-16	8.027466198019902e-15	1.8152793025442866e-17
43900000	0.004086793505086966	-1.2849956151849027e-21	-6.074922118230328e-20	2.1635875583060694e-12	1.6039822087846018e-14	0.0018264129854730384	-2.3401751479121585e-21	1.4915380079236914e-15	2.777961560476808e-16	8.027466198019902e-15	1.8152793025442866e-17
44000000	0.004086793505086966	-1.2849956151849027e-21	-6.074922118230328e-20	2.1635875583060694e-12	1.6039822087846018e-14	0.0018264129854730384	-2.3396750156402013e-21	1.4915380079236914e-15	2.777961560476808e-16	8.027466198019902e-15	1.8152793025442866e-17
44100000	0.004086793505086966	-1.2849956151849027e-21	-6.074922118230328e-20	2.1635875583060694e-12	1.6039822087846018e-14	0.0018264129854730384	-2.3391748833682438e-21	1.4915380079236914e-15	2.777961560476808e-16	8.027466198019902e-15	1.8152793025442866e-17
44200000	0.004086793505086966	-1.2849956151849027e-21	-6.074922118230328e-20	2.1635875583060694e-12	1.6039822087846018e-14	0.0018264129854730384	-2.3386747510962866e-21	1.4915380079236914e-15	2.777961560476808e-16	8.027466198019902e-15	1.8152793025442866e-17
44300000	0.004086793505086966	-1.2849956151849027e-21	-6.074922118230328e-20	2.1635875583060694e-12	1.6039822087846018e-14	0.0018264129854730384	-2.3381746188243294e-21	1.4915380079236914e-15	2.777961560476808e-16	8.027466198019902e-15	1.8152793025442866e-17
44400000	0.004086793505086966	-1.2849956151849027e-21	-6.074922118230328e-20	2.1635875583060694e-12	1.6039822087846018e-14	0.0018264129854730384	-2.337674486552372e-21	1.4915380079236914e-15	2.777961560476808e-16	8.027466198019902e-15	1.8152793025442866e-17
44500000	0.004086793505086966	-1.2849956151849027e-21	-6.074922118230328e-20	2.1635875583060694e-12	1.6039822087846018e-14	0.0018264129854730384	-2.3371743542804147e-21	1.4915380079236914e-15	2.777961560476808e-16	8.027466198019902e-15	1.8152793025442866e-17
44600000	0.004086793505086966	-1.2849956151849027e-21	-6.074922118230328e-20	2.1635875583060694e-12	1.6039822087846018e-14	0.0018264129854730384	-2.3366742220084575e-21	1.4915380079236914e-15	2.777961560476808e-16	8.027466198019902e-15	1.8152793025442866e-17
44700000	0.004086793505086966	-1.2849956151849027e-21	-6.074922118230328e-20	2.1635875583060694e-12	1.6039822087846018e-14	0.0018264129854730384	-2.3361740897365e-21	1.4915380079236914e-15	2.777961560476808e-16	8.027466198019902e-15	1.8152793025442866e-17
44800000	0.004086793505086966	-1.2849956151849027e-21	-6.074922118230328e-20	2.1635875583060694e-12	1.6039822087846018e-14	0.0018264129854730384	-2.3356739574645427e-21	1.4915380079236914e-15	2.777961560476808e-16	8.027466198019902e-15	1.8152793025442866e-17
44900000	0.004086793505086966	-1.2849956151849027e-21	-6.074922118230328e-20	2.1635875583060694e-12	1.6039822087846018e-14	0.0018264129854730384	-2.3351738251925856e-21	1.4915380079236914e-15	2.777961560476808e-16	8.027466198019902e-15	1.8152793025442866e-17
45000000	0.004086793505086966	-1.2849956151849027e-21	-6.074922118230328e-20	2.1635875583060694e-12	1.6039822087846018e-14	0.0018264129854730384	-2.334673692920628e-21	1.4915380079236914e-15	2.777961560476808e-16	8.027466198019902e-15	1.8152793025442866e-17
45100000	0.004086793505086966	-1.2849956151849027e-21	-6.074922118230328e-20	2.1635875583060694e-12	1.6039822087846018e-14	0.0018264129854730384	-2.334173560648671e-21	1.4915380079236914e-15	2.777961560476808e-16	8.027466198019902e-15	1.8152793025442866e-17
45200000	0.004086793505086966	-1.2849956151849027e-21	-6.074922118230328e-20	2.1635875583060694e-12	1.6039822087846018e-14	0.0018264129854730384	-2.3336734283767136e-21	1.4915380079236914e-15	2.777961560476808e-16	8.027466198019902e-15	1.8152793025442866e-17
45300000	0.004086793505086966	-1.2849956151849027e-21	-6.074922118230328e-20	2.1635875583060694e-12	1.6039822087846018e-14	0.0018264129854730384	-2.333173296104756e-21	1.4915380079236914e-15	2.777961560476808e-16	8.027466198019902e-15	1.8152793025442866e-17
45400000	0.004086793505086966	-1.2849956151849027e-21	-6.074922118230328e-20	2.1635875583060694e-12	1.6039822087846018e-14	0.0018264129854730384	-2.332673163832799e-21	1.4915380079236914e-15	2.777961560476808e-16	8.027466198019902e-15	1.8152793025442866e-17
45500000	0.004086793505086966	-1.2849956151849027e-21	-6.074922118230328e-20	2.1635875583060694e-12	1.6039822087846018e-14	0.0018264129854730384	-2.3321730315608417e-21	1.4915380079236914e-15	2.777961560476808e-16	8.027466198019902e-15	1.8152793025442866e-17
45600000	0.004086793505086966	-1.2849956151849027e-21	-6.074922118230328e-20	2.1635875583060694e-12	1.6039822087846018e-14	0.0018264129854730384	-2.331672899288884e-21	1.4915380079236914e-15	2.777961560476808e-16	8.027466198019902e-15	1.8152793025442866e-17
45700000	0.004086793505086966	-1.2849956151849027e-21	-6.074922118230328e-20	2.1635875583060694e-12	1.6039822087846018e-14	0.0018264129854730384	-2.331172767016927e-21	1.4915380079236914e-15	2.777961560476808e-16	8.027466198019902e-15	1.8152793025442866e-17
45800000	0.004086793505086966	-1.2849956151849027e-21	-6.074922118230328e-20	2.1635875583060694e-12	1.6039822087846018e-14	0.0018264129854730384	-2.3306726347449694e-21	1.4915380079236914e-15	2.777961560476808e-16	8.027466198019902e-15	1.8152793025442866e-17
45900000	0.004086793505086966	-1.2849956151849027e-21	-6.074922118230328e-20	2.1635875583060694e-12	1.6039822087846018e-14	0.0018264129854730384	-2.3301725024730123e-21	1.4915380079236914e-15	2.777961560476808e-16	8.027466198019902e-15	1.8152793025442866e-17
46000000	0.004086793505086966	-1.2849956151849027e-21	-6.074922118230328e-20	2.1635875583060694e-12	1.6039822087846018e-14	0.0018264129854730384	-2.329672370201055e-21	1.4915380079236914e-15	2.777961560476808e-16	8.027466198019902e-15	1.8152793025442866e-17
46100000	0.004086793505086966	-1.2849956151849027e-21	-6.074922118230328e-20	2.1635875583060694e-12	1.6039822087846018e-14	0.0018264129854730384	-2.3291722379290975e-21	1.4915380079236914e-15	2.777961560476808e-16	8.027466198019902e-15	1.8152793025442866e-17
46200000	0.004086793505086966	-1.2849956151849027e-21	-6.074922118230328e-20	2.1635875583060694e-12	1.6039822087846018e-14	0.0018264129854730384	-2.3286721056571403e-21	1.4915380079236914e-15	2.777961560476808e-16	8.027466198019902e-15	1.8152793025442866e-17
46300000	0.004086793505086966	-1.2849956151849027e-21	-6.074922118230328e-20	2.1635875583060694e-12	1.6039822087846018e-14	0.0018264129854730384	-2.328171973385183e-21	1.4915380079236914e-15	2.777961560476808e-16	8.027466198019902e-15	1.8152793025442866e-17
46400000	0.004086793505086966	-1.2849956151849027e-21	-6.074922118230328e-20	2.1635875583060694e-12	1.6039822087846018e-14	0.0018264129854730384	-2.3276718411132256e-21	1.4915380079236914e-15	2.777961560476808e-16	8.027466198019902e-15	1.8152793025442866e-17
46500000	0.004086793505086966	-1.2849956151849027e-21	-6.074922118230328e-20	2.1635875583060694e-12	1.6039822087846018e-14	0.0018264129854730384	-2.3271717088412684e-21	1.4915380079236914e-15	2.777961560476808e-16	8.027466198019902e-15	1.8152793025442866e-17
46600000	0.004086793505086966	-1.2849956151849027e-21	-6.074922118230328e-20	2.1635875583060694e-12	1.6039822087846018e-14	0.0018264129854730384	-2.3266715765693112e-21	1.4915380079236914e-15	2.777961560476808e-16	8.027466198019902e-15	1.8152793025442866e-17
46700000	0.004086793505086966	-1.2849956151849027e-21	-6.074922118230328e-20	2.1635875583060694e-12	1.6039822087846018e-14	0.0018264129854730384	-2.3261714442973537e-21	1.4915380079236914e-15	2.777961560476808e-16	8.027466198019902e-15	1.8152793025442866e-17
46800000	0.004086793505086966	-1.2849956151849027e-21	-6.074922118230328e-20	2.1635875583060694e-12	1.6039822087846018e-14	0.0018264129854730384	-2.3256713120253965e-21	1.4915380079236914e-15	2.777961560476808e-16	8.027466198019902e-15	1.8152793025442866e-17
46900000	0.004086793505086966	-1.2849956151849027e-21	-6.074922118230328e-20	2.1635875583060694e-12	1.6039822087846018e-14	0.0018264129854730384	-2.3251711797534393e-21	1.4915380079236914e-15	2.777961560476808e-16	8.027466198019902e-15	1.8152793025442866e-17
47000000	0.004086793505086966	-1.2849956151849027e-21	-6.074922118230328e-20	2.1635875583060694e-12	1.6039822087846018e-14	0.0018264129854730384	-2.3246710474814818e-21	1.4915380079236914e-15	2.777961560476808e-16	8.027466198019902e-15	1.8152793025442866e-17
47100000	0.004086793505086966	-1.2849956151849027e-21	-6.074922118230328e-20	2.1635875583060694e-12	1.6039822087846018e-14	0.0018264129854730384	-2.3241709152095246e-21	1.4915380079236914e-15	2.777961560476808e-16	8.027466198019902e-15	1.8152793025442866e-17
47200000	0.004086793505086966	-1.2849956151849027e-21	-6.074922118230328e-20	2.1635875583060694e-12	1.6039822087846018e-14	0.0018264129854730384	-2.3236707829375674e-21	1.4915380079236914e-15	2.777961560476808e-16	8.027466198019902e-15	1.8152793025442866e-17
47300000	0.004086793505086966	-1.2849956151849027e-21	-6.074922118230328e-20	2.1635875583060694e-12	1.6039822087846018e-14	0.0018264129854730384	-2.32317065066561e-21	1.4915380079236914e-15	2.777961560476808e-16	8.027466198019902e-15	1.8152793025442866e-17
47400000	0.004086793505086966	-1.2849956151849027e-21	-6.074922118230328e-20	2.1635875583060694e-12	1.6039822087846018e-14	0.0018264129854730384	-2.3226705183936527e-21	1.4915380079236914e-15	2.777961560476808e-16	8.027466198019902e-15	1.8152793025442866e-17
47500000	0.004086793505086966	-1.2849956151849027e-21	-6.074922118230328e-20	2.1635875583060694e-12	1.6039822087846018e-14	0.0018264129854730384	-2.3221703861216955e-21	1.4915380079236914e-15	2.777961560476808e-16	8.027466198019902e-15	1.8152793025442866e-17
47600000	0.004086793505086966	-1.2849956151849027e-21	-6.074922118230328e-20	2.1635875583060694e-12	1.6039822087846018e-14	0.0018264129854730384	-2.321670253849738e-21	1.4915380079236914e-15	2.777961560476808e-16	8.027466198019902e-15	1.8152793025442866e-17
47700000	0.004086793505086966	-1.2849956151849027e-21	-6.074922118230328e-20	2.1635875583060694e-12	1.6039822087846018e-14	0.0018264129854730384	-2.3211701215777807e-21	1.4915380079236914e-15	2.777961560476808e-16	8.027466198019902e-15	1.8152793025442866e-17
47800000	0.004086793505086966	-1.2849956151849027e-21	-6.074922118230328e-20	2.1635875583060694e-12	1.6039822087846018e-14	0.0018264129854730384	-2.3206699893058236e-21	1.4915380079236914e-15	2.777961560476808e-16	8.027466198019902e-15	1.8152793025442866e-17
47900000	0.004086793505086966	-1.2849956151849027e-21	-6.074922118230328e-20	2.1635875583060694e-12	1.6039822087846018e-14	0.0018264129854730384	-2.320169857033866e-21	1.4915380079236914e-15	2.777961560476808e-16	8.027466198019902e-15	1.8152793025442866e-17
48000000	0.004086793505086966	-1.2849956151849027e-21	-6.074922118230328e-20	2.1635875583060694e-12	1.6039822087846018e-14	0.0018264129854730384	-2.319669724761909e-21	1.4915380079236914e-15	2.777961560476808e-16	8.027466198019902e-15	1.8152793025442866e-17
48100000	0.004086793505086966	-1.2849956151849027e-21	-6.074922118230328e-20	2.1635875583060694e-12	1.6039822087846018e-14	0.0018264129854730384	-2.3191695924899513e-21	1.4915380079236914e-15	2.777961560476808e-16	8.027466198019902e-15	1.8152793025442866e-17
48200000	0.004086793505086966	-1.2849956151849027e-21	-6.074922118230328e-20	2.1635875583060694e-12	1.6039822087846018e-14	0.0018264129854730384	-2.318669460217994e-21	1.4915380079236914e-15	2.777961560476808e-16	8.027466198019902e-15	1.8152793025442866e-17
48300000	0.004086793505086966	-1.2849956151849027e-21	-6.074922118230328e-20	2.1635875583060694e-12	1.6039822087846018e-14	0.0018264129854730384	-2.318169327946037e-21	1.4915380079236914e-15	2.777961560476808e-16	8.027466198019902e-15	1.8152793025442866e-17
48400000	0.004086793505086966	-1.2849956151849027e-21	-6.074922118230328e-20	2.1635875583060694e-12	1.6039822087846018e-14	0.0018264129854730384	-2.3176691956740793e-21	1.4915380079236914e-15	2.777961560476808e-16	8.027466198019902e-15	1.8152793025442866e-17
48500000	0.004086793505086966	-1.2849956151849027e-21	-6.074922118230328e-20	2.1635875583060694e-12	1.6039822087846018e-14	0.0018264129854730384	-2.317169063402122e-21	1.4915380079236914e-15	2.777961560476808e-16	8.027466198019902e-15	1.8152793025442866e-17
48600000	0.004086793505086966	-1.2849956151849027e-21	-6.074922118230328e-20	2.1635875583060694e-12	1.6039822087846018e-14	0.0018264129854730384	-2.316668931130165e-21	1.4915380079236914e-15	2.777961560476808e-16	8.027466198019902e-15	1.8152793025442866e-17
48700000	0.004086793505086966	-1.2849956151849027e-21	-6.074922118230328e-20	2.163587558306069e-12	1.6039822087846018e-14	0.0018264129854730384	-2.3161687988582074e-21	1.4915380079236914e-15	2.777961560476808e-16	8.027466198019902e-15	1.8152793025442866e-17
48800000	0.004086793505086966	-1.2849956151849027e-21	-6.074922118230328e-20	2.163587558306069e-12	1.6039822087846018e-14	0.0018264129854730384	-2.3156686665862502e-21	1.4915380079236914e-15	2.777961560476808e-16	8.027466198019902e-15	1.8152793025442866e-17
48900000	0.004086793505086966	-1.2849956151849027e-21	-6.074922118230328e-20	2.163587558306069e-12	1.6039822087846018e-14	0.0018264129854730384	-2.315168534314293e-21	1.4915380079236914e-15	2.777961560476808e-16	8.027466198019902e-15	1.8152793025442866e-17
49000000	0.004086793505086966	-1.2849956151849027e-21	-6.074922118230328e-20	2.163587558306069e-12	1.6039822087846018e-14	0.0018264129854730384	-2.3146684020423355e-21	1.4915380079236914e-15	2.777961560476808e-16	8.027466198019902e-15	1.8152793025442866e-17
49100000	0.004086793505086966	-1.2849956151849027e-21	-6.074922118230328e-20	2.163587558306069e-12	1.6039822087846018e-14	0.0018264129854730384	-2.3141682697703783e-21	1.4915380079236914e-15	2.777961560476808e-16	8.027466198019902e-15	1.8152793025442866e-17
49200000	0.004086793505086966	-1.2849956151849027e-21	-6.074922118230328e-20	2.163587558306069e-12	1.6039822087846018e-14	0.0018264129854730384	-2.313668137498421e-21	1.4915380079236914e-15	2.777961560476808e-16	8.027466198019902e-15	1.8152793025442866e-17
49300000	0.004086793505086966	-1.2849956151849027e-21	-6.074922118230328e-20	2.163587558306069e-12	1.6039822087846018e-14	0.0018264129854730384	-2.3131680052264636e-21	1.4915380079236914e-15	2.777961560476808e-16	8.027466198019902e-15	1.8152793025442866e-17
49400000	0.004086793505086966	-1.2849956151849027e-21	-6.074922118230328e-20	2.163587558306069e-12	1.6039822087846018e-14	0.0018264129854730384	-2.3126678729545064e-21	1.4915380079236914e-15	2.777961560476808e-16	8.027466198019902e-15	1.8152793025442866e-17
49500000	0.004086793505086966	-1.2849956151849027e-21	-6.074922118230328e-20	2.163587558306069e-12	1.6039822087846018e-14	0.0018264129854730384	-2.3121677406825492e-21	1.4915380079236914e-15	2.777961560476808e-16	8.027466198019902e-15	1.8152793025442866e-17
49600000	0.004086793505086966	-1.2849956151849027e-21	-6.074922118230328e-20	2.163587558306069e-12	1.6039822087846018e-14	0.0018264129854730384	-2.3116676084105917e-21	1.4915380079236914e-15	2.777961560476808e-16	8.027466198019902e-15	1.8152793025442866e-17
49700000	0.004086793505086966	-1.2849956151849027e-21	-6.074922118230328e-20	2.163587558306069e-12	1.6039822087846018e-14	0.0018264129854730384	-2.3111674761386345e-21	1.4915380079236914e-15	2.777961560476808e-16	8.027466198019902e-15	1.8152793025442866e-17
49800000	0.004086793505086966	-1.2849956151849027e-21	-6.074922118230328e-20	2.163587558306069e-12	1.6039822087846018e-14	0.0018264129854730384	-2.3106673438666773e-21	1.4915380079236914e-15	2.777961560476808e-16	8.027466198019902e-15	1.8152793025442866e-17
49900000	0.004086793505086966	-1.2849956151849027e-21	-6.074922118230328e-20	2.163587558306069e-12	1.6039822087846018e-14	0.0018264129854730384	-2.3101672115947198e-21	1.4915380079236914e-15	2.777961560476808e-16	8.027466198019902e-15	1.8152793025442866e-17
50000000	0.004086793505086966	-1.2849956151849027e-21	-6.074922118230328e-20	2.163587558306069e-12	1.6039822087846018e-14	0.0018264129854730384	-2.3096670793227626e-21	1.4915380079236914e-15	2.777961560476808e-16	8.027466198019902e-15	1.8152793025442866e-17
50100000	0.004086793505086966	-1.2849956151849027e-21	-6.074922118230328e-20	2.163587558306069e-12	1.6039822087846018e-14	0.0018264129854730384	-2.3091669470508054e-21	1.4915380079236914e-15	2.777961560476808e-16	8.027466198019902e-15	1.8152793025442866e-17
50200000	0.004086793505086966	-1.2849956151849027e-21	-6.074922118230328e-20	2.163587558306069e-12	1.6039822087846018e-14	0.0018264129854730384	-2.308666814778848e-21	1.4915380079236914e-15	2.777961560476808e-16	8.027466198019902e-15	1.8152793025442866e-17
50300000	0.004086793505086966	-1.2849956151849027e-21	-6.074922118230328e-20	2.163587558306069e-12	1.6039822087846018e-14	0.0018264129854730384	-2.3081666825068907e-21	1.4915380079236914e-15	2.777961560476808e-16	8.027466198019902e-15	1.8152793025442866e-17
50400000	0.004086793505086966	-1.2849956151849027e-21	-6.074922118230328e-20	2.163587558306069e-12	1.6039822087846018e-14	0.0018264129854730384	-2.307666550234933e-21	1.4915380079236914e-15	2.777961560476808e-16	8.027466198019902e-15	1.8152793025442866e-17
50500000	0.004086793505086966	-1.2849956151849027e-21	-6.074922118230328e-20	2.163587558306069e-12	1.6039822087846018e-14	0.0018264129854730384	-2.307166417962976e-21	1.4915380079236914e-15	2.777961560476808e-16	8.027466198019902e-15	1.8152793025442866e-17
50600000	0.004086793505086966	-1.2849956151849027e-21	-6.074922118230328e-20	2.163587558306069e-12	1.6039822087846018e-14	0.0018264129854730384	-2.3066662856910187e-21	1.4915380079236914e-15	2.777961560476808e-16	8.027466198019902e-15	1.8152793025442866e-17
50700000	0.004086793505086966	-1.2849956151849027e-21	-6.074922118230328e-20	2.163587558306069e-12	1.6039822087846018e-14	0.0018264129854730384	-2.306166153419061e-21	1.4915380079236914e-15	2.777961560476808e-16	8.027466198019902e-15	1.8152793025442866e-17
50800000	0.004086793505086966	-1.2849956151849027e-21	-6.074922118230328e-20	2.163587558306069e-12	1.6039822087846018e-14	0.0018264129854730384	-2.305666021147104e-21	1.4915380079236914e-15	2.777961560476808e-16	8.027466198019902e-15	1.8152793025442866e-17
50900000	0.004086793505086966	-1.2849956151849027e-21	-6.074922118230328e-20	2.163587558306069e-12	1.6039822087846018e-14	0.0018264129854730384	-2.305165888875147e-21	1.4915380079236914e-15	2.777961560476808e-16	8.027466198019902e-15	1.8152793025442866e-17
51000000	0.004086793505086966	-1.2849956151849027e-21	-6.074922118230328e-20	2.163587558306069e-12	1.6039822087846018e-14	0.0018264129854730384	-2.3046657566031893e-21	1.4915380079236914e-15	2.777961560476808e-16	8.027466198019902e-15	1.8152793025442866e-17
51100000	0.004086793505086966	-1.2849956151849027e-21	-6.074922118230328e-20	2.163587558306069e-12	1.6039822087846018e-14	0.0018264129854730384	-2.304165624331232e-21	1.4915380079236914e-15	2.777961560476808e-16	8.027466198019902e-15	1.8152793025442866e-17
51200000	0.004086793505086966	-1.2849956151849027e-21	-6.074922118230328e-20	2.163587558306069e-12	1.6039822087846018e-14	0.0018264129854730384	-2.303665492059275e-21	1.4915380079236914e-15	2.777961560476808e-16	8.027466198019902e-15	1.8152793025442866e-17
51300000	0.004086793505086966	-1.2849956151849027e-21	-6.074922118230328e-20	2.163587558306069e-12	1.6039822087846018e-14	0.0018264129854730384	-2.3031653597873173e-21	1.4915380079236914e-15	2.777961560476808e-16	8.027466198019902e-15	1.8152793025442866e-17
51400000	0.004086793505086966	-1.2849956151849027e-21	-6.074922118230328e-20	2.163587558306069e-12	1.6039822087846018e-14	0.0018264129854730384	-2.30266522751536e-21	1.4915380079236914e-15	2.777961560476808e-16	8.027466198019902e-15	1.8152793025442866e-17
51500000	0.004086793505086966	-1.2849956151849027e-21	-6.074922118230328e-20	2.163587558306069e-12	1.6039822087846018e-14	0.0018264129854730384	-2.302165095243403e-21	1.4915380079236914e-15	2.777961560476808e-16	8.027466198019902e-15	1.8152793025442866e-17
51600000	0.004086793505086966	-1.2849956151849027e-21	-6.074922118230328e-20	2.163587558306069e-12	1.6039822087846018e-14	0.0018264129854730384	-2.3016649629714454e-21	1.4915380079236914e-15	2.777961560476808e-16	8.027466198019902e-15	1.8152793025442866e-17
51700000	0.004086793505086966	-1.2849956151849027e-21	-6.074922118230328e-20	2.163587558306069e-12	1.6039822087846018e-14	0.0018264129854730384	-2.3011648306994882e-21	1.4915380079236914e-15	2.777961560476808e-16	8.027466198019902e-15	1.8152793025442866e-17
51800000	0.004086793505086966	-1.2849956151849027e-21	-6.074922118230328e-20	2.163587558306069e-12	1.6039822087846018e-14	0.0018264129854730384	-2.300664698427531e-21	1.4915380079236914e-15	2.777961560476808e-16	8.027466198019902e-15	1.8152793025442866e-17
51900000	0.004086793505086966	-1.2849956151849027e-21	-6.074922118230328e-20	2.163587558306069e-12	1.6039822087846018e-14	0.0018264129854730384	-2.3001645661555735e-21	1.4915380079236914e-15	2.777961560476808e-16	8.027466198019902e-15	1.8152793025442866e-17
52000000	0.004086793505086966	-1.2849956151849027e-21	-6.074922118230328e-20	2.163587558306069e-12	1.6039822087846018e-14	0.0018264129854730384	-2.2996644338836163e-21	1.4915380079236914e-15	2.777961560476808e-16	8.027466198019902e-15	1.8152793025442866e-17
52100000	0.004086793505086966	-1.2849956151849027e-21	-6.074922118230328e-20	2.163587558306069e-12	1.6039822087846018e-14	0.0018264129854730384	-2.299164301611659e-21	1.4915380079236914e-15	2.777961560476808e-16	8.027466198019902e-15	1.8152793025442866e-17
52200000	0.004086793505086966	-1.2849956151849027e-21	-6.074922118230328e-20	2.163587558306069e-12	1.6039822087846018e-14	0.0018264129854730384	-2.2986641693397016e-21	1.4915380079236914e-15	2.777961560476808e-16	8.027466198019902e-15	1.8152793025442866e-17
52300000	0.004086793505086966	-1.2849956151849027e-21	-6.074922118230328e-20	2.163587558306069e-12	1.6039822087846018e-14	0.0018264129854730384	-2.2981640370677444e-21	1.4915380079236914e-15	2.777961560476808e-16	8.027466198019902e-15	1.8152793025442866e-17
52400000	0.004086793505086966	-1.2849956151849027e-21	-6.074922118230328e-20	2.163587558306069e-12	1.6039822087846018e-14	0.0018264129854730384	-2.297663904795787e-21	1.4915380079236914e-15	2.777961560476808e-16	8.027466198019902e-15	1.8152793025442866e-17
52500000	0.004086793505086966	-1.2849956151849027e-21	-6.074922118230328e-20	2.163587558306069e-12	1.6039822087846018e-14	0.0018264129854730384	-2.2971637725238297e-21	1.4915380079236914e-15	2.777961560476808e-16	8.027466198019902e-15	1.8152793025442866e-17
52600000	0.004086793505086966	-1.2849956151849027e-21	-6.074922118230328e-20	2.163587558306069e-12	1.6039822087846018e-14	0.0018264129854730384	-2.2966636402518725e-21	1.4915380079236914e-15	2.777961560476808e-16	8.027466198019902e-15	1.8152793025442866e-17
52700000	0.004086793505086966	-1.2849956151849027e-21	-6.074922118230328e-20	2.163587558306069e-12	1.6039822087846018e-14	0.0018264129854730384	-2.296163507979915e-21	1.4915380079236914e-15	2.777961560476808e-16	8.027466198019902e-15	1.8152793025442866e-17
52800000	0.004086793505086966	-1.2849956151849027e-21	-6.074922118230328e-20	2.163587558306069e-12	1.6039822087846018e-14	0.0018264129854730384	-2.2956633757079577e-21	1.4915380079236914e-15	2.777961560476808e-16	8.027466198019902e-15	1.8152793025442866e-17
52900000	0.004086793505086966	-1.2849956151849027e-21	-6.074922118230328e-20	2.163587558306069e-12	1.6039822087846018e-14	0.0018264129854730384	-2.2951632434360006e-21	1.4915380079236914e-15	2.777961560476808e-16	8.027466198019902e-15	1.8152793025442866e-17
53000000	0.004086793505086966	-1.2849956151849027e-21	-6.074922118230328e-20	2.163587558306069e-12	1.6039822087846018e-14	0.0018264129854730384	-2.294663111164043e-21	1.4915380079236914e-15	2.777961560476808e-16	8.027466198019902e-15	1.8152793025442866e-17
53100000	0.004086793505086966	-1.2849956151849027e-21	-6.074922118230328e-20	2.163587558306069e-12	1.6039822087846018e-14	0.0018264129854730384	-2.294162978892086e-21	1.4915380079236914e-15	2.777961560476808e-16	8.027466198019902e-15	1.8152793025442866e-17
53200000	0.004086793505086966	-1.2849956151849027e-21	-6.074922118230328e-20	2.163587558306069e-12	1.6039822087846018e-14	0.0018264129854730384	-2.2936628466201286e-21	1.4915380079236914e-15	2.777961560476808e-16	8.027466198019902e-15	1.8152793025442866e-17
53300000	0.004086793505086966	-1.2849956151849027e-21	-6.074922118230328e-20	2.163587558306069e-12	1.6039822087846018e-14	0.0018264129854730384	-2.293162714348171e-21	1.4915380079236914e-15	2.777961560476808e-16	8.027466198019902e-15	1.8152793025442866e-17
53400000	0.004086793505086966	-1.2849956151849027e-21	-6.074922118230328e-20	2.163587558306069e-12	1.6039822087846018e-14	0.0018264129854730384	-2.292662582076214e-21	1.4915380079236914e-15	2.777961560476808e-16	8.027466198019902e-15	1.8152793025442866e-17
53500000	0.004086793505086966	-1.2849956151849027e-21	-6.074922118230328e-20	2.163587558306069e-12	1.6039822087846018e-14	0.0018264129854730384	-2.2921624498042567e-21	1.4915380079236914e-15	2.777961560476808e-16	8.027466198019902e-15	1.8152793025442866e-17
53600000	0.004086793505086966	-1.2849956151849027e-21	-6.074922118230328e-20	2.163587558306069e-12	1.6039822087846018e-14	0.0018264129854730384	-2.291662317532299e-21	1.4915380079236914e-15	2.777961560476808e-16	8.027466198019902e-15	1.8152793025442866e-17
53700000	0.004086793505086966	-1.2849956151849027e-21	-6.074922118230328e-20	2.163587558306069e-12	1.6039822087846018e-14	0.0018264129854730384	-2.291162185260342e-21	1.4915380079236914e-15	2.777961560476808e-16	8.027466198019902e-15	1.8152793025442866e-17
53800000	0.004086793505086966	-1.2849956151849027e-21	-6.074922118230328e-20	2.163587558306069e-12	1.6039822087846018e-14	0.0018264129854730384	-2.2906620529883848e-21	1.4915380079236914e-15	2.777961560476808e-16	8.027466198019902e-15	1.8152793025442866e-17
53900000	0.004086793505086966	-1.2849956151849027e-21	-6.074922118230328e-20	2.163587558306069e-12	1.6039822087846018e-14	0.0018264129854730384	-2.2901619207164272e-21	1.4915380079236914e-15	2.777961560476808e-16	8.027466198019902e-15	1.8152793025442866e-17
54000000	0.004086793505086966	-1.2849956151849027e-21	-6.074922118230328e-20	2.163587558306069e-12	1.6039822087846018e-14	0.0018264129854730384	-2.28966178844447e-21	1.4915380079236914e-15	2.777961560476808e-16	8.027466198019902e-15	1.8152793025442866e-17
54100000	0.004086793505086966	-1.2849956151849027e-21	-6.074922118230328e-20	2.163587558306069e-12	1.6039822087846018e-14	0.0018264129854730384	-2.2891616561725125e-21	1.4915380079236914e-15	2.777961560476808e-16	8.027466198019902e-15	1.8152793025442866e-17
54200000	0.004086793505086966	-1.2849956151849027e-21	-6.074922118230328e-20	2.163587558306069e-12	1.6039822087846018e-14	0.0018264129854730384	-2.2886615239005553e-21	1.4915380079236914e-15	2.777961560476808e-16	8.027466198019902e-15	1.8152793025442866e-17
54300000	0.004086793505086966	-1.2849956151849027e-21	-6.074922118230328e-20	2.163587558306069e-12	1.6039822087846018e-14	0.0018264129854730384	-2.288161391628598e-21	1.4915380079236914e-15	2.777961560476808e-16	8.027466198019902e-15	1.8152793025442866e-17
54400000	0.004086793505086966	-1.2849956151849027e-21	-6.074922118230328e-20	2.163587558306069e-12	1.6039822087846018e-14	0.0018264129854730384	-2.2876612593566406e-21	1.4915380079236914e-15	2.777961560476808e-16	8.027466198019902e-15	1.8152793025442866e-17
54500000	0.004086793505086966	-1.2849956151849027e-21	-6.074922118230328e-20	2.163587558306069e-12	1.6039822087846018e-14	0.0018264129854730384	-2.2871611270846834e-21	1.4915380079236914e-15	2.777961560476808e-16	8.027466198019902e-15	1.8152793025442866e-17
54600000	0.004086793505086966	-1.2849956151849027e-21	-6.074922118230328e-20	2.163587558306069e-12	1.6039822087846018e-14	0.0018264129854730384	-2.2866609948127262e-21	1.4915380079236914e-15	2.777961560476808e-16	8.027466198019902e-15	1.8152793025442866e-17
54700000	0.004086793505086966	-1.2849956151849027e-21	-6.074922118230328e-20	2.163587558306069e-12	1.6039822087846018e-14	0.0018264129854730384	-2.2861608625407687e-21	1.4915380079236914e-15	2.777961560476808e-16	8.027466198019902e-15	1.8152793025442866e-17
54800000	0.004086793505086966	-1.2849956151849027e-21	-6.074922118230328e-20	2.163587558306069e-12	1.6039822087846018e-14	0.0018264129854730384	-2.2856607302688115e-21	1.4915380079236914e-15	2.777961560476808e-16	8.027466198019902e-15	1.8152793025442866e-17
54900000	0.004086793505086966	-1.2849956151849027e-21	-6.074922118230328e-20	2.163587558306069e-12	1.6039822087846018e-14	0.0018264129854730384	-2.2851605979968543e-21	1.4915380079236914e-15	2.777961560476808e-16	8.027466198019902e-15	1.8152793025442866e-17
55000000	0.004086793505086966	-1.2849956151849027e-21	-6.074922118230328e-20	2.163587558306069e-12	1.6039822087846018e-14	0.0018264129854730384	-2.2846604657248968e-21	1.4915380079236914e-15	2.777961560476808e-16	8.027466198019902e-15	1.8152793025442866e-17
55100000	0.004086793505086966	-1.2849956151849027e-21	-6.074922118230328e-20	2.163587558306069e-12	1.6039822087846018e-14	0.0018264129854730384	-2.2841603334529396e-21	1.4915380079236914e-15	2.777961560476808e-16	8.027466198019902e-15	1.8152793025442866e-17
55200000	0.004086793505086966	-1.2849956151849027e-21	-6.074922118230328e-20	2.163587558306069e-12	1.6039822087846018e-14	0.0018264129854730384	-2.2836602011809824e-21	1.4915380079236914e-15	2.777961560476808e-16	8.027466198019902e-15	1.8152793025442866e-17
55300000	0.004086793505086966	-1.2849956151849027e-21	-6.074922118230328e-20	2.163587558306069e-12	1.6039822087846018e-14	0.0018264129854730384	-2.283160068909025e-21	1.4915380079236914e-15	2.777961560476808e-16	8.027466198019902e-15	1.8152793025442866e-17
55400000	0.004086793505086966	-1.2849956151849027e-21	-6.074922118230328e-20	2.163587558306069e-12	1.6039822087846018e-14	0.0018264129854730384	-2.2826599366370677e-21	1.4915380079236914e-15	2.777961560476808e-16	8.027466198019902e-15	1.8152793025442866e-17
55500000	0.004086793505086966	-1.2849956151849027e-21	-6.074922118230328e-20	2.163587558306069e-12	1.6039822087846018e-14	0.0018264129854730384	-2.2821598043651105e-21	1.4915380079236914e-15	2.777961560476808e-16	8.027466198019902e-15	1.8152793025442866e-17
55600000	0.004086793505086966	-1.2849956151849027e-21	-6.074922118230328e-20	2.163587558306069e-12	1.6039822087846018e-14	0.0018264129854730384	-2.281659672093153e-21	1.4915380079236914e-15	2.777961560476808e-16	8.027466198019902e-15	1.8152793025442866e-17
55700000	0.004086793505086966	-1.2849956151849027e-21	-6.074922118230328e-20	2.163587558306069e-12	1.6039822087846018e-14	0.0018264129854730384	-2.2811595398211957e-21	1.4915380079236914e-15	2.777961560476808e-16	8.027466198019902e-15	1.8152793025442866e-17
55800000	0.004086793505086966	-1.2849956151849027e-21	-6.074922118230328e-20	2.163587558306069e-12	1.6039822087846018e-14	0.0018264129854730384	-2.280659407549238e-21	1.4915380079236914e-15	2.777961560476808e-16	8.027466198019902e-15	1.8152793025442866e-17
55900000	0.004086793505086966	-1.2849956151849027e-21	-6.074922118230328e-20	2.163587558306069e-12	1.6039822087846018e-14	0.0018264129854730384	-2.280159275277281e-21	1.4915380079236914e-15	2.777961560476808e-16	8.027466198019902e-15	1.8152793025442866e-17
56000000	0.004086793505086966	-1.2849956151849027e-21	-6.074922118230328e-20	2.163587558306069e-12	1.6039822087846018e-14	0.0018264129854730384	-2.279659143005324e-21	1.4915380079236914e-15	2.777961560476808e-16	8.027466198019902e-15	1.8152793025442866e-17
56100000	0.004086793505086966	-1.2849956151849027e-21	-6.074922118230328e-20	2.163587558306069e-12	1.6039822087846018e-14	0.0018264129854730384	-2.2791590107333663e-21	1.4915380079236914e-15	2.777961560476808e-16	8.027466198019902e-15	1.8152793025442866e-17
56200000	0.004086793505086966	-1.2849956151849027e-21	-6.074922118230328e-20	2.163587558306069e-12	1.6039822087846018e-14	0.0018264129854730384	-2.278658878461409e-21	1.4915380079236914e-15	2.777961560476808e-16	8.027466198019902e-15	1.8152793025442866e-17
56300000	0.004086793505086966	-1.2849956151849027e-21	-6.074922118230328e-20	2.163587558306069e-12	1.6039822087846018e-14	0.0018264129854730384	-2.278158746189452e-21	1.4915380079236914e-15	2.777961560476808e-16	8.027466198019902e-15	1.8152793025442866e-17
56400000	0.004086793505086966	-1.2849956151849027e-21	-6.074922118230328e-20	2.163587558306069e-12	1.6039822087846018e-14	0.0018264129854730384	-2.2776586139174943e-21	1.4915380079236914e-15	2.777961560476808e-16	8.027466198019902e-15	1.8152793025442866e-17
56500000	0.004086793505086966	-1.2849956151849027e-21	-6.074922118230328e-20	2.163587558306069e-12	1.6039822087846018e-14	0.0018264129854730384	-2.277158481645537e-21	1.4915380079236914e-15	2.777961560476808e-16	8.027466198019902e-15	1.8152793025442866e-17
56600000	0.004086793505086966	-1.2849956151849027e-21	-6.074922118230328e-20	2.163587558306069e-12	1.6039822087846018e-14	0.0018264129854730384	-2.27665834937358e-21	1.4915380079236914e-15	2.777961560476808e-16	8.027466198019902e-15	1.8152793025442866e-17
56700000	0.004086793505086966	-1.2849956151849027e-21	-6.074922118230328e-20	2.163587558306069e-12	1.6039822087846018e-14	0.0018264129854730384	-2.2761582171016224e-21	1.4915380079236914e-15	2.777961560476808e-16	8.027466198019902e-15	1.8152793025442866e-17
56800000	0.004086793505086966	-1.2849956151849027e-21	-6.074922118230328e-20	2.163587558306069e-12	1.6039822087846018e-14	0.0018264129854730384	-2.2756580848296652e-21	1.4915380079236914e-15	2.777961560476808e-16	8.027466198019902e-15	1.8152793025442866e-17
56900000	0.004086793505086966	-1.2849956151849027e-21	-6.074922118230328e-20	2.163587558306069e-12	1.6039822087846018e-14	0.0018264129854730384	-2.275157952557708e-21	1.4915380079236914e-15	2.777961560476808e-16	8.027466198019902e-15	1.8152793025442866e-17
57000000	0.004086793505086966	-1.2849956151849027e-21	-6.074922118230328e-20	2.163587558306069e-12	1.6039822087846018e-14	0.0018264129854730384	-2.2746578202857505e-21	1.4915380079236914e-15	2.777961560476808e-16	8.027466198019902e-15	1.8152793025442866e-17
57100000	0.004086793505086966	-1.2849956151849027e-21	-6.074922118230328e-20	2.163587558306069e-12	1.6039822087846018e-14	0.0018264129854730384	-2.2741576880137933e-21	1.4915380079236914e-15	2.777961560476808e-16	8.027466198019902e-15	1.8152793025442866e-17
57200000	0.004086793505086966	-1.2849956151849027e-21	-6.074922118230328e-20	2.163587558306069e-12	1.6039822087846018e-14	0.0018264129854730384	-2.273657555741836e-21	1.4915380079236914e-15	2.777961560476808e-16	8.027466198019902e-15	1.8152793025442866e-17
57300000	0.004086793505086966	-1.2849956151849027e-21	-6.074922118230328e-20	2.163587558306069e-12	1.6039822087846018e-14	0.0018264129854730384	-2.2731574234698786e-21	1.4915380079236914e-15	2.777961560476808e-16	8.027466198019902e-15	1.8152793025442866e-17
57400000	0.004086793505086966	-1.2849956151849027e-21	-6.074922118230328e-20	2.163587558306069e-12	1.6039822087846018e-14	0.0018264129854730384	-2.2726572911979214e-21	1.4915380079236914e-15	2.777961560476808e-16	8.027466198019902e-15	1.8152793025442866e-17
57500000	0.004086793505086966	-1.2849956151849027e-21	-6.074922118230328e-20	2.163587558306069e-12	1.6039822087846018e-14	0.0018264129854730384	-2.2721571589259642e-21	1.4915380079236914e-15	2.777961560476808e-16	8.027466198019902e-15	1.8152793025442866e-17
57600000	0.004086793505086966	-1.2849956151849027e-21	-6.074922118230328e-20	2.163587558306069e-12	1.6039822087846018e-14	0.0018264129854730384	-2.2716570266540067e-21	1.4915380079236914e-15	2.777961560476808e-16	8.027466198019902e-15	1.8152793025442866e-17
57700000	0.004086793505086966	-1.2849956151849027e-21	-6.074922118230328e-20	2.163587558306069e-12	1.6039822087846018e-14	0.0018264129854730384	-2.2711568943820495e-21	1.4915380079236914e-15	2.777961560476808e-16	8.027466198019902e-15	1.8152793025442866e-17
57800000	0.004086793505086966	-1.2849956151849027e-21	-6.074922118230328e-20	2.163587558306069e-12	1.6039822087846018e-14	0.0018264129854730384	-2.270656762110092e-21	1.4915380079236914e-15	2.777961560476808e-16	8.027466198019902e-15	1.8152793025442866e-17
57900000	0.004086793505086966	-1.2849956151849027e-21	-6.074922118230328e-20	2.163587558306069e-12	1.6039822087846018e-14	0.0018264129854730384	-2.2701566298381347e-21	1.4915380079236914e-15	2.777961560476808e-16	8.027466198019902e-15	1.8152793025442866e-17
58000000	0.004086793505086966	-1.2849956151849027e-21	-6.074922118230328e-20	2.163587558306069e-12	1.6039822087846018e-14	0.0018264129854730384	-2.2696564975661776e-21	1.4915380079236914e-15	2.777961560476808e-16	8.027466198019902e-15	1.8152793025442866e-17
58100000	0.004086793505086966	-1.2849956151849027e-21	-6.074922118230328e-20	2.163587558306069e-12	1.6039822087846018e-14	0.0018264129854730384	-2.26915636529422e-21	1.4915380079236914e-15	2.777961560476808e-16	8.027466198019902e-15	1.8152793025442866e-17
58200000	0.004086793505086966	-1.2849956151849027e-21	-6.074922118230328e-20	2.163587558306069e-12	1.6039822087846018e-14	0.0018264129854730384	-2.268656233022263e-21	1.4915380079236914e-15	2.777961560476808e-16	8.027466198019902e-15	1.8152793025442866e-17
58300000	0.004086793505086966	-1.2849956151849027e-21	-6.074922118230328e-20	2.163587558306069e-12	1.6039822087846018e-14	0.0018264129854730384	-2.2681561007503056e-21	1.4915380079236914e-15	2.777961560476808e-16	8.027466198019902e-15	1.8152793025442866e-17
58400000	0.004086793505086966	-1.2849956151849027e-21	-6.074922118230328e-20	2.163587558306069e-12	1.6039822087846018e-14	0.0018264129854730384	-2.267655968478348e-21	1.4915380079236914e-15	2.777961560476808e-16	8.027466198019902e-15	1.8152793025442866e-17
58500000	0.004086793505086966	-1.2849956151849027e-21	-6.074922118230328e-20	2.163587558306069e-12	1.6039822087846018e-14	0.0018264129854730384	-2.267155836206391e-21	1.4915380079236914e-15	2.777961560476808e-16	8.027466198019902e-15	1.8152793025442866e-17
58600000	0.004086793505086966	-1.2849956151849027e-21	-6.074922118230328e-20	2.163587558306069e-12	1.6039822087846018e-14	0.0018264129854730384	-2.2666557039344337e-21	1.4915380079236914e-15	2.777961560476808e-16	8.027466198019902e-15	1.815279302544287e-17
58700000	0.004086793505086966	-1.2849956151849027e-21	-6.074922118230328e-20	2.163587558306069e-12	1.6039822087846018e-14	0.0018264129854730384	-2.266155571662476e-21	1.4915380079236914e-15	2.777961560476808e-16	8.027466198019902e-15	1.815279302544287e-17
58800000	0.004086793505086966	-1.2849956151849027e-21	-6.074922118230328e-20	2.163587558306069e-12	1.6039822087846018e-14	0.0018264129854730384	-2.265655439390519e-21	1.4915380079236914e-15	2.777961560476808e-16	8.027466198019902e-15	1.815279302544287e-17
58900000	0.004086793505086966	-1.2849956151849027e-21	-6.074922118230328e-20	2.163587558306069e-12	1.6039822087846018e-14	0.0018264129854730384	-2.265155307118562e-21	1.4915380079236914e-15	2.777961560476808e-16	8.027466198019902e-15	1.815279302544287e-17
59000000	0.004086793505086966	-1.2849956151849027e-21	-6.074922118230328e-20	2.163587558306069e-12	1.6039822087846018e-14	0.0018264129854730384	-2.2646551748466043e-21	1.4915380079236914e-15	2.777961560476808e-16	8.027466198019902e-15	1.815279302544287e-17
59100000	0.004086793505086966	-1.2849956151849027e-21	-6.074922118230328e-20	2.163587558306069e-12	1.6039822087846018e-14	0.0018264129854730384	-2.264155042574647e-21	1.4915380079236914e-15	2.777961560476808e-16	8.027466198019902e-15	1.815279302544287e-17
59200000	0.004086793505086966	-1.2849956151849027e-21	-6.074922118230328e-20	2.163587558306069e-12	1.6039822087846018e-14	0.0018264129854730384	-2.26365491030269e-21	1.4915380079236914e-15	2.777961560476808e-16	8.027466198019902e-15	1.815279302544287e-17
59300000	0.004086793505086966	-1.2849956151849027e-21	-6.074922118230328e-20	2.163587558306069e-12	1.6039822087846018e-14	0.0018264129854730384	-2.2631547780307323e-21	1.4915380079236914e-15	2.777961560476808e-16	8.027466198019902e-15	1.815279302544287e-17
59400000	0.004086793505086966	-1.2849956151849027e-21	-6.074922118230328e-20	2.163587558306069e-12	1.6039822087846018e-14	0.0018264129854730384	-2.262654645758775e-21	1.4915380079236914e-15	2.777961560476808e-16	8.027466198019902e-15	1.815279302544287e-17
59500000	0.004086793505086966	-1.2849956151849027e-21	-6.074922118230328e-20	2.163587558306069e-12	1.6039822087846018e-14	0.0018264129854730384	-2.262154513486818e-21	1.4915380079236914e-15	2.777961560476808e-16	8.027466198019902e-15	1.815279302544287e-17
59600000	0.004086793505086966	-1.2849956151849027e-21	-6.074922118230328e-20	2.163587558306069e-12	1.6039822087846018e-14	0.0018264129854730384	-2.2616543812148604e-21	1.4915380079236914e-15	2.777961560476808e-16	8.027466198019902e-15	1.815279302544287e-17
59700000	0.004086793505086966	-1.2849956151849027e-21	-6.074922118230328e-20	2.163587558306069e-12	1.6039822087846018e-14	0.0018264129854730384	-2.2611542489429032e-21	1.4915380079236914e-15	2.777961560476808e-16	8.027466198019902e-15	1.815279302544287e-17
59800000	0.004086793505086966	-1.2849956151849027e-21	-6.074922118230328e-20	2.163587558306069e-12	1.6039822087846018e-14	0.0018264129854730384	-2.260654116670946e-21	1.4915380079236914e-15	2.777961560476808e-16	8.027466198019902e-15	1.815279302544287e-17
59900000	0.004086793505086966	-1.2849956151849027e-21	-6.074922118230328e-20	2.163587558306069e-12	1.6039822087846018e-14	0.0018264129854730384	-2.2601539843989885e-21	1.4915380079236914e-15	2.777961560476808e-16	8.027466198019902e-15	1.815279302544287e-17
60000000	0.004086793505086966	-1.2849956151849027e-21	-6.074922118230328e-20	2.163587558306069e-12	1.6039822087846018e-14	0.0018264129854730384	-2.2596538521270313e-21	1.4915380079236914e-15	2.777961560476808e-16	8.027466198019902e-15	1.815279302544287e-17
60100000	0.004086793505086966	-1.2849956151849027e-21	-6.074922118230328e-20	2.163587558306069e-12	1.6039822087846018e-14	0.0018264129854730384	-2.259153719855074e-21	1.4915380079236914e-15	2.777961560476808e-16	8.027466198019902e-15	1.815279302544287e-17
60200000	0.004086793505086966	-1.2849956151849027e-21	-6.074922118230328e-20	2.163587558306069e-12	1.6039822087846018e-14	0.0018264129854730384	-2.2586535875831166e-21	1.4915380079236914e-15	2.777961560476808e-16	8.027466198019902e-15	1.815279302544287e-17
60300000	0.004086793505086966	-1.2849956151849027e-21	-6.074922118230328e-20	2.163587558306069e-12	1.6039822087846018e-14	0.0018264129854730384	-2.2581534553111594e-21	1.4915380079236914e-15	2.777961560476808e-16	8.027466198019902e-15	1.815279302544287e-17
60400000	0.004086793505086966	-1.2849956151849027e-21	-6.074922118230328e-20	2.163587558306069e-12	1.6039822087846018e-14	0.0018264129854730384	-2.257653323039202e-21	1.4915380079236914e-15	2.777961560476808e-16	8.027466198019902e-15	1.815279302544287e-17
60500000	0.004086793505086966	-1.2849956151849027e-21	-6.074922118230328e-20	2.163587558306069e-12	1.6039822087846018e-14	0.0018264129854730384	-2.2571531907672447e-21	1.4915380079236914e-15	2.777961560476808e-16	8.027466198019902e-15	1.815279302544287e-17
60600000	0.004086793505086966	-1.2849956151849027e-21	-6.074922118230328e-20	2.163587558306069e-12	1.6039822087846018e-14	0.0018264129854730384	-2.2566530584952875e-21	1.4915380079236914e-15	2.777961560476808e-16	8.027466198019902e-15	1.815279302544287e-17
60700000	0.004086793505086966	-1.2849956151849027e-21	-6.074922118230328e-20	2.163587558306069e-12	1.6039822087846018e-14	0.0018264129854730384	-2.25615292622333e-21	1.4915380079236914e-15	2.777961560476808e-16	8.027466198019902e-15	1.815279302544287e-17
60800000	0.004086793505086966	-1.2849956151849027e-21	-6.074922118230328e-20	2.163587558306069e-12	1.6039822087846018e-14	0.0018264129854730384	-2.2556527939513727e-21	1.4915380079236914e-15	2.777961560476808e-16	8.027466198019902e-15	1.815279302544287e-17
60900000	0.004086793505086966	-1.2849956151849027e-21	-6.074922118230328e-20	2.163587558306069e-12	1.6039822087846018e-14	0.0018264129854730384	-2.2551526616794156e-21	1.4915380079236914e-15	2.777961560476808e-16	8.027466198019902e-15	1.815279302544287e-17
61000000	0.004086793505086966	-1.2849956151849027e-21	-6.074922118230328e-20	2.163587558306069e-12	1.6039822087846018e-14	0.0018264129854730384	-2.254652529407458e-21	1.4915380079236914e-15	2.777961560476808e-16	8.027466198019902e-15	1.815279302544287e-17
61100000	0.004086793505086966	-1.2849956151849027e-21	-6.074922118230328e-20	2.163587558306069e-12	1.6039822087846018e-14	0.0018264129854730384	-2.254152397135501e-21	1.4915380079236914e-15	2.777961560476808e-16	8.027466198019902e-15	1.815279302544287e-17
61200000	0.004086793505086966	-1.2849956151849027e-21	-6.074922118230328e-20	2.163587558306069e-12	1.6039822087846018e-14	0.0018264129854730384	-2.2536522648635436e-21	1.4915380079236914e-15	2.777961560476808e-16	8.027466198019902e-15	1.815279302544287e-17
61300000	0.004086793505086966	-1.2849956151849027e-21	-6.074922118230328e-20	2.163587558306069e-12	1.6039822087846018e-14	0.0018264129854730384	-2.253152132591586e-21	1.4915380079236914e-15	2.777961560476808e-16	8.027466198019902e-15	1.815279302544287e-17
61400000	0.004086793505086966	-1.2849956151849027e-21	-6.074922118230328e-20	2.163587558306069e-12	1.6039822087846018e-14	0.0018264129854730384	-2.252652000319629e-21	1.4915380079236914e-15	2.777961560476808e-16	8.027466198019902e-15	1.815279302544287e-17
61500000	0.004086793505086966	-1.2849956151849027e-21	-6.074922118230328e-20	2.163587558306069e-12	1.6039822087846018e-14	0.0018264129854730384	-2.2521518680476717e-21	1.4915380079236914e-15	2.777961560476808e-16	8.027466198019902e-15	1.815279302544287e-17
61600000	0.004086793505086966	-1.2849956151849027e-21	-6.074922118230328e-20	2.163587558306069e-12	1.6039822087846018e-14	0.0018264129854730384	-2.251651735775714e-21	1.4915380079236914e-15	2.777961560476808e-16	8.027466198019902e-15	1.815279302544287e-17
61700000	0.004086793505086966	-1.2849956151849027e-21	-6.074922118230328e-20	2.163587558306069e-12	1.6039822087846018e-14	0.0018264129854730384	-2.251151603503757e-21	1.4915380079236914e-15	2.777961560476808e-16	8.027466198019902e-15	1.815279302544287e-17
61800000	0.004086793505086966	-1.2849956151849027e-21	-6.074922118230328e-20	2.163587558306069e-12	1.6039822087846018e-14	0.0018264129854730384	-2.2506514712317998e-21	1.4915380079236914e-15	2.777961560476808e-16	8.027466198019902e-15	1.815279302544287e-17
61900000	0.004086793505086966	-1.2849956151849027e-21	-6.074922118230328e-20	2.163587558306069e-12	1.6039822087846018e-14	0.0018264129854730384	-2.2501513389598422e-21	1.4915380079236914e-15	2.777961560476808e-16	8.027466198019902e-15	1.815279302544287e-17
62000000	0.004086793505086966	-1.2849956151849027e-21	-6.074922118230328e-20	2.163587558306069e-12	1.6039822087846018e-14	0.0018264129854730384	-2.249651206687885e-21	1.4915380079236914e-15	2.777961560476808e-16	8.027466198019902e-15	1.815279302544287e-17
62100000	0.004086793505086966	-1.2849956151849027e-21	-6.074922118230328e-20	2.163587558306069e-12	1.6039822087846018e-14	0.0018264129854730384	-2.249151074415928e-21	1.4915380079236914e-15	2.777961560476808e-16	8.027466198019902e-15	1.815279302544287e-17
62200000	0.004086793505086966	-1.2849956151849027e-21	-6.074922118230328e-20	2.163587558306069e-12	1.6039822087846018e-14	0.0018264129854730384	-2.2486509421439703e-21	1.4915380079236914e-15	2.777961560476808e-16	8.027466198019902e-15	1.815279302544287e-17
62300000	0.004086793505086966	-1.2849956151849027e-21	-6.074922118230328e-20	2.163587558306069e-12	1.6039822087846018e-14	0.0018264129854730384	-2.248150809872013e-21	1.4915380079236914e-15	2.777961560476808e-16	8.027466198019902e-15	1.815279302544287e-17
62400000	0.004086793505086966	-1.2849956151849027e-21	-6.074922118230328e-20	2.163587558306069e-12	1.6039822087846018e-14	0.0018264129854730384	-2.2476506776000556e-21	1.4915380079236914e-15	2.777961560476808e-16	8.027466198019902e-15	1.815279302544287e-17
62500000	0.004086793505086966	-1.2849956151849027e-21	-6.074922118230328e-20	2.163587558306069e-12	1.6039822087846018e-14	0.0018264129854730384	-2.2471505453280984e-21	1.4915380079236914e-15	2.777961560476808e-16	8.027466198019902e-15	1.815279302544287e-17
62600000	0.004086793505086966	-1.2849956151849027e-21	-6.074922118230328e-20	2.163587558306069e-12	1.6039822087846018e-14	0.0018264129854730384	-2.2466504130561412e-21	1.4915380079236914e-15	2.777961560476808e-16	8.027466198019902e-15	1.815279302544287e-17
62700000	0.004086793505086966	-1.2849956151849027e-21	-6.074922118230328e-20	2.163587558306069e-12	1.6039822087846018e-14	0.0018264129854730384	-2.2461502807841837e-21	1.4915380079236914e-15	2.777961560476808e-16	8.027466198019902e-15	1.815279302544287e-17
62800000	0.004086793505086966	-1.2849956151849027e-21	-6.074922118230328e-20	2.163587558306069e-12	1.6039822087846018e-14	0.0018264129854730384	-2.2456501485122265e-21	1.4915380079236914e-15	2.777961560476808e-16	8.027466198019902e-15	1.815279302544287e-17
62900000	0.004086793505086966	-1.2849956151849027e-21	-6.074922118230328e-20	2.163587558306069e-12	1.6039822087846018e-14	0.0018264129854730384	-2.2451500162402693e-21	1.4915380079236914e-15	2.777961560476808e-16	8.027466198019902e-15	1.815279302544287e-17
63000000	0.004086793505086966	-1.2849956151849027e-21	-6.074922118230328e-20	2.163587558306069e-12	1.6039822087846018e-14	0.0018264129854730384	-2.2446498839683118e-21	1.4915380079236914e-15	2.777961560476808e-16	8.027466198019902e-15	1.815279302544287e-17
63100000	0.004086793505086966	-1.2849956151849027e-21	-6.074922118230328e-20	2.163587558306069e-12	1.6039822087846018e-14	0.0018264129854730384	-2.2441497516963546e-21	1.4915380079236914e-15	2.777961560476808e-16	8.027466198019902e-15	1.815279302544287e-17
63200000	0.004086793505086966	-1.2849956151849027e-21	-6.074922118230328e-20	2.163587558306069e-12	1.6039822087846018e-14	0.0018264129854730384	-2.2436496194243974e-21	1.4915380079236914e-15	2.777961560476808e-16	8.027466198019902e-15	1.815279302544287e-17
63300000	0.004086793505086966	-1.2849956151849027e-21	-6.074922118230328e-20	2.163587558306069e-12	1.6039822087846018e-14	0.0018264129854730384	-2.24314948715244e-21	1.4915380079236914e-15	2.777961560476808e-16	8.027466198019902e-15	1.815279302544287e-17
63400000	0.004086793505086966	-1.2849956151849027e-21	-6.074922118230328e-20	2.163587558306069e-12	1.6039822087846018e-14	0.0018264129854730384	-2.2426493548804827e-21	1.4915380079236914e-15	2.777961560476808e-16	8.027466198019902e-15	1.815279302544287e-17
63500000	0.004086793505086966	-1.2849956151849027e-21	-6.074922118230328e-20	2.163587558306069e-12	1.6039822087846018e-14	0.0018264129854730384	-2.2421492226085255e-21	1.4915380079236914e-15	2.777961560476808e-16	8.027466198019902e-15	1.815279302544287e-17
63600000	0.004086793505086966	-1.2849956151849027e-21	-6.074922118230328e-20	2.163587558306069e-12	1.6039822087846018e-14	0.0018264129854730384	-2.241649090336568e-21	1.4915380079236914e-15	2.777961560476808e-16	8.027466198019902e-15	1.815279302544287e-17
63700000	0.004086793505086966	-1.2849956151849027e-21	-6.074922118230328e-20	2.163587558306069e-12	1.6039822087846018e-14	0.0018264129854730384	-2.2411489580646107e-21	1.4915380079236914e-15	2.777961560476808e-16	8.027466198019902e-15	1.815279302544287e-17
63800000	0.004086793505086966	-1.2849956151849027e-21	-6.074922118230328e-20	2.163587558306069e-12	1.6039822087846018e-14	0.0018264129854730384	-2.2406488257926536e-21	1.4915380079236914e-15	2.777961560476808e-16	8.027466198019902e-15	1.815279302544287e-17
63900000	0.004086793505086966	-1.2849956151849027e-21	-6.074922118230328e-20	2.163587558306069e-12	1.6039822087846018e-14	0.0018264129854730384	-2.240148693520696e-21	1.4915380079236914e-15	2.777961560476808e-16	8.027466198019902e-15	1.815279302544287e-17
64000000	0.004086793505086966	-1.2849956151849027e-21	-6.074922118230328e-20	2.163587558306069e-12	1.6039822087846018e-14	0.0018264129854730384	-2.239648561248739e-21	1.4915380079236914e-15	2.777961560476808e-16	8.027466198019902e-15	1.815279302544287e-17
64100000	0.004086793505086966	-1.2849956151849027e-21	-6.074922118230328e-20	2.163587558306069e-12	1.6039822087846018e-14	0.0018264129854730384	-2.2391484289767813e-21	1.4915380079236914e-15	2.777961560476808e-16	8.027466198019902e-15	1.815279302544287e-17
64200000	0.004086793505086966	-1.2849956151849027e-21	-6.074922118230328e-20	2.163587558306069e-12	1.6039822087846018e-14	0.0018264129854730384	-2.238648296704824e-21	1.4915380079236914e-15	2.777961560476808e-16	8.027466198019902e-15	1.815279302544287e-17
64300000	0.004086793505086966	-1.2849956151849027e-21	-6.074922118230328e-20	2.163587558306069e-12	1.6039822087846018e-14	0.0018264129854730384	-2.238148164432867e-21	1.4915380079236914e-15	2.777961560476808e-16	8.027466198019902e-15	1.815279302544287e-17
64400000	0.004086793505086966	-1.2849956151849027e-21	-6.074922118230328e-20	2.163587558306069e-12	1.6039822087846018e-14	0.0018264129854730384	-2.2376480321609093e-21	1.4915380079236914e-15	2.777961560476808e-16	8.027466198019902e-15	1.815279302544287e-17
64500000	0.004086793505086966	-1.2849956151849027e-21	-6.074922118230328e-20	2.163587558306069e-12	1.6039822087846018e-14	0.0018264129854730384	-2.237147899888952e-21	1.4915380079236914e-15	2.777961560476808e-16	8.027466198019902e-15	1.815279302544287e-17
64600000	0.004086793505086966	-1.2849956151849027e-21	-6.074922118230328e-20	2.163587558306069e-12	1.6039822087846018e-14	0.0018264129854730384	-2.236647767616995e-21	1.4915380079236914e-15	2.777961560476808e-16	8.027466198019902e-15	1.815279302544287e-17
64700000	0.004086793505086966	-1.2849956151849027e-21	-6.074922118230328e-20	2.163587558306069e-12	1.6039822087846018e-14	0.0018264129854730384	-2.2361476353450374e-21	1.4915380079236914e-15	2.777961560476808e-16	8.027466198019902e-15	1.815279302544287e-17
64800000	0.004086793505086966	-1.2849956151849027e-21	-6.074922118230328e-20	2.163587558306069e-12	1.6039822087846018e-14	0.0018264129854730384	-2.2356475030730802e-21	1.4915380079236914e-15	2.777961560476808e-16	8.027466198019902e-15	1.815279302544287e-17
64900000	0.004086793505086966	-1.2849956151849027e-21	-6.074922118230328e-20	2.163587558306069e-12	1.6039822087846018e-14	0.0018264129854730384	-2.235147370801123e-21	1.4915380079236914e-15	2.777961560476808e-16	8.027466198019902e-15	1.815279302544287e-17
65000000	0.004086793505086966	-1.2849956151849027e-21	-6.074922118230328e-20	2.163587558306069e-12	1.6039822087846018e-14	0.0018264129854730384	-2.2346472385291655e-21	1.4915380079236914e-15	2.777961560476808e-16	8.027466198019902e-15	1.815279302544287e-17
65100000	0.004086793505086966	-1.2849956151849027e-21	-6.074922118230328e-20	2.163587558306069e-12	1.6039822087846018e-14	0.0018264129854730384	-2.2341471062572083e-21	1.4915380079236914e-15	2.777961560476808e-16	8.027466198019902e-15	1.815279302544287e-17
65200000	0.004086793505086966	-1.2849956151849027e-21	-6.074922118230328e-20	2.163587558306069e-12	1.6039822087846018e-14	0.0018264129854730384	-2.233646973985251e-21	1.4915380079236914e-15	2.777961560476808e-16	8.027466198019902e-15	1.815279302544287e-17
65300000	0.004086793505086966	-1.2849956151849027e-21	-6.074922118230328e-20	2.163587558306069e-12	1.6039822087846018e-14	0.0018264129854730384	-2.2331468417132936e-21	1.4915380079236914e-15	2.777961560476808e-16	8.027466198019902e-15	1.815279302544287e-17
65400000	0.004086793505086966	-1.2849956151849027e-21	-6.074922118230328e-20	2.163587558306069e-12	1.6039822087846018e-14	0.0018264129854730384	-2.2326467094413364e-21	1.4915380079236914e-15	2.777961560476808e-16	8.027466198019902e-15	1.815279302544287e-17
65500000	0.004086793505086966	-1.2849956151849027e-21	-6.074922118230328e-20	2.163587558306069e-12	1.6039822087846018e-14	0.0018264129854730384	-2.2321465771693792e-21	1.4915380079236914e-15	2.777961560476808e-16	8.027466198019902e-15	1.815279302544287e-17
65600000	0.004086793505086966	-1.2849956151849027e-21	-6.074922118230328e-20	2.163587558306069e-12	1.6039822087846018e-14	0.0018264129854730384	-2.2316464448974217e-21	1.4915380079236914e-15	2.777961560476808e-16	8.027466198019902e-15	1.815279302544287e-17
65700000	0.004086793505086966	-1.2849956151849027e-21	-6.074922118230328e-20	2.163587558306069e-12	1.6039822087846018e-14	0.0018264129854730384	-2.2311463126254645e-21	1.4915380079236914e-15	2.777961560476808e-16	8.027466198019902e-15	1.815279302544287e-17
65800000	0.004086793505086966	-1.2849956151849027e-21	-6.074922118230328e-20	2.163587558306069e-12	1.6039822087846018e-14	0.0018264129854730384	-2.230646180353507e-21	1.4915380079236914e-15	2.777961560476808e-16	8.027466198019902e-15	1.815279302544287e-17
65900000	0.004086793505086966	-1.2849956151849027e-21	-6.074922118230328e-20	2.163587558306069e-12	1.6039822087846018e-14	0.0018264129854730384	-2.2301460480815497e-21	1.4915380079236914e-15	2.777961560476808e-16	8.027466198019902e-15	1.815279302544287e-17
66000000	0.004086793505086966	-1.2849956151849027e-21	-6.074922118230328e-20	2.163587558306069e-12	1.6039822087846018e-14	0.0018264129854730384	-2.2296459158095926e-21	1.4915380079236914e-15	2.777961560476808e-16	8.027466198019902e-15	1.815279302544287e-17
66100000	0.004086793505086966	-1.2849956151849027e-21	-6.074922118230328e-20	2.163587558306069e-12	1.6039822087846018e-14	0.0018264129854730384	-2.229145783537635e-21	1.4915380079236914e-15	2.777961560476808e-16	8.027466198019902e-15	1.815279302544287e-17
66200000	0.004086793505086966	-1.2849956151849027e-21	-6.074922118230328e-20	2.163587558306069e-12	1.6039822087846018e-14	0.0018264129854730384	-2.228645651265678e-21	1.4915380079236914e-15	2.777961560476808e-16	8.027466198019902e-15	1.815279302544287e-17
66300000	0.004086793505086966	-1.2849956151849027e-21	-6.074922118230328e-20	2.163587558306069e-12	1.6039822087846018e-14	0.0018264129854730384	-2.2281455189937206e-21	1.4915380079236914e-15	2.777961560476808e-16	8.027466198019902e-15	1.815279302544287e-17
66400000	0.004086793505086966	-1.2849956151849027e-21	-6.074922118230328e-20	2.163587558306069e-12	1.6039822087846018e-14	0.0018264129854730384	-2.227645386721763e-21	1.4915380079236914e-15	2.777961560476808e-16	8.027466198019902e-15	1.815279302544287e-17
66500000	0.004086793505086966	-1.2849956151849027e-21	-6.074922118230328e-20	2.163587558306069e-12	1.6039822087846018e-14	0.0018264129854730384	-2.227145254449806e-21	1.4915380079236914e-15	2.777961560476808e-16	8.027466198019902e-15	1.815279302544287e-17
66600000	0.004086793505086966	-1.2849956151849027e-21	-6.074922118230328e-20	2.163587558306069e-12	1.6039822087846018e-14	0.0018264129854730384	-2.2266451221778487e-21	1.4915380079236914e-15	2.777961560476808e-16	8.027466198019902e-15	1.815279302544287e-17
66700000	0.004086793505086966	-1.2849956151849027e-21	-6.074922118230328e-20	2.163587558306069e-12	1.6039822087846018e-14	0.0018264129854730384	-2.226144989905891e-21	1.4915380079236914e-15	2.777961560476808e-16	8.027466198019902e-15	1.815279302544287e-17
66800000	0.004086793505086966	-1.2849956151849027e-21	-6.074922118230328e-20	2.163587558306069e-12	1.6039822087846018e-14	0.0018264129854730384	-2.225644857633934e-21	1.4915380079236914e-15	2.777961560476808e-16	8.027466198019902e-15	1.815279302544287e-17
66900000	0.004086793505086966	-1.2849956151849027e-21	-6.074922118230328e-20	2.163587558306069e-12	1.6039822087846018e-14	0.0018264129854730384	-2.2251447253619768e-21	1.4915380079236914e-15	2.777961560476808e-16	8.027466198019902e-15	1.815279302544287e-17
67000000	0.004086793505086966	-1.2849956151849027e-21	-6.074922118230328e-20	2.163587558306069e-12	1.6039822087846018e-14	0.0018264129854730384	-2.2246445930900193e-21	1.4915380079236914e-15	2.777961560476808e-16	8.027466198019902e-15	1.815279302544287e-17
67100000	0.004086793505086966	-1.2849956151849027e-21	-6.074922118230328e-20	2.163587558306069e-12	1.6039822087846018e-14	0.0018264129854730384	-2.224144460818062e-21	1.4915380079236914e-15	2.777961560476808e-16	8.027466198019902e-15	1.815279302544287e-17
67200000	0.004086793505086966	-1.2849956151849027e-21	-6.074922118230328e-20	2.163587558306069e-12	1.6039822087846018e-14	0.0018264129854730384	-2.223644328546105e-21	1.4915380079236914e-15	2.777961560476808e-16	8.027466198019902e-15	1.815279302544287e-17
67300000	0.004086793505086966	-1.2849956151849027e-21	-6.074922118230328e-20	2.163587558306069e-12	1.6039822087846018e-14	0.0018264129854730384	-2.2231441962741473e-21	1.4915380079236914e-15	2.777961560476808e-16	8.027466198019902e-15	1.815279302544287e-17
67400000	0.004086793505086966	-1.2849956151849027e-21	-6.074922118230328e-20	2.163587558306069e-12	1.6039822087846018e-14	0.0018264129854730384	-2.22264406400219e-21	1.4915380079236914e-15	2.777961560476808e-16	8.027466198019902e-15	1.815279302544287e-17
67500000	0.004086793505086966	-1.2849956151849027e-21	-6.074922118230328e-20	2.163587558306069e-12	1.6039822087846018e-14	0.0018264129854730384	-2.222143931730233e-21	1.4915380079236914e-15	2.777961560476808e-16	8.027466198019902e-15	1.815279302544287e-17
67600000	0.004086793505086966	-1.2849956151849027e-21	-6.074922118230328e-20	2.163587558306069e-12	1.6039822087846018e-14	0.0018264129854730384	-2.2216437994582754e-21	1.4915380079236914e-15	2.777961560476808e-16	8.027466198019902e-15	1.815279302544287e-17
67700000	0.004086793505086966	-1.2849956151849027e-21	-6.074922118230328e-20	2.163587558306069e-12	1.6039822087846018e-14	0.0018264129854730384	-2.2211436671863182e-21	1.4915380079236914e-15	2.777961560476808e-16	8.027466198019902e-15	1.8152793025442872e-17
67800000	0.004086793505086966	-1.2849956151849027e-21	-6.074922118230328e-20	2.163587558306069e-12	1.6039822087846018e-14	0.0018264129854730384	-2.220643534914361e-21	1.4915380079236914e-15	2.777961560476808e-16	8.027466198019902e-15	1.8152793025442872e-17
67900000	0.004086793505086966	-1.2849956151849027e-21	-6.074922118230328e-20	2.163587558306069e-12	1.6039822087846018e-14	0.0018264129854730384	-2.2201434026424035e-21	1.4915380079236914e-15	2.777961560476808e-16	8.027466198019902e-15	1.8152793025442872e-17
68000000	0.004086793505086966	-1.2849956151849027e-21	-6.074922118230328e-20	2.163587558306069e-12	1.6039822087846018e-14	0.0018264129854730384	-2.2196432703704463e-21	1.4915380079236914e-15	2.777961560476808e-16	8.027466198019902e-15	1.8152793025442872e-17
68100000	0.004086793505086966	-1.2849956151849027e-21	-6.074922118230328e-20	2.163587558306069e-12	1.6039822087846018e-14	0.0018264129854730384	-2.2191431380984888e-21	1.4915380079236914e-15	2.777961560476808e-16	8.027466198019902e-15	1.8152793025442872e-17
68200000	0.004086793505086966	-1.2849956151849027e-21	-6.074922118230328e-20	2.163587558306069e-12	1.6039822087846018e-14	0.0018264129854730384	-2.2186430058265316e-21	1.4915380079236914e-15	2.777961560476808e-16	8.027466198019902e-15	1.8152793025442872e-17
68300000	0.004086793505086966	-1.2849956151849027e-21	-6.074922118230328e-20	2.163587558306069e-12	1.6039822087846018e-14	0.0018264129854730384	-2.2181428735545744e-21	1.4915380079236914e-15	2.777961560476808e-16	8.027466198019902e-15	1.8152793025442872e-17
68400000	0.004086793505086966	-1.2849956151849027e-21	-6.074922118230328e-20	2.163587558306069e-12	1.6039822087846018e-14	0.0018264129854730384	-2.217642741282617e-21	1.4915380079236914e-15	2.777961560476808e-16	8.027466198019902e-15	1.8152793025442872e-17
68500000	0.004086793505086966	-1.2849956151849027e-21	-6.074922118230328e-20	2.163587558306069e-12	1.6039822087846018e-14	0.0018264129854730384	-2.2171426090106597e-21	1.4915380079236914e-15	2.777961560476808e-16	8.027466198019902e-15	1.8152793025442872e-17
68600000	0.004086793505086966	-1.2849956151849027e-21	-6.074922118230328e-20	2.163587558306069e-12	1.6039822087846018e-14	0.0018264129854730384	-2.2166424767387025e-21	1.4915380079236914e-15	2.777961560476808e-16	8.027466198019902e-15	1.8152793025442872e-17
68700000	0.004086793505086966	-1.2849956151849027e-21	-6.074922118230328e-20	2.163587558306069e-12	1.6039822087846018e-14	0.0018264129854730384	-2.216142344466745e-21	1.4915380079236914e-15	2.777961560476808e-16	8.027466198019902e-15	1.8152793025442872e-17
68800000	0.004086793505086966	-1.2849956151849027e-21	-6.074922118230328e-20	2.163587558306069e-12	1.6039822087846018e-14	0.0018264129854730384	-2.2156422121947877e-21	1.4915380079236914e-15	2.777961560476808e-16	8.027466198019902e-15	1.8152793025442872e-17
68900000	0.004086793505086966	-1.2849956151849027e-21	-6.074922118230328e-20	2.163587558306069e-12	1.6039822087846018e-14	0.0018264129854730384	-2.2151420799228306e-21	1.4915380079236914e-15	2.777961560476808e-16	8.027466198019902e-15	1.8152793025442872e-17
69000000	0.004086793505086966	-1.2849956151849027e-21	-6.074922118230328e-20	2.163587558306069e-12	1.6039822087846018e-14	0.0018264129854730384	-2.214641947650873e-21	1.4915380079236914e-15	2.777961560476808e-16	8.027466198019902e-15	1.8152793025442872e-17
69100000	0.004086793505086966	-1.2849956151849027e-21	-6.074922118230328e-20	2.163587558306069e-12	1.6039822087846018e-14	0.0018264129854730384	-2.214141815378916e-21	1.4915380079236914e-15	2.777961560476808e-16	8.027466198019902e-15	1.8152793025442872e-17
69200000	0.004086793505086966	-1.2849956151849027e-21	-6.074922118230328e-20	2.163587558306069e-12	1.6039822087846018e-14	0.0018264129854730384	-2.2136416831069586e-21	1.4915380079236914e-15	2.777961560476808e-16	8.027466198019902e-15	1.8152793025442872e-17
69300000	0.004086793505086966	-1.2849956151849027e-21	-6.074922118230328e-20	2.163587558306069e-12	1.6039822087846018e-14	0.0018264129854730384	-2.213141550835001e-21	1.4915380079236914e-15	2.777961560476808e-16	8.027466198019902e-15	1.8152793025442872e-17
69400000	0.004086793505086966	-1.2849956151849027e-21	-6.074922118230328e-20	2.1635875583060694e-12	1.6039822087846018e-14	0.0018264129854730384	-2.212641418563044e-21	1.4915380079236914e-15	2.777961560476808e-16	8.027466198019902e-15	1.8152793025442872e-17
69500000	0.004086793505086966	-1.2849956151849027e-21	-6.074922118230328e-20	2.1635875583060694e-12	1.6039822087846018e-14	0.0018264129854730384	-2.2121412862910867e-21	1.4915380079236914e-15	2.777961560476808e-16	8.027466198019902e-15	1.8152793025442872e-17
69600000	0.004086793505086966	-1.2849956151849027e-21	-6.074922118230328e-20	2.1635875583060694e-12	1.6039822087846018e-14	0.0018264129854730384	-2.211641154019129e-21	1.4915380079236914e-15	2.777961560476808e-16	8.027466198019902e-15	1.8152793025442872e-17
69700000	0.004086793505086966	-1.2849956151849027e-21	-6.074922118230328e-20	2.1635875583060694e-12	1.6039822087846018e-14	0.0018264129854730384	-2.211141021747172e-21	1.4915380079236914e-15	2.777961560476808e-16	8.027466198019902e-15	1.8152793025442872e-17
69800000	0.004086793505086966	-1.2849956151849027e-21	-6.074922118230328e-20	2.1635875583060694e-12	1.6039822087846018e-14	0.0018264129854730384	-2.2106408894752148e-21	1.4915380079236914e-15	2.777961560476808e-16	8.027466198019902e-15	1.8152793025442872e-17
69900000	0.004086793505086966	-1.2849956151849027e-21	-6.074922118230328e-20	2.1635875583060694e-12	1.6039822087846018e-14	0.0018264129854730384	-2.2101407572032572e-21	1.4915380079236914e-15	2.777961560476808e-16	8.027466198019901e-15	1.8152793025442872e-17
70000000	0.004086793505086966	-1.2849956151849027e-21	-6.074922118230328e-20	2.1635875583060694e-12	1.6039822087846018e-14	0.0018264129854730384	-2.2096406249313e-21	1.4915380079236914e-15	2.777961560476808e-16	8.027466198019901e-15	1.8152793025442872e-17
70100000	0.004086793505086966	-1.2849956151849027e-21	-6.074922118230328e-20	2.1635875583060694e-12	1.6039822087846018e-14	0.0018264129854730384	-2.209140492659343e-21	1.4915380079236914e-15	2.777961560476808e-16	8.027466198019901e-15	1.8152793025442872e-17
70200000	0.004086793505086966	-1.2849956151849027e-21	-6.074922118230328e-20	2.1635875583060694e-12	1.6039822087846018e-14	0.0018264129854730384	-2.2086403603873853e-21	1.4915380079236914e-15	2.777961560476808e-16	8.027466198019901e-15	1.8152793025442872e-17
70300000	0.004086793505086966	-1.2849956151849027e-21	-6.074922118230328e-20	2.1635875583060694e-12	1.6039822087846018e-14	0.0018264129854730384	-2.208140228115428e-21	1.4915380079236914e-15	2.777961560476808e-16	8.027466198019901e-15	1.8152793025442872e-17
70400000	0.004086793505086966	-1.2849956151849027e-21	-6.074922118230328e-20	2.1635875583060694e-12	1.6039822087846018e-14	0.0018264129854730384	-2.207640095843471e-21	1.4915380079236914e-15	2.777961560476808e-16	8.027466198019901e-15	1.8152793025442872e-17
70500000	0.004086793505086966	-1.2849956151849027e-21	-6.074922118230328e-20	2.1635875583060694e-12	1.6039822087846018e-14	0.0018264129854730384	-2.2071399635715134e-21	1.4915380079236914e-15	2.777961560476808e-16	8.027466198019901e-15	1.8152793025442872e-17
70600000	0.004086793505086966	-1.2849956151849027e-21	-6.074922118230328e-20	2.1635875583060694e-12	1.6039822087846018e-14	0.0018264129854730384	-2.2066398312995562e-21	1.4915380079236914e-15	2.777961560476808e-16	8.027466198019901e-15	1.8152793025442872e-17
70700000	0.004086793505086966	-1.2849956151849027e-21	-6.074922118230328e-20	2.1635875583060694e-12	1.6039822087846018e-14	0.0018264129854730384	-2.2061396990275987e-21	1.4915380079236914e-15	2.777961560476808e-16	8.027466198019901e-15	1.8152793025442872e-17
70800000	0.004086793505086966	-1.2849956151849027e-21	-6.074922118230328e-20	2.1635875583060694e-12	1.6039822087846018e-14	0.0018264129854730384	-2.2056395667556415e-21	1.4915380079236914e-15	2.777961560476808e-16	8.027466198019901e-15	1.8152793025442872e-17
70900000	0.004086793505086966	-1.2849956151849027e-21	-6.074922118230328e-20	2.1635875583060694e-12	1.6039822087846018e-14	0.0018264129854730384	-2.2051394344836843e-21	1.4915380079236914e-15	2.777961560476808e-16	8.027466198019901e-15	1.8152793025442872e-17
71000000	0.004086793505086966	-1.2849956151849027e-21	-6.074922118230328e-20	2.1635875583060694e-12	1.6039822087846018e-14	0.0018264129854730384	-2.2046393022117268e-21	1.4915380079236914e-15	2.777961560476808e-16	8.027466198019901e-15	1.8152793025442872e-17
71100000	0.004086793505086966	-1.2849956151849027e-21	-6.074922118230328e-20	2.1635875583060694e-12	1.6039822087846018e-14	0.0018264129854730384	-2.2041391699397696e-21	1.4915380079236914e-15	2.777961560476808e-16	8.027466198019901e-15	1.8152793025442872e-17
71200000	0.004086793505086966	-1.2849956151849027e-21	-6.074922118230328e-20	2.1635875583060694e-12	1.6039822087846018e-14	0.0018264129854730384	-2.2036390376678124e-21	1.4915380079236914e-15	2.777961560476808e-16	8.027466198019901e-15	1.8152793025442872e-17
71300000	0.004086793505086966	-1.2849956151849027e-21	-6.074922118230328e-20	2.1635875583060694e-12	1.6039822087846018e-14	0.0018264129854730384	-2.203138905395855e-21	1.4915380079236914e-15	2.777961560476808e-16	8.027466198019901e-15	1.8152793025442872e-17
71400000	0.004086793505086966	-1.2849956151849027e-21	-6.074922118230328e-20	2.1635875583060694e-12	1.6039822087846018e-14	0.0018264129854730384	-2.2026387731238977e-21	1.4915380079236914e-15	2.777961560476808e-16	8.027466198019901e-15	1.8152793025442872e-17
71500000	0.004086793505086966	-1.2849956151849027e-21	-6.074922118230328e-20	2.1635875583060694e-12	1.6039822087846018e-14	0.0018264129854730384	-2.2021386408519405e-21	1.4915380079236914e-15	2.777961560476808e-16	8.027466198019901e-15	1.8152793025442872e-17
71600000	0.004086793505086966	-1.2849956151849027e-21	-6.074922118230328e-20	2.1635875583060694e-12	1.6039822087846018e-14	0.0018264129854730384	-2.201638508579983e-21	1.4915380079236914e-15	2.777961560476808e-16	8.027466198019901e-15	1.8152793025442872e-17
71700000	0.004086793505086966	-1.2849956151849027e-21	-6.074922118230328e-20	2.1635875583060694e-12	1.6039822087846018e-14	0.0018264129854730384	-2.2011383763080257e-21	1.4915380079236914e-15	2.777961560476808e-16	8.027466198019901e-15	1.8152793025442872e-17
71800000	0.004086793505086966	-1.2849956151849027e-21	-6.074922118230328e-20	2.1635875583060694e-12	1.6039822087846018e-14	0.0018264129854730384	-2.2006382440360686e-21	1.4915380079236914e-15	2.777961560476808e-16	8.027466198019901e-15	1.8152793025442875e-17
71900000	0.004086793505086966	-1.2849956151849027e-21	-6.074922118230328e-20	2.1635875583060694e-12	1.6039822087846018e-14	0.0018264129854730384	-2.200138111764111e-21	1.4915380079236914e-15	2.777961560476808e-16	8.027466198019901e-15	1.8152793025442875e-17
72000000	0.004086793505086966	-1.2849956151849027e-21	-6.074922118230328e-20	2.1635875583060694e-12	1.6039822087846018e-14	0.0018264129854730384	-2.199637979492154e-21	1.4915380079236914e-15	2.777961560476808e-16	8.027466198019901e-15	1.8152793025442875e-17
72100000	0.004086793505086966	-1.2849956151849027e-21	-6.074922118230328e-20	2.1635875583060694e-12	1.6039822087846018e-14	0.0018264129854730384	-2.1991378472201966e-21	1.4915380079236914e-15	2.777961560476808e-16	8.027466198019901e-15	1.8152793025442875e-17
72200000	0.004086793505086966	-1.2849956151849027e-21	-6.074922118230328e-20	2.1635875583060694e-12	1.6039822087846018e-14	0.0018264129854730384	-2.198637714948239e-21	1.4915380079236914e-15	2.777961560476808e-16	8.027466198019901e-15	1.8152793025442875e-17
72300000	0.004086793505086966	-1.2849956151849027e-21	-6.074922118230328e-20	2.1635875583060694e-12	1.6039822087846018e-14	0.0018264129854730384	-2.198137582676282e-21	1.4915380079236914e-15	2.777961560476808e-16	8.027466198019901e-15	1.8152793025442875e-17
72400000	0.004086793505086966	-1.2849956151849027e-21	-6.074922118230328e-20	2.1635875583060694e-12	1.6039822087846018e-14	0.0018264129854730384	-2.1976374504043247e-21	1.4915380079236914e-15	2.777961560476808e-16	8.027466198019901e-15	1.8152793025442875e-17
72500000	0.004086793505086966	-1.2849956151849027e-21	-6.074922118230328e-20	2.1635875583060694e-12	1.6039822087846018e-14	0.0018264129854730384	-2.197137318132367e-21	1.4915380079236914e-15	2.777961560476808e-16	8.027466198019901e-15	1.8152793025442875e-17
72600000	0.004086793505086966	-1.2849956151849027e-21	-6.074922118230328e-20	2.1635875583060694e-12	1.6039822087846018e-14	0.0018264129854730384	-2.19663718586041e-21	1.4915380079236914e-15	2.777961560476808e-16	8.027466198019901e-15	1.8152793025442875e-17
72700000	0.004086793505086966	-1.2849956151849027e-21	-6.074922118230328e-20	2.1635875583060694e-12	1.6039822087846018e-14	0.0018264129854730384	-2.1961370535884528e-21	1.4915380079236914e-15	2.777961560476808e-16	8.027466198019901e-15	1.8152793025442875e-17
72800000	0.004086793505086966	-1.2849956151849027e-21	-6.074922118230328e-20	2.1635875583060694e-12	1.6039822087846018e-14	0.0018264129854730384	-2.1956369213164952e-21	1.4915380079236914e-15	2.777961560476808e-16	8.027466198019901e-15	1.8152793025442875e-17
72900000	0.004086793505086966	-1.2849956151849027e-21	-6.074922118230328e-20	2.1635875583060694e-12	1.6039822087846018e-14	0.0018264129854730384	-2.195136789044538e-21	1.4915380079236914e-15	2.777961560476808e-16	8.027466198019901e-15	1.8152793025442875e-17
73000000	0.004086793505086966	-1.2849956151849027e-21	-6.074922118230328e-20	2.1635875583060694e-12	1.6039822087846018e-14	0.0018264129854730384	-2.1946366567725805e-21	1.4915380079236914e-15	2.777961560476808e-16	8.027466198019901e-15	1.8152793025442875e-17
73100000	0.004086793505086966	-1.2849956151849027e-21	-6.074922118230328e-20	2.1635875583060694e-12	1.6039822087846018e-14	0.0018264129854730384	-2.1941365245006233e-21	1.4915380079236914e-15	2.777961560476808e-16	8.027466198019901e-15	1.8152793025442875e-17
73200000	0.004086793505086966	-1.2849956151849027e-21	-6.074922118230328e-20	2.1635875583060694e-12	1.6039822087846018e-14	0.0018264129854730384	-2.193636392228666e-21	1.4915380079236914e-15	2.777961560476808e-16	8.027466198019901e-15	1.8152793025442875e-17
73300000	0.004086793505086966	-1.2849956151849027e-21	-6.074922118230328e-20	2.1635875583060694e-12	1.6039822087846018e-14	0.0018264129854730384	-2.1931362599567086e-21	1.4915380079236914e-15	2.777961560476808e-16	8.027466198019901e-15	1.8152793025442875e-17
73400000	0.004086793505086966	-1.2849956151849027e-21	-6.074922118230328e-20	2.1635875583060694e-12	1.6039822087846018e-14	0.0018264129854730384	-2.1926361276847514e-21	1.4915380079236914e-15	2.777961560476808e-16	8.027466198019901e-15	1.8152793025442875e-17
73500000	0.004086793505086966	-1.2849956151849027e-21	-6.074922118230328e-20	2.1635875583060694e-12	1.6039822087846018e-14	0.0018264129854730384	-2.1921359954127942e-21	1.4915380079236914e-15	2.777961560476808e-16	8.027466198019901e-15	1.8152793025442875e-17
73600000	0.004086793505086966	-1.2849956151849027e-21	-6.074922118230328e-20	2.1635875583060694e-12	1.6039822087846018e-14	0.0018264129854730384	-2.1916358631408367e-21	1.4915380079236914e-15	2.777961560476808e-16	8.027466198019901e-15	1.8152793025442875e-17
73700000	0.004086793505086966	-1.2849956151849027e-21	-6.074922118230328e-20	2.1635875583060694e-12	1.6039822087846018e-14	0.0018264129854730384	-2.1911357308688795e-21	1.4915380079236914e-15	2.777961560476808e-16	8.027466198019901e-15	1.8152793025442875e-17
73800000	0.004086793505086966	-1.2849956151849027e-21	-6.074922118230328e-20	2.1635875583060694e-12	1.6039822087846018e-14	0.0018264129854730384	-2.1906355985969223e-21	1.4915380079236914e-15	2.777961560476808e-16	8.027466198019901e-15	1.8152793025442875e-17
73900000	0.004086793505086966	-1.2849956151849027e-21	-6.074922118230328e-20	2.1635875583060694e-12	1.6039822087846018e-14	0.0018264129854730384	-2.1901354663249647e-21	1.4915380079236914e-15	2.777961560476808e-16	8.027466198019901e-15	1.8152793025442875e-17
74000000	0.004086793505086966	-1.2849956151849027e-21	-6.074922118230328e-20	2.1635875583060694e-12	1.6039822087846018e-14	0.0018264129854730384	-2.1896353340530076e-21	1.4915380079236914e-15	2.777961560476808e-16	8.027466198019901e-15	1.8152793025442875e-17
74100000	0.004086793505086966	-1.2849956151849027e-21	-6.074922118230328e-20	2.1635875583060694e-12	1.6039822087846018e-14	0.0018264129854730384	-2.1891352017810504e-21	1.4915380079236914e-15	2.777961560476808e-16	8.027466198019901e-15	1.8152793025442875e-17
74200000	0.004086793505086966	-1.2849956151849027e-21	-6.074922118230328e-20	2.1635875583060694e-12	1.6039822087846018e-14	0.0018264129854730384	-2.188635069509093e-21	1.4915380079236914e-15	2.777961560476808e-16	8.027466198019901e-15	1.8152793025442875e-17
74300000	0.004086793505086966	-1.2849956151849027e-21	-6.074922118230328e-20	2.1635875583060694e-12	1.6039822087846018e-14	0.0018264129854730384	-2.1881349372371356e-21	1.4915380079236914e-15	2.777961560476808e-16	8.027466198019901e-15	1.8152793025442875e-17
74400000	0.004086793505086966	-1.2849956151849027e-21	-6.074922118230328e-20	2.1635875583060694e-12	1.6039822087846018e-14	0.0018264129854730384	-2.187634804965178e-21	1.4915380079236914e-15	2.777961560476808e-16	8.027466198019901e-15	1.8152793025442875e-17
74500000	0.004086793505086966	-1.2849956151849027e-21	-6.074922118230328e-20	2.1635875583060694e-12	1.6039822087846018e-14	0.0018264129854730384	-2.187134672693221e-21	1.4915380079236914e-15	2.777961560476808e-16	8.027466198019901e-15	1.8152793025442875e-17
74600000	0.004086793505086966	-1.2849956151849027e-21	-6.074922118230328e-20	2.1635875583060694e-12	1.6039822087846018e-14	0.0018264129854730384	-2.1866345404212637e-21	1.4915380079236914e-15	2.777961560476808e-16	8.027466198019901e-15	1.8152793025442875e-17
74700000	0.004086793505086966	-1.2849956151849027e-21	-6.074922118230328e-20	2.1635875583060694e-12	1.6039822087846018e-14	0.0018264129854730384	-2.186134408149306e-21	1.4915380079236914e-15	2.777961560476808e-16	8.027466198019901e-15	1.8152793025442875e-17
74800000	0.004086793505086966	-1.2849956151849027e-21	-6.074922118230328e-20	2.1635875583060694e-12	1.6039822087846018e-14	0.0018264129854730384	-2.185634275877349e-21	1.4915380079236914e-15	2.777961560476808e-16	8.027466198019901e-15	1.8152793025442875e-17
74900000	0.004086793505086966	-1.2849956151849027e-21	-6.074922118230328e-20	2.1635875583060694e-12	1.6039822087846018e-14	0.0018264129854730384	-2.1851341436053918e-21	1.4915380079236914e-15	2.777961560476808e-16	8.027466198019901e-15	1.8152793025442875e-17
75000000	0.004086793505086966	-1.2849956151849027e-21	-6.074922118230328e-20	2.1635875583060694e-12	1.6039822087846018e-14	0.0018264129854730384	-2.1846340113334343e-21	1.4915380079236914e-15	2.777961560476808e-16	8.027466198019901e-15	1.8152793025442875e-17
75100000	0.004086793505086966	-1.2849956151849027e-21	-6.074922118230328e-20	2.1635875583060694e-12	1.6039822087846018e-14	0.0018264129854730384	-2.184133879061477e-21	1.4915380079236914e-15	2.777961560476808e-16	8.027466198019901e-15	1.8152793025442875e-17
75200000	0.004086793505086966	-1.2849956151849027e-21	-6.074922118230328e-20	2.1635875583060694e-12	1.6039822087846018e-14	0.0018264129854730384	-2.18363374678952e-21	1.4915380079236914e-15	2.777961560476808e-16	8.027466198019901e-15	1.8152793025442875e-17
75300000	0.004086793505086966	-1.2849956151849027e-21	-6.074922118230328e-20	2.1635875583060694e-12	1.6039822087846018e-14	0.0018264129854730384	-2.1831336145175623e-21	1.4915380079236914e-15	2.777961560476808e-16	8.027466198019901e-15	1.8152793025442875e-17
75400000	0.004086793505086966	-1.2849956151849027e-21	-6.074922118230328e-20	2.1635875583060694e-12	1.6039822087846018e-14	0.0018264129854730384	-2.182633482245605e-21	1.4915380079236914e-15	2.777961560476808e-16	8.027466198019901e-15	1.8152793025442875e-17
75500000	0.004086793505086966	-1.2849956151849027e-21	-6.074922118230328e-20	2.1635875583060694e-12	1.6039822087846018e-14	0.0018264129854730384	-2.182133349973648e-21	1.4915380079236914e-15	2.777961560476808e-16	8.027466198019901e-15	1.8152793025442875e-17
75600000	0.004086793505086966	-1.2849956151849027e-21	-6.074922118230328e-20	2.1635875583060694e-12	1.6039822087846018e-14	0.0018264129854730384	-2.1816332177016904e-21	1.4915380079236914e-15	2.777961560476808e-16	8.027466198019901e-15	1.8152793025442875e-17
75700000	0.004086793505086966	-1.2849956151849027e-21	-6.074922118230328e-20	2.1635875583060694e-12	1.6039822087846018e-14	0.0018264129854730384	-2.1811330854297332e-21	1.4915380079236914e-15	2.777961560476808e-16	8.027466198019901e-15	1.8152793025442875e-17
75800000	0.004086793505086966	-1.2849956151849027e-21	-6.074922118230328e-20	2.1635875583060694e-12	1.6039822087846018e-14	0.0018264129854730384	-2.180632953157776e-21	1.4915380079236914e-15	2.777961560476808e-16	8.027466198019901e-15	1.8152793025442875e-17
75900000	0.004086793505086966	-1.2849956151849027e-21	-6.074922118230328e-20	2.1635875583060694e-12	1.6039822087846018e-14	0.0018264129854730384	-2.1801328208858185e-21	1.4915380079236914e-15	2.777961560476808e-16	8.027466198019901e-15	1.8152793025442875e-17
76000000	0.004086793505086966	-1.2849956151849027e-21	-6.074922118230328e-20	2.1635875583060694e-12	1.6039822087846018e-14	0.0018264129854730384	-2.1796326886138613e-21	1.4915380079236914e-15	2.777961560476808e-16	8.027466198019901e-15	1.8152793025442875e-17
76100000	0.004086793505086966	-1.2849956151849027e-21	-6.074922118230328e-20	2.1635875583060694e-12	1.6039822087846018e-14	0.0018264129854730384	-2.179132556341904e-21	1.4915380079236914e-15	2.777961560476808e-16	8.027466198019901e-15	1.8152793025442875e-17
76200000	0.004086793505086966	-1.2849956151849027e-21	-6.074922118230328e-20	2.1635875583060694e-12	1.6039822087846018e-14	0.0018264129854730384	-2.1786324240699466e-21	1.4915380079236914e-15	2.777961560476808e-16	8.027466198019901e-15	1.8152793025442875e-17
76300000	0.004086793505086966	-1.2849956151849027e-21	-6.074922118230328e-20	2.1635875583060694e-12	1.6039822087846018e-14	0.0018264129854730384	-2.1781322917979894e-21	1.4915380079236914e-15	2.777961560476808e-16	8.027466198019901e-15	1.8152793025442875e-17
76400000	0.004086793505086966	-1.2849956151849027e-21	-6.074922118230328e-20	2.1635875583060694e-12	1.6039822087846018e-14	0.0018264129854730384	-2.177632159526032e-21	1.4915380079236914e-15	2.777961560476808e-16	8.027466198019901e-15	1.8152793025442875e-17
76500000	0.004086793505086966	-1.2849956151849027e-21	-6.074922118230328e-20	2.1635875583060694e-12	1.6039822087846018e-14	0.0018264129854730384	-2.1771320272540747e-21	1.4915380079236914e-15	2.777961560476808e-16	8.027466198019901e-15	1.8152793025442875e-17
76600000	0.004086793505086966	-1.2849956151849027e-21	-6.074922118230328e-20	2.1635875583060694e-12	1.6039822087846018e-14	0.0018264129854730384	-2.1766318949821175e-21	1.4915380079236914e-15	2.777961560476808e-16	8.027466198019901e-15	1.8152793025442875e-17
76700000	0.004086793505086966	-1.2849956151849027e-21	-6.074922118230328e-20	2.1635875583060694e-12	1.6039822087846018e-14	0.0018264129854730384	-2.17613176271016e-21	1.4915380079236914e-15	2.777961560476808e-16	8.027466198019901e-15	1.8152793025442875e-17
76800000	0.004086793505086966	-1.2849956151849027e-21	-6.074922118230328e-20	2.1635875583060694e-12	1.6039822087846018e-14	0.0018264129854730384	-2.1756316304382027e-21	1.4915380079236914e-15	2.777961560476808e-16	8.027466198019901e-15	1.8152793025442875e-17
76900000	0.004086793505086966	-1.2849956151849027e-21	-6.074922118230328e-20	2.1635875583060694e-12	1.6039822087846018e-14	0.0018264129854730384	-2.1751314981662456e-21	1.4915380079236914e-15	2.777961560476808e-16	8.027466198019901e-15	1.8152793025442875e-17
77000000	0.004086793505086966	-1.2849956151849027e-21	-6.074922118230328e-20	2.1635875583060694e-12	1.6039822087846018e-14	0.0018264129854730384	-2.174631365894288e-21	1.4915380079236914e-15	2.777961560476808e-16	8.027466198019901e-15	1.8152793025442875e-17
77100000	0.004086793505086966	-1.2849956151849027e-21	-6.074922118230328e-20	2.1635875583060694e-12	1.6039822087846018e-14	0.0018264129854730384	-2.174131233622331e-21	1.4915380079236914e-15	2.777961560476808e-16	8.027466198019901e-15	1.8152793025442875e-17
77200000	0.004086793505086966	-1.2849956151849027e-21	-6.074922118230328e-20	2.1635875583060694e-12	1.6039822087846018e-14	0.0018264129854730384	-2.1736311013503736e-21	1.4915380079236914e-15	2.777961560476808e-16	8.027466198019901e-15	1.8152793025442875e-17
77300000	0.004086793505086966	-1.2849956151849027e-21	-6.074922118230328e-20	2.1635875583060694e-12	1.6039822087846018e-14	0.0018264129854730384	-2.173130969078416e-21	1.4915380079236914e-15	2.777961560476808e-16	8.027466198019901e-15	1.8152793025442875e-17
77400000	0.004086793505086966	-1.2849956151849027e-21	-6.074922118230328e-20	2.1635875583060694e-12	1.6039822087846018e-14	0.0018264129854730384	-2.172630836806459e-21	1.4915380079236914e-15	2.777961560476808e-16	8.027466198019901e-15	1.8152793025442875e-17
77500000	0.004086793505086966	-1.2849956151849027e-21	-6.074922118230328e-20	2.1635875583060694e-12	1.6039822087846018e-14	0.0018264129854730384	-2.1721307045345017e-21	1.4915380079236914e-15	2.777961560476808e-16	8.027466198019901e-15	1.8152793025442875e-17
77600000	0.004086793505086966	-1.2849956151849027e-21	-6.074922118230328e-20	2.1635875583060694e-12	1.6039822087846018e-14	0.0018264129854730384	-2.171630572262544e-21	1.4915380079236914e-15	2.777961560476808e-16	8.027466198019901e-15	1.8152793025442875e-17
77700000	0.004086793505086966	-1.2849956151849027e-21	-6.074922118230328e-20	2.1635875583060694e-12	1.6039822087846018e-14	0.0018264129854730384	-2.171130439990587e-21	1.4915380079236914e-15	2.777961560476808e-16	8.027466198019901e-15	1.8152793025442875e-17
77800000	0.004086793505086966	-1.2849956151849027e-21	-6.074922118230328e-20	2.1635875583060694e-12	1.6039822087846018e-14	0.0018264129854730384	-2.1706303077186298e-21	1.4915380079236914e-15	2.777961560476808e-16	8.027466198019901e-15	1.8152793025442875e-17
77900000	0.004086793505086966	-1.2849956151849027e-21	-6.074922118230328e-20	2.1635875583060694e-12	1.6039822087846018e-14	0.0018264129854730384	-2.1701301754466722e-21	1.4915380079236914e-15	2.777961560476808e-16	8.027466198019901e-15	1.8152793025442875e-17
78000000	0.004086793505086966	-1.2849956151849027e-21	-6.074922118230328e-20	2.1635875583060694e-12	1.6039822087846018e-14	0.0018264129854730384	-2.169630043174715e-21	1.4915380079236914e-15	2.777961560476808e-16	8.027466198019901e-15	1.8152793025442872e-17
78100000	0.004086793505086966	-1.2849956151849027e-21	-6.074922118230328e-20	2.1635875583060694e-12	1.6039822087846018e-14	0.0018264129854730384	-2.169129910902758e-21	1.4915380079236914e-15	2.777961560476808e-16	8.027466198019901e-15	1.8152793025442872e-17
78200000	0.004086793505086966	-1.2849956151849027e-21	-6.074922118230328e-20	2.1635875583060694e-12	1.6039822087846018e-14	0.0018264129854730384	-2.1686297786308003e-21	1.4915380079236914e-15	2.777961560476808e-16	8.027466198019901e-15	1.8152793025442872e-17
78300000	0.004086793505086966	-1.2849956151849027e-21	-6.074922118230328e-20	2.1635875583060694e-12	1.6039822087846018e-14	0.0018264129854730384	-2.168129646358843e-21	1.4915380079236914e-15	2.777961560476808e-16	8.027466198019901e-15	1.8152793025442872e-17
78400000	0.004086793505086966	-1.2849956151849027e-21	-6.074922118230328e-20	2.1635875583060694e-12	1.6039822087846018e-14	0.0018264129854730384	-2.167629514086886e-21	1.4915380079236914e-15	2.777961560476808e-16	8.027466198019901e-15	1.8152793025442872e-17
78500000	0.004086793505086966	-1.2849956151849027e-21	-6.074922118230328e-20	2.1635875583060694e-12	1.6039822087846018e-14	0.0018264129854730384	-2.1671293818149284e-21	1.4915380079236914e-15	2.777961560476808e-16	8.027466198019901e-15	1.8152793025442872e-17
78600000	0.004086793505086966	-1.2849956151849027e-21	-6.074922118230328e-20	2.1635875583060694e-12	1.6039822087846018e-14	0.0018264129854730384	-2.1666292495429712e-21	1.4915380079236914e-15	2.777961560476808e-16	8.027466198019901e-15	1.8152793025442872e-17
78700000	0.004086793505086966	-1.2849956151849027e-21	-6.074922118230328e-20	2.1635875583060694e-12	1.6039822087846018e-14	0.0018264129854730384	-2.1661291172710137e-21	1.4915380079236914e-15	2.777961560476808e-16	8.027466198019901e-15	1.8152793025442872e-17
78800000	0.004086793505086966	-1.2849956151849027e-21	-6.074922118230328e-20	2.1635875583060694e-12	1.6039822087846018e-14	0.0018264129854730384	-2.1656289849990565e-21	1.4915380079236914e-15	2.777961560476808e-16	8.027466198019901e-15	1.8152793025442872e-17
78900000	0.004086793505086966	-1.2849956151849027e-21	-6.074922118230328e-20	2.1635875583060694e-12	1.6039822087846018e-14	0.0018264129854730384	-2.1651288527270993e-21	1.4915380079236914e-15	2.777961560476808e-16	8.027466198019901e-15	1.8152793025442872e-17
79000000	0.004086793505086966	-1.2849956151849027e-21	-6.074922118230328e-20	2.1635875583060694e-12	1.6039822087846018e-14	0.0018264129854730384	-2.1646287204551418e-21	1.4915380079236914e-15	2.777961560476808e-16	8.027466198019901e-15	1.8152793025442872e-17
79100000	0.004086793505086966	-1.2849956151849027e-21	-6.074922118230328e-20	2.1635875583060694e-12	1.6039822087846018e-14	0.0018264129854730384	-2.1641285881831846e-21	1.4915380079236914e-15	2.777961560476808e-16	8.027466198019901e-15	1.8152793025442872e-17
79200000	0.004086793505086966	-1.2849956151849027e-21	-6.074922118230328e-20	2.1635875583060694e-12	1.6039822087846018e-14	0.0018264129854730384	-2.1636284559112274e-21	1.4915380079236914e-15	2.777961560476808e-16	8.027466198019901e-15	1.8152793025442872e-17
79300000	0.004086793505086966	-1.2849956151849027e-21	-6.074922118230328e-20	2.1635875583060694e-12	1.6039822087846018e-14	0.0018264129854730384	-2.16312832363927e-21	1.4915380079236914e-15	2.777961560476808e-16	8.027466198019901e-15	1.8152793025442872e-17
79400000	0.004086793505086966	-1.2849956151849027e-21	-6.074922118230328e-20	2.1635875583060694e-12	1.6039822087846018e-14	0.0018264129854730384	-2.1626281913673127e-21	1.4915380079236914e-15	2.777961560476808e-16	8.027466198019901e-15	1.8152793025442872e-17
79500000	0.004086793505086966	-1.2849956151849027e-21	-6.074922118230328e-20	2.1635875583060694e-12	1.6039822087846018e-14	0.0018264129854730384	-2.1621280590953555e-21	1.4915380079236914e-15	2.777961560476808e-16	8.027466198019901e-15	1.8152793025442872e-17
79600000	0.004086793505086966	-1.2849956151849027e-21	-6.074922118230328e-20	2.1635875583060694e-12	1.6039822087846018e-14	0.0018264129854730384	-2.161627926823398e-21	1.4915380079236914e-15	2.777961560476808e-16	8.027466198019901e-15	1.8152793025442872e-17
79700000	0.004086793505086966	-1.2849956151849027e-21	-6.074922118230328e-20	2.1635875583060694e-12	1.6039822087846018e-14	0.0018264129854730384	-2.1611277945514407e-21	1.4915380079236914e-15	2.777961560476808e-16	8.027466198019901e-15	1.8152793025442872e-17
79800000	0.004086793505086966	-1.2849956151849027e-21	-6.074922118230328e-20	2.1635875583060694e-12	1.6039822087846018e-14	0.0018264129854730384	-2.1606276622794836e-21	1.4915380079236914e-15	2.777961560476808e-16	8.027466198019901e-15	1.8152793025442872e-17
79900000	0.004086793505086966	-1.2849956151849027e-21	-6.074922118230328e-20	2.1635875583060694e-12	1.6039822087846018e-14	0.0018264129854730384	-2.160127530007526e-21	1.4915380079236914e-15	2.777961560476808e-16	8.027466198019901e-15	1.8152793025442872e-17
80000000	0.004086793505086966	-1.2849956151849027e-21	-6.074922118230328e-20	2.1635875583060694e-12	1.6039822087846018e-14	0.0018264129854730384	-2.159627397735569e-21	1.4915380079236914e-15	2.777961560476808e-16	8.027466198019902e-15	1.8152793025442872e-17
80100000	0.004086793505086966	-1.2849956151849027e-21	-6.074922118230328e-20	2.1635875583060694e-12	1.6039822087846018e-14	0.0018264129854730384	-2.1591272654636116e-21	1.4915380079236914e-15	2.777961560476808e-16	8.027466198019902e-15	1.8152793025442872e-17
80200000	0.004086793505086966	-1.2849956151849027e-21	-6.074922118230328e-20	2.1635875583060694e-12	1.6039822087846018e-14	0.0018264129854730384	-2.158627133191654e-21	1.4915380079236914e-15	2.777961560476808e-16	8.027466198019902e-15	1.8152793025442872e-17
80300000	0.004086793505086966	-1.2849956151849027e-21	-6.074922118230328e-20	2.1635875583060694e-12	1.6039822087846018e-14	0.0018264129854730384	-2.158127000919697e-21	1.4915380079236914e-15	2.777961560476808e-16	8.027466198019902e-15	1.815279302544287e-17
80400000	0.004086793505086966	-1.2849956151849027e-21	-6.074922118230328e-20	2.1635875583060694e-12	1.6039822087846018e-14	0.0018264129854730384	-2.1576268686477397e-21	1.4915380079236914e-15	2.777961560476808e-16	8.027466198019902e-15	1.815279302544287e-17
80500000	0.004086793505086966	-1.2849956151849027e-21	-6.074922118230328e-20	2.1635875583060694e-12	1.6039822087846018e-14	0.0018264129854730384	-2.157126736375782e-21	1.4915380079236914e-15	2.777961560476808e-16	8.027466198019902e-15	1.815279302544287e-17
80600000	0.004086793505086966	-1.2849956151849027e-21	-6.074922118230328e-20	2.1635875583060694e-12	1.6039822087846018e-14	0.0018264129854730384	-2.156626604103825e-21	1.4915380079236914e-15	2.777961560476808e-16	8.027466198019902e-15	1.815279302544287e-17
80700000	0.004086793505086966	-1.2849956151849027e-21	-6.074922118230328e-20	2.1635875583060694e-12	1.6039822087846018e-14	0.0018264129854730384	-2.1561264718318678e-21	1.4915380079236914e-15	2.777961560476808e-16	8.027466198019902e-15	1.815279302544287e-17
80800000	0.004086793505086966	-1.2849956151849027e-21	-6.074922118230328e-20	2.1635875583060694e-12	1.6039822087846018e-14	0.0018264129854730384	-2.1556263395599102e-21	1.4915380079236914e-15	2.777961560476808e-16	8.027466198019902e-15	1.815279302544287e-17
80900000	0.004086793505086966	-1.2849956151849027e-21	-6.074922118230328e-20	2.1635875583060694e-12	1.6039822087846018e-14	0.0018264129854730384	-2.155126207287953e-21	1.4915380079236914e-15	2.777961560476808e-16	8.027466198019902e-15	1.815279302544287e-17
81000000	0.004086793505086966	-1.2849956151849027e-21	-6.074922118230328e-20	2.1635875583060694e-12	1.6039822087846018e-14	0.0018264129854730384	-2.1546260750159955e-21	1.4915380079236914e-15	2.777961560476808e-16	8.027466198019902e-15	1.815279302544287e-17
81100000	0.004086793505086966	-1.2849956151849027e-21	-6.074922118230328e-20	2.1635875583060694e-12	1.6039822087846018e-14	0.0018264129854730384	-2.1541259427440383e-21	1.4915380079236914e-15	2.777961560476808e-16	8.027466198019902e-15	1.815279302544287e-17
81200000	0.004086793505086966	-1.2849956151849027e-21	-6.074922118230328e-20	2.1635875583060694e-12	1.6039822087846018e-14	0.0018264129854730384	-2.153625810472081e-21	1.4915380079236914e-15	2.777961560476808e-16	8.027466198019902e-15	1.815279302544287e-17
81300000	0.004086793505086966	-1.2849956151849027e-21	-6.074922118230328e-20	2.1635875583060694e-12	1.6039822087846018e-14	0.0018264129854730384	-2.1531256782001236e-21	1.4915380079236914e-15	2.777961560476808e-16	8.027466198019902e-15	1.815279302544287e-17
81400000	0.004086793505086966	-1.2849956151849027e-21	-6.074922118230328e-20	2.1635875583060694e-12	1.6039822087846018e-14	0.0018264129854730384	-2.1526255459281664e-21	1.4915380079236914e-15	2.777961560476808e-16	8.027466198019902e-15	1.815279302544287e-17
81500000	0.004086793505086966	-1.2849956151849027e-21	-6.074922118230328e-20	2.1635875583060694e-12	1.6039822087846018e-14	0.0018264129854730384	-2.1521254136562092e-21	1.4915380079236914e-15	2.777961560476808e-16	8.027466198019902e-15	1.815279302544287e-17
81600000	0.004086793505086966	-1.2849956151849027e-21	-6.074922118230328e-20	2.1635875583060694e-12	1.6039822087846018e-14	0.0018264129854730384	-2.1516252813842517e-21	1.4915380079236914e-15	2.777961560476808e-16	8.027466198019902e-15	1.815279302544287e-17
81700000	0.004086793505086966	-1.2849956151849027e-21	-6.074922118230328e-20	2.1635875583060694e-12	1.6039822087846018e-14	0.0018264129854730384	-2.1511251491122945e-21	1.4915380079236914e-15	2.777961560476808e-16	8.027466198019902e-15	1.815279302544287e-17
81800000	0.004086793505086966	-1.2849956151849027e-21	-6.074922118230328e-20	2.1635875583060694e-12	1.6039822087846018e-14	0.0018264129854730384	-2.1506250168403373e-21	1.4915380079236914e-15	2.777961560476808e-16	8.027466198019902e-15	1.815279302544287e-17
81900000	0.004086793505086966	-1.2849956151849027e-21	-6.074922118230328e-20	2.1635875583060694e-12	1.6039822087846018e-14	0.0018264129854730384	-2.1501248845683797e-21	1.4915380079236914e-15	2.777961560476808e-16	8.027466198019902e-15	1.815279302544287e-17
82000000	0.004086793505086966	-1.2849956151849027e-21	-6.074922118230328e-20	2.1635875583060694e-12	1.6039822087846018e-14	0.0018264129854730384	-2.1496247522964226e-21	1.4915380079236914e-15	2.777961560476808e-16	8.027466198019902e-15	1.815279302544287e-17
82100000	0.004086793505086966	-1.2849956151849027e-21	-6.074922118230328e-20	2.1635875583060694e-12	1.6039822087846018e-14	0.0018264129854730384	-2.1491246200244654e-21	1.4915380079236914e-15	2.777961560476808e-16	8.027466198019902e-15	1.815279302544287e-17
82200000	0.004086793505086966	-1.2849956151849027e-21	-6.074922118230328e-20	2.1635875583060694e-12	1.6039822087846018e-14	0.0018264129854730384	-2.148624487752508e-21	1.4915380079236914e-15	2.777961560476808e-16	8.027466198019902e-15	1.815279302544287e-17
82300000	0.004086793505086966	-1.2849956151849027e-21	-6.074922118230328e-20	2.1635875583060694e-12	1.6039822087846018e-14	0.0018264129854730384	-2.1481243554805506e-21	1.4915380079236914e-15	2.777961560476808e-16	8.027466198019902e-15	1.815279302544287e-17
82400000	0.004086793505086966	-1.2849956151849027e-21	-6.074922118230328e-20	2.1635875583060694e-12	1.6039822087846018e-14	0.0018264129854730384	-2.1476242232085935e-21	1.4915380079236914e-15	2.777961560476808e-16	8.027466198019902e-15	1.815279302544287e-17
82500000	0.004086793505086966	-1.2849956151849027e-21	-6.074922118230328e-20	2.1635875583060694e-12	1.6039822087846018e-14	0.0018264129854730384	-2.147124090936636e-21	1.4915380079236914e-15	2.777961560476808e-16	8.027466198019902e-15	1.8152793025442866e-17
82600000	0.004086793505086966	-1.2849956151849027e-21	-6.074922118230328e-20	2.1635875583060694e-12	1.6039822087846018e-14	0.0018264129854730384	-2.1466239586646787e-21	1.4915380079236914e-15	2.777961560476808e-16	8.027466198019902e-15	1.8152793025442866e-17
82700000	0.004086793505086966	-1.2849956151849027e-21	-6.074922118230328e-20	2.1635875583060694e-12	1.6039822087846018e-14	0.0018264129854730384	-2.1461238263927215e-21	1.4915380079236914e-15	2.777961560476808e-16	8.027466198019902e-15	1.8152793025442866e-17
82800000	0.004086793505086966	-1.2849956151849027e-21	-6.074922118230328e-20	2.1635875583060694e-12	1.6039822087846018e-14	0.0018264129854730384	-2.145623694120764e-21	1.4915380079236914e-15	2.777961560476808e-16	8.027466198019902e-15	1.8152793025442866e-17
82900000	0.004086793505086966	-1.2849956151849027e-21	-6.074922118230328e-20	2.1635875583060694e-12	1.6039822087846018e-14	0.0018264129854730384	-2.1451235618488068e-21	1.4915380079236914e-15	2.777961560476808e-16	8.027466198019902e-15	1.8152793025442866e-17
83000000	0.004086793505086966	-1.2849956151849027e-21	-6.074922118230328e-20	2.1635875583060694e-12	1.6039822087846018e-14	0.0018264129854730384	-2.1446234295768493e-21	1.4915380079236914e-15	2.777961560476808e-16	8.027466198019902e-15	1.8152793025442866e-17
83100000	0.004086793505086966	-1.2849956151849027e-21	-6.074922118230328e-20	2.1635875583060694e-12	1.6039822087846018e-14	0.0018264129854730384	-2.144123297304892e-21	1.4915380079236914e-15	2.777961560476808e-16	8.027466198019902e-15	1.8152793025442866e-17
83200000	0.004086793505086966	-1.2849956151849027e-21	-6.074922118230328e-20	2.1635875583060694e-12	1.6039822087846018e-14	0.0018264129854730384	-2.143623165032935e-21	1.4915380079236914e-15	2.777961560476808e-16	8.027466198019902e-15	1.8152793025442866e-17
83300000	0.004086793505086966	-1.2849956151849027e-21	-6.074922118230328e-20	2.1635875583060694e-12	1.6039822087846018e-14	0.0018264129854730384	-2.1431230327609773e-21	1.4915380079236914e-15	2.777961560476808e-16	8.027466198019902e-15	1.8152793025442866e-17
83400000	0.004086793505086966	-1.2849956151849027e-21	-6.074922118230328e-20	2.1635875583060694e-12	1.6039822087846018e-14	0.0018264129854730384	-2.14262290048902e-21	1.4915380079236914e-15	2.777961560476808e-16	8.027466198019902e-15	1.8152793025442866e-17
83500000	0.004086793505086966	-1.2849956151849027e-21	-6.074922118230328e-20	2.1635875583060694e-12	1.6039822087846018e-14	0.0018264129854730384	-2.142122768217063e-21	1.4915380079236914e-15	2.777961560476808e-16	8.027466198019902e-15	1.8152793025442866e-17
83600000	0.004086793505086966	-1.2849956151849027e-21	-6.074922118230328e-20	2.1635875583060694e-12	1.6039822087846018e-14	0.0018264129854730384	-2.1416226359451054e-21	1.4915380079236914e-15	2.777961560476808e-16	8.027466198019902e-15	1.8152793025442866e-17
83700000	0.004086793505086966	-1.2849956151849027e-21	-6.074922118230328e-20	2.1635875583060694e-12	1.6039822087846018e-14	0.0018264129854730384	-2.1411225036731482e-21	1.4915380079236914e-15	2.777961560476808e-16	8.027466198019902e-15	1.8152793025442866e-17
83800000	0.004086793505086966	-1.2849956151849027e-21	-6.074922118230328e-20	2.1635875583060694e-12	1.6039822087846018e-14	0.0018264129854730384	-2.140622371401191e-21	1.4915380079236914e-15	2.777961560476808e-16	8.027466198019902e-15	1.8152793025442866e-17
83900000	0.004086793505086966	-1.2849956151849027e-21	-6.074922118230328e-20	2.1635875583060694e-12	1.6039822087846018e-14	0.0018264129854730384	-2.1401222391292335e-21	1.4915380079236914e-15	2.777961560476808e-16	8.027466198019902e-15	1.8152793025442866e-17
84000000	0.004086793505086966	-1.2849956151849027e-21	-6.074922118230328e-20	2.1635875583060694e-12	1.6039822087846018e-14	0.0018264129854730384	-2.1396221068572763e-21	1.4915380079236914e-15	2.777961560476808e-16	8.027466198019902e-15	1.8152793025442866e-17
84100000	0.004086793505086966	-1.2849956151849027e-21	-6.074922118230328e-20	2.1635875583060694e-12	1.6039822087846018e-14	0.0018264129854730384	-2.139121974585319e-21	1.4915380079236914e-15	2.777961560476808e-16	8.027466198019902e-15	1.8152793025442866e-17
84200000	0.004086793505086966	-1.2849956151849027e-21	-6.074922118230328e-20	2.1635875583060694e-12	1.6039822087846018e-14	0.0018264129854730384	-2.1386218423133616e-21	1.4915380079236914e-15	2.777961560476808e-16	8.027466198019902e-15	1.8152793025442866e-17
84300000	0.004086793505086966	-1.2849956151849027e-21	-6.074922118230328e-20	2.1635875583060694e-12	1.6039822087846018e-14	0.0018264129854730384	-2.1381217100414044e-21	1.4915380079236914e-15	2.777961560476808e-16	8.027466198019902e-15	1.8152793025442866e-17
84400000	0.004086793505086966	-1.2849956151849027e-21	-6.074922118230328e-20	2.1635875583060694e-12	1.6039822087846018e-14	0.0018264129854730384	-2.1376215777694472e-21	1.4915380079236914e-15	2.777961560476808e-16	8.027466198019902e-15	1.8152793025442866e-17
84500000	0.004086793505086966	-1.2849956151849027e-21	-6.074922118230328e-20	2.1635875583060694e-12	1.6039822087846018e-14	0.0018264129854730384	-2.1371214454974897e-21	1.4915380079236914e-15	2.777961560476808e-16	8.027466198019902e-15	1.8152793025442866e-17
84600000	0.004086793505086966	-1.2849956151849027e-21	-6.074922118230328e-20	2.1635875583060694e-12	1.6039822087846018e-14	0.0018264129854730384	-2.1366213132255325e-21	1.4915380079236914e-15	2.777961560476808e-16	8.027466198019902e-15	1.8152793025442866e-17
84700000	0.004086793505086966	-1.2849956151849027e-21	-6.074922118230328e-20	2.1635875583060694e-12	1.6039822087846018e-14	0.0018264129854730384	-2.136121180953575e-21	1.4915380079236914e-15	2.777961560476808e-16	8.027466198019902e-15	1.8152793025442866e-17
84800000	0.004086793505086966	-1.2849956151849027e-21	-6.074922118230328e-20	2.1635875583060694e-12	1.6039822087846018e-14	0.0018264129854730384	-2.1356210486816177e-21	1.4915380079236914e-15	2.777961560476808e-16	8.027466198019902e-15	1.8152793025442866e-17
84900000	0.004086793505086966	-1.2849956151849027e-21	-6.074922118230328e-20	2.1635875583060694e-12	1.6039822087846018e-14	0.0018264129854730384	-2.1351209164096606e-21	1.4915380079236914e-15	2.777961560476808e-16	8.027466198019902e-15	1.8152793025442866e-17
85000000	0.004086793505086966	-1.2849956151849027e-21	-6.074922118230328e-20	2.1635875583060694e-12	1.6039822087846018e-14	0.0018264129854730384	-2.134620784137703e-21	1.4915380079236914e-15	2.777961560476808e-16	8.027466198019902e-15	1.8152793025442866e-17
85100000	0.004086793505086966	-1.2849956151849027e-21	-6.074922118230328e-20	2.1635875583060694e-12	1.6039822087846018e-14	0.0018264129854730384	-2.134120651865746e-21	1.4915380079236914e-15	2.777961560476808e-16	8.027466198019902e-15	1.8152793025442866e-17
85200000	0.004086793505086966	-1.2849956151849027e-21	-6.074922118230328e-20	2.1635875583060694e-12	1.6039822087846018e-14	0.0018264129854730384	-2.1336205195937886e-21	1.4915380079236914e-15	2.777961560476808e-16	8.027466198019902e-15	1.8152793025442866e-17
85300000	0.004086793505086966	-1.2849956151849027e-21	-6.074922118230328e-20	2.1635875583060694e-12	1.6039822087846018e-14	0.0018264129854730384	-2.133120387321831e-21	1.4915380079236914e-15	2.777961560476808e-16	8.027466198019902e-15	1.8152793025442866e-17
85400000	0.004086793505086966	-1.2849956151849027e-21	-6.074922118230328e-20	2.1635875583060694e-12	1.6039822087846018e-14	0.0018264129854730384	-2.132620255049874e-21	1.4915380079236914e-15	2.777961560476808e-16	8.027466198019902e-15	1.8152793025442866e-17
85500000	0.004086793505086966	-1.2849956151849027e-21	-6.074922118230328e-20	2.1635875583060694e-12	1.6039822087846018e-14	0.0018264129854730384	-2.1321201227779167e-21	1.4915380079236914e-15	2.777961560476808e-16	8.027466198019902e-15	1.8152793025442866e-17
85600000	0.004086793505086966	-1.2849956151849027e-21	-6.074922118230328e-20	2.1635875583060694e-12	1.6039822087846018e-14	0.0018264129854730384	-2.131619990505959e-21	1.4915380079236914e-15	2.777961560476808e-16	8.027466198019902e-15	1.8152793025442866e-17
85700000	0.004086793505086966	-1.2849956151849027e-21	-6.074922118230328e-20	2.1635875583060694e-12	1.6039822087846018e-14	0.0018264129854730384	-2.131119858234002e-21	1.4915380079236914e-15	2.777961560476808e-16	8.027466198019902e-15	1.8152793025442866e-17
85800000	0.004086793505086966	-1.2849956151849027e-21	-6.074922118230328e-20	2.1635875583060694e-12	1.6039822087846018e-14	0.0018264129854730384	-2.1306197259620448e-21	1.4915380079236914e-15	2.777961560476808e-16	8.027466198019902e-15	1.8152793025442866e-17
85900000	0.004086793505086966	-1.2849956151849027e-21	-6.074922118230328e-20	2.1635875583060694e-12	1.6039822087846018e-14	0.0018264129854730384	-2.1301195936900872e-21	1.4915380079236914e-15	2.777961560476808e-16	8.027466198019902e-15	1.8152793025442866e-17
86000000	0.004086793505086966	-1.2849956151849027e-21	-6.074922118230328e-20	2.1635875583060694e-12	1.6039822087846018e-14	0.0018264129854730384	-2.12961946141813e-21	1.4915380079236914e-15	2.777961560476808e-16	8.027466198019902e-15	1.8152793025442866e-17
86100000	0.004086793505086966	-1.2849956151849027e-21	-6.074922118230328e-20	2.1635875583060694e-12	1.6039822087846018e-14	0.0018264129854730384	-2.1291193291461725e-21	1.4915380079236914e-15	2.777961560476808e-16	8.027466198019902e-15	1.8152793025442866e-17
86200000	0.004086793505086966	-1.2849956151849027e-21	-6.074922118230328e-20	2.1635875583060694e-12	1.6039822087846018e-14	0.0018264129854730384	-2.1286191968742153e-21	1.4915380079236914e-15	2.777961560476808e-16	8.027466198019902e-15	1.8152793025442866e-17
86300000	0.004086793505086966	-1.2849956151849027e-21	-6.074922118230328e-20	2.1635875583060694e-12	1.6039822087846018e-14	0.0018264129854730384	-2.128119064602258e-21	1.4915380079236914e-15	2.777961560476808e-16	8.027466198019902e-15	1.8152793025442866e-17
86400000	0.004086793505086966	-1.2849956151849027e-21	-6.074922118230328e-20	2.1635875583060694e-12	1.6039822087846018e-14	0.0018264129854730384	-2.1276189323303006e-21	1.4915380079236914e-15	2.777961560476808e-16	8.027466198019902e-15	1.8152793025442866e-17
86500000	0.004086793505086966	-1.2849956151849027e-21	-6.074922118230328e-20	2.1635875583060694e-12	1.6039822087846018e-14	0.0018264129854730384	-2.1271188000583434e-21	1.4915380079236914e-15	2.777961560476808e-16	8.027466198019902e-15	1.8152793025442866e-17
86600000	0.004086793505086966	-1.2849956151849027e-21	-6.074922118230328e-20	2.1635875583060694e-12	1.6039822087846018e-14	0.0018264129854730384	-2.1266186677863862e-21	1.4915380079236914e-15	2.777961560476808e-16	8.027466198019902e-15	1.8152793025442866e-17
86700000	0.004086793505086966	-1.2849956151849027e-21	-6.074922118230328e-20	2.1635875583060694e-12	1.6039822087846018e-14	0.0018264129854730384	-2.1261185355144287e-21	1.4915380079236914e-15	2.777961560476808e-16	8.027466198019902e-15	1.8152793025442866e-17
86800000	0.004086793505086966	-1.2849956151849027e-21	-6.074922118230328e-20	2.1635875583060694e-12	1.6039822087846018e-14	0.0018264129854730384	-2.1256184032424715e-21	1.4915380079236914e-15	2.777961560476808e-16	8.027466198019902e-15	1.8152793025442866e-17
86900000	0.004086793505086966	-1.2849956151849027e-21	-6.074922118230328e-20	2.1635875583060694e-12	1.6039822087846018e-14	0.0018264129854730384	-2.1251182709705143e-21	1.4915380079236914e-15	2.777961560476808e-16	8.027466198019902e-15	1.8152793025442866e-17
87000000	0.004086793505086966	-1.2849956151849027e-21	-6.074922118230328e-20	2.1635875583060694e-12	1.6039822087846018e-14	0.0018264129854730384	-2.1246181386985568e-21	1.4915380079236914e-15	2.777961560476808e-16	8.027466198019902e-15	1.8152793025442866e-17
87100000	0.004086793505086966	-1.2849956151849027e-21	-6.074922118230328e-20	2.1635875583060694e-12	1.6039822087846018e-14	0.0018264129854730384	-2.1241180064265996e-21	1.4915380079236914e-15	2.777961560476808e-16	8.027466198019902e-15	1.8152793025442866e-17
87200000	0.004086793505086966	-1.2849956151849027e-21	-6.074922118230328e-20	2.1635875583060694e-12	1.6039822087846018e-14	0.0018264129854730384	-2.1236178741546424e-21	1.4915380079236914e-15	2.777961560476808e-16	8.027466198019902e-15	1.8152793025442866e-17
87300000	0.004086793505086966	-1.2849956151849027e-21	-6.074922118230328e-20	2.1635875583060694e-12	1.6039822087846018e-14	0.0018264129854730384	-2.123117741882685e-21	1.4915380079236914e-15	2.777961560476808e-16	8.027466198019902e-15	1.8152793025442866e-17
87400000	0.004086793505086966	-1.2849956151849027e-21	-6.074922118230328e-20	2.1635875583060694e-12	1.6039822087846018e-14	0.0018264129854730384	-2.1226176096107277e-21	1.4915380079236914e-15	2.777961560476808e-16	8.027466198019902e-15	1.8152793025442866e-17
87500000	0.004086793505086966	-1.2849956151849027e-21	-6.074922118230328e-20	2.1635875583060694e-12	1.6039822087846018e-14	0.0018264129854730384	-2.12211747733877e-21	1.4915380079236914e-15	2.777961560476808e-16	8.027466198019902e-15	1.8152793025442866e-17
87600000	0.004086793505086966	-1.2849956151849027e-21	-6.074922118230328e-20	2.1635875583060694e-12	1.6039822087846018e-14	0.0018264129854730384	-2.121617345066813e-21	1.4915380079236914e-15	2.777961560476808e-16	8.027466198019902e-15	1.8152793025442866e-17
87700000	0.004086793505086966	-1.2849956151849027e-21	-6.074922118230328e-20	2.1635875583060694e-12	1.6039822087846018e-14	0.0018264129854730384	-2.1211172127948557e-21	1.4915380079236914e-15	2.777961560476808e-16	8.027466198019902e-15	1.8152793025442866e-17
87800000	0.004086793505086966	-1.2849956151849027e-21	-6.074922118230328e-20	2.163587558306069e-12	1.6039822087846018e-14	0.0018264129854730384	-2.120617080522898e-21	1.4915380079236914e-15	2.777961560476808e-16	8.027466198019902e-15	1.8152793025442866e-17
87900000	0.004086793505086966	-1.2849956151849027e-21	-6.074922118230328e-20	2.163587558306069e-12	1.6039822087846018e-14	0.0018264129854730384	-2.120116948250941e-21	1.4915380079236914e-15	2.777961560476808e-16	8.027466198019902e-15	1.8152793025442866e-17
88000000	0.004086793505086966	-1.2849956151849027e-21	-6.074922118230328e-20	2.163587558306069e-12	1.6039822087846018e-14	0.0018264129854730384	-2.119616815978984e-21	1.4915380079236914e-15	2.777961560476808e-16	8.027466198019902e-15	1.8152793025442866e-17
88100000	0.004086793505086966	-1.2849956151849027e-21	-6.074922118230328e-20	2.163587558306069e-12	1.6039822087846018e-14	0.0018264129854730384	-2.1191166837070263e-21	1.4915380079236914e-15	2.777961560476808e-16	8.027466198019902e-15	1.8152793025442866e-17
88200000	0.004086793505086966	-1.2849956151849027e-21	-6.074922118230328e-20	2.163587558306069e-12	1.6039822087846018e-14	0.0018264129854730384	-2.118616551435069e-21	1.4915380079236914e-15	2.777961560476808e-16	8.027466198019902e-15	1.8152793025442866e-17
88300000	0.004086793505086966	-1.2849956151849027e-21	-6.074922118230328e-20	2.163587558306069e-12	1.6039822087846018e-14	0.0018264129854730384	-2.118116419163112e-21	1.4915380079236914e-15	2.777961560476808e-16	8.027466198019902e-15	1.8152793025442866e-17
88400000	0.004086793505086966	-1.2849956151849027e-21	-6.074922118230328e-20	2.163587558306069e-12	1.6039822087846018e-14	0.0018264129854730384	-2.1176162868911543e-21	1.4915380079236914e-15	2.777961560476808e-16	8.027466198019902e-15	1.8152793025442866e-17
88500000	0.004086793505086966	-1.2849956151849027e-21	-6.074922118230328e-20	2.163587558306069e-12	1.6039822087846018e-14	0.0018264129854730384	-2.117116154619197e-21	1.4915380079236914e-15	2.777961560476808e-16	8.027466198019902e-15	1.8152793025442866e-17
88600000	0.004086793505086966	-1.2849956151849027e-21	-6.074922118230328e-20	2.163587558306069e-12	1.6039822087846018e-14	0.0018264129854730384	-2.11661602234724e-21	1.4915380079236914e-15	2.777961560476808e-16	8.027466198019902e-15	1.8152793025442866e-17
88700000	0.004086793505086966	-1.2849956151849027e-21	-6.074922118230328e-20	2.163587558306069e-12	1.6039822087846018e-14	0.0018264129854730384	-2.1161158900752824e-21	1.4915380079236914e-15	2.777961560476808e-16	8.027466198019902e-15	1.8152793025442866e-17
88800000	0.004086793505086966	-1.2849956151849027e-21	-6.074922118230328e-20	2.163587558306069e-12	1.6039822087846018e-14	0.0018264129854730384	-2.1156157578033252e-21	1.4915380079236914e-15	2.777961560476808e-16	8.027466198019902e-15	1.8152793025442866e-17
88900000	0.004086793505086966	-1.2849956151849027e-21	-6.074922118230328e-20	2.163587558306069e-12	1.6039822087846018e-14	0.0018264129854730384	-2.1151156255313677e-21	1.4915380079236914e-15	2.777961560476808e-16	8.027466198019902e-15	1.8152793025442866e-17
89000000	0.004086793505086966	-1.2849956151849027e-21	-6.074922118230328e-20	2.163587558306069e-12	1.6039822087846018e-14	0.0018264129854730384	-2.1146154932594105e-21	1.4915380079236914e-15	2.777961560476808e-16	8.027466198019902e-15	1.8152793025442866e-17
89100000	0.004086793505086966	-1.2849956151849027e-21	-6.074922118230328e-20	2.163587558306069e-12	1.6039822087846018e-14	0.0018264129854730384	-2.1141153609874533e-21	1.4915380079236914e-15	2.777961560476808e-16	8.027466198019902e-15	1.8152793025442866e-17
89200000	0.004086793505086966	-1.2849956151849027e-21	-6.074922118230328e-20	2.163587558306069e-12	1.6039822087846018e-14	0.0018264129854730384	-2.1136152287154958e-21	1.4915380079236914e-15	2.777961560476808e-16	8.027466198019902e-15	1.8152793025442866e-17
89300000	0.004086793505086966	-1.2849956151849027e-21	-6.074922118230328e-20	2.163587558306069e-12	1.6039822087846018e-14	0.0018264129854730384	-2.1131150964435386e-21	1.4915380079236914e-15	2.777961560476808e-16	8.027466198019902e-15	1.8152793025442866e-17
89400000	0.004086793505086966	-1.2849956151849027e-21	-6.074922118230328e-20	2.163587558306069e-12	1.6039822087846018e-14	0.0018264129854730384	-2.1126149641715814e-21	1.4915380079236914e-15	2.777961560476808e-16	8.027466198019902e-15	1.8152793025442866e-17
89500000	0.004086793505086966	-1.2849956151849027e-21	-6.074922118230328e-20	2.163587558306069e-12	1.6039822087846018e-14	0.0018264129854730384	-2.112114831899624e-21	1.4915380079236914e-15	2.777961560476808e-16	8.027466198019902e-15	1.8152793025442866e-17
89600000	0.004086793505086966	-1.2849956151849027e-21	-6.074922118230328e-20	2.163587558306069e-12	1.6039822087846018e-14	0.0018264129854730384	-2.1116146996276667e-21	1.4915380079236914e-15	2.777961560476808e-16	8.027466198019902e-15	1.8152793025442866e-17
89700000	0.004086793505086966	-1.2849956151849027e-21	-6.074922118230328e-20	2.163587558306069e-12	1.6039822087846018e-14	0.0018264129854730384	-2.1111145673557095e-21	1.4915380079236914e-15	2.777961560476808e-16	8.027466198019902e-15	1.8152793025442866e-17
89800000	0.004086793505086966	-1.2849956151849027e-21	-6.074922118230328e-20	2.163587558306069e-12	1.6039822087846018e-14	0.0018264129854730384	-2.110614435083752e-21	1.4915380079236914e-15	2.777961560476808e-16	8.027466198019902e-15	1.8152793025442866e-17
89900000	0.004086793505086966	-1.2849956151849027e-21	-6.074922118230328e-20	2.163587558306069e-12	1.6039822087846018e-14	0.0018264129854730384	-2.1101143028117947e-21	1.4915380079236914e-15	2.777961560476808e-16	8.027466198019902e-15	1.8152793025442866e-17
90000000	0.004086793505086966	-1.2849956151849027e-21	-6.074922118230328e-20	2.163587558306069e-12	1.6039822087846018e-14	0.0018264129854730384	-2.1096141705398376e-21	1.4915380079236914e-15	2.777961560476808e-16	8.027466198019902e-15	1.8152793025442866e-17
90100000	0.004086793505086966	-1.2849956151849027e-21	-6.074922118230328e-20	2.163587558306069e-12	1.6039822087846018e-14	0.0018264129854730384	-2.10911403826788e-21	1.4915380079236914e-15	2.777961560476808e-16	8.027466198019902e-15	1.8152793025442866e-17
90200000	0.004086793505086966	-1.2849956151849027e-21	-6.074922118230328e-20	2.163587558306069e-12	1.6039822087846018e-14	0.0018264129854730384	-2.108613905995923e-21	1.4915380079236914e-15	2.777961560476808e-16	8.027466198019902e-15	1.8152793025442866e-17
90300000	0.004086793505086966	-1.2849956151849027e-21	-6.074922118230328e-20	2.163587558306069e-12	1.6039822087846018e-14	0.0018264129854730384	-2.1081137737239653e-21	1.4915380079236914e-15	2.777961560476808e-16	8.027466198019902e-15	1.8152793025442866e-17
90400000	0.004086793505086966	-1.2849956151849027e-21	-6.074922118230328e-20	2.163587558306069e-12	1.6039822087846018e-14	0.0018264129854730384	-2.107613641452008e-21	1.4915380079236914e-15	2.777961560476808e-16	8.027466198019902e-15	1.8152793025442866e-17
90500000	0.004086793505086966	-1.2849956151849027e-21	-6.074922118230328e-20	2.163587558306069e-12	1.6039822087846018e-14	0.0018264129854730384	-2.107113509180051e-21	1.4915380079236914e-15	2.777961560476808e-16	8.027466198019902e-15	1.8152793025442866e-17
90600000	0.004086793505086966	-1.2849956151849027e-21	-6.074922118230328e-20	2.163587558306069e-12	1.6039822087846018e-14	0.0018264129854730384	-2.1066133769080933e-21	1.4915380079236914e-15	2.777961560476808e-16	8.027466198019902e-15	1.8152793025442866e-17
90700000	0.004086793505086966	-1.2849956151849027e-21	-6.074922118230328e-20	2.163587558306069e-12	1.6039822087846018e-14	0.0018264129854730384	-2.106113244636136e-21	1.4915380079236914e-15	2.777961560476808e-16	8.027466198019902e-15	1.8152793025442866e-17
90800000	0.004086793505086966	-1.2849956151849027e-21	-6.074922118230328e-20	2.163587558306069e-12	1.6039822087846018e-14	0.0018264129854730384	-2.105613112364179e-21	1.4915380079236914e-15	2.777961560476808e-16	8.027466198019902e-15	1.8152793025442866e-17
90900000	0.004086793505086966	-1.2849956151849027e-21	-6.074922118230328e-20	2.163587558306069e-12	1.6039822087846018e-14	0.0018264129854730384	-2.1051129800922214e-21	1.4915380079236914e-15	2.777961560476808e-16	8.027466198019902e-15	1.8152793025442866e-17
91000000	0.004086793505086966	-1.2849956151849027e-21	-6.074922118230328e-20	2.163587558306069e-12	1.6039822087846018e-14	0.0018264129854730384	-2.1046128478202643e-21	1.4915380079236914e-15	2.777961560476808e-16	8.027466198019902e-15	1.8152793025442866e-17
91100000	0.004086793505086966	-1.2849956151849027e-21	-6.074922118230328e-20	2.163587558306069e-12	1.6039822087846018e-14	0.0018264129854730384	-2.104112715548307e-21	1.4915380079236914e-15	2.777961560476808e-16	8.027466198019902e-15	1.8152793025442866e-17
91200000	0.004086793505086966	-1.2849956151849027e-21	-6.074922118230328e-20	2.163587558306069e-12	1.6039822087846018e-14	0.0018264129854730384	-2.1036125832763495e-21	1.4915380079236914e-15	2.777961560476808e-16	8.027466198019902e-15	1.8152793025442866e-17
91300000	0.004086793505086966	-1.2849956151849027e-21	-6.074922118230328e-20	2.163587558306069e-12	1.6039822087846018e-14	0.0018264129854730384	-2.1031124510043923e-21	1.4915380079236914e-15	2.777961560476808e-16	8.027466198019902e-15	1.8152793025442866e-17
91400000	0.004086793505086966	-1.2849956151849027e-21	-6.074922118230328e-20	2.163587558306069e-12	1.6039822087846018e-14	0.0018264129854730384	-2.102612318732435e-21	1.4915380079236914e-15	2.777961560476808e-16	8.027466198019902e-15	1.8152793025442866e-17
91500000	0.004086793505086966	-1.2849956151849027e-21	-6.074922118230328e-20	2.163587558306069e-12	1.6039822087846018e-14	0.0018264129854730384	-2.1021121864604776e-21	1.4915380079236914e-15	2.777961560476808e-16	8.027466198019902e-15	1.8152793025442866e-17
91600000	0.004086793505086966	-1.2849956151849027e-21	-6.074922118230328e-20	2.163587558306069e-12	1.6039822087846018e-14	0.0018264129854730384	-2.1016120541885204e-21	1.4915380079236914e-15	2.777961560476808e-16	8.027466198019902e-15	1.8152793025442866e-17
91700000	0.004086793505086966	-1.2849956151849027e-21	-6.074922118230328e-20	2.163587558306069e-12	1.6039822087846018e-14	0.0018264129854730384	-2.1011119219165632e-21	1.4915380079236914e-15	2.777961560476808e-16	8.027466198019902e-15	1.8152793025442866e-17
91800000	0.004086793505086966	-1.2849956151849027e-21	-6.074922118230328e-20	2.163587558306069e-12	1.6039822087846018e-14	0.0018264129854730384	-2.1006117896446057e-21	1.4915380079236914e-15	2.777961560476808e-16	8.027466198019902e-15	1.8152793025442866e-17
91900000	0.004086793505086966	-1.2849956151849027e-21	-6.074922118230328e-20	2.163587558306069e-12	1.6039822087846018e-14	0.0018264129854730384	-2.1001116573726485e-21	1.4915380079236914e-15	2.777961560476808e-16	8.027466198019902e-15	1.8152793025442866e-17
92000000	0.004086793505086966	-1.2849956151849027e-21	-6.074922118230328e-20	2.163587558306069e-12	1.6039822087846018e-14	0.0018264129854730384	-2.099611525100691e-21	1.4915380079236914e-15	2.777961560476808e-16	8.027466198019902e-15	1.8152793025442866e-17
92100000	0.004086793505086966	-1.2849956151849027e-21	-6.074922118230328e-20	2.163587558306069e-12	1.6039822087846018e-14	0.0018264129854730384	-2.0991113928287338e-21	1.4915380079236914e-15	2.777961560476808e-16	8.027466198019902e-15	1.8152793025442866e-17
92200000	0.004086793505086966	-1.2849956151849027e-21	-6.074922118230328e-20	2.163587558306069e-12	1.6039822087846018e-14	0.0018264129854730384	-2.0986112605567766e-21	1.4915380079236914e-15	2.777961560476808e-16	8.027466198019902e-15	1.8152793025442866e-17
92300000	0.004086793505086966	-1.2849956151849027e-21	-6.074922118230328e-20	2.163587558306069e-12	1.6039822087846018e-14	0.0018264129854730384	-2.098111128284819e-21	1.4915380079236914e-15	2.777961560476808e-16	8.027466198019902e-15	1.8152793025442866e-17
92400000	0.004086793505086966	-1.2849956151849027e-21	-6.074922118230328e-20	2.163587558306069e-12	1.6039822087846018e-14	0.0018264129854730384	-2.097610996012862e-21	1.4915380079236914e-15	2.777961560476808e-16	8.027466198019902e-15	1.8152793025442866e-17
92500000	0.004086793505086966	-1.2849956151849027e-21	-6.074922118230328e-20	2.163587558306069e-12	1.6039822087846018e-14	0.0018264129854730384	-2.0971108637409047e-21	1.4915380079236914e-15	2.777961560476808e-16	8.027466198019902e-15	1.8152793025442866e-17
92600000	0.004086793505086966	-1.2849956151849027e-21	-6.074922118230328e-20	2.163587558306069e-12	1.6039822087846018e-14	0.0018264129854730384	-2.096610731468947e-21	1.4915380079236914e-15	2.777961560476808e-16	8.027466198019902e-15	1.8152793025442866e-17
92700000	0.004086793505086966	-1.2849956151849027e-21	-6.074922118230328e-20	2.163587558306069e-12	1.6039822087846018e-14	0.0018264129854730384	-2.09611059919699e-21	1.4915380079236914e-15	2.777961560476808e-16	8.027466198019902e-15	1.8152793025442866e-17
92800000	0.004086793505086966	-1.2849956151849027e-21	-6.074922118230328e-20	2.163587558306069e-12	1.6039822087846018e-14	0.0018264129854730384	-2.0956104669250327e-21	1.4915380079236914e-15	2.777961560476808e-16	8.027466198019902e-15	1.8152793025442866e-17
92900000	0.004086793505086966	-1.2849956151849027e-21	-6.074922118230328e-20	2.163587558306069e-12	1.6039822087846018e-14	0.0018264129854730384	-2.095110334653075e-21	1.4915380079236914e-15	2.777961560476808e-16	8.027466198019902e-15	1.8152793025442866e-17
93000000	0.004086793505086966	-1.2849956151849027e-21	-6.074922118230328e-20	2.163587558306069e-12	1.6039822087846018e-14	0.0018264129854730384	-2.094610202381118e-21	1.4915380079236914e-15	2.777961560476808e-16	8.027466198019902e-15	1.8152793025442866e-17
93100000	0.004086793505086966	-1.2849956151849027e-21	-6.074922118230328e-20	2.163587558306069e-12	1.6039822087846018e-14	0.0018264129854730384	-2.094110070109161e-21	1.4915380079236914e-15	2.777961560476808e-16	8.027466198019902e-15	1.8152793025442866e-17
93200000	0.004086793505086966	-1.2849956151849027e-21	-6.074922118230328e-20	2.163587558306069e-12	1.6039822087846018e-14	0.0018264129854730384	-2.0936099378372033e-21	1.4915380079236914e-15	2.777961560476808e-16	8.027466198019902e-15	1.8152793025442866e-17
93300000	0.004086793505086966	-1.2849956151849027e-21	-6.074922118230328e-20	2.163587558306069e-12	1.6039822087846018e-14	0.0018264129854730384	-2.093109805565246e-21	1.4915380079236914e-15	2.777961560476808e-16	8.027466198019902e-15	1.8152793025442866e-17
93400000	0.004086793505086966	-1.2849956151849027e-21	-6.074922118230328e-20	2.163587558306069e-12	1.6039822087846018e-14	0.0018264129854730384	-2.0926096732932885e-21	1.4915380079236914e-15	2.777961560476808e-16	8.027466198019902e-15	1.8152793025442866e-17
93500000	0.004086793505086966	-1.2849956151849027e-21	-6.074922118230328e-20	2.163587558306069e-12	1.6039822087846018e-14	0.0018264129854730384	-2.0921095410213313e-21	1.4915380079236914e-15	2.777961560476808e-16	8.027466198019902e-15	1.8152793025442866e-17
93600000	0.004086793505086966	-1.2849956151849027e-21	-6.074922118230328e-20	2.163587558306069e-12	1.6039822087846018e-14	0.0018264129854730384	-2.091609408749374e-21	1.4915380079236914e-15	2.777961560476808e-16	8.027466198019902e-15	1.8152793025442866e-17
93700000	0.004086793505086966	-1.2849956151849027e-21	-6.074922118230328e-20	2.163587558306069e-12	1.6039822087846018e-14	0.0018264129854730384	-2.0911092764774166e-21	1.4915380079236914e-15	2.777961560476808e-16	8.027466198019902e-15	1.8152793025442866e-17
93800000	0.004086793505086966	-1.2849956151849027e-21	-6.074922118230328e-20	2.163587558306069e-12	1.6039822087846018e-14	0.0018264129854730384	-2.0906091442054594e-21	1.4915380079236914e-15	2.777961560476808e-16	8.027466198019902e-15	1.8152793025442866e-17
93900000	0.004086793505086966	-1.2849956151849027e-21	-6.074922118230328e-20	2.163587558306069e-12	1.6039822087846018e-14	0.0018264129854730384	-2.0901090119335022e-21	1.4915380079236914e-15	2.777961560476808e-16	8.027466198019902e-15	1.8152793025442866e-17
94000000	0.004086793505086966	-1.2849956151849027e-21	-6.074922118230328e-20	2.163587558306069e-12	1.6039822087846018e-14	0.0018264129854730384	-2.0896088796615447e-21	1.4915380079236914e-15	2.777961560476808e-16	8.027466198019902e-15	1.8152793025442866e-17
94100000	0.004086793505086966	-1.2849956151849027e-21	-6.074922118230328e-20	2.163587558306069e-12	1.6039822087846018e-14	0.0018264129854730384	-2.0891087473895875e-21	1.4915380079236914e-15	2.777961560476808e-16	8.027466198019902e-15	1.8152793025442866e-17
94200000	0.004086793505086966	-1.2849956151849027e-21	-6.074922118230328e-20	2.163587558306069e-12	1.6039822087846018e-14	0.0018264129854730384	-2.0886086151176303e-21	1.4915380079236914e-15	2.777961560476808e-16	8.027466198019902e-15	1.8152793025442866e-17
94300000	0.004086793505086966	-1.2849956151849027e-21	-6.074922118230328e-20	2.163587558306069e-12	1.6039822087846018e-14	0.0018264129854730384	-2.0881084828456728e-21	1.4915380079236914e-15	2.777961560476808e-16	8.027466198019902e-15	1.8152793025442866e-17
94400000	0.004086793505086966	-1.2849956151849027e-21	-6.074922118230328e-20	2.163587558306069e-12	1.6039822087846018e-14	0.0018264129854730384	-2.0876083505737156e-21	1.4915380079236914e-15	2.777961560476808e-16	8.027466198019902e-15	1.8152793025442866e-17
94500000	0.004086793505086966	-1.2849956151849027e-21	-6.074922118230328e-20	2.163587558306069e-12	1.6039822087846018e-14	0.0018264129854730384	-2.0871082183017584e-21	1.4915380079236914e-15	2.777961560476808e-16	8.027466198019902e-15	1.8152793025442866e-17
94600000	0.004086793505086966	-1.2849956151849027e-21	-6.074922118230328e-20	2.163587558306069e-12	1.6039822087846018e-14	0.0018264129854730384	-2.086608086029801e-21	1.4915380079236914e-15	2.777961560476808e-16	8.027466198019902e-15	1.8152793025442866e-17
94700000	0.004086793505086966	-1.2849956151849027e-21	-6.074922118230328e-20	2.163587558306069e-12	1.6039822087846018e-14	0.0018264129854730384	-2.0861079537578437e-21	1.4915380079236914e-15	2.777961560476808e-16	8.027466198019902e-15	1.8152793025442866e-17
94800000	0.004086793505086966	-1.2849956151849027e-21	-6.074922118230328e-20	2.163587558306069e-12	1.6039822087846018e-14	0.0018264129854730384	-2.0856078214858865e-21	1.4915380079236914e-15	2.777961560476808e-16	8.027466198019902e-15	1.8152793025442866e-17
94900000	0.004086793505086966	-1.2849956151849027e-21	-6.074922118230328e-20	2.163587558306069e-12	1.6039822087846018e-14	0.0018264129854730384	-2.085107689213929e-21	1.4915380079236914e-15	2.777961560476808e-16	8.027466198019902e-15	1.8152793025442866e-17
95000000	0.004086793505086966	-1.2849956151849027e-21	-6.074922118230328e-20	2.163587558306069e-12	1.6039822087846018e-14	0.0018264129854730384	-2.0846075569419717e-21	1.4915380079236914e-15	2.777961560476808e-16	8.027466198019902e-15	1.8152793025442866e-17
95100000	0.004086793505086966	-1.2849956151849027e-21	-6.074922118230328e-20	2.163587558306069e-12	1.6039822087846018e-14	0.0018264129854730384	-2.0841074246700142e-21	1.4915380079236914e-15	2.777961560476808e-16	8.027466198019902e-15	1.8152793025442866e-17
95200000	0.004086793505086966	-1.2849956151849027e-21	-6.074922118230328e-20	2.163587558306069e-12	1.6039822087846018e-14	0.0018264129854730384	-2.083607292398057e-21	1.4915380079236914e-15	2.777961560476808e-16	8.027466198019902e-15	1.8152793025442866e-17
95300000	0.004086793505086966	-1.2849956151849027e-21	-6.074922118230328e-20	2.163587558306069e-12	1.6039822087846018e-14	0.0018264129854730384	-2.0831071601261e-21	1.4915380079236914e-15	2.777961560476808e-16	8.027466198019902e-15	1.8152793025442866e-17
95400000	0.004086793505086966	-1.2849956151849027e-21	-6.074922118230328e-20	2.163587558306069e-12	1.6039822087846018e-14	0.0018264129854730384	-2.0826070278541423e-21	1.4915380079236914e-15	2.777961560476808e-16	8.027466198019902e-15	1.8152793025442866e-17
95500000	0.004086793505086966	-1.2849956151849027e-21	-6.074922118230328e-20	2.163587558306069e-12	1.6039822087846018e-14	0.0018264129854730384	-2.082106895582185e-21	1.4915380079236914e-15	2.777961560476808e-16	8.027466198019902e-15	1.8152793025442866e-17
95600000	0.004086793505086966	-1.2849956151849027e-21	-6.074922118230328e-20	2.163587558306069e-12	1.6039822087846018e-14	0.0018264129854730384	-2.081606763310228e-21	1.4915380079236914e-15	2.777961560476808e-16	8.027466198019902e-15	1.8152793025442866e-17
95700000	0.004086793505086966	-1.2849956151849027e-21	-6.074922118230328e-20	2.163587558306069e-12	1.6039822087846018e-14	0.0018264129854730384	-2.0811066310382704e-21	1.4915380079236914e-15	2.777961560476808e-16	8.027466198019902e-15	1.8152793025442866e-17
95800000	0.004086793505086966	-1.2849956151849027e-21	-6.074922118230328e-20	2.163587558306069e-12	1.6039822087846018e-14	0.0018264129854730384	-2.080606498766313e-21	1.4915380079236914e-15	2.777961560476808e-16	8.027466198019902e-15	1.8152793025442866e-17
95900000	0.004086793505086966	-1.2849956151849027e-21	-6.074922118230328e-20	2.163587558306069e-12	1.6039822087846018e-14	0.0018264129854730384	-2.080106366494356e-21	1.4915380079236914e-15	2.777961560476808e-16	8.027466198019902e-15	1.8152793025442866e-17
96000000	0.004086793505086966	-1.2849956151849027e-21	-6.074922118230328e-20	2.163587558306069e-12	1.6039822087846018e-14	0.0018264129854730384	-2.0796062342223984e-21	1.4915380079236914e-15	2.777961560476808e-16	8.027466198019902e-15	1.8152793025442866e-17
96100000	0.004086793505086966	-1.2849956151849027e-21	-6.074922118230328e-20	2.163587558306069e-12	1.6039822087846018e-14	0.0018264129854730384	-2.0791061019504413e-21	1.4915380079236914e-15	2.777961560476808e-16	8.027466198019902e-15	1.8152793025442866e-17
96200000	0.004086793505086966	-1.2849956151849027e-21	-6.074922118230328e-20	2.163587558306069e-12	1.6039822087846018e-14	0.0018264129854730384	-2.078605969678484e-21	1.4915380079236914e-15	2.777961560476808e-16	8.027466198019902e-15	1.8152793025442866e-17
96300000	0.004086793505086966	-1.2849956151849027e-21	-6.074922118230328e-20	2.163587558306069e-12	1.6039822087846018e-14	0.0018264129854730384	-2.0781058374065265e-21	1.4915380079236914e-15	2.777961560476808e-16	8.027466198019902e-15	1.8152793025442866e-17
96400000	0.004086793505086966	-1.2849956151849027e-21	-6.074922118230328e-20	2.163587558306069e-12	1.6039822087846018e-14	0.0018264129854730384	-2.0776057051345693e-21	1.4915380079236914e-15	2.777961560476808e-16	8.027466198019902e-15	1.8152793025442866e-17
96500000	0.004086793505086966	-1.2849956151849027e-21	-6.074922118230328e-20	2.163587558306069e-12	1.6039822087846018e-14	0.0018264129854730384	-2.0771055728626118e-21	1.4915380079236914e-15	2.777961560476808e-16	8.027466198019902e-15	1.8152793025442866e-17
96600000	0.004086793505086966	-1.2849956151849027e-21	-6.074922118230328e-20	2.163587558306069e-12	1.6039822087846018e-14	0.0018264129854730384	-2.0766054405906546e-21	1.4915380079236914e-15	2.777961560476808e-16	8.027466198019902e-15	1.8152793025442866e-17
96700000	0.004086793505086966	-1.2849956151849027e-21	-6.074922118230328e-20	2.163587558306069e-12	1.6039822087846018e-14	0.0018264129854730384	-2.0761053083186974e-21	1.4915380079236914e-15	2.777961560476808e-16	8.027466198019902e-15	1.8152793025442866e-17
96800000	0.004086793505086966	-1.2849956151849027e-21	-6.074922118230328e-20	2.163587558306069e-12	1.6039822087846018e-14	0.0018264129854730384	-2.07560517604674e-21	1.4915380079236914e-15	2.777961560476808e-16	8.027466198019902e-15	1.8152793025442866e-17
96900000	0.004086793505086966	-1.2849956151849027e-21	-6.074922118230328e-20	2.163587558306069e-12	1.6039822087846018e-14	0.0018264129854730384	-2.0751050437747827e-21	1.4915380079236914e-15	2.777961560476808e-16	8.027466198019902e-15	1.8152793025442866e-17
97000000	0.004086793505086966	-1.2849956151849027e-21	-6.074922118230328e-20	2.163587558306069e-12	1.6039822087846018e-14	0.0018264129854730384	-2.0746049115028255e-21	1.4915380079236914e-15	2.777961560476808e-16	8.027466198019902e-15	1.8152793025442866e-17
97100000	0.004086793505086966	-1.2849956151849027e-21	-6.074922118230328e-20	2.163587558306069e-12	1.6039822087846018e-14	0.0018264129854730384	-2.074104779230868e-21	1.4915380079236914e-15	2.777961560476808e-16	8.027466198019902e-15	1.815279302544287e-17
97200000	0.004086793505086966	-1.2849956151849027e-21	-6.074922118230328e-20	2.163587558306069e-12	1.6039822087846018e-14	0.0018264129854730384	-2.0736046469589108e-21	1.4915380079236914e-15	2.777961560476808e-16	8.027466198019902e-15	1.815279302544287e-17
97300000	0.004086793505086966	-1.2849956151849027e-21	-6.074922118230328e-20	2.163587558306069e-12	1.6039822087846018e-14	0.0018264129854730384	-2.0731045146869536e-21	1.4915380079236914e-15	2.777961560476808e-16	8.027466198019902e-15	1.815279302544287e-17
97400000	0.004086793505086966	-1.2849956151849027e-21	-6.074922118230328e-20	2.163587558306069e-12	1.6039822087846018e-14	0.0018264129854730384	-2.072604382414996e-21	1.4915380079236914e-15	2.777961560476808e-16	8.027466198019902e-15	1.815279302544287e-17
97500000	0.004086793505086966	-1.2849956151849027e-21	-6.074922118230328e-20	2.163587558306069e-12	1.6039822087846018e-14	0.0018264129854730384	-2.072104250143039e-21	1.4915380079236914e-15	2.777961560476808e-16	8.027466198019902e-15	1.815279302544287e-17
97600000	0.004086793505086966	-1.2849956151849027e-21	-6.074922118230328e-20	2.163587558306069e-12	1.6039822087846018e-14	0.0018264129854730384	-2.0716041178710817e-21	1.4915380079236914e-15	2.777961560476808e-16	8.027466198019902e-15	1.815279302544287e-17
97700000	0.004086793505086966	-1.2849956151849027e-21	-6.074922118230328e-20	2.163587558306069e-12	1.6039822087846018e-14	0.0018264129854730384	-2.071103985599124e-21	1.4915380079236914e-15	2.777961560476808e-16	8.027466198019902e-15	1.815279302544287e-17
97800000	0.004086793505086966	-1.2849956151849027e-21	-6.074922118230328e-20	2.163587558306069e-12	1.6039822087846018e-14	0.0018264129854730384	-2.070603853327167e-21	1.4915380079236914e-15	2.777961560476808e-16	8.027466198019902e-15	1.815279302544287e-17
97900000	0.004086793505086966	-1.2849956151849027e-21	-6.074922118230328e-20	2.163587558306069e-12	1.6039822087846018e-14	0.0018264129854730384	-2.0701037210552094e-21	1.4915380079236914e-15	2.777961560476808e-16	8.027466198019902e-15	1.815279302544287e-17
98000000	0.004086793505086966	-1.2849956151849027e-21	-6.074922118230328e-20	2.163587558306069e-12	1.6039822087846018e-14	0.0018264129854730384	-2.069603588783252e-21	1.4915380079236914e-15	2.777961560476808e-16	8.027466198019902e-15	1.815279302544287e-17
98100000	0.004086793505086966	-1.2849956151849027e-21	-6.074922118230328e-20	2.163587558306069e-12	1.6039822087846018e-14	0.0018264129854730384	-2.069103456511295e-21	1.4915380079236914e-15	2.777961560476808e-16	8.027466198019902e-15	1.815279302544287e-17
98200000	0.004086793505086966	-1.2849956151849027e-21	-6.074922118230328e-20	2.163587558306069e-12	1.6039822087846018e-14	0.0018264129854730384	-2.0686033242393374e-21	1.4915380079236914e-15	2.777961560476808e-16	8.027466198019902e-15	1.815279302544287e-17
98300000	0.004086793505086966	-1.2849956151849027e-21	-6.074922118230328e-20	2.163587558306069e-12	1.6039822087846018e-14	0.0018264129854730384	-2.0681031919673803e-21	1.4915380079236914e-15	2.777961560476808e-16	8.027466198019902e-15	1.815279302544287e-17
98400000	0.004086793505086966	-1.2849956151849027e-21	-6.074922118230328e-20	2.163587558306069e-12	1.6039822087846018e-14	0.0018264129854730384	-2.067603059695423e-21	1.4915380079236914e-15	2.777961560476808e-16	8.027466198019902e-15	1.815279302544287e-17
98500000	0.004086793505086966	-1.2849956151849027e-21	-6.074922118230328e-20	2.163587558306069e-12	1.6039822087846018e-14	0.0018264129854730384	-2.0671029274234655e-21	1.4915380079236914e-15	2.777961560476808e-16	8.027466198019902e-15	1.815279302544287e-17
98600000	0.004086793505086966	-1.2849956151849027e-21	-6.074922118230328e-20	2.163587558306069e-12	1.6039822087846018e-14	0.0018264129854730384	-2.0666027951515083e-21	1.4915380079236914e-15	2.777961560476808e-16	8.027466198019902e-15	1.815279302544287e-17
98700000	0.004086793505086966	-1.2849956151849027e-21	-6.074922118230328e-20	2.163587558306069e-12	1.6039822087846018e-14	0.0018264129854730384	-2.066102662879551e-21	1.4915380079236914e-15	2.777961560476808e-16	8.027466198019902e-15	1.815279302544287e-17
98800000	0.004086793505086966	-1.2849956151849027e-21	-6.074922118230328e-20	2.163587558306069e-12	1.6039822087846018e-14	0.0018264129854730384	-2.0656025306075936e-21	1.4915380079236914e-15	2.777961560476808e-16	8.027466198019902e-15	1.815279302544287e-17
98900000	0.004086793505086966	-1.2849956151849027e-21	-6.074922118230328e-20	2.163587558306069e-12	1.6039822087846018e-14	0.0018264129854730384	-2.0651023983356364e-21	1.4915380079236914e-15	2.777961560476808e-16	8.027466198019902e-15	1.815279302544287e-17
99000000	0.004086793505086966	-1.2849956151849027e-21	-6.074922118230328e-20	2.163587558306069e-12	1.6039822087846018e-14	0.0018264129854730384	-2.0646022660636792e-21	1.4915380079236914e-15	2.777961560476808e-16	8.027466198019902e-15	1.815279302544287e-17
99100000	0.004086793505086966	-1.2849956151849027e-21	-6.074922118230328e-20	2.163587558306069e-12	1.6039822087846018e-14	0.0018264129854730384	-2.0641021337917217e-21	1.4915380079236914e-15	2.777961560476808e-16	8.027466198019902e-15	1.815279302544287e-17
99200000	0.004086793505086966	-1.2849956151849027e-21	-6.074922118230328e-20	2.163587558306069e-12	1.6039822087846018e-14	0.0018264129854730384	-2.0636020015197645e-21	1.4915380079236914e-15	2.777961560476808e-16	8.027466198019902e-15	1.815279302544287e-17
99300000	0.004086793505086966	-1.2849956151849027e-21	-6.074922118230328e-20	2.163587558306069e-12	1.6039822087846018e-14	0.0018264129854730384	-2.063101869247807e-21	1.4915380079236914e-15	2.777961560476808e-16	8.027466198019902e-15	1.815279302544287e-17
99400000	0.004086793505086966	-1.2849956151849027e-21	-6.074922118230328e-20	2.163587558306069e-12	1.6039822087846018e-14	0.0018264129854730384	-2.0626017369758498e-21	1.4915380079236914e-15	2.777961560476808e-16	8.027466198019902e-15	1.815279302544287e-17
99500000	0.004086793505086966	-1.2849956151849027e-21	-6.074922118230328e-20	2.163587558306069e-12	1.6039822087846018e-14	0.0018264129854730384	-2.0621016047038926e-21	1.4915380079236914e-15	2.777961560476808e-16	8.027466198019902e-15	1.815279302544287e-17
99600000	0.004086793505086966	-1.2849956151849027e-21	-6.074922118230328e-20	2.163587558306069e-12	1.6039822087846018e-14	0.0018264129854730384	-2.061601472431935e-21	1.4915380079236914e-15	2.777961560476808e-16	8.027466198019902e-15	1.815279302544287e-17
99700000	0.004086793505086966	-1.2849956151849027e-21	-6.074922118230328e-20	2.163587558306069e-12	1.6039822087846018e-14	0.0018264129854730384	-2.061101340159978e-21	1.4915380079236914e-15	2.777961560476808e-16	8.027466198019902e-15	1.815279302544287e-17
99800000	0.004086793505086966	-1.2849956151849027e-21	-6.074922118230328e-20	2.163587558306069e-12	1.6039822087846018e-14	0.0018264129854730384	-2.0606012078880207e-21	1.4915380079236914e-15	2.777961560476808e-16	8.027466198019902e-15	1.815279302544287e-17
99900000	0.004086793505086966	-1.2849956151849027e-21	-6.074922118230328e-20	2.163587558306069e-12	1.6039822087846018e-14	0.0018264129854730384	-2.060101075616063e-21	1.4915380079236914e-15	2.777961560476808e-16	8.027466198019902e-15	1.815279302544287e-17
100000000	0.004086793505086966	-1.2849956151849027e-21	-6.074922118230328e-20	2.163587558306069e-12	1.6039822087846018e-14	0.0018264129854730384	-2.059600943344106e-21	1.4915380079236914e-15	2.777961560476808e-16	8.027466198019902e-15	1.815279302544287e-17
