# Supplementary material for: Thermodynamics Underpinning the Microbial Community‐Level Nitrogen Energy Metabolism
Source: Environ Microbiol. 2025 Feb 16;27(2):e70055. doi: 10.1111/1462-2920.70055 (PMC11830459; doi:10.1111/1462-2920.70055)
Supplement: Supplementary file 1 — Data S1. [file EMI-27-e70055-s001.zip › SI/Nnetwork/Results/kdef_-10/Iin_-5/p_0.2/O2_-4.4_H_-3..csv]

time	N2	N2H4	N2H5	N2O	NH2OH	NH3	NH3OH	NH4	NO	NO2	NO3
0	0.00001	0.00001	0.00001	0.00001	0.00001	0.00001	0.00001	0.00001	0.00001	0.00001	0.00001
100000	0.004999804380521965	8.68274346855014e-50	3.647133609277392e-61	1.574942635211268e-8	9.414385929215026e-16	3.592392198472343e-7	-6.139839734391652e-22	2.933669360450021e-15	2.2444922102660077e-11	4.9688062201043783e-11	4.287466581922291e-10
200000	0.004999804380521964	8.682743468550804e-50	3.647133609277465e-61	1.574942635211268e-8	9.414385929178634e-16	3.5923921984723423e-7	1.2016682867006867e-22	2.933669360418768e-15	2.2444922102660507e-11	4.9688062201040714e-11	4.2874665819223725e-10
300000	0.004999804380521965	8.682743468550199e-50	3.647133609277376e-61	1.574942635211268e-8	9.41438592917837e-16	3.592392198472343e-7	8.634182653329574e-23	2.933669360418509e-15	2.2444922102660116e-11	4.968806220103985e-11	4.2874665819222997e-10
400000	0.004999804380521965	8.682743468550009e-50	3.647133609277348e-61	1.574942635211268e-8	9.414385929178342e-16	3.592392198472343e-7	8.268597624604359e-23	2.933669360418481e-15	2.2444922102659993e-11	4.9688062201039576e-11	4.287466581922277e-10
500000	0.004999804380521964	8.682743468550039e-50	3.647133609277352e-61	1.574942635211268e-8	9.414385929178338e-16	3.5923921984723423e-7	8.248141894265915e-23	2.9336693604184796e-15	2.2444922102660013e-11	4.968806220103962e-11	4.2874665819222795e-10
600000	0.004999804380521964	8.68274346855001e-50	3.647133609277347e-61	1.574942635211268e-8	9.414385929178336e-16	3.592392198472342e-7	8.248601665996074e-23	2.9336693604184796e-15	2.2444922102659993e-11	4.9688062201039576e-11	4.287466581922276e-10
700000	0.004999804380521964	8.68274346854999e-50	3.647133609277344e-61	1.574942635211268e-8	9.414385929178336e-16	3.592392198472342e-7	8.248949704721161e-23	2.9336693604184796e-15	2.244492210265998e-11	4.968806220103955e-11	4.2874665819222733e-10
800000	0.004999804380521964	8.682743468549976e-50	3.647133609277341e-61	1.574942635211268e-8	9.414385929178334e-16	3.592392198472342e-7	8.249196821743435e-23	2.9336693604184796e-15	2.244492210265997e-11	4.9688062201039525e-11	4.287466581922271e-10
900000	0.004999804380521964	8.682743468549967e-50	3.6471336092773396e-61	1.574942635211268e-8	9.414385929178334e-16	3.592392198472342e-7	8.249353828365154e-23	2.9336693604184796e-15	2.2444922102659964e-11	4.968806220103951e-11	4.28746658192227e-10
1000000	0.004999804380521964	8.682743468549961e-50	3.647133609277339e-61	1.574942635211268e-8	9.414385929178334e-16	3.592392198472342e-7	8.249431535888576e-23	2.9336693604184796e-15	2.244492210265996e-11	4.9688062201039505e-11	4.2874665819222697e-10
1100000	0.004999804380521964	8.682743468549961e-50	3.647133609277338e-61	1.574942635211268e-8	9.414385929178334e-16	3.592392198472341e-7	8.249440755615959e-23	2.9336693604184796e-15	2.244492210265996e-11	4.9688062201039505e-11	4.2874665819222697e-10
1200000	0.004999804380521964	8.682743468549963e-50	3.647133609277339e-61	1.574942635211268e-8	9.414385929178334e-16	3.592392198472342e-7	8.249392298849565e-23	2.9336693604184796e-15	2.244492210265996e-11	4.9688062201039505e-11	4.2874665819222697e-10
1300000	0.004999804380521964	8.682743468549969e-50	3.6471336092773396e-61	1.574942635211268e-8	9.414385929178334e-16	3.592392198472342e-7	8.24929697689165e-23	2.9336693604184796e-15	2.2444922102659967e-11	4.968806220103952e-11	4.2874665819222707e-10
1400000	0.004999804380521964	8.682743468549976e-50	3.647133609277341e-61	1.574942635211268e-8	9.414385929178334e-16	3.592392198472342e-7	8.249165601044474e-23	2.9336693604184796e-15	2.244492210265997e-11	4.968806220103953e-11	4.2874665819222717e-10
1500000	0.004999804380521964	8.682743468549986e-50	3.647133609277342e-61	1.574942635211268e-8	9.414385929178334e-16	3.592392198472342e-7	8.249008982610296e-23	2.9336693604184796e-15	2.2444922102659977e-11	4.9688062201039544e-11	4.287466581922273e-10
1600000	0.004999804380521964	8.682743468549997e-50	3.6471336092773444e-61	1.574942635211268e-8	9.414385929178334e-16	3.592392198472342e-7	8.248837932891373e-23	2.9336693604184796e-15	2.2444922102659983e-11	4.968806220103956e-11	4.2874665819222743e-10
1700000	0.004999804380521964	8.682743468550007e-50	3.647133609277346e-61	1.574942635211268e-8	9.414385929178336e-16	3.592392198472342e-7	8.248663263189965e-23	2.9336693604184796e-15	2.244492210265999e-11	4.968806220103957e-11	4.2874665819222754e-10
1800000	0.004999804380521964	8.682743468550016e-50	3.647133609277348e-61	1.574942635211268e-8	9.414385929178336e-16	3.5923921984723423e-7	8.248495784808331e-23	2.9336693604184796e-15	2.2444922102659996e-11	4.968806220103959e-11	4.287466581922277e-10
1900000	0.004999804380521964	8.682743468550026e-50	3.647133609277349e-61	1.574942635211268e-8	9.414385929178336e-16	3.5923921984723423e-7	8.248346309048729e-23	2.9336693604184796e-15	2.2444922102660003e-11	4.96880622010396e-11	4.287466581922278e-10
2000000	0.004999804380521964	8.682743468550033e-50	3.6471336092773506e-61	1.574942635211268e-8	9.414385929178336e-16	3.5923921984723423e-7	8.248225647213418e-23	2.9336693604184796e-15	2.244492210266001e-11	4.968806220103961e-11	4.287466581922279e-10
2100000	0.004999804380521964	8.682743468550037e-50	3.647133609277351e-61	1.574942635211268e-8	9.414385929178336e-16	3.5923921984723423e-7	8.248144610604656e-23	2.9336693604184796e-15	2.2444922102660013e-11	4.968806220103962e-11	4.2874665819222795e-10
2200000	0.004999804380521964	8.682743468550039e-50	3.647133609277351e-61	1.574942635211268e-8	9.414385929178336e-16	3.5923921984723423e-7	8.248114010524705e-23	2.9336693604184796e-15	2.2444922102660013e-11	4.968806220103962e-11	4.28746658192228e-10
2300000	0.004999804380521964	8.682743468550039e-50	3.647133609277351e-61	1.574942635211268e-8	9.414385929178336e-16	3.5923921984723423e-7	8.248114249516098e-23	2.9336693604184796e-15	2.2444922102660013e-11	4.968806220103962e-11	4.28746658192228e-10
2400000	0.004999804380521964	8.682743468550039e-50	3.647133609277351e-61	1.574942635211268e-8	9.414385929178336e-16	3.5923921984723423e-7	8.24811445827838e-23	2.9336693604184796e-15	2.2444922102660013e-11	4.968806220103962e-11	4.28746658192228e-10
2500000	0.004999804380521964	8.682743468550039e-50	3.647133609277351e-61	1.574942635211268e-8	9.414385929178336e-16	3.5923921984723423e-7	8.24811460764878e-23	2.9336693604184796e-15	2.2444922102660013e-11	4.968806220103962e-11	4.28746658192228e-10
2600000	0.004999804380521964	8.682743468550039e-50	3.647133609277351e-61	1.574942635211268e-8	9.414385929178336e-16	3.5923921984723423e-7	8.248114703924045e-23	2.9336693604184796e-15	2.2444922102660013e-11	4.968806220103962e-11	4.28746658192228e-10
2700000	0.004999804380521964	8.682743468550039e-50	3.647133609277351e-61	1.574942635211268e-8	9.414385929178336e-16	3.5923921984723423e-7	8.248114753400921e-23	2.9336693604184796e-15	2.2444922102660013e-11	4.968806220103962e-11	4.28746658192228e-10
2800000	0.004999804380521964	8.682743468550039e-50	3.647133609277351e-61	1.574942635211268e-8	9.414385929178336e-16	3.5923921984723423e-7	8.248114762376153e-23	2.9336693604184796e-15	2.2444922102660013e-11	4.968806220103962e-11	4.28746658192228e-10
2900000	0.004999804380521964	8.68274346855004e-50	3.647133609277351e-61	1.574942635211268e-8	9.414385929178336e-16	3.5923921984723423e-7	8.248114737146488e-23	2.9336693604184796e-15	2.2444922102660013e-11	4.968806220103962e-11	4.28746658192228e-10
3000000	0.004999804380521964	8.68274346855004e-50	3.647133609277351e-61	1.574942635211268e-8	9.414385929178338e-16	3.5923921984723423e-7	8.24811468400867e-23	2.9336693604184796e-15	2.2444922102660013e-11	4.968806220103962e-11	4.28746658192228e-10
3100000	0.004999804380521964	8.68274346855004e-50	3.647133609277351e-61	1.574942635211268e-8	9.414385929178338e-16	3.5923921984723423e-7	8.248114609259447e-23	2.9336693604184796e-15	2.2444922102660013e-11	4.968806220103962e-11	4.28746658192228e-10
3200000	0.004999804380521965	8.68274346855004e-50	3.647133609277351e-61	1.574942635211268e-8	9.414385929178338e-16	3.592392198472343e-7	8.248114519195562e-23	2.93366936041848e-15	2.2444922102660016e-11	4.968806220103963e-11	4.28746658192228e-10
3300000	0.004999804380521965	8.682743468550043e-50	3.647133609277352e-61	1.574942635211268e-8	9.414385929178338e-16	3.592392198472343e-7	8.248114420113762e-23	2.93366936041848e-15	2.2444922102660016e-11	4.968806220103963e-11	4.2874665819222795e-10
3400000	0.004999804380521965	8.682743468550043e-50	3.647133609277352e-61	1.574942635211268e-8	9.414385929178338e-16	3.592392198472343e-7	8.248114318310793e-23	2.93366936041848e-15	2.2444922102660016e-11	4.968806220103963e-11	4.2874665819222795e-10
3500000	0.004999804380521965	8.682743468550043e-50	3.647133609277352e-61	1.574942635211268e-8	9.414385929178338e-16	3.592392198472343e-7	8.248114220083401e-23	2.93366936041848e-15	2.2444922102660016e-11	4.968806220103963e-11	4.2874665819222795e-10
3600000	0.004999804380521965	8.682743468550043e-50	3.647133609277352e-61	1.574942635211268e-8	9.41438592917834e-16	3.592392198472343e-7	8.248114131728331e-23	2.93366936041848e-15	2.2444922102660016e-11	4.968806220103963e-11	4.2874665819222795e-10
3700000	0.004999804380521965	8.682743468550045e-50	3.647133609277352e-61	1.574942635211268e-8	9.41438592917834e-16	3.592392198472343e-7	8.248114059542328e-23	2.93366936041848e-15	2.2444922102660016e-11	4.968806220103963e-11	4.2874665819222795e-10
3800000	0.004999804380521965	8.682743468550045e-50	3.647133609277352e-61	1.574942635211268e-8	9.41438592917834e-16	3.592392198472343e-7	8.248114009822139e-23	2.93366936041848e-15	2.2444922102660016e-11	4.968806220103963e-11	4.2874665819222795e-10
3900000	0.004999804380521965	8.682743468550045e-50	3.647133609277352e-61	1.574942635211268e-8	9.41438592917834e-16	3.592392198472343e-7	8.248113988864508e-23	2.93366936041848e-15	2.2444922102660016e-11	4.968806220103963e-11	4.2874665819222795e-10
4000000	0.004999804380521965	8.682743468550045e-50	3.647133609277352e-61	1.574942635211268e-8	9.41438592917834e-16	3.592392198472343e-7	8.248113988733812e-23	2.93366936041848e-15	2.2444922102660016e-11	4.968806220103963e-11	4.2874665819222795e-10
4100000	0.004999804380521965	8.682743468550045e-50	3.647133609277352e-61	1.574942635211268e-8	9.41438592917834e-16	3.592392198472343e-7	8.248113988902899e-23	2.93366936041848e-15	2.2444922102660016e-11	4.968806220103963e-11	4.2874665819222795e-10
4200000	0.004999804380521965	8.682743468550045e-50	3.647133609277352e-61	1.574942635211268e-8	9.41438592917834e-16	3.592392198472343e-7	8.248113989065037e-23	2.93366936041848e-15	2.2444922102660016e-11	4.968806220103963e-11	4.2874665819222795e-10
4300000	0.004999804380521965	8.682743468550047e-50	3.647133609277352e-61	1.574942635211268e-8	9.41438592917834e-16	3.592392198472343e-7	8.248113989220332e-23	2.93366936041848e-15	2.2444922102660016e-11	4.968806220103963e-11	4.2874665819222795e-10
4400000	0.004999804380521965	8.682743468550047e-50	3.647133609277352e-61	1.574942635211268e-8	9.414385929178342e-16	3.592392198472343e-7	8.248113989368892e-23	2.93366936041848e-15	2.2444922102660016e-11	4.968806220103963e-11	4.2874665819222795e-10
4500000	0.004999804380521965	8.682743468550047e-50	3.647133609277352e-61	1.574942635211268e-8	9.414385929178342e-16	3.592392198472343e-7	8.248113989510823e-23	2.93366936041848e-15	2.2444922102660016e-11	4.968806220103963e-11	4.2874665819222795e-10
4600000	0.004999804380521965	8.682743468550047e-50	3.647133609277352e-61	1.574942635211268e-8	9.414385929178342e-16	3.592392198472343e-7	8.248113989646236e-23	2.93366936041848e-15	2.2444922102660016e-11	4.968806220103963e-11	4.2874665819222795e-10
4700000	0.004999804380521965	8.682743468550047e-50	3.647133609277352e-61	1.574942635211268e-8	9.414385929178342e-16	3.592392198472343e-7	8.248113989775233e-23	2.93366936041848e-15	2.2444922102660016e-11	4.968806220103963e-11	4.2874665819222795e-10
4800000	0.004999804380521965	8.682743468550047e-50	3.647133609277352e-61	1.574942635211268e-8	9.414385929178342e-16	3.592392198472343e-7	8.248113989897925e-23	2.93366936041848e-15	2.2444922102660016e-11	4.968806220103963e-11	4.2874665819222795e-10
4900000	0.004999804380521965	8.682743468550047e-50	3.647133609277352e-61	1.574942635211268e-8	9.414385929178342e-16	3.592392198472343e-7	8.248113990014418e-23	2.93366936041848e-15	2.2444922102660016e-11	4.968806220103963e-11	4.2874665819222795e-10
5000000	0.0049998043805219656	8.682743468550047e-50	3.647133609277352e-61	1.574942635211268e-8	9.414385929178342e-16	3.592392198472343e-7	8.24811399012482e-23	2.93366936041848e-15	2.2444922102660016e-11	4.968806220103963e-11	4.2874665819222795e-10
5100000	0.0049998043805219656	8.682743468550047e-50	3.647133609277352e-61	1.574942635211268e-8	9.414385929178342e-16	3.592392198472343e-7	8.248113990229237e-23	2.93366936041848e-15	2.2444922102660016e-11	4.968806220103963e-11	4.287466581922279e-10
5200000	0.0049998043805219656	8.682743468550047e-50	3.647133609277352e-61	1.574942635211268e-8	9.414385929178342e-16	3.592392198472343e-7	8.248113990327778e-23	2.93366936041848e-15	2.2444922102660016e-11	4.968806220103963e-11	4.287466581922279e-10
5300000	0.0049998043805219656	8.682743468550047e-50	3.647133609277352e-61	1.574942635211268e-8	9.414385929178342e-16	3.592392198472343e-7	8.248113990420548e-23	2.93366936041848e-15	2.244492210266002e-11	4.968806220103963e-11	4.287466581922279e-10
5400000	0.0049998043805219656	8.682743468550047e-50	3.647133609277352e-61	1.574942635211268e-8	9.414385929178342e-16	3.5923921984723433e-7	8.248113990507656e-23	2.9336693604184804e-15	2.244492210266002e-11	4.968806220103963e-11	4.287466581922279e-10
5500000	0.0049998043805219656	8.682743468550047e-50	3.647133609277352e-61	1.574942635211268e-8	9.414385929178342e-16	3.5923921984723433e-7	8.248113990589208e-23	2.9336693604184804e-15	2.244492210266002e-11	4.968806220103963e-11	4.287466581922279e-10
5600000	0.0049998043805219656	8.682743468550047e-50	3.647133609277352e-61	1.574942635211268e-8	9.414385929178342e-16	3.5923921984723433e-7	8.248113990665312e-23	2.9336693604184804e-15	2.244492210266002e-11	4.968806220103963e-11	4.287466581922279e-10
5700000	0.0049998043805219656	8.682743468550047e-50	3.647133609277352e-61	1.574942635211268e-8	9.414385929178342e-16	3.5923921984723433e-7	8.248113990736075e-23	2.9336693604184804e-15	2.244492210266002e-11	4.968806220103963e-11	4.287466581922279e-10
5800000	0.0049998043805219656	8.682743468550047e-50	3.647133609277352e-61	1.574942635211268e-8	9.414385929178342e-16	3.5923921984723433e-7	8.248113990801604e-23	2.9336693604184804e-15	2.244492210266002e-11	4.968806220103963e-11	4.287466581922279e-10
5900000	0.0049998043805219656	8.682743468550047e-50	3.647133609277352e-61	1.574942635211268e-8	9.414385929178342e-16	3.5923921984723433e-7	8.248113990862008e-23	2.9336693604184804e-15	2.244492210266002e-11	4.968806220103963e-11	4.287466581922279e-10
6000000	0.0049998043805219656	8.682743468550047e-50	3.647133609277352e-61	1.574942635211268e-8	9.414385929178342e-16	3.5923921984723433e-7	8.248113990917393e-23	2.9336693604184804e-15	2.244492210266002e-11	4.968806220103963e-11	4.287466581922279e-10
6100000	0.0049998043805219656	8.682743468550047e-50	3.647133609277352e-61	1.574942635211268e-8	9.414385929178344e-16	3.5923921984723433e-7	8.248113990967865e-23	2.9336693604184804e-15	2.244492210266002e-11	4.968806220103963e-11	4.287466581922279e-10
6200000	0.0049998043805219656	8.682743468550047e-50	3.647133609277352e-61	1.574942635211268e-8	9.414385929178344e-16	3.5923921984723433e-7	8.248113991013533e-23	2.9336693604184804e-15	2.244492210266002e-11	4.968806220103963e-11	4.287466581922279e-10
6300000	0.0049998043805219656	8.682743468550047e-50	3.647133609277352e-61	1.574942635211268e-8	9.414385929178344e-16	3.5923921984723433e-7	8.248113991054503e-23	2.9336693604184804e-15	2.244492210266002e-11	4.968806220103963e-11	4.287466581922279e-10
6400000	0.0049998043805219656	8.682743468550047e-50	3.647133609277352e-61	1.574942635211268e-8	9.414385929178344e-16	3.5923921984723433e-7	8.248113991090883e-23	2.9336693604184804e-15	2.244492210266002e-11	4.968806220103963e-11	4.287466581922279e-10
6500000	0.0049998043805219656	8.682743468550047e-50	3.647133609277352e-61	1.574942635211268e-8	9.414385929178344e-16	3.5923921984723433e-7	8.248113991122781e-23	2.9336693604184804e-15	2.244492210266002e-11	4.968806220103963e-11	4.287466581922279e-10
6600000	0.0049998043805219656	8.682743468550047e-50	3.647133609277352e-61	1.574942635211268e-8	9.414385929178344e-16	3.5923921984723433e-7	8.248113991150303e-23	2.9336693604184804e-15	2.244492210266002e-11	4.968806220103963e-11	4.287466581922279e-10
6700000	0.0049998043805219656	8.682743468550047e-50	3.647133609277352e-61	1.574942635211268e-8	9.414385929178344e-16	3.5923921984723433e-7	8.248113991173557e-23	2.9336693604184804e-15	2.244492210266002e-11	4.968806220103963e-11	4.287466581922279e-10
6800000	0.0049998043805219656	8.682743468550047e-50	3.647133609277352e-61	1.574942635211268e-8	9.414385929178344e-16	3.5923921984723433e-7	8.248113991192649e-23	2.9336693604184804e-15	2.244492210266002e-11	4.968806220103963e-11	4.287466581922279e-10
6900000	0.0049998043805219656	8.682743468550047e-50	3.647133609277352e-61	1.574942635211268e-8	9.414385929178344e-16	3.5923921984723433e-7	8.248113991207687e-23	2.9336693604184804e-15	2.244492210266002e-11	4.968806220103963e-11	4.287466581922279e-10
7000000	0.0049998043805219656	8.682743468550047e-50	3.647133609277352e-61	1.574942635211268e-8	9.414385929178344e-16	3.5923921984723433e-7	8.248113991218779e-23	2.9336693604184804e-15	2.244492210266002e-11	4.968806220103963e-11	4.287466581922279e-10
7100000	0.0049998043805219656	8.682743468550047e-50	3.647133609277352e-61	1.574942635211268e-8	9.414385929178344e-16	3.5923921984723433e-7	8.248113991226032e-23	2.9336693604184804e-15	2.244492210266002e-11	4.968806220103963e-11	4.287466581922279e-10
7200000	0.0049998043805219656	8.682743468550047e-50	3.647133609277352e-61	1.574942635211268e-8	9.414385929178344e-16	3.5923921984723433e-7	8.248113991229553e-23	2.9336693604184804e-15	2.2444922102660016e-11	4.968806220103963e-11	4.287466581922279e-10
7300000	0.0049998043805219656	8.682743468550047e-50	3.647133609277352e-61	1.574942635211268e-8	9.414385929178344e-16	3.5923921984723433e-7	8.248113991229449e-23	2.9336693604184804e-15	2.2444922102660016e-11	4.968806220103963e-11	4.287466581922279e-10
7400000	0.0049998043805219656	8.682743468550047e-50	3.647133609277352e-61	1.574942635211268e-8	9.414385929178344e-16	3.5923921984723433e-7	8.248113991225827e-23	2.9336693604184804e-15	2.2444922102660016e-11	4.968806220103963e-11	4.287466581922279e-10
7500000	0.0049998043805219656	8.682743468550047e-50	3.647133609277352e-61	1.574942635211268e-8	9.414385929178344e-16	3.5923921984723433e-7	8.248113991218794e-23	2.9336693604184804e-15	2.2444922102660016e-11	4.968806220103963e-11	4.287466581922279e-10
7600000	0.0049998043805219656	8.682743468550047e-50	3.647133609277352e-61	1.574942635211268e-8	9.414385929178344e-16	3.5923921984723433e-7	8.24811399120846e-23	2.9336693604184804e-15	2.2444922102660016e-11	4.968806220103963e-11	4.287466581922279e-10
7700000	0.0049998043805219656	8.682743468550047e-50	3.647133609277352e-61	1.574942635211268e-8	9.414385929178344e-16	3.592392198472343e-7	8.248113991194928e-23	2.9336693604184804e-15	2.2444922102660016e-11	4.968806220103963e-11	4.287466581922279e-10
7800000	0.0049998043805219656	8.682743468550047e-50	3.647133609277352e-61	1.574942635211268e-8	9.414385929178342e-16	3.592392198472343e-7	8.248113991178309e-23	2.9336693604184804e-15	2.2444922102660016e-11	4.968806220103963e-11	4.287466581922279e-10
7900000	0.0049998043805219656	8.682743468550047e-50	3.647133609277352e-61	1.574942635211268e-8	9.414385929178342e-16	3.592392198472343e-7	8.248113991158708e-23	2.9336693604184804e-15	2.2444922102660016e-11	4.968806220103963e-11	4.287466581922279e-10
8000000	0.0049998043805219656	8.682743468550047e-50	3.647133609277352e-61	1.574942635211268e-8	9.414385929178342e-16	3.592392198472343e-7	8.248113991136232e-23	2.93366936041848e-15	2.2444922102660016e-11	4.968806220103963e-11	4.287466581922279e-10
8100000	0.0049998043805219656	8.682743468550045e-50	3.647133609277352e-61	1.574942635211268e-8	9.414385929178342e-16	3.592392198472343e-7	8.248113991110991e-23	2.93366936041848e-15	2.2444922102660016e-11	4.968806220103963e-11	4.287466581922279e-10
8200000	0.0049998043805219656	8.682743468550045e-50	3.647133609277352e-61	1.574942635211268e-8	9.414385929178342e-16	3.592392198472343e-7	8.24811399108309e-23	2.93366936041848e-15	2.2444922102660016e-11	4.968806220103963e-11	4.287466581922279e-10
8300000	0.0049998043805219656	8.682743468550045e-50	3.647133609277352e-61	1.574942635211268e-8	9.414385929178342e-16	3.592392198472343e-7	8.248113991052635e-23	2.93366936041848e-15	2.2444922102660016e-11	4.968806220103963e-11	4.287466581922279e-10
8400000	0.0049998043805219656	8.682743468550045e-50	3.647133609277352e-61	1.574942635211268e-8	9.414385929178342e-16	3.592392198472343e-7	8.248113991019736e-23	2.93366936041848e-15	2.2444922102660016e-11	4.968806220103963e-11	4.287466581922279e-10
8500000	0.0049998043805219656	8.682743468550045e-50	3.647133609277352e-61	1.574942635211268e-8	9.414385929178342e-16	3.592392198472343e-7	8.2481139909845e-23	2.93366936041848e-15	2.2444922102660016e-11	4.968806220103963e-11	4.287466581922279e-10
8600000	0.0049998043805219656	8.682743468550045e-50	3.647133609277352e-61	1.574942635211268e-8	9.414385929178342e-16	3.592392198472343e-7	8.248113990947032e-23	2.93366936041848e-15	2.2444922102660016e-11	4.968806220103963e-11	4.287466581922279e-10
8700000	0.0049998043805219656	8.682743468550045e-50	3.647133609277352e-61	1.574942635211268e-8	9.414385929178342e-16	3.592392198472343e-7	8.248113990907441e-23	2.93366936041848e-15	2.2444922102660016e-11	4.968806220103963e-11	4.287466581922279e-10
8800000	0.0049998043805219656	8.682743468550045e-50	3.647133609277352e-61	1.574942635211268e-8	9.414385929178342e-16	3.592392198472343e-7	8.248113990865835e-23	2.93366936041848e-15	2.2444922102660016e-11	4.968806220103963e-11	4.287466581922279e-10
8900000	0.0049998043805219656	8.682743468550045e-50	3.647133609277352e-61	1.574942635211268e-8	9.414385929178342e-16	3.592392198472343e-7	8.248113990822319e-23	2.93366936041848e-15	2.2444922102660016e-11	4.968806220103963e-11	4.287466581922279e-10
9000000	0.0049998043805219656	8.682743468550043e-50	3.647133609277352e-61	1.574942635211268e-8	9.414385929178342e-16	3.592392198472343e-7	8.248113990777001e-23	2.93366936041848e-15	2.2444922102660016e-11	4.968806220103963e-11	4.287466581922279e-10
9100000	0.0049998043805219656	8.682743468550043e-50	3.647133609277352e-61	1.574942635211268e-8	9.414385929178342e-16	3.592392198472343e-7	8.24811399072999e-23	2.93366936041848e-15	2.2444922102660016e-11	4.968806220103963e-11	4.287466581922279e-10
9200000	0.0049998043805219656	8.682743468550043e-50	3.647133609277351e-61	1.574942635211268e-8	9.414385929178342e-16	3.592392198472343e-7	8.248113990681391e-23	2.93366936041848e-15	2.2444922102660016e-11	4.968806220103963e-11	4.287466581922279e-10
9300000	0.0049998043805219656	8.682743468550043e-50	3.647133609277351e-61	1.574942635211268e-8	9.414385929178342e-16	3.592392198472343e-7	8.248113990631313e-23	2.93366936041848e-15	2.2444922102660016e-11	4.968806220103963e-11	4.287466581922279e-10
9400000	0.0049998043805219656	8.682743468550043e-50	3.647133609277351e-61	1.574942635211268e-8	9.414385929178342e-16	3.592392198472343e-7	8.248113990579861e-23	2.93366936041848e-15	2.2444922102660016e-11	4.968806220103963e-11	4.287466581922279e-10
9500000	0.0049998043805219656	8.682743468550043e-50	3.647133609277351e-61	1.574942635211268e-8	9.414385929178342e-16	3.592392198472343e-7	8.248113990527145e-23	2.93366936041848e-15	2.2444922102660016e-11	4.968806220103963e-11	4.287466581922279e-10
9600000	0.0049998043805219656	8.682743468550043e-50	3.647133609277351e-61	1.574942635211268e-8	9.414385929178342e-16	3.592392198472343e-7	8.24811399047327e-23	2.93366936041848e-15	2.2444922102660016e-11	4.968806220103963e-11	4.287466581922279e-10
9700000	0.0049998043805219656	8.682743468550043e-50	3.647133609277351e-61	1.574942635211268e-8	9.414385929178342e-16	3.592392198472343e-7	8.248113990418345e-23	2.93366936041848e-15	2.2444922102660016e-11	4.968806220103963e-11	4.287466581922279e-10
9800000	0.0049998043805219656	8.682743468550043e-50	3.647133609277351e-61	1.574942635211268e-8	9.414385929178342e-16	3.592392198472343e-7	8.248113990362476e-23	2.93366936041848e-15	2.2444922102660016e-11	4.968806220103962e-11	4.287466581922279e-10
9900000	0.0049998043805219656	8.68274346855004e-50	3.647133609277351e-61	1.574942635211268e-8	9.414385929178342e-16	3.592392198472343e-7	8.24811399030577e-23	2.93366936041848e-15	2.2444922102660016e-11	4.968806220103962e-11	4.287466581922279e-10
10000000	0.0049998043805219656	8.68274346855004e-50	3.647133609277351e-61	1.574942635211268e-8	9.414385929178342e-16	3.592392198472343e-7	8.248113990248337e-23	2.93366936041848e-15	2.2444922102660016e-11	4.968806220103962e-11	4.287466581922279e-10
10100000	0.0049998043805219656	8.68274346855004e-50	3.647133609277351e-61	1.574942635211268e-8	9.414385929178342e-16	3.592392198472343e-7	8.24811399019028e-23	2.93366936041848e-15	2.2444922102660016e-11	4.968806220103962e-11	4.287466581922279e-10
10200000	0.0049998043805219656	8.68274346855004e-50	3.647133609277351e-61	1.574942635211268e-8	9.41438592917834e-16	3.592392198472343e-7	8.248113990131709e-23	2.93366936041848e-15	2.2444922102660013e-11	4.968806220103962e-11	4.287466581922279e-10
10300000	0.0049998043805219656	8.68274346855004e-50	3.647133609277351e-61	1.574942635211268e-8	9.41438592917834e-16	3.592392198472343e-7	8.248113990072731e-23	2.93366936041848e-15	2.2444922102660013e-11	4.968806220103962e-11	4.287466581922279e-10
10400000	0.0049998043805219656	8.68274346855004e-50	3.647133609277351e-61	1.574942635211268e-8	9.41438592917834e-16	3.592392198472343e-7	8.248113990013453e-23	2.93366936041848e-15	2.2444922102660013e-11	4.968806220103962e-11	4.2874665819222795e-10
10500000	0.0049998043805219656	8.68274346855004e-50	3.647133609277351e-61	1.574942635211268e-8	9.41438592917834e-16	3.592392198472343e-7	8.248113989953982e-23	2.93366936041848e-15	2.2444922102660013e-11	4.968806220103962e-11	4.2874665819222795e-10
10600000	0.004999804380521965	8.682743468550039e-50	3.647133609277351e-61	1.574942635211268e-8	9.41438592917834e-16	3.592392198472343e-7	8.248113989894426e-23	2.93366936041848e-15	2.2444922102660013e-11	4.968806220103962e-11	4.2874665819222795e-10
10700000	0.004999804380521965	8.682743468550039e-50	3.647133609277351e-61	1.574942635211268e-8	9.41438592917834e-16	3.592392198472343e-7	8.248113989834891e-23	2.93366936041848e-15	2.2444922102660013e-11	4.968806220103962e-11	4.2874665819222795e-10
10800000	0.004999804380521965	8.682743468550039e-50	3.647133609277351e-61	1.574942635211268e-8	9.41438592917834e-16	3.592392198472343e-7	8.248113989775485e-23	2.93366936041848e-15	2.2444922102660013e-11	4.968806220103962e-11	4.2874665819222795e-10
10900000	0.004999804380521965	8.682743468550039e-50	3.647133609277351e-61	1.574942635211268e-8	9.41438592917834e-16	3.592392198472343e-7	8.248113989716315e-23	2.93366936041848e-15	2.2444922102660013e-11	4.968806220103962e-11	4.2874665819222795e-10
11000000	0.004999804380521965	8.682743468550039e-50	3.647133609277351e-61	1.574942635211268e-8	9.41438592917834e-16	3.592392198472343e-7	8.248113989657489e-23	2.93366936041848e-15	2.2444922102660013e-11	4.968806220103962e-11	4.2874665819222795e-10
11100000	0.004999804380521965	8.682743468550039e-50	3.647133609277351e-61	1.574942635211268e-8	9.41438592917834e-16	3.592392198472343e-7	8.248113989599112e-23	2.93366936041848e-15	2.2444922102660013e-11	4.968806220103962e-11	4.2874665819222795e-10
11200000	0.004999804380521965	8.682743468550039e-50	3.647133609277351e-61	1.574942635211268e-8	9.41438592917834e-16	3.592392198472343e-7	8.248113989541295e-23	2.93366936041848e-15	2.2444922102660013e-11	4.968806220103962e-11	4.2874665819222795e-10
11300000	0.004999804380521965	8.682743468550039e-50	3.647133609277351e-61	1.574942635211268e-8	9.41438592917834e-16	3.5923921984723423e-7	8.248113989484142e-23	2.93366936041848e-15	2.2444922102660013e-11	4.968806220103962e-11	4.2874665819222795e-10
11400000	0.004999804380521965	8.682743468550037e-50	3.647133609277351e-61	1.574942635211268e-8	9.41438592917834e-16	3.5923921984723423e-7	8.248113989427762e-23	2.93366936041848e-15	2.2444922102660013e-11	4.968806220103962e-11	4.2874665819222795e-10
11500000	0.004999804380521965	8.682743468550037e-50	3.647133609277351e-61	1.574942635211268e-8	9.41438592917834e-16	3.5923921984723423e-7	8.248113989372262e-23	2.93366936041848e-15	2.2444922102660013e-11	4.968806220103962e-11	4.2874665819222795e-10
11600000	0.004999804380521965	8.682743468550037e-50	3.647133609277351e-61	1.574942635211268e-8	9.41438592917834e-16	3.5923921984723423e-7	8.248113989317748e-23	2.93366936041848e-15	2.2444922102660013e-11	4.968806220103962e-11	4.2874665819222795e-10
11700000	0.004999804380521965	8.682743468550037e-50	3.647133609277351e-61	1.574942635211268e-8	9.41438592917834e-16	3.5923921984723423e-7	8.248113989264329e-23	2.9336693604184796e-15	2.2444922102660013e-11	4.968806220103962e-11	4.2874665819222795e-10
11800000	0.004999804380521965	8.682743468550037e-50	3.647133609277351e-61	1.574942635211268e-8	9.41438592917834e-16	3.5923921984723423e-7	8.24811398921211e-23	2.9336693604184796e-15	2.2444922102660013e-11	4.968806220103962e-11	4.2874665819222795e-10
11900000	0.004999804380521965	8.682743468550037e-50	3.647133609277351e-61	1.574942635211268e-8	9.41438592917834e-16	3.5923921984723423e-7	8.248113989161202e-23	2.9336693604184796e-15	2.2444922102660013e-11	4.968806220103962e-11	4.2874665819222795e-10
12000000	0.004999804380521965	8.682743468550037e-50	3.6471336092773506e-61	1.574942635211268e-8	9.41438592917834e-16	3.5923921984723423e-7	8.248113989111708e-23	2.9336693604184796e-15	2.2444922102660013e-11	4.968806220103962e-11	4.2874665819222795e-10
12100000	0.004999804380521965	8.682743468550037e-50	3.6471336092773506e-61	1.574942635211268e-8	9.41438592917834e-16	3.5923921984723423e-7	8.248113989063738e-23	2.9336693604184796e-15	2.2444922102660013e-11	4.968806220103962e-11	4.2874665819222795e-10
12200000	0.004999804380521965	8.682743468550037e-50	3.6471336092773506e-61	1.574942635211268e-8	9.414385929178338e-16	3.5923921984723423e-7	8.248113989017398e-23	2.9336693604184796e-15	2.2444922102660013e-11	4.9688062201039615e-11	4.2874665819222795e-10
12300000	0.004999804380521965	8.682743468550035e-50	3.6471336092773506e-61	1.574942635211268e-8	9.414385929178338e-16	3.5923921984723423e-7	8.248113988972796e-23	2.9336693604184796e-15	2.2444922102660013e-11	4.9688062201039615e-11	4.2874665819222795e-10
12400000	0.004999804380521965	8.682743468550035e-50	3.6471336092773506e-61	1.574942635211268e-8	9.414385929178338e-16	3.5923921984723423e-7	8.248113988930039e-23	2.9336693604184796e-15	2.244492210266001e-11	4.9688062201039615e-11	4.2874665819222795e-10
12500000	0.004999804380521965	8.682743468550035e-50	3.6471336092773506e-61	1.574942635211268e-8	9.414385929178338e-16	3.5923921984723423e-7	8.248113988889234e-23	2.9336693604184796e-15	2.244492210266001e-11	4.9688062201039615e-11	4.2874665819222795e-10
12600000	0.004999804380521965	8.682743468550035e-50	3.6471336092773506e-61	1.574942635211268e-8	9.414385929178338e-16	3.5923921984723423e-7	8.248113988850488e-23	2.9336693604184796e-15	2.244492210266001e-11	4.9688062201039615e-11	4.2874665819222795e-10
12700000	0.004999804380521965	8.682743468550035e-50	3.6471336092773506e-61	1.574942635211268e-8	9.414385929178338e-16	3.5923921984723423e-7	8.248113988813909e-23	2.9336693604184796e-15	2.244492210266001e-11	4.9688062201039615e-11	4.2874665819222795e-10
12800000	0.004999804380521965	8.682743468550035e-50	3.6471336092773506e-61	1.574942635211268e-8	9.414385929178338e-16	3.5923921984723423e-7	8.248113988779605e-23	2.9336693604184796e-15	2.244492210266001e-11	4.9688062201039615e-11	4.2874665819222795e-10
12900000	0.004999804380521965	8.682743468550035e-50	3.6471336092773506e-61	1.574942635211268e-8	9.414385929178338e-16	3.5923921984723423e-7	8.248113988747681e-23	2.9336693604184796e-15	2.244492210266001e-11	4.9688062201039615e-11	4.2874665819222795e-10
13000000	0.004999804380521965	8.682743468550035e-50	3.6471336092773506e-61	1.574942635211268e-8	9.414385929178338e-16	3.5923921984723423e-7	8.248113988718245e-23	2.9336693604184796e-15	2.244492210266001e-11	4.9688062201039615e-11	4.2874665819222795e-10
13100000	0.004999804380521965	8.682743468550035e-50	3.6471336092773506e-61	1.574942635211268e-8	9.414385929178338e-16	3.5923921984723423e-7	8.248113988691406e-23	2.9336693604184796e-15	2.244492210266001e-11	4.9688062201039615e-11	4.2874665819222795e-10
13200000	0.004999804380521965	8.682743468550035e-50	3.6471336092773506e-61	1.574942635211268e-8	9.414385929178338e-16	3.5923921984723423e-7	8.248113988667269e-23	2.9336693604184796e-15	2.244492210266001e-11	4.9688062201039615e-11	4.2874665819222795e-10
13300000	0.004999804380521965	8.682743468550033e-50	3.6471336092773506e-61	1.574942635211268e-8	9.414385929178338e-16	3.5923921984723423e-7	8.248113988645943e-23	2.9336693604184796e-15	2.244492210266001e-11	4.9688062201039615e-11	4.2874665819222795e-10
13400000	0.004999804380521965	8.682743468550033e-50	3.6471336092773506e-61	1.574942635211268e-8	9.414385929178338e-16	3.5923921984723423e-7	8.248113988627533e-23	2.9336693604184796e-15	2.244492210266001e-11	4.9688062201039615e-11	4.2874665819222795e-10
13500000	0.004999804380521965	8.682743468550033e-50	3.6471336092773506e-61	1.574942635211268e-8	9.414385929178338e-16	3.5923921984723423e-7	8.24811398861215e-23	2.9336693604184796e-15	2.244492210266001e-11	4.9688062201039615e-11	4.2874665819222795e-10
13600000	0.004999804380521965	8.682743468550033e-50	3.6471336092773506e-61	1.574942635211268e-8	9.414385929178338e-16	3.5923921984723423e-7	8.248113988599896e-23	2.9336693604184796e-15	2.244492210266001e-11	4.9688062201039615e-11	4.2874665819222795e-10
13700000	0.004999804380521965	8.682743468550033e-50	3.6471336092773506e-61	1.574942635211268e-8	9.414385929178338e-16	3.5923921984723423e-7	8.248113988590884e-23	2.9336693604184796e-15	2.244492210266001e-11	4.9688062201039615e-11	4.2874665819222795e-10
13800000	0.004999804380521965	8.682743468550033e-50	3.6471336092773506e-61	1.574942635211268e-8	9.414385929178338e-16	3.5923921984723423e-7	8.248113988585217e-23	2.9336693604184796e-15	2.244492210266001e-11	4.9688062201039615e-11	4.2874665819222795e-10
13900000	0.004999804380521965	8.682743468550033e-50	3.6471336092773506e-61	1.574942635211268e-8	9.414385929178338e-16	3.5923921984723423e-7	8.248113988583003e-23	2.9336693604184796e-15	2.244492210266001e-11	4.9688062201039615e-11	4.2874665819222795e-10
14000000	0.004999804380521965	8.682743468550033e-50	3.6471336092773506e-61	1.574942635211268e-8	9.414385929178338e-16	3.5923921984723423e-7	8.24811398858299e-23	2.9336693604184796e-15	2.244492210266001e-11	4.9688062201039615e-11	4.2874665819222795e-10
14100000	0.004999804380521965	8.682743468550033e-50	3.6471336092773506e-61	1.574942635211268e-8	9.414385929178338e-16	3.5923921984723423e-7	8.248113988583007e-23	2.9336693604184796e-15	2.244492210266001e-11	4.9688062201039615e-11	4.2874665819222795e-10
14200000	0.004999804380521965	8.682743468550033e-50	3.6471336092773506e-61	1.574942635211268e-8	9.414385929178338e-16	3.5923921984723423e-7	8.248113988583023e-23	2.9336693604184796e-15	2.244492210266001e-11	4.9688062201039615e-11	4.2874665819222795e-10
14300000	0.004999804380521965	8.682743468550033e-50	3.6471336092773506e-61	1.574942635211268e-8	9.414385929178338e-16	3.5923921984723423e-7	8.248113988583039e-23	2.9336693604184796e-15	2.244492210266001e-11	4.9688062201039615e-11	4.2874665819222795e-10
14400000	0.004999804380521965	8.682743468550033e-50	3.6471336092773506e-61	1.574942635211268e-8	9.414385929178338e-16	3.5923921984723423e-7	8.248113988583054e-23	2.9336693604184796e-15	2.244492210266001e-11	4.9688062201039615e-11	4.2874665819222795e-10
14500000	0.004999804380521965	8.682743468550033e-50	3.6471336092773506e-61	1.574942635211268e-8	9.414385929178338e-16	3.5923921984723423e-7	8.248113988583068e-23	2.9336693604184796e-15	2.244492210266001e-11	4.9688062201039615e-11	4.2874665819222795e-10
14600000	0.004999804380521965	8.682743468550033e-50	3.6471336092773506e-61	1.574942635211268e-8	9.414385929178338e-16	3.5923921984723423e-7	8.248113988583081e-23	2.9336693604184796e-15	2.244492210266001e-11	4.9688062201039615e-11	4.2874665819222795e-10
14700000	0.004999804380521965	8.682743468550033e-50	3.6471336092773506e-61	1.574942635211268e-8	9.414385929178338e-16	3.5923921984723423e-7	8.248113988583094e-23	2.9336693604184796e-15	2.244492210266001e-11	4.9688062201039615e-11	4.2874665819222795e-10
14800000	0.004999804380521965	8.682743468550033e-50	3.6471336092773506e-61	1.574942635211268e-8	9.414385929178338e-16	3.5923921984723423e-7	8.248113988583107e-23	2.9336693604184796e-15	2.244492210266001e-11	4.9688062201039615e-11	4.2874665819222795e-10
14900000	0.004999804380521965	8.682743468550033e-50	3.6471336092773506e-61	1.574942635211268e-8	9.414385929178338e-16	3.5923921984723423e-7	8.248113988583117e-23	2.9336693604184796e-15	2.244492210266001e-11	4.9688062201039615e-11	4.2874665819222795e-10
15000000	0.004999804380521965	8.682743468550033e-50	3.6471336092773506e-61	1.574942635211268e-8	9.414385929178338e-16	3.5923921984723423e-7	8.248113988583129e-23	2.9336693604184796e-15	2.244492210266001e-11	4.9688062201039615e-11	4.2874665819222795e-10
15100000	0.004999804380521965	8.682743468550033e-50	3.6471336092773506e-61	1.574942635211268e-8	9.414385929178338e-16	3.5923921984723423e-7	8.24811398858314e-23	2.9336693604184796e-15	2.244492210266001e-11	4.9688062201039615e-11	4.2874665819222795e-10
15200000	0.004999804380521965	8.682743468550033e-50	3.6471336092773506e-61	1.574942635211268e-8	9.414385929178338e-16	3.5923921984723423e-7	8.248113988583149e-23	2.9336693604184796e-15	2.244492210266001e-11	4.9688062201039615e-11	4.2874665819222795e-10
15300000	0.004999804380521965	8.682743468550033e-50	3.6471336092773506e-61	1.574942635211268e-8	9.414385929178338e-16	3.5923921984723423e-7	8.248113988583159e-23	2.9336693604184796e-15	2.244492210266001e-11	4.9688062201039615e-11	4.2874665819222795e-10
15400000	0.004999804380521965	8.682743468550033e-50	3.6471336092773506e-61	1.574942635211268e-8	9.414385929178338e-16	3.5923921984723423e-7	8.248113988583167e-23	2.9336693604184796e-15	2.244492210266001e-11	4.9688062201039615e-11	4.2874665819222795e-10
15500000	0.004999804380521965	8.682743468550033e-50	3.6471336092773506e-61	1.574942635211268e-8	9.414385929178338e-16	3.5923921984723423e-7	8.248113988583175e-23	2.9336693604184796e-15	2.244492210266001e-11	4.9688062201039615e-11	4.2874665819222795e-10
15600000	0.004999804380521965	8.682743468550033e-50	3.6471336092773506e-61	1.574942635211268e-8	9.414385929178338e-16	3.5923921984723423e-7	8.248113988583182e-23	2.9336693604184796e-15	2.244492210266001e-11	4.9688062201039615e-11	4.2874665819222795e-10
15700000	0.004999804380521965	8.682743468550033e-50	3.6471336092773506e-61	1.574942635211268e-8	9.414385929178338e-16	3.5923921984723423e-7	8.248113988583189e-23	2.9336693604184796e-15	2.244492210266001e-11	4.9688062201039615e-11	4.2874665819222795e-10
15800000	0.004999804380521965	8.682743468550033e-50	3.6471336092773506e-61	1.574942635211268e-8	9.414385929178338e-16	3.5923921984723423e-7	8.248113988583196e-23	2.9336693604184796e-15	2.244492210266001e-11	4.9688062201039615e-11	4.2874665819222795e-10
15900000	0.004999804380521965	8.682743468550033e-50	3.6471336092773506e-61	1.574942635211268e-8	9.414385929178338e-16	3.5923921984723423e-7	8.248113988583202e-23	2.9336693604184796e-15	2.244492210266001e-11	4.9688062201039615e-11	4.2874665819222795e-10
16000000	0.004999804380521965	8.682743468550033e-50	3.6471336092773506e-61	1.574942635211268e-8	9.414385929178338e-16	3.5923921984723423e-7	8.248113988583208e-23	2.9336693604184796e-15	2.244492210266001e-11	4.9688062201039615e-11	4.2874665819222795e-10
16100000	0.004999804380521965	8.682743468550033e-50	3.6471336092773506e-61	1.574942635211268e-8	9.414385929178338e-16	3.5923921984723423e-7	8.248113988583213e-23	2.9336693604184796e-15	2.244492210266001e-11	4.9688062201039615e-11	4.2874665819222795e-10
16200000	0.004999804380521965	8.682743468550033e-50	3.6471336092773506e-61	1.574942635211268e-8	9.414385929178338e-16	3.5923921984723423e-7	8.248113988583217e-23	2.9336693604184796e-15	2.244492210266001e-11	4.9688062201039615e-11	4.2874665819222795e-10
16300000	0.004999804380521965	8.682743468550033e-50	3.6471336092773506e-61	1.574942635211268e-8	9.414385929178338e-16	3.5923921984723423e-7	8.248113988583221e-23	2.9336693604184796e-15	2.244492210266001e-11	4.9688062201039615e-11	4.2874665819222795e-10
16400000	0.004999804380521965	8.682743468550033e-50	3.6471336092773506e-61	1.574942635211268e-8	9.414385929178338e-16	3.5923921984723423e-7	8.248113988583224e-23	2.9336693604184796e-15	2.244492210266001e-11	4.9688062201039615e-11	4.2874665819222795e-10
16500000	0.004999804380521965	8.682743468550033e-50	3.6471336092773506e-61	1.574942635211268e-8	9.414385929178338e-16	3.5923921984723423e-7	8.248113988583228e-23	2.9336693604184796e-15	2.244492210266001e-11	4.9688062201039615e-11	4.2874665819222795e-10
16600000	0.004999804380521965	8.682743468550033e-50	3.6471336092773506e-61	1.574942635211268e-8	9.414385929178338e-16	3.5923921984723423e-7	8.24811398858323e-23	2.9336693604184796e-15	2.244492210266001e-11	4.9688062201039615e-11	4.2874665819222795e-10
16700000	0.004999804380521965	8.682743468550033e-50	3.6471336092773506e-61	1.574942635211268e-8	9.414385929178338e-16	3.5923921984723423e-7	8.248113988583233e-23	2.9336693604184796e-15	2.244492210266001e-11	4.9688062201039615e-11	4.2874665819222795e-10
16800000	0.004999804380521965	8.682743468550033e-50	3.6471336092773506e-61	1.574942635211268e-8	9.414385929178338e-16	3.5923921984723423e-7	8.248113988583235e-23	2.9336693604184796e-15	2.244492210266001e-11	4.9688062201039615e-11	4.2874665819222795e-10
16900000	0.004999804380521965	8.682743468550033e-50	3.6471336092773506e-61	1.574942635211268e-8	9.414385929178338e-16	3.5923921984723423e-7	8.248113988583236e-23	2.9336693604184796e-15	2.244492210266001e-11	4.9688062201039615e-11	4.2874665819222795e-10
17000000	0.004999804380521965	8.682743468550033e-50	3.6471336092773506e-61	1.574942635211268e-8	9.414385929178338e-16	3.5923921984723423e-7	8.248113988583237e-23	2.9336693604184796e-15	2.244492210266001e-11	4.9688062201039615e-11	4.2874665819222795e-10
17100000	0.004999804380521965	8.682743468550033e-50	3.6471336092773506e-61	1.574942635211268e-8	9.414385929178338e-16	3.5923921984723423e-7	8.248113988583238e-23	2.9336693604184796e-15	2.244492210266001e-11	4.9688062201039615e-11	4.2874665819222795e-10
17200000	0.004999804380521965	8.682743468550033e-50	3.6471336092773506e-61	1.574942635211268e-8	9.414385929178338e-16	3.5923921984723423e-7	8.248113988583238e-23	2.9336693604184796e-15	2.244492210266001e-11	4.9688062201039615e-11	4.2874665819222795e-10
17300000	0.004999804380521965	8.682743468550033e-50	3.6471336092773506e-61	1.574942635211268e-8	9.414385929178338e-16	3.5923921984723423e-7	8.248113988583238e-23	2.9336693604184796e-15	2.244492210266001e-11	4.9688062201039615e-11	4.2874665819222795e-10
17400000	0.004999804380521965	8.682743468550033e-50	3.6471336092773506e-61	1.574942635211268e-8	9.414385929178338e-16	3.5923921984723423e-7	8.248113988583238e-23	2.9336693604184796e-15	2.244492210266001e-11	4.9688062201039615e-11	4.2874665819222795e-10
17500000	0.004999804380521965	8.682743468550033e-50	3.6471336092773506e-61	1.574942635211268e-8	9.414385929178338e-16	3.5923921984723423e-7	8.248113988583237e-23	2.9336693604184796e-15	2.244492210266001e-11	4.9688062201039615e-11	4.2874665819222795e-10
17600000	0.004999804380521965	8.682743468550033e-50	3.6471336092773506e-61	1.574942635211268e-8	9.414385929178338e-16	3.5923921984723423e-7	8.248113988583236e-23	2.9336693604184796e-15	2.244492210266001e-11	4.9688062201039615e-11	4.2874665819222795e-10
17700000	0.004999804380521965	8.682743468550033e-50	3.6471336092773506e-61	1.574942635211268e-8	9.414385929178338e-16	3.5923921984723423e-7	8.248113988583235e-23	2.9336693604184796e-15	2.244492210266001e-11	4.9688062201039615e-11	4.2874665819222795e-10
17800000	0.004999804380521965	8.682743468550033e-50	3.6471336092773506e-61	1.574942635211268e-8	9.414385929178338e-16	3.5923921984723423e-7	8.248113988583234e-23	2.9336693604184796e-15	2.244492210266001e-11	4.9688062201039615e-11	4.2874665819222795e-10
17900000	0.004999804380521965	8.682743468550033e-50	3.6471336092773506e-61	1.574942635211268e-8	9.414385929178338e-16	3.5923921984723423e-7	8.248113988583231e-23	2.9336693604184796e-15	2.244492210266001e-11	4.9688062201039615e-11	4.2874665819222795e-10
18000000	0.004999804380521965	8.682743468550035e-50	3.6471336092773506e-61	1.574942635211268e-8	9.414385929178338e-16	3.5923921984723423e-7	8.248113988583229e-23	2.9336693604184796e-15	2.244492210266001e-11	4.9688062201039615e-11	4.2874665819222795e-10
18100000	0.004999804380521965	8.682743468550035e-50	3.6471336092773506e-61	1.574942635211268e-8	9.414385929178338e-16	3.5923921984723423e-7	8.248113988583227e-23	2.9336693604184796e-15	2.244492210266001e-11	4.9688062201039615e-11	4.2874665819222795e-10
18200000	0.004999804380521965	8.682743468550035e-50	3.6471336092773506e-61	1.574942635211268e-8	9.414385929178338e-16	3.5923921984723423e-7	8.248113988583224e-23	2.9336693604184796e-15	2.244492210266001e-11	4.9688062201039615e-11	4.2874665819222795e-10
18300000	0.004999804380521965	8.682743468550035e-50	3.6471336092773506e-61	1.574942635211268e-8	9.414385929178338e-16	3.5923921984723423e-7	8.248113988583221e-23	2.9336693604184796e-15	2.244492210266001e-11	4.9688062201039615e-11	4.2874665819222795e-10
18400000	0.004999804380521965	8.682743468550035e-50	3.6471336092773506e-61	1.574942635211268e-8	9.414385929178338e-16	3.5923921984723423e-7	8.248113988583217e-23	2.9336693604184796e-15	2.244492210266001e-11	4.9688062201039615e-11	4.2874665819222795e-10
18500000	0.004999804380521965	8.682743468550035e-50	3.6471336092773506e-61	1.574942635211268e-8	9.414385929178338e-16	3.5923921984723423e-7	8.248113988583214e-23	2.9336693604184796e-15	2.244492210266001e-11	4.9688062201039615e-11	4.2874665819222795e-10
18600000	0.004999804380521965	8.682743468550035e-50	3.6471336092773506e-61	1.574942635211268e-8	9.414385929178338e-16	3.5923921984723423e-7	8.24811398858321e-23	2.9336693604184796e-15	2.244492210266001e-11	4.9688062201039615e-11	4.2874665819222795e-10
18700000	0.004999804380521965	8.682743468550035e-50	3.6471336092773506e-61	1.574942635211268e-8	9.414385929178338e-16	3.5923921984723423e-7	8.248113988583207e-23	2.9336693604184796e-15	2.244492210266001e-11	4.9688062201039615e-11	4.2874665819222795e-10
18800000	0.004999804380521965	8.682743468550035e-50	3.6471336092773506e-61	1.574942635211268e-8	9.414385929178338e-16	3.5923921984723423e-7	8.248113988583202e-23	2.9336693604184796e-15	2.2444922102660013e-11	4.968806220103962e-11	4.2874665819222795e-10
18900000	0.004999804380521965	8.682743468550035e-50	3.6471336092773506e-61	1.574942635211268e-8	9.414385929178338e-16	3.5923921984723423e-7	8.248113988583197e-23	2.9336693604184796e-15	2.2444922102660013e-11	4.968806220103962e-11	4.2874665819222795e-10
19000000	0.004999804380521965	8.682743468550035e-50	3.6471336092773506e-61	1.574942635211268e-8	9.414385929178338e-16	3.5923921984723423e-7	8.248113988583194e-23	2.9336693604184796e-15	2.2444922102660013e-11	4.968806220103962e-11	4.2874665819222795e-10
19100000	0.004999804380521965	8.682743468550035e-50	3.6471336092773506e-61	1.574942635211268e-8	9.414385929178338e-16	3.5923921984723423e-7	8.248113988583189e-23	2.9336693604184796e-15	2.2444922102660013e-11	4.968806220103962e-11	4.2874665819222795e-10
19200000	0.004999804380521965	8.682743468550035e-50	3.6471336092773506e-61	1.574942635211268e-8	9.414385929178338e-16	3.5923921984723423e-7	8.248113988583183e-23	2.9336693604184796e-15	2.2444922102660013e-11	4.968806220103962e-11	4.2874665819222795e-10
19300000	0.004999804380521965	8.682743468550035e-50	3.6471336092773506e-61	1.574942635211268e-8	9.414385929178338e-16	3.5923921984723423e-7	8.248113988583179e-23	2.9336693604184796e-15	2.2444922102660013e-11	4.968806220103962e-11	4.2874665819222795e-10
19400000	0.004999804380521965	8.682743468550037e-50	3.6471336092773506e-61	1.574942635211268e-8	9.414385929178338e-16	3.592392198472343e-7	8.248113988583174e-23	2.9336693604184796e-15	2.2444922102660013e-11	4.968806220103962e-11	4.2874665819222795e-10
19500000	0.004999804380521965	8.682743468550037e-50	3.6471336092773506e-61	1.574942635211268e-8	9.414385929178338e-16	3.592392198472343e-7	8.248113988583168e-23	2.9336693604184796e-15	2.2444922102660013e-11	4.968806220103962e-11	4.2874665819222795e-10
19600000	0.004999804380521965	8.682743468550037e-50	3.6471336092773506e-61	1.574942635211268e-8	9.414385929178338e-16	3.592392198472343e-7	8.248113988583163e-23	2.9336693604184796e-15	2.2444922102660013e-11	4.968806220103962e-11	4.2874665819222795e-10
19700000	0.004999804380521965	8.682743468550037e-50	3.6471336092773506e-61	1.574942635211268e-8	9.414385929178338e-16	3.592392198472343e-7	8.248113988583157e-23	2.9336693604184796e-15	2.2444922102660013e-11	4.968806220103962e-11	4.2874665819222795e-10
19800000	0.004999804380521965	8.682743468550037e-50	3.6471336092773506e-61	1.574942635211268e-8	9.414385929178338e-16	3.592392198472343e-7	8.248113988583151e-23	2.9336693604184796e-15	2.2444922102660013e-11	4.968806220103962e-11	4.2874665819222795e-10
19900000	0.004999804380521965	8.682743468550037e-50	3.6471336092773506e-61	1.574942635211268e-8	9.414385929178338e-16	3.592392198472343e-7	8.248113988583146e-23	2.9336693604184796e-15	2.2444922102660013e-11	4.968806220103962e-11	4.2874665819222795e-10
20000000	0.004999804380521965	8.682743468550037e-50	3.6471336092773506e-61	1.574942635211268e-8	9.414385929178338e-16	3.592392198472343e-7	8.248113988583141e-23	2.93366936041848e-15	2.2444922102660013e-11	4.968806220103962e-11	4.2874665819222795e-10
20100000	0.004999804380521965	8.682743468550037e-50	3.6471336092773506e-61	1.574942635211268e-8	9.414385929178338e-16	3.592392198472343e-7	8.248113988583135e-23	2.93366936041848e-15	2.2444922102660013e-11	4.968806220103962e-11	4.2874665819222795e-10
20200000	0.004999804380521965	8.682743468550037e-50	3.6471336092773506e-61	1.574942635211268e-8	9.414385929178338e-16	3.592392198472343e-7	8.248113988583129e-23	2.93366936041848e-15	2.2444922102660013e-11	4.968806220103962e-11	4.2874665819222795e-10
20300000	0.004999804380521965	8.682743468550037e-50	3.6471336092773506e-61	1.574942635211268e-8	9.41438592917834e-16	3.592392198472343e-7	8.248113988583123e-23	2.93366936041848e-15	2.2444922102660013e-11	4.968806220103962e-11	4.2874665819222795e-10
20400000	0.004999804380521965	8.682743468550037e-50	3.6471336092773506e-61	1.574942635211268e-8	9.41438592917834e-16	3.592392198472343e-7	8.248113988583117e-23	2.93366936041848e-15	2.2444922102660013e-11	4.968806220103962e-11	4.2874665819222795e-10
20500000	0.004999804380521965	8.682743468550037e-50	3.6471336092773506e-61	1.574942635211268e-8	9.41438592917834e-16	3.592392198472343e-7	8.248113988583112e-23	2.93366936041848e-15	2.2444922102660013e-11	4.968806220103962e-11	4.2874665819222795e-10
20600000	0.004999804380521965	8.682743468550039e-50	3.6471336092773506e-61	1.574942635211268e-8	9.41438592917834e-16	3.592392198472343e-7	8.248113988583106e-23	2.93366936041848e-15	2.2444922102660013e-11	4.968806220103962e-11	4.2874665819222795e-10
20700000	0.004999804380521965	8.682743468550039e-50	3.647133609277351e-61	1.574942635211268e-8	9.41438592917834e-16	3.592392198472343e-7	8.248113988583099e-23	2.93366936041848e-15	2.2444922102660013e-11	4.968806220103962e-11	4.2874665819222795e-10
20800000	0.004999804380521965	8.682743468550039e-50	3.647133609277351e-61	1.574942635211268e-8	9.41438592917834e-16	3.592392198472343e-7	8.248113988583093e-23	2.93366936041848e-15	2.2444922102660013e-11	4.968806220103962e-11	4.2874665819222795e-10
20900000	0.004999804380521965	8.682743468550039e-50	3.647133609277351e-61	1.574942635211268e-8	9.41438592917834e-16	3.592392198472343e-7	8.248113988583087e-23	2.93366936041848e-15	2.2444922102660013e-11	4.968806220103962e-11	4.2874665819222795e-10
21000000	0.004999804380521965	8.682743468550039e-50	3.647133609277351e-61	1.574942635211268e-8	9.41438592917834e-16	3.592392198472343e-7	8.248113988583081e-23	2.93366936041848e-15	2.2444922102660013e-11	4.968806220103962e-11	4.2874665819222795e-10
21100000	0.004999804380521965	8.682743468550039e-50	3.647133609277351e-61	1.574942635211268e-8	9.41438592917834e-16	3.592392198472343e-7	8.248113988583075e-23	2.93366936041848e-15	2.2444922102660013e-11	4.968806220103962e-11	4.2874665819222795e-10
21200000	0.004999804380521965	8.682743468550039e-50	3.647133609277351e-61	1.574942635211268e-8	9.41438592917834e-16	3.592392198472343e-7	8.24811398858307e-23	2.93366936041848e-15	2.2444922102660013e-11	4.968806220103962e-11	4.2874665819222795e-10
21300000	0.004999804380521965	8.682743468550039e-50	3.647133609277351e-61	1.574942635211268e-8	9.41438592917834e-16	3.592392198472343e-7	8.248113988583065e-23	2.93366936041848e-15	2.2444922102660013e-11	4.968806220103962e-11	4.2874665819222795e-10
21400000	0.004999804380521965	8.682743468550039e-50	3.647133609277351e-61	1.574942635211268e-8	9.41438592917834e-16	3.592392198472343e-7	8.248113988583059e-23	2.93366936041848e-15	2.2444922102660013e-11	4.968806220103962e-11	4.2874665819222795e-10
21500000	0.004999804380521965	8.682743468550039e-50	3.647133609277351e-61	1.574942635211268e-8	9.41438592917834e-16	3.592392198472343e-7	8.248113988583053e-23	2.93366936041848e-15	2.2444922102660013e-11	4.968806220103962e-11	4.2874665819222795e-10
21600000	0.004999804380521965	8.682743468550039e-50	3.647133609277351e-61	1.574942635211268e-8	9.41438592917834e-16	3.592392198472343e-7	8.248113988583048e-23	2.93366936041848e-15	2.2444922102660013e-11	4.968806220103962e-11	4.2874665819222795e-10
21700000	0.004999804380521965	8.68274346855004e-50	3.647133609277351e-61	1.574942635211268e-8	9.41438592917834e-16	3.592392198472343e-7	8.248113988583042e-23	2.93366936041848e-15	2.2444922102660013e-11	4.968806220103962e-11	4.2874665819222795e-10
21800000	0.004999804380521965	8.68274346855004e-50	3.647133609277351e-61	1.574942635211268e-8	9.41438592917834e-16	3.592392198472343e-7	8.248113988583037e-23	2.93366936041848e-15	2.2444922102660016e-11	4.968806220103962e-11	4.2874665819222795e-10
21900000	0.004999804380521965	8.68274346855004e-50	3.647133609277351e-61	1.574942635211268e-8	9.41438592917834e-16	3.592392198472343e-7	8.248113988583032e-23	2.93366936041848e-15	2.2444922102660016e-11	4.968806220103962e-11	4.2874665819222795e-10
22000000	0.004999804380521965	8.68274346855004e-50	3.647133609277351e-61	1.574942635211268e-8	9.41438592917834e-16	3.592392198472343e-7	8.248113988583027e-23	2.93366936041848e-15	2.2444922102660016e-11	4.968806220103963e-11	4.2874665819222795e-10
22100000	0.004999804380521965	8.68274346855004e-50	3.647133609277351e-61	1.574942635211268e-8	9.41438592917834e-16	3.592392198472343e-7	8.248113988583022e-23	2.93366936041848e-15	2.2444922102660016e-11	4.968806220103963e-11	4.2874665819222795e-10
22200000	0.004999804380521965	8.68274346855004e-50	3.647133609277351e-61	1.574942635211268e-8	9.41438592917834e-16	3.592392198472343e-7	8.248113988583017e-23	2.93366936041848e-15	2.2444922102660016e-11	4.968806220103963e-11	4.2874665819222795e-10
22300000	0.004999804380521965	8.68274346855004e-50	3.647133609277351e-61	1.574942635211268e-8	9.41438592917834e-16	3.592392198472343e-7	8.248113988583013e-23	2.93366936041848e-15	2.2444922102660016e-11	4.968806220103963e-11	4.2874665819222795e-10
22400000	0.004999804380521965	8.68274346855004e-50	3.647133609277351e-61	1.574942635211268e-8	9.41438592917834e-16	3.592392198472343e-7	8.248113988583009e-23	2.93366936041848e-15	2.2444922102660016e-11	4.968806220103963e-11	4.2874665819222795e-10
22500000	0.004999804380521965	8.68274346855004e-50	3.647133609277351e-61	1.574942635211268e-8	9.41438592917834e-16	3.592392198472343e-7	8.248113988583005e-23	2.93366936041848e-15	2.2444922102660016e-11	4.968806220103963e-11	4.2874665819222795e-10
22600000	0.004999804380521965	8.68274346855004e-50	3.647133609277351e-61	1.574942635211268e-8	9.41438592917834e-16	3.592392198472343e-7	8.248113988583001e-23	2.93366936041848e-15	2.2444922102660016e-11	4.968806220103963e-11	4.2874665819222795e-10
22700000	0.004999804380521965	8.68274346855004e-50	3.647133609277351e-61	1.574942635211268e-8	9.41438592917834e-16	3.592392198472343e-7	8.248113988582998e-23	2.93366936041848e-15	2.2444922102660016e-11	4.968806220103963e-11	4.2874665819222795e-10
22800000	0.004999804380521965	8.68274346855004e-50	3.647133609277351e-61	1.574942635211268e-8	9.41438592917834e-16	3.592392198472343e-7	8.248113988582994e-23	2.93366936041848e-15	2.2444922102660016e-11	4.968806220103963e-11	4.2874665819222795e-10
22900000	0.004999804380521965	8.68274346855004e-50	3.647133609277351e-61	1.574942635211268e-8	9.41438592917834e-16	3.592392198472343e-7	8.24811398858299e-23	2.93366936041848e-15	2.2444922102660016e-11	4.968806220103963e-11	4.2874665819222795e-10
23000000	0.004999804380521965	8.68274346855004e-50	3.647133609277351e-61	1.574942635211268e-8	9.41438592917834e-16	3.592392198472343e-7	8.248113988582988e-23	2.93366936041848e-15	2.2444922102660016e-11	4.968806220103963e-11	4.2874665819222795e-10
23100000	0.004999804380521965	8.682743468550043e-50	3.647133609277351e-61	1.574942635211268e-8	9.41438592917834e-16	3.592392198472343e-7	8.248113988582985e-23	2.93366936041848e-15	2.2444922102660016e-11	4.968806220103963e-11	4.2874665819222795e-10
23200000	0.004999804380521965	8.682743468550043e-50	3.647133609277351e-61	1.574942635211268e-8	9.41438592917834e-16	3.592392198472343e-7	8.248113988582982e-23	2.93366936041848e-15	2.2444922102660016e-11	4.968806220103963e-11	4.2874665819222795e-10
23300000	0.004999804380521965	8.682743468550043e-50	3.647133609277351e-61	1.574942635211268e-8	9.41438592917834e-16	3.592392198472343e-7	8.24811398858298e-23	2.93366936041848e-15	2.2444922102660016e-11	4.968806220103963e-11	4.2874665819222795e-10
23400000	0.004999804380521965	8.682743468550043e-50	3.647133609277351e-61	1.574942635211268e-8	9.41438592917834e-16	3.592392198472343e-7	8.248113988582979e-23	2.93366936041848e-15	2.2444922102660016e-11	4.968806220103963e-11	4.2874665819222795e-10
23500000	0.004999804380521965	8.682743468550043e-50	3.647133609277351e-61	1.574942635211268e-8	9.41438592917834e-16	3.592392198472343e-7	8.248113988582978e-23	2.93366936041848e-15	2.2444922102660016e-11	4.968806220103963e-11	4.2874665819222795e-10
23600000	0.004999804380521965	8.682743468550043e-50	3.647133609277351e-61	1.574942635211268e-8	9.41438592917834e-16	3.592392198472343e-7	8.248113988582975e-23	2.93366936041848e-15	2.2444922102660016e-11	4.968806220103963e-11	4.2874665819222795e-10
23700000	0.004999804380521965	8.682743468550043e-50	3.647133609277351e-61	1.574942635211268e-8	9.41438592917834e-16	3.592392198472343e-7	8.248113988582975e-23	2.93366936041848e-15	2.2444922102660016e-11	4.968806220103963e-11	4.2874665819222795e-10
23800000	0.004999804380521965	8.682743468550043e-50	3.647133609277351e-61	1.574942635211268e-8	9.41438592917834e-16	3.592392198472343e-7	8.248113988582974e-23	2.93366936041848e-15	2.2444922102660016e-11	4.968806220103963e-11	4.2874665819222795e-10
23900000	0.004999804380521965	8.682743468550043e-50	3.647133609277351e-61	1.574942635211268e-8	9.41438592917834e-16	3.592392198472343e-7	8.248113988582974e-23	2.93366936041848e-15	2.2444922102660016e-11	4.968806220103963e-11	4.2874665819222795e-10
24000000	0.004999804380521965	8.682743468550043e-50	3.647133609277351e-61	1.574942635211268e-8	9.41438592917834e-16	3.592392198472343e-7	8.248113988582974e-23	2.93366936041848e-15	2.2444922102660016e-11	4.968806220103963e-11	4.2874665819222795e-10
24100000	0.004999804380521965	8.682743468550043e-50	3.647133609277351e-61	1.574942635211268e-8	9.41438592917834e-16	3.592392198472343e-7	8.248113988582974e-23	2.93366936041848e-15	2.2444922102660016e-11	4.968806220103963e-11	4.2874665819222795e-10
24200000	0.004999804380521965	8.682743468550043e-50	3.647133609277351e-61	1.574942635211268e-8	9.41438592917834e-16	3.592392198472343e-7	8.248113988582974e-23	2.93366936041848e-15	2.2444922102660016e-11	4.968806220103963e-11	4.2874665819222795e-10
24300000	0.004999804380521965	8.682743468550043e-50	3.647133609277351e-61	1.574942635211268e-8	9.41438592917834e-16	3.592392198472343e-7	8.248113988582974e-23	2.93366936041848e-15	2.2444922102660016e-11	4.968806220103963e-11	4.2874665819222795e-10
24400000	0.004999804380521965	8.682743468550043e-50	3.647133609277351e-61	1.574942635211268e-8	9.41438592917834e-16	3.592392198472343e-7	8.248113988582974e-23	2.93366936041848e-15	2.2444922102660016e-11	4.968806220103963e-11	4.2874665819222795e-10
24500000	0.004999804380521965	8.682743468550043e-50	3.647133609277351e-61	1.574942635211268e-8	9.41438592917834e-16	3.592392198472343e-7	8.248113988582974e-23	2.93366936041848e-15	2.2444922102660016e-11	4.968806220103963e-11	4.2874665819222795e-10
24600000	0.004999804380521965	8.682743468550043e-50	3.647133609277351e-61	1.574942635211268e-8	9.41438592917834e-16	3.592392198472343e-7	8.248113988582974e-23	2.93366936041848e-15	2.2444922102660016e-11	4.968806220103963e-11	4.2874665819222795e-10
24700000	0.004999804380521965	8.682743468550043e-50	3.647133609277351e-61	1.574942635211268e-8	9.41438592917834e-16	3.592392198472343e-7	8.248113988582974e-23	2.93366936041848e-15	2.2444922102660016e-11	4.968806220103963e-11	4.2874665819222795e-10
24800000	0.004999804380521965	8.682743468550043e-50	3.647133609277351e-61	1.574942635211268e-8	9.41438592917834e-16	3.592392198472343e-7	8.248113988582974e-23	2.93366936041848e-15	2.2444922102660016e-11	4.968806220103963e-11	4.2874665819222795e-10
24900000	0.004999804380521965	8.682743468550043e-50	3.647133609277351e-61	1.574942635211268e-8	9.41438592917834e-16	3.592392198472343e-7	8.248113988582974e-23	2.93366936041848e-15	2.2444922102660016e-11	4.968806220103963e-11	4.2874665819222795e-10
25000000	0.004999804380521965	8.682743468550043e-50	3.647133609277351e-61	1.574942635211268e-8	9.41438592917834e-16	3.592392198472343e-7	8.248113988582974e-23	2.93366936041848e-15	2.2444922102660016e-11	4.968806220103963e-11	4.2874665819222795e-10
25100000	0.004999804380521965	8.682743468550043e-50	3.647133609277351e-61	1.574942635211268e-8	9.41438592917834e-16	3.592392198472343e-7	8.248113988582974e-23	2.93366936041848e-15	2.2444922102660016e-11	4.968806220103963e-11	4.2874665819222795e-10
25200000	0.004999804380521965	8.682743468550043e-50	3.647133609277351e-61	1.574942635211268e-8	9.41438592917834e-16	3.592392198472343e-7	8.248113988582974e-23	2.93366936041848e-15	2.2444922102660016e-11	4.968806220103963e-11	4.2874665819222795e-10
25300000	0.004999804380521965	8.682743468550043e-50	3.647133609277351e-61	1.574942635211268e-8	9.41438592917834e-16	3.592392198472343e-7	8.248113988582974e-23	2.93366936041848e-15	2.2444922102660016e-11	4.968806220103963e-11	4.2874665819222795e-10
25400000	0.004999804380521965	8.682743468550045e-50	3.647133609277351e-61	1.574942635211268e-8	9.41438592917834e-16	3.592392198472343e-7	8.248113988582974e-23	2.93366936041848e-15	2.2444922102660016e-11	4.968806220103963e-11	4.2874665819222795e-10
25500000	0.004999804380521965	8.682743468550045e-50	3.647133609277351e-61	1.574942635211268e-8	9.41438592917834e-16	3.592392198472343e-7	8.248113988582974e-23	2.93366936041848e-15	2.2444922102660016e-11	4.968806220103963e-11	4.2874665819222795e-10
25600000	0.004999804380521965	8.682743468550045e-50	3.647133609277351e-61	1.574942635211268e-8	9.41438592917834e-16	3.592392198472343e-7	8.248113988582974e-23	2.93366936041848e-15	2.2444922102660016e-11	4.968806220103963e-11	4.2874665819222795e-10
25700000	0.004999804380521965	8.682743468550045e-50	3.647133609277351e-61	1.574942635211268e-8	9.41438592917834e-16	3.592392198472343e-7	8.248113988582974e-23	2.93366936041848e-15	2.2444922102660016e-11	4.968806220103963e-11	4.2874665819222795e-10
25800000	0.004999804380521965	8.682743468550045e-50	3.647133609277351e-61	1.574942635211268e-8	9.41438592917834e-16	3.592392198472343e-7	8.248113988582974e-23	2.93366936041848e-15	2.2444922102660016e-11	4.968806220103963e-11	4.2874665819222795e-10
25900000	0.004999804380521965	8.682743468550045e-50	3.647133609277351e-61	1.574942635211268e-8	9.41438592917834e-16	3.592392198472343e-7	8.248113988582974e-23	2.93366936041848e-15	2.2444922102660016e-11	4.968806220103963e-11	4.2874665819222795e-10
26000000	0.004999804380521965	8.682743468550045e-50	3.647133609277351e-61	1.574942635211268e-8	9.41438592917834e-16	3.592392198472343e-7	8.248113988582974e-23	2.93366936041848e-15	2.2444922102660016e-11	4.968806220103963e-11	4.2874665819222795e-10
26100000	0.004999804380521965	8.682743468550045e-50	3.647133609277351e-61	1.574942635211268e-8	9.41438592917834e-16	3.592392198472343e-7	8.248113988582974e-23	2.93366936041848e-15	2.2444922102660016e-11	4.968806220103963e-11	4.2874665819222795e-10
26200000	0.004999804380521965	8.682743468550045e-50	3.647133609277351e-61	1.574942635211268e-8	9.41438592917834e-16	3.592392198472343e-7	8.248113988582974e-23	2.93366936041848e-15	2.2444922102660016e-11	4.968806220103963e-11	4.2874665819222795e-10
26300000	0.004999804380521965	8.682743468550045e-50	3.647133609277351e-61	1.574942635211268e-8	9.41438592917834e-16	3.592392198472343e-7	8.248113988582974e-23	2.93366936041848e-15	2.2444922102660016e-11	4.968806220103963e-11	4.2874665819222795e-10
26400000	0.004999804380521965	8.682743468550045e-50	3.647133609277351e-61	1.574942635211268e-8	9.41438592917834e-16	3.592392198472343e-7	8.248113988582974e-23	2.93366936041848e-15	2.2444922102660016e-11	4.968806220103963e-11	4.2874665819222795e-10
26500000	0.004999804380521965	8.682743468550045e-50	3.647133609277351e-61	1.574942635211268e-8	9.41438592917834e-16	3.592392198472343e-7	8.248113988582974e-23	2.93366936041848e-15	2.2444922102660016e-11	4.968806220103963e-11	4.2874665819222795e-10
26600000	0.004999804380521965	8.682743468550045e-50	3.647133609277351e-61	1.574942635211268e-8	9.41438592917834e-16	3.592392198472343e-7	8.248113988582974e-23	2.93366936041848e-15	2.2444922102660016e-11	4.968806220103963e-11	4.2874665819222795e-10
26700000	0.004999804380521965	8.682743468550045e-50	3.647133609277351e-61	1.574942635211268e-8	9.41438592917834e-16	3.592392198472343e-7	8.248113988582974e-23	2.93366936041848e-15	2.2444922102660016e-11	4.968806220103963e-11	4.2874665819222795e-10
26800000	0.004999804380521965	8.682743468550045e-50	3.647133609277351e-61	1.574942635211268e-8	9.41438592917834e-16	3.592392198472343e-7	8.248113988582974e-23	2.93366936041848e-15	2.2444922102660016e-11	4.968806220103963e-11	4.2874665819222795e-10
26900000	0.004999804380521965	8.682743468550045e-50	3.647133609277351e-61	1.574942635211268e-8	9.41438592917834e-16	3.592392198472343e-7	8.248113988582974e-23	2.93366936041848e-15	2.2444922102660016e-11	4.968806220103963e-11	4.2874665819222795e-10
27000000	0.004999804380521965	8.682743468550045e-50	3.647133609277351e-61	1.574942635211268e-8	9.41438592917834e-16	3.592392198472343e-7	8.248113988582974e-23	2.93366936041848e-15	2.2444922102660016e-11	4.968806220103963e-11	4.2874665819222795e-10
27100000	0.004999804380521965	8.682743468550045e-50	3.647133609277351e-61	1.574942635211268e-8	9.41438592917834e-16	3.592392198472343e-7	8.248113988582974e-23	2.93366936041848e-15	2.2444922102660016e-11	4.968806220103963e-11	4.2874665819222795e-10
27200000	0.004999804380521965	8.682743468550045e-50	3.647133609277351e-61	1.574942635211268e-8	9.41438592917834e-16	3.592392198472343e-7	8.248113988582974e-23	2.93366936041848e-15	2.2444922102660016e-11	4.968806220103963e-11	4.2874665819222795e-10
27300000	0.004999804380521965	8.682743468550045e-50	3.647133609277351e-61	1.574942635211268e-8	9.41438592917834e-16	3.592392198472343e-7	8.248113988582974e-23	2.93366936041848e-15	2.2444922102660016e-11	4.968806220103963e-11	4.2874665819222795e-10
27400000	0.004999804380521965	8.682743468550045e-50	3.647133609277351e-61	1.574942635211268e-8	9.41438592917834e-16	3.592392198472343e-7	8.248113988582974e-23	2.93366936041848e-15	2.2444922102660016e-11	4.968806220103963e-11	4.2874665819222795e-10
27500000	0.004999804380521965	8.682743468550045e-50	3.647133609277351e-61	1.574942635211268e-8	9.41438592917834e-16	3.592392198472343e-7	8.248113988582974e-23	2.93366936041848e-15	2.2444922102660016e-11	4.968806220103963e-11	4.2874665819222795e-10
27600000	0.004999804380521965	8.682743468550045e-50	3.647133609277351e-61	1.574942635211268e-8	9.41438592917834e-16	3.592392198472343e-7	8.248113988582974e-23	2.93366936041848e-15	2.2444922102660016e-11	4.968806220103963e-11	4.2874665819222795e-10
27700000	0.004999804380521965	8.682743468550045e-50	3.647133609277351e-61	1.574942635211268e-8	9.41438592917834e-16	3.592392198472343e-7	8.248113988582974e-23	2.93366936041848e-15	2.2444922102660016e-11	4.968806220103963e-11	4.2874665819222795e-10
27800000	0.004999804380521965	8.682743468550045e-50	3.647133609277351e-61	1.574942635211268e-8	9.41438592917834e-16	3.592392198472343e-7	8.248113988582974e-23	2.93366936041848e-15	2.2444922102660016e-11	4.968806220103963e-11	4.2874665819222795e-10
27900000	0.004999804380521965	8.682743468550045e-50	3.647133609277351e-61	1.574942635211268e-8	9.41438592917834e-16	3.592392198472343e-7	8.248113988582974e-23	2.93366936041848e-15	2.2444922102660016e-11	4.968806220103963e-11	4.2874665819222795e-10
28000000	0.004999804380521965	8.682743468550045e-50	3.647133609277351e-61	1.574942635211268e-8	9.41438592917834e-16	3.592392198472343e-7	8.248113988582974e-23	2.93366936041848e-15	2.2444922102660016e-11	4.968806220103963e-11	4.2874665819222795e-10
28100000	0.004999804380521965	8.682743468550045e-50	3.647133609277351e-61	1.574942635211268e-8	9.41438592917834e-16	3.592392198472343e-7	8.248113988582974e-23	2.93366936041848e-15	2.2444922102660016e-11	4.968806220103963e-11	4.2874665819222795e-10
28200000	0.004999804380521965	8.682743468550045e-50	3.647133609277351e-61	1.574942635211268e-8	9.41438592917834e-16	3.592392198472343e-7	8.248113988582974e-23	2.93366936041848e-15	2.2444922102660016e-11	4.968806220103963e-11	4.2874665819222795e-10
28300000	0.004999804380521965	8.682743468550045e-50	3.647133609277351e-61	1.574942635211268e-8	9.41438592917834e-16	3.592392198472343e-7	8.248113988582974e-23	2.93366936041848e-15	2.2444922102660016e-11	4.968806220103963e-11	4.2874665819222795e-10
28400000	0.004999804380521965	8.682743468550045e-50	3.647133609277351e-61	1.574942635211268e-8	9.41438592917834e-16	3.592392198472343e-7	8.248113988582974e-23	2.93366936041848e-15	2.2444922102660016e-11	4.968806220103963e-11	4.2874665819222795e-10
28500000	0.004999804380521965	8.682743468550045e-50	3.647133609277351e-61	1.574942635211268e-8	9.41438592917834e-16	3.592392198472343e-7	8.248113988582975e-23	2.93366936041848e-15	2.2444922102660016e-11	4.968806220103963e-11	4.2874665819222795e-10
28600000	0.004999804380521965	8.682743468550045e-50	3.647133609277351e-61	1.574942635211268e-8	9.41438592917834e-16	3.592392198472343e-7	8.248113988582975e-23	2.93366936041848e-15	2.2444922102660016e-11	4.968806220103963e-11	4.2874665819222795e-10
28700000	0.004999804380521965	8.682743468550045e-50	3.647133609277351e-61	1.574942635211268e-8	9.41438592917834e-16	3.592392198472343e-7	8.248113988582975e-23	2.93366936041848e-15	2.2444922102660016e-11	4.968806220103963e-11	4.2874665819222795e-10
28800000	0.004999804380521965	8.682743468550045e-50	3.647133609277351e-61	1.574942635211268e-8	9.41438592917834e-16	3.592392198472343e-7	8.248113988582975e-23	2.93366936041848e-15	2.2444922102660016e-11	4.968806220103963e-11	4.2874665819222795e-10
28900000	0.004999804380521965	8.682743468550045e-50	3.647133609277352e-61	1.574942635211268e-8	9.41438592917834e-16	3.592392198472343e-7	8.248113988582975e-23	2.93366936041848e-15	2.2444922102660016e-11	4.968806220103963e-11	4.28746658192228e-10
29000000	0.004999804380521965	8.682743468550045e-50	3.647133609277352e-61	1.574942635211268e-8	9.41438592917834e-16	3.592392198472343e-7	8.248113988582975e-23	2.93366936041848e-15	2.2444922102660016e-11	4.968806220103963e-11	4.28746658192228e-10
29100000	0.004999804380521965	8.682743468550045e-50	3.647133609277352e-61	1.574942635211268e-8	9.41438592917834e-16	3.592392198472343e-7	8.248113988582975e-23	2.93366936041848e-15	2.2444922102660016e-11	4.968806220103963e-11	4.28746658192228e-10
29200000	0.004999804380521965	8.682743468550045e-50	3.647133609277352e-61	1.574942635211268e-8	9.41438592917834e-16	3.592392198472343e-7	8.248113988582975e-23	2.93366936041848e-15	2.2444922102660016e-11	4.968806220103963e-11	4.28746658192228e-10
29300000	0.004999804380521965	8.682743468550045e-50	3.647133609277352e-61	1.574942635211268e-8	9.41438592917834e-16	3.592392198472343e-7	8.248113988582975e-23	2.93366936041848e-15	2.2444922102660016e-11	4.968806220103963e-11	4.28746658192228e-10
29400000	0.004999804380521964	8.682743468550045e-50	3.647133609277352e-61	1.574942635211268e-8	9.41438592917834e-16	3.5923921984723423e-7	8.248113988582975e-23	2.93366936041848e-15	2.2444922102660016e-11	4.968806220103963e-11	4.28746658192228e-10
29500000	0.004999804380521964	8.682743468550045e-50	3.647133609277352e-61	1.574942635211268e-8	9.41438592917834e-16	3.5923921984723423e-7	8.248113988582975e-23	2.93366936041848e-15	2.2444922102660016e-11	4.968806220103963e-11	4.28746658192228e-10
29600000	0.004999804380521964	8.682743468550045e-50	3.647133609277352e-61	1.574942635211268e-8	9.41438592917834e-16	3.5923921984723423e-7	8.248113988582975e-23	2.9336693604184796e-15	2.2444922102660016e-11	4.968806220103963e-11	4.28746658192228e-10
29700000	0.004999804380521964	8.682743468550045e-50	3.647133609277352e-61	1.574942635211268e-8	9.41438592917834e-16	3.5923921984723423e-7	8.248113988582975e-23	2.9336693604184796e-15	2.2444922102660016e-11	4.968806220103963e-11	4.28746658192228e-10
29800000	0.004999804380521964	8.682743468550043e-50	3.647133609277352e-61	1.574942635211268e-8	9.41438592917834e-16	3.5923921984723423e-7	8.248113988582975e-23	2.9336693604184796e-15	2.2444922102660016e-11	4.968806220103963e-11	4.28746658192228e-10
29900000	0.004999804380521964	8.682743468550043e-50	3.647133609277352e-61	1.574942635211268e-8	9.41438592917834e-16	3.5923921984723423e-7	8.248113988582975e-23	2.9336693604184796e-15	2.2444922102660016e-11	4.968806220103963e-11	4.28746658192228e-10
30000000	0.004999804380521964	8.682743468550043e-50	3.647133609277352e-61	1.574942635211268e-8	9.41438592917834e-16	3.5923921984723423e-7	8.248113988582975e-23	2.9336693604184796e-15	2.2444922102660016e-11	4.968806220103963e-11	4.28746658192228e-10
30100000	0.004999804380521964	8.682743468550043e-50	3.647133609277352e-61	1.574942635211268e-8	9.41438592917834e-16	3.5923921984723423e-7	8.248113988582975e-23	2.9336693604184796e-15	2.2444922102660016e-11	4.968806220103963e-11	4.28746658192228e-10
30200000	0.004999804380521964	8.682743468550043e-50	3.647133609277352e-61	1.574942635211268e-8	9.41438592917834e-16	3.5923921984723423e-7	8.248113988582975e-23	2.9336693604184796e-15	2.2444922102660016e-11	4.968806220103963e-11	4.28746658192228e-10
30300000	0.004999804380521964	8.682743468550043e-50	3.647133609277352e-61	1.574942635211268e-8	9.41438592917834e-16	3.5923921984723423e-7	8.248113988582975e-23	2.9336693604184796e-15	2.2444922102660016e-11	4.968806220103963e-11	4.28746658192228e-10
30400000	0.004999804380521964	8.682743468550043e-50	3.647133609277352e-61	1.574942635211268e-8	9.41438592917834e-16	3.5923921984723423e-7	8.248113988582975e-23	2.9336693604184796e-15	2.2444922102660016e-11	4.968806220103963e-11	4.28746658192228e-10
30500000	0.004999804380521964	8.682743468550043e-50	3.647133609277352e-61	1.574942635211268e-8	9.41438592917834e-16	3.5923921984723423e-7	8.248113988582975e-23	2.9336693604184796e-15	2.2444922102660016e-11	4.968806220103963e-11	4.28746658192228e-10
30600000	0.004999804380521964	8.682743468550043e-50	3.647133609277352e-61	1.574942635211268e-8	9.41438592917834e-16	3.5923921984723423e-7	8.248113988582975e-23	2.9336693604184796e-15	2.2444922102660016e-11	4.968806220103963e-11	4.28746658192228e-10
30700000	0.004999804380521964	8.682743468550043e-50	3.647133609277352e-61	1.574942635211268e-8	9.41438592917834e-16	3.5923921984723423e-7	8.248113988582975e-23	2.9336693604184796e-15	2.2444922102660016e-11	4.968806220103962e-11	4.28746658192228e-10
30800000	0.004999804380521964	8.682743468550043e-50	3.647133609277352e-61	1.574942635211268e-8	9.41438592917834e-16	3.5923921984723423e-7	8.248113988582975e-23	2.9336693604184796e-15	2.2444922102660016e-11	4.968806220103962e-11	4.28746658192228e-10
30900000	0.004999804380521964	8.682743468550043e-50	3.647133609277352e-61	1.574942635211268e-8	9.41438592917834e-16	3.5923921984723423e-7	8.248113988582975e-23	2.9336693604184796e-15	2.2444922102660016e-11	4.968806220103962e-11	4.28746658192228e-10
31000000	0.004999804380521964	8.682743468550043e-50	3.647133609277352e-61	1.574942635211268e-8	9.41438592917834e-16	3.5923921984723423e-7	8.248113988582975e-23	2.9336693604184796e-15	2.2444922102660016e-11	4.968806220103962e-11	4.28746658192228e-10
31100000	0.004999804380521964	8.682743468550043e-50	3.647133609277352e-61	1.574942635211268e-8	9.41438592917834e-16	3.5923921984723423e-7	8.248113988582975e-23	2.9336693604184796e-15	2.2444922102660016e-11	4.968806220103962e-11	4.28746658192228e-10
31200000	0.004999804380521964	8.682743468550043e-50	3.647133609277352e-61	1.574942635211268e-8	9.41438592917834e-16	3.5923921984723423e-7	8.248113988582975e-23	2.9336693604184796e-15	2.2444922102660016e-11	4.968806220103962e-11	4.28746658192228e-10
31300000	0.004999804380521964	8.682743468550043e-50	3.647133609277352e-61	1.574942635211268e-8	9.41438592917834e-16	3.5923921984723423e-7	8.248113988582975e-23	2.9336693604184796e-15	2.2444922102660016e-11	4.968806220103962e-11	4.28746658192228e-10
31400000	0.004999804380521964	8.682743468550043e-50	3.647133609277352e-61	1.574942635211268e-8	9.41438592917834e-16	3.5923921984723423e-7	8.248113988582975e-23	2.9336693604184796e-15	2.2444922102660016e-11	4.968806220103962e-11	4.28746658192228e-10
31500000	0.004999804380521964	8.682743468550043e-50	3.647133609277352e-61	1.574942635211268e-8	9.41438592917834e-16	3.5923921984723423e-7	8.248113988582975e-23	2.9336693604184796e-15	2.2444922102660016e-11	4.968806220103962e-11	4.28746658192228e-10
31600000	0.004999804380521964	8.682743468550043e-50	3.647133609277352e-61	1.574942635211268e-8	9.41438592917834e-16	3.5923921984723423e-7	8.248113988582975e-23	2.9336693604184796e-15	2.2444922102660016e-11	4.968806220103962e-11	4.28746658192228e-10
31700000	0.004999804380521964	8.682743468550043e-50	3.647133609277352e-61	1.574942635211268e-8	9.41438592917834e-16	3.5923921984723423e-7	8.248113988582975e-23	2.9336693604184796e-15	2.2444922102660016e-11	4.968806220103962e-11	4.28746658192228e-10
31800000	0.004999804380521964	8.682743468550043e-50	3.647133609277352e-61	1.574942635211268e-8	9.41438592917834e-16	3.5923921984723423e-7	8.248113988582975e-23	2.9336693604184796e-15	2.2444922102660016e-11	4.968806220103962e-11	4.28746658192228e-10
31900000	0.004999804380521964	8.682743468550043e-50	3.647133609277352e-61	1.574942635211268e-8	9.41438592917834e-16	3.5923921984723423e-7	8.248113988582975e-23	2.9336693604184796e-15	2.2444922102660016e-11	4.968806220103962e-11	4.28746658192228e-10
32000000	0.004999804380521964	8.682743468550043e-50	3.647133609277352e-61	1.574942635211268e-8	9.41438592917834e-16	3.5923921984723423e-7	8.248113988582975e-23	2.9336693604184796e-15	2.2444922102660016e-11	4.968806220103962e-11	4.28746658192228e-10
32100000	0.004999804380521964	8.682743468550043e-50	3.647133609277352e-61	1.574942635211268e-8	9.41438592917834e-16	3.5923921984723423e-7	8.248113988582976e-23	2.9336693604184796e-15	2.2444922102660016e-11	4.968806220103962e-11	4.28746658192228e-10
32200000	0.004999804380521964	8.682743468550043e-50	3.647133609277352e-61	1.574942635211268e-8	9.41438592917834e-16	3.5923921984723423e-7	8.248113988582976e-23	2.9336693604184796e-15	2.2444922102660016e-11	4.968806220103962e-11	4.28746658192228e-10
32300000	0.004999804380521964	8.682743468550043e-50	3.647133609277352e-61	1.574942635211268e-8	9.41438592917834e-16	3.5923921984723423e-7	8.248113988582976e-23	2.9336693604184796e-15	2.2444922102660016e-11	4.968806220103962e-11	4.28746658192228e-10
32400000	0.004999804380521964	8.682743468550043e-50	3.647133609277352e-61	1.574942635211268e-8	9.41438592917834e-16	3.5923921984723423e-7	8.248113988582976e-23	2.9336693604184796e-15	2.2444922102660016e-11	4.968806220103962e-11	4.28746658192228e-10
32500000	0.004999804380521964	8.682743468550043e-50	3.647133609277352e-61	1.574942635211268e-8	9.41438592917834e-16	3.5923921984723423e-7	8.248113988582976e-23	2.9336693604184796e-15	2.2444922102660016e-11	4.968806220103962e-11	4.28746658192228e-10
32600000	0.004999804380521964	8.682743468550043e-50	3.647133609277352e-61	1.574942635211268e-8	9.41438592917834e-16	3.5923921984723423e-7	8.248113988582976e-23	2.9336693604184796e-15	2.2444922102660016e-11	4.968806220103962e-11	4.28746658192228e-10
32700000	0.004999804380521964	8.682743468550043e-50	3.647133609277352e-61	1.574942635211268e-8	9.41438592917834e-16	3.5923921984723423e-7	8.248113988582976e-23	2.9336693604184796e-15	2.2444922102660016e-11	4.968806220103962e-11	4.28746658192228e-10
32800000	0.004999804380521964	8.682743468550043e-50	3.647133609277352e-61	1.574942635211268e-8	9.41438592917834e-16	3.5923921984723423e-7	8.248113988582976e-23	2.9336693604184796e-15	2.2444922102660016e-11	4.968806220103962e-11	4.28746658192228e-10
32900000	0.004999804380521964	8.682743468550043e-50	3.647133609277352e-61	1.574942635211268e-8	9.41438592917834e-16	3.5923921984723423e-7	8.248113988582976e-23	2.9336693604184796e-15	2.2444922102660016e-11	4.968806220103962e-11	4.28746658192228e-10
33000000	0.004999804380521964	8.682743468550043e-50	3.647133609277352e-61	1.574942635211268e-8	9.41438592917834e-16	3.5923921984723423e-7	8.248113988582976e-23	2.9336693604184796e-15	2.2444922102660016e-11	4.968806220103962e-11	4.28746658192228e-10
33100000	0.004999804380521964	8.682743468550043e-50	3.647133609277352e-61	1.574942635211268e-8	9.41438592917834e-16	3.5923921984723423e-7	8.248113988582976e-23	2.9336693604184796e-15	2.2444922102660016e-11	4.968806220103962e-11	4.28746658192228e-10
33200000	0.004999804380521964	8.682743468550043e-50	3.647133609277352e-61	1.574942635211268e-8	9.41438592917834e-16	3.5923921984723423e-7	8.248113988582976e-23	2.9336693604184796e-15	2.2444922102660016e-11	4.968806220103962e-11	4.28746658192228e-10
33300000	0.004999804380521964	8.682743468550043e-50	3.647133609277352e-61	1.574942635211268e-8	9.41438592917834e-16	3.5923921984723423e-7	8.248113988582976e-23	2.9336693604184796e-15	2.2444922102660016e-11	4.968806220103962e-11	4.28746658192228e-10
33400000	0.004999804380521964	8.682743468550043e-50	3.647133609277352e-61	1.574942635211268e-8	9.41438592917834e-16	3.5923921984723423e-7	8.248113988582976e-23	2.9336693604184796e-15	2.2444922102660016e-11	4.968806220103962e-11	4.28746658192228e-10
33500000	0.004999804380521964	8.682743468550043e-50	3.647133609277352e-61	1.574942635211268e-8	9.41438592917834e-16	3.5923921984723423e-7	8.248113988582976e-23	2.9336693604184796e-15	2.2444922102660016e-11	4.968806220103962e-11	4.28746658192228e-10
33600000	0.004999804380521964	8.682743468550043e-50	3.647133609277352e-61	1.574942635211268e-8	9.41438592917834e-16	3.5923921984723423e-7	8.248113988582976e-23	2.9336693604184796e-15	2.2444922102660016e-11	4.968806220103962e-11	4.28746658192228e-10
33700000	0.004999804380521964	8.682743468550043e-50	3.647133609277352e-61	1.574942635211268e-8	9.41438592917834e-16	3.5923921984723423e-7	8.248113988582976e-23	2.9336693604184796e-15	2.2444922102660016e-11	4.968806220103962e-11	4.28746658192228e-10
33800000	0.004999804380521964	8.682743468550043e-50	3.647133609277352e-61	1.574942635211268e-8	9.41438592917834e-16	3.5923921984723423e-7	8.248113988582976e-23	2.9336693604184796e-15	2.2444922102660016e-11	4.968806220103962e-11	4.28746658192228e-10
33900000	0.004999804380521964	8.682743468550043e-50	3.647133609277352e-61	1.574942635211268e-8	9.41438592917834e-16	3.5923921984723423e-7	8.248113988582976e-23	2.9336693604184796e-15	2.2444922102660016e-11	4.968806220103962e-11	4.28746658192228e-10
34000000	0.004999804380521964	8.682743468550043e-50	3.647133609277352e-61	1.574942635211268e-8	9.41438592917834e-16	3.5923921984723423e-7	8.248113988582976e-23	2.9336693604184796e-15	2.2444922102660016e-11	4.968806220103962e-11	4.28746658192228e-10
34100000	0.004999804380521964	8.682743468550043e-50	3.647133609277352e-61	1.574942635211268e-8	9.41438592917834e-16	3.5923921984723423e-7	8.248113988582976e-23	2.9336693604184796e-15	2.2444922102660016e-11	4.968806220103962e-11	4.28746658192228e-10
34200000	0.004999804380521964	8.682743468550043e-50	3.647133609277352e-61	1.574942635211268e-8	9.41438592917834e-16	3.5923921984723423e-7	8.248113988582976e-23	2.9336693604184796e-15	2.2444922102660016e-11	4.968806220103962e-11	4.28746658192228e-10
34300000	0.004999804380521964	8.682743468550043e-50	3.647133609277352e-61	1.574942635211268e-8	9.41438592917834e-16	3.5923921984723423e-7	8.248113988582976e-23	2.9336693604184796e-15	2.2444922102660016e-11	4.968806220103962e-11	4.28746658192228e-10
34400000	0.004999804380521964	8.682743468550043e-50	3.647133609277352e-61	1.574942635211268e-8	9.41438592917834e-16	3.5923921984723423e-7	8.248113988582976e-23	2.9336693604184796e-15	2.2444922102660016e-11	4.968806220103962e-11	4.28746658192228e-10
34500000	0.004999804380521964	8.682743468550043e-50	3.647133609277352e-61	1.574942635211268e-8	9.41438592917834e-16	3.5923921984723423e-7	8.248113988582976e-23	2.9336693604184796e-15	2.2444922102660016e-11	4.968806220103962e-11	4.28746658192228e-10
34600000	0.004999804380521964	8.682743468550043e-50	3.647133609277352e-61	1.574942635211268e-8	9.41438592917834e-16	3.5923921984723423e-7	8.248113988582976e-23	2.9336693604184796e-15	2.2444922102660016e-11	4.968806220103962e-11	4.28746658192228e-10
34700000	0.004999804380521964	8.682743468550043e-50	3.647133609277352e-61	1.574942635211268e-8	9.41438592917834e-16	3.5923921984723423e-7	8.248113988582976e-23	2.9336693604184796e-15	2.2444922102660016e-11	4.968806220103962e-11	4.28746658192228e-10
34800000	0.004999804380521964	8.682743468550043e-50	3.647133609277352e-61	1.574942635211268e-8	9.41438592917834e-16	3.5923921984723423e-7	8.248113988582976e-23	2.9336693604184796e-15	2.2444922102660016e-11	4.968806220103962e-11	4.28746658192228e-10
34900000	0.004999804380521964	8.682743468550043e-50	3.647133609277352e-61	1.574942635211268e-8	9.41438592917834e-16	3.5923921984723423e-7	8.248113988582976e-23	2.9336693604184796e-15	2.2444922102660016e-11	4.968806220103962e-11	4.28746658192228e-10
35000000	0.004999804380521964	8.682743468550043e-50	3.647133609277352e-61	1.574942635211268e-8	9.41438592917834e-16	3.5923921984723423e-7	8.248113988582976e-23	2.9336693604184796e-15	2.2444922102660016e-11	4.968806220103962e-11	4.28746658192228e-10
35100000	0.004999804380521964	8.682743468550043e-50	3.647133609277352e-61	1.574942635211268e-8	9.41438592917834e-16	3.5923921984723423e-7	8.248113988582976e-23	2.9336693604184796e-15	2.2444922102660016e-11	4.968806220103962e-11	4.28746658192228e-10
35200000	0.004999804380521964	8.682743468550043e-50	3.647133609277352e-61	1.574942635211268e-8	9.41438592917834e-16	3.5923921984723423e-7	8.248113988582976e-23	2.9336693604184796e-15	2.2444922102660016e-11	4.968806220103962e-11	4.28746658192228e-10
35300000	0.004999804380521964	8.682743468550043e-50	3.647133609277352e-61	1.574942635211268e-8	9.41438592917834e-16	3.5923921984723423e-7	8.248113988582976e-23	2.9336693604184796e-15	2.2444922102660016e-11	4.968806220103962e-11	4.28746658192228e-10
35400000	0.004999804380521964	8.682743468550043e-50	3.647133609277352e-61	1.574942635211268e-8	9.41438592917834e-16	3.5923921984723423e-7	8.248113988582976e-23	2.9336693604184796e-15	2.2444922102660016e-11	4.968806220103962e-11	4.28746658192228e-10
35500000	0.004999804380521964	8.682743468550043e-50	3.647133609277352e-61	1.574942635211268e-8	9.41438592917834e-16	3.5923921984723423e-7	8.248113988582976e-23	2.9336693604184796e-15	2.2444922102660016e-11	4.968806220103962e-11	4.28746658192228e-10
35600000	0.004999804380521964	8.682743468550043e-50	3.647133609277352e-61	1.574942635211268e-8	9.41438592917834e-16	3.5923921984723423e-7	8.248113988582976e-23	2.9336693604184796e-15	2.2444922102660016e-11	4.968806220103962e-11	4.28746658192228e-10
35700000	0.004999804380521964	8.682743468550043e-50	3.647133609277352e-61	1.574942635211268e-8	9.41438592917834e-16	3.5923921984723423e-7	8.248113988582976e-23	2.9336693604184796e-15	2.2444922102660016e-11	4.968806220103962e-11	4.28746658192228e-10
35800000	0.004999804380521964	8.682743468550043e-50	3.647133609277352e-61	1.574942635211268e-8	9.41438592917834e-16	3.5923921984723423e-7	8.248113988582976e-23	2.9336693604184796e-15	2.2444922102660016e-11	4.968806220103962e-11	4.28746658192228e-10
35900000	0.004999804380521964	8.682743468550043e-50	3.647133609277352e-61	1.574942635211268e-8	9.41438592917834e-16	3.5923921984723423e-7	8.248113988582976e-23	2.9336693604184796e-15	2.2444922102660016e-11	4.968806220103962e-11	4.28746658192228e-10
36000000	0.004999804380521964	8.682743468550043e-50	3.647133609277352e-61	1.574942635211268e-8	9.41438592917834e-16	3.5923921984723423e-7	8.248113988582976e-23	2.9336693604184796e-15	2.2444922102660016e-11	4.968806220103962e-11	4.28746658192228e-10
36100000	0.004999804380521964	8.682743468550043e-50	3.647133609277352e-61	1.574942635211268e-8	9.41438592917834e-16	3.5923921984723423e-7	8.248113988582976e-23	2.9336693604184796e-15	2.2444922102660016e-11	4.968806220103962e-11	4.28746658192228e-10
36200000	0.004999804380521964	8.682743468550043e-50	3.647133609277352e-61	1.574942635211268e-8	9.41438592917834e-16	3.5923921984723423e-7	8.248113988582976e-23	2.9336693604184796e-15	2.2444922102660016e-11	4.968806220103962e-11	4.28746658192228e-10
36300000	0.004999804380521964	8.682743468550043e-50	3.647133609277352e-61	1.574942635211268e-8	9.41438592917834e-16	3.5923921984723423e-7	8.248113988582976e-23	2.9336693604184796e-15	2.2444922102660016e-11	4.968806220103962e-11	4.28746658192228e-10
36400000	0.004999804380521964	8.682743468550043e-50	3.647133609277352e-61	1.574942635211268e-8	9.41438592917834e-16	3.5923921984723423e-7	8.248113988582976e-23	2.9336693604184796e-15	2.2444922102660016e-11	4.968806220103962e-11	4.28746658192228e-10
36500000	0.004999804380521964	8.682743468550043e-50	3.647133609277352e-61	1.574942635211268e-8	9.41438592917834e-16	3.5923921984723423e-7	8.248113988582976e-23	2.9336693604184796e-15	2.2444922102660016e-11	4.968806220103962e-11	4.28746658192228e-10
36600000	0.004999804380521964	8.682743468550043e-50	3.647133609277352e-61	1.574942635211268e-8	9.41438592917834e-16	3.5923921984723423e-7	8.248113988582976e-23	2.9336693604184796e-15	2.2444922102660016e-11	4.968806220103962e-11	4.28746658192228e-10
36700000	0.004999804380521964	8.682743468550043e-50	3.647133609277352e-61	1.574942635211268e-8	9.41438592917834e-16	3.5923921984723423e-7	8.248113988582976e-23	2.9336693604184796e-15	2.2444922102660016e-11	4.968806220103962e-11	4.28746658192228e-10
36800000	0.004999804380521964	8.682743468550043e-50	3.647133609277352e-61	1.574942635211268e-8	9.41438592917834e-16	3.5923921984723423e-7	8.248113988582976e-23	2.9336693604184796e-15	2.2444922102660016e-11	4.968806220103962e-11	4.28746658192228e-10
36900000	0.004999804380521964	8.682743468550043e-50	3.647133609277352e-61	1.574942635211268e-8	9.41438592917834e-16	3.5923921984723423e-7	8.248113988582976e-23	2.9336693604184796e-15	2.2444922102660016e-11	4.968806220103962e-11	4.28746658192228e-10
37000000	0.004999804380521964	8.682743468550043e-50	3.647133609277352e-61	1.574942635211268e-8	9.41438592917834e-16	3.5923921984723423e-7	8.248113988582976e-23	2.9336693604184796e-15	2.2444922102660016e-11	4.968806220103962e-11	4.28746658192228e-10
37100000	0.004999804380521964	8.682743468550043e-50	3.647133609277352e-61	1.574942635211268e-8	9.41438592917834e-16	3.5923921984723423e-7	8.248113988582976e-23	2.9336693604184796e-15	2.2444922102660016e-11	4.968806220103962e-11	4.28746658192228e-10
37200000	0.004999804380521964	8.682743468550043e-50	3.647133609277352e-61	1.574942635211268e-8	9.41438592917834e-16	3.5923921984723423e-7	8.248113988582976e-23	2.9336693604184796e-15	2.2444922102660016e-11	4.968806220103962e-11	4.28746658192228e-10
37300000	0.004999804380521964	8.682743468550043e-50	3.647133609277352e-61	1.574942635211268e-8	9.41438592917834e-16	3.5923921984723423e-7	8.248113988582976e-23	2.9336693604184796e-15	2.2444922102660016e-11	4.968806220103962e-11	4.28746658192228e-10
37400000	0.004999804380521964	8.682743468550043e-50	3.647133609277352e-61	1.574942635211268e-8	9.41438592917834e-16	3.5923921984723423e-7	8.248113988582976e-23	2.9336693604184796e-15	2.2444922102660016e-11	4.968806220103962e-11	4.28746658192228e-10
37500000	0.004999804380521964	8.682743468550043e-50	3.647133609277352e-61	1.574942635211268e-8	9.41438592917834e-16	3.5923921984723423e-7	8.248113988582976e-23	2.9336693604184796e-15	2.2444922102660016e-11	4.968806220103962e-11	4.28746658192228e-10
37600000	0.004999804380521964	8.682743468550043e-50	3.647133609277352e-61	1.574942635211268e-8	9.41438592917834e-16	3.5923921984723423e-7	8.248113988582976e-23	2.9336693604184796e-15	2.2444922102660016e-11	4.968806220103962e-11	4.28746658192228e-10
37700000	0.004999804380521964	8.682743468550043e-50	3.647133609277352e-61	1.574942635211268e-8	9.41438592917834e-16	3.5923921984723423e-7	8.248113988582976e-23	2.9336693604184796e-15	2.2444922102660016e-11	4.968806220103962e-11	4.28746658192228e-10
37800000	0.004999804380521964	8.682743468550045e-50	3.647133609277352e-61	1.574942635211268e-8	9.41438592917834e-16	3.5923921984723423e-7	8.248113988582976e-23	2.9336693604184796e-15	2.2444922102660016e-11	4.968806220103962e-11	4.28746658192228e-10
37900000	0.004999804380521964	8.682743468550045e-50	3.647133609277352e-61	1.574942635211268e-8	9.41438592917834e-16	3.5923921984723423e-7	8.248113988582976e-23	2.9336693604184796e-15	2.2444922102660016e-11	4.968806220103962e-11	4.28746658192228e-10
38000000	0.004999804380521964	8.682743468550045e-50	3.647133609277352e-61	1.574942635211268e-8	9.41438592917834e-16	3.5923921984723423e-7	8.248113988582976e-23	2.9336693604184796e-15	2.2444922102660016e-11	4.968806220103962e-11	4.28746658192228e-10
38100000	0.004999804380521964	8.682743468550045e-50	3.647133609277352e-61	1.574942635211268e-8	9.41438592917834e-16	3.5923921984723423e-7	8.248113988582976e-23	2.9336693604184796e-15	2.2444922102660016e-11	4.968806220103962e-11	4.28746658192228e-10
38200000	0.004999804380521964	8.682743468550045e-50	3.647133609277352e-61	1.574942635211268e-8	9.41438592917834e-16	3.5923921984723423e-7	8.248113988582976e-23	2.9336693604184796e-15	2.2444922102660016e-11	4.968806220103962e-11	4.28746658192228e-10
38300000	0.004999804380521964	8.682743468550045e-50	3.647133609277352e-61	1.574942635211268e-8	9.41438592917834e-16	3.5923921984723423e-7	8.248113988582976e-23	2.9336693604184796e-15	2.2444922102660016e-11	4.968806220103962e-11	4.28746658192228e-10
38400000	0.004999804380521964	8.682743468550045e-50	3.647133609277352e-61	1.574942635211268e-8	9.41438592917834e-16	3.5923921984723423e-7	8.248113988582976e-23	2.9336693604184796e-15	2.2444922102660016e-11	4.968806220103962e-11	4.28746658192228e-10
38500000	0.004999804380521964	8.682743468550045e-50	3.647133609277352e-61	1.574942635211268e-8	9.41438592917834e-16	3.5923921984723423e-7	8.248113988582976e-23	2.9336693604184796e-15	2.2444922102660016e-11	4.968806220103962e-11	4.28746658192228e-10
38600000	0.004999804380521964	8.682743468550045e-50	3.647133609277352e-61	1.574942635211268e-8	9.41438592917834e-16	3.5923921984723423e-7	8.248113988582976e-23	2.9336693604184796e-15	2.2444922102660016e-11	4.968806220103962e-11	4.28746658192228e-10
38700000	0.004999804380521964	8.682743468550045e-50	3.647133609277352e-61	1.574942635211268e-8	9.41438592917834e-16	3.5923921984723423e-7	8.248113988582976e-23	2.9336693604184796e-15	2.2444922102660016e-11	4.968806220103962e-11	4.28746658192228e-10
38800000	0.004999804380521964	8.682743468550045e-50	3.647133609277352e-61	1.574942635211268e-8	9.41438592917834e-16	3.5923921984723423e-7	8.248113988582976e-23	2.9336693604184796e-15	2.2444922102660016e-11	4.968806220103962e-11	4.28746658192228e-10
38900000	0.004999804380521964	8.682743468550045e-50	3.647133609277352e-61	1.574942635211268e-8	9.41438592917834e-16	3.5923921984723423e-7	8.248113988582976e-23	2.9336693604184796e-15	2.2444922102660016e-11	4.968806220103962e-11	4.28746658192228e-10
39000000	0.004999804380521964	8.682743468550045e-50	3.647133609277352e-61	1.574942635211268e-8	9.41438592917834e-16	3.5923921984723423e-7	8.248113988582976e-23	2.9336693604184796e-15	2.2444922102660016e-11	4.968806220103962e-11	4.28746658192228e-10
39100000	0.004999804380521964	8.682743468550045e-50	3.647133609277352e-61	1.574942635211268e-8	9.41438592917834e-16	3.5923921984723423e-7	8.248113988582976e-23	2.9336693604184796e-15	2.2444922102660016e-11	4.968806220103962e-11	4.28746658192228e-10
39200000	0.004999804380521964	8.682743468550045e-50	3.647133609277352e-61	1.574942635211268e-8	9.41438592917834e-16	3.5923921984723423e-7	8.248113988582976e-23	2.9336693604184796e-15	2.2444922102660016e-11	4.968806220103962e-11	4.28746658192228e-10
39300000	0.004999804380521964	8.682743468550045e-50	3.647133609277352e-61	1.574942635211268e-8	9.41438592917834e-16	3.5923921984723423e-7	8.248113988582976e-23	2.9336693604184796e-15	2.2444922102660016e-11	4.968806220103962e-11	4.28746658192228e-10
39400000	0.004999804380521964	8.682743468550045e-50	3.647133609277352e-61	1.574942635211268e-8	9.41438592917834e-16	3.5923921984723423e-7	8.248113988582976e-23	2.93366936041848e-15	2.2444922102660016e-11	4.968806220103962e-11	4.28746658192228e-10
39500000	0.004999804380521964	8.682743468550045e-50	3.647133609277352e-61	1.574942635211268e-8	9.41438592917834e-16	3.592392198472343e-7	8.248113988582976e-23	2.93366936041848e-15	2.2444922102660016e-11	4.968806220103962e-11	4.28746658192228e-10
39600000	0.004999804380521964	8.682743468550045e-50	3.647133609277352e-61	1.574942635211268e-8	9.41438592917834e-16	3.592392198472343e-7	8.248113988582976e-23	2.93366936041848e-15	2.2444922102660016e-11	4.968806220103962e-11	4.28746658192228e-10
39700000	0.004999804380521964	8.682743468550045e-50	3.647133609277352e-61	1.574942635211268e-8	9.41438592917834e-16	3.592392198472343e-7	8.248113988582976e-23	2.93366936041848e-15	2.2444922102660016e-11	4.968806220103962e-11	4.28746658192228e-10
39800000	0.004999804380521964	8.682743468550045e-50	3.647133609277352e-61	1.574942635211268e-8	9.41438592917834e-16	3.592392198472343e-7	8.248113988582976e-23	2.93366936041848e-15	2.2444922102660016e-11	4.968806220103962e-11	4.28746658192228e-10
39900000	0.004999804380521964	8.682743468550045e-50	3.647133609277352e-61	1.574942635211268e-8	9.41438592917834e-16	3.592392198472343e-7	8.248113988582976e-23	2.93366936041848e-15	2.2444922102660016e-11	4.968806220103962e-11	4.28746658192228e-10
40000000	0.004999804380521964	8.682743468550045e-50	3.647133609277352e-61	1.574942635211268e-8	9.41438592917834e-16	3.592392198472343e-7	8.248113988582976e-23	2.93366936041848e-15	2.2444922102660016e-11	4.968806220103962e-11	4.28746658192228e-10
40100000	0.004999804380521964	8.682743468550045e-50	3.647133609277352e-61	1.574942635211268e-8	9.41438592917834e-16	3.592392198472343e-7	8.248113988582976e-23	2.93366936041848e-15	2.2444922102660016e-11	4.968806220103962e-11	4.28746658192228e-10
40200000	0.004999804380521964	8.682743468550045e-50	3.647133609277352e-61	1.574942635211268e-8	9.41438592917834e-16	3.592392198472343e-7	8.248113988582976e-23	2.93366936041848e-15	2.2444922102660016e-11	4.968806220103963e-11	4.2874665819222795e-10
40300000	0.004999804380521965	8.682743468550045e-50	3.647133609277352e-61	1.574942635211268e-8	9.41438592917834e-16	3.592392198472343e-7	8.248113988582976e-23	2.93366936041848e-15	2.2444922102660016e-11	4.968806220103963e-11	4.2874665819222795e-10
40400000	0.004999804380521965	8.682743468550045e-50	3.647133609277352e-61	1.574942635211268e-8	9.41438592917834e-16	3.592392198472343e-7	8.248113988582976e-23	2.93366936041848e-15	2.2444922102660016e-11	4.968806220103963e-11	4.2874665819222795e-10
40500000	0.004999804380521965	8.682743468550045e-50	3.647133609277352e-61	1.574942635211268e-8	9.41438592917834e-16	3.592392198472343e-7	8.248113988582975e-23	2.93366936041848e-15	2.2444922102660016e-11	4.968806220103963e-11	4.2874665819222795e-10
40600000	0.004999804380521965	8.682743468550045e-50	3.647133609277352e-61	1.574942635211268e-8	9.41438592917834e-16	3.592392198472343e-7	8.248113988582975e-23	2.93366936041848e-15	2.2444922102660016e-11	4.968806220103963e-11	4.2874665819222795e-10
40700000	0.004999804380521965	8.682743468550045e-50	3.647133609277352e-61	1.574942635211268e-8	9.41438592917834e-16	3.592392198472343e-7	8.248113988582975e-23	2.93366936041848e-15	2.2444922102660016e-11	4.968806220103963e-11	4.2874665819222795e-10
40800000	0.004999804380521965	8.682743468550045e-50	3.647133609277352e-61	1.574942635211268e-8	9.41438592917834e-16	3.592392198472343e-7	8.248113988582975e-23	2.93366936041848e-15	2.2444922102660016e-11	4.968806220103963e-11	4.2874665819222795e-10
40900000	0.004999804380521965	8.682743468550045e-50	3.647133609277352e-61	1.574942635211268e-8	9.41438592917834e-16	3.592392198472343e-7	8.248113988582975e-23	2.93366936041848e-15	2.2444922102660016e-11	4.968806220103963e-11	4.2874665819222795e-10
41000000	0.004999804380521965	8.682743468550045e-50	3.647133609277352e-61	1.574942635211268e-8	9.41438592917834e-16	3.592392198472343e-7	8.248113988582975e-23	2.93366936041848e-15	2.2444922102660016e-11	4.968806220103963e-11	4.2874665819222795e-10
41100000	0.004999804380521965	8.682743468550045e-50	3.647133609277352e-61	1.574942635211268e-8	9.41438592917834e-16	3.592392198472343e-7	8.248113988582975e-23	2.93366936041848e-15	2.2444922102660016e-11	4.968806220103963e-11	4.2874665819222795e-10
41200000	0.004999804380521965	8.682743468550045e-50	3.647133609277352e-61	1.574942635211268e-8	9.41438592917834e-16	3.592392198472343e-7	8.248113988582975e-23	2.93366936041848e-15	2.2444922102660016e-11	4.968806220103963e-11	4.2874665819222795e-10
41300000	0.004999804380521965	8.682743468550045e-50	3.647133609277352e-61	1.574942635211268e-8	9.41438592917834e-16	3.592392198472343e-7	8.248113988582975e-23	2.93366936041848e-15	2.2444922102660016e-11	4.968806220103963e-11	4.2874665819222795e-10
41400000	0.004999804380521965	8.682743468550045e-50	3.647133609277352e-61	1.574942635211268e-8	9.41438592917834e-16	3.592392198472343e-7	8.248113988582975e-23	2.93366936041848e-15	2.2444922102660016e-11	4.968806220103963e-11	4.2874665819222795e-10
41500000	0.004999804380521965	8.682743468550045e-50	3.647133609277352e-61	1.574942635211268e-8	9.41438592917834e-16	3.592392198472343e-7	8.248113988582975e-23	2.93366936041848e-15	2.2444922102660016e-11	4.968806220103963e-11	4.2874665819222795e-10
41600000	0.004999804380521965	8.682743468550047e-50	3.647133609277352e-61	1.574942635211268e-8	9.41438592917834e-16	3.592392198472343e-7	8.248113988582975e-23	2.93366936041848e-15	2.2444922102660016e-11	4.968806220103963e-11	4.2874665819222795e-10
41700000	0.004999804380521965	8.682743468550047e-50	3.647133609277352e-61	1.574942635211268e-8	9.41438592917834e-16	3.592392198472343e-7	8.248113988582975e-23	2.93366936041848e-15	2.2444922102660016e-11	4.968806220103963e-11	4.2874665819222795e-10
41800000	0.004999804380521965	8.682743468550047e-50	3.647133609277352e-61	1.574942635211268e-8	9.41438592917834e-16	3.592392198472343e-7	8.248113988582975e-23	2.93366936041848e-15	2.2444922102660016e-11	4.968806220103963e-11	4.2874665819222795e-10
41900000	0.004999804380521965	8.682743468550047e-50	3.647133609277352e-61	1.574942635211268e-8	9.41438592917834e-16	3.592392198472343e-7	8.248113988582975e-23	2.93366936041848e-15	2.2444922102660016e-11	4.968806220103963e-11	4.2874665819222795e-10
42000000	0.004999804380521965	8.682743468550047e-50	3.647133609277352e-61	1.574942635211268e-8	9.41438592917834e-16	3.592392198472343e-7	8.248113988582975e-23	2.93366936041848e-15	2.2444922102660016e-11	4.968806220103963e-11	4.2874665819222795e-10
42100000	0.004999804380521965	8.682743468550047e-50	3.647133609277352e-61	1.574942635211268e-8	9.41438592917834e-16	3.592392198472343e-7	8.248113988582975e-23	2.93366936041848e-15	2.2444922102660016e-11	4.968806220103963e-11	4.2874665819222795e-10
42200000	0.004999804380521965	8.682743468550047e-50	3.647133609277352e-61	1.574942635211268e-8	9.41438592917834e-16	3.592392198472343e-7	8.248113988582975e-23	2.93366936041848e-15	2.2444922102660016e-11	4.968806220103963e-11	4.2874665819222795e-10
42300000	0.004999804380521965	8.682743468550047e-50	3.647133609277352e-61	1.574942635211268e-8	9.41438592917834e-16	3.592392198472343e-7	8.248113988582975e-23	2.93366936041848e-15	2.2444922102660016e-11	4.968806220103963e-11	4.2874665819222795e-10
42400000	0.004999804380521965	8.682743468550047e-50	3.647133609277352e-61	1.574942635211268e-8	9.41438592917834e-16	3.592392198472343e-7	8.248113988582975e-23	2.93366936041848e-15	2.2444922102660016e-11	4.968806220103963e-11	4.2874665819222795e-10
42500000	0.004999804380521965	8.682743468550047e-50	3.647133609277352e-61	1.574942635211268e-8	9.41438592917834e-16	3.592392198472343e-7	8.248113988582975e-23	2.93366936041848e-15	2.2444922102660016e-11	4.968806220103963e-11	4.2874665819222795e-10
42600000	0.004999804380521965	8.682743468550047e-50	3.647133609277352e-61	1.574942635211268e-8	9.41438592917834e-16	3.592392198472343e-7	8.248113988582975e-23	2.93366936041848e-15	2.2444922102660016e-11	4.968806220103963e-11	4.2874665819222795e-10
42700000	0.004999804380521965	8.682743468550047e-50	3.647133609277352e-61	1.574942635211268e-8	9.41438592917834e-16	3.592392198472343e-7	8.248113988582975e-23	2.93366936041848e-15	2.2444922102660016e-11	4.968806220103963e-11	4.2874665819222795e-10
42800000	0.004999804380521965	8.682743468550047e-50	3.647133609277352e-61	1.574942635211268e-8	9.41438592917834e-16	3.592392198472343e-7	8.248113988582975e-23	2.93366936041848e-15	2.2444922102660016e-11	4.968806220103963e-11	4.2874665819222795e-10
42900000	0.004999804380521965	8.682743468550047e-50	3.647133609277352e-61	1.574942635211268e-8	9.41438592917834e-16	3.592392198472343e-7	8.248113988582975e-23	2.93366936041848e-15	2.2444922102660016e-11	4.968806220103963e-11	4.2874665819222795e-10
43000000	0.004999804380521965	8.682743468550047e-50	3.647133609277352e-61	1.574942635211268e-8	9.41438592917834e-16	3.592392198472343e-7	8.248113988582975e-23	2.93366936041848e-15	2.2444922102660016e-11	4.968806220103963e-11	4.2874665819222795e-10
43100000	0.004999804380521965	8.682743468550047e-50	3.647133609277352e-61	1.574942635211268e-8	9.41438592917834e-16	3.592392198472343e-7	8.248113988582975e-23	2.93366936041848e-15	2.2444922102660016e-11	4.968806220103963e-11	4.2874665819222795e-10
43200000	0.004999804380521965	8.682743468550047e-50	3.647133609277352e-61	1.574942635211268e-8	9.41438592917834e-16	3.592392198472343e-7	8.248113988582975e-23	2.93366936041848e-15	2.2444922102660016e-11	4.968806220103963e-11	4.2874665819222795e-10
43300000	0.004999804380521965	8.682743468550047e-50	3.647133609277352e-61	1.574942635211268e-8	9.41438592917834e-16	3.592392198472343e-7	8.248113988582975e-23	2.93366936041848e-15	2.2444922102660016e-11	4.968806220103963e-11	4.2874665819222795e-10
43400000	0.004999804380521965	8.682743468550047e-50	3.647133609277352e-61	1.574942635211268e-8	9.41438592917834e-16	3.592392198472343e-7	8.248113988582975e-23	2.93366936041848e-15	2.2444922102660016e-11	4.968806220103963e-11	4.2874665819222795e-10
43500000	0.004999804380521965	8.682743468550047e-50	3.647133609277352e-61	1.574942635211268e-8	9.41438592917834e-16	3.592392198472343e-7	8.248113988582975e-23	2.93366936041848e-15	2.2444922102660016e-11	4.968806220103963e-11	4.2874665819222795e-10
43600000	0.004999804380521965	8.682743468550047e-50	3.647133609277352e-61	1.574942635211268e-8	9.41438592917834e-16	3.592392198472343e-7	8.248113988582975e-23	2.93366936041848e-15	2.2444922102660016e-11	4.968806220103963e-11	4.2874665819222795e-10
43700000	0.004999804380521965	8.682743468550047e-50	3.647133609277352e-61	1.574942635211268e-8	9.41438592917834e-16	3.592392198472343e-7	8.248113988582975e-23	2.93366936041848e-15	2.2444922102660016e-11	4.968806220103963e-11	4.2874665819222795e-10
43800000	0.004999804380521965	8.682743468550047e-50	3.647133609277352e-61	1.574942635211268e-8	9.41438592917834e-16	3.592392198472343e-7	8.248113988582975e-23	2.93366936041848e-15	2.2444922102660016e-11	4.968806220103963e-11	4.2874665819222795e-10
43900000	0.004999804380521965	8.682743468550047e-50	3.647133609277352e-61	1.574942635211268e-8	9.41438592917834e-16	3.592392198472343e-7	8.248113988582975e-23	2.93366936041848e-15	2.2444922102660016e-11	4.968806220103963e-11	4.2874665819222795e-10
44000000	0.004999804380521965	8.682743468550047e-50	3.647133609277352e-61	1.574942635211268e-8	9.41438592917834e-16	3.592392198472343e-7	8.248113988582975e-23	2.93366936041848e-15	2.2444922102660016e-11	4.968806220103963e-11	4.2874665819222795e-10
44100000	0.004999804380521965	8.682743468550047e-50	3.647133609277352e-61	1.574942635211268e-8	9.41438592917834e-16	3.592392198472343e-7	8.248113988582975e-23	2.93366936041848e-15	2.2444922102660016e-11	4.968806220103963e-11	4.2874665819222795e-10
44200000	0.004999804380521965	8.682743468550047e-50	3.647133609277352e-61	1.574942635211268e-8	9.41438592917834e-16	3.592392198472343e-7	8.248113988582975e-23	2.93366936041848e-15	2.2444922102660016e-11	4.968806220103963e-11	4.2874665819222795e-10
44300000	0.004999804380521965	8.682743468550047e-50	3.647133609277352e-61	1.574942635211268e-8	9.41438592917834e-16	3.592392198472343e-7	8.248113988582975e-23	2.93366936041848e-15	2.2444922102660016e-11	4.968806220103963e-11	4.2874665819222795e-10
44400000	0.004999804380521965	8.682743468550047e-50	3.647133609277352e-61	1.574942635211268e-8	9.41438592917834e-16	3.592392198472343e-7	8.248113988582975e-23	2.93366936041848e-15	2.2444922102660016e-11	4.968806220103963e-11	4.2874665819222795e-10
44500000	0.004999804380521965	8.682743468550047e-50	3.647133609277352e-61	1.574942635211268e-8	9.41438592917834e-16	3.592392198472343e-7	8.248113988582975e-23	2.93366936041848e-15	2.2444922102660016e-11	4.968806220103963e-11	4.2874665819222795e-10
44600000	0.004999804380521965	8.682743468550047e-50	3.647133609277352e-61	1.574942635211268e-8	9.41438592917834e-16	3.592392198472343e-7	8.248113988582975e-23	2.93366936041848e-15	2.2444922102660016e-11	4.968806220103963e-11	4.2874665819222795e-10
44700000	0.004999804380521965	8.682743468550047e-50	3.647133609277352e-61	1.574942635211268e-8	9.41438592917834e-16	3.592392198472343e-7	8.248113988582975e-23	2.93366936041848e-15	2.2444922102660016e-11	4.968806220103963e-11	4.2874665819222795e-10
44800000	0.004999804380521965	8.682743468550047e-50	3.647133609277352e-61	1.574942635211268e-8	9.41438592917834e-16	3.592392198472343e-7	8.248113988582975e-23	2.93366936041848e-15	2.2444922102660016e-11	4.968806220103963e-11	4.2874665819222795e-10
44900000	0.004999804380521965	8.682743468550047e-50	3.647133609277352e-61	1.574942635211268e-8	9.41438592917834e-16	3.592392198472343e-7	8.248113988582975e-23	2.93366936041848e-15	2.2444922102660016e-11	4.968806220103963e-11	4.2874665819222795e-10
45000000	0.004999804380521965	8.682743468550047e-50	3.647133609277352e-61	1.574942635211268e-8	9.41438592917834e-16	3.592392198472343e-7	8.248113988582975e-23	2.93366936041848e-15	2.2444922102660016e-11	4.968806220103963e-11	4.2874665819222795e-10
45100000	0.004999804380521965	8.682743468550047e-50	3.647133609277352e-61	1.574942635211268e-8	9.41438592917834e-16	3.592392198472343e-7	8.248113988582975e-23	2.93366936041848e-15	2.2444922102660016e-11	4.968806220103963e-11	4.2874665819222795e-10
45200000	0.004999804380521965	8.682743468550047e-50	3.647133609277352e-61	1.574942635211268e-8	9.41438592917834e-16	3.592392198472343e-7	8.248113988582975e-23	2.93366936041848e-15	2.2444922102660016e-11	4.968806220103963e-11	4.2874665819222795e-10
45300000	0.004999804380521965	8.682743468550047e-50	3.647133609277352e-61	1.574942635211268e-8	9.41438592917834e-16	3.592392198472343e-7	8.248113988582975e-23	2.93366936041848e-15	2.2444922102660016e-11	4.968806220103963e-11	4.2874665819222795e-10
45400000	0.004999804380521965	8.682743468550047e-50	3.647133609277352e-61	1.574942635211268e-8	9.41438592917834e-16	3.592392198472343e-7	8.248113988582975e-23	2.93366936041848e-15	2.2444922102660016e-11	4.968806220103963e-11	4.2874665819222795e-10
45500000	0.004999804380521965	8.682743468550047e-50	3.647133609277352e-61	1.574942635211268e-8	9.41438592917834e-16	3.592392198472343e-7	8.248113988582975e-23	2.93366936041848e-15	2.2444922102660016e-11	4.968806220103963e-11	4.2874665819222795e-10
45600000	0.004999804380521965	8.682743468550047e-50	3.647133609277352e-61	1.574942635211268e-8	9.41438592917834e-16	3.592392198472343e-7	8.248113988582975e-23	2.93366936041848e-15	2.2444922102660016e-11	4.968806220103963e-11	4.2874665819222795e-10
45700000	0.004999804380521965	8.682743468550047e-50	3.647133609277352e-61	1.574942635211268e-8	9.41438592917834e-16	3.592392198472343e-7	8.248113988582975e-23	2.93366936041848e-15	2.2444922102660016e-11	4.968806220103963e-11	4.2874665819222795e-10
45800000	0.004999804380521965	8.682743468550047e-50	3.647133609277352e-61	1.574942635211268e-8	9.41438592917834e-16	3.592392198472343e-7	8.248113988582975e-23	2.93366936041848e-15	2.2444922102660016e-11	4.968806220103963e-11	4.2874665819222795e-10
45900000	0.004999804380521965	8.682743468550047e-50	3.647133609277352e-61	1.574942635211268e-8	9.41438592917834e-16	3.592392198472343e-7	8.248113988582975e-23	2.93366936041848e-15	2.2444922102660016e-11	4.968806220103963e-11	4.2874665819222795e-10
46000000	0.004999804380521965	8.682743468550047e-50	3.647133609277352e-61	1.574942635211268e-8	9.41438592917834e-16	3.592392198472343e-7	8.248113988582975e-23	2.93366936041848e-15	2.2444922102660016e-11	4.968806220103963e-11	4.2874665819222795e-10
46100000	0.004999804380521965	8.682743468550047e-50	3.647133609277352e-61	1.574942635211268e-8	9.41438592917834e-16	3.592392198472343e-7	8.248113988582975e-23	2.93366936041848e-15	2.2444922102660016e-11	4.968806220103963e-11	4.2874665819222795e-10
46200000	0.004999804380521965	8.682743468550047e-50	3.647133609277352e-61	1.574942635211268e-8	9.41438592917834e-16	3.592392198472343e-7	8.248113988582975e-23	2.93366936041848e-15	2.2444922102660016e-11	4.968806220103963e-11	4.2874665819222795e-10
46300000	0.004999804380521965	8.682743468550047e-50	3.647133609277352e-61	1.574942635211268e-8	9.41438592917834e-16	3.592392198472343e-7	8.248113988582975e-23	2.93366936041848e-15	2.2444922102660016e-11	4.968806220103963e-11	4.2874665819222795e-10
46400000	0.004999804380521965	8.682743468550047e-50	3.647133609277352e-61	1.574942635211268e-8	9.41438592917834e-16	3.592392198472343e-7	8.248113988582975e-23	2.93366936041848e-15	2.2444922102660016e-11	4.968806220103963e-11	4.2874665819222795e-10
46500000	0.004999804380521965	8.682743468550047e-50	3.647133609277352e-61	1.574942635211268e-8	9.41438592917834e-16	3.592392198472343e-7	8.248113988582975e-23	2.93366936041848e-15	2.2444922102660016e-11	4.968806220103963e-11	4.2874665819222795e-10
46600000	0.004999804380521965	8.682743468550047e-50	3.647133609277352e-61	1.574942635211268e-8	9.41438592917834e-16	3.592392198472343e-7	8.248113988582975e-23	2.93366936041848e-15	2.2444922102660016e-11	4.968806220103963e-11	4.2874665819222795e-10
46700000	0.004999804380521965	8.682743468550047e-50	3.647133609277352e-61	1.574942635211268e-8	9.41438592917834e-16	3.592392198472343e-7	8.248113988582975e-23	2.93366936041848e-15	2.2444922102660016e-11	4.968806220103963e-11	4.2874665819222795e-10
46800000	0.004999804380521965	8.682743468550047e-50	3.647133609277352e-61	1.574942635211268e-8	9.41438592917834e-16	3.592392198472343e-7	8.248113988582975e-23	2.93366936041848e-15	2.2444922102660016e-11	4.968806220103963e-11	4.2874665819222795e-10
46900000	0.004999804380521965	8.682743468550047e-50	3.647133609277352e-61	1.574942635211268e-8	9.41438592917834e-16	3.592392198472343e-7	8.248113988582975e-23	2.93366936041848e-15	2.2444922102660016e-11	4.968806220103963e-11	4.2874665819222795e-10
47000000	0.004999804380521965	8.682743468550047e-50	3.647133609277352e-61	1.574942635211268e-8	9.41438592917834e-16	3.592392198472343e-7	8.248113988582975e-23	2.93366936041848e-15	2.2444922102660016e-11	4.968806220103963e-11	4.2874665819222795e-10
47100000	0.004999804380521965	8.682743468550047e-50	3.647133609277352e-61	1.574942635211268e-8	9.41438592917834e-16	3.592392198472343e-7	8.248113988582975e-23	2.93366936041848e-15	2.2444922102660016e-11	4.968806220103963e-11	4.2874665819222795e-10
47200000	0.004999804380521965	8.682743468550047e-50	3.647133609277352e-61	1.574942635211268e-8	9.41438592917834e-16	3.592392198472343e-7	8.248113988582975e-23	2.93366936041848e-15	2.2444922102660016e-11	4.968806220103963e-11	4.2874665819222795e-10
47300000	0.004999804380521965	8.682743468550047e-50	3.647133609277352e-61	1.574942635211268e-8	9.41438592917834e-16	3.592392198472343e-7	8.248113988582975e-23	2.93366936041848e-15	2.2444922102660016e-11	4.968806220103963e-11	4.2874665819222795e-10
47400000	0.004999804380521965	8.682743468550047e-50	3.647133609277352e-61	1.574942635211268e-8	9.41438592917834e-16	3.592392198472343e-7	8.248113988582975e-23	2.93366936041848e-15	2.2444922102660016e-11	4.968806220103963e-11	4.2874665819222795e-10
47500000	0.004999804380521965	8.682743468550047e-50	3.647133609277352e-61	1.574942635211268e-8	9.41438592917834e-16	3.592392198472343e-7	8.248113988582975e-23	2.93366936041848e-15	2.2444922102660016e-11	4.968806220103963e-11	4.2874665819222795e-10
47600000	0.004999804380521965	8.682743468550047e-50	3.647133609277352e-61	1.574942635211268e-8	9.41438592917834e-16	3.592392198472343e-7	8.248113988582975e-23	2.93366936041848e-15	2.2444922102660016e-11	4.968806220103963e-11	4.2874665819222795e-10
47700000	0.004999804380521965	8.682743468550047e-50	3.647133609277352e-61	1.574942635211268e-8	9.41438592917834e-16	3.592392198472343e-7	8.248113988582975e-23	2.93366936041848e-15	2.2444922102660016e-11	4.968806220103963e-11	4.2874665819222795e-10
47800000	0.004999804380521965	8.682743468550047e-50	3.647133609277352e-61	1.574942635211268e-8	9.41438592917834e-16	3.592392198472343e-7	8.248113988582975e-23	2.93366936041848e-15	2.2444922102660016e-11	4.968806220103963e-11	4.2874665819222795e-10
47900000	0.004999804380521965	8.682743468550047e-50	3.647133609277352e-61	1.574942635211268e-8	9.41438592917834e-16	3.592392198472343e-7	8.248113988582975e-23	2.93366936041848e-15	2.2444922102660016e-11	4.968806220103963e-11	4.2874665819222795e-10
48000000	0.004999804380521965	8.682743468550047e-50	3.647133609277352e-61	1.574942635211268e-8	9.41438592917834e-16	3.592392198472343e-7	8.248113988582975e-23	2.93366936041848e-15	2.2444922102660016e-11	4.968806220103963e-11	4.2874665819222795e-10
48100000	0.004999804380521965	8.682743468550047e-50	3.647133609277352e-61	1.574942635211268e-8	9.41438592917834e-16	3.592392198472343e-7	8.248113988582975e-23	2.93366936041848e-15	2.2444922102660016e-11	4.968806220103963e-11	4.2874665819222795e-10
48200000	0.004999804380521965	8.682743468550047e-50	3.647133609277352e-61	1.574942635211268e-8	9.41438592917834e-16	3.592392198472343e-7	8.248113988582975e-23	2.93366936041848e-15	2.2444922102660016e-11	4.968806220103963e-11	4.2874665819222795e-10
48300000	0.004999804380521965	8.682743468550047e-50	3.647133609277352e-61	1.574942635211268e-8	9.41438592917834e-16	3.592392198472343e-7	8.248113988582975e-23	2.93366936041848e-15	2.2444922102660016e-11	4.968806220103963e-11	4.2874665819222795e-10
48400000	0.004999804380521965	8.682743468550047e-50	3.647133609277352e-61	1.574942635211268e-8	9.41438592917834e-16	3.592392198472343e-7	8.248113988582975e-23	2.93366936041848e-15	2.2444922102660016e-11	4.968806220103963e-11	4.2874665819222795e-10
48500000	0.004999804380521965	8.682743468550047e-50	3.647133609277352e-61	1.574942635211268e-8	9.41438592917834e-16	3.592392198472343e-7	8.248113988582975e-23	2.93366936041848e-15	2.2444922102660016e-11	4.968806220103963e-11	4.2874665819222795e-10
48600000	0.004999804380521965	8.682743468550047e-50	3.647133609277352e-61	1.574942635211268e-8	9.41438592917834e-16	3.592392198472343e-7	8.248113988582975e-23	2.93366936041848e-15	2.2444922102660016e-11	4.968806220103963e-11	4.2874665819222795e-10
48700000	0.004999804380521965	8.682743468550047e-50	3.647133609277352e-61	1.574942635211268e-8	9.41438592917834e-16	3.592392198472343e-7	8.248113988582975e-23	2.93366936041848e-15	2.2444922102660016e-11	4.968806220103963e-11	4.2874665819222795e-10
48800000	0.004999804380521965	8.682743468550047e-50	3.647133609277352e-61	1.574942635211268e-8	9.41438592917834e-16	3.592392198472343e-7	8.248113988582975e-23	2.93366936041848e-15	2.2444922102660016e-11	4.968806220103963e-11	4.2874665819222795e-10
48900000	0.004999804380521965	8.682743468550045e-50	3.647133609277352e-61	1.574942635211268e-8	9.41438592917834e-16	3.592392198472343e-7	8.248113988582975e-23	2.93366936041848e-15	2.2444922102660016e-11	4.968806220103963e-11	4.2874665819222795e-10
49000000	0.004999804380521965	8.682743468550045e-50	3.647133609277352e-61	1.574942635211268e-8	9.41438592917834e-16	3.592392198472343e-7	8.248113988582975e-23	2.93366936041848e-15	2.2444922102660016e-11	4.968806220103963e-11	4.2874665819222795e-10
49100000	0.004999804380521965	8.682743468550045e-50	3.647133609277352e-61	1.574942635211268e-8	9.41438592917834e-16	3.592392198472343e-7	8.248113988582975e-23	2.93366936041848e-15	2.2444922102660016e-11	4.968806220103963e-11	4.2874665819222795e-10
49200000	0.004999804380521965	8.682743468550045e-50	3.647133609277352e-61	1.574942635211268e-8	9.41438592917834e-16	3.592392198472343e-7	8.248113988582975e-23	2.93366936041848e-15	2.2444922102660016e-11	4.968806220103963e-11	4.2874665819222795e-10
49300000	0.004999804380521965	8.682743468550045e-50	3.647133609277352e-61	1.574942635211268e-8	9.41438592917834e-16	3.592392198472343e-7	8.248113988582975e-23	2.93366936041848e-15	2.2444922102660016e-11	4.968806220103963e-11	4.2874665819222795e-10
49400000	0.004999804380521965	8.682743468550045e-50	3.647133609277352e-61	1.574942635211268e-8	9.41438592917834e-16	3.5923921984723423e-7	8.248113988582975e-23	2.93366936041848e-15	2.2444922102660016e-11	4.968806220103963e-11	4.2874665819222795e-10
49500000	0.004999804380521965	8.682743468550045e-50	3.647133609277352e-61	1.574942635211268e-8	9.41438592917834e-16	3.5923921984723423e-7	8.248113988582975e-23	2.93366936041848e-15	2.2444922102660016e-11	4.968806220103963e-11	4.2874665819222795e-10
49600000	0.004999804380521965	8.682743468550045e-50	3.647133609277352e-61	1.574942635211268e-8	9.41438592917834e-16	3.5923921984723423e-7	8.248113988582975e-23	2.9336693604184796e-15	2.2444922102660016e-11	4.968806220103963e-11	4.2874665819222795e-10
49700000	0.004999804380521965	8.682743468550045e-50	3.647133609277352e-61	1.574942635211268e-8	9.41438592917834e-16	3.5923921984723423e-7	8.248113988582975e-23	2.9336693604184796e-15	2.2444922102660016e-11	4.968806220103963e-11	4.2874665819222795e-10
49800000	0.004999804380521965	8.682743468550045e-50	3.647133609277352e-61	1.574942635211268e-8	9.41438592917834e-16	3.5923921984723423e-7	8.248113988582975e-23	2.9336693604184796e-15	2.2444922102660016e-11	4.968806220103963e-11	4.2874665819222795e-10
49900000	0.004999804380521965	8.682743468550045e-50	3.647133609277352e-61	1.574942635211268e-8	9.41438592917834e-16	3.5923921984723423e-7	8.248113988582975e-23	2.9336693604184796e-15	2.2444922102660016e-11	4.968806220103963e-11	4.2874665819222795e-10
50000000	0.004999804380521965	8.682743468550045e-50	3.647133609277352e-61	1.574942635211268e-8	9.41438592917834e-16	3.5923921984723423e-7	8.248113988582975e-23	2.9336693604184796e-15	2.2444922102660016e-11	4.968806220103963e-11	4.2874665819222795e-10
50100000	0.004999804380521964	8.682743468550045e-50	3.647133609277352e-61	1.574942635211268e-8	9.41438592917834e-16	3.5923921984723423e-7	8.248113988582975e-23	2.9336693604184796e-15	2.2444922102660016e-11	4.968806220103963e-11	4.2874665819222795e-10
50200000	0.004999804380521964	8.682743468550045e-50	3.647133609277352e-61	1.574942635211268e-8	9.41438592917834e-16	3.5923921984723423e-7	8.248113988582975e-23	2.9336693604184796e-15	2.2444922102660016e-11	4.968806220103963e-11	4.2874665819222795e-10
50300000	0.004999804380521964	8.682743468550045e-50	3.647133609277352e-61	1.574942635211268e-8	9.41438592917834e-16	3.5923921984723423e-7	8.248113988582975e-23	2.9336693604184796e-15	2.2444922102660016e-11	4.968806220103962e-11	4.2874665819222795e-10
50400000	0.004999804380521964	8.682743468550045e-50	3.647133609277352e-61	1.574942635211268e-8	9.41438592917834e-16	3.5923921984723423e-7	8.248113988582975e-23	2.9336693604184796e-15	2.2444922102660016e-11	4.968806220103962e-11	4.2874665819222795e-10
50500000	0.004999804380521964	8.682743468550045e-50	3.647133609277352e-61	1.574942635211268e-8	9.41438592917834e-16	3.5923921984723423e-7	8.248113988582975e-23	2.9336693604184796e-15	2.2444922102660016e-11	4.968806220103962e-11	4.28746658192228e-10
50600000	0.004999804380521964	8.682743468550045e-50	3.647133609277352e-61	1.574942635211268e-8	9.41438592917834e-16	3.5923921984723423e-7	8.248113988582975e-23	2.9336693604184796e-15	2.2444922102660016e-11	4.968806220103962e-11	4.28746658192228e-10
50700000	0.004999804380521964	8.682743468550045e-50	3.647133609277352e-61	1.574942635211268e-8	9.41438592917834e-16	3.5923921984723423e-7	8.248113988582975e-23	2.9336693604184796e-15	2.2444922102660016e-11	4.968806220103962e-11	4.28746658192228e-10
50800000	0.004999804380521964	8.682743468550045e-50	3.647133609277352e-61	1.574942635211268e-8	9.41438592917834e-16	3.5923921984723423e-7	8.248113988582975e-23	2.9336693604184796e-15	2.2444922102660016e-11	4.968806220103962e-11	4.28746658192228e-10
50900000	0.004999804380521964	8.682743468550045e-50	3.647133609277352e-61	1.574942635211268e-8	9.41438592917834e-16	3.5923921984723423e-7	8.248113988582975e-23	2.9336693604184796e-15	2.2444922102660016e-11	4.968806220103962e-11	4.28746658192228e-10
51000000	0.004999804380521964	8.682743468550045e-50	3.647133609277352e-61	1.574942635211268e-8	9.41438592917834e-16	3.5923921984723423e-7	8.248113988582975e-23	2.9336693604184796e-15	2.2444922102660016e-11	4.968806220103962e-11	4.28746658192228e-10
51100000	0.004999804380521964	8.682743468550045e-50	3.647133609277352e-61	1.574942635211268e-8	9.41438592917834e-16	3.5923921984723423e-7	8.248113988582975e-23	2.9336693604184796e-15	2.2444922102660016e-11	4.968806220103962e-11	4.28746658192228e-10
51200000	0.004999804380521964	8.682743468550045e-50	3.647133609277352e-61	1.574942635211268e-8	9.41438592917834e-16	3.5923921984723423e-7	8.248113988582975e-23	2.9336693604184796e-15	2.2444922102660016e-11	4.968806220103962e-11	4.28746658192228e-10
51300000	0.004999804380521964	8.682743468550045e-50	3.647133609277352e-61	1.574942635211268e-8	9.41438592917834e-16	3.5923921984723423e-7	8.248113988582975e-23	2.9336693604184796e-15	2.2444922102660016e-11	4.968806220103962e-11	4.28746658192228e-10
51400000	0.004999804380521964	8.682743468550045e-50	3.647133609277352e-61	1.574942635211268e-8	9.41438592917834e-16	3.5923921984723423e-7	8.248113988582975e-23	2.9336693604184796e-15	2.2444922102660016e-11	4.968806220103962e-11	4.28746658192228e-10
51500000	0.004999804380521964	8.682743468550045e-50	3.647133609277352e-61	1.574942635211268e-8	9.41438592917834e-16	3.5923921984723423e-7	8.248113988582975e-23	2.9336693604184796e-15	2.2444922102660016e-11	4.968806220103962e-11	4.28746658192228e-10
51600000	0.004999804380521964	8.682743468550045e-50	3.647133609277352e-61	1.574942635211268e-8	9.41438592917834e-16	3.5923921984723423e-7	8.248113988582975e-23	2.9336693604184796e-15	2.2444922102660016e-11	4.968806220103962e-11	4.28746658192228e-10
51700000	0.004999804380521964	8.682743468550045e-50	3.647133609277352e-61	1.574942635211268e-8	9.41438592917834e-16	3.5923921984723423e-7	8.248113988582975e-23	2.9336693604184796e-15	2.2444922102660016e-11	4.968806220103962e-11	4.28746658192228e-10
51800000	0.004999804380521964	8.682743468550045e-50	3.647133609277352e-61	1.574942635211268e-8	9.41438592917834e-16	3.5923921984723423e-7	8.248113988582975e-23	2.9336693604184796e-15	2.2444922102660016e-11	4.968806220103962e-11	4.28746658192228e-10
51900000	0.004999804380521964	8.682743468550045e-50	3.647133609277352e-61	1.574942635211268e-8	9.41438592917834e-16	3.5923921984723423e-7	8.248113988582975e-23	2.9336693604184796e-15	2.2444922102660016e-11	4.968806220103962e-11	4.28746658192228e-10
52000000	0.004999804380521964	8.682743468550045e-50	3.647133609277352e-61	1.574942635211268e-8	9.41438592917834e-16	3.5923921984723423e-7	8.248113988582975e-23	2.9336693604184796e-15	2.2444922102660016e-11	4.968806220103962e-11	4.28746658192228e-10
52100000	0.004999804380521964	8.682743468550043e-50	3.647133609277352e-61	1.574942635211268e-8	9.41438592917834e-16	3.5923921984723423e-7	8.248113988582975e-23	2.9336693604184796e-15	2.2444922102660016e-11	4.968806220103962e-11	4.28746658192228e-10
52200000	0.004999804380521964	8.682743468550043e-50	3.647133609277352e-61	1.574942635211268e-8	9.41438592917834e-16	3.5923921984723423e-7	8.248113988582975e-23	2.9336693604184796e-15	2.2444922102660016e-11	4.968806220103962e-11	4.28746658192228e-10
52300000	0.004999804380521964	8.682743468550043e-50	3.647133609277352e-61	1.574942635211268e-8	9.41438592917834e-16	3.5923921984723423e-7	8.248113988582975e-23	2.9336693604184796e-15	2.2444922102660016e-11	4.968806220103962e-11	4.28746658192228e-10
52400000	0.004999804380521964	8.682743468550043e-50	3.647133609277352e-61	1.574942635211268e-8	9.41438592917834e-16	3.5923921984723423e-7	8.248113988582975e-23	2.9336693604184796e-15	2.2444922102660016e-11	4.968806220103962e-11	4.28746658192228e-10
52500000	0.004999804380521964	8.682743468550043e-50	3.647133609277352e-61	1.574942635211268e-8	9.41438592917834e-16	3.5923921984723423e-7	8.248113988582975e-23	2.9336693604184796e-15	2.2444922102660016e-11	4.968806220103962e-11	4.28746658192228e-10
52600000	0.004999804380521964	8.682743468550043e-50	3.647133609277352e-61	1.574942635211268e-8	9.41438592917834e-16	3.5923921984723423e-7	8.248113988582975e-23	2.9336693604184796e-15	2.2444922102660016e-11	4.968806220103962e-11	4.28746658192228e-10
52700000	0.004999804380521964	8.682743468550043e-50	3.647133609277352e-61	1.574942635211268e-8	9.41438592917834e-16	3.5923921984723423e-7	8.248113988582975e-23	2.9336693604184796e-15	2.2444922102660016e-11	4.968806220103962e-11	4.28746658192228e-10
52800000	0.004999804380521964	8.682743468550043e-50	3.647133609277352e-61	1.574942635211268e-8	9.41438592917834e-16	3.5923921984723423e-7	8.248113988582975e-23	2.9336693604184796e-15	2.2444922102660016e-11	4.968806220103962e-11	4.28746658192228e-10
52900000	0.004999804380521964	8.682743468550043e-50	3.647133609277352e-61	1.574942635211268e-8	9.41438592917834e-16	3.5923921984723423e-7	8.248113988582975e-23	2.9336693604184796e-15	2.2444922102660016e-11	4.968806220103962e-11	4.28746658192228e-10
53000000	0.004999804380521964	8.682743468550043e-50	3.647133609277352e-61	1.574942635211268e-8	9.41438592917834e-16	3.5923921984723423e-7	8.248113988582975e-23	2.9336693604184796e-15	2.2444922102660016e-11	4.968806220103962e-11	4.28746658192228e-10
53100000	0.004999804380521964	8.682743468550043e-50	3.647133609277352e-61	1.574942635211268e-8	9.41438592917834e-16	3.5923921984723423e-7	8.248113988582975e-23	2.9336693604184796e-15	2.2444922102660016e-11	4.968806220103962e-11	4.28746658192228e-10
53200000	0.004999804380521964	8.682743468550043e-50	3.647133609277352e-61	1.574942635211268e-8	9.41438592917834e-16	3.5923921984723423e-7	8.248113988582975e-23	2.9336693604184796e-15	2.2444922102660016e-11	4.968806220103962e-11	4.28746658192228e-10
53300000	0.004999804380521964	8.682743468550043e-50	3.647133609277352e-61	1.574942635211268e-8	9.41438592917834e-16	3.5923921984723423e-7	8.248113988582975e-23	2.9336693604184796e-15	2.2444922102660016e-11	4.968806220103962e-11	4.28746658192228e-10
53400000	0.004999804380521964	8.682743468550043e-50	3.647133609277352e-61	1.574942635211268e-8	9.41438592917834e-16	3.5923921984723423e-7	8.248113988582975e-23	2.9336693604184796e-15	2.2444922102660016e-11	4.968806220103962e-11	4.28746658192228e-10
53500000	0.004999804380521964	8.682743468550043e-50	3.647133609277352e-61	1.574942635211268e-8	9.41438592917834e-16	3.5923921984723423e-7	8.248113988582975e-23	2.9336693604184796e-15	2.2444922102660016e-11	4.968806220103962e-11	4.28746658192228e-10
53600000	0.004999804380521964	8.682743468550043e-50	3.647133609277352e-61	1.574942635211268e-8	9.41438592917834e-16	3.5923921984723423e-7	8.248113988582975e-23	2.9336693604184796e-15	2.2444922102660016e-11	4.968806220103962e-11	4.28746658192228e-10
53700000	0.004999804380521964	8.682743468550043e-50	3.647133609277352e-61	1.574942635211268e-8	9.41438592917834e-16	3.5923921984723423e-7	8.248113988582975e-23	2.9336693604184796e-15	2.2444922102660016e-11	4.968806220103962e-11	4.28746658192228e-10
53800000	0.004999804380521964	8.682743468550043e-50	3.647133609277352e-61	1.574942635211268e-8	9.41438592917834e-16	3.5923921984723423e-7	8.248113988582975e-23	2.9336693604184796e-15	2.2444922102660016e-11	4.968806220103962e-11	4.28746658192228e-10
53900000	0.004999804380521964	8.682743468550043e-50	3.647133609277352e-61	1.574942635211268e-8	9.41438592917834e-16	3.5923921984723423e-7	8.248113988582975e-23	2.9336693604184796e-15	2.2444922102660016e-11	4.968806220103962e-11	4.28746658192228e-10
54000000	0.004999804380521964	8.682743468550043e-50	3.647133609277352e-61	1.574942635211268e-8	9.41438592917834e-16	3.5923921984723423e-7	8.248113988582975e-23	2.9336693604184796e-15	2.2444922102660016e-11	4.968806220103962e-11	4.28746658192228e-10
54100000	0.004999804380521964	8.682743468550043e-50	3.647133609277352e-61	1.574942635211268e-8	9.41438592917834e-16	3.5923921984723423e-7	8.248113988582975e-23	2.9336693604184796e-15	2.2444922102660016e-11	4.968806220103962e-11	4.28746658192228e-10
54200000	0.004999804380521964	8.682743468550043e-50	3.647133609277352e-61	1.574942635211268e-8	9.41438592917834e-16	3.5923921984723423e-7	8.248113988582975e-23	2.9336693604184796e-15	2.2444922102660016e-11	4.968806220103962e-11	4.28746658192228e-10
54300000	0.004999804380521964	8.682743468550043e-50	3.647133609277352e-61	1.574942635211268e-8	9.41438592917834e-16	3.5923921984723423e-7	8.248113988582975e-23	2.9336693604184796e-15	2.2444922102660016e-11	4.968806220103962e-11	4.28746658192228e-10
54400000	0.004999804380521964	8.682743468550043e-50	3.647133609277352e-61	1.574942635211268e-8	9.41438592917834e-16	3.5923921984723423e-7	8.248113988582975e-23	2.9336693604184796e-15	2.2444922102660016e-11	4.968806220103962e-11	4.28746658192228e-10
54500000	0.004999804380521964	8.682743468550043e-50	3.647133609277352e-61	1.574942635211268e-8	9.41438592917834e-16	3.5923921984723423e-7	8.248113988582975e-23	2.9336693604184796e-15	2.2444922102660016e-11	4.968806220103962e-11	4.28746658192228e-10
54600000	0.004999804380521964	8.682743468550043e-50	3.647133609277352e-61	1.574942635211268e-8	9.41438592917834e-16	3.5923921984723423e-7	8.248113988582975e-23	2.9336693604184796e-15	2.2444922102660016e-11	4.968806220103962e-11	4.28746658192228e-10
54700000	0.004999804380521964	8.682743468550043e-50	3.647133609277352e-61	1.574942635211268e-8	9.41438592917834e-16	3.5923921984723423e-7	8.248113988582975e-23	2.9336693604184796e-15	2.2444922102660016e-11	4.968806220103962e-11	4.28746658192228e-10
54800000	0.004999804380521964	8.682743468550043e-50	3.647133609277352e-61	1.574942635211268e-8	9.41438592917834e-16	3.5923921984723423e-7	8.248113988582975e-23	2.9336693604184796e-15	2.2444922102660016e-11	4.968806220103962e-11	4.28746658192228e-10
54900000	0.004999804380521964	8.682743468550043e-50	3.647133609277352e-61	1.574942635211268e-8	9.41438592917834e-16	3.5923921984723423e-7	8.248113988582975e-23	2.9336693604184796e-15	2.2444922102660016e-11	4.968806220103962e-11	4.28746658192228e-10
55000000	0.004999804380521964	8.682743468550043e-50	3.647133609277352e-61	1.574942635211268e-8	9.41438592917834e-16	3.5923921984723423e-7	8.248113988582975e-23	2.9336693604184796e-15	2.2444922102660016e-11	4.968806220103962e-11	4.28746658192228e-10
55100000	0.004999804380521964	8.682743468550043e-50	3.647133609277352e-61	1.574942635211268e-8	9.41438592917834e-16	3.5923921984723423e-7	8.248113988582975e-23	2.9336693604184796e-15	2.2444922102660016e-11	4.968806220103962e-11	4.28746658192228e-10
55200000	0.004999804380521964	8.682743468550043e-50	3.647133609277352e-61	1.574942635211268e-8	9.41438592917834e-16	3.5923921984723423e-7	8.248113988582975e-23	2.9336693604184796e-15	2.2444922102660016e-11	4.968806220103962e-11	4.28746658192228e-10
55300000	0.004999804380521964	8.682743468550043e-50	3.647133609277352e-61	1.574942635211268e-8	9.41438592917834e-16	3.5923921984723423e-7	8.248113988582975e-23	2.9336693604184796e-15	2.2444922102660016e-11	4.968806220103962e-11	4.28746658192228e-10
55400000	0.004999804380521964	8.682743468550043e-50	3.647133609277352e-61	1.574942635211268e-8	9.41438592917834e-16	3.5923921984723423e-7	8.248113988582975e-23	2.9336693604184796e-15	2.2444922102660016e-11	4.968806220103962e-11	4.28746658192228e-10
55500000	0.004999804380521964	8.682743468550043e-50	3.647133609277352e-61	1.574942635211268e-8	9.41438592917834e-16	3.5923921984723423e-7	8.248113988582975e-23	2.9336693604184796e-15	2.2444922102660016e-11	4.968806220103962e-11	4.28746658192228e-10
55600000	0.004999804380521964	8.682743468550043e-50	3.647133609277352e-61	1.574942635211268e-8	9.41438592917834e-16	3.5923921984723423e-7	8.248113988582975e-23	2.9336693604184796e-15	2.2444922102660016e-11	4.968806220103962e-11	4.28746658192228e-10
55700000	0.004999804380521964	8.682743468550043e-50	3.647133609277352e-61	1.574942635211268e-8	9.41438592917834e-16	3.5923921984723423e-7	8.248113988582975e-23	2.9336693604184796e-15	2.2444922102660016e-11	4.968806220103962e-11	4.28746658192228e-10
55800000	0.004999804380521964	8.682743468550043e-50	3.647133609277352e-61	1.574942635211268e-8	9.41438592917834e-16	3.5923921984723423e-7	8.248113988582975e-23	2.9336693604184796e-15	2.2444922102660016e-11	4.968806220103962e-11	4.28746658192228e-10
55900000	0.004999804380521964	8.682743468550043e-50	3.647133609277352e-61	1.574942635211268e-8	9.41438592917834e-16	3.5923921984723423e-7	8.248113988582975e-23	2.9336693604184796e-15	2.2444922102660016e-11	4.968806220103962e-11	4.28746658192228e-10
56000000	0.004999804380521964	8.682743468550043e-50	3.647133609277352e-61	1.574942635211268e-8	9.41438592917834e-16	3.5923921984723423e-7	8.248113988582975e-23	2.9336693604184796e-15	2.2444922102660016e-11	4.968806220103962e-11	4.28746658192228e-10
56100000	0.004999804380521964	8.682743468550043e-50	3.647133609277352e-61	1.574942635211268e-8	9.41438592917834e-16	3.5923921984723423e-7	8.248113988582975e-23	2.9336693604184796e-15	2.2444922102660016e-11	4.968806220103962e-11	4.28746658192228e-10
56200000	0.004999804380521964	8.682743468550043e-50	3.647133609277352e-61	1.574942635211268e-8	9.41438592917834e-16	3.5923921984723423e-7	8.248113988582975e-23	2.9336693604184796e-15	2.2444922102660016e-11	4.968806220103962e-11	4.28746658192228e-10
56300000	0.004999804380521964	8.682743468550043e-50	3.647133609277352e-61	1.574942635211268e-8	9.41438592917834e-16	3.5923921984723423e-7	8.248113988582975e-23	2.9336693604184796e-15	2.2444922102660016e-11	4.968806220103962e-11	4.28746658192228e-10
56400000	0.004999804380521964	8.682743468550043e-50	3.647133609277352e-61	1.574942635211268e-8	9.41438592917834e-16	3.5923921984723423e-7	8.248113988582975e-23	2.9336693604184796e-15	2.2444922102660016e-11	4.968806220103962e-11	4.28746658192228e-10
56500000	0.004999804380521964	8.682743468550043e-50	3.647133609277352e-61	1.574942635211268e-8	9.41438592917834e-16	3.5923921984723423e-7	8.248113988582975e-23	2.9336693604184796e-15	2.2444922102660016e-11	4.968806220103962e-11	4.28746658192228e-10
56600000	0.004999804380521964	8.682743468550043e-50	3.647133609277352e-61	1.574942635211268e-8	9.41438592917834e-16	3.5923921984723423e-7	8.248113988582975e-23	2.9336693604184796e-15	2.2444922102660016e-11	4.968806220103962e-11	4.28746658192228e-10
56700000	0.004999804380521964	8.682743468550043e-50	3.647133609277352e-61	1.574942635211268e-8	9.41438592917834e-16	3.5923921984723423e-7	8.248113988582975e-23	2.9336693604184796e-15	2.2444922102660016e-11	4.968806220103962e-11	4.28746658192228e-10
56800000	0.004999804380521964	8.682743468550043e-50	3.647133609277352e-61	1.574942635211268e-8	9.41438592917834e-16	3.5923921984723423e-7	8.248113988582975e-23	2.9336693604184796e-15	2.2444922102660016e-11	4.968806220103962e-11	4.28746658192228e-10
56900000	0.004999804380521964	8.682743468550043e-50	3.647133609277352e-61	1.574942635211268e-8	9.41438592917834e-16	3.5923921984723423e-7	8.248113988582975e-23	2.9336693604184796e-15	2.2444922102660016e-11	4.968806220103962e-11	4.28746658192228e-10
57000000	0.004999804380521964	8.682743468550043e-50	3.647133609277352e-61	1.574942635211268e-8	9.41438592917834e-16	3.5923921984723423e-7	8.248113988582975e-23	2.9336693604184796e-15	2.2444922102660016e-11	4.968806220103962e-11	4.28746658192228e-10
57100000	0.004999804380521964	8.682743468550043e-50	3.647133609277352e-61	1.574942635211268e-8	9.41438592917834e-16	3.5923921984723423e-7	8.248113988582975e-23	2.9336693604184796e-15	2.2444922102660016e-11	4.968806220103962e-11	4.28746658192228e-10
57200000	0.004999804380521964	8.682743468550043e-50	3.647133609277352e-61	1.574942635211268e-8	9.41438592917834e-16	3.5923921984723423e-7	8.248113988582975e-23	2.9336693604184796e-15	2.2444922102660016e-11	4.968806220103962e-11	4.28746658192228e-10
57300000	0.004999804380521964	8.682743468550043e-50	3.647133609277352e-61	1.574942635211268e-8	9.41438592917834e-16	3.5923921984723423e-7	8.248113988582975e-23	2.9336693604184796e-15	2.2444922102660016e-11	4.968806220103962e-11	4.28746658192228e-10
57400000	0.004999804380521964	8.682743468550043e-50	3.647133609277352e-61	1.574942635211268e-8	9.41438592917834e-16	3.5923921984723423e-7	8.248113988582975e-23	2.9336693604184796e-15	2.2444922102660016e-11	4.968806220103962e-11	4.28746658192228e-10
57500000	0.004999804380521964	8.682743468550043e-50	3.647133609277352e-61	1.574942635211268e-8	9.41438592917834e-16	3.5923921984723423e-7	8.248113988582975e-23	2.9336693604184796e-15	2.2444922102660016e-11	4.968806220103962e-11	4.28746658192228e-10
57600000	0.004999804380521964	8.682743468550043e-50	3.647133609277352e-61	1.574942635211268e-8	9.41438592917834e-16	3.5923921984723423e-7	8.248113988582975e-23	2.9336693604184796e-15	2.2444922102660016e-11	4.968806220103962e-11	4.28746658192228e-10
57700000	0.004999804380521964	8.682743468550043e-50	3.647133609277352e-61	1.574942635211268e-8	9.41438592917834e-16	3.5923921984723423e-7	8.248113988582975e-23	2.9336693604184796e-15	2.2444922102660016e-11	4.968806220103962e-11	4.28746658192228e-10
57800000	0.004999804380521964	8.682743468550043e-50	3.647133609277352e-61	1.574942635211268e-8	9.41438592917834e-16	3.5923921984723423e-7	8.248113988582975e-23	2.9336693604184796e-15	2.2444922102660016e-11	4.968806220103962e-11	4.28746658192228e-10
57900000	0.004999804380521964	8.682743468550043e-50	3.647133609277352e-61	1.574942635211268e-8	9.41438592917834e-16	3.5923921984723423e-7	8.248113988582975e-23	2.9336693604184796e-15	2.2444922102660016e-11	4.968806220103962e-11	4.28746658192228e-10
58000000	0.004999804380521964	8.682743468550043e-50	3.647133609277352e-61	1.574942635211268e-8	9.41438592917834e-16	3.5923921984723423e-7	8.248113988582975e-23	2.9336693604184796e-15	2.2444922102660016e-11	4.968806220103962e-11	4.28746658192228e-10
58100000	0.004999804380521964	8.682743468550043e-50	3.647133609277352e-61	1.574942635211268e-8	9.41438592917834e-16	3.5923921984723423e-7	8.248113988582975e-23	2.9336693604184796e-15	2.2444922102660016e-11	4.968806220103962e-11	4.28746658192228e-10
58200000	0.004999804380521964	8.682743468550043e-50	3.647133609277352e-61	1.574942635211268e-8	9.41438592917834e-16	3.5923921984723423e-7	8.248113988582975e-23	2.9336693604184796e-15	2.2444922102660016e-11	4.968806220103962e-11	4.28746658192228e-10
58300000	0.004999804380521964	8.682743468550043e-50	3.647133609277352e-61	1.574942635211268e-8	9.41438592917834e-16	3.5923921984723423e-7	8.248113988582975e-23	2.9336693604184796e-15	2.2444922102660016e-11	4.968806220103962e-11	4.28746658192228e-10
58400000	0.004999804380521964	8.682743468550043e-50	3.647133609277352e-61	1.574942635211268e-8	9.41438592917834e-16	3.5923921984723423e-7	8.248113988582975e-23	2.9336693604184796e-15	2.2444922102660016e-11	4.968806220103962e-11	4.28746658192228e-10
58500000	0.004999804380521964	8.682743468550043e-50	3.647133609277352e-61	1.574942635211268e-8	9.41438592917834e-16	3.5923921984723423e-7	8.248113988582975e-23	2.9336693604184796e-15	2.2444922102660016e-11	4.968806220103962e-11	4.28746658192228e-10
58600000	0.004999804380521964	8.682743468550043e-50	3.647133609277352e-61	1.574942635211268e-8	9.41438592917834e-16	3.5923921984723423e-7	8.248113988582975e-23	2.9336693604184796e-15	2.2444922102660016e-11	4.968806220103962e-11	4.28746658192228e-10
58700000	0.004999804380521964	8.682743468550043e-50	3.647133609277352e-61	1.574942635211268e-8	9.41438592917834e-16	3.5923921984723423e-7	8.248113988582975e-23	2.9336693604184796e-15	2.2444922102660016e-11	4.968806220103962e-11	4.28746658192228e-10
58800000	0.004999804380521964	8.682743468550043e-50	3.647133609277352e-61	1.574942635211268e-8	9.41438592917834e-16	3.5923921984723423e-7	8.248113988582975e-23	2.9336693604184796e-15	2.2444922102660016e-11	4.968806220103962e-11	4.28746658192228e-10
58900000	0.004999804380521964	8.682743468550043e-50	3.647133609277352e-61	1.574942635211268e-8	9.41438592917834e-16	3.5923921984723423e-7	8.248113988582975e-23	2.9336693604184796e-15	2.2444922102660016e-11	4.968806220103962e-11	4.28746658192228e-10
59000000	0.004999804380521964	8.682743468550043e-50	3.647133609277352e-61	1.574942635211268e-8	9.41438592917834e-16	3.5923921984723423e-7	8.248113988582975e-23	2.9336693604184796e-15	2.2444922102660016e-11	4.968806220103962e-11	4.28746658192228e-10
59100000	0.004999804380521964	8.682743468550045e-50	3.647133609277352e-61	1.574942635211268e-8	9.41438592917834e-16	3.5923921984723423e-7	8.248113988582975e-23	2.9336693604184796e-15	2.2444922102660016e-11	4.968806220103962e-11	4.28746658192228e-10
59200000	0.004999804380521964	8.682743468550045e-50	3.647133609277352e-61	1.574942635211268e-8	9.41438592917834e-16	3.5923921984723423e-7	8.248113988582975e-23	2.9336693604184796e-15	2.2444922102660016e-11	4.968806220103962e-11	4.28746658192228e-10
59300000	0.004999804380521964	8.682743468550045e-50	3.647133609277352e-61	1.574942635211268e-8	9.41438592917834e-16	3.5923921984723423e-7	8.248113988582975e-23	2.9336693604184796e-15	2.2444922102660016e-11	4.968806220103962e-11	4.28746658192228e-10
59400000	0.004999804380521964	8.682743468550045e-50	3.647133609277352e-61	1.574942635211268e-8	9.41438592917834e-16	3.5923921984723423e-7	8.248113988582975e-23	2.9336693604184796e-15	2.2444922102660016e-11	4.968806220103962e-11	4.28746658192228e-10
59500000	0.004999804380521964	8.682743468550045e-50	3.647133609277352e-61	1.574942635211268e-8	9.41438592917834e-16	3.592392198472343e-7	8.248113988582975e-23	2.9336693604184796e-15	2.2444922102660016e-11	4.968806220103962e-11	4.28746658192228e-10
59600000	0.004999804380521964	8.682743468550045e-50	3.647133609277352e-61	1.574942635211268e-8	9.41438592917834e-16	3.592392198472343e-7	8.248113988582975e-23	2.9336693604184796e-15	2.2444922102660016e-11	4.968806220103962e-11	4.28746658192228e-10
59700000	0.004999804380521964	8.682743468550045e-50	3.647133609277352e-61	1.574942635211268e-8	9.41438592917834e-16	3.592392198472343e-7	8.248113988582975e-23	2.9336693604184796e-15	2.2444922102660016e-11	4.968806220103962e-11	4.28746658192228e-10
59800000	0.004999804380521964	8.682743468550045e-50	3.647133609277352e-61	1.574942635211268e-8	9.41438592917834e-16	3.592392198472343e-7	8.248113988582975e-23	2.9336693604184796e-15	2.2444922102660016e-11	4.968806220103962e-11	4.28746658192228e-10
59900000	0.004999804380521964	8.682743468550045e-50	3.647133609277352e-61	1.574942635211268e-8	9.41438592917834e-16	3.592392198472343e-7	8.248113988582975e-23	2.9336693604184796e-15	2.2444922102660016e-11	4.968806220103962e-11	4.28746658192228e-10
60000000	0.004999804380521964	8.682743468550045e-50	3.647133609277352e-61	1.574942635211268e-8	9.41438592917834e-16	3.592392198472343e-7	8.248113988582975e-23	2.9336693604184796e-15	2.2444922102660016e-11	4.968806220103962e-11	4.28746658192228e-10
60100000	0.004999804380521964	8.682743468550045e-50	3.647133609277352e-61	1.574942635211268e-8	9.41438592917834e-16	3.592392198472343e-7	8.248113988582975e-23	2.9336693604184796e-15	2.2444922102660016e-11	4.968806220103962e-11	4.2874665819222795e-10
60200000	0.004999804380521965	8.682743468550045e-50	3.647133609277352e-61	1.574942635211268e-8	9.41438592917834e-16	3.592392198472343e-7	8.248113988582975e-23	2.93366936041848e-15	2.2444922102660016e-11	4.968806220103963e-11	4.2874665819222795e-10
60300000	0.004999804380521965	8.682743468550045e-50	3.647133609277352e-61	1.574942635211268e-8	9.41438592917834e-16	3.592392198472343e-7	8.248113988582975e-23	2.93366936041848e-15	2.2444922102660016e-11	4.968806220103963e-11	4.2874665819222795e-10
60400000	0.004999804380521965	8.682743468550045e-50	3.647133609277352e-61	1.574942635211268e-8	9.41438592917834e-16	3.592392198472343e-7	8.248113988582975e-23	2.93366936041848e-15	2.2444922102660016e-11	4.968806220103963e-11	4.2874665819222795e-10
60500000	0.004999804380521965	8.682743468550045e-50	3.647133609277352e-61	1.574942635211268e-8	9.41438592917834e-16	3.592392198472343e-7	8.248113988582975e-23	2.93366936041848e-15	2.2444922102660016e-11	4.968806220103963e-11	4.2874665819222795e-10
60600000	0.004999804380521965	8.682743468550045e-50	3.647133609277352e-61	1.574942635211268e-8	9.41438592917834e-16	3.592392198472343e-7	8.248113988582975e-23	2.93366936041848e-15	2.2444922102660016e-11	4.968806220103963e-11	4.2874665819222795e-10
60700000	0.004999804380521965	8.682743468550045e-50	3.647133609277352e-61	1.574942635211268e-8	9.41438592917834e-16	3.592392198472343e-7	8.248113988582975e-23	2.93366936041848e-15	2.2444922102660016e-11	4.968806220103963e-11	4.2874665819222795e-10
60800000	0.004999804380521965	8.682743468550045e-50	3.647133609277352e-61	1.574942635211268e-8	9.41438592917834e-16	3.592392198472343e-7	8.248113988582975e-23	2.93366936041848e-15	2.2444922102660016e-11	4.968806220103963e-11	4.2874665819222795e-10
60900000	0.004999804380521965	8.682743468550045e-50	3.647133609277352e-61	1.574942635211268e-8	9.41438592917834e-16	3.592392198472343e-7	8.248113988582975e-23	2.93366936041848e-15	2.2444922102660016e-11	4.968806220103963e-11	4.2874665819222795e-10
61000000	0.004999804380521965	8.682743468550045e-50	3.647133609277352e-61	1.574942635211268e-8	9.41438592917834e-16	3.592392198472343e-7	8.248113988582975e-23	2.93366936041848e-15	2.2444922102660016e-11	4.968806220103963e-11	4.2874665819222795e-10
61100000	0.004999804380521965	8.682743468550045e-50	3.647133609277352e-61	1.574942635211268e-8	9.41438592917834e-16	3.592392198472343e-7	8.248113988582975e-23	2.93366936041848e-15	2.2444922102660016e-11	4.968806220103963e-11	4.2874665819222795e-10
61200000	0.004999804380521965	8.682743468550045e-50	3.647133609277352e-61	1.574942635211268e-8	9.41438592917834e-16	3.592392198472343e-7	8.248113988582975e-23	2.93366936041848e-15	2.2444922102660016e-11	4.968806220103963e-11	4.2874665819222795e-10
61300000	0.004999804380521965	8.682743468550045e-50	3.647133609277352e-61	1.574942635211268e-8	9.41438592917834e-16	3.592392198472343e-7	8.248113988582975e-23	2.93366936041848e-15	2.2444922102660016e-11	4.968806220103963e-11	4.2874665819222795e-10
61400000	0.004999804380521965	8.682743468550045e-50	3.647133609277352e-61	1.574942635211268e-8	9.41438592917834e-16	3.592392198472343e-7	8.248113988582975e-23	2.93366936041848e-15	2.2444922102660016e-11	4.968806220103963e-11	4.2874665819222795e-10
61500000	0.004999804380521965	8.682743468550045e-50	3.647133609277352e-61	1.574942635211268e-8	9.41438592917834e-16	3.592392198472343e-7	8.248113988582975e-23	2.93366936041848e-15	2.2444922102660016e-11	4.968806220103963e-11	4.2874665819222795e-10
61600000	0.004999804380521965	8.682743468550045e-50	3.647133609277352e-61	1.574942635211268e-8	9.41438592917834e-16	3.592392198472343e-7	8.248113988582975e-23	2.93366936041848e-15	2.2444922102660016e-11	4.968806220103963e-11	4.2874665819222795e-10
61700000	0.004999804380521965	8.682743468550045e-50	3.647133609277352e-61	1.574942635211268e-8	9.41438592917834e-16	3.592392198472343e-7	8.248113988582975e-23	2.93366936041848e-15	2.2444922102660016e-11	4.968806220103963e-11	4.2874665819222795e-10
61800000	0.004999804380521965	8.682743468550045e-50	3.647133609277352e-61	1.574942635211268e-8	9.41438592917834e-16	3.592392198472343e-7	8.248113988582975e-23	2.93366936041848e-15	2.2444922102660016e-11	4.968806220103963e-11	4.2874665819222795e-10
61900000	0.004999804380521965	8.682743468550045e-50	3.647133609277352e-61	1.574942635211268e-8	9.41438592917834e-16	3.592392198472343e-7	8.248113988582975e-23	2.93366936041848e-15	2.2444922102660016e-11	4.968806220103963e-11	4.2874665819222795e-10
62000000	0.004999804380521965	8.682743468550045e-50	3.647133609277352e-61	1.574942635211268e-8	9.41438592917834e-16	3.592392198472343e-7	8.248113988582975e-23	2.93366936041848e-15	2.2444922102660016e-11	4.968806220103963e-11	4.2874665819222795e-10
62100000	0.004999804380521965	8.682743468550047e-50	3.647133609277352e-61	1.574942635211268e-8	9.41438592917834e-16	3.592392198472343e-7	8.248113988582975e-23	2.93366936041848e-15	2.2444922102660016e-11	4.968806220103963e-11	4.2874665819222795e-10
62200000	0.004999804380521965	8.682743468550047e-50	3.647133609277352e-61	1.574942635211268e-8	9.41438592917834e-16	3.592392198472343e-7	8.248113988582975e-23	2.93366936041848e-15	2.2444922102660016e-11	4.968806220103963e-11	4.2874665819222795e-10
62300000	0.004999804380521965	8.682743468550047e-50	3.647133609277352e-61	1.574942635211268e-8	9.41438592917834e-16	3.592392198472343e-7	8.248113988582975e-23	2.93366936041848e-15	2.2444922102660016e-11	4.968806220103963e-11	4.2874665819222795e-10
62400000	0.004999804380521965	8.682743468550047e-50	3.647133609277352e-61	1.574942635211268e-8	9.41438592917834e-16	3.592392198472343e-7	8.248113988582975e-23	2.93366936041848e-15	2.2444922102660016e-11	4.968806220103963e-11	4.2874665819222795e-10
62500000	0.004999804380521965	8.682743468550047e-50	3.647133609277352e-61	1.574942635211268e-8	9.41438592917834e-16	3.592392198472343e-7	8.248113988582975e-23	2.93366936041848e-15	2.2444922102660016e-11	4.968806220103963e-11	4.2874665819222795e-10
62600000	0.004999804380521965	8.682743468550047e-50	3.647133609277352e-61	1.574942635211268e-8	9.41438592917834e-16	3.592392198472343e-7	8.248113988582975e-23	2.93366936041848e-15	2.2444922102660016e-11	4.968806220103963e-11	4.2874665819222795e-10
62700000	0.004999804380521965	8.682743468550047e-50	3.647133609277352e-61	1.574942635211268e-8	9.41438592917834e-16	3.592392198472343e-7	8.248113988582975e-23	2.93366936041848e-15	2.2444922102660016e-11	4.968806220103963e-11	4.2874665819222795e-10
62800000	0.004999804380521965	8.682743468550047e-50	3.647133609277352e-61	1.574942635211268e-8	9.41438592917834e-16	3.592392198472343e-7	8.248113988582975e-23	2.93366936041848e-15	2.2444922102660016e-11	4.968806220103963e-11	4.2874665819222795e-10
62900000	0.004999804380521965	8.682743468550047e-50	3.647133609277352e-61	1.574942635211268e-8	9.41438592917834e-16	3.592392198472343e-7	8.248113988582975e-23	2.93366936041848e-15	2.2444922102660016e-11	4.968806220103963e-11	4.2874665819222795e-10
63000000	0.004999804380521965	8.682743468550047e-50	3.647133609277352e-61	1.574942635211268e-8	9.41438592917834e-16	3.592392198472343e-7	8.248113988582975e-23	2.93366936041848e-15	2.2444922102660016e-11	4.968806220103963e-11	4.2874665819222795e-10
63100000	0.004999804380521965	8.682743468550047e-50	3.647133609277352e-61	1.574942635211268e-8	9.41438592917834e-16	3.592392198472343e-7	8.248113988582975e-23	2.93366936041848e-15	2.2444922102660016e-11	4.968806220103963e-11	4.2874665819222795e-10
63200000	0.004999804380521965	8.682743468550047e-50	3.647133609277352e-61	1.574942635211268e-8	9.41438592917834e-16	3.592392198472343e-7	8.248113988582975e-23	2.93366936041848e-15	2.2444922102660016e-11	4.968806220103963e-11	4.2874665819222795e-10
63300000	0.004999804380521965	8.682743468550047e-50	3.647133609277352e-61	1.574942635211268e-8	9.41438592917834e-16	3.592392198472343e-7	8.248113988582975e-23	2.93366936041848e-15	2.2444922102660016e-11	4.968806220103963e-11	4.2874665819222795e-10
63400000	0.004999804380521965	8.682743468550047e-50	3.647133609277352e-61	1.574942635211268e-8	9.41438592917834e-16	3.592392198472343e-7	8.248113988582975e-23	2.93366936041848e-15	2.2444922102660016e-11	4.968806220103963e-11	4.2874665819222795e-10
63500000	0.004999804380521965	8.682743468550047e-50	3.647133609277352e-61	1.574942635211268e-8	9.41438592917834e-16	3.592392198472343e-7	8.248113988582975e-23	2.93366936041848e-15	2.2444922102660016e-11	4.968806220103963e-11	4.2874665819222795e-10
63600000	0.004999804380521965	8.682743468550047e-50	3.647133609277352e-61	1.574942635211268e-8	9.41438592917834e-16	3.592392198472343e-7	8.248113988582975e-23	2.93366936041848e-15	2.2444922102660016e-11	4.968806220103963e-11	4.2874665819222795e-10
63700000	0.004999804380521965	8.682743468550047e-50	3.647133609277352e-61	1.574942635211268e-8	9.41438592917834e-16	3.592392198472343e-7	8.248113988582975e-23	2.93366936041848e-15	2.2444922102660016e-11	4.968806220103963e-11	4.2874665819222795e-10
63800000	0.004999804380521965	8.682743468550047e-50	3.647133609277352e-61	1.574942635211268e-8	9.41438592917834e-16	3.592392198472343e-7	8.248113988582975e-23	2.93366936041848e-15	2.2444922102660016e-11	4.968806220103963e-11	4.2874665819222795e-10
63900000	0.004999804380521965	8.682743468550047e-50	3.647133609277352e-61	1.574942635211268e-8	9.41438592917834e-16	3.592392198472343e-7	8.248113988582975e-23	2.93366936041848e-15	2.2444922102660016e-11	4.968806220103963e-11	4.2874665819222795e-10
64000000	0.004999804380521965	8.682743468550047e-50	3.647133609277352e-61	1.574942635211268e-8	9.41438592917834e-16	3.592392198472343e-7	8.248113988582975e-23	2.93366936041848e-15	2.2444922102660016e-11	4.968806220103963e-11	4.2874665819222795e-10
64100000	0.004999804380521965	8.682743468550047e-50	3.647133609277352e-61	1.574942635211268e-8	9.41438592917834e-16	3.592392198472343e-7	8.248113988582975e-23	2.93366936041848e-15	2.2444922102660016e-11	4.968806220103963e-11	4.2874665819222795e-10
64200000	0.004999804380521965	8.682743468550047e-50	3.647133609277352e-61	1.574942635211268e-8	9.41438592917834e-16	3.592392198472343e-7	8.248113988582975e-23	2.93366936041848e-15	2.2444922102660016e-11	4.968806220103963e-11	4.2874665819222795e-10
64300000	0.004999804380521965	8.682743468550047e-50	3.647133609277352e-61	1.574942635211268e-8	9.41438592917834e-16	3.592392198472343e-7	8.248113988582975e-23	2.93366936041848e-15	2.2444922102660016e-11	4.968806220103963e-11	4.2874665819222795e-10
64400000	0.004999804380521965	8.682743468550047e-50	3.647133609277352e-61	1.574942635211268e-8	9.41438592917834e-16	3.592392198472343e-7	8.248113988582975e-23	2.93366936041848e-15	2.2444922102660016e-11	4.968806220103963e-11	4.2874665819222795e-10
64500000	0.004999804380521965	8.682743468550047e-50	3.647133609277352e-61	1.574942635211268e-8	9.41438592917834e-16	3.592392198472343e-7	8.248113988582975e-23	2.93366936041848e-15	2.2444922102660016e-11	4.968806220103963e-11	4.2874665819222795e-10
64600000	0.004999804380521965	8.682743468550047e-50	3.647133609277352e-61	1.574942635211268e-8	9.41438592917834e-16	3.592392198472343e-7	8.248113988582975e-23	2.93366936041848e-15	2.2444922102660016e-11	4.968806220103963e-11	4.2874665819222795e-10
64700000	0.004999804380521965	8.682743468550047e-50	3.647133609277352e-61	1.574942635211268e-8	9.41438592917834e-16	3.592392198472343e-7	8.248113988582975e-23	2.93366936041848e-15	2.2444922102660016e-11	4.968806220103963e-11	4.2874665819222795e-10
64800000	0.004999804380521965	8.682743468550047e-50	3.647133609277352e-61	1.574942635211268e-8	9.41438592917834e-16	3.592392198472343e-7	8.248113988582975e-23	2.93366936041848e-15	2.2444922102660016e-11	4.968806220103963e-11	4.2874665819222795e-10
64900000	0.004999804380521965	8.682743468550047e-50	3.647133609277352e-61	1.574942635211268e-8	9.41438592917834e-16	3.592392198472343e-7	8.248113988582975e-23	2.93366936041848e-15	2.2444922102660016e-11	4.968806220103963e-11	4.2874665819222795e-10
65000000	0.004999804380521965	8.682743468550047e-50	3.647133609277352e-61	1.574942635211268e-8	9.41438592917834e-16	3.592392198472343e-7	8.248113988582975e-23	2.93366936041848e-15	2.2444922102660016e-11	4.968806220103963e-11	4.2874665819222795e-10
65100000	0.004999804380521965	8.682743468550047e-50	3.647133609277352e-61	1.574942635211268e-8	9.41438592917834e-16	3.592392198472343e-7	8.248113988582975e-23	2.93366936041848e-15	2.2444922102660016e-11	4.968806220103963e-11	4.2874665819222795e-10
65200000	0.004999804380521965	8.682743468550047e-50	3.647133609277352e-61	1.574942635211268e-8	9.41438592917834e-16	3.592392198472343e-7	8.248113988582975e-23	2.93366936041848e-15	2.2444922102660016e-11	4.968806220103963e-11	4.2874665819222795e-10
65300000	0.004999804380521965	8.682743468550047e-50	3.647133609277352e-61	1.574942635211268e-8	9.41438592917834e-16	3.592392198472343e-7	8.248113988582975e-23	2.93366936041848e-15	2.2444922102660016e-11	4.968806220103963e-11	4.2874665819222795e-10
65400000	0.004999804380521965	8.682743468550047e-50	3.647133609277352e-61	1.574942635211268e-8	9.41438592917834e-16	3.592392198472343e-7	8.248113988582975e-23	2.93366936041848e-15	2.2444922102660016e-11	4.968806220103963e-11	4.2874665819222795e-10
65500000	0.004999804380521965	8.682743468550047e-50	3.647133609277352e-61	1.574942635211268e-8	9.41438592917834e-16	3.592392198472343e-7	8.248113988582975e-23	2.93366936041848e-15	2.2444922102660016e-11	4.968806220103963e-11	4.2874665819222795e-10
65600000	0.004999804380521965	8.682743468550047e-50	3.647133609277352e-61	1.574942635211268e-8	9.41438592917834e-16	3.592392198472343e-7	8.248113988582975e-23	2.93366936041848e-15	2.2444922102660016e-11	4.968806220103963e-11	4.2874665819222795e-10
65700000	0.004999804380521965	8.682743468550047e-50	3.647133609277352e-61	1.574942635211268e-8	9.41438592917834e-16	3.592392198472343e-7	8.248113988582975e-23	2.93366936041848e-15	2.2444922102660016e-11	4.968806220103963e-11	4.2874665819222795e-10
65800000	0.004999804380521965	8.682743468550047e-50	3.647133609277352e-61	1.574942635211268e-8	9.41438592917834e-16	3.592392198472343e-7	8.248113988582975e-23	2.93366936041848e-15	2.2444922102660016e-11	4.968806220103963e-11	4.2874665819222795e-10
65900000	0.004999804380521965	8.682743468550047e-50	3.647133609277352e-61	1.574942635211268e-8	9.41438592917834e-16	3.592392198472343e-7	8.248113988582975e-23	2.93366936041848e-15	2.2444922102660016e-11	4.968806220103963e-11	4.2874665819222795e-10
66000000	0.004999804380521965	8.682743468550047e-50	3.647133609277352e-61	1.574942635211268e-8	9.41438592917834e-16	3.592392198472343e-7	8.248113988582975e-23	2.93366936041848e-15	2.2444922102660016e-11	4.968806220103963e-11	4.2874665819222795e-10
66100000	0.004999804380521965	8.682743468550047e-50	3.647133609277352e-61	1.574942635211268e-8	9.41438592917834e-16	3.592392198472343e-7	8.248113988582975e-23	2.93366936041848e-15	2.2444922102660016e-11	4.968806220103963e-11	4.2874665819222795e-10
66200000	0.004999804380521965	8.682743468550047e-50	3.647133609277352e-61	1.574942635211268e-8	9.41438592917834e-16	3.592392198472343e-7	8.248113988582975e-23	2.93366936041848e-15	2.2444922102660016e-11	4.968806220103963e-11	4.2874665819222795e-10
66300000	0.004999804380521965	8.682743468550047e-50	3.647133609277352e-61	1.574942635211268e-8	9.41438592917834e-16	3.592392198472343e-7	8.248113988582975e-23	2.93366936041848e-15	2.2444922102660016e-11	4.968806220103963e-11	4.2874665819222795e-10
66400000	0.004999804380521965	8.682743468550047e-50	3.647133609277352e-61	1.574942635211268e-8	9.41438592917834e-16	3.592392198472343e-7	8.248113988582975e-23	2.93366936041848e-15	2.2444922102660016e-11	4.968806220103963e-11	4.2874665819222795e-10
66500000	0.004999804380521965	8.682743468550047e-50	3.647133609277352e-61	1.574942635211268e-8	9.41438592917834e-16	3.592392198472343e-7	8.248113988582975e-23	2.93366936041848e-15	2.2444922102660016e-11	4.968806220103963e-11	4.2874665819222795e-10
66600000	0.004999804380521965	8.682743468550047e-50	3.647133609277352e-61	1.574942635211268e-8	9.41438592917834e-16	3.592392198472343e-7	8.248113988582975e-23	2.93366936041848e-15	2.2444922102660016e-11	4.968806220103963e-11	4.2874665819222795e-10
66700000	0.004999804380521965	8.682743468550047e-50	3.647133609277352e-61	1.574942635211268e-8	9.41438592917834e-16	3.592392198472343e-7	8.248113988582975e-23	2.93366936041848e-15	2.2444922102660016e-11	4.968806220103963e-11	4.2874665819222795e-10
66800000	0.004999804380521965	8.682743468550047e-50	3.647133609277352e-61	1.574942635211268e-8	9.41438592917834e-16	3.592392198472343e-7	8.248113988582975e-23	2.93366936041848e-15	2.2444922102660016e-11	4.968806220103963e-11	4.2874665819222795e-10
66900000	0.004999804380521965	8.682743468550047e-50	3.647133609277352e-61	1.574942635211268e-8	9.41438592917834e-16	3.592392198472343e-7	8.248113988582975e-23	2.93366936041848e-15	2.2444922102660016e-11	4.968806220103963e-11	4.2874665819222795e-10
67000000	0.004999804380521965	8.682743468550047e-50	3.647133609277352e-61	1.574942635211268e-8	9.41438592917834e-16	3.592392198472343e-7	8.248113988582975e-23	2.93366936041848e-15	2.2444922102660016e-11	4.968806220103963e-11	4.2874665819222795e-10
67100000	0.004999804380521965	8.682743468550047e-50	3.647133609277352e-61	1.574942635211268e-8	9.41438592917834e-16	3.592392198472343e-7	8.248113988582975e-23	2.93366936041848e-15	2.2444922102660016e-11	4.968806220103963e-11	4.2874665819222795e-10
67200000	0.004999804380521965	8.682743468550047e-50	3.647133609277352e-61	1.574942635211268e-8	9.41438592917834e-16	3.592392198472343e-7	8.248113988582975e-23	2.93366936041848e-15	2.2444922102660016e-11	4.968806220103963e-11	4.2874665819222795e-10
67300000	0.004999804380521965	8.682743468550047e-50	3.647133609277352e-61	1.574942635211268e-8	9.41438592917834e-16	3.592392198472343e-7	8.248113988582975e-23	2.93366936041848e-15	2.2444922102660016e-11	4.968806220103963e-11	4.2874665819222795e-10
67400000	0.004999804380521965	8.682743468550047e-50	3.647133609277352e-61	1.574942635211268e-8	9.41438592917834e-16	3.592392198472343e-7	8.248113988582975e-23	2.93366936041848e-15	2.2444922102660016e-11	4.968806220103963e-11	4.2874665819222795e-10
67500000	0.004999804380521965	8.682743468550047e-50	3.647133609277352e-61	1.574942635211268e-8	9.41438592917834e-16	3.592392198472343e-7	8.248113988582975e-23	2.93366936041848e-15	2.2444922102660016e-11	4.968806220103963e-11	4.2874665819222795e-10
67600000	0.004999804380521965	8.682743468550047e-50	3.647133609277352e-61	1.574942635211268e-8	9.41438592917834e-16	3.592392198472343e-7	8.248113988582975e-23	2.93366936041848e-15	2.2444922102660016e-11	4.968806220103963e-11	4.2874665819222795e-10
67700000	0.004999804380521965	8.682743468550047e-50	3.647133609277352e-61	1.574942635211268e-8	9.41438592917834e-16	3.592392198472343e-7	8.248113988582975e-23	2.93366936041848e-15	2.2444922102660016e-11	4.968806220103963e-11	4.2874665819222795e-10
67800000	0.004999804380521965	8.682743468550047e-50	3.647133609277352e-61	1.574942635211268e-8	9.41438592917834e-16	3.592392198472343e-7	8.248113988582975e-23	2.93366936041848e-15	2.2444922102660016e-11	4.968806220103963e-11	4.2874665819222795e-10
67900000	0.004999804380521965	8.682743468550047e-50	3.647133609277352e-61	1.574942635211268e-8	9.41438592917834e-16	3.592392198472343e-7	8.248113988582975e-23	2.93366936041848e-15	2.2444922102660016e-11	4.968806220103963e-11	4.2874665819222795e-10
68000000	0.004999804380521965	8.682743468550047e-50	3.647133609277352e-61	1.574942635211268e-8	9.41438592917834e-16	3.592392198472343e-7	8.248113988582975e-23	2.93366936041848e-15	2.2444922102660016e-11	4.968806220103963e-11	4.2874665819222795e-10
68100000	0.004999804380521965	8.682743468550047e-50	3.647133609277352e-61	1.574942635211268e-8	9.41438592917834e-16	3.592392198472343e-7	8.248113988582975e-23	2.93366936041848e-15	2.2444922102660016e-11	4.968806220103963e-11	4.2874665819222795e-10
68200000	0.004999804380521965	8.682743468550047e-50	3.647133609277352e-61	1.574942635211268e-8	9.41438592917834e-16	3.592392198472343e-7	8.248113988582975e-23	2.93366936041848e-15	2.2444922102660016e-11	4.968806220103963e-11	4.2874665819222795e-10
68300000	0.004999804380521965	8.682743468550047e-50	3.647133609277352e-61	1.574942635211268e-8	9.41438592917834e-16	3.592392198472343e-7	8.248113988582975e-23	2.93366936041848e-15	2.2444922102660016e-11	4.968806220103963e-11	4.2874665819222795e-10
68400000	0.004999804380521965	8.682743468550047e-50	3.647133609277352e-61	1.574942635211268e-8	9.41438592917834e-16	3.592392198472343e-7	8.248113988582975e-23	2.93366936041848e-15	2.2444922102660016e-11	4.968806220103963e-11	4.2874665819222795e-10
68500000	0.004999804380521965	8.682743468550047e-50	3.647133609277352e-61	1.574942635211268e-8	9.41438592917834e-16	3.592392198472343e-7	8.248113988582975e-23	2.93366936041848e-15	2.2444922102660016e-11	4.968806220103963e-11	4.2874665819222795e-10
68600000	0.004999804380521965	8.682743468550047e-50	3.647133609277352e-61	1.574942635211268e-8	9.41438592917834e-16	3.592392198472343e-7	8.248113988582975e-23	2.93366936041848e-15	2.2444922102660016e-11	4.968806220103963e-11	4.2874665819222795e-10
68700000	0.004999804380521965	8.682743468550047e-50	3.647133609277352e-61	1.574942635211268e-8	9.41438592917834e-16	3.592392198472343e-7	8.248113988582975e-23	2.93366936041848e-15	2.2444922102660016e-11	4.968806220103963e-11	4.2874665819222795e-10
68800000	0.004999804380521965	8.682743468550047e-50	3.647133609277352e-61	1.574942635211268e-8	9.41438592917834e-16	3.592392198472343e-7	8.248113988582975e-23	2.93366936041848e-15	2.2444922102660016e-11	4.968806220103963e-11	4.2874665819222795e-10
68900000	0.004999804380521965	8.682743468550045e-50	3.647133609277352e-61	1.574942635211268e-8	9.41438592917834e-16	3.592392198472343e-7	8.248113988582975e-23	2.93366936041848e-15	2.2444922102660016e-11	4.968806220103963e-11	4.2874665819222795e-10
69000000	0.004999804380521965	8.682743468550045e-50	3.647133609277352e-61	1.574942635211268e-8	9.41438592917834e-16	3.592392198472343e-7	8.248113988582975e-23	2.93366936041848e-15	2.2444922102660016e-11	4.968806220103963e-11	4.2874665819222795e-10
69100000	0.004999804380521965	8.682743468550045e-50	3.647133609277352e-61	1.574942635211268e-8	9.41438592917834e-16	3.592392198472343e-7	8.248113988582975e-23	2.93366936041848e-15	2.2444922102660016e-11	4.968806220103963e-11	4.2874665819222795e-10
69200000	0.004999804380521965	8.682743468550045e-50	3.647133609277352e-61	1.574942635211268e-8	9.41438592917834e-16	3.592392198472343e-7	8.248113988582975e-23	2.93366936041848e-15	2.2444922102660016e-11	4.968806220103963e-11	4.2874665819222795e-10
69300000	0.004999804380521965	8.682743468550045e-50	3.647133609277352e-61	1.574942635211268e-8	9.41438592917834e-16	3.592392198472343e-7	8.248113988582975e-23	2.93366936041848e-15	2.2444922102660016e-11	4.968806220103963e-11	4.2874665819222795e-10
69400000	0.004999804380521965	8.682743468550045e-50	3.647133609277352e-61	1.574942635211268e-8	9.41438592917834e-16	3.5923921984723423e-7	8.248113988582975e-23	2.93366936041848e-15	2.2444922102660016e-11	4.968806220103963e-11	4.2874665819222795e-10
69500000	0.004999804380521965	8.682743468550045e-50	3.647133609277352e-61	1.574942635211268e-8	9.41438592917834e-16	3.5923921984723423e-7	8.248113988582975e-23	2.93366936041848e-15	2.2444922102660016e-11	4.968806220103963e-11	4.2874665819222795e-10
69600000	0.004999804380521965	8.682743468550045e-50	3.647133609277352e-61	1.574942635211268e-8	9.41438592917834e-16	3.5923921984723423e-7	8.248113988582975e-23	2.93366936041848e-15	2.2444922102660016e-11	4.968806220103963e-11	4.2874665819222795e-10
69700000	0.004999804380521965	8.682743468550045e-50	3.647133609277352e-61	1.574942635211268e-8	9.41438592917834e-16	3.5923921984723423e-7	8.248113988582975e-23	2.93366936041848e-15	2.2444922102660016e-11	4.968806220103963e-11	4.28746658192228e-10
69800000	0.004999804380521965	8.682743468550045e-50	3.647133609277352e-61	1.574942635211268e-8	9.41438592917834e-16	3.5923921984723423e-7	8.248113988582975e-23	2.93366936041848e-15	2.2444922102660016e-11	4.968806220103963e-11	4.28746658192228e-10
69900000	0.004999804380521965	8.682743468550045e-50	3.647133609277352e-61	1.574942635211268e-8	9.41438592917834e-16	3.5923921984723423e-7	8.248113988582975e-23	2.93366936041848e-15	2.2444922102660016e-11	4.968806220103963e-11	4.28746658192228e-10
70000000	0.004999804380521965	8.682743468550045e-50	3.647133609277352e-61	1.574942635211268e-8	9.41438592917834e-16	3.5923921984723423e-7	8.248113988582975e-23	2.93366936041848e-15	2.2444922102660016e-11	4.968806220103963e-11	4.28746658192228e-10
70100000	0.004999804380521964	8.682743468550045e-50	3.647133609277352e-61	1.574942635211268e-8	9.41438592917834e-16	3.5923921984723423e-7	8.248113988582975e-23	2.93366936041848e-15	2.2444922102660016e-11	4.968806220103963e-11	4.28746658192228e-10
70200000	0.004999804380521964	8.682743468550045e-50	3.647133609277352e-61	1.574942635211268e-8	9.41438592917834e-16	3.5923921984723423e-7	8.248113988582975e-23	2.93366936041848e-15	2.2444922102660016e-11	4.968806220103963e-11	4.28746658192228e-10
70300000	0.004999804380521964	8.682743468550045e-50	3.647133609277352e-61	1.574942635211268e-8	9.41438592917834e-16	3.5923921984723423e-7	8.248113988582975e-23	2.9336693604184796e-15	2.2444922102660016e-11	4.968806220103962e-11	4.28746658192228e-10
70400000	0.004999804380521964	8.682743468550045e-50	3.647133609277352e-61	1.574942635211268e-8	9.41438592917834e-16	3.5923921984723423e-7	8.248113988582975e-23	2.9336693604184796e-15	2.2444922102660016e-11	4.968806220103962e-11	4.28746658192228e-10
70500000	0.004999804380521964	8.682743468550045e-50	3.647133609277352e-61	1.574942635211268e-8	9.41438592917834e-16	3.5923921984723423e-7	8.248113988582975e-23	2.9336693604184796e-15	2.2444922102660016e-11	4.968806220103962e-11	4.28746658192228e-10
70600000	0.004999804380521964	8.682743468550045e-50	3.647133609277351e-61	1.574942635211268e-8	9.41438592917834e-16	3.5923921984723423e-7	8.248113988582975e-23	2.9336693604184796e-15	2.2444922102660016e-11	4.968806220103962e-11	4.28746658192228e-10
70700000	0.004999804380521964	8.682743468550045e-50	3.647133609277351e-61	1.574942635211268e-8	9.41438592917834e-16	3.5923921984723423e-7	8.248113988582975e-23	2.9336693604184796e-15	2.2444922102660016e-11	4.968806220103962e-11	4.28746658192228e-10
70800000	0.004999804380521964	8.682743468550045e-50	3.647133609277351e-61	1.574942635211268e-8	9.41438592917834e-16	3.5923921984723423e-7	8.248113988582975e-23	2.9336693604184796e-15	2.2444922102660016e-11	4.968806220103962e-11	4.28746658192228e-10
70900000	0.004999804380521964	8.682743468550045e-50	3.647133609277351e-61	1.574942635211268e-8	9.41438592917834e-16	3.5923921984723423e-7	8.248113988582975e-23	2.9336693604184796e-15	2.2444922102660016e-11	4.968806220103962e-11	4.28746658192228e-10
71000000	0.004999804380521964	8.682743468550045e-50	3.647133609277351e-61	1.574942635211268e-8	9.41438592917834e-16	3.5923921984723423e-7	8.248113988582975e-23	2.9336693604184796e-15	2.2444922102660016e-11	4.968806220103962e-11	4.28746658192228e-10
71100000	0.004999804380521964	8.682743468550045e-50	3.647133609277351e-61	1.574942635211268e-8	9.41438592917834e-16	3.5923921984723423e-7	8.248113988582975e-23	2.9336693604184796e-15	2.2444922102660016e-11	4.968806220103962e-11	4.28746658192228e-10
71200000	0.004999804380521964	8.682743468550045e-50	3.647133609277351e-61	1.574942635211268e-8	9.41438592917834e-16	3.5923921984723423e-7	8.248113988582975e-23	2.9336693604184796e-15	2.2444922102660016e-11	4.968806220103962e-11	4.28746658192228e-10
71300000	0.004999804380521964	8.682743468550045e-50	3.647133609277351e-61	1.574942635211268e-8	9.41438592917834e-16	3.5923921984723423e-7	8.248113988582975e-23	2.9336693604184796e-15	2.2444922102660016e-11	4.968806220103962e-11	4.28746658192228e-10
71400000	0.004999804380521964	8.682743468550045e-50	3.647133609277351e-61	1.574942635211268e-8	9.41438592917834e-16	3.5923921984723423e-7	8.248113988582975e-23	2.9336693604184796e-15	2.2444922102660016e-11	4.968806220103962e-11	4.28746658192228e-10
71500000	0.004999804380521964	8.682743468550045e-50	3.647133609277351e-61	1.574942635211268e-8	9.41438592917834e-16	3.5923921984723423e-7	8.248113988582975e-23	2.9336693604184796e-15	2.2444922102660016e-11	4.968806220103962e-11	4.28746658192228e-10
71600000	0.004999804380521964	8.682743468550045e-50	3.647133609277351e-61	1.574942635211268e-8	9.41438592917834e-16	3.5923921984723423e-7	8.248113988582975e-23	2.9336693604184796e-15	2.2444922102660016e-11	4.968806220103962e-11	4.28746658192228e-10
71700000	0.004999804380521964	8.682743468550045e-50	3.647133609277351e-61	1.574942635211268e-8	9.41438592917834e-16	3.5923921984723423e-7	8.248113988582975e-23	2.9336693604184796e-15	2.2444922102660016e-11	4.968806220103962e-11	4.28746658192228e-10
71800000	0.004999804380521964	8.682743468550045e-50	3.647133609277351e-61	1.574942635211268e-8	9.41438592917834e-16	3.5923921984723423e-7	8.248113988582975e-23	2.9336693604184796e-15	2.2444922102660016e-11	4.968806220103962e-11	4.28746658192228e-10
71900000	0.004999804380521964	8.682743468550045e-50	3.647133609277351e-61	1.574942635211268e-8	9.41438592917834e-16	3.5923921984723423e-7	8.248113988582975e-23	2.9336693604184796e-15	2.2444922102660016e-11	4.968806220103962e-11	4.28746658192228e-10
72000000	0.004999804380521964	8.682743468550043e-50	3.647133609277351e-61	1.574942635211268e-8	9.41438592917834e-16	3.5923921984723423e-7	8.248113988582975e-23	2.9336693604184796e-15	2.2444922102660016e-11	4.968806220103962e-11	4.28746658192228e-10
72100000	0.004999804380521964	8.682743468550043e-50	3.647133609277351e-61	1.574942635211268e-8	9.41438592917834e-16	3.5923921984723423e-7	8.248113988582975e-23	2.9336693604184796e-15	2.2444922102660016e-11	4.968806220103962e-11	4.28746658192228e-10
72200000	0.004999804380521964	8.682743468550043e-50	3.647133609277351e-61	1.574942635211268e-8	9.41438592917834e-16	3.5923921984723423e-7	8.248113988582975e-23	2.9336693604184796e-15	2.2444922102660016e-11	4.968806220103962e-11	4.28746658192228e-10
72300000	0.004999804380521964	8.682743468550043e-50	3.647133609277351e-61	1.574942635211268e-8	9.41438592917834e-16	3.5923921984723423e-7	8.248113988582975e-23	2.9336693604184796e-15	2.2444922102660016e-11	4.968806220103962e-11	4.28746658192228e-10
72400000	0.004999804380521964	8.682743468550043e-50	3.647133609277351e-61	1.574942635211268e-8	9.41438592917834e-16	3.5923921984723423e-7	8.248113988582975e-23	2.9336693604184796e-15	2.2444922102660016e-11	4.968806220103962e-11	4.28746658192228e-10
72500000	0.004999804380521964	8.682743468550043e-50	3.647133609277351e-61	1.574942635211268e-8	9.41438592917834e-16	3.5923921984723423e-7	8.248113988582975e-23	2.9336693604184796e-15	2.2444922102660016e-11	4.968806220103962e-11	4.28746658192228e-10
72600000	0.004999804380521964	8.682743468550043e-50	3.647133609277351e-61	1.574942635211268e-8	9.41438592917834e-16	3.5923921984723423e-7	8.248113988582975e-23	2.9336693604184796e-15	2.2444922102660016e-11	4.968806220103962e-11	4.28746658192228e-10
72700000	0.004999804380521964	8.682743468550043e-50	3.647133609277351e-61	1.574942635211268e-8	9.41438592917834e-16	3.5923921984723423e-7	8.248113988582975e-23	2.9336693604184796e-15	2.2444922102660016e-11	4.968806220103962e-11	4.28746658192228e-10
72800000	0.004999804380521964	8.682743468550043e-50	3.647133609277351e-61	1.574942635211268e-8	9.41438592917834e-16	3.5923921984723423e-7	8.248113988582975e-23	2.9336693604184796e-15	2.2444922102660016e-11	4.968806220103962e-11	4.28746658192228e-10
72900000	0.004999804380521964	8.682743468550043e-50	3.647133609277351e-61	1.574942635211268e-8	9.41438592917834e-16	3.5923921984723423e-7	8.248113988582975e-23	2.9336693604184796e-15	2.2444922102660016e-11	4.968806220103962e-11	4.28746658192228e-10
73000000	0.004999804380521964	8.682743468550043e-50	3.647133609277351e-61	1.574942635211268e-8	9.41438592917834e-16	3.5923921984723423e-7	8.248113988582975e-23	2.9336693604184796e-15	2.2444922102660016e-11	4.968806220103962e-11	4.28746658192228e-10
73100000	0.004999804380521964	8.682743468550043e-50	3.647133609277351e-61	1.574942635211268e-8	9.41438592917834e-16	3.5923921984723423e-7	8.248113988582975e-23	2.9336693604184796e-15	2.2444922102660016e-11	4.968806220103962e-11	4.28746658192228e-10
73200000	0.004999804380521964	8.682743468550043e-50	3.647133609277351e-61	1.574942635211268e-8	9.41438592917834e-16	3.5923921984723423e-7	8.248113988582975e-23	2.9336693604184796e-15	2.2444922102660016e-11	4.968806220103962e-11	4.28746658192228e-10
73300000	0.004999804380521964	8.682743468550043e-50	3.647133609277351e-61	1.574942635211268e-8	9.41438592917834e-16	3.5923921984723423e-7	8.248113988582975e-23	2.9336693604184796e-15	2.2444922102660016e-11	4.968806220103962e-11	4.28746658192228e-10
73400000	0.004999804380521964	8.682743468550043e-50	3.647133609277351e-61	1.574942635211268e-8	9.41438592917834e-16	3.5923921984723423e-7	8.248113988582975e-23	2.9336693604184796e-15	2.2444922102660016e-11	4.968806220103962e-11	4.28746658192228e-10
73500000	0.004999804380521964	8.682743468550043e-50	3.647133609277351e-61	1.574942635211268e-8	9.41438592917834e-16	3.5923921984723423e-7	8.248113988582975e-23	2.9336693604184796e-15	2.2444922102660016e-11	4.968806220103962e-11	4.28746658192228e-10
73600000	0.004999804380521964	8.682743468550043e-50	3.647133609277351e-61	1.574942635211268e-8	9.41438592917834e-16	3.5923921984723423e-7	8.248113988582975e-23	2.9336693604184796e-15	2.2444922102660016e-11	4.968806220103962e-11	4.28746658192228e-10
73700000	0.004999804380521964	8.682743468550043e-50	3.647133609277351e-61	1.574942635211268e-8	9.41438592917834e-16	3.5923921984723423e-7	8.248113988582975e-23	2.9336693604184796e-15	2.2444922102660016e-11	4.968806220103962e-11	4.28746658192228e-10
73800000	0.004999804380521964	8.682743468550043e-50	3.647133609277351e-61	1.574942635211268e-8	9.41438592917834e-16	3.5923921984723423e-7	8.248113988582975e-23	2.9336693604184796e-15	2.2444922102660016e-11	4.968806220103962e-11	4.28746658192228e-10
73900000	0.004999804380521964	8.682743468550043e-50	3.647133609277351e-61	1.574942635211268e-8	9.41438592917834e-16	3.5923921984723423e-7	8.248113988582975e-23	2.9336693604184796e-15	2.2444922102660016e-11	4.968806220103962e-11	4.28746658192228e-10
74000000	0.004999804380521964	8.682743468550043e-50	3.647133609277351e-61	1.574942635211268e-8	9.41438592917834e-16	3.5923921984723423e-7	8.248113988582975e-23	2.9336693604184796e-15	2.2444922102660016e-11	4.968806220103962e-11	4.28746658192228e-10
74100000	0.004999804380521964	8.682743468550043e-50	3.647133609277351e-61	1.574942635211268e-8	9.41438592917834e-16	3.5923921984723423e-7	8.248113988582975e-23	2.9336693604184796e-15	2.2444922102660016e-11	4.968806220103962e-11	4.28746658192228e-10
74200000	0.004999804380521964	8.682743468550043e-50	3.647133609277351e-61	1.574942635211268e-8	9.41438592917834e-16	3.5923921984723423e-7	8.248113988582975e-23	2.9336693604184796e-15	2.2444922102660016e-11	4.968806220103962e-11	4.28746658192228e-10
74300000	0.004999804380521964	8.682743468550043e-50	3.647133609277351e-61	1.574942635211268e-8	9.41438592917834e-16	3.5923921984723423e-7	8.248113988582975e-23	2.9336693604184796e-15	2.2444922102660016e-11	4.968806220103962e-11	4.28746658192228e-10
74400000	0.004999804380521964	8.682743468550043e-50	3.647133609277351e-61	1.574942635211268e-8	9.41438592917834e-16	3.5923921984723423e-7	8.248113988582975e-23	2.9336693604184796e-15	2.2444922102660016e-11	4.968806220103962e-11	4.28746658192228e-10
74500000	0.004999804380521964	8.682743468550043e-50	3.647133609277351e-61	1.574942635211268e-8	9.41438592917834e-16	3.5923921984723423e-7	8.248113988582975e-23	2.9336693604184796e-15	2.2444922102660016e-11	4.968806220103962e-11	4.28746658192228e-10
74600000	0.004999804380521964	8.682743468550043e-50	3.647133609277351e-61	1.574942635211268e-8	9.41438592917834e-16	3.5923921984723423e-7	8.248113988582975e-23	2.9336693604184796e-15	2.2444922102660016e-11	4.968806220103962e-11	4.28746658192228e-10
74700000	0.004999804380521964	8.682743468550043e-50	3.647133609277351e-61	1.574942635211268e-8	9.41438592917834e-16	3.5923921984723423e-7	8.248113988582975e-23	2.9336693604184796e-15	2.2444922102660016e-11	4.968806220103962e-11	4.28746658192228e-10
74800000	0.004999804380521964	8.682743468550043e-50	3.647133609277351e-61	1.574942635211268e-8	9.41438592917834e-16	3.5923921984723423e-7	8.248113988582975e-23	2.9336693604184796e-15	2.2444922102660016e-11	4.968806220103962e-11	4.28746658192228e-10
74900000	0.004999804380521964	8.682743468550043e-50	3.647133609277351e-61	1.574942635211268e-8	9.41438592917834e-16	3.5923921984723423e-7	8.248113988582975e-23	2.9336693604184796e-15	2.2444922102660016e-11	4.968806220103962e-11	4.28746658192228e-10
75000000	0.004999804380521964	8.682743468550043e-50	3.647133609277351e-61	1.574942635211268e-8	9.41438592917834e-16	3.5923921984723423e-7	8.248113988582975e-23	2.9336693604184796e-15	2.2444922102660016e-11	4.968806220103962e-11	4.28746658192228e-10
75100000	0.004999804380521964	8.682743468550043e-50	3.647133609277351e-61	1.574942635211268e-8	9.41438592917834e-16	3.5923921984723423e-7	8.248113988582975e-23	2.9336693604184796e-15	2.2444922102660016e-11	4.968806220103962e-11	4.28746658192228e-10
75200000	0.004999804380521964	8.682743468550043e-50	3.647133609277351e-61	1.574942635211268e-8	9.41438592917834e-16	3.5923921984723423e-7	8.248113988582975e-23	2.9336693604184796e-15	2.2444922102660016e-11	4.968806220103962e-11	4.28746658192228e-10
75300000	0.004999804380521964	8.682743468550043e-50	3.647133609277351e-61	1.574942635211268e-8	9.41438592917834e-16	3.5923921984723423e-7	8.248113988582975e-23	2.9336693604184796e-15	2.2444922102660016e-11	4.968806220103962e-11	4.28746658192228e-10
75400000	0.004999804380521964	8.682743468550043e-50	3.647133609277351e-61	1.574942635211268e-8	9.41438592917834e-16	3.5923921984723423e-7	8.248113988582975e-23	2.9336693604184796e-15	2.2444922102660016e-11	4.968806220103962e-11	4.28746658192228e-10
75500000	0.004999804380521964	8.682743468550043e-50	3.647133609277351e-61	1.574942635211268e-8	9.41438592917834e-16	3.5923921984723423e-7	8.248113988582975e-23	2.9336693604184796e-15	2.2444922102660016e-11	4.968806220103962e-11	4.28746658192228e-10
75600000	0.004999804380521964	8.682743468550043e-50	3.647133609277351e-61	1.574942635211268e-8	9.41438592917834e-16	3.5923921984723423e-7	8.248113988582975e-23	2.9336693604184796e-15	2.2444922102660016e-11	4.968806220103962e-11	4.28746658192228e-10
75700000	0.004999804380521964	8.682743468550043e-50	3.647133609277351e-61	1.574942635211268e-8	9.41438592917834e-16	3.5923921984723423e-7	8.248113988582975e-23	2.9336693604184796e-15	2.2444922102660016e-11	4.968806220103962e-11	4.28746658192228e-10
75800000	0.004999804380521964	8.682743468550043e-50	3.647133609277351e-61	1.574942635211268e-8	9.41438592917834e-16	3.5923921984723423e-7	8.248113988582975e-23	2.9336693604184796e-15	2.2444922102660016e-11	4.968806220103962e-11	4.28746658192228e-10
75900000	0.004999804380521964	8.682743468550043e-50	3.647133609277351e-61	1.574942635211268e-8	9.41438592917834e-16	3.5923921984723423e-7	8.248113988582975e-23	2.9336693604184796e-15	2.2444922102660016e-11	4.968806220103962e-11	4.28746658192228e-10
76000000	0.004999804380521964	8.682743468550043e-50	3.647133609277351e-61	1.574942635211268e-8	9.41438592917834e-16	3.5923921984723423e-7	8.248113988582975e-23	2.9336693604184796e-15	2.2444922102660016e-11	4.968806220103962e-11	4.28746658192228e-10
76100000	0.004999804380521964	8.682743468550043e-50	3.647133609277351e-61	1.574942635211268e-8	9.41438592917834e-16	3.5923921984723423e-7	8.248113988582975e-23	2.9336693604184796e-15	2.2444922102660016e-11	4.968806220103962e-11	4.28746658192228e-10
76200000	0.004999804380521964	8.682743468550043e-50	3.647133609277351e-61	1.574942635211268e-8	9.41438592917834e-16	3.5923921984723423e-7	8.248113988582975e-23	2.9336693604184796e-15	2.2444922102660016e-11	4.968806220103962e-11	4.28746658192228e-10
76300000	0.004999804380521964	8.682743468550043e-50	3.647133609277351e-61	1.574942635211268e-8	9.41438592917834e-16	3.5923921984723423e-7	8.248113988582975e-23	2.9336693604184796e-15	2.2444922102660016e-11	4.968806220103962e-11	4.28746658192228e-10
76400000	0.004999804380521964	8.682743468550043e-50	3.647133609277351e-61	1.574942635211268e-8	9.41438592917834e-16	3.5923921984723423e-7	8.248113988582975e-23	2.9336693604184796e-15	2.2444922102660016e-11	4.968806220103962e-11	4.28746658192228e-10
76500000	0.004999804380521964	8.682743468550043e-50	3.647133609277351e-61	1.574942635211268e-8	9.41438592917834e-16	3.5923921984723423e-7	8.248113988582975e-23	2.9336693604184796e-15	2.2444922102660016e-11	4.968806220103962e-11	4.28746658192228e-10
76600000	0.004999804380521964	8.682743468550043e-50	3.647133609277351e-61	1.574942635211268e-8	9.41438592917834e-16	3.5923921984723423e-7	8.248113988582975e-23	2.9336693604184796e-15	2.2444922102660016e-11	4.968806220103962e-11	4.28746658192228e-10
76700000	0.004999804380521964	8.682743468550043e-50	3.647133609277351e-61	1.574942635211268e-8	9.41438592917834e-16	3.5923921984723423e-7	8.248113988582975e-23	2.9336693604184796e-15	2.2444922102660016e-11	4.968806220103962e-11	4.28746658192228e-10
76800000	0.004999804380521964	8.682743468550043e-50	3.647133609277351e-61	1.574942635211268e-8	9.41438592917834e-16	3.5923921984723423e-7	8.248113988582975e-23	2.9336693604184796e-15	2.2444922102660016e-11	4.968806220103962e-11	4.28746658192228e-10
76900000	0.004999804380521964	8.682743468550043e-50	3.647133609277351e-61	1.574942635211268e-8	9.41438592917834e-16	3.5923921984723423e-7	8.248113988582975e-23	2.9336693604184796e-15	2.2444922102660016e-11	4.968806220103962e-11	4.28746658192228e-10
77000000	0.004999804380521964	8.682743468550043e-50	3.647133609277351e-61	1.574942635211268e-8	9.41438592917834e-16	3.5923921984723423e-7	8.248113988582975e-23	2.9336693604184796e-15	2.2444922102660016e-11	4.968806220103962e-11	4.28746658192228e-10
77100000	0.004999804380521964	8.682743468550043e-50	3.647133609277351e-61	1.574942635211268e-8	9.41438592917834e-16	3.5923921984723423e-7	8.248113988582975e-23	2.9336693604184796e-15	2.2444922102660016e-11	4.968806220103962e-11	4.28746658192228e-10
77200000	0.004999804380521964	8.682743468550043e-50	3.647133609277351e-61	1.574942635211268e-8	9.41438592917834e-16	3.5923921984723423e-7	8.248113988582975e-23	2.9336693604184796e-15	2.2444922102660016e-11	4.968806220103962e-11	4.28746658192228e-10
77300000	0.004999804380521964	8.682743468550043e-50	3.647133609277351e-61	1.574942635211268e-8	9.41438592917834e-16	3.5923921984723423e-7	8.248113988582975e-23	2.9336693604184796e-15	2.2444922102660016e-11	4.968806220103962e-11	4.28746658192228e-10
77400000	0.004999804380521964	8.682743468550043e-50	3.647133609277351e-61	1.574942635211268e-8	9.41438592917834e-16	3.5923921984723423e-7	8.248113988582975e-23	2.9336693604184796e-15	2.2444922102660016e-11	4.968806220103962e-11	4.28746658192228e-10
77500000	0.004999804380521964	8.682743468550043e-50	3.647133609277351e-61	1.574942635211268e-8	9.41438592917834e-16	3.5923921984723423e-7	8.248113988582975e-23	2.9336693604184796e-15	2.2444922102660016e-11	4.968806220103962e-11	4.28746658192228e-10
77600000	0.004999804380521964	8.682743468550043e-50	3.647133609277351e-61	1.574942635211268e-8	9.41438592917834e-16	3.5923921984723423e-7	8.248113988582975e-23	2.9336693604184796e-15	2.2444922102660016e-11	4.968806220103962e-11	4.28746658192228e-10
77700000	0.004999804380521964	8.682743468550043e-50	3.647133609277351e-61	1.574942635211268e-8	9.41438592917834e-16	3.5923921984723423e-7	8.248113988582975e-23	2.9336693604184796e-15	2.2444922102660016e-11	4.968806220103962e-11	4.28746658192228e-10
77800000	0.004999804380521964	8.682743468550043e-50	3.647133609277351e-61	1.574942635211268e-8	9.41438592917834e-16	3.5923921984723423e-7	8.248113988582975e-23	2.9336693604184796e-15	2.2444922102660016e-11	4.968806220103962e-11	4.28746658192228e-10
77900000	0.004999804380521964	8.682743468550043e-50	3.647133609277351e-61	1.574942635211268e-8	9.41438592917834e-16	3.5923921984723423e-7	8.248113988582975e-23	2.9336693604184796e-15	2.2444922102660016e-11	4.968806220103962e-11	4.28746658192228e-10
78000000	0.004999804380521964	8.682743468550043e-50	3.647133609277351e-61	1.574942635211268e-8	9.41438592917834e-16	3.5923921984723423e-7	8.248113988582975e-23	2.9336693604184796e-15	2.2444922102660016e-11	4.968806220103962e-11	4.28746658192228e-10
78100000	0.004999804380521964	8.682743468550043e-50	3.647133609277351e-61	1.574942635211268e-8	9.41438592917834e-16	3.5923921984723423e-7	8.248113988582975e-23	2.9336693604184796e-15	2.2444922102660016e-11	4.968806220103962e-11	4.28746658192228e-10
78200000	0.004999804380521964	8.682743468550043e-50	3.647133609277351e-61	1.574942635211268e-8	9.41438592917834e-16	3.5923921984723423e-7	8.248113988582975e-23	2.9336693604184796e-15	2.2444922102660016e-11	4.968806220103962e-11	4.28746658192228e-10
78300000	0.004999804380521964	8.682743468550043e-50	3.647133609277351e-61	1.574942635211268e-8	9.41438592917834e-16	3.5923921984723423e-7	8.248113988582975e-23	2.9336693604184796e-15	2.2444922102660016e-11	4.968806220103962e-11	4.28746658192228e-10
78400000	0.004999804380521964	8.682743468550043e-50	3.647133609277351e-61	1.574942635211268e-8	9.41438592917834e-16	3.5923921984723423e-7	8.248113988582975e-23	2.9336693604184796e-15	2.2444922102660016e-11	4.968806220103962e-11	4.28746658192228e-10
78500000	0.004999804380521964	8.682743468550043e-50	3.647133609277351e-61	1.574942635211268e-8	9.41438592917834e-16	3.5923921984723423e-7	8.248113988582975e-23	2.9336693604184796e-15	2.2444922102660016e-11	4.968806220103962e-11	4.28746658192228e-10
78600000	0.004999804380521964	8.682743468550043e-50	3.647133609277351e-61	1.574942635211268e-8	9.41438592917834e-16	3.5923921984723423e-7	8.248113988582975e-23	2.9336693604184796e-15	2.2444922102660016e-11	4.968806220103962e-11	4.28746658192228e-10
78700000	0.004999804380521964	8.682743468550043e-50	3.647133609277351e-61	1.574942635211268e-8	9.41438592917834e-16	3.5923921984723423e-7	8.248113988582975e-23	2.9336693604184796e-15	2.2444922102660016e-11	4.968806220103962e-11	4.28746658192228e-10
78800000	0.004999804380521964	8.682743468550043e-50	3.647133609277351e-61	1.574942635211268e-8	9.41438592917834e-16	3.5923921984723423e-7	8.248113988582975e-23	2.9336693604184796e-15	2.2444922102660016e-11	4.968806220103962e-11	4.28746658192228e-10
78900000	0.004999804380521964	8.682743468550043e-50	3.647133609277351e-61	1.574942635211268e-8	9.41438592917834e-16	3.5923921984723423e-7	8.248113988582975e-23	2.9336693604184796e-15	2.2444922102660016e-11	4.968806220103962e-11	4.28746658192228e-10
79000000	0.004999804380521964	8.682743468550043e-50	3.647133609277351e-61	1.574942635211268e-8	9.41438592917834e-16	3.5923921984723423e-7	8.248113988582975e-23	2.9336693604184796e-15	2.2444922102660016e-11	4.968806220103962e-11	4.28746658192228e-10
79100000	0.004999804380521964	8.682743468550045e-50	3.647133609277351e-61	1.574942635211268e-8	9.41438592917834e-16	3.5923921984723423e-7	8.248113988582975e-23	2.9336693604184796e-15	2.2444922102660016e-11	4.968806220103962e-11	4.28746658192228e-10
79200000	0.004999804380521964	8.682743468550045e-50	3.647133609277351e-61	1.574942635211268e-8	9.41438592917834e-16	3.5923921984723423e-7	8.248113988582975e-23	2.9336693604184796e-15	2.2444922102660016e-11	4.968806220103962e-11	4.28746658192228e-10
79300000	0.004999804380521964	8.682743468550045e-50	3.647133609277351e-61	1.574942635211268e-8	9.41438592917834e-16	3.5923921984723423e-7	8.248113988582975e-23	2.9336693604184796e-15	2.2444922102660016e-11	4.968806220103962e-11	4.28746658192228e-10
79400000	0.004999804380521964	8.682743468550045e-50	3.647133609277351e-61	1.574942635211268e-8	9.41438592917834e-16	3.5923921984723423e-7	8.248113988582975e-23	2.9336693604184796e-15	2.2444922102660016e-11	4.968806220103962e-11	4.2874665819222795e-10
79500000	0.004999804380521964	8.682743468550045e-50	3.647133609277351e-61	1.574942635211268e-8	9.41438592917834e-16	3.592392198472343e-7	8.248113988582975e-23	2.9336693604184796e-15	2.2444922102660016e-11	4.968806220103962e-11	4.2874665819222795e-10
79600000	0.004999804380521964	8.682743468550045e-50	3.647133609277351e-61	1.574942635211268e-8	9.41438592917834e-16	3.592392198472343e-7	8.248113988582975e-23	2.9336693604184796e-15	2.2444922102660016e-11	4.968806220103962e-11	4.2874665819222795e-10
79700000	0.004999804380521964	8.682743468550045e-50	3.647133609277351e-61	1.574942635211268e-8	9.41438592917834e-16	3.592392198472343e-7	8.248113988582975e-23	2.9336693604184796e-15	2.2444922102660016e-11	4.968806220103962e-11	4.2874665819222795e-10
79800000	0.004999804380521964	8.682743468550045e-50	3.647133609277351e-61	1.574942635211268e-8	9.41438592917834e-16	3.592392198472343e-7	8.248113988582975e-23	2.9336693604184796e-15	2.2444922102660016e-11	4.968806220103962e-11	4.2874665819222795e-10
79900000	0.004999804380521964	8.682743468550045e-50	3.647133609277351e-61	1.574942635211268e-8	9.41438592917834e-16	3.592392198472343e-7	8.248113988582975e-23	2.9336693604184796e-15	2.2444922102660016e-11	4.968806220103962e-11	4.2874665819222795e-10
80000000	0.004999804380521964	8.682743468550045e-50	3.647133609277351e-61	1.574942635211268e-8	9.41438592917834e-16	3.592392198472343e-7	8.248113988582975e-23	2.9336693604184796e-15	2.2444922102660016e-11	4.968806220103962e-11	4.2874665819222795e-10
80100000	0.004999804380521964	8.682743468550045e-50	3.647133609277351e-61	1.574942635211268e-8	9.41438592917834e-16	3.592392198472343e-7	8.248113988582975e-23	2.9336693604184796e-15	2.2444922102660016e-11	4.968806220103962e-11	4.2874665819222795e-10
80200000	0.004999804380521965	8.682743468550045e-50	3.647133609277351e-61	1.574942635211268e-8	9.41438592917834e-16	3.592392198472343e-7	8.248113988582975e-23	2.93366936041848e-15	2.2444922102660016e-11	4.968806220103963e-11	4.2874665819222795e-10
80300000	0.004999804380521965	8.682743468550045e-50	3.647133609277351e-61	1.574942635211268e-8	9.41438592917834e-16	3.592392198472343e-7	8.248113988582975e-23	2.93366936041848e-15	2.2444922102660016e-11	4.968806220103963e-11	4.2874665819222795e-10
80400000	0.004999804380521965	8.682743468550045e-50	3.647133609277351e-61	1.574942635211268e-8	9.41438592917834e-16	3.592392198472343e-7	8.248113988582975e-23	2.93366936041848e-15	2.2444922102660016e-11	4.968806220103963e-11	4.2874665819222795e-10
80500000	0.004999804380521965	8.682743468550045e-50	3.647133609277351e-61	1.574942635211268e-8	9.41438592917834e-16	3.592392198472343e-7	8.248113988582975e-23	2.93366936041848e-15	2.2444922102660016e-11	4.968806220103963e-11	4.2874665819222795e-10
80600000	0.004999804380521965	8.682743468550045e-50	3.647133609277352e-61	1.574942635211268e-8	9.41438592917834e-16	3.592392198472343e-7	8.248113988582975e-23	2.93366936041848e-15	2.2444922102660016e-11	4.968806220103963e-11	4.2874665819222795e-10
80700000	0.004999804380521965	8.682743468550045e-50	3.647133609277352e-61	1.574942635211268e-8	9.41438592917834e-16	3.592392198472343e-7	8.248113988582975e-23	2.93366936041848e-15	2.2444922102660016e-11	4.968806220103963e-11	4.2874665819222795e-10
80800000	0.004999804380521965	8.682743468550045e-50	3.647133609277352e-61	1.574942635211268e-8	9.41438592917834e-16	3.592392198472343e-7	8.248113988582975e-23	2.93366936041848e-15	2.2444922102660016e-11	4.968806220103963e-11	4.2874665819222795e-10
80900000	0.004999804380521965	8.682743468550045e-50	3.647133609277352e-61	1.574942635211268e-8	9.41438592917834e-16	3.592392198472343e-7	8.248113988582975e-23	2.93366936041848e-15	2.2444922102660016e-11	4.968806220103963e-11	4.2874665819222795e-10
81000000	0.004999804380521965	8.682743468550045e-50	3.647133609277352e-61	1.574942635211268e-8	9.41438592917834e-16	3.592392198472343e-7	8.248113988582975e-23	2.93366936041848e-15	2.2444922102660016e-11	4.968806220103963e-11	4.2874665819222795e-10
81100000	0.004999804380521965	8.682743468550045e-50	3.647133609277352e-61	1.574942635211268e-8	9.41438592917834e-16	3.592392198472343e-7	8.248113988582975e-23	2.93366936041848e-15	2.2444922102660016e-11	4.968806220103963e-11	4.2874665819222795e-10
81200000	0.004999804380521965	8.682743468550045e-50	3.647133609277352e-61	1.574942635211268e-8	9.41438592917834e-16	3.592392198472343e-7	8.248113988582975e-23	2.93366936041848e-15	2.2444922102660016e-11	4.968806220103963e-11	4.2874665819222795e-10
81300000	0.004999804380521965	8.682743468550045e-50	3.647133609277352e-61	1.574942635211268e-8	9.41438592917834e-16	3.592392198472343e-7	8.248113988582975e-23	2.93366936041848e-15	2.2444922102660016e-11	4.968806220103963e-11	4.2874665819222795e-10
81400000	0.004999804380521965	8.682743468550045e-50	3.647133609277352e-61	1.574942635211268e-8	9.41438592917834e-16	3.592392198472343e-7	8.248113988582975e-23	2.93366936041848e-15	2.2444922102660016e-11	4.968806220103963e-11	4.2874665819222795e-10
81500000	0.004999804380521965	8.682743468550045e-50	3.647133609277352e-61	1.574942635211268e-8	9.41438592917834e-16	3.592392198472343e-7	8.248113988582975e-23	2.93366936041848e-15	2.2444922102660016e-11	4.968806220103963e-11	4.2874665819222795e-10
81600000	0.004999804380521965	8.682743468550045e-50	3.647133609277352e-61	1.574942635211268e-8	9.41438592917834e-16	3.592392198472343e-7	8.248113988582975e-23	2.93366936041848e-15	2.2444922102660016e-11	4.968806220103963e-11	4.2874665819222795e-10
81700000	0.004999804380521965	8.682743468550045e-50	3.647133609277352e-61	1.574942635211268e-8	9.41438592917834e-16	3.592392198472343e-7	8.248113988582975e-23	2.93366936041848e-15	2.2444922102660016e-11	4.968806220103963e-11	4.2874665819222795e-10
81800000	0.004999804380521965	8.682743468550045e-50	3.647133609277352e-61	1.574942635211268e-8	9.41438592917834e-16	3.592392198472343e-7	8.248113988582975e-23	2.93366936041848e-15	2.2444922102660016e-11	4.968806220103963e-11	4.2874665819222795e-10
81900000	0.004999804380521965	8.682743468550045e-50	3.647133609277352e-61	1.574942635211268e-8	9.41438592917834e-16	3.592392198472343e-7	8.248113988582975e-23	2.93366936041848e-15	2.2444922102660016e-11	4.968806220103963e-11	4.2874665819222795e-10
82000000	0.004999804380521965	8.682743468550045e-50	3.647133609277352e-61	1.574942635211268e-8	9.41438592917834e-16	3.592392198472343e-7	8.248113988582975e-23	2.93366936041848e-15	2.2444922102660016e-11	4.968806220103963e-11	4.2874665819222795e-10
82100000	0.004999804380521965	8.682743468550045e-50	3.647133609277352e-61	1.574942635211268e-8	9.41438592917834e-16	3.592392198472343e-7	8.248113988582975e-23	2.93366936041848e-15	2.2444922102660016e-11	4.968806220103963e-11	4.2874665819222795e-10
82200000	0.004999804380521965	8.682743468550047e-50	3.647133609277352e-61	1.574942635211268e-8	9.41438592917834e-16	3.592392198472343e-7	8.248113988582975e-23	2.93366936041848e-15	2.2444922102660016e-11	4.968806220103963e-11	4.2874665819222795e-10
82300000	0.004999804380521965	8.682743468550047e-50	3.647133609277352e-61	1.574942635211268e-8	9.41438592917834e-16	3.592392198472343e-7	8.248113988582975e-23	2.93366936041848e-15	2.2444922102660016e-11	4.968806220103963e-11	4.2874665819222795e-10
82400000	0.004999804380521965	8.682743468550047e-50	3.647133609277352e-61	1.574942635211268e-8	9.41438592917834e-16	3.592392198472343e-7	8.248113988582975e-23	2.93366936041848e-15	2.2444922102660016e-11	4.968806220103963e-11	4.2874665819222795e-10
82500000	0.004999804380521965	8.682743468550047e-50	3.647133609277352e-61	1.574942635211268e-8	9.41438592917834e-16	3.592392198472343e-7	8.248113988582975e-23	2.93366936041848e-15	2.2444922102660016e-11	4.968806220103963e-11	4.2874665819222795e-10
82600000	0.004999804380521965	8.682743468550047e-50	3.647133609277352e-61	1.574942635211268e-8	9.41438592917834e-16	3.592392198472343e-7	8.248113988582975e-23	2.93366936041848e-15	2.2444922102660016e-11	4.968806220103963e-11	4.2874665819222795e-10
82700000	0.004999804380521965	8.682743468550047e-50	3.647133609277352e-61	1.574942635211268e-8	9.41438592917834e-16	3.592392198472343e-7	8.248113988582975e-23	2.93366936041848e-15	2.2444922102660016e-11	4.968806220103963e-11	4.2874665819222795e-10
82800000	0.004999804380521965	8.682743468550047e-50	3.647133609277352e-61	1.574942635211268e-8	9.41438592917834e-16	3.592392198472343e-7	8.248113988582975e-23	2.93366936041848e-15	2.2444922102660016e-11	4.968806220103963e-11	4.2874665819222795e-10
82900000	0.004999804380521965	8.682743468550047e-50	3.647133609277352e-61	1.574942635211268e-8	9.41438592917834e-16	3.592392198472343e-7	8.248113988582975e-23	2.93366936041848e-15	2.2444922102660016e-11	4.968806220103963e-11	4.2874665819222795e-10
83000000	0.004999804380521965	8.682743468550047e-50	3.647133609277352e-61	1.574942635211268e-8	9.41438592917834e-16	3.592392198472343e-7	8.248113988582975e-23	2.93366936041848e-15	2.2444922102660016e-11	4.968806220103963e-11	4.2874665819222795e-10
83100000	0.004999804380521965	8.682743468550047e-50	3.647133609277352e-61	1.574942635211268e-8	9.41438592917834e-16	3.592392198472343e-7	8.248113988582975e-23	2.93366936041848e-15	2.2444922102660016e-11	4.968806220103963e-11	4.2874665819222795e-10
83200000	0.004999804380521965	8.682743468550047e-50	3.647133609277352e-61	1.574942635211268e-8	9.41438592917834e-16	3.592392198472343e-7	8.248113988582975e-23	2.93366936041848e-15	2.2444922102660016e-11	4.968806220103963e-11	4.2874665819222795e-10
83300000	0.004999804380521965	8.682743468550047e-50	3.647133609277352e-61	1.574942635211268e-8	9.41438592917834e-16	3.592392198472343e-7	8.248113988582975e-23	2.93366936041848e-15	2.2444922102660016e-11	4.968806220103963e-11	4.2874665819222795e-10
83400000	0.004999804380521965	8.682743468550047e-50	3.647133609277352e-61	1.574942635211268e-8	9.41438592917834e-16	3.592392198472343e-7	8.248113988582975e-23	2.93366936041848e-15	2.2444922102660016e-11	4.968806220103963e-11	4.2874665819222795e-10
83500000	0.004999804380521965	8.682743468550047e-50	3.647133609277352e-61	1.574942635211268e-8	9.41438592917834e-16	3.592392198472343e-7	8.248113988582975e-23	2.93366936041848e-15	2.2444922102660016e-11	4.968806220103963e-11	4.2874665819222795e-10
83600000	0.004999804380521965	8.682743468550047e-50	3.647133609277352e-61	1.574942635211268e-8	9.41438592917834e-16	3.592392198472343e-7	8.248113988582975e-23	2.93366936041848e-15	2.2444922102660016e-11	4.968806220103963e-11	4.2874665819222795e-10
83700000	0.004999804380521965	8.682743468550047e-50	3.647133609277352e-61	1.574942635211268e-8	9.41438592917834e-16	3.592392198472343e-7	8.248113988582975e-23	2.93366936041848e-15	2.2444922102660016e-11	4.968806220103963e-11	4.2874665819222795e-10
83800000	0.004999804380521965	8.682743468550047e-50	3.647133609277352e-61	1.574942635211268e-8	9.41438592917834e-16	3.592392198472343e-7	8.248113988582975e-23	2.93366936041848e-15	2.2444922102660016e-11	4.968806220103963e-11	4.2874665819222795e-10
83900000	0.004999804380521965	8.682743468550047e-50	3.647133609277352e-61	1.574942635211268e-8	9.41438592917834e-16	3.592392198472343e-7	8.248113988582975e-23	2.93366936041848e-15	2.2444922102660016e-11	4.968806220103963e-11	4.2874665819222795e-10
84000000	0.004999804380521965	8.682743468550047e-50	3.647133609277352e-61	1.574942635211268e-8	9.41438592917834e-16	3.592392198472343e-7	8.248113988582975e-23	2.93366936041848e-15	2.2444922102660016e-11	4.968806220103963e-11	4.2874665819222795e-10
84100000	0.004999804380521965	8.682743468550047e-50	3.647133609277352e-61	1.574942635211268e-8	9.41438592917834e-16	3.592392198472343e-7	8.248113988582975e-23	2.93366936041848e-15	2.2444922102660016e-11	4.968806220103963e-11	4.2874665819222795e-10
84200000	0.004999804380521965	8.682743468550047e-50	3.647133609277352e-61	1.574942635211268e-8	9.41438592917834e-16	3.592392198472343e-7	8.248113988582975e-23	2.93366936041848e-15	2.2444922102660016e-11	4.968806220103963e-11	4.2874665819222795e-10
84300000	0.004999804380521965	8.682743468550047e-50	3.647133609277352e-61	1.574942635211268e-8	9.41438592917834e-16	3.592392198472343e-7	8.248113988582975e-23	2.93366936041848e-15	2.2444922102660016e-11	4.968806220103963e-11	4.2874665819222795e-10
84400000	0.004999804380521965	8.682743468550047e-50	3.647133609277352e-61	1.574942635211268e-8	9.41438592917834e-16	3.592392198472343e-7	8.248113988582975e-23	2.93366936041848e-15	2.2444922102660016e-11	4.968806220103963e-11	4.2874665819222795e-10
84500000	0.004999804380521965	8.682743468550047e-50	3.647133609277352e-61	1.574942635211268e-8	9.41438592917834e-16	3.592392198472343e-7	8.248113988582975e-23	2.93366936041848e-15	2.2444922102660016e-11	4.968806220103963e-11	4.2874665819222795e-10
84600000	0.004999804380521965	8.682743468550047e-50	3.647133609277352e-61	1.574942635211268e-8	9.41438592917834e-16	3.592392198472343e-7	8.248113988582975e-23	2.93366936041848e-15	2.2444922102660016e-11	4.968806220103963e-11	4.2874665819222795e-10
84700000	0.004999804380521965	8.682743468550047e-50	3.647133609277352e-61	1.574942635211268e-8	9.41438592917834e-16	3.592392198472343e-7	8.248113988582975e-23	2.93366936041848e-15	2.2444922102660016e-11	4.968806220103963e-11	4.2874665819222795e-10
84800000	0.004999804380521965	8.682743468550047e-50	3.647133609277352e-61	1.574942635211268e-8	9.41438592917834e-16	3.592392198472343e-7	8.248113988582975e-23	2.93366936041848e-15	2.2444922102660016e-11	4.968806220103963e-11	4.2874665819222795e-10
84900000	0.004999804380521965	8.682743468550047e-50	3.647133609277352e-61	1.574942635211268e-8	9.41438592917834e-16	3.592392198472343e-7	8.248113988582975e-23	2.93366936041848e-15	2.2444922102660016e-11	4.968806220103963e-11	4.2874665819222795e-10
85000000	0.004999804380521965	8.682743468550047e-50	3.647133609277352e-61	1.574942635211268e-8	9.41438592917834e-16	3.592392198472343e-7	8.248113988582975e-23	2.93366936041848e-15	2.2444922102660016e-11	4.968806220103963e-11	4.2874665819222795e-10
85100000	0.004999804380521965	8.682743468550047e-50	3.647133609277352e-61	1.574942635211268e-8	9.41438592917834e-16	3.592392198472343e-7	8.248113988582975e-23	2.93366936041848e-15	2.2444922102660016e-11	4.968806220103963e-11	4.2874665819222795e-10
85200000	0.004999804380521965	8.682743468550047e-50	3.647133609277352e-61	1.574942635211268e-8	9.41438592917834e-16	3.592392198472343e-7	8.248113988582975e-23	2.93366936041848e-15	2.2444922102660016e-11	4.968806220103963e-11	4.2874665819222795e-10
85300000	0.004999804380521965	8.682743468550047e-50	3.647133609277352e-61	1.574942635211268e-8	9.41438592917834e-16	3.592392198472343e-7	8.248113988582975e-23	2.93366936041848e-15	2.2444922102660016e-11	4.968806220103963e-11	4.2874665819222795e-10
85400000	0.004999804380521965	8.682743468550047e-50	3.647133609277352e-61	1.574942635211268e-8	9.41438592917834e-16	3.592392198472343e-7	8.248113988582975e-23	2.93366936041848e-15	2.2444922102660016e-11	4.968806220103963e-11	4.2874665819222795e-10
85500000	0.004999804380521965	8.682743468550047e-50	3.647133609277352e-61	1.574942635211268e-8	9.41438592917834e-16	3.592392198472343e-7	8.248113988582975e-23	2.93366936041848e-15	2.2444922102660016e-11	4.968806220103963e-11	4.2874665819222795e-10
85600000	0.004999804380521965	8.682743468550047e-50	3.647133609277352e-61	1.574942635211268e-8	9.41438592917834e-16	3.592392198472343e-7	8.248113988582975e-23	2.93366936041848e-15	2.2444922102660016e-11	4.968806220103963e-11	4.2874665819222795e-10
85700000	0.004999804380521965	8.682743468550047e-50	3.647133609277352e-61	1.574942635211268e-8	9.41438592917834e-16	3.592392198472343e-7	8.248113988582975e-23	2.93366936041848e-15	2.2444922102660016e-11	4.968806220103963e-11	4.2874665819222795e-10
85800000	0.004999804380521965	8.682743468550047e-50	3.647133609277352e-61	1.574942635211268e-8	9.41438592917834e-16	3.592392198472343e-7	8.248113988582975e-23	2.93366936041848e-15	2.2444922102660016e-11	4.968806220103963e-11	4.2874665819222795e-10
85900000	0.004999804380521965	8.682743468550047e-50	3.647133609277352e-61	1.574942635211268e-8	9.41438592917834e-16	3.592392198472343e-7	8.248113988582975e-23	2.93366936041848e-15	2.2444922102660016e-11	4.968806220103963e-11	4.2874665819222795e-10
86000000	0.004999804380521965	8.682743468550047e-50	3.647133609277352e-61	1.574942635211268e-8	9.41438592917834e-16	3.592392198472343e-7	8.248113988582975e-23	2.93366936041848e-15	2.2444922102660016e-11	4.968806220103963e-11	4.2874665819222795e-10
86100000	0.004999804380521965	8.682743468550047e-50	3.647133609277352e-61	1.574942635211268e-8	9.41438592917834e-16	3.592392198472343e-7	8.248113988582975e-23	2.93366936041848e-15	2.2444922102660016e-11	4.968806220103963e-11	4.2874665819222795e-10
86200000	0.004999804380521965	8.682743468550047e-50	3.647133609277352e-61	1.574942635211268e-8	9.41438592917834e-16	3.592392198472343e-7	8.248113988582975e-23	2.93366936041848e-15	2.2444922102660016e-11	4.968806220103963e-11	4.2874665819222795e-10
86300000	0.004999804380521965	8.682743468550047e-50	3.647133609277352e-61	1.574942635211268e-8	9.41438592917834e-16	3.592392198472343e-7	8.248113988582975e-23	2.93366936041848e-15	2.2444922102660016e-11	4.968806220103963e-11	4.2874665819222795e-10
86400000	0.004999804380521965	8.682743468550047e-50	3.647133609277352e-61	1.574942635211268e-8	9.41438592917834e-16	3.592392198472343e-7	8.248113988582975e-23	2.93366936041848e-15	2.2444922102660016e-11	4.968806220103963e-11	4.2874665819222795e-10
86500000	0.004999804380521965	8.682743468550047e-50	3.647133609277352e-61	1.574942635211268e-8	9.41438592917834e-16	3.592392198472343e-7	8.248113988582975e-23	2.93366936041848e-15	2.2444922102660016e-11	4.968806220103963e-11	4.2874665819222795e-10
86600000	0.004999804380521965	8.682743468550047e-50	3.647133609277352e-61	1.574942635211268e-8	9.41438592917834e-16	3.592392198472343e-7	8.248113988582975e-23	2.93366936041848e-15	2.2444922102660016e-11	4.968806220103963e-11	4.2874665819222795e-10
86700000	0.004999804380521965	8.682743468550047e-50	3.647133609277352e-61	1.574942635211268e-8	9.41438592917834e-16	3.592392198472343e-7	8.248113988582975e-23	2.93366936041848e-15	2.2444922102660016e-11	4.968806220103963e-11	4.2874665819222795e-10
86800000	0.004999804380521965	8.682743468550047e-50	3.647133609277352e-61	1.574942635211268e-8	9.41438592917834e-16	3.592392198472343e-7	8.248113988582975e-23	2.93366936041848e-15	2.2444922102660016e-11	4.968806220103963e-11	4.2874665819222795e-10
86900000	0.004999804380521965	8.682743468550047e-50	3.647133609277352e-61	1.574942635211268e-8	9.41438592917834e-16	3.592392198472343e-7	8.248113988582975e-23	2.93366936041848e-15	2.2444922102660016e-11	4.968806220103963e-11	4.2874665819222795e-10
87000000	0.004999804380521965	8.682743468550047e-50	3.647133609277352e-61	1.574942635211268e-8	9.41438592917834e-16	3.592392198472343e-7	8.248113988582975e-23	2.93366936041848e-15	2.2444922102660016e-11	4.968806220103963e-11	4.2874665819222795e-10
87100000	0.004999804380521965	8.682743468550047e-50	3.647133609277352e-61	1.574942635211268e-8	9.41438592917834e-16	3.592392198472343e-7	8.248113988582975e-23	2.93366936041848e-15	2.2444922102660016e-11	4.968806220103963e-11	4.2874665819222795e-10
87200000	0.004999804380521965	8.682743468550047e-50	3.647133609277352e-61	1.574942635211268e-8	9.41438592917834e-16	3.592392198472343e-7	8.248113988582975e-23	2.93366936041848e-15	2.2444922102660016e-11	4.968806220103963e-11	4.2874665819222795e-10
87300000	0.004999804380521965	8.682743468550047e-50	3.647133609277352e-61	1.574942635211268e-8	9.41438592917834e-16	3.592392198472343e-7	8.248113988582975e-23	2.93366936041848e-15	2.2444922102660016e-11	4.968806220103963e-11	4.2874665819222795e-10
87400000	0.004999804380521965	8.682743468550047e-50	3.647133609277352e-61	1.574942635211268e-8	9.41438592917834e-16	3.592392198472343e-7	8.248113988582975e-23	2.93366936041848e-15	2.2444922102660016e-11	4.968806220103963e-11	4.2874665819222795e-10
87500000	0.004999804380521965	8.682743468550047e-50	3.647133609277352e-61	1.574942635211268e-8	9.41438592917834e-16	3.592392198472343e-7	8.248113988582975e-23	2.93366936041848e-15	2.2444922102660016e-11	4.968806220103963e-11	4.2874665819222795e-10
87600000	0.004999804380521965	8.682743468550047e-50	3.647133609277352e-61	1.574942635211268e-8	9.41438592917834e-16	3.592392198472343e-7	8.248113988582975e-23	2.93366936041848e-15	2.2444922102660016e-11	4.968806220103963e-11	4.2874665819222795e-10
87700000	0.004999804380521965	8.682743468550047e-50	3.647133609277352e-61	1.574942635211268e-8	9.41438592917834e-16	3.592392198472343e-7	8.248113988582975e-23	2.93366936041848e-15	2.2444922102660016e-11	4.968806220103963e-11	4.2874665819222795e-10
87800000	0.004999804380521965	8.682743468550047e-50	3.647133609277352e-61	1.574942635211268e-8	9.41438592917834e-16	3.592392198472343e-7	8.248113988582975e-23	2.93366936041848e-15	2.2444922102660016e-11	4.968806220103963e-11	4.2874665819222795e-10
87900000	0.004999804380521965	8.682743468550047e-50	3.647133609277352e-61	1.574942635211268e-8	9.41438592917834e-16	3.592392198472343e-7	8.248113988582975e-23	2.93366936041848e-15	2.2444922102660016e-11	4.968806220103963e-11	4.2874665819222795e-10
88000000	0.004999804380521965	8.682743468550047e-50	3.647133609277352e-61	1.574942635211268e-8	9.41438592917834e-16	3.592392198472343e-7	8.248113988582975e-23	2.93366936041848e-15	2.2444922102660016e-11	4.968806220103963e-11	4.2874665819222795e-10
88100000	0.004999804380521965	8.682743468550047e-50	3.647133609277352e-61	1.574942635211268e-8	9.41438592917834e-16	3.592392198472343e-7	8.248113988582975e-23	2.93366936041848e-15	2.2444922102660016e-11	4.968806220103963e-11	4.2874665819222795e-10
88200000	0.004999804380521965	8.682743468550047e-50	3.647133609277352e-61	1.574942635211268e-8	9.41438592917834e-16	3.592392198472343e-7	8.248113988582975e-23	2.93366936041848e-15	2.2444922102660016e-11	4.968806220103963e-11	4.2874665819222795e-10
88300000	0.004999804380521965	8.682743468550047e-50	3.647133609277352e-61	1.574942635211268e-8	9.41438592917834e-16	3.592392198472343e-7	8.248113988582975e-23	2.93366936041848e-15	2.2444922102660016e-11	4.968806220103963e-11	4.2874665819222795e-10
88400000	0.004999804380521965	8.682743468550047e-50	3.647133609277352e-61	1.574942635211268e-8	9.41438592917834e-16	3.592392198472343e-7	8.248113988582975e-23	2.93366936041848e-15	2.2444922102660016e-11	4.968806220103963e-11	4.2874665819222795e-10
88500000	0.004999804380521965	8.682743468550047e-50	3.647133609277352e-61	1.574942635211268e-8	9.41438592917834e-16	3.592392198472343e-7	8.248113988582975e-23	2.93366936041848e-15	2.2444922102660016e-11	4.968806220103963e-11	4.28746658192228e-10
88600000	0.004999804380521965	8.682743468550047e-50	3.647133609277352e-61	1.574942635211268e-8	9.41438592917834e-16	3.592392198472343e-7	8.248113988582975e-23	2.93366936041848e-15	2.2444922102660016e-11	4.968806220103963e-11	4.28746658192228e-10
88700000	0.004999804380521965	8.682743468550047e-50	3.647133609277352e-61	1.574942635211268e-8	9.41438592917834e-16	3.592392198472343e-7	8.248113988582975e-23	2.93366936041848e-15	2.2444922102660016e-11	4.968806220103963e-11	4.28746658192228e-10
88800000	0.004999804380521965	8.682743468550047e-50	3.647133609277352e-61	1.574942635211268e-8	9.41438592917834e-16	3.592392198472343e-7	8.248113988582975e-23	2.93366936041848e-15	2.2444922102660016e-11	4.968806220103963e-11	4.28746658192228e-10
88900000	0.004999804380521965	8.682743468550047e-50	3.647133609277352e-61	1.574942635211268e-8	9.41438592917834e-16	3.592392198472343e-7	8.248113988582975e-23	2.93366936041848e-15	2.2444922102660016e-11	4.968806220103963e-11	4.28746658192228e-10
89000000	0.004999804380521965	8.682743468550047e-50	3.647133609277351e-61	1.574942635211268e-8	9.41438592917834e-16	3.592392198472343e-7	8.248113988582975e-23	2.93366936041848e-15	2.2444922102660016e-11	4.968806220103963e-11	4.28746658192228e-10
89100000	0.004999804380521965	8.682743468550047e-50	3.647133609277351e-61	1.574942635211268e-8	9.41438592917834e-16	3.592392198472343e-7	8.248113988582975e-23	2.93366936041848e-15	2.2444922102660016e-11	4.968806220103963e-11	4.28746658192228e-10
89200000	0.004999804380521965	8.682743468550047e-50	3.647133609277351e-61	1.574942635211268e-8	9.41438592917834e-16	3.592392198472343e-7	8.248113988582975e-23	2.93366936041848e-15	2.2444922102660016e-11	4.968806220103963e-11	4.28746658192228e-10
89300000	0.004999804380521965	8.682743468550047e-50	3.647133609277351e-61	1.574942635211268e-8	9.41438592917834e-16	3.592392198472343e-7	8.248113988582975e-23	2.93366936041848e-15	2.2444922102660016e-11	4.968806220103963e-11	4.28746658192228e-10
89400000	0.004999804380521965	8.682743468550047e-50	3.647133609277351e-61	1.574942635211268e-8	9.41438592917834e-16	3.592392198472343e-7	8.248113988582975e-23	2.93366936041848e-15	2.2444922102660016e-11	4.968806220103963e-11	4.28746658192228e-10
89500000	0.004999804380521965	8.682743468550047e-50	3.647133609277351e-61	1.574942635211268e-8	9.41438592917834e-16	3.592392198472343e-7	8.248113988582975e-23	2.93366936041848e-15	2.2444922102660016e-11	4.968806220103963e-11	4.28746658192228e-10
89600000	0.004999804380521965	8.682743468550045e-50	3.647133609277351e-61	1.574942635211268e-8	9.41438592917834e-16	3.592392198472343e-7	8.248113988582975e-23	2.93366936041848e-15	2.2444922102660016e-11	4.968806220103963e-11	4.28746658192228e-10
89700000	0.004999804380521965	8.682743468550045e-50	3.647133609277351e-61	1.574942635211268e-8	9.41438592917834e-16	3.592392198472343e-7	8.248113988582975e-23	2.93366936041848e-15	2.2444922102660016e-11	4.968806220103963e-11	4.28746658192228e-10
89800000	0.004999804380521965	8.682743468550045e-50	3.647133609277351e-61	1.574942635211268e-8	9.41438592917834e-16	3.592392198472343e-7	8.248113988582975e-23	2.93366936041848e-15	2.2444922102660016e-11	4.968806220103963e-11	4.28746658192228e-10
89900000	0.004999804380521965	8.682743468550045e-50	3.647133609277351e-61	1.574942635211268e-8	9.41438592917834e-16	3.592392198472343e-7	8.248113988582975e-23	2.93366936041848e-15	2.2444922102660016e-11	4.968806220103963e-11	4.28746658192228e-10
90000000	0.004999804380521965	8.682743468550045e-50	3.647133609277351e-61	1.574942635211268e-8	9.41438592917834e-16	3.592392198472343e-7	8.248113988582975e-23	2.93366936041848e-15	2.2444922102660016e-11	4.968806220103963e-11	4.28746658192228e-10
90100000	0.004999804380521965	8.682743468550045e-50	3.647133609277351e-61	1.574942635211268e-8	9.41438592917834e-16	3.592392198472343e-7	8.248113988582975e-23	2.93366936041848e-15	2.2444922102660016e-11	4.968806220103963e-11	4.28746658192228e-10
90200000	0.004999804380521965	8.682743468550045e-50	3.647133609277351e-61	1.574942635211268e-8	9.41438592917834e-16	3.592392198472343e-7	8.248113988582975e-23	2.93366936041848e-15	2.2444922102660016e-11	4.968806220103963e-11	4.28746658192228e-10
90300000	0.004999804380521965	8.682743468550045e-50	3.647133609277351e-61	1.574942635211268e-8	9.41438592917834e-16	3.592392198472343e-7	8.248113988582975e-23	2.93366936041848e-15	2.2444922102660016e-11	4.968806220103963e-11	4.28746658192228e-10
90400000	0.004999804380521965	8.682743468550045e-50	3.647133609277351e-61	1.574942635211268e-8	9.41438592917834e-16	3.592392198472343e-7	8.248113988582975e-23	2.93366936041848e-15	2.2444922102660016e-11	4.968806220103963e-11	4.28746658192228e-10
90500000	0.004999804380521965	8.682743468550045e-50	3.647133609277351e-61	1.574942635211268e-8	9.41438592917834e-16	3.592392198472343e-7	8.248113988582975e-23	2.93366936041848e-15	2.2444922102660016e-11	4.968806220103963e-11	4.28746658192228e-10
90600000	0.004999804380521965	8.682743468550045e-50	3.647133609277351e-61	1.574942635211268e-8	9.41438592917834e-16	3.592392198472343e-7	8.248113988582975e-23	2.93366936041848e-15	2.2444922102660016e-11	4.968806220103963e-11	4.28746658192228e-10
90700000	0.004999804380521965	8.682743468550045e-50	3.647133609277351e-61	1.574942635211268e-8	9.41438592917834e-16	3.592392198472343e-7	8.248113988582975e-23	2.93366936041848e-15	2.2444922102660016e-11	4.968806220103963e-11	4.28746658192228e-10
90800000	0.004999804380521965	8.682743468550045e-50	3.647133609277351e-61	1.574942635211268e-8	9.41438592917834e-16	3.592392198472343e-7	8.248113988582975e-23	2.93366936041848e-15	2.2444922102660016e-11	4.968806220103963e-11	4.28746658192228e-10
90900000	0.004999804380521965	8.682743468550045e-50	3.647133609277351e-61	1.574942635211268e-8	9.41438592917834e-16	3.592392198472343e-7	8.248113988582975e-23	2.93366936041848e-15	2.2444922102660016e-11	4.968806220103963e-11	4.28746658192228e-10
91000000	0.004999804380521965	8.682743468550045e-50	3.647133609277351e-61	1.574942635211268e-8	9.41438592917834e-16	3.592392198472343e-7	8.248113988582975e-23	2.93366936041848e-15	2.2444922102660016e-11	4.968806220103963e-11	4.28746658192228e-10
91100000	0.004999804380521965	8.682743468550045e-50	3.647133609277351e-61	1.574942635211268e-8	9.41438592917834e-16	3.592392198472343e-7	8.248113988582975e-23	2.93366936041848e-15	2.2444922102660016e-11	4.968806220103963e-11	4.28746658192228e-10
91200000	0.004999804380521965	8.682743468550045e-50	3.647133609277351e-61	1.574942635211268e-8	9.41438592917834e-16	3.592392198472343e-7	8.248113988582975e-23	2.93366936041848e-15	2.2444922102660016e-11	4.968806220103963e-11	4.28746658192228e-10
91300000	0.004999804380521965	8.682743468550045e-50	3.647133609277351e-61	1.574942635211268e-8	9.41438592917834e-16	3.592392198472343e-7	8.248113988582975e-23	2.93366936041848e-15	2.2444922102660016e-11	4.968806220103963e-11	4.28746658192228e-10
91400000	0.004999804380521965	8.682743468550045e-50	3.647133609277351e-61	1.574942635211268e-8	9.41438592917834e-16	3.592392198472343e-7	8.248113988582975e-23	2.93366936041848e-15	2.2444922102660016e-11	4.968806220103963e-11	4.28746658192228e-10
91500000	0.004999804380521965	8.682743468550045e-50	3.647133609277351e-61	1.574942635211268e-8	9.41438592917834e-16	3.592392198472343e-7	8.248113988582975e-23	2.93366936041848e-15	2.2444922102660016e-11	4.968806220103963e-11	4.28746658192228e-10
91600000	0.004999804380521965	8.682743468550045e-50	3.647133609277351e-61	1.574942635211268e-8	9.41438592917834e-16	3.592392198472343e-7	8.248113988582975e-23	2.93366936041848e-15	2.2444922102660016e-11	4.968806220103963e-11	4.28746658192228e-10
91700000	0.004999804380521965	8.682743468550045e-50	3.647133609277351e-61	1.574942635211268e-8	9.41438592917834e-16	3.592392198472343e-7	8.248113988582975e-23	2.93366936041848e-15	2.2444922102660016e-11	4.968806220103963e-11	4.28746658192228e-10
91800000	0.004999804380521965	8.682743468550045e-50	3.647133609277351e-61	1.574942635211268e-8	9.41438592917834e-16	3.592392198472343e-7	8.248113988582975e-23	2.93366936041848e-15	2.2444922102660016e-11	4.968806220103963e-11	4.28746658192228e-10
91900000	0.004999804380521965	8.682743468550045e-50	3.647133609277351e-61	1.574942635211268e-8	9.41438592917834e-16	3.592392198472343e-7	8.248113988582975e-23	2.93366936041848e-15	2.2444922102660016e-11	4.968806220103963e-11	4.28746658192228e-10
92000000	0.004999804380521965	8.682743468550045e-50	3.647133609277351e-61	1.574942635211268e-8	9.41438592917834e-16	3.592392198472343e-7	8.248113988582975e-23	2.93366936041848e-15	2.2444922102660016e-11	4.968806220103963e-11	4.28746658192228e-10
92100000	0.004999804380521965	8.682743468550045e-50	3.647133609277351e-61	1.574942635211268e-8	9.41438592917834e-16	3.592392198472343e-7	8.248113988582975e-23	2.93366936041848e-15	2.2444922102660016e-11	4.968806220103963e-11	4.28746658192228e-10
92200000	0.004999804380521965	8.682743468550045e-50	3.647133609277351e-61	1.574942635211268e-8	9.41438592917834e-16	3.592392198472343e-7	8.248113988582975e-23	2.93366936041848e-15	2.2444922102660016e-11	4.968806220103963e-11	4.28746658192228e-10
92300000	0.004999804380521965	8.682743468550045e-50	3.647133609277351e-61	1.574942635211268e-8	9.41438592917834e-16	3.592392198472343e-7	8.248113988582975e-23	2.93366936041848e-15	2.2444922102660016e-11	4.968806220103963e-11	4.28746658192228e-10
92400000	0.004999804380521965	8.682743468550045e-50	3.647133609277351e-61	1.574942635211268e-8	9.41438592917834e-16	3.592392198472343e-7	8.248113988582975e-23	2.93366936041848e-15	2.2444922102660016e-11	4.968806220103963e-11	4.28746658192228e-10
92500000	0.004999804380521965	8.682743468550045e-50	3.647133609277351e-61	1.574942635211268e-8	9.41438592917834e-16	3.592392198472343e-7	8.248113988582975e-23	2.93366936041848e-15	2.2444922102660016e-11	4.968806220103963e-11	4.28746658192228e-10
92600000	0.004999804380521965	8.682743468550045e-50	3.647133609277351e-61	1.574942635211268e-8	9.41438592917834e-16	3.592392198472343e-7	8.248113988582975e-23	2.93366936041848e-15	2.2444922102660016e-11	4.968806220103963e-11	4.28746658192228e-10
92700000	0.004999804380521965	8.682743468550045e-50	3.647133609277351e-61	1.574942635211268e-8	9.41438592917834e-16	3.592392198472343e-7	8.248113988582975e-23	2.93366936041848e-15	2.2444922102660016e-11	4.968806220103963e-11	4.28746658192228e-10
92800000	0.004999804380521965	8.682743468550045e-50	3.647133609277351e-61	1.574942635211268e-8	9.41438592917834e-16	3.592392198472343e-7	8.248113988582975e-23	2.93366936041848e-15	2.2444922102660016e-11	4.968806220103963e-11	4.28746658192228e-10
92900000	0.004999804380521965	8.682743468550045e-50	3.647133609277351e-61	1.574942635211268e-8	9.41438592917834e-16	3.592392198472343e-7	8.248113988582975e-23	2.93366936041848e-15	2.2444922102660016e-11	4.968806220103963e-11	4.28746658192228e-10
93000000	0.004999804380521965	8.682743468550045e-50	3.647133609277351e-61	1.574942635211268e-8	9.41438592917834e-16	3.592392198472343e-7	8.248113988582975e-23	2.93366936041848e-15	2.2444922102660016e-11	4.968806220103963e-11	4.28746658192228e-10
93100000	0.004999804380521965	8.682743468550045e-50	3.647133609277351e-61	1.574942635211268e-8	9.41438592917834e-16	3.592392198472343e-7	8.248113988582975e-23	2.93366936041848e-15	2.2444922102660016e-11	4.968806220103963e-11	4.28746658192228e-10
93200000	0.004999804380521965	8.682743468550045e-50	3.647133609277351e-61	1.574942635211268e-8	9.41438592917834e-16	3.592392198472343e-7	8.248113988582975e-23	2.93366936041848e-15	2.2444922102660016e-11	4.968806220103963e-11	4.28746658192228e-10
93300000	0.004999804380521965	8.682743468550045e-50	3.647133609277351e-61	1.574942635211268e-8	9.41438592917834e-16	3.592392198472343e-7	8.248113988582975e-23	2.93366936041848e-15	2.2444922102660016e-11	4.968806220103963e-11	4.28746658192228e-10
93400000	0.004999804380521965	8.682743468550045e-50	3.647133609277351e-61	1.574942635211268e-8	9.41438592917834e-16	3.592392198472343e-7	8.248113988582975e-23	2.93366936041848e-15	2.2444922102660016e-11	4.968806220103963e-11	4.28746658192228e-10
93500000	0.004999804380521965	8.682743468550045e-50	3.647133609277351e-61	1.574942635211268e-8	9.41438592917834e-16	3.592392198472343e-7	8.248113988582975e-23	2.93366936041848e-15	2.2444922102660016e-11	4.968806220103963e-11	4.28746658192228e-10
93600000	0.004999804380521965	8.682743468550045e-50	3.647133609277351e-61	1.574942635211268e-8	9.41438592917834e-16	3.592392198472343e-7	8.248113988582975e-23	2.93366936041848e-15	2.2444922102660016e-11	4.968806220103963e-11	4.28746658192228e-10
93700000	0.004999804380521965	8.682743468550045e-50	3.647133609277351e-61	1.574942635211268e-8	9.41438592917834e-16	3.592392198472343e-7	8.248113988582975e-23	2.93366936041848e-15	2.2444922102660016e-11	4.968806220103963e-11	4.28746658192228e-10
93800000	0.004999804380521965	8.682743468550045e-50	3.647133609277351e-61	1.574942635211268e-8	9.41438592917834e-16	3.592392198472343e-7	8.248113988582975e-23	2.93366936041848e-15	2.2444922102660016e-11	4.968806220103963e-11	4.28746658192228e-10
93900000	0.004999804380521965	8.682743468550045e-50	3.647133609277351e-61	1.574942635211268e-8	9.41438592917834e-16	3.592392198472343e-7	8.248113988582975e-23	2.93366936041848e-15	2.2444922102660016e-11	4.968806220103963e-11	4.28746658192228e-10
94000000	0.004999804380521965	8.682743468550045e-50	3.647133609277351e-61	1.574942635211268e-8	9.41438592917834e-16	3.592392198472343e-7	8.248113988582975e-23	2.93366936041848e-15	2.2444922102660016e-11	4.968806220103963e-11	4.28746658192228e-10
94100000	0.004999804380521965	8.682743468550045e-50	3.647133609277351e-61	1.574942635211268e-8	9.41438592917834e-16	3.592392198472343e-7	8.248113988582975e-23	2.93366936041848e-15	2.2444922102660016e-11	4.968806220103963e-11	4.28746658192228e-10
94200000	0.004999804380521965	8.682743468550045e-50	3.647133609277351e-61	1.574942635211268e-8	9.41438592917834e-16	3.592392198472343e-7	8.248113988582975e-23	2.93366936041848e-15	2.2444922102660016e-11	4.968806220103963e-11	4.28746658192228e-10
94300000	0.004999804380521965	8.682743468550045e-50	3.647133609277351e-61	1.574942635211268e-8	9.41438592917834e-16	3.592392198472343e-7	8.248113988582975e-23	2.93366936041848e-15	2.2444922102660016e-11	4.968806220103963e-11	4.28746658192228e-10
94400000	0.004999804380521965	8.682743468550045e-50	3.647133609277351e-61	1.574942635211268e-8	9.41438592917834e-16	3.592392198472343e-7	8.248113988582975e-23	2.93366936041848e-15	2.2444922102660016e-11	4.968806220103963e-11	4.28746658192228e-10
94500000	0.004999804380521965	8.682743468550045e-50	3.647133609277351e-61	1.574942635211268e-8	9.41438592917834e-16	3.592392198472343e-7	8.248113988582975e-23	2.93366936041848e-15	2.2444922102660016e-11	4.968806220103963e-11	4.28746658192228e-10
94600000	0.004999804380521965	8.682743468550045e-50	3.647133609277351e-61	1.574942635211268e-8	9.41438592917834e-16	3.592392198472343e-7	8.248113988582975e-23	2.93366936041848e-15	2.2444922102660016e-11	4.968806220103963e-11	4.28746658192228e-10
94700000	0.004999804380521965	8.682743468550043e-50	3.647133609277351e-61	1.574942635211268e-8	9.41438592917834e-16	3.592392198472343e-7	8.248113988582975e-23	2.93366936041848e-15	2.2444922102660016e-11	4.968806220103963e-11	4.28746658192228e-10
94800000	0.004999804380521965	8.682743468550043e-50	3.647133609277351e-61	1.574942635211268e-8	9.41438592917834e-16	3.592392198472343e-7	8.248113988582975e-23	2.93366936041848e-15	2.2444922102660016e-11	4.968806220103963e-11	4.28746658192228e-10
94900000	0.004999804380521965	8.682743468550043e-50	3.647133609277351e-61	1.574942635211268e-8	9.41438592917834e-16	3.592392198472343e-7	8.248113988582975e-23	2.93366936041848e-15	2.2444922102660016e-11	4.968806220103963e-11	4.28746658192228e-10
95000000	0.004999804380521965	8.682743468550043e-50	3.647133609277351e-61	1.574942635211268e-8	9.41438592917834e-16	3.592392198472343e-7	8.248113988582975e-23	2.93366936041848e-15	2.2444922102660016e-11	4.968806220103963e-11	4.28746658192228e-10
95100000	0.004999804380521965	8.682743468550043e-50	3.647133609277351e-61	1.574942635211268e-8	9.41438592917834e-16	3.592392198472343e-7	8.248113988582975e-23	2.93366936041848e-15	2.2444922102660016e-11	4.968806220103963e-11	4.28746658192228e-10
95200000	0.004999804380521965	8.682743468550043e-50	3.647133609277351e-61	1.574942635211268e-8	9.41438592917834e-16	3.592392198472343e-7	8.248113988582975e-23	2.93366936041848e-15	2.2444922102660016e-11	4.968806220103963e-11	4.28746658192228e-10
95300000	0.004999804380521965	8.682743468550043e-50	3.647133609277351e-61	1.574942635211268e-8	9.41438592917834e-16	3.592392198472343e-7	8.248113988582975e-23	2.93366936041848e-15	2.2444922102660016e-11	4.968806220103963e-11	4.28746658192228e-10
95400000	0.004999804380521965	8.682743468550043e-50	3.647133609277351e-61	1.574942635211268e-8	9.41438592917834e-16	3.592392198472343e-7	8.248113988582975e-23	2.93366936041848e-15	2.2444922102660016e-11	4.968806220103963e-11	4.28746658192228e-10
95500000	0.004999804380521965	8.682743468550043e-50	3.647133609277351e-61	1.574942635211268e-8	9.41438592917834e-16	3.592392198472343e-7	8.248113988582975e-23	2.93366936041848e-15	2.2444922102660016e-11	4.968806220103963e-11	4.28746658192228e-10
95600000	0.004999804380521965	8.682743468550043e-50	3.647133609277351e-61	1.574942635211268e-8	9.41438592917834e-16	3.592392198472343e-7	8.248113988582975e-23	2.93366936041848e-15	2.2444922102660016e-11	4.968806220103963e-11	4.28746658192228e-10
95700000	0.004999804380521965	8.682743468550043e-50	3.647133609277351e-61	1.574942635211268e-8	9.41438592917834e-16	3.592392198472343e-7	8.248113988582975e-23	2.93366936041848e-15	2.2444922102660013e-11	4.968806220103963e-11	4.28746658192228e-10
95800000	0.004999804380521965	8.682743468550043e-50	3.647133609277351e-61	1.574942635211268e-8	9.41438592917834e-16	3.592392198472343e-7	8.248113988582975e-23	2.9336693604184796e-15	2.2444922102660013e-11	4.968806220103962e-11	4.28746658192228e-10
95900000	0.004999804380521965	8.682743468550043e-50	3.647133609277351e-61	1.574942635211268e-8	9.41438592917834e-16	3.592392198472343e-7	8.248113988582975e-23	2.9336693604184796e-15	2.2444922102660013e-11	4.968806220103962e-11	4.28746658192228e-10
96000000	0.004999804380521965	8.682743468550043e-50	3.647133609277351e-61	1.574942635211268e-8	9.41438592917834e-16	3.592392198472343e-7	8.248113988582975e-23	2.9336693604184796e-15	2.2444922102660013e-11	4.968806220103962e-11	4.28746658192228e-10
96100000	0.004999804380521965	8.682743468550043e-50	3.647133609277351e-61	1.574942635211268e-8	9.41438592917834e-16	3.592392198472343e-7	8.248113988582975e-23	2.9336693604184796e-15	2.2444922102660013e-11	4.968806220103962e-11	4.28746658192228e-10
96200000	0.004999804380521965	8.682743468550043e-50	3.647133609277351e-61	1.574942635211268e-8	9.41438592917834e-16	3.592392198472343e-7	8.248113988582975e-23	2.9336693604184796e-15	2.2444922102660013e-11	4.968806220103962e-11	4.28746658192228e-10
96300000	0.004999804380521965	8.682743468550043e-50	3.647133609277351e-61	1.574942635211268e-8	9.41438592917834e-16	3.592392198472343e-7	8.248113988582975e-23	2.9336693604184796e-15	2.2444922102660013e-11	4.968806220103962e-11	4.28746658192228e-10
96400000	0.004999804380521965	8.682743468550043e-50	3.647133609277351e-61	1.574942635211268e-8	9.41438592917834e-16	3.592392198472343e-7	8.248113988582974e-23	2.9336693604184796e-15	2.2444922102660013e-11	4.968806220103962e-11	4.28746658192228e-10
96500000	0.004999804380521965	8.682743468550043e-50	3.647133609277351e-61	1.574942635211268e-8	9.41438592917834e-16	3.592392198472343e-7	8.248113988582974e-23	2.9336693604184796e-15	2.2444922102660013e-11	4.968806220103962e-11	4.28746658192228e-10
96600000	0.004999804380521965	8.682743468550043e-50	3.647133609277351e-61	1.574942635211268e-8	9.41438592917834e-16	3.592392198472343e-7	8.248113988582974e-23	2.9336693604184796e-15	2.2444922102660013e-11	4.968806220103962e-11	4.28746658192228e-10
96700000	0.004999804380521965	8.682743468550043e-50	3.647133609277351e-61	1.574942635211268e-8	9.41438592917834e-16	3.592392198472343e-7	8.248113988582974e-23	2.9336693604184796e-15	2.2444922102660013e-11	4.968806220103962e-11	4.28746658192228e-10
96800000	0.004999804380521965	8.682743468550043e-50	3.647133609277351e-61	1.574942635211268e-8	9.41438592917834e-16	3.592392198472343e-7	8.248113988582974e-23	2.9336693604184796e-15	2.2444922102660013e-11	4.968806220103962e-11	4.28746658192228e-10
96900000	0.004999804380521965	8.682743468550043e-50	3.647133609277351e-61	1.574942635211268e-8	9.41438592917834e-16	3.592392198472343e-7	8.248113988582974e-23	2.9336693604184796e-15	2.2444922102660013e-11	4.968806220103962e-11	4.28746658192228e-10
97000000	0.004999804380521965	8.682743468550043e-50	3.647133609277351e-61	1.574942635211268e-8	9.41438592917834e-16	3.592392198472343e-7	8.248113988582974e-23	2.9336693604184796e-15	2.2444922102660013e-11	4.968806220103962e-11	4.28746658192228e-10
97100000	0.004999804380521965	8.682743468550043e-50	3.647133609277351e-61	1.574942635211268e-8	9.41438592917834e-16	3.592392198472343e-7	8.248113988582974e-23	2.9336693604184796e-15	2.2444922102660013e-11	4.968806220103962e-11	4.28746658192228e-10
97200000	0.004999804380521965	8.682743468550043e-50	3.647133609277351e-61	1.574942635211268e-8	9.41438592917834e-16	3.592392198472343e-7	8.248113988582974e-23	2.9336693604184796e-15	2.2444922102660013e-11	4.968806220103962e-11	4.28746658192228e-10
97300000	0.004999804380521965	8.682743468550043e-50	3.647133609277351e-61	1.574942635211268e-8	9.41438592917834e-16	3.592392198472343e-7	8.248113988582974e-23	2.9336693604184796e-15	2.2444922102660013e-11	4.968806220103962e-11	4.28746658192228e-10
97400000	0.004999804380521965	8.682743468550043e-50	3.647133609277351e-61	1.574942635211268e-8	9.41438592917834e-16	3.592392198472343e-7	8.248113988582974e-23	2.9336693604184796e-15	2.2444922102660013e-11	4.968806220103962e-11	4.28746658192228e-10
97500000	0.004999804380521965	8.682743468550043e-50	3.647133609277351e-61	1.574942635211268e-8	9.41438592917834e-16	3.592392198472343e-7	8.248113988582974e-23	2.9336693604184796e-15	2.2444922102660013e-11	4.968806220103962e-11	4.28746658192228e-10
97600000	0.004999804380521965	8.682743468550043e-50	3.647133609277351e-61	1.574942635211268e-8	9.41438592917834e-16	3.592392198472343e-7	8.248113988582974e-23	2.9336693604184796e-15	2.2444922102660013e-11	4.968806220103962e-11	4.28746658192228e-10
97700000	0.004999804380521965	8.682743468550043e-50	3.647133609277351e-61	1.574942635211268e-8	9.41438592917834e-16	3.592392198472343e-7	8.248113988582974e-23	2.9336693604184796e-15	2.2444922102660013e-11	4.968806220103962e-11	4.28746658192228e-10
97800000	0.004999804380521965	8.682743468550043e-50	3.647133609277351e-61	1.574942635211268e-8	9.41438592917834e-16	3.592392198472343e-7	8.248113988582974e-23	2.9336693604184796e-15	2.2444922102660013e-11	4.968806220103962e-11	4.28746658192228e-10
97900000	0.004999804380521965	8.682743468550043e-50	3.647133609277351e-61	1.574942635211268e-8	9.41438592917834e-16	3.592392198472343e-7	8.248113988582974e-23	2.9336693604184796e-15	2.2444922102660013e-11	4.968806220103962e-11	4.28746658192228e-10
98000000	0.004999804380521965	8.682743468550043e-50	3.647133609277351e-61	1.574942635211268e-8	9.41438592917834e-16	3.592392198472343e-7	8.248113988582974e-23	2.9336693604184796e-15	2.2444922102660013e-11	4.968806220103962e-11	4.28746658192228e-10
98100000	0.004999804380521965	8.682743468550043e-50	3.647133609277351e-61	1.574942635211268e-8	9.41438592917834e-16	3.592392198472343e-7	8.248113988582974e-23	2.9336693604184796e-15	2.2444922102660013e-11	4.968806220103962e-11	4.28746658192228e-10
98200000	0.004999804380521965	8.682743468550043e-50	3.647133609277351e-61	1.574942635211268e-8	9.41438592917834e-16	3.592392198472343e-7	8.248113988582974e-23	2.9336693604184796e-15	2.2444922102660013e-11	4.968806220103962e-11	4.28746658192228e-10
98300000	0.004999804380521965	8.682743468550043e-50	3.647133609277351e-61	1.574942635211268e-8	9.41438592917834e-16	3.592392198472343e-7	8.248113988582974e-23	2.9336693604184796e-15	2.2444922102660013e-11	4.968806220103962e-11	4.28746658192228e-10
98400000	0.004999804380521965	8.682743468550043e-50	3.647133609277351e-61	1.574942635211268e-8	9.41438592917834e-16	3.592392198472343e-7	8.248113988582974e-23	2.9336693604184796e-15	2.2444922102660013e-11	4.968806220103962e-11	4.28746658192228e-10
98500000	0.004999804380521965	8.68274346855004e-50	3.647133609277351e-61	1.574942635211268e-8	9.41438592917834e-16	3.592392198472343e-7	8.248113988582974e-23	2.9336693604184796e-15	2.2444922102660013e-11	4.968806220103962e-11	4.28746658192228e-10
98600000	0.004999804380521965	8.68274346855004e-50	3.647133609277351e-61	1.574942635211268e-8	9.41438592917834e-16	3.592392198472343e-7	8.248113988582974e-23	2.9336693604184796e-15	2.2444922102660013e-11	4.968806220103962e-11	4.28746658192228e-10
98700000	0.004999804380521965	8.68274346855004e-50	3.647133609277351e-61	1.574942635211268e-8	9.41438592917834e-16	3.592392198472343e-7	8.248113988582974e-23	2.9336693604184796e-15	2.2444922102660013e-11	4.968806220103962e-11	4.28746658192228e-10
98800000	0.004999804380521965	8.68274346855004e-50	3.647133609277351e-61	1.574942635211268e-8	9.41438592917834e-16	3.592392198472343e-7	8.248113988582974e-23	2.9336693604184796e-15	2.2444922102660013e-11	4.968806220103962e-11	4.28746658192228e-10
98900000	0.004999804380521965	8.68274346855004e-50	3.647133609277351e-61	1.574942635211268e-8	9.41438592917834e-16	3.592392198472343e-7	8.248113988582974e-23	2.9336693604184796e-15	2.2444922102660013e-11	4.968806220103962e-11	4.28746658192228e-10
99000000	0.004999804380521965	8.68274346855004e-50	3.647133609277351e-61	1.574942635211268e-8	9.41438592917834e-16	3.592392198472343e-7	8.248113988582974e-23	2.9336693604184796e-15	2.2444922102660013e-11	4.968806220103962e-11	4.28746658192228e-10
99100000	0.004999804380521965	8.68274346855004e-50	3.647133609277351e-61	1.574942635211268e-8	9.41438592917834e-16	3.592392198472343e-7	8.248113988582974e-23	2.9336693604184796e-15	2.2444922102660013e-11	4.968806220103962e-11	4.28746658192228e-10
99200000	0.004999804380521965	8.68274346855004e-50	3.647133609277351e-61	1.574942635211268e-8	9.41438592917834e-16	3.592392198472343e-7	8.248113988582974e-23	2.9336693604184796e-15	2.2444922102660013e-11	4.968806220103962e-11	4.28746658192228e-10
99300000	0.004999804380521965	8.68274346855004e-50	3.647133609277351e-61	1.574942635211268e-8	9.41438592917834e-16	3.592392198472343e-7	8.248113988582974e-23	2.9336693604184796e-15	2.2444922102660013e-11	4.968806220103962e-11	4.28746658192228e-10
99400000	0.004999804380521965	8.68274346855004e-50	3.647133609277351e-61	1.574942635211268e-8	9.41438592917834e-16	3.592392198472343e-7	8.248113988582974e-23	2.9336693604184796e-15	2.2444922102660013e-11	4.968806220103962e-11	4.28746658192228e-10
99500000	0.004999804380521965	8.68274346855004e-50	3.647133609277351e-61	1.574942635211268e-8	9.41438592917834e-16	3.592392198472343e-7	8.248113988582974e-23	2.9336693604184796e-15	2.2444922102660013e-11	4.968806220103962e-11	4.28746658192228e-10
99600000	0.004999804380521965	8.68274346855004e-50	3.647133609277351e-61	1.574942635211268e-8	9.41438592917834e-16	3.592392198472343e-7	8.248113988582974e-23	2.9336693604184796e-15	2.2444922102660013e-11	4.968806220103962e-11	4.28746658192228e-10
99700000	0.004999804380521965	8.68274346855004e-50	3.647133609277351e-61	1.574942635211268e-8	9.41438592917834e-16	3.592392198472343e-7	8.248113988582974e-23	2.9336693604184796e-15	2.2444922102660013e-11	4.968806220103962e-11	4.28746658192228e-10
99800000	0.004999804380521965	8.68274346855004e-50	3.647133609277351e-61	1.574942635211268e-8	9.41438592917834e-16	3.592392198472343e-7	8.248113988582974e-23	2.9336693604184796e-15	2.2444922102660013e-11	4.968806220103962e-11	4.28746658192228e-10
99900000	0.004999804380521965	8.68274346855004e-50	3.647133609277351e-61	1.574942635211268e-8	9.41438592917834e-16	3.592392198472343e-7	8.248113988582974e-23	2.9336693604184796e-15	2.2444922102660013e-11	4.968806220103962e-11	4.28746658192228e-10
100000000	0.004999804380521965	8.68274346855004e-50	3.647133609277351e-61	1.574942635211268e-8	9.41438592917834e-16	3.592392198472343e-7	8.248113988582974e-23	2.9336693604184796e-15	2.2444922102660013e-11	4.968806220103962e-11	4.28746658192228e-10
