# Supplementary material for: Thermodynamics Underpinning the Microbial Community‐Level Nitrogen Energy Metabolism
Source: Environ Microbiol. 2025 Feb 16;27(2):e70055. doi: 10.1111/1462-2920.70055 (PMC11830459; doi:10.1111/1462-2920.70055)
Supplement: Supplementary file 1 — Data S1. [file EMI-27-e70055-s001.zip › SI/Nnetwork/Results/kdef_-10/Iin_-5/p_0.2/O2_-7.6_H_-3.5.csv]

time	N2	N2H4	N2H5	N2O	NH2OH	NH3	NH3OH	NH4	NO	NO2	NO3
0	0.00001	0.00001	0.00001	0.00001	0.00001	0.00001	0.00001	0.00001	0.00001	0.00001	0.00001
100000	0.004955083719869249	1.9579838400438413e-49	2.037679127916214e-59	6.860848399527521e-11	6.269151920595326e-15	0.00008983242267741626	-2.0458458208834607e-21	2.319898349463676e-13	1.743238338071124e-14	1.1124363213118141e-13	1.8373071949327059e-16
200000	0.00495508371986925	1.9579838400438394e-49	2.037679127916086e-59	6.860848399527522e-11	6.2691519205324545e-15	0.00008983242267741628	-1.4023183156374485e-21	2.319898349152604e-13	1.7432383380711238e-14	1.1124363213118141e-13	1.8373071949327056e-16
300000	0.004955083719869249	1.9579838400438406e-49	2.037679127916167e-59	6.860848399527522e-11	6.269151920572667e-15	0.00008983242267741628	-7.628578240708049e-22	2.3198983493515577e-13	1.743238338071124e-14	1.1124363213118143e-13	1.8373071949327056e-16
400000	0.004955083719869249	1.9579838400438413e-49	2.037679127916169e-59	6.860848399527521e-11	6.269151920573537e-15	0.00008983242267741626	-1.406832294319543e-22	2.3198983493558663e-13	1.743238338071124e-14	1.1124363213118143e-13	1.8373071949327059e-16
500000	0.004955083719869249	1.957983840043843e-49	2.0376791279161693e-59	6.86084839952752e-11	6.269151920573499e-15	0.00008983242267741625	3.32541607820032e-22	2.319898349355682e-13	1.7432383380711245e-14	1.1124363213118145e-13	1.8373071949327064e-16
600000	0.004955083719869249	1.957983840043845e-49	2.03767912791617e-59	6.86084839952752e-11	6.2691519205734744e-15	0.00008983242267741625	6.475512837288323e-22	2.319898349355564e-13	1.743238338071125e-14	1.1124363213118148e-13	1.837307194932707e-16
700000	0.004955083719869249	1.9579838400438486e-49	2.037679127916172e-59	6.86084839952752e-11	6.269151920573462e-15	0.00008983242267741625	8.266406359416937e-22	2.3198983493555023e-13	1.743238338071126e-14	1.1124363213118153e-13	1.8373071949327078e-16
800000	0.004955083719869249	1.9579838400438527e-49	2.0376791279161738e-59	6.86084839952752e-11	6.269151920573459e-15	0.00008983242267741625	8.921045021058637e-22	2.319898349355488e-13	1.743238338071127e-14	1.1124363213118158e-13	1.8373071949327088e-16
900000	0.004955083719869249	1.9579838400438577e-49	2.037679127916176e-59	6.86084839952752e-11	6.269151920573463e-15	0.00008983242267741625	8.66237719868589e-22	2.319898349355512e-13	1.743238338071128e-14	1.1124363213118165e-13	1.83730719493271e-16
1000000	0.004955083719869249	1.957983840043863e-49	2.0376791279161786e-59	6.86084839952752e-11	6.2691519205734744e-15	0.00008983242267741625	7.713351268771175e-22	2.3198983493555644e-13	1.7432383380711292e-14	1.1124363213118173e-13	1.8373071949327113e-16
1100000	0.004955083719869249	1.9579838400438683e-49	2.0376791279161813e-59	6.86084839952752e-11	6.269151920573489e-15	0.00008983242267741625	6.296915607786957e-22	2.319898349355636e-13	1.7432383380711304e-14	1.112436321311818e-13	1.8373071949327125e-16
1200000	0.004955083719869248	1.957983840043874e-49	2.037679127916184e-59	6.86084839952752e-11	6.269151920573505e-15	0.00008983242267741626	4.636018592205712e-22	2.3198983493557184e-13	1.7432383380711317e-14	1.1124363213118188e-13	1.8373071949327137e-16
1300000	0.004955083719869248	1.9579838400438797e-49	2.0376791279161866e-59	6.860848399527521e-11	6.2691519205735226e-15	0.00008983242267741626	2.953608598499913e-22	2.319898349355801e-13	1.743238338071133e-14	1.1124363213118197e-13	1.8373071949327152e-16
1400000	0.004955083719869248	1.9579838400438854e-49	2.0376791279161892e-59	6.860848399527521e-11	6.2691519205735375e-15	0.00008983242267741626	1.4726340031420284e-22	2.319898349355876e-13	1.7432383380711342e-14	1.1124363213118204e-13	1.8373071949327165e-16
1500000	0.004955083719869248	1.9579838400438907e-49	2.037679127916192e-59	6.860848399527521e-11	6.269151920573549e-15	0.00008983242267741626	4.1604318260453264e-23	2.319898349355933e-13	1.7432383380711352e-14	1.1124363213118212e-13	1.8373071949327177e-16
1600000	0.004955083719869248	1.9579838400438957e-49	2.037679127916194e-59	6.860848399527521e-11	6.269151920573555e-15	0.00008983242267741626	6.784513359897206e-25	2.3198983493559627e-13	1.7432383380711364e-14	1.1124363213118218e-13	1.8373071949327187e-16
1700000	0.004955083719869248	1.9579838400438995e-49	2.037679127916196e-59	6.860848399527521e-11	6.269151920573556e-15	0.00008983242267741626	2.435138373109307e-23	2.3198983493559653e-13	1.7432383380711374e-14	1.1124363213118223e-13	1.8373071949327197e-16
1800000	0.004955083719869248	1.957983840043901e-49	2.0376791279161967e-59	6.860848399527521e-11	6.269151920573556e-15	0.00008983242267741626	4.551039290211331e-23	2.319898349355965e-13	1.7432383380711377e-14	1.1124363213118226e-13	1.8373071949327202e-16
1900000	0.004955083719869248	1.9579838400439002e-49	2.0376791279161963e-59	6.860848399527521e-11	6.269151920573556e-15	0.00008983242267741626	5.868725985336901e-23	2.319898349355965e-13	1.7432383380711374e-14	1.1124363213118226e-13	1.83730719493272e-16
2000000	0.004955083719869248	1.957983840043898e-49	2.0376791279161954e-59	6.860848399527521e-11	6.269151920573556e-15	0.00008983242267741626	6.504110832620404e-23	2.319898349355965e-13	1.743238338071137e-14	1.1124363213118222e-13	1.8373071949327194e-16
2100000	0.004955083719869248	1.9579838400438938e-49	2.037679127916193e-59	6.860848399527521e-11	6.269151920573556e-15	0.00008983242267741626	6.573106206196218e-23	2.319898349355965e-13	1.743238338071136e-14	1.1124363213118216e-13	1.8373071949327184e-16
2200000	0.004955083719869248	1.9579838400438884e-49	2.037679127916191e-59	6.860848399527521e-11	6.269151920573556e-15	0.00008983242267741626	6.191624480198723e-23	2.319898349355965e-13	1.743238338071135e-14	1.112436321311821e-13	1.8373071949327172e-16
2300000	0.004955083719869248	1.957983840043882e-49	2.037679127916188e-59	6.860848399527521e-11	6.269151920573556e-15	0.00008983242267741626	5.475578028762304e-23	2.319898349355965e-13	1.7432383380711336e-14	1.11243632131182e-13	1.8373071949327157e-16
2400000	0.004955083719869248	1.957983840043875e-49	2.037679127916185e-59	6.860848399527521e-11	6.269151920573556e-15	0.00008983242267741626	4.540879226021339e-23	2.3198983493559653e-13	1.743238338071132e-14	1.1124363213118192e-13	1.8373071949327142e-16
2500000	0.004955083719869248	1.9579838400438683e-49	2.0376791279161813e-59	6.860848399527522e-11	6.2691519205735565e-15	0.00008983242267741626	3.503440446110212e-23	2.3198983493559653e-13	1.7432383380711304e-14	1.1124363213118182e-13	1.8373071949327125e-16
2600000	0.004955083719869248	1.957983840043861e-49	2.037679127916178e-59	6.860848399527522e-11	6.2691519205735565e-15	0.00008983242267741626	2.4791740631633038e-23	2.3198983493559653e-13	1.743238338071129e-14	1.1124363213118172e-13	1.8373071949327108e-16
2700000	0.004955083719869248	1.9579838400438543e-49	2.037679127916175e-59	6.860848399527522e-11	6.2691519205735565e-15	0.00008983242267741626	1.5839924513149942e-23	2.3198983493559653e-13	1.7432383380711273e-14	1.1124363213118163e-13	1.8373071949327093e-16
2800000	0.004955083719869248	1.957983840043848e-49	2.037679127916172e-59	6.860848399527522e-11	6.2691519205735565e-15	0.00008983242267741626	9.338079846996668e-24	2.3198983493559653e-13	1.743238338071126e-14	1.1124363213118154e-13	1.8373071949327078e-16
2900000	0.004955083719869248	1.9579838400438432e-49	2.0376791279161698e-59	6.860848399527522e-11	6.2691519205735565e-15	0.00008983242267741626	6.445330374517016e-24	2.3198983493559653e-13	1.7432383380711248e-14	1.1124363213118148e-13	1.8373071949327068e-16
3000000	0.004955083719869248	1.957983840043839e-49	2.0376791279161676e-59	6.860848399527522e-11	6.2691519205735565e-15	0.00008983242267741626	6.414993472441899e-24	2.3198983493559653e-13	1.7432383380711238e-14	1.1124363213118141e-13	1.8373071949327059e-16
3100000	0.004955083719869248	1.957983840043835e-49	2.037679127916166e-59	6.860848399527522e-11	6.2691519205735565e-15	0.00008983242267741626	6.4383777594406076e-24	2.3198983493559653e-13	1.7432383380711232e-14	1.1124363213118136e-13	1.8373071949327049e-16
3200000	0.004955083719869248	1.957983840043831e-49	2.037679127916164e-59	6.860848399527522e-11	6.2691519205735565e-15	0.00008983242267741626	6.460801392114422e-24	2.3198983493559653e-13	1.7432383380711222e-14	1.112436321311813e-13	1.837307194932704e-16
3300000	0.004955083719869248	1.9579838400438273e-49	2.0376791279161623e-59	6.860848399527522e-11	6.2691519205735565e-15	0.00008983242267741626	6.482279191644322e-24	2.3198983493559653e-13	1.7432383380711213e-14	1.1124363213118125e-13	1.8373071949327031e-16
3400000	0.004955083719869248	1.957983840043824e-49	2.0376791279161605e-59	6.860848399527522e-11	6.2691519205735565e-15	0.00008983242267741626	6.5028259792112874e-24	2.3198983493559653e-13	1.7432383380711207e-14	1.112436321311812e-13	1.8373071949327024e-16
3500000	0.004955083719869248	1.9579838400438205e-49	2.0376791279161587e-59	6.860848399527522e-11	6.2691519205735565e-15	0.00008983242267741626	6.5224565759962966e-24	2.3198983493559653e-13	1.7432383380711197e-14	1.1124363213118116e-13	1.8373071949327014e-16
3600000	0.004955083719869248	1.957983840043817e-49	2.0376791279161574e-59	6.860848399527523e-11	6.2691519205735565e-15	0.00008983242267741626	6.5411858031803304e-24	2.3198983493559653e-13	1.743238338071119e-14	1.1124363213118111e-13	1.8373071949327007e-16
3700000	0.004955083719869248	1.957983840043814e-49	2.037679127916156e-59	6.860848399527523e-11	6.2691519205735565e-15	0.00008983242267741626	6.559028481944367e-24	2.3198983493559653e-13	1.7432383380711185e-14	1.1124363213118107e-13	1.8373071949327002e-16
3800000	0.004955083719869248	1.957983840043811e-49	2.0376791279161547e-59	6.860848399527523e-11	6.2691519205735565e-15	0.00008983242267741626	6.575999433469386e-24	2.3198983493559653e-13	1.7432383380711178e-14	1.1124363213118103e-13	1.8373071949326994e-16
3900000	0.004955083719869248	1.9579838400438083e-49	2.0376791279161534e-59	6.860848399527523e-11	6.2691519205735565e-15	0.00008983242267741626	6.592113478936367e-24	2.3198983493559653e-13	1.7432383380711172e-14	1.1124363213118098e-13	1.8373071949326987e-16
4000000	0.004955083719869248	1.9579838400438056e-49	2.037679127916152e-59	6.860848399527523e-11	6.2691519205735565e-15	0.00008983242267741626	6.607385439526289e-24	2.3198983493559653e-13	1.7432383380711166e-14	1.1124363213118096e-13	1.8373071949326982e-16
4100000	0.004955083719869248	1.957983840043803e-49	2.0376791279161508e-59	6.860848399527523e-11	6.2691519205735565e-15	0.00008983242267741626	6.621830136420132e-24	2.3198983493559653e-13	1.743238338071116e-14	1.1124363213118092e-13	1.8373071949326977e-16
4200000	0.004955083719869248	1.9579838400438007e-49	2.03767912791615e-59	6.860848399527523e-11	6.269151920573557e-15	0.00008983242267741626	6.635462390798875e-24	2.3198983493559653e-13	1.7432383380711156e-14	1.1124363213118088e-13	1.837307194932697e-16
4300000	0.004955083719869248	1.9579838400437984e-49	2.0376791279161485e-59	6.860848399527523e-11	6.269151920573557e-15	0.00008983242267741626	6.648297023843498e-24	2.3198983493559653e-13	1.743238338071115e-14	1.1124363213118086e-13	1.8373071949326965e-16
4400000	0.004955083719869248	1.9579838400437965e-49	2.0376791279161477e-59	6.860848399527523e-11	6.269151920573557e-15	0.00008983242267741626	6.66034885673498e-24	2.3198983493559653e-13	1.7432383380711144e-14	1.1124363213118083e-13	1.837307194932696e-16
4500000	0.004955083719869248	1.9579838400437942e-49	2.0376791279161468e-59	6.860848399527523e-11	6.269151920573557e-15	0.00008983242267741626	6.6716327106543e-24	2.3198983493559653e-13	1.743238338071114e-14	1.112436321311808e-13	1.8373071949326955e-16
4600000	0.004955083719869248	1.9579838400437927e-49	2.037679127916146e-59	6.860848399527523e-11	6.269151920573557e-15	0.00008983242267741626	6.682163406782439e-24	2.319898349355965e-13	1.7432383380711137e-14	1.1124363213118077e-13	1.8373071949326953e-16
4700000	0.004955083719869248	1.957983840043791e-49	2.037679127916145e-59	6.860848399527523e-11	6.269151920573557e-15	0.00008983242267741626	6.691955766300373e-24	2.319898349355965e-13	1.7432383380711134e-14	1.1124363213118074e-13	1.8373071949326948e-16
4800000	0.004955083719869248	1.9579838400437893e-49	2.037679127916144e-59	6.860848399527523e-11	6.269151920573557e-15	0.00008983242267741626	6.701024610389084e-24	2.319898349355965e-13	1.7432383380711128e-14	1.1124363213118073e-13	1.8373071949326945e-16
4900000	0.004955083719869248	1.9579838400437878e-49	2.0376791279161437e-59	6.860848399527523e-11	6.269151920573557e-15	0.00008983242267741626	6.709384760229552e-24	2.319898349355965e-13	1.7432383380711125e-14	1.112436321311807e-13	1.837307194932694e-16
5000000	0.004955083719869248	1.9579838400437866e-49	2.037679127916143e-59	6.860848399527523e-11	6.269151920573557e-15	0.00008983242267741626	6.717051037002754e-24	2.319898349355965e-13	1.743238338071112e-14	1.1124363213118069e-13	1.8373071949326938e-16
5100000	0.004955083719869248	1.957983840043785e-49	2.0376791279161424e-59	6.860848399527523e-11	6.269151920573557e-15	0.00008983242267741626	6.724038261889671e-24	2.319898349355965e-13	1.743238338071112e-14	1.1124363213118067e-13	1.8373071949326935e-16
5200000	0.004955083719869248	1.957983840043784e-49	2.037679127916142e-59	6.860848399527523e-11	6.269151920573557e-15	0.00008983242267741626	6.730361256071283e-24	2.319898349355965e-13	1.7432383380711118e-14	1.1124363213118066e-13	1.8373071949326933e-16
5300000	0.004955083719869248	1.9579838400437832e-49	2.0376791279161415e-59	6.860848399527523e-11	6.269151920573557e-15	0.00008983242267741626	6.736034840728567e-24	2.319898349355965e-13	1.7432383380711115e-14	1.1124363213118064e-13	1.837307194932693e-16
5400000	0.004955083719869248	1.957983840043782e-49	2.037679127916141e-59	6.860848399527523e-11	6.269151920573557e-15	0.00008983242267741626	6.741073837042504e-24	2.319898349355965e-13	1.7432383380711115e-14	1.1124363213118063e-13	1.8373071949326928e-16
5500000	0.004955083719869248	1.9579838400437813e-49	2.0376791279161406e-59	6.860848399527523e-11	6.269151920573557e-15	0.00008983242267741626	6.745493066194074e-24	2.319898349355965e-13	1.7432383380711112e-14	1.1124363213118062e-13	1.8373071949326925e-16
5600000	0.004955083719869248	1.9579838400437806e-49	2.03767912791614e-59	6.860848399527523e-11	6.269151920573557e-15	0.00008983242267741626	6.749307349364255e-24	2.319898349355965e-13	1.743238338071111e-14	1.112436321311806e-13	1.8373071949326925e-16
5700000	0.004955083719869248	1.9579838400437802e-49	2.03767912791614e-59	6.860848399527523e-11	6.269151920573557e-15	0.00008983242267741626	6.752531507734027e-24	2.319898349355965e-13	1.743238338071111e-14	1.112436321311806e-13	1.8373071949326923e-16
5800000	0.004955083719869248	1.95798384004378e-49	2.0376791279161397e-59	6.860848399527523e-11	6.269151920573557e-15	0.00008983242267741626	6.75518036248437e-24	2.319898349355965e-13	1.743238338071111e-14	1.1124363213118059e-13	1.8373071949326923e-16
5900000	0.004955083719869248	1.9579838400437794e-49	2.0376791279161397e-59	6.860848399527523e-11	6.269151920573557e-15	0.00008983242267741626	6.757268734796263e-24	2.319898349355965e-13	1.7432383380711106e-14	1.1124363213118059e-13	1.8373071949326923e-16
6000000	0.004955083719869248	1.957983840043779e-49	2.0376791279161393e-59	6.860848399527523e-11	6.269151920573557e-15	0.00008983242267741626	6.758811445850684e-24	2.319898349355965e-13	1.7432383380711106e-14	1.1124363213118059e-13	1.837307194932692e-16
6100000	0.004955083719869248	1.9579838400437787e-49	2.0376791279161393e-59	6.860848399527523e-11	6.269151920573557e-15	0.00008983242267741626	6.759823316828615e-24	2.319898349355965e-13	1.7432383380711106e-14	1.1124363213118058e-13	1.837307194932692e-16
6200000	0.004955083719869248	1.9579838400437787e-49	2.0376791279161393e-59	6.860848399527523e-11	6.269151920573557e-15	0.00008983242267741626	6.760319168911032e-24	2.319898349355965e-13	1.7432383380711106e-14	1.1124363213118058e-13	1.837307194932692e-16
6300000	0.004955083719869248	1.9579838400437787e-49	2.0376791279161393e-59	6.860848399527523e-11	6.269151920573557e-15	0.00008983242267741626	6.760313823278918e-24	2.319898349355965e-13	1.7432383380711106e-14	1.1124363213118058e-13	1.837307194932692e-16
6400000	0.004955083719869248	1.9579838400437787e-49	2.0376791279161393e-59	6.860848399527523e-11	6.269151920573557e-15	0.00008983242267741626	6.75982210111325e-24	2.319898349355965e-13	1.7432383380711106e-14	1.1124363213118058e-13	1.837307194932692e-16
6500000	0.004955083719869248	1.957983840043779e-49	2.0376791279161393e-59	6.860848399527523e-11	6.269151920573557e-15	0.00008983242267741626	6.758858823595008e-24	2.319898349355965e-13	1.7432383380711106e-14	1.1124363213118058e-13	1.837307194932692e-16
6600000	0.004955083719869248	1.957983840043779e-49	2.0376791279161393e-59	6.860848399527523e-11	6.269151920573557e-15	0.00008983242267741626	6.757438811905171e-24	2.319898349355965e-13	1.7432383380711106e-14	1.1124363213118059e-13	1.837307194932692e-16
6700000	0.004955083719869248	1.9579838400437794e-49	2.0376791279161397e-59	6.860848399527523e-11	6.269151920573557e-15	0.00008983242267741626	6.75557688722472e-24	2.319898349355965e-13	1.743238338071111e-14	1.1124363213118059e-13	1.8373071949326923e-16
6800000	0.004955083719869248	1.95798384004378e-49	2.0376791279161397e-59	6.860848399527523e-11	6.269151920573557e-15	0.00008983242267741626	6.753287870734633e-24	2.319898349355965e-13	1.743238338071111e-14	1.1124363213118059e-13	1.8373071949326923e-16
6900000	0.004955083719869248	1.9579838400437802e-49	2.03767912791614e-59	6.860848399527523e-11	6.269151920573557e-15	0.00008983242267741626	6.75058658361589e-24	2.319898349355965e-13	1.743238338071111e-14	1.112436321311806e-13	1.8373071949326923e-16
7000000	0.004955083719869248	1.9579838400437806e-49	2.03767912791614e-59	6.860848399527523e-11	6.269151920573557e-15	0.00008983242267741626	6.747487847049469e-24	2.319898349355965e-13	1.743238338071111e-14	1.112436321311806e-13	1.8373071949326925e-16
7100000	0.004955083719869248	1.9579838400437813e-49	2.0376791279161406e-59	6.860848399527523e-11	6.269151920573557e-15	0.00008983242267741626	6.744006482216352e-24	2.319898349355965e-13	1.7432383380711112e-14	1.1124363213118062e-13	1.8373071949326925e-16
7200000	0.004955083719869248	1.9579838400437817e-49	2.0376791279161406e-59	6.860848399527523e-11	6.269151920573557e-15	0.00008983242267741626	6.740157310297516e-24	2.319898349355965e-13	1.7432383380711112e-14	1.1124363213118063e-13	1.8373071949326928e-16
7300000	0.004955083719869248	1.9579838400437825e-49	2.037679127916141e-59	6.860848399527523e-11	6.269151920573557e-15	0.00008983242267741626	6.735955152473941e-24	2.319898349355965e-13	1.7432383380711115e-14	1.1124363213118063e-13	1.837307194932693e-16
7400000	0.004955083719869248	1.9579838400437832e-49	2.0376791279161415e-59	6.860848399527523e-11	6.269151920573557e-15	0.00008983242267741626	6.731414829926606e-24	2.319898349355965e-13	1.7432383380711115e-14	1.1124363213118064e-13	1.837307194932693e-16
7500000	0.004955083719869248	1.957983840043784e-49	2.037679127916142e-59	6.860848399527523e-11	6.269151920573557e-15	0.00008983242267741626	6.726551163836493e-24	2.319898349355965e-13	1.7432383380711118e-14	1.1124363213118066e-13	1.8373071949326933e-16
7600000	0.004955083719869248	1.957983840043785e-49	2.0376791279161424e-59	6.860848399527523e-11	6.269151920573557e-15	0.00008983242267741626	6.721378975384577e-24	2.319898349355965e-13	1.743238338071112e-14	1.1124363213118067e-13	1.8373071949326935e-16
7700000	0.004955083719869248	1.957983840043786e-49	2.037679127916143e-59	6.860848399527523e-11	6.269151920573557e-15	0.00008983242267741626	6.715913085751841e-24	2.319898349355965e-13	1.743238338071112e-14	1.1124363213118068e-13	1.8373071949326938e-16
7800000	0.004955083719869248	1.957983840043787e-49	2.0376791279161432e-59	6.860848399527523e-11	6.269151920573557e-15	0.00008983242267741626	6.710168316119263e-24	2.319898349355965e-13	1.7432383380711125e-14	1.1124363213118069e-13	1.8373071949326938e-16
7900000	0.004955083719869248	1.9579838400437878e-49	2.0376791279161437e-59	6.860848399527523e-11	6.269151920573557e-15	0.00008983242267741626	6.704159487667823e-24	2.3198983493559653e-13	1.7432383380711128e-14	1.112436321311807e-13	1.837307194932694e-16
8000000	0.004955083719869248	1.957983840043789e-49	2.037679127916144e-59	6.860848399527523e-11	6.269151920573557e-15	0.00008983242267741626	6.6979014215785e-24	2.3198983493559653e-13	1.7432383380711128e-14	1.1124363213118072e-13	1.8373071949326943e-16
8100000	0.004955083719869248	1.95798384004379e-49	2.0376791279161446e-59	6.860848399527523e-11	6.269151920573557e-15	0.00008983242267741626	6.691408939032273e-24	2.3198983493559653e-13	1.743238338071113e-14	1.1124363213118074e-13	1.8373071949326945e-16
8200000	0.004955083719869248	1.9579838400437912e-49	2.037679127916145e-59	6.860848399527523e-11	6.269151920573557e-15	0.00008983242267741626	6.684696861210122e-24	2.3198983493559653e-13	1.7432383380711134e-14	1.1124363213118076e-13	1.8373071949326948e-16
8300000	0.004955083719869248	1.9579838400437923e-49	2.0376791279161455e-59	6.860848399527523e-11	6.269151920573557e-15	0.00008983242267741626	6.677780009293026e-24	2.3198983493559653e-13	1.7432383380711137e-14	1.1124363213118077e-13	1.837307194932695e-16
8400000	0.004955083719869248	1.9579838400437935e-49	2.0376791279161463e-59	6.860848399527523e-11	6.269151920573557e-15	0.00008983242267741626	6.670673204461966e-24	2.3198983493559653e-13	1.743238338071114e-14	1.1124363213118078e-13	1.8373071949326955e-16
8500000	0.004955083719869248	1.9579838400437946e-49	2.0376791279161468e-59	6.860848399527523e-11	6.269151920573557e-15	0.00008983242267741626	6.663391267897917e-24	2.3198983493559653e-13	1.743238338071114e-14	1.1124363213118081e-13	1.8373071949326958e-16
8600000	0.004955083719869248	1.957983840043796e-49	2.037679127916147e-59	6.860848399527523e-11	6.269151920573557e-15	0.00008983242267741626	6.655949020781863e-24	2.3198983493559653e-13	1.7432383380711144e-14	1.1124363213118082e-13	1.837307194932696e-16
8700000	0.004955083719869248	1.9579838400437973e-49	2.037679127916148e-59	6.860848399527523e-11	6.269151920573557e-15	0.00008983242267741626	6.648361284294781e-24	2.3198983493559653e-13	1.7432383380711147e-14	1.1124363213118084e-13	1.8373071949326962e-16
8800000	0.004955083719869248	1.9579838400437984e-49	2.0376791279161485e-59	6.860848399527523e-11	6.269151920573557e-15	0.00008983242267741626	6.640642879617653e-24	2.3198983493559653e-13	1.743238338071115e-14	1.1124363213118086e-13	1.8373071949326965e-16
8900000	0.004955083719869248	1.9579838400438e-49	2.0376791279161494e-59	6.860848399527523e-11	6.269151920573557e-15	0.00008983242267741626	6.632808627931454e-24	2.3198983493559653e-13	1.7432383380711153e-14	1.1124363213118087e-13	1.8373071949326967e-16
9000000	0.004955083719869248	1.957983840043801e-49	2.03767912791615e-59	6.860848399527523e-11	6.2691519205735565e-15	0.00008983242267741626	6.624873350417167e-24	2.3198983493559653e-13	1.7432383380711156e-14	1.112436321311809e-13	1.8373071949326972e-16
9100000	0.004955083719869248	1.9579838400438026e-49	2.0376791279161503e-59	6.860848399527523e-11	6.2691519205735565e-15	0.00008983242267741626	6.616851868255771e-24	2.3198983493559653e-13	1.743238338071116e-14	1.1124363213118091e-13	1.8373071949326975e-16
9200000	0.004955083719869248	1.957983840043804e-49	2.037679127916151e-59	6.860848399527523e-11	6.2691519205735565e-15	0.00008983242267741626	6.608759002628244e-24	2.3198983493559653e-13	1.7432383380711163e-14	1.1124363213118093e-13	1.8373071949326977e-16
9300000	0.004955083719869248	1.9579838400438053e-49	2.0376791279161516e-59	6.860848399527523e-11	6.2691519205735565e-15	0.00008983242267741626	6.600609574715566e-24	2.3198983493559653e-13	1.7432383380711166e-14	1.1124363213118095e-13	1.837307194932698e-16
9400000	0.004955083719869248	1.9579838400438068e-49	2.0376791279161525e-59	6.860848399527523e-11	6.2691519205735565e-15	0.00008983242267741626	6.592418405698716e-24	2.3198983493559653e-13	1.743238338071117e-14	1.1124363213118097e-13	1.8373071949326985e-16
9500000	0.004955083719869248	1.957983840043808e-49	2.037679127916153e-59	6.860848399527523e-11	6.2691519205735565e-15	0.00008983242267741626	6.5842003167586744e-24	2.3198983493559653e-13	1.7432383380711172e-14	1.1124363213118098e-13	1.8373071949326987e-16
9600000	0.004955083719869248	1.9579838400438094e-49	2.037679127916154e-59	6.860848399527523e-11	6.2691519205735565e-15	0.00008983242267741626	6.5759701290764195e-24	2.3198983493559653e-13	1.7432383380711175e-14	1.1124363213118101e-13	1.837307194932699e-16
9700000	0.004955083719869248	1.957983840043811e-49	2.0376791279161543e-59	6.860848399527523e-11	6.2691519205735565e-15	0.00008983242267741626	6.567742663832932e-24	2.3198983493559653e-13	1.7432383380711178e-14	1.1124363213118102e-13	1.8373071949326994e-16
9800000	0.004955083719869248	1.957983840043812e-49	2.037679127916155e-59	6.860848399527523e-11	6.2691519205735565e-15	0.00008983242267741626	6.55953274220919e-24	2.3198983493559653e-13	1.743238338071118e-14	1.1124363213118105e-13	1.8373071949326997e-16
9900000	0.004955083719869248	1.9579838400438136e-49	2.0376791279161556e-59	6.860848399527523e-11	6.2691519205735565e-15	0.00008983242267741626	6.5513551853861736e-24	2.3198983493559653e-13	1.7432383380711185e-14	1.1124363213118106e-13	1.8373071949327e-16
10000000	0.004955083719869248	1.957983840043815e-49	2.0376791279161565e-59	6.860848399527523e-11	6.2691519205735565e-15	0.00008983242267741626	6.543224814544862e-24	2.3198983493559653e-13	1.7432383380711188e-14	1.1124363213118108e-13	1.8373071949327002e-16
10100000	0.004955083719869248	1.9579838400438163e-49	2.037679127916157e-59	6.860848399527523e-11	6.2691519205735565e-15	0.00008983242267741626	6.535156450866234e-24	2.3198983493559653e-13	1.743238338071119e-14	1.112436321311811e-13	1.8373071949327007e-16
10200000	0.004955083719869248	1.9579838400438178e-49	2.0376791279161574e-59	6.860848399527522e-11	6.2691519205735565e-15	0.00008983242267741626	6.52716491553127e-24	2.3198983493559653e-13	1.7432383380711194e-14	1.1124363213118112e-13	1.837307194932701e-16
10300000	0.004955083719869248	1.957983840043819e-49	2.0376791279161583e-59	6.860848399527522e-11	6.2691519205735565e-15	0.00008983242267741626	6.519265029720949e-24	2.3198983493559653e-13	1.7432383380711197e-14	1.1124363213118113e-13	1.8373071949327012e-16
10400000	0.004955083719869248	1.9579838400438205e-49	2.0376791279161587e-59	6.860848399527522e-11	6.2691519205735565e-15	0.00008983242267741626	6.51147161461625e-24	2.3198983493559653e-13	1.7432383380711197e-14	1.1124363213118116e-13	1.8373071949327014e-16
10500000	0.004955083719869248	1.9579838400438216e-49	2.0376791279161596e-59	6.860848399527522e-11	6.2691519205735565e-15	0.00008983242267741626	6.503799491398153e-24	2.3198983493559653e-13	1.74323833807112e-14	1.1124363213118117e-13	1.8373071949327017e-16
10600000	0.004955083719869248	1.957983840043823e-49	2.03767912791616e-59	6.860848399527522e-11	6.2691519205735565e-15	0.00008983242267741626	6.496263481247637e-24	2.3198983493559653e-13	1.7432383380711204e-14	1.112436321311812e-13	1.8373071949327022e-16
10700000	0.004955083719869248	1.9579838400438243e-49	2.0376791279161605e-59	6.860848399527522e-11	6.2691519205735565e-15	0.00008983242267741626	6.488878405345682e-24	2.3198983493559653e-13	1.7432383380711207e-14	1.1124363213118121e-13	1.8373071949327024e-16
10800000	0.004955083719869248	1.9579838400438254e-49	2.0376791279161614e-59	6.860848399527522e-11	6.2691519205735565e-15	0.00008983242267741626	6.481659084873266e-24	2.3198983493559653e-13	1.743238338071121e-14	1.1124363213118122e-13	1.8373071949327027e-16
10900000	0.004955083719869248	1.9579838400438265e-49	2.037679127916162e-59	6.860848399527522e-11	6.2691519205735565e-15	0.00008983242267741626	6.47462034101137e-24	2.3198983493559653e-13	1.7432383380711213e-14	1.1124363213118125e-13	1.837307194932703e-16
11000000	0.004955083719869248	1.9579838400438277e-49	2.0376791279161623e-59	6.860848399527522e-11	6.2691519205735565e-15	0.00008983242267741626	6.467776994940973e-24	2.3198983493559653e-13	1.7432383380711216e-14	1.1124363213118126e-13	1.8373071949327031e-16
11100000	0.004955083719869248	1.9579838400438288e-49	2.0376791279161627e-59	6.860848399527522e-11	6.2691519205735565e-15	0.00008983242267741626	6.4611438678430536e-24	2.3198983493559653e-13	1.7432383380711216e-14	1.1124363213118127e-13	1.8373071949327034e-16
11200000	0.004955083719869248	1.95798384004383e-49	2.037679127916163e-59	6.860848399527522e-11	6.2691519205735565e-15	0.00008983242267741626	6.4547357808985914e-24	2.3198983493559653e-13	1.743238338071122e-14	1.1124363213118129e-13	1.8373071949327036e-16
11300000	0.004955083719869248	1.957983840043831e-49	2.037679127916164e-59	6.860848399527522e-11	6.2691519205735565e-15	0.00008983242267741626	6.448567555288567e-24	2.3198983493559653e-13	1.7432383380711222e-14	1.112436321311813e-13	1.837307194932704e-16
11400000	0.004955083719869248	1.957983840043832e-49	2.0376791279161645e-59	6.860848399527522e-11	6.2691519205735565e-15	0.00008983242267741626	6.442654012193958e-24	2.3198983493559653e-13	1.7432383380711226e-14	1.1124363213118131e-13	1.8373071949327041e-16
11500000	0.004955083719869248	1.957983840043833e-49	2.037679127916165e-59	6.860848399527522e-11	6.2691519205735565e-15	0.00008983242267741626	6.437009972795745e-24	2.3198983493559653e-13	1.7432383380711226e-14	1.1124363213118132e-13	1.8373071949327044e-16
11600000	0.004955083719869248	1.9579838400438337e-49	2.0376791279161653e-59	6.860848399527522e-11	6.2691519205735565e-15	0.00008983242267741626	6.431650258274906e-24	2.3198983493559653e-13	1.743238338071123e-14	1.1124363213118134e-13	1.8373071949327046e-16
11700000	0.004955083719869248	1.9579838400438345e-49	2.0376791279161653e-59	6.860848399527522e-11	6.2691519205735565e-15	0.00008983242267741626	6.426589689812423e-24	2.3198983493559653e-13	1.743238338071123e-14	1.1124363213118135e-13	1.8373071949327046e-16
11800000	0.004955083719869248	1.9579838400438353e-49	2.037679127916166e-59	6.860848399527522e-11	6.2691519205735565e-15	0.00008983242267741626	6.421843088589273e-24	2.3198983493559653e-13	1.7432383380711232e-14	1.1124363213118136e-13	1.8373071949327049e-16
11900000	0.004955083719869248	1.957983840043836e-49	2.0376791279161662e-59	6.860848399527522e-11	6.2691519205735565e-15	0.00008983242267741626	6.417425275786436e-24	2.3198983493559653e-13	1.7432383380711232e-14	1.1124363213118137e-13	1.837307194932705e-16
12000000	0.004955083719869248	1.9579838400438368e-49	2.0376791279161667e-59	6.860848399527522e-11	6.2691519205735565e-15	0.00008983242267741626	6.413351072584892e-24	2.3198983493559653e-13	1.7432383380711235e-14	1.1124363213118139e-13	1.837307194932705e-16
12100000	0.004955083719869248	1.9579838400438375e-49	2.0376791279161667e-59	6.860848399527522e-11	6.2691519205735565e-15	0.00008983242267741626	6.40963530016562e-24	2.3198983493559653e-13	1.7432383380711235e-14	1.1124363213118139e-13	1.8373071949327054e-16
12200000	0.004955083719869248	1.957983840043838e-49	2.037679127916167e-59	6.860848399527522e-11	6.2691519205735565e-15	0.00008983242267741626	6.406292779709599e-24	2.3198983493559653e-13	1.7432383380711238e-14	1.112436321311814e-13	1.8373071949327054e-16
12300000	0.004955083719869248	1.9579838400438383e-49	2.0376791279161676e-59	6.860848399527522e-11	6.2691519205735565e-15	0.00008983242267741626	6.403338332397809e-24	2.3198983493559653e-13	1.7432383380711238e-14	1.1124363213118141e-13	1.8373071949327056e-16
12400000	0.004955083719869248	1.957983840043839e-49	2.0376791279161676e-59	6.860848399527522e-11	6.2691519205735565e-15	0.00008983242267741626	6.4007867794112295e-24	2.3198983493559653e-13	1.7432383380711238e-14	1.1124363213118141e-13	1.8373071949327056e-16
12500000	0.004955083719869248	1.957983840043839e-49	2.0376791279161676e-59	6.860848399527522e-11	6.2691519205735565e-15	0.00008983242267741626	6.398652941930839e-24	2.3198983493559653e-13	1.743238338071124e-14	1.1124363213118141e-13	1.8373071949327059e-16
12600000	0.004955083719869248	1.9579838400438394e-49	2.037679127916168e-59	6.860848399527522e-11	6.2691519205735565e-15	0.00008983242267741626	6.3969516411376176e-24	2.3198983493559653e-13	1.743238338071124e-14	1.1124363213118143e-13	1.8373071949327059e-16
12700000	0.004955083719869248	1.95798384004384e-49	2.037679127916168e-59	6.860848399527522e-11	6.2691519205735565e-15	0.00008983242267741626	6.395697698212544e-24	2.3198983493559653e-13	1.743238338071124e-14	1.1124363213118143e-13	1.8373071949327059e-16
12800000	0.004955083719869248	1.95798384004384e-49	2.037679127916168e-59	6.860848399527522e-11	6.2691519205735565e-15	0.00008983242267741626	6.394905934336599e-24	2.3198983493559653e-13	1.743238338071124e-14	1.1124363213118143e-13	1.8373071949327059e-16
12900000	0.004955083719869248	1.95798384004384e-49	2.037679127916168e-59	6.860848399527522e-11	6.2691519205735565e-15	0.00008983242267741626	6.394591170690761e-24	2.3198983493559653e-13	1.743238338071124e-14	1.1124363213118143e-13	1.8373071949327059e-16
13000000	0.004955083719869248	1.95798384004384e-49	2.037679127916168e-59	6.860848399527522e-11	6.2691519205735565e-15	0.00008983242267741626	6.394588054670727e-24	2.3198983493559653e-13	1.743238338071124e-14	1.1124363213118143e-13	1.8373071949327059e-16
13100000	0.004955083719869248	1.95798384004384e-49	2.037679127916168e-59	6.860848399527522e-11	6.2691519205735565e-15	0.00008983242267741626	6.3945903668766e-24	2.3198983493559653e-13	1.743238338071124e-14	1.1124363213118143e-13	1.8373071949327059e-16
13200000	0.004955083719869248	1.95798384004384e-49	2.037679127916168e-59	6.860848399527522e-11	6.2691519205735565e-15	0.00008983242267741626	6.394592584095126e-24	2.3198983493559653e-13	1.743238338071124e-14	1.1124363213118143e-13	1.8373071949327059e-16
13300000	0.004955083719869248	1.95798384004384e-49	2.037679127916168e-59	6.860848399527522e-11	6.2691519205735565e-15	0.00008983242267741626	6.394594707791791e-24	2.3198983493559653e-13	1.743238338071124e-14	1.1124363213118143e-13	1.8373071949327059e-16
13400000	0.004955083719869248	1.95798384004384e-49	2.037679127916168e-59	6.860848399527522e-11	6.2691519205735565e-15	0.00008983242267741626	6.3945967394320785e-24	2.3198983493559653e-13	1.743238338071124e-14	1.1124363213118143e-13	1.8373071949327059e-16
13500000	0.004955083719869248	1.95798384004384e-49	2.037679127916168e-59	6.860848399527522e-11	6.2691519205735565e-15	0.00008983242267741626	6.394598680481474e-24	2.3198983493559653e-13	1.743238338071124e-14	1.1124363213118143e-13	1.8373071949327059e-16
13600000	0.004955083719869248	1.95798384004384e-49	2.037679127916168e-59	6.860848399527522e-11	6.2691519205735565e-15	0.00008983242267741626	6.394600532405464e-24	2.3198983493559653e-13	1.743238338071124e-14	1.1124363213118143e-13	1.8373071949327059e-16
13700000	0.004955083719869248	1.95798384004384e-49	2.037679127916168e-59	6.860848399527522e-11	6.2691519205735565e-15	0.00008983242267741626	6.394602296669532e-24	2.3198983493559653e-13	1.743238338071124e-14	1.1124363213118143e-13	1.8373071949327059e-16
13800000	0.004955083719869248	1.95798384004384e-49	2.037679127916168e-59	6.860848399527522e-11	6.2691519205735565e-15	0.00008983242267741626	6.394603974739164e-24	2.3198983493559653e-13	1.743238338071124e-14	1.1124363213118143e-13	1.8373071949327059e-16
13900000	0.004955083719869248	1.9579838400438394e-49	2.037679127916168e-59	6.860848399527522e-11	6.2691519205735565e-15	0.00008983242267741626	6.394605568079845e-24	2.3198983493559653e-13	1.743238338071124e-14	1.1124363213118143e-13	1.8373071949327059e-16
14000000	0.004955083719869248	1.9579838400438394e-49	2.037679127916168e-59	6.860848399527522e-11	6.2691519205735565e-15	0.00008983242267741626	6.394607078157061e-24	2.3198983493559653e-13	1.743238338071124e-14	1.1124363213118143e-13	1.8373071949327059e-16
14100000	0.004955083719869248	1.9579838400438394e-49	2.037679127916168e-59	6.860848399527522e-11	6.2691519205735565e-15	0.00008983242267741626	6.394608506436296e-24	2.3198983493559653e-13	1.743238338071124e-14	1.1124363213118143e-13	1.8373071949327059e-16
14200000	0.004955083719869248	1.9579838400438394e-49	2.037679127916168e-59	6.860848399527522e-11	6.2691519205735565e-15	0.00008983242267741626	6.3946098543830356e-24	2.3198983493559653e-13	1.743238338071124e-14	1.1124363213118143e-13	1.8373071949327059e-16
14300000	0.004955083719869248	1.9579838400438394e-49	2.037679127916168e-59	6.860848399527522e-11	6.2691519205735565e-15	0.00008983242267741626	6.3946111234627646e-24	2.3198983493559653e-13	1.743238338071124e-14	1.1124363213118143e-13	1.8373071949327059e-16
14400000	0.004955083719869248	1.9579838400438394e-49	2.037679127916168e-59	6.860848399527522e-11	6.2691519205735565e-15	0.00008983242267741626	6.394612315140969e-24	2.3198983493559653e-13	1.743238338071124e-14	1.1124363213118143e-13	1.8373071949327059e-16
14500000	0.004955083719869248	1.9579838400438394e-49	2.037679127916168e-59	6.860848399527522e-11	6.2691519205735565e-15	0.00008983242267741626	6.394613430883133e-24	2.3198983493559653e-13	1.743238338071124e-14	1.1124363213118143e-13	1.8373071949327059e-16
14600000	0.004955083719869248	1.9579838400438394e-49	2.037679127916168e-59	6.860848399527522e-11	6.2691519205735565e-15	0.00008983242267741626	6.394614472154742e-24	2.3198983493559653e-13	1.743238338071124e-14	1.1124363213118143e-13	1.8373071949327059e-16
14700000	0.004955083719869248	1.9579838400438394e-49	2.037679127916168e-59	6.860848399527522e-11	6.2691519205735565e-15	0.00008983242267741626	6.394615440421282e-24	2.3198983493559653e-13	1.743238338071124e-14	1.1124363213118143e-13	1.8373071949327059e-16
14800000	0.004955083719869248	1.9579838400438394e-49	2.037679127916168e-59	6.860848399527522e-11	6.2691519205735565e-15	0.00008983242267741626	6.394616337148238e-24	2.3198983493559653e-13	1.743238338071124e-14	1.1124363213118143e-13	1.8373071949327059e-16
14900000	0.004955083719869248	1.9579838400438394e-49	2.037679127916168e-59	6.860848399527522e-11	6.2691519205735565e-15	0.00008983242267741626	6.394617163801094e-24	2.3198983493559653e-13	1.743238338071124e-14	1.1124363213118143e-13	1.8373071949327059e-16
15000000	0.004955083719869248	1.9579838400438394e-49	2.037679127916168e-59	6.860848399527522e-11	6.2691519205735565e-15	0.00008983242267741626	6.3946179218453364e-24	2.3198983493559653e-13	1.743238338071124e-14	1.1124363213118141e-13	1.8373071949327059e-16
15100000	0.004955083719869248	1.9579838400438394e-49	2.037679127916168e-59	6.860848399527522e-11	6.2691519205735565e-15	0.00008983242267741626	6.394618612746449e-24	2.3198983493559653e-13	1.743238338071124e-14	1.1124363213118141e-13	1.8373071949327059e-16
15200000	0.004955083719869248	1.9579838400438394e-49	2.037679127916168e-59	6.860848399527522e-11	6.2691519205735565e-15	0.00008983242267741626	6.3946192379699186e-24	2.3198983493559653e-13	1.743238338071124e-14	1.1124363213118141e-13	1.8373071949327059e-16
15300000	0.004955083719869248	1.9579838400438394e-49	2.037679127916168e-59	6.860848399527522e-11	6.2691519205735565e-15	0.00008983242267741626	6.3946197989812295e-24	2.3198983493559653e-13	1.743238338071124e-14	1.1124363213118141e-13	1.8373071949327059e-16
15400000	0.004955083719869248	1.9579838400438394e-49	2.037679127916168e-59	6.860848399527522e-11	6.2691519205735565e-15	0.00008983242267741626	6.3946202972458664e-24	2.3198983493559653e-13	1.743238338071124e-14	1.1124363213118141e-13	1.8373071949327059e-16
15500000	0.004955083719869248	1.9579838400438394e-49	2.037679127916168e-59	6.860848399527522e-11	6.2691519205735565e-15	0.00008983242267741626	6.394620734229315e-24	2.3198983493559653e-13	1.743238338071124e-14	1.1124363213118141e-13	1.8373071949327059e-16
15600000	0.004955083719869248	1.9579838400438394e-49	2.037679127916168e-59	6.860848399527522e-11	6.2691519205735565e-15	0.00008983242267741626	6.394621111397062e-24	2.3198983493559653e-13	1.743238338071124e-14	1.1124363213118141e-13	1.8373071949327059e-16
15700000	0.004955083719869248	1.9579838400438394e-49	2.037679127916168e-59	6.860848399527522e-11	6.2691519205735565e-15	0.00008983242267741626	6.3946214302145895e-24	2.3198983493559653e-13	1.743238338071124e-14	1.1124363213118141e-13	1.8373071949327059e-16
15800000	0.004955083719869248	1.9579838400438394e-49	2.037679127916168e-59	6.860848399527522e-11	6.2691519205735565e-15	0.00008983242267741626	6.394621692147385e-24	2.3198983493559653e-13	1.743238338071124e-14	1.1124363213118141e-13	1.8373071949327059e-16
15900000	0.004955083719869248	1.9579838400438394e-49	2.037679127916168e-59	6.860848399527522e-11	6.2691519205735565e-15	0.00008983242267741626	6.394621898660932e-24	2.3198983493559653e-13	1.743238338071124e-14	1.1124363213118141e-13	1.8373071949327059e-16
16000000	0.004955083719869248	1.9579838400438394e-49	2.037679127916168e-59	6.860848399527522e-11	6.2691519205735565e-15	0.00008983242267741626	6.394622051220717e-24	2.3198983493559653e-13	1.743238338071124e-14	1.1124363213118141e-13	1.8373071949327059e-16
16100000	0.004955083719869248	1.9579838400438394e-49	2.037679127916168e-59	6.860848399527522e-11	6.2691519205735565e-15	0.00008983242267741626	6.394622151292225e-24	2.3198983493559653e-13	1.743238338071124e-14	1.1124363213118141e-13	1.8373071949327059e-16
16200000	0.004955083719869248	1.9579838400438394e-49	2.037679127916168e-59	6.860848399527522e-11	6.2691519205735565e-15	0.00008983242267741626	6.3946222003409404e-24	2.3198983493559653e-13	1.743238338071124e-14	1.1124363213118141e-13	1.8373071949327059e-16
16300000	0.004955083719869248	1.9579838400438394e-49	2.037679127916168e-59	6.860848399527522e-11	6.2691519205735565e-15	0.00008983242267741626	6.394622199832349e-24	2.3198983493559653e-13	1.743238338071124e-14	1.1124363213118141e-13	1.8373071949327059e-16
16400000	0.004955083719869248	1.9579838400438394e-49	2.037679127916168e-59	6.860848399527522e-11	6.2691519205735565e-15	0.00008983242267741626	6.394622151231936e-24	2.3198983493559653e-13	1.743238338071124e-14	1.1124363213118141e-13	1.8373071949327059e-16
16500000	0.004955083719869248	1.9579838400438394e-49	2.037679127916168e-59	6.860848399527522e-11	6.2691519205735565e-15	0.00008983242267741626	6.3946220560051864e-24	2.3198983493559653e-13	1.743238338071124e-14	1.1124363213118141e-13	1.8373071949327059e-16
16600000	0.004955083719869248	1.9579838400438394e-49	2.037679127916168e-59	6.860848399527522e-11	6.2691519205735565e-15	0.00008983242267741626	6.394621915617585e-24	2.3198983493559653e-13	1.743238338071124e-14	1.1124363213118141e-13	1.8373071949327059e-16
16700000	0.004955083719869248	1.9579838400438394e-49	2.037679127916168e-59	6.860848399527522e-11	6.2691519205735565e-15	0.00008983242267741626	6.394621731534617e-24	2.3198983493559653e-13	1.743238338071124e-14	1.1124363213118141e-13	1.8373071949327059e-16
16800000	0.004955083719869248	1.9579838400438394e-49	2.037679127916168e-59	6.860848399527522e-11	6.2691519205735565e-15	0.00008983242267741626	6.394621505221769e-24	2.3198983493559653e-13	1.743238338071124e-14	1.1124363213118141e-13	1.8373071949327059e-16
16900000	0.004955083719869248	1.9579838400438394e-49	2.037679127916168e-59	6.860848399527522e-11	6.2691519205735565e-15	0.00008983242267741626	6.394621238144524e-24	2.3198983493559653e-13	1.743238338071124e-14	1.1124363213118141e-13	1.8373071949327059e-16
17000000	0.004955083719869248	1.9579838400438394e-49	2.037679127916168e-59	6.860848399527522e-11	6.2691519205735565e-15	0.00008983242267741626	6.394620931768369e-24	2.3198983493559653e-13	1.743238338071124e-14	1.1124363213118141e-13	1.8373071949327059e-16
17100000	0.004955083719869248	1.9579838400438394e-49	2.037679127916168e-59	6.860848399527522e-11	6.2691519205735565e-15	0.00008983242267741626	6.394620587558788e-24	2.3198983493559653e-13	1.743238338071124e-14	1.1124363213118141e-13	1.8373071949327059e-16
17200000	0.004955083719869248	1.9579838400438394e-49	2.037679127916168e-59	6.860848399527522e-11	6.2691519205735565e-15	0.00008983242267741626	6.3946202069812664e-24	2.3198983493559653e-13	1.743238338071124e-14	1.1124363213118141e-13	1.8373071949327059e-16
17300000	0.004955083719869248	1.9579838400438394e-49	2.037679127916168e-59	6.860848399527522e-11	6.2691519205735565e-15	0.00008983242267741626	6.394619791501289e-24	2.3198983493559653e-13	1.743238338071124e-14	1.1124363213118141e-13	1.8373071949327059e-16
17400000	0.004955083719869248	1.9579838400438394e-49	2.037679127916168e-59	6.860848399527522e-11	6.2691519205735565e-15	0.00008983242267741626	6.3946193425843424e-24	2.3198983493559653e-13	1.743238338071124e-14	1.1124363213118141e-13	1.8373071949327059e-16
17500000	0.004955083719869248	1.9579838400438394e-49	2.037679127916168e-59	6.860848399527522e-11	6.2691519205735565e-15	0.00008983242267741626	6.39461886169591e-24	2.3198983493559653e-13	1.743238338071124e-14	1.1124363213118141e-13	1.8373071949327059e-16
17600000	0.004955083719869248	1.9579838400438394e-49	2.037679127916168e-59	6.860848399527522e-11	6.2691519205735565e-15	0.00008983242267741626	6.394618350301479e-24	2.3198983493559653e-13	1.743238338071124e-14	1.1124363213118141e-13	1.8373071949327059e-16
17700000	0.004955083719869248	1.9579838400438394e-49	2.037679127916168e-59	6.860848399527522e-11	6.2691519205735565e-15	0.00008983242267741626	6.394617809866532e-24	2.3198983493559653e-13	1.743238338071124e-14	1.1124363213118141e-13	1.8373071949327059e-16
17800000	0.004955083719869248	1.9579838400438394e-49	2.037679127916168e-59	6.860848399527522e-11	6.2691519205735565e-15	0.00008983242267741626	6.394617241856556e-24	2.3198983493559653e-13	1.743238338071124e-14	1.1124363213118141e-13	1.8373071949327059e-16
17900000	0.004955083719869248	1.9579838400438394e-49	2.037679127916168e-59	6.860848399527522e-11	6.2691519205735565e-15	0.00008983242267741626	6.394616647737036e-24	2.3198983493559653e-13	1.743238338071124e-14	1.1124363213118141e-13	1.8373071949327059e-16
18000000	0.004955083719869248	1.9579838400438394e-49	2.037679127916168e-59	6.860848399527522e-11	6.2691519205735565e-15	0.00008983242267741626	6.394616028973457e-24	2.3198983493559653e-13	1.743238338071124e-14	1.1124363213118141e-13	1.8373071949327059e-16
18100000	0.004955083719869248	1.9579838400438394e-49	2.037679127916168e-59	6.860848399527522e-11	6.2691519205735565e-15	0.00008983242267741626	6.394615387031303e-24	2.3198983493559653e-13	1.743238338071124e-14	1.1124363213118141e-13	1.8373071949327059e-16
18200000	0.004955083719869248	1.9579838400438394e-49	2.037679127916168e-59	6.860848399527522e-11	6.2691519205735565e-15	0.00008983242267741626	6.3946147233760604e-24	2.3198983493559653e-13	1.743238338071124e-14	1.1124363213118141e-13	1.8373071949327059e-16
18300000	0.004955083719869248	1.9579838400438394e-49	2.037679127916168e-59	6.860848399527522e-11	6.2691519205735565e-15	0.00008983242267741626	6.394614039473215e-24	2.3198983493559653e-13	1.743238338071124e-14	1.1124363213118141e-13	1.8373071949327059e-16
18400000	0.004955083719869248	1.9579838400438394e-49	2.037679127916168e-59	6.860848399527522e-11	6.2691519205735565e-15	0.00008983242267741626	6.39461333678825e-24	2.3198983493559653e-13	1.743238338071124e-14	1.1124363213118141e-13	1.8373071949327059e-16
18500000	0.004955083719869248	1.9579838400438394e-49	2.037679127916168e-59	6.860848399527522e-11	6.2691519205735565e-15	0.00008983242267741626	6.394612616786653e-24	2.3198983493559653e-13	1.743238338071124e-14	1.1124363213118141e-13	1.8373071949327059e-16
18600000	0.004955083719869248	1.9579838400438394e-49	2.037679127916168e-59	6.860848399527522e-11	6.2691519205735565e-15	0.00008983242267741626	6.3946118809339064e-24	2.3198983493559653e-13	1.743238338071124e-14	1.1124363213118141e-13	1.8373071949327059e-16
18700000	0.004955083719869248	1.9579838400438394e-49	2.037679127916168e-59	6.860848399527522e-11	6.2691519205735565e-15	0.00008983242267741626	6.3946111306954976e-24	2.3198983493559653e-13	1.743238338071124e-14	1.1124363213118141e-13	1.8373071949327059e-16
18800000	0.004955083719869248	1.9579838400438394e-49	2.037679127916168e-59	6.860848399527522e-11	6.2691519205735565e-15	0.00008983242267741626	6.394610367536911e-24	2.3198983493559653e-13	1.743238338071124e-14	1.1124363213118141e-13	1.8373071949327059e-16
18900000	0.004955083719869248	1.9579838400438394e-49	2.037679127916168e-59	6.860848399527522e-11	6.2691519205735565e-15	0.00008983242267741626	6.394609592923631e-24	2.3198983493559653e-13	1.743238338071124e-14	1.1124363213118141e-13	1.8373071949327059e-16
19000000	0.004955083719869248	1.95798384004384e-49	2.037679127916168e-59	6.860848399527522e-11	6.2691519205735565e-15	0.00008983242267741626	6.3946088083211445e-24	2.3198983493559653e-13	1.743238338071124e-14	1.1124363213118141e-13	1.8373071949327059e-16
19100000	0.004955083719869248	1.95798384004384e-49	2.037679127916168e-59	6.860848399527522e-11	6.2691519205735565e-15	0.00008983242267741626	6.394608015194935e-24	2.3198983493559653e-13	1.743238338071124e-14	1.1124363213118141e-13	1.8373071949327059e-16
19200000	0.004955083719869248	1.95798384004384e-49	2.037679127916168e-59	6.860848399527522e-11	6.2691519205735565e-15	0.00008983242267741626	6.3946072150104885e-24	2.3198983493559653e-13	1.743238338071124e-14	1.1124363213118141e-13	1.8373071949327059e-16
19300000	0.004955083719869248	1.95798384004384e-49	2.037679127916168e-59	6.860848399527522e-11	6.2691519205735565e-15	0.00008983242267741626	6.39460640923329e-24	2.3198983493559653e-13	1.743238338071124e-14	1.1124363213118141e-13	1.8373071949327059e-16
19400000	0.004955083719869248	1.95798384004384e-49	2.037679127916168e-59	6.860848399527522e-11	6.2691519205735565e-15	0.00008983242267741626	6.394605599328825e-24	2.3198983493559653e-13	1.743238338071124e-14	1.1124363213118141e-13	1.8373071949327059e-16
19500000	0.004955083719869248	1.95798384004384e-49	2.037679127916168e-59	6.860848399527522e-11	6.2691519205735565e-15	0.00008983242267741626	6.394604786762578e-24	2.3198983493559653e-13	1.743238338071124e-14	1.1124363213118141e-13	1.8373071949327059e-16
19600000	0.004955083719869248	1.95798384004384e-49	2.037679127916168e-59	6.860848399527522e-11	6.2691519205735565e-15	0.00008983242267741626	6.394603973000034e-24	2.3198983493559653e-13	1.743238338071124e-14	1.1124363213118141e-13	1.8373071949327059e-16
19700000	0.004955083719869248	1.95798384004384e-49	2.037679127916168e-59	6.860848399527522e-11	6.2691519205735565e-15	0.00008983242267741626	6.394603159506679e-24	2.3198983493559653e-13	1.743238338071124e-14	1.1124363213118141e-13	1.8373071949327059e-16
19800000	0.004955083719869248	1.95798384004384e-49	2.0376791279161684e-59	6.860848399527522e-11	6.2691519205735565e-15	0.00008983242267741626	6.3946023477479986e-24	2.3198983493559653e-13	1.743238338071124e-14	1.1124363213118141e-13	1.8373071949327059e-16
19900000	0.004955083719869248	1.95798384004384e-49	2.0376791279161684e-59	6.860848399527522e-11	6.2691519205735565e-15	0.00008983242267741626	6.394601539189476e-24	2.3198983493559653e-13	1.743238338071124e-14	1.1124363213118141e-13	1.8373071949327059e-16
20000000	0.004955083719869248	1.95798384004384e-49	2.0376791279161684e-59	6.860848399527522e-11	6.2691519205735565e-15	0.00008983242267741626	6.3946007352965984e-24	2.3198983493559653e-13	1.743238338071124e-14	1.1124363213118141e-13	1.8373071949327059e-16
20100000	0.004955083719869248	1.95798384004384e-49	2.0376791279161684e-59	6.860848399527522e-11	6.2691519205735565e-15	0.00008983242267741626	6.394599937534849e-24	2.3198983493559653e-13	1.743238338071124e-14	1.1124363213118141e-13	1.8373071949327059e-16
20200000	0.004955083719869248	1.95798384004384e-49	2.0376791279161684e-59	6.860848399527522e-11	6.2691519205735565e-15	0.00008983242267741626	6.3945991473697154e-24	2.3198983493559653e-13	1.743238338071124e-14	1.1124363213118141e-13	1.8373071949327059e-16
20300000	0.004955083719869248	1.95798384004384e-49	2.0376791279161684e-59	6.860848399527522e-11	6.2691519205735565e-15	0.00008983242267741626	6.3945983662666806e-24	2.3198983493559653e-13	1.743238338071124e-14	1.1124363213118141e-13	1.8373071949327059e-16
20400000	0.004955083719869248	1.95798384004384e-49	2.0376791279161684e-59	6.860848399527522e-11	6.2691519205735565e-15	0.00008983242267741626	6.394597595691231e-24	2.3198983493559653e-13	1.743238338071124e-14	1.1124363213118141e-13	1.837307194932706e-16
20500000	0.004955083719869248	1.95798384004384e-49	2.0376791279161684e-59	6.860848399527522e-11	6.2691519205735565e-15	0.00008983242267741626	6.3945968371088514e-24	2.3198983493559653e-13	1.743238338071124e-14	1.1124363213118141e-13	1.837307194932706e-16
20600000	0.004955083719869248	1.95798384004384e-49	2.0376791279161684e-59	6.860848399527522e-11	6.2691519205735565e-15	0.00008983242267741626	6.394596091985027e-24	2.3198983493559653e-13	1.743238338071124e-14	1.1124363213118141e-13	1.837307194932706e-16
20700000	0.004955083719869248	1.95798384004384e-49	2.0376791279161684e-59	6.860848399527522e-11	6.2691519205735565e-15	0.00008983242267741626	6.394595361785242e-24	2.3198983493559653e-13	1.743238338071124e-14	1.1124363213118141e-13	1.837307194932706e-16
20800000	0.004955083719869248	1.95798384004384e-49	2.0376791279161684e-59	6.860848399527522e-11	6.2691519205735565e-15	0.00008983242267741626	6.394594647974983e-24	2.3198983493559653e-13	1.743238338071124e-14	1.1124363213118141e-13	1.837307194932706e-16
20900000	0.004955083719869248	1.95798384004384e-49	2.0376791279161684e-59	6.860848399527522e-11	6.2691519205735565e-15	0.00008983242267741626	6.394593952019735e-24	2.3198983493559653e-13	1.743238338071124e-14	1.1124363213118141e-13	1.837307194932706e-16
21000000	0.004955083719869248	1.95798384004384e-49	2.0376791279161684e-59	6.860848399527522e-11	6.2691519205735565e-15	0.00008983242267741626	6.394593275384982e-24	2.3198983493559653e-13	1.743238338071124e-14	1.1124363213118141e-13	1.837307194932706e-16
21100000	0.004955083719869248	1.95798384004384e-49	2.0376791279161684e-59	6.860848399527522e-11	6.2691519205735565e-15	0.00008983242267741626	6.394592619536211e-24	2.3198983493559653e-13	1.743238338071124e-14	1.1124363213118141e-13	1.837307194932706e-16
21200000	0.004955083719869248	1.95798384004384e-49	2.0376791279161684e-59	6.860848399527522e-11	6.2691519205735565e-15	0.00008983242267741626	6.3945919859389056e-24	2.3198983493559653e-13	1.743238338071124e-14	1.1124363213118141e-13	1.837307194932706e-16
21300000	0.004955083719869248	1.95798384004384e-49	2.0376791279161684e-59	6.860848399527522e-11	6.2691519205735565e-15	0.00008983242267741626	6.394591376058551e-24	2.3198983493559653e-13	1.743238338071124e-14	1.1124363213118141e-13	1.837307194932706e-16
21400000	0.004955083719869248	1.95798384004384e-49	2.0376791279161684e-59	6.860848399527522e-11	6.2691519205735565e-15	0.00008983242267741626	6.394590791360633e-24	2.3198983493559653e-13	1.743238338071124e-14	1.1124363213118141e-13	1.837307194932706e-16
21500000	0.004955083719869248	1.95798384004384e-49	2.0376791279161684e-59	6.860848399527522e-11	6.2691519205735565e-15	0.00008983242267741626	6.394590233310637e-24	2.3198983493559653e-13	1.743238338071124e-14	1.1124363213118141e-13	1.837307194932706e-16
21600000	0.004955083719869248	1.95798384004384e-49	2.0376791279161684e-59	6.860848399527522e-11	6.2691519205735565e-15	0.00008983242267741626	6.394589703374048e-24	2.3198983493559653e-13	1.743238338071124e-14	1.1124363213118141e-13	1.837307194932706e-16
21700000	0.004955083719869248	1.95798384004384e-49	2.0376791279161684e-59	6.860848399527522e-11	6.2691519205735565e-15	0.00008983242267741626	6.3945892030163505e-24	2.3198983493559653e-13	1.743238338071124e-14	1.1124363213118141e-13	1.837307194932706e-16
21800000	0.004955083719869248	1.95798384004384e-49	2.0376791279161684e-59	6.860848399527522e-11	6.2691519205735565e-15	0.00008983242267741626	6.39458873370303e-24	2.3198983493559653e-13	1.743238338071124e-14	1.1124363213118141e-13	1.837307194932706e-16
21900000	0.004955083719869248	1.95798384004384e-49	2.0376791279161684e-59	6.860848399527522e-11	6.2691519205735565e-15	0.00008983242267741626	6.394588296899572e-24	2.3198983493559653e-13	1.743238338071124e-14	1.1124363213118141e-13	1.837307194932706e-16
22000000	0.004955083719869248	1.95798384004384e-49	2.0376791279161684e-59	6.860848399527522e-11	6.2691519205735565e-15	0.00008983242267741626	6.3945878940714615e-24	2.3198983493559653e-13	1.743238338071124e-14	1.1124363213118141e-13	1.837307194932706e-16
22100000	0.004955083719869248	1.95798384004384e-49	2.0376791279161684e-59	6.860848399527522e-11	6.2691519205735565e-15	0.00008983242267741626	6.3945875266841836e-24	2.3198983493559653e-13	1.743238338071124e-14	1.1124363213118141e-13	1.837307194932706e-16
22200000	0.004955083719869248	1.95798384004384e-49	2.0376791279161684e-59	6.860848399527522e-11	6.2691519205735565e-15	0.00008983242267741626	6.394587196203224e-24	2.3198983493559653e-13	1.743238338071124e-14	1.1124363213118141e-13	1.837307194932706e-16
22300000	0.004955083719869248	1.95798384004384e-49	2.0376791279161684e-59	6.860848399527522e-11	6.2691519205735565e-15	0.00008983242267741626	6.394586904094066e-24	2.3198983493559653e-13	1.743238338071124e-14	1.1124363213118141e-13	1.837307194932706e-16
22400000	0.004955083719869248	1.95798384004384e-49	2.0376791279161684e-59	6.860848399527522e-11	6.2691519205735565e-15	0.00008983242267741626	6.394586651822197e-24	2.3198983493559653e-13	1.743238338071124e-14	1.1124363213118141e-13	1.837307194932706e-16
22500000	0.004955083719869248	1.95798384004384e-49	2.0376791279161684e-59	6.860848399527522e-11	6.2691519205735565e-15	0.00008983242267741626	6.394586440853101e-24	2.3198983493559653e-13	1.743238338071124e-14	1.1124363213118141e-13	1.837307194932706e-16
22600000	0.004955083719869248	1.95798384004384e-49	2.0376791279161684e-59	6.860848399527522e-11	6.2691519205735565e-15	0.00008983242267741626	6.394586272652264e-24	2.3198983493559653e-13	1.743238338071124e-14	1.1124363213118141e-13	1.837307194932706e-16
22700000	0.004955083719869248	1.95798384004384e-49	2.0376791279161684e-59	6.860848399527522e-11	6.2691519205735565e-15	0.00008983242267741626	6.39458614868517e-24	2.3198983493559653e-13	1.743238338071124e-14	1.1124363213118141e-13	1.837307194932706e-16
22800000	0.004955083719869248	1.95798384004384e-49	2.0376791279161684e-59	6.860848399527522e-11	6.2691519205735565e-15	0.00008983242267741626	6.394586070417305e-24	2.3198983493559653e-13	1.743238338071124e-14	1.1124363213118141e-13	1.837307194932706e-16
22900000	0.004955083719869248	1.95798384004384e-49	2.0376791279161684e-59	6.860848399527522e-11	6.2691519205735565e-15	0.00008983242267741626	6.394586039314154e-24	2.3198983493559653e-13	1.743238338071124e-14	1.1124363213118141e-13	1.837307194932706e-16
23000000	0.004955083719869248	1.95798384004384e-49	2.0376791279161684e-59	6.860848399527522e-11	6.2691519205735565e-15	0.00008983242267741626	6.394586039025734e-24	2.3198983493559653e-13	1.743238338071124e-14	1.1124363213118141e-13	1.837307194932706e-16
23100000	0.004955083719869248	1.95798384004384e-49	2.0376791279161684e-59	6.860848399527522e-11	6.2691519205735565e-15	0.00008983242267741626	6.394586039273265e-24	2.3198983493559653e-13	1.743238338071124e-14	1.1124363213118141e-13	1.837307194932706e-16
23200000	0.004955083719869248	1.95798384004384e-49	2.0376791279161684e-59	6.860848399527522e-11	6.2691519205735565e-15	0.00008983242267741626	6.394586039510627e-24	2.3198983493559653e-13	1.743238338071124e-14	1.1124363213118141e-13	1.837307194932706e-16
23300000	0.004955083719869248	1.95798384004384e-49	2.0376791279161684e-59	6.860848399527522e-11	6.2691519205735565e-15	0.00008983242267741626	6.394586039737978e-24	2.3198983493559653e-13	1.743238338071124e-14	1.1124363213118141e-13	1.837307194932706e-16
23400000	0.004955083719869248	1.95798384004384e-49	2.0376791279161684e-59	6.860848399527522e-11	6.2691519205735565e-15	0.00008983242267741626	6.394586039955473e-24	2.3198983493559653e-13	1.743238338071124e-14	1.1124363213118141e-13	1.837307194932706e-16
23500000	0.004955083719869248	1.95798384004384e-49	2.0376791279161684e-59	6.860848399527522e-11	6.2691519205735565e-15	0.00008983242267741626	6.3945860401632714e-24	2.3198983493559653e-13	1.743238338071124e-14	1.1124363213118141e-13	1.837307194932706e-16
23600000	0.004955083719869248	1.95798384004384e-49	2.0376791279161684e-59	6.860848399527522e-11	6.2691519205735565e-15	0.00008983242267741626	6.394586040361527e-24	2.3198983493559653e-13	1.743238338071124e-14	1.1124363213118141e-13	1.837307194932706e-16
23700000	0.004955083719869248	1.95798384004384e-49	2.0376791279161684e-59	6.860848399527522e-11	6.2691519205735565e-15	0.00008983242267741626	6.394586040550399e-24	2.3198983493559653e-13	1.743238338071124e-14	1.1124363213118141e-13	1.837307194932706e-16
23800000	0.004955083719869248	1.95798384004384e-49	2.0376791279161684e-59	6.860848399527522e-11	6.2691519205735565e-15	0.00008983242267741626	6.394586040730043e-24	2.3198983493559653e-13	1.743238338071124e-14	1.1124363213118141e-13	1.837307194932706e-16
23900000	0.004955083719869248	1.95798384004384e-49	2.0376791279161684e-59	6.860848399527522e-11	6.2691519205735565e-15	0.00008983242267741626	6.394586040900617e-24	2.3198983493559653e-13	1.743238338071124e-14	1.1124363213118141e-13	1.837307194932706e-16
24000000	0.004955083719869248	1.95798384004384e-49	2.0376791279161684e-59	6.860848399527522e-11	6.2691519205735565e-15	0.00008983242267741626	6.394586041062277e-24	2.3198983493559653e-13	1.743238338071124e-14	1.1124363213118141e-13	1.837307194932706e-16
24100000	0.004955083719869248	1.95798384004384e-49	2.0376791279161684e-59	6.860848399527522e-11	6.2691519205735565e-15	0.00008983242267741626	6.39458604121518e-24	2.3198983493559653e-13	1.743238338071124e-14	1.1124363213118141e-13	1.837307194932706e-16
24200000	0.004955083719869248	1.95798384004384e-49	2.0376791279161684e-59	6.860848399527522e-11	6.2691519205735565e-15	0.00008983242267741626	6.394586041359483e-24	2.3198983493559653e-13	1.743238338071124e-14	1.1124363213118141e-13	1.837307194932706e-16
24300000	0.004955083719869248	1.95798384004384e-49	2.0376791279161684e-59	6.860848399527522e-11	6.2691519205735565e-15	0.00008983242267741626	6.394586041495344e-24	2.3198983493559653e-13	1.743238338071124e-14	1.1124363213118141e-13	1.837307194932706e-16
24400000	0.004955083719869248	1.95798384004384e-49	2.0376791279161684e-59	6.860848399527522e-11	6.2691519205735565e-15	0.00008983242267741626	6.394586041622918e-24	2.3198983493559653e-13	1.743238338071124e-14	1.1124363213118141e-13	1.837307194932706e-16
24500000	0.004955083719869248	1.95798384004384e-49	2.0376791279161684e-59	6.860848399527522e-11	6.2691519205735565e-15	0.00008983242267741626	6.394586041742362e-24	2.3198983493559653e-13	1.743238338071124e-14	1.1124363213118141e-13	1.837307194932706e-16
24600000	0.004955083719869248	1.95798384004384e-49	2.0376791279161684e-59	6.860848399527522e-11	6.2691519205735565e-15	0.00008983242267741626	6.394586041853835e-24	2.3198983493559653e-13	1.743238338071124e-14	1.1124363213118141e-13	1.837307194932706e-16
24700000	0.004955083719869248	1.95798384004384e-49	2.0376791279161684e-59	6.860848399527522e-11	6.2691519205735565e-15	0.00008983242267741626	6.3945860419574916e-24	2.3198983493559653e-13	1.743238338071124e-14	1.1124363213118141e-13	1.837307194932706e-16
24800000	0.004955083719869248	1.95798384004384e-49	2.0376791279161684e-59	6.860848399527522e-11	6.2691519205735565e-15	0.00008983242267741626	6.39458604205349e-24	2.3198983493559653e-13	1.743238338071124e-14	1.1124363213118141e-13	1.837307194932706e-16
24900000	0.004955083719869248	1.95798384004384e-49	2.0376791279161684e-59	6.860848399527522e-11	6.2691519205735565e-15	0.00008983242267741626	6.394586042141986e-24	2.3198983493559653e-13	1.743238338071124e-14	1.1124363213118141e-13	1.837307194932706e-16
25000000	0.004955083719869248	1.95798384004384e-49	2.0376791279161684e-59	6.860848399527522e-11	6.2691519205735565e-15	0.00008983242267741626	6.394586042223138e-24	2.3198983493559653e-13	1.743238338071124e-14	1.1124363213118141e-13	1.837307194932706e-16
25100000	0.004955083719869248	1.95798384004384e-49	2.0376791279161684e-59	6.860848399527522e-11	6.2691519205735565e-15	0.00008983242267741626	6.394586042297102e-24	2.3198983493559653e-13	1.743238338071124e-14	1.1124363213118141e-13	1.837307194932706e-16
25200000	0.004955083719869248	1.95798384004384e-49	2.0376791279161684e-59	6.860848399527522e-11	6.2691519205735565e-15	0.00008983242267741626	6.394586042364035e-24	2.3198983493559653e-13	1.743238338071124e-14	1.1124363213118141e-13	1.837307194932706e-16
25300000	0.004955083719869248	1.95798384004384e-49	2.0376791279161684e-59	6.860848399527522e-11	6.2691519205735565e-15	0.00008983242267741626	6.394586042424093e-24	2.3198983493559653e-13	1.743238338071124e-14	1.1124363213118141e-13	1.837307194932706e-16
25400000	0.004955083719869248	1.95798384004384e-49	2.0376791279161684e-59	6.860848399527522e-11	6.2691519205735565e-15	0.00008983242267741626	6.394586042477434e-24	2.3198983493559653e-13	1.743238338071124e-14	1.1124363213118141e-13	1.837307194932706e-16
25500000	0.004955083719869248	1.95798384004384e-49	2.0376791279161684e-59	6.860848399527522e-11	6.2691519205735565e-15	0.00008983242267741626	6.394586042524215e-24	2.3198983493559653e-13	1.743238338071124e-14	1.1124363213118141e-13	1.837307194932706e-16
25600000	0.004955083719869248	1.95798384004384e-49	2.0376791279161684e-59	6.860848399527522e-11	6.2691519205735565e-15	0.00008983242267741626	6.3945860425645925e-24	2.3198983493559653e-13	1.743238338071124e-14	1.1124363213118141e-13	1.837307194932706e-16
25700000	0.004955083719869248	1.95798384004384e-49	2.0376791279161684e-59	6.860848399527522e-11	6.2691519205735565e-15	0.00008983242267741626	6.394586042598723e-24	2.3198983493559653e-13	1.743238338071124e-14	1.1124363213118141e-13	1.837307194932706e-16
25800000	0.004955083719869248	1.95798384004384e-49	2.0376791279161684e-59	6.860848399527522e-11	6.2691519205735565e-15	0.00008983242267741626	6.394586042626764e-24	2.3198983493559653e-13	1.743238338071124e-14	1.1124363213118141e-13	1.837307194932706e-16
25900000	0.004955083719869248	1.95798384004384e-49	2.0376791279161684e-59	6.860848399527522e-11	6.2691519205735565e-15	0.00008983242267741626	6.394586042648872e-24	2.3198983493559653e-13	1.743238338071124e-14	1.1124363213118141e-13	1.837307194932706e-16
26000000	0.004955083719869248	1.95798384004384e-49	2.0376791279161684e-59	6.860848399527522e-11	6.2691519205735565e-15	0.00008983242267741626	6.394586042665204e-24	2.3198983493559653e-13	1.743238338071124e-14	1.1124363213118141e-13	1.837307194932706e-16
26100000	0.004955083719869248	1.95798384004384e-49	2.0376791279161684e-59	6.860848399527522e-11	6.2691519205735565e-15	0.00008983242267741626	6.394586042675917e-24	2.3198983493559653e-13	1.743238338071124e-14	1.1124363213118141e-13	1.837307194932706e-16
26200000	0.004955083719869248	1.95798384004384e-49	2.0376791279161684e-59	6.860848399527522e-11	6.2691519205735565e-15	0.00008983242267741626	6.394586042681168e-24	2.3198983493559653e-13	1.743238338071124e-14	1.1124363213118141e-13	1.837307194932706e-16
26300000	0.004955083719869248	1.95798384004384e-49	2.0376791279161684e-59	6.860848399527522e-11	6.2691519205735565e-15	0.00008983242267741626	6.394586042681113e-24	2.3198983493559653e-13	1.743238338071124e-14	1.1124363213118141e-13	1.837307194932706e-16
26400000	0.004955083719869248	1.95798384004384e-49	2.0376791279161684e-59	6.860848399527522e-11	6.2691519205735565e-15	0.00008983242267741626	6.39458604267591e-24	2.3198983493559653e-13	1.743238338071124e-14	1.1124363213118141e-13	1.837307194932706e-16
26500000	0.004955083719869248	1.95798384004384e-49	2.0376791279161684e-59	6.860848399527522e-11	6.2691519205735565e-15	0.00008983242267741626	6.394586042665715e-24	2.3198983493559653e-13	1.743238338071124e-14	1.1124363213118141e-13	1.837307194932706e-16
26600000	0.004955083719869248	1.95798384004384e-49	2.0376791279161684e-59	6.860848399527522e-11	6.2691519205735565e-15	0.00008983242267741626	6.394586042650686e-24	2.3198983493559653e-13	1.743238338071124e-14	1.1124363213118141e-13	1.837307194932706e-16
26700000	0.004955083719869248	1.95798384004384e-49	2.0376791279161684e-59	6.860848399527522e-11	6.2691519205735565e-15	0.00008983242267741626	6.394586042630979e-24	2.3198983493559653e-13	1.743238338071124e-14	1.1124363213118141e-13	1.837307194932706e-16
26800000	0.004955083719869248	1.95798384004384e-49	2.0376791279161684e-59	6.860848399527522e-11	6.2691519205735565e-15	0.00008983242267741626	6.394586042606751e-24	2.3198983493559653e-13	1.743238338071124e-14	1.1124363213118141e-13	1.837307194932706e-16
26900000	0.004955083719869248	1.95798384004384e-49	2.0376791279161684e-59	6.860848399527522e-11	6.2691519205735565e-15	0.00008983242267741626	6.394586042578159e-24	2.3198983493559653e-13	1.743238338071124e-14	1.1124363213118141e-13	1.837307194932706e-16
27000000	0.004955083719869248	1.95798384004384e-49	2.0376791279161684e-59	6.860848399527522e-11	6.2691519205735565e-15	0.00008983242267741626	6.39458604254536e-24	2.3198983493559653e-13	1.743238338071124e-14	1.1124363213118141e-13	1.837307194932706e-16
27100000	0.004955083719869248	1.95798384004384e-49	2.0376791279161684e-59	6.860848399527522e-11	6.2691519205735565e-15	0.00008983242267741626	6.394586042508511e-24	2.3198983493559653e-13	1.743238338071124e-14	1.1124363213118141e-13	1.837307194932706e-16
27200000	0.004955083719869248	1.95798384004384e-49	2.0376791279161684e-59	6.860848399527522e-11	6.2691519205735565e-15	0.00008983242267741626	6.3945860424677685e-24	2.3198983493559653e-13	1.743238338071124e-14	1.1124363213118141e-13	1.837307194932706e-16
27300000	0.004955083719869248	1.95798384004384e-49	2.0376791279161684e-59	6.860848399527522e-11	6.2691519205735565e-15	0.00008983242267741626	6.394586042423289e-24	2.3198983493559653e-13	1.743238338071124e-14	1.1124363213118141e-13	1.837307194932706e-16
27400000	0.004955083719869248	1.95798384004384e-49	2.0376791279161684e-59	6.860848399527522e-11	6.2691519205735565e-15	0.00008983242267741626	6.394586042375231e-24	2.3198983493559653e-13	1.743238338071124e-14	1.1124363213118141e-13	1.837307194932706e-16
27500000	0.004955083719869248	1.95798384004384e-49	2.0376791279161684e-59	6.860848399527522e-11	6.2691519205735565e-15	0.00008983242267741626	6.39458604232375e-24	2.3198983493559653e-13	1.743238338071124e-14	1.1124363213118141e-13	1.837307194932706e-16
27600000	0.004955083719869248	1.95798384004384e-49	2.0376791279161684e-59	6.860848399527522e-11	6.2691519205735565e-15	0.00008983242267741626	6.394586042269003e-24	2.3198983493559653e-13	1.743238338071124e-14	1.1124363213118141e-13	1.837307194932706e-16
27700000	0.004955083719869248	1.95798384004384e-49	2.0376791279161684e-59	6.860848399527522e-11	6.2691519205735565e-15	0.00008983242267741626	6.394586042211146e-24	2.3198983493559653e-13	1.743238338071124e-14	1.1124363213118141e-13	1.837307194932706e-16
27800000	0.004955083719869248	1.95798384004384e-49	2.0376791279161684e-59	6.860848399527522e-11	6.2691519205735565e-15	0.00008983242267741626	6.394586042150339e-24	2.3198983493559653e-13	1.743238338071124e-14	1.1124363213118141e-13	1.837307194932706e-16
27900000	0.004955083719869248	1.95798384004384e-49	2.0376791279161684e-59	6.860848399527522e-11	6.2691519205735565e-15	0.00008983242267741626	6.394586042086736e-24	2.3198983493559653e-13	1.743238338071124e-14	1.1124363213118141e-13	1.837307194932706e-16
28000000	0.004955083719869248	1.95798384004384e-49	2.0376791279161684e-59	6.860848399527522e-11	6.2691519205735565e-15	0.00008983242267741626	6.394586042020494e-24	2.3198983493559653e-13	1.743238338071124e-14	1.1124363213118141e-13	1.837307194932706e-16
28100000	0.004955083719869248	1.95798384004384e-49	2.0376791279161684e-59	6.860848399527522e-11	6.2691519205735565e-15	0.00008983242267741626	6.394586041951771e-24	2.3198983493559653e-13	1.743238338071124e-14	1.1124363213118141e-13	1.837307194932706e-16
28200000	0.004955083719869248	1.95798384004384e-49	2.0376791279161684e-59	6.860848399527522e-11	6.2691519205735565e-15	0.00008983242267741626	6.394586041880724e-24	2.3198983493559653e-13	1.743238338071124e-14	1.1124363213118141e-13	1.837307194932706e-16
28300000	0.004955083719869248	1.95798384004384e-49	2.0376791279161684e-59	6.860848399527522e-11	6.2691519205735565e-15	0.00008983242267741626	6.394586041807509e-24	2.3198983493559653e-13	1.743238338071124e-14	1.1124363213118141e-13	1.837307194932706e-16
28400000	0.004955083719869248	1.95798384004384e-49	2.0376791279161684e-59	6.860848399527522e-11	6.2691519205735565e-15	0.00008983242267741626	6.394586041732284e-24	2.3198983493559653e-13	1.743238338071124e-14	1.1124363213118141e-13	1.837307194932706e-16
28500000	0.004955083719869248	1.95798384004384e-49	2.0376791279161684e-59	6.860848399527522e-11	6.2691519205735565e-15	0.00008983242267741626	6.3945860416552044e-24	2.3198983493559653e-13	1.743238338071124e-14	1.1124363213118141e-13	1.837307194932706e-16
28600000	0.004955083719869248	1.95798384004384e-49	2.0376791279161684e-59	6.860848399527522e-11	6.2691519205735565e-15	0.00008983242267741626	6.394586041576428e-24	2.3198983493559653e-13	1.743238338071124e-14	1.1124363213118141e-13	1.837307194932706e-16
28700000	0.004955083719869248	1.95798384004384e-49	2.0376791279161684e-59	6.860848399527522e-11	6.2691519205735565e-15	0.00008983242267741626	6.3945860414961115e-24	2.3198983493559653e-13	1.743238338071124e-14	1.1124363213118141e-13	1.837307194932706e-16
28800000	0.004955083719869248	1.95798384004384e-49	2.0376791279161684e-59	6.860848399527522e-11	6.2691519205735565e-15	0.00008983242267741626	6.3945860414144125e-24	2.3198983493559653e-13	1.743238338071124e-14	1.1124363213118141e-13	1.837307194932706e-16
28900000	0.004955083719869248	1.95798384004384e-49	2.0376791279161684e-59	6.860848399527522e-11	6.2691519205735565e-15	0.00008983242267741626	6.3945860413314865e-24	2.3198983493559653e-13	1.743238338071124e-14	1.1124363213118141e-13	1.837307194932706e-16
29000000	0.004955083719869248	1.95798384004384e-49	2.0376791279161684e-59	6.860848399527522e-11	6.2691519205735565e-15	0.00008983242267741626	6.3945860412474915e-24	2.3198983493559653e-13	1.743238338071124e-14	1.1124363213118141e-13	1.837307194932706e-16
29100000	0.004955083719869248	1.95798384004384e-49	2.0376791279161684e-59	6.860848399527522e-11	6.2691519205735565e-15	0.00008983242267741626	6.394586041162583e-24	2.3198983493559653e-13	1.743238338071124e-14	1.1124363213118141e-13	1.837307194932706e-16
29200000	0.004955083719869248	1.95798384004384e-49	2.0376791279161684e-59	6.860848399527522e-11	6.2691519205735565e-15	0.00008983242267741626	6.39458604107692e-24	2.3198983493559653e-13	1.743238338071124e-14	1.1124363213118141e-13	1.837307194932706e-16
29300000	0.004955083719869248	1.95798384004384e-49	2.0376791279161684e-59	6.860848399527522e-11	6.2691519205735565e-15	0.00008983242267741626	6.3945860409906585e-24	2.3198983493559653e-13	1.743238338071124e-14	1.1124363213118141e-13	1.837307194932706e-16
29400000	0.004955083719869248	1.95798384004384e-49	2.0376791279161684e-59	6.860848399527522e-11	6.2691519205735565e-15	0.00008983242267741626	6.394586040903955e-24	2.3198983493559653e-13	1.743238338071124e-14	1.1124363213118141e-13	1.837307194932706e-16
29500000	0.004955083719869248	1.95798384004384e-49	2.0376791279161684e-59	6.860848399527522e-11	6.2691519205735565e-15	0.00008983242267741626	6.394586040816966e-24	2.3198983493559653e-13	1.743238338071124e-14	1.1124363213118143e-13	1.837307194932706e-16
29600000	0.004955083719869248	1.95798384004384e-49	2.0376791279161684e-59	6.860848399527522e-11	6.2691519205735565e-15	0.00008983242267741626	6.3945860407298486e-24	2.3198983493559653e-13	1.743238338071124e-14	1.1124363213118143e-13	1.837307194932706e-16
29700000	0.004955083719869248	1.9579838400438402e-49	2.0376791279161684e-59	6.860848399527522e-11	6.2691519205735565e-15	0.00008983242267741626	6.394586040642761e-24	2.3198983493559653e-13	1.743238338071124e-14	1.1124363213118143e-13	1.837307194932706e-16
29800000	0.004955083719869248	1.9579838400438402e-49	2.0376791279161684e-59	6.860848399527522e-11	6.2691519205735565e-15	0.00008983242267741626	6.3945860405558586e-24	2.3198983493559653e-13	1.743238338071124e-14	1.1124363213118143e-13	1.837307194932706e-16
29900000	0.004955083719869248	1.9579838400438402e-49	2.0376791279161684e-59	6.860848399527522e-11	6.2691519205735565e-15	0.00008983242267741626	6.394586040469299e-24	2.3198983493559653e-13	1.743238338071124e-14	1.1124363213118143e-13	1.837307194932706e-16
30000000	0.004955083719869248	1.9579838400438402e-49	2.0376791279161684e-59	6.860848399527522e-11	6.2691519205735565e-15	0.00008983242267741626	6.394586040383239e-24	2.3198983493559653e-13	1.743238338071124e-14	1.1124363213118143e-13	1.837307194932706e-16
30100000	0.004955083719869248	1.9579838400438402e-49	2.0376791279161684e-59	6.860848399527522e-11	6.2691519205735565e-15	0.00008983242267741626	6.3945860402978346e-24	2.3198983493559653e-13	1.743238338071124e-14	1.1124363213118143e-13	1.837307194932706e-16
30200000	0.004955083719869248	1.9579838400438402e-49	2.0376791279161684e-59	6.860848399527522e-11	6.2691519205735565e-15	0.00008983242267741626	6.394586040213244e-24	2.3198983493559653e-13	1.743238338071124e-14	1.1124363213118143e-13	1.837307194932706e-16
30300000	0.004955083719869248	1.9579838400438402e-49	2.0376791279161684e-59	6.860848399527522e-11	6.2691519205735565e-15	0.00008983242267741626	6.3945860401296236e-24	2.3198983493559653e-13	1.743238338071124e-14	1.1124363213118143e-13	1.837307194932706e-16
30400000	0.004955083719869248	1.9579838400438402e-49	2.0376791279161684e-59	6.860848399527522e-11	6.2691519205735565e-15	0.00008983242267741626	6.3945860400471296e-24	2.3198983493559653e-13	1.743238338071124e-14	1.1124363213118143e-13	1.837307194932706e-16
30500000	0.004955083719869248	1.9579838400438402e-49	2.0376791279161684e-59	6.860848399527522e-11	6.2691519205735565e-15	0.00008983242267741626	6.3945860399659206e-24	2.3198983493559653e-13	1.743238338071124e-14	1.1124363213118143e-13	1.837307194932706e-16
30600000	0.004955083719869248	1.9579838400438402e-49	2.0376791279161684e-59	6.860848399527522e-11	6.2691519205735565e-15	0.00008983242267741626	6.3945860398861515e-24	2.3198983493559653e-13	1.743238338071124e-14	1.1124363213118143e-13	1.837307194932706e-16
30700000	0.004955083719869248	1.9579838400438402e-49	2.0376791279161684e-59	6.860848399527522e-11	6.2691519205735565e-15	0.00008983242267741626	6.3945860398079804e-24	2.3198983493559653e-13	1.743238338071124e-14	1.1124363213118143e-13	1.837307194932706e-16
30800000	0.004955083719869248	1.9579838400438402e-49	2.0376791279161684e-59	6.860848399527522e-11	6.2691519205735565e-15	0.00008983242267741626	6.394586039731564e-24	2.3198983493559653e-13	1.743238338071124e-14	1.1124363213118143e-13	1.837307194932706e-16
30900000	0.004955083719869248	1.9579838400438402e-49	2.0376791279161684e-59	6.860848399527522e-11	6.2691519205735565e-15	0.00008983242267741626	6.394586039657059e-24	2.3198983493559653e-13	1.743238338071124e-14	1.1124363213118143e-13	1.837307194932706e-16
31000000	0.004955083719869248	1.9579838400438402e-49	2.0376791279161684e-59	6.860848399527522e-11	6.2691519205735565e-15	0.00008983242267741626	6.394586039584622e-24	2.3198983493559653e-13	1.743238338071124e-14	1.1124363213118143e-13	1.837307194932706e-16
31100000	0.004955083719869248	1.9579838400438402e-49	2.0376791279161684e-59	6.860848399527522e-11	6.2691519205735565e-15	0.00008983242267741626	6.39458603951441e-24	2.3198983493559653e-13	1.743238338071124e-14	1.1124363213118143e-13	1.837307194932706e-16
31200000	0.004955083719869248	1.9579838400438402e-49	2.0376791279161684e-59	6.860848399527522e-11	6.2691519205735565e-15	0.00008983242267741626	6.394586039446581e-24	2.3198983493559653e-13	1.743238338071124e-14	1.1124363213118143e-13	1.837307194932706e-16
31300000	0.004955083719869248	1.9579838400438402e-49	2.0376791279161684e-59	6.860848399527522e-11	6.2691519205735565e-15	0.00008983242267741626	6.394586039381291e-24	2.3198983493559653e-13	1.743238338071124e-14	1.1124363213118143e-13	1.837307194932706e-16
31400000	0.004955083719869248	1.9579838400438402e-49	2.0376791279161684e-59	6.860848399527522e-11	6.2691519205735565e-15	0.00008983242267741626	6.394586039318696e-24	2.3198983493559653e-13	1.743238338071124e-14	1.1124363213118143e-13	1.837307194932706e-16
31500000	0.004955083719869248	1.9579838400438402e-49	2.0376791279161684e-59	6.860848399527522e-11	6.2691519205735565e-15	0.00008983242267741626	6.394586039258954e-24	2.3198983493559653e-13	1.743238338071124e-14	1.1124363213118143e-13	1.837307194932706e-16
31600000	0.004955083719869248	1.9579838400438402e-49	2.0376791279161684e-59	6.860848399527522e-11	6.2691519205735565e-15	0.00008983242267741626	6.3945860392022225e-24	2.3198983493559653e-13	1.743238338071124e-14	1.1124363213118143e-13	1.837307194932706e-16
31700000	0.004955083719869248	1.9579838400438402e-49	2.0376791279161684e-59	6.860848399527522e-11	6.2691519205735565e-15	0.00008983242267741626	6.394586039148657e-24	2.3198983493559653e-13	1.743238338071124e-14	1.1124363213118143e-13	1.837307194932706e-16
31800000	0.004955083719869248	1.9579838400438402e-49	2.0376791279161684e-59	6.860848399527522e-11	6.2691519205735565e-15	0.00008983242267741626	6.3945860390984145e-24	2.3198983493559653e-13	1.743238338071124e-14	1.1124363213118143e-13	1.837307194932706e-16
31900000	0.004955083719869248	1.9579838400438402e-49	2.0376791279161684e-59	6.860848399527522e-11	6.2691519205735565e-15	0.00008983242267741626	6.394586039051653e-24	2.3198983493559653e-13	1.743238338071124e-14	1.1124363213118143e-13	1.837307194932706e-16
32000000	0.004955083719869248	1.9579838400438402e-49	2.0376791279161684e-59	6.860848399527522e-11	6.2691519205735565e-15	0.00008983242267741626	6.394586039008528e-24	2.3198983493559653e-13	1.743238338071124e-14	1.1124363213118143e-13	1.837307194932706e-16
32100000	0.004955083719869248	1.9579838400438402e-49	2.0376791279161684e-59	6.860848399527522e-11	6.2691519205735565e-15	0.00008983242267741626	6.3945860389691976e-24	2.3198983493559653e-13	1.743238338071124e-14	1.1124363213118143e-13	1.837307194932706e-16
32200000	0.004955083719869248	1.9579838400438402e-49	2.0376791279161684e-59	6.860848399527522e-11	6.2691519205735565e-15	0.00008983242267741626	6.394586038933818e-24	2.3198983493559653e-13	1.743238338071124e-14	1.1124363213118143e-13	1.837307194932706e-16
32300000	0.004955083719869248	1.9579838400438402e-49	2.0376791279161684e-59	6.860848399527522e-11	6.2691519205735565e-15	0.00008983242267741626	6.394586038902546e-24	2.3198983493559653e-13	1.743238338071124e-14	1.1124363213118143e-13	1.837307194932706e-16
32400000	0.004955083719869248	1.9579838400438402e-49	2.0376791279161684e-59	6.860848399527522e-11	6.2691519205735565e-15	0.00008983242267741626	6.394586038875539e-24	2.3198983493559653e-13	1.743238338071124e-14	1.1124363213118143e-13	1.837307194932706e-16
32500000	0.004955083719869248	1.9579838400438402e-49	2.0376791279161684e-59	6.860848399527522e-11	6.2691519205735565e-15	0.00008983242267741626	6.3945860388529544e-24	2.3198983493559653e-13	1.743238338071124e-14	1.1124363213118143e-13	1.837307194932706e-16
32600000	0.004955083719869248	1.9579838400438402e-49	2.0376791279161684e-59	6.860848399527522e-11	6.2691519205735565e-15	0.00008983242267741626	6.394586038834947e-24	2.3198983493559653e-13	1.743238338071124e-14	1.1124363213118143e-13	1.837307194932706e-16
32700000	0.004955083719869248	1.9579838400438402e-49	2.0376791279161684e-59	6.860848399527522e-11	6.2691519205735565e-15	0.00008983242267741626	6.394586038821676e-24	2.3198983493559653e-13	1.743238338071124e-14	1.1124363213118143e-13	1.837307194932706e-16
32800000	0.004955083719869248	1.9579838400438402e-49	2.0376791279161684e-59	6.860848399527522e-11	6.2691519205735565e-15	0.00008983242267741626	6.394586038813297e-24	2.3198983493559653e-13	1.743238338071124e-14	1.1124363213118143e-13	1.837307194932706e-16
32900000	0.004955083719869248	1.9579838400438402e-49	2.0376791279161684e-59	6.860848399527522e-11	6.2691519205735565e-15	0.00008983242267741626	6.394586038809967e-24	2.3198983493559653e-13	1.743238338071124e-14	1.1124363213118143e-13	1.837307194932706e-16
33000000	0.004955083719869248	1.9579838400438402e-49	2.0376791279161684e-59	6.860848399527522e-11	6.2691519205735565e-15	0.00008983242267741626	6.3945860388099365e-24	2.3198983493559653e-13	1.743238338071124e-14	1.1124363213118143e-13	1.837307194932706e-16
33100000	0.004955083719869248	1.9579838400438402e-49	2.0376791279161684e-59	6.860848399527522e-11	6.2691519205735565e-15	0.00008983242267741626	6.394586038809963e-24	2.3198983493559653e-13	1.743238338071124e-14	1.1124363213118143e-13	1.837307194932706e-16
33200000	0.004955083719869248	1.9579838400438402e-49	2.0376791279161684e-59	6.860848399527522e-11	6.2691519205735565e-15	0.00008983242267741626	6.394586038809988e-24	2.3198983493559653e-13	1.743238338071124e-14	1.1124363213118143e-13	1.837307194932706e-16
33300000	0.004955083719869248	1.9579838400438402e-49	2.0376791279161684e-59	6.860848399527522e-11	6.2691519205735565e-15	0.00008983242267741626	6.394586038810012e-24	2.3198983493559653e-13	1.743238338071124e-14	1.1124363213118143e-13	1.837307194932706e-16
33400000	0.004955083719869248	1.9579838400438402e-49	2.0376791279161684e-59	6.860848399527522e-11	6.2691519205735565e-15	0.00008983242267741626	6.394586038810035e-24	2.3198983493559653e-13	1.743238338071124e-14	1.1124363213118143e-13	1.837307194932706e-16
33500000	0.004955083719869248	1.9579838400438402e-49	2.0376791279161684e-59	6.860848399527522e-11	6.2691519205735565e-15	0.00008983242267741626	6.394586038810058e-24	2.3198983493559653e-13	1.743238338071124e-14	1.1124363213118143e-13	1.837307194932706e-16
33600000	0.004955083719869248	1.9579838400438402e-49	2.0376791279161684e-59	6.860848399527522e-11	6.2691519205735565e-15	0.00008983242267741626	6.394586038810078e-24	2.3198983493559653e-13	1.743238338071124e-14	1.1124363213118143e-13	1.837307194932706e-16
33700000	0.004955083719869248	1.9579838400438402e-49	2.0376791279161684e-59	6.860848399527522e-11	6.2691519205735565e-15	0.00008983242267741626	6.394586038810099e-24	2.3198983493559653e-13	1.743238338071124e-14	1.1124363213118143e-13	1.837307194932706e-16
33800000	0.004955083719869248	1.9579838400438402e-49	2.0376791279161684e-59	6.860848399527522e-11	6.2691519205735565e-15	0.00008983242267741626	6.394586038810118e-24	2.3198983493559653e-13	1.743238338071124e-14	1.1124363213118143e-13	1.837307194932706e-16
33900000	0.004955083719869248	1.9579838400438402e-49	2.0376791279161684e-59	6.860848399527522e-11	6.2691519205735565e-15	0.00008983242267741626	6.394586038810136e-24	2.3198983493559653e-13	1.743238338071124e-14	1.1124363213118143e-13	1.837307194932706e-16
34000000	0.004955083719869248	1.9579838400438402e-49	2.0376791279161684e-59	6.860848399527522e-11	6.2691519205735565e-15	0.00008983242267741626	6.394586038810153e-24	2.3198983493559653e-13	1.743238338071124e-14	1.1124363213118143e-13	1.837307194932706e-16
34100000	0.004955083719869248	1.9579838400438402e-49	2.0376791279161684e-59	6.860848399527522e-11	6.2691519205735565e-15	0.00008983242267741626	6.3945860388101694e-24	2.3198983493559653e-13	1.743238338071124e-14	1.1124363213118143e-13	1.837307194932706e-16
34200000	0.004955083719869248	1.9579838400438402e-49	2.0376791279161684e-59	6.860848399527522e-11	6.2691519205735565e-15	0.00008983242267741626	6.394586038810185e-24	2.3198983493559653e-13	1.743238338071124e-14	1.1124363213118143e-13	1.837307194932706e-16
34300000	0.004955083719869248	1.9579838400438402e-49	2.0376791279161684e-59	6.860848399527522e-11	6.2691519205735565e-15	0.00008983242267741626	6.3945860388101995e-24	2.3198983493559653e-13	1.743238338071124e-14	1.1124363213118143e-13	1.837307194932706e-16
34400000	0.004955083719869248	1.9579838400438402e-49	2.0376791279161684e-59	6.860848399527522e-11	6.2691519205735565e-15	0.00008983242267741626	6.394586038810213e-24	2.3198983493559653e-13	1.743238338071124e-14	1.1124363213118143e-13	1.837307194932706e-16
34500000	0.004955083719869248	1.9579838400438402e-49	2.0376791279161684e-59	6.860848399527522e-11	6.2691519205735565e-15	0.00008983242267741626	6.394586038810226e-24	2.3198983493559653e-13	1.743238338071124e-14	1.1124363213118143e-13	1.837307194932706e-16
34600000	0.004955083719869248	1.9579838400438402e-49	2.0376791279161684e-59	6.860848399527522e-11	6.2691519205735565e-15	0.00008983242267741626	6.394586038810238e-24	2.3198983493559653e-13	1.743238338071124e-14	1.1124363213118143e-13	1.837307194932706e-16
34700000	0.004955083719869248	1.9579838400438402e-49	2.0376791279161684e-59	6.860848399527522e-11	6.2691519205735565e-15	0.00008983242267741626	6.394586038810249e-24	2.3198983493559653e-13	1.743238338071124e-14	1.1124363213118143e-13	1.837307194932706e-16
34800000	0.004955083719869248	1.9579838400438402e-49	2.0376791279161684e-59	6.860848399527522e-11	6.2691519205735565e-15	0.00008983242267741626	6.394586038810259e-24	2.3198983493559653e-13	1.743238338071124e-14	1.1124363213118143e-13	1.837307194932706e-16
34900000	0.004955083719869248	1.9579838400438402e-49	2.0376791279161684e-59	6.860848399527522e-11	6.2691519205735565e-15	0.00008983242267741626	6.394586038810268e-24	2.3198983493559653e-13	1.743238338071124e-14	1.1124363213118143e-13	1.837307194932706e-16
35000000	0.004955083719869248	1.9579838400438402e-49	2.0376791279161684e-59	6.860848399527522e-11	6.2691519205735565e-15	0.00008983242267741626	6.394586038810277e-24	2.3198983493559653e-13	1.743238338071124e-14	1.1124363213118143e-13	1.837307194932706e-16
35100000	0.004955083719869248	1.9579838400438402e-49	2.0376791279161684e-59	6.860848399527522e-11	6.2691519205735565e-15	0.00008983242267741626	6.394586038810285e-24	2.3198983493559653e-13	1.743238338071124e-14	1.1124363213118143e-13	1.837307194932706e-16
35200000	0.004955083719869248	1.9579838400438402e-49	2.0376791279161684e-59	6.860848399527522e-11	6.2691519205735565e-15	0.00008983242267741626	6.394586038810292e-24	2.3198983493559653e-13	1.743238338071124e-14	1.1124363213118143e-13	1.837307194932706e-16
35300000	0.004955083719869248	1.9579838400438402e-49	2.0376791279161684e-59	6.860848399527522e-11	6.2691519205735565e-15	0.00008983242267741626	6.394586038810298e-24	2.3198983493559653e-13	1.743238338071124e-14	1.1124363213118143e-13	1.837307194932706e-16
35400000	0.004955083719869248	1.9579838400438402e-49	2.0376791279161684e-59	6.860848399527522e-11	6.2691519205735565e-15	0.00008983242267741626	6.394586038810304e-24	2.3198983493559653e-13	1.743238338071124e-14	1.1124363213118143e-13	1.837307194932706e-16
35500000	0.004955083719869248	1.9579838400438402e-49	2.0376791279161684e-59	6.860848399527522e-11	6.2691519205735565e-15	0.00008983242267741626	6.394586038810309e-24	2.3198983493559653e-13	1.743238338071124e-14	1.1124363213118143e-13	1.837307194932706e-16
35600000	0.004955083719869248	1.9579838400438402e-49	2.0376791279161684e-59	6.860848399527522e-11	6.2691519205735565e-15	0.00008983242267741626	6.3945860388103134e-24	2.3198983493559653e-13	1.743238338071124e-14	1.1124363213118143e-13	1.837307194932706e-16
35700000	0.004955083719869248	1.9579838400438402e-49	2.0376791279161684e-59	6.860848399527522e-11	6.2691519205735565e-15	0.00008983242267741626	6.394586038810317e-24	2.3198983493559653e-13	1.743238338071124e-14	1.1124363213118143e-13	1.837307194932706e-16
35800000	0.004955083719869248	1.9579838400438402e-49	2.0376791279161684e-59	6.860848399527522e-11	6.2691519205735565e-15	0.00008983242267741626	6.39458603881032e-24	2.3198983493559653e-13	1.743238338071124e-14	1.1124363213118143e-13	1.837307194932706e-16
35900000	0.004955083719869248	1.9579838400438402e-49	2.0376791279161684e-59	6.860848399527522e-11	6.2691519205735565e-15	0.00008983242267741626	6.394586038810322e-24	2.3198983493559653e-13	1.743238338071124e-14	1.1124363213118143e-13	1.837307194932706e-16
36000000	0.004955083719869248	1.9579838400438402e-49	2.0376791279161684e-59	6.860848399527522e-11	6.2691519205735565e-15	0.00008983242267741626	6.394586038810324e-24	2.3198983493559653e-13	1.743238338071124e-14	1.1124363213118143e-13	1.837307194932706e-16
36100000	0.004955083719869248	1.9579838400438402e-49	2.0376791279161684e-59	6.860848399527522e-11	6.2691519205735565e-15	0.00008983242267741626	6.394586038810325e-24	2.3198983493559653e-13	1.743238338071124e-14	1.1124363213118143e-13	1.837307194932706e-16
36200000	0.004955083719869248	1.9579838400438402e-49	2.0376791279161684e-59	6.860848399527522e-11	6.2691519205735565e-15	0.00008983242267741626	6.394586038810326e-24	2.3198983493559653e-13	1.743238338071124e-14	1.1124363213118143e-13	1.837307194932706e-16
36300000	0.004955083719869248	1.9579838400438402e-49	2.0376791279161684e-59	6.860848399527522e-11	6.2691519205735565e-15	0.00008983242267741626	6.394586038810326e-24	2.3198983493559653e-13	1.743238338071124e-14	1.1124363213118143e-13	1.837307194932706e-16
36400000	0.004955083719869248	1.9579838400438402e-49	2.0376791279161684e-59	6.860848399527522e-11	6.2691519205735565e-15	0.00008983242267741626	6.394586038810325e-24	2.3198983493559653e-13	1.743238338071124e-14	1.1124363213118143e-13	1.837307194932706e-16
36500000	0.004955083719869248	1.9579838400438402e-49	2.0376791279161684e-59	6.860848399527522e-11	6.2691519205735565e-15	0.00008983242267741626	6.394586038810324e-24	2.3198983493559653e-13	1.743238338071124e-14	1.1124363213118143e-13	1.837307194932706e-16
36600000	0.004955083719869248	1.9579838400438402e-49	2.0376791279161684e-59	6.860848399527522e-11	6.2691519205735565e-15	0.00008983242267741626	6.394586038810322e-24	2.3198983493559653e-13	1.743238338071124e-14	1.1124363213118143e-13	1.837307194932706e-16
36700000	0.004955083719869248	1.9579838400438402e-49	2.0376791279161684e-59	6.860848399527522e-11	6.2691519205735565e-15	0.00008983242267741626	6.39458603881032e-24	2.3198983493559653e-13	1.743238338071124e-14	1.1124363213118143e-13	1.837307194932706e-16
36800000	0.004955083719869248	1.9579838400438402e-49	2.0376791279161684e-59	6.860848399527522e-11	6.2691519205735565e-15	0.00008983242267741626	6.394586038810318e-24	2.3198983493559653e-13	1.743238338071124e-14	1.1124363213118143e-13	1.837307194932706e-16
36900000	0.004955083719869248	1.9579838400438402e-49	2.0376791279161684e-59	6.860848399527522e-11	6.2691519205735565e-15	0.00008983242267741626	6.394586038810315e-24	2.3198983493559653e-13	1.743238338071124e-14	1.1124363213118143e-13	1.837307194932706e-16
37000000	0.004955083719869248	1.9579838400438402e-49	2.0376791279161684e-59	6.860848399527522e-11	6.2691519205735565e-15	0.00008983242267741626	6.394586038810311e-24	2.3198983493559653e-13	1.743238338071124e-14	1.1124363213118143e-13	1.837307194932706e-16
37100000	0.004955083719869248	1.9579838400438402e-49	2.0376791279161684e-59	6.860848399527522e-11	6.2691519205735565e-15	0.00008983242267741626	6.3945860388103075e-24	2.3198983493559653e-13	1.743238338071124e-14	1.1124363213118143e-13	1.837307194932706e-16
37200000	0.004955083719869248	1.9579838400438402e-49	2.0376791279161684e-59	6.860848399527522e-11	6.2691519205735565e-15	0.00008983242267741626	6.394586038810303e-24	2.3198983493559653e-13	1.743238338071124e-14	1.1124363213118143e-13	1.837307194932706e-16
37300000	0.004955083719869248	1.9579838400438402e-49	2.0376791279161684e-59	6.860848399527522e-11	6.2691519205735565e-15	0.00008983242267741626	6.394586038810298e-24	2.3198983493559653e-13	1.743238338071124e-14	1.1124363213118143e-13	1.837307194932706e-16
37400000	0.004955083719869248	1.9579838400438402e-49	2.0376791279161684e-59	6.860848399527522e-11	6.2691519205735565e-15	0.00008983242267741626	6.394586038810293e-24	2.3198983493559653e-13	1.743238338071124e-14	1.1124363213118143e-13	1.837307194932706e-16
37500000	0.004955083719869248	1.9579838400438406e-49	2.0376791279161684e-59	6.860848399527522e-11	6.2691519205735565e-15	0.00008983242267741626	6.394586038810288e-24	2.3198983493559653e-13	1.743238338071124e-14	1.1124363213118143e-13	1.837307194932706e-16
37600000	0.004955083719869248	1.9579838400438406e-49	2.0376791279161684e-59	6.860848399527522e-11	6.2691519205735565e-15	0.00008983242267741628	6.394586038810282e-24	2.3198983493559653e-13	1.743238338071124e-14	1.1124363213118143e-13	1.837307194932706e-16
37700000	0.004955083719869248	1.9579838400438406e-49	2.0376791279161684e-59	6.860848399527522e-11	6.2691519205735565e-15	0.00008983242267741628	6.394586038810276e-24	2.3198983493559653e-13	1.743238338071124e-14	1.1124363213118143e-13	1.837307194932706e-16
37800000	0.004955083719869248	1.9579838400438406e-49	2.0376791279161684e-59	6.860848399527522e-11	6.2691519205735565e-15	0.00008983242267741628	6.394586038810269e-24	2.3198983493559653e-13	1.743238338071124e-14	1.1124363213118143e-13	1.837307194932706e-16
37900000	0.004955083719869248	1.9579838400438406e-49	2.0376791279161684e-59	6.860848399527522e-11	6.2691519205735565e-15	0.00008983242267741628	6.394586038810263e-24	2.3198983493559653e-13	1.743238338071124e-14	1.1124363213118143e-13	1.837307194932706e-16
38000000	0.004955083719869248	1.9579838400438406e-49	2.0376791279161684e-59	6.860848399527522e-11	6.2691519205735565e-15	0.00008983242267741628	6.394586038810255e-24	2.3198983493559653e-13	1.743238338071124e-14	1.1124363213118143e-13	1.837307194932706e-16
38100000	0.004955083719869248	1.9579838400438406e-49	2.0376791279161684e-59	6.860848399527522e-11	6.2691519205735565e-15	0.00008983242267741628	6.394586038810248e-24	2.3198983493559653e-13	1.743238338071124e-14	1.1124363213118143e-13	1.837307194932706e-16
38200000	0.004955083719869248	1.9579838400438406e-49	2.0376791279161684e-59	6.860848399527522e-11	6.2691519205735565e-15	0.00008983242267741628	6.394586038810241e-24	2.3198983493559653e-13	1.743238338071124e-14	1.1124363213118143e-13	1.837307194932706e-16
38300000	0.004955083719869248	1.9579838400438406e-49	2.0376791279161684e-59	6.860848399527522e-11	6.2691519205735565e-15	0.00008983242267741628	6.3945860388102326e-24	2.3198983493559653e-13	1.743238338071124e-14	1.1124363213118143e-13	1.837307194932706e-16
38400000	0.004955083719869248	1.9579838400438406e-49	2.037679127916169e-59	6.860848399527522e-11	6.2691519205735565e-15	0.00008983242267741628	6.3945860388102245e-24	2.3198983493559653e-13	1.743238338071124e-14	1.1124363213118143e-13	1.837307194932706e-16
38500000	0.004955083719869248	1.9579838400438406e-49	2.037679127916169e-59	6.860848399527522e-11	6.2691519205735565e-15	0.00008983242267741628	6.3945860388102164e-24	2.3198983493559653e-13	1.743238338071124e-14	1.1124363213118143e-13	1.837307194932706e-16
38600000	0.004955083719869248	1.9579838400438406e-49	2.037679127916169e-59	6.860848399527522e-11	6.2691519205735565e-15	0.00008983242267741628	6.394586038810208e-24	2.3198983493559653e-13	1.743238338071124e-14	1.1124363213118143e-13	1.837307194932706e-16
38700000	0.004955083719869248	1.9579838400438406e-49	2.037679127916169e-59	6.860848399527522e-11	6.2691519205735565e-15	0.00008983242267741628	6.3945860388101995e-24	2.3198983493559653e-13	1.743238338071124e-14	1.1124363213118143e-13	1.8373071949327059e-16
38800000	0.004955083719869248	1.9579838400438406e-49	2.037679127916169e-59	6.860848399527522e-11	6.2691519205735565e-15	0.00008983242267741628	6.394586038810191e-24	2.3198983493559653e-13	1.743238338071124e-14	1.1124363213118143e-13	1.8373071949327059e-16
38900000	0.004955083719869248	1.9579838400438406e-49	2.037679127916169e-59	6.860848399527522e-11	6.2691519205735565e-15	0.00008983242267741628	6.394586038810182e-24	2.3198983493559653e-13	1.743238338071124e-14	1.1124363213118143e-13	1.8373071949327059e-16
39000000	0.004955083719869248	1.9579838400438406e-49	2.037679127916169e-59	6.860848399527522e-11	6.2691519205735565e-15	0.00008983242267741628	6.394586038810173e-24	2.3198983493559653e-13	1.743238338071124e-14	1.1124363213118143e-13	1.8373071949327059e-16
39100000	0.004955083719869248	1.9579838400438406e-49	2.037679127916169e-59	6.860848399527522e-11	6.2691519205735565e-15	0.00008983242267741628	6.394586038810164e-24	2.3198983493559653e-13	1.743238338071124e-14	1.1124363213118143e-13	1.8373071949327059e-16
39200000	0.004955083719869248	1.9579838400438406e-49	2.037679127916169e-59	6.860848399527522e-11	6.2691519205735565e-15	0.00008983242267741628	6.394586038810155e-24	2.3198983493559653e-13	1.743238338071124e-14	1.1124363213118143e-13	1.8373071949327059e-16
39300000	0.004955083719869248	1.9579838400438406e-49	2.037679127916169e-59	6.860848399527522e-11	6.2691519205735565e-15	0.00008983242267741628	6.394586038810146e-24	2.3198983493559653e-13	1.743238338071124e-14	1.1124363213118141e-13	1.8373071949327059e-16
39400000	0.004955083719869248	1.9579838400438406e-49	2.037679127916169e-59	6.860848399527522e-11	6.2691519205735565e-15	0.00008983242267741628	6.394586038810136e-24	2.3198983493559653e-13	1.743238338071124e-14	1.1124363213118141e-13	1.8373071949327059e-16
39500000	0.004955083719869248	1.9579838400438406e-49	2.037679127916169e-59	6.860848399527522e-11	6.2691519205735565e-15	0.00008983242267741628	6.3945860388101275e-24	2.3198983493559653e-13	1.743238338071124e-14	1.1124363213118141e-13	1.8373071949327059e-16
39600000	0.004955083719869248	1.9579838400438406e-49	2.037679127916169e-59	6.860848399527522e-11	6.2691519205735565e-15	0.00008983242267741628	6.394586038810118e-24	2.3198983493559653e-13	1.743238338071124e-14	1.1124363213118141e-13	1.8373071949327059e-16
39700000	0.004955083719869248	1.9579838400438406e-49	2.037679127916169e-59	6.860848399527522e-11	6.2691519205735565e-15	0.00008983242267741628	6.3945860388101084e-24	2.3198983493559653e-13	1.743238338071124e-14	1.1124363213118141e-13	1.8373071949327059e-16
39800000	0.004955083719869248	1.9579838400438406e-49	2.037679127916169e-59	6.860848399527522e-11	6.2691519205735565e-15	0.00008983242267741628	6.3945860388100996e-24	2.3198983493559653e-13	1.743238338071124e-14	1.1124363213118141e-13	1.8373071949327059e-16
39900000	0.004955083719869248	1.9579838400438406e-49	2.037679127916169e-59	6.860848399527522e-11	6.2691519205735565e-15	0.00008983242267741628	6.39458603881009e-24	2.3198983493559653e-13	1.743238338071124e-14	1.1124363213118141e-13	1.8373071949327059e-16
40000000	0.004955083719869248	1.9579838400438406e-49	2.037679127916169e-59	6.860848399527522e-11	6.2691519205735565e-15	0.00008983242267741628	6.394586038810081e-24	2.3198983493559653e-13	1.743238338071124e-14	1.1124363213118141e-13	1.8373071949327059e-16
40100000	0.004955083719869248	1.9579838400438406e-49	2.037679127916169e-59	6.860848399527522e-11	6.2691519205735565e-15	0.00008983242267741628	6.394586038810072e-24	2.3198983493559653e-13	1.743238338071124e-14	1.1124363213118141e-13	1.8373071949327059e-16
40200000	0.004955083719869248	1.9579838400438406e-49	2.037679127916169e-59	6.860848399527522e-11	6.2691519205735565e-15	0.00008983242267741628	6.394586038810063e-24	2.3198983493559653e-13	1.743238338071124e-14	1.1124363213118141e-13	1.8373071949327059e-16
40300000	0.004955083719869248	1.9579838400438406e-49	2.037679127916169e-59	6.860848399527522e-11	6.2691519205735565e-15	0.00008983242267741628	6.394586038810054e-24	2.3198983493559653e-13	1.743238338071124e-14	1.1124363213118141e-13	1.8373071949327059e-16
40400000	0.004955083719869248	1.9579838400438406e-49	2.037679127916169e-59	6.860848399527522e-11	6.2691519205735565e-15	0.00008983242267741628	6.394586038810045e-24	2.3198983493559653e-13	1.743238338071124e-14	1.1124363213118141e-13	1.8373071949327059e-16
40500000	0.004955083719869248	1.9579838400438406e-49	2.037679127916169e-59	6.860848399527522e-11	6.2691519205735565e-15	0.00008983242267741628	6.3945860388100364e-24	2.3198983493559653e-13	1.743238338071124e-14	1.1124363213118141e-13	1.8373071949327059e-16
40600000	0.004955083719869248	1.9579838400438406e-49	2.037679127916169e-59	6.860848399527522e-11	6.2691519205735565e-15	0.00008983242267741628	6.394586038810028e-24	2.3198983493559653e-13	1.743238338071124e-14	1.1124363213118141e-13	1.8373071949327059e-16
40700000	0.004955083719869248	1.9579838400438406e-49	2.037679127916169e-59	6.860848399527522e-11	6.2691519205735565e-15	0.00008983242267741628	6.3945860388100195e-24	2.3198983493559653e-13	1.743238338071124e-14	1.1124363213118141e-13	1.8373071949327059e-16
40800000	0.004955083719869248	1.9579838400438406e-49	2.037679127916169e-59	6.860848399527522e-11	6.2691519205735565e-15	0.00008983242267741628	6.3945860388100114e-24	2.3198983493559653e-13	1.743238338071124e-14	1.1124363213118141e-13	1.8373071949327059e-16
40900000	0.004955083719869248	1.9579838400438406e-49	2.037679127916169e-59	6.860848399527522e-11	6.2691519205735565e-15	0.00008983242267741628	6.394586038810004e-24	2.3198983493559653e-13	1.743238338071124e-14	1.1124363213118141e-13	1.8373071949327059e-16
41000000	0.004955083719869248	1.9579838400438406e-49	2.037679127916169e-59	6.860848399527522e-11	6.2691519205735565e-15	0.00008983242267741628	6.394586038809996e-24	2.3198983493559653e-13	1.743238338071124e-14	1.1124363213118141e-13	1.8373071949327059e-16
41100000	0.004955083719869248	1.9579838400438406e-49	2.037679127916169e-59	6.860848399527522e-11	6.2691519205735565e-15	0.00008983242267741628	6.394586038809989e-24	2.3198983493559653e-13	1.743238338071124e-14	1.1124363213118141e-13	1.8373071949327059e-16
41200000	0.004955083719869248	1.9579838400438406e-49	2.037679127916169e-59	6.860848399527522e-11	6.2691519205735565e-15	0.00008983242267741628	6.394586038809981e-24	2.3198983493559653e-13	1.743238338071124e-14	1.1124363213118141e-13	1.8373071949327059e-16
41300000	0.004955083719869248	1.9579838400438406e-49	2.037679127916169e-59	6.860848399527522e-11	6.2691519205735565e-15	0.00008983242267741628	6.394586038809975e-24	2.3198983493559653e-13	1.743238338071124e-14	1.1124363213118141e-13	1.8373071949327059e-16
41400000	0.004955083719869248	1.9579838400438406e-49	2.037679127916169e-59	6.860848399527522e-11	6.2691519205735565e-15	0.00008983242267741628	6.394586038809968e-24	2.3198983493559653e-13	1.743238338071124e-14	1.1124363213118141e-13	1.8373071949327059e-16
41500000	0.004955083719869248	1.9579838400438406e-49	2.037679127916169e-59	6.860848399527522e-11	6.2691519205735565e-15	0.00008983242267741628	6.3945860388099615e-24	2.3198983493559653e-13	1.743238338071124e-14	1.1124363213118141e-13	1.8373071949327059e-16
41600000	0.004955083719869248	1.9579838400438406e-49	2.037679127916169e-59	6.860848399527522e-11	6.2691519205735565e-15	0.00008983242267741628	6.3945860388099556e-24	2.3198983493559653e-13	1.743238338071124e-14	1.1124363213118141e-13	1.8373071949327059e-16
41700000	0.004955083719869248	1.9579838400438406e-49	2.037679127916169e-59	6.860848399527522e-11	6.2691519205735565e-15	0.00008983242267741628	6.39458603880995e-24	2.3198983493559653e-13	1.743238338071124e-14	1.1124363213118141e-13	1.8373071949327059e-16
41800000	0.004955083719869248	1.9579838400438406e-49	2.037679127916169e-59	6.860848399527522e-11	6.2691519205735565e-15	0.00008983242267741628	6.3945860388099446e-24	2.3198983493559653e-13	1.743238338071124e-14	1.1124363213118141e-13	1.8373071949327059e-16
41900000	0.004955083719869248	1.9579838400438406e-49	2.037679127916169e-59	6.860848399527522e-11	6.2691519205735565e-15	0.00008983242267741628	6.3945860388099394e-24	2.3198983493559653e-13	1.743238338071124e-14	1.1124363213118141e-13	1.8373071949327059e-16
42000000	0.004955083719869248	1.9579838400438406e-49	2.037679127916169e-59	6.860848399527522e-11	6.2691519205735565e-15	0.00008983242267741628	6.394586038809935e-24	2.3198983493559653e-13	1.743238338071124e-14	1.1124363213118141e-13	1.8373071949327059e-16
42100000	0.004955083719869248	1.9579838400438406e-49	2.037679127916169e-59	6.860848399527522e-11	6.2691519205735565e-15	0.00008983242267741628	6.3945860388099306e-24	2.3198983493559653e-13	1.743238338071124e-14	1.1124363213118141e-13	1.8373071949327059e-16
42200000	0.004955083719869248	1.9579838400438406e-49	2.037679127916169e-59	6.860848399527522e-11	6.2691519205735565e-15	0.00008983242267741628	6.394586038809927e-24	2.3198983493559653e-13	1.743238338071124e-14	1.1124363213118141e-13	1.8373071949327059e-16
42300000	0.004955083719869248	1.9579838400438406e-49	2.037679127916169e-59	6.860848399527522e-11	6.2691519205735565e-15	0.00008983242267741628	6.394586038809923e-24	2.3198983493559653e-13	1.743238338071124e-14	1.1124363213118141e-13	1.8373071949327059e-16
42400000	0.004955083719869248	1.9579838400438406e-49	2.037679127916169e-59	6.860848399527522e-11	6.2691519205735565e-15	0.00008983242267741628	6.39458603880992e-24	2.3198983493559653e-13	1.743238338071124e-14	1.1124363213118141e-13	1.8373071949327059e-16
42500000	0.004955083719869248	1.9579838400438406e-49	2.037679127916169e-59	6.860848399527522e-11	6.2691519205735565e-15	0.00008983242267741628	6.394586038809918e-24	2.3198983493559653e-13	1.743238338071124e-14	1.1124363213118141e-13	1.8373071949327059e-16
42600000	0.004955083719869248	1.9579838400438406e-49	2.037679127916169e-59	6.860848399527522e-11	6.2691519205735565e-15	0.00008983242267741628	6.394586038809917e-24	2.3198983493559653e-13	1.743238338071124e-14	1.1124363213118141e-13	1.8373071949327059e-16
42700000	0.004955083719869248	1.9579838400438406e-49	2.037679127916169e-59	6.860848399527522e-11	6.2691519205735565e-15	0.00008983242267741628	6.394586038809915e-24	2.3198983493559653e-13	1.743238338071124e-14	1.1124363213118141e-13	1.8373071949327059e-16
42800000	0.004955083719869248	1.9579838400438406e-49	2.037679127916169e-59	6.860848399527522e-11	6.2691519205735565e-15	0.00008983242267741628	6.394586038809914e-24	2.3198983493559653e-13	1.743238338071124e-14	1.1124363213118141e-13	1.8373071949327059e-16
42900000	0.004955083719869248	1.9579838400438406e-49	2.037679127916169e-59	6.860848399527522e-11	6.2691519205735565e-15	0.00008983242267741628	6.394586038809914e-24	2.3198983493559653e-13	1.743238338071124e-14	1.1124363213118141e-13	1.8373071949327059e-16
43000000	0.004955083719869248	1.9579838400438406e-49	2.037679127916169e-59	6.860848399527522e-11	6.2691519205735565e-15	0.00008983242267741628	6.394586038809914e-24	2.3198983493559653e-13	1.743238338071124e-14	1.1124363213118141e-13	1.8373071949327059e-16
43100000	0.004955083719869248	1.9579838400438406e-49	2.037679127916169e-59	6.860848399527522e-11	6.2691519205735565e-15	0.00008983242267741628	6.394586038809914e-24	2.3198983493559653e-13	1.743238338071124e-14	1.1124363213118141e-13	1.8373071949327059e-16
43200000	0.004955083719869248	1.9579838400438406e-49	2.037679127916169e-59	6.860848399527522e-11	6.2691519205735565e-15	0.00008983242267741628	6.394586038809914e-24	2.3198983493559653e-13	1.743238338071124e-14	1.1124363213118141e-13	1.8373071949327059e-16
43300000	0.004955083719869248	1.9579838400438406e-49	2.037679127916169e-59	6.860848399527522e-11	6.2691519205735565e-15	0.00008983242267741628	6.394586038809914e-24	2.3198983493559653e-13	1.743238338071124e-14	1.1124363213118141e-13	1.8373071949327059e-16
43400000	0.004955083719869248	1.9579838400438406e-49	2.037679127916169e-59	6.860848399527522e-11	6.2691519205735565e-15	0.00008983242267741628	6.394586038809914e-24	2.3198983493559653e-13	1.743238338071124e-14	1.1124363213118141e-13	1.8373071949327059e-16
43500000	0.004955083719869248	1.9579838400438406e-49	2.037679127916169e-59	6.860848399527522e-11	6.2691519205735565e-15	0.00008983242267741628	6.394586038809914e-24	2.3198983493559653e-13	1.743238338071124e-14	1.1124363213118141e-13	1.8373071949327059e-16
43600000	0.004955083719869248	1.9579838400438406e-49	2.037679127916169e-59	6.860848399527522e-11	6.2691519205735565e-15	0.00008983242267741628	6.394586038809914e-24	2.3198983493559653e-13	1.743238338071124e-14	1.1124363213118141e-13	1.8373071949327059e-16
43700000	0.004955083719869248	1.9579838400438406e-49	2.037679127916169e-59	6.860848399527522e-11	6.2691519205735565e-15	0.00008983242267741628	6.394586038809914e-24	2.3198983493559653e-13	1.743238338071124e-14	1.1124363213118141e-13	1.8373071949327059e-16
43800000	0.004955083719869248	1.9579838400438406e-49	2.037679127916169e-59	6.860848399527522e-11	6.2691519205735565e-15	0.00008983242267741628	6.394586038809914e-24	2.3198983493559653e-13	1.743238338071124e-14	1.1124363213118141e-13	1.8373071949327059e-16
43900000	0.004955083719869248	1.9579838400438406e-49	2.037679127916169e-59	6.860848399527522e-11	6.2691519205735565e-15	0.00008983242267741628	6.394586038809914e-24	2.3198983493559653e-13	1.743238338071124e-14	1.1124363213118141e-13	1.8373071949327059e-16
44000000	0.004955083719869248	1.9579838400438406e-49	2.037679127916169e-59	6.860848399527522e-11	6.2691519205735565e-15	0.00008983242267741628	6.394586038809914e-24	2.3198983493559653e-13	1.743238338071124e-14	1.1124363213118141e-13	1.8373071949327059e-16
44100000	0.004955083719869248	1.9579838400438406e-49	2.037679127916169e-59	6.860848399527522e-11	6.2691519205735565e-15	0.00008983242267741628	6.394586038809914e-24	2.3198983493559653e-13	1.743238338071124e-14	1.1124363213118141e-13	1.8373071949327059e-16
44200000	0.004955083719869248	1.9579838400438406e-49	2.037679127916169e-59	6.860848399527522e-11	6.2691519205735565e-15	0.00008983242267741628	6.394586038809914e-24	2.3198983493559653e-13	1.743238338071124e-14	1.1124363213118141e-13	1.8373071949327059e-16
44300000	0.004955083719869248	1.9579838400438406e-49	2.037679127916169e-59	6.860848399527522e-11	6.2691519205735565e-15	0.00008983242267741628	6.394586038809914e-24	2.3198983493559653e-13	1.743238338071124e-14	1.1124363213118141e-13	1.8373071949327059e-16
44400000	0.004955083719869248	1.9579838400438406e-49	2.037679127916169e-59	6.860848399527522e-11	6.2691519205735565e-15	0.00008983242267741628	6.394586038809914e-24	2.3198983493559653e-13	1.743238338071124e-14	1.1124363213118141e-13	1.8373071949327059e-16
44500000	0.004955083719869248	1.9579838400438406e-49	2.037679127916169e-59	6.860848399527522e-11	6.2691519205735565e-15	0.00008983242267741628	6.394586038809914e-24	2.3198983493559653e-13	1.743238338071124e-14	1.1124363213118141e-13	1.8373071949327059e-16
44600000	0.004955083719869248	1.9579838400438406e-49	2.037679127916169e-59	6.860848399527522e-11	6.2691519205735565e-15	0.00008983242267741628	6.394586038809914e-24	2.3198983493559653e-13	1.743238338071124e-14	1.1124363213118141e-13	1.8373071949327059e-16
44700000	0.004955083719869248	1.9579838400438406e-49	2.037679127916169e-59	6.860848399527522e-11	6.2691519205735565e-15	0.00008983242267741628	6.394586038809914e-24	2.3198983493559653e-13	1.743238338071124e-14	1.1124363213118141e-13	1.8373071949327059e-16
44800000	0.004955083719869248	1.9579838400438406e-49	2.037679127916169e-59	6.860848399527522e-11	6.2691519205735565e-15	0.00008983242267741628	6.394586038809914e-24	2.3198983493559653e-13	1.743238338071124e-14	1.1124363213118141e-13	1.8373071949327059e-16
44900000	0.004955083719869248	1.9579838400438406e-49	2.037679127916169e-59	6.860848399527522e-11	6.2691519205735565e-15	0.00008983242267741628	6.394586038809914e-24	2.3198983493559653e-13	1.743238338071124e-14	1.1124363213118141e-13	1.8373071949327059e-16
45000000	0.004955083719869248	1.9579838400438406e-49	2.037679127916169e-59	6.860848399527522e-11	6.2691519205735565e-15	0.00008983242267741628	6.394586038809914e-24	2.3198983493559653e-13	1.743238338071124e-14	1.1124363213118141e-13	1.8373071949327059e-16
45100000	0.004955083719869248	1.9579838400438406e-49	2.037679127916169e-59	6.860848399527522e-11	6.2691519205735565e-15	0.00008983242267741628	6.394586038809914e-24	2.3198983493559653e-13	1.743238338071124e-14	1.1124363213118141e-13	1.8373071949327059e-16
45200000	0.004955083719869248	1.9579838400438406e-49	2.037679127916169e-59	6.860848399527522e-11	6.2691519205735565e-15	0.00008983242267741628	6.394586038809914e-24	2.3198983493559653e-13	1.743238338071124e-14	1.1124363213118141e-13	1.8373071949327059e-16
45300000	0.004955083719869248	1.9579838400438406e-49	2.037679127916169e-59	6.860848399527522e-11	6.2691519205735565e-15	0.00008983242267741628	6.394586038809914e-24	2.3198983493559653e-13	1.743238338071124e-14	1.1124363213118141e-13	1.8373071949327059e-16
45400000	0.004955083719869248	1.9579838400438406e-49	2.037679127916169e-59	6.860848399527522e-11	6.2691519205735565e-15	0.00008983242267741628	6.394586038809914e-24	2.3198983493559653e-13	1.743238338071124e-14	1.1124363213118141e-13	1.8373071949327059e-16
45500000	0.004955083719869248	1.9579838400438406e-49	2.037679127916169e-59	6.860848399527522e-11	6.2691519205735565e-15	0.00008983242267741628	6.394586038809914e-24	2.3198983493559653e-13	1.743238338071124e-14	1.1124363213118141e-13	1.8373071949327059e-16
45600000	0.004955083719869248	1.9579838400438406e-49	2.037679127916169e-59	6.860848399527522e-11	6.2691519205735565e-15	0.00008983242267741628	6.394586038809914e-24	2.3198983493559653e-13	1.743238338071124e-14	1.1124363213118141e-13	1.8373071949327059e-16
45700000	0.004955083719869248	1.9579838400438406e-49	2.037679127916169e-59	6.860848399527522e-11	6.2691519205735565e-15	0.00008983242267741628	6.394586038809914e-24	2.3198983493559653e-13	1.743238338071124e-14	1.1124363213118141e-13	1.8373071949327059e-16
45800000	0.004955083719869248	1.9579838400438406e-49	2.037679127916169e-59	6.860848399527522e-11	6.2691519205735565e-15	0.00008983242267741628	6.394586038809914e-24	2.3198983493559653e-13	1.743238338071124e-14	1.1124363213118141e-13	1.8373071949327059e-16
45900000	0.004955083719869248	1.9579838400438406e-49	2.037679127916169e-59	6.860848399527522e-11	6.2691519205735565e-15	0.00008983242267741628	6.394586038809914e-24	2.3198983493559653e-13	1.743238338071124e-14	1.1124363213118141e-13	1.8373071949327059e-16
46000000	0.004955083719869248	1.9579838400438406e-49	2.037679127916169e-59	6.860848399527522e-11	6.2691519205735565e-15	0.00008983242267741628	6.394586038809914e-24	2.3198983493559653e-13	1.743238338071124e-14	1.1124363213118141e-13	1.8373071949327059e-16
46100000	0.004955083719869248	1.9579838400438406e-49	2.037679127916169e-59	6.860848399527522e-11	6.2691519205735565e-15	0.00008983242267741628	6.394586038809914e-24	2.3198983493559653e-13	1.743238338071124e-14	1.1124363213118141e-13	1.8373071949327059e-16
46200000	0.004955083719869248	1.9579838400438406e-49	2.037679127916169e-59	6.860848399527522e-11	6.2691519205735565e-15	0.00008983242267741628	6.394586038809914e-24	2.3198983493559653e-13	1.743238338071124e-14	1.1124363213118141e-13	1.8373071949327059e-16
46300000	0.004955083719869248	1.9579838400438406e-49	2.037679127916169e-59	6.860848399527522e-11	6.2691519205735565e-15	0.00008983242267741628	6.394586038809914e-24	2.3198983493559653e-13	1.743238338071124e-14	1.1124363213118141e-13	1.8373071949327059e-16
46400000	0.004955083719869248	1.9579838400438406e-49	2.037679127916169e-59	6.860848399527522e-11	6.2691519205735565e-15	0.00008983242267741628	6.394586038809914e-24	2.3198983493559653e-13	1.743238338071124e-14	1.1124363213118141e-13	1.8373071949327059e-16
46500000	0.004955083719869248	1.9579838400438406e-49	2.037679127916169e-59	6.860848399527522e-11	6.2691519205735565e-15	0.00008983242267741628	6.394586038809914e-24	2.3198983493559653e-13	1.743238338071124e-14	1.1124363213118141e-13	1.8373071949327059e-16
46600000	0.004955083719869248	1.9579838400438406e-49	2.037679127916169e-59	6.860848399527522e-11	6.2691519205735565e-15	0.00008983242267741628	6.394586038809914e-24	2.3198983493559653e-13	1.743238338071124e-14	1.1124363213118141e-13	1.8373071949327059e-16
46700000	0.004955083719869248	1.9579838400438406e-49	2.037679127916169e-59	6.860848399527522e-11	6.2691519205735565e-15	0.00008983242267741628	6.394586038809914e-24	2.3198983493559653e-13	1.743238338071124e-14	1.1124363213118141e-13	1.8373071949327059e-16
46800000	0.004955083719869248	1.9579838400438406e-49	2.037679127916169e-59	6.860848399527522e-11	6.2691519205735565e-15	0.00008983242267741628	6.394586038809914e-24	2.3198983493559653e-13	1.743238338071124e-14	1.1124363213118141e-13	1.8373071949327059e-16
46900000	0.004955083719869248	1.9579838400438406e-49	2.037679127916169e-59	6.860848399527522e-11	6.2691519205735565e-15	0.00008983242267741628	6.394586038809914e-24	2.3198983493559653e-13	1.743238338071124e-14	1.1124363213118141e-13	1.8373071949327059e-16
47000000	0.004955083719869248	1.9579838400438406e-49	2.037679127916169e-59	6.860848399527522e-11	6.2691519205735565e-15	0.00008983242267741628	6.394586038809914e-24	2.3198983493559653e-13	1.743238338071124e-14	1.1124363213118141e-13	1.8373071949327059e-16
47100000	0.004955083719869248	1.9579838400438406e-49	2.037679127916169e-59	6.860848399527522e-11	6.2691519205735565e-15	0.00008983242267741628	6.394586038809914e-24	2.3198983493559653e-13	1.743238338071124e-14	1.1124363213118141e-13	1.8373071949327059e-16
47200000	0.004955083719869248	1.9579838400438406e-49	2.037679127916169e-59	6.860848399527522e-11	6.2691519205735565e-15	0.00008983242267741628	6.394586038809914e-24	2.3198983493559653e-13	1.743238338071124e-14	1.1124363213118141e-13	1.8373071949327059e-16
47300000	0.004955083719869248	1.9579838400438406e-49	2.037679127916169e-59	6.860848399527522e-11	6.2691519205735565e-15	0.00008983242267741628	6.394586038809914e-24	2.3198983493559653e-13	1.743238338071124e-14	1.1124363213118141e-13	1.8373071949327059e-16
47400000	0.004955083719869248	1.9579838400438406e-49	2.037679127916169e-59	6.860848399527522e-11	6.2691519205735565e-15	0.00008983242267741628	6.394586038809914e-24	2.3198983493559653e-13	1.743238338071124e-14	1.1124363213118141e-13	1.8373071949327059e-16
47500000	0.004955083719869248	1.9579838400438406e-49	2.037679127916169e-59	6.860848399527522e-11	6.2691519205735565e-15	0.00008983242267741628	6.394586038809914e-24	2.3198983493559653e-13	1.743238338071124e-14	1.1124363213118141e-13	1.8373071949327059e-16
47600000	0.004955083719869248	1.9579838400438406e-49	2.037679127916169e-59	6.860848399527522e-11	6.2691519205735565e-15	0.00008983242267741628	6.394586038809914e-24	2.3198983493559653e-13	1.743238338071124e-14	1.1124363213118141e-13	1.8373071949327059e-16
47700000	0.004955083719869248	1.9579838400438406e-49	2.037679127916169e-59	6.860848399527522e-11	6.2691519205735565e-15	0.00008983242267741628	6.394586038809914e-24	2.3198983493559653e-13	1.743238338071124e-14	1.1124363213118141e-13	1.8373071949327059e-16
47800000	0.004955083719869248	1.9579838400438406e-49	2.037679127916169e-59	6.860848399527522e-11	6.2691519205735565e-15	0.00008983242267741628	6.394586038809914e-24	2.3198983493559653e-13	1.743238338071124e-14	1.1124363213118141e-13	1.8373071949327059e-16
47900000	0.004955083719869248	1.9579838400438406e-49	2.037679127916169e-59	6.860848399527522e-11	6.2691519205735565e-15	0.00008983242267741628	6.394586038809914e-24	2.3198983493559653e-13	1.743238338071124e-14	1.1124363213118141e-13	1.8373071949327059e-16
48000000	0.004955083719869248	1.9579838400438406e-49	2.037679127916169e-59	6.860848399527522e-11	6.2691519205735565e-15	0.00008983242267741628	6.394586038809914e-24	2.3198983493559653e-13	1.743238338071124e-14	1.1124363213118141e-13	1.8373071949327059e-16
48100000	0.004955083719869248	1.9579838400438406e-49	2.037679127916169e-59	6.860848399527522e-11	6.2691519205735565e-15	0.00008983242267741628	6.394586038809914e-24	2.3198983493559653e-13	1.743238338071124e-14	1.1124363213118141e-13	1.8373071949327059e-16
48200000	0.004955083719869248	1.9579838400438406e-49	2.037679127916169e-59	6.860848399527522e-11	6.2691519205735565e-15	0.00008983242267741628	6.394586038809914e-24	2.3198983493559653e-13	1.743238338071124e-14	1.1124363213118141e-13	1.8373071949327059e-16
48300000	0.004955083719869248	1.9579838400438406e-49	2.037679127916169e-59	6.860848399527522e-11	6.2691519205735565e-15	0.00008983242267741628	6.394586038809914e-24	2.3198983493559653e-13	1.743238338071124e-14	1.1124363213118141e-13	1.8373071949327059e-16
48400000	0.004955083719869248	1.9579838400438406e-49	2.037679127916169e-59	6.860848399527522e-11	6.2691519205735565e-15	0.00008983242267741628	6.394586038809914e-24	2.3198983493559653e-13	1.743238338071124e-14	1.1124363213118141e-13	1.8373071949327059e-16
48500000	0.004955083719869248	1.9579838400438406e-49	2.037679127916169e-59	6.860848399527522e-11	6.2691519205735565e-15	0.00008983242267741628	6.394586038809914e-24	2.3198983493559653e-13	1.743238338071124e-14	1.1124363213118141e-13	1.8373071949327059e-16
48600000	0.004955083719869248	1.9579838400438406e-49	2.0376791279161684e-59	6.860848399527522e-11	6.2691519205735565e-15	0.00008983242267741628	6.394586038809914e-24	2.3198983493559653e-13	1.743238338071124e-14	1.1124363213118141e-13	1.8373071949327059e-16
48700000	0.004955083719869248	1.9579838400438406e-49	2.0376791279161684e-59	6.860848399527522e-11	6.2691519205735565e-15	0.00008983242267741628	6.394586038809914e-24	2.3198983493559653e-13	1.743238338071124e-14	1.1124363213118141e-13	1.8373071949327059e-16
48800000	0.004955083719869248	1.9579838400438406e-49	2.0376791279161684e-59	6.860848399527522e-11	6.2691519205735565e-15	0.00008983242267741628	6.394586038809914e-24	2.3198983493559653e-13	1.743238338071124e-14	1.1124363213118141e-13	1.8373071949327059e-16
48900000	0.004955083719869248	1.9579838400438406e-49	2.0376791279161684e-59	6.860848399527522e-11	6.2691519205735565e-15	0.00008983242267741628	6.394586038809914e-24	2.3198983493559653e-13	1.743238338071124e-14	1.1124363213118141e-13	1.8373071949327059e-16
49000000	0.004955083719869248	1.9579838400438406e-49	2.0376791279161684e-59	6.860848399527522e-11	6.2691519205735565e-15	0.00008983242267741628	6.394586038809914e-24	2.3198983493559653e-13	1.743238338071124e-14	1.1124363213118141e-13	1.8373071949327059e-16
49100000	0.004955083719869248	1.9579838400438406e-49	2.0376791279161684e-59	6.860848399527522e-11	6.2691519205735565e-15	0.00008983242267741628	6.394586038809914e-24	2.3198983493559653e-13	1.743238338071124e-14	1.1124363213118141e-13	1.8373071949327059e-16
49200000	0.004955083719869248	1.9579838400438406e-49	2.0376791279161684e-59	6.860848399527522e-11	6.2691519205735565e-15	0.00008983242267741628	6.394586038809914e-24	2.3198983493559653e-13	1.743238338071124e-14	1.1124363213118141e-13	1.8373071949327059e-16
49300000	0.004955083719869248	1.9579838400438406e-49	2.0376791279161684e-59	6.860848399527521e-11	6.2691519205735565e-15	0.00008983242267741628	6.394586038809914e-24	2.3198983493559653e-13	1.743238338071124e-14	1.1124363213118141e-13	1.8373071949327059e-16
49400000	0.004955083719869248	1.9579838400438406e-49	2.0376791279161684e-59	6.860848399527521e-11	6.2691519205735565e-15	0.00008983242267741628	6.394586038809914e-24	2.3198983493559653e-13	1.743238338071124e-14	1.1124363213118141e-13	1.8373071949327059e-16
49500000	0.004955083719869248	1.9579838400438406e-49	2.0376791279161684e-59	6.860848399527521e-11	6.2691519205735565e-15	0.00008983242267741628	6.394586038809914e-24	2.3198983493559653e-13	1.743238338071124e-14	1.1124363213118141e-13	1.8373071949327059e-16
49600000	0.004955083719869248	1.9579838400438406e-49	2.0376791279161684e-59	6.860848399527521e-11	6.2691519205735565e-15	0.00008983242267741628	6.394586038809914e-24	2.3198983493559653e-13	1.743238338071124e-14	1.1124363213118141e-13	1.8373071949327059e-16
49700000	0.004955083719869248	1.9579838400438406e-49	2.0376791279161684e-59	6.860848399527521e-11	6.2691519205735565e-15	0.00008983242267741628	6.394586038809914e-24	2.3198983493559653e-13	1.743238338071124e-14	1.1124363213118143e-13	1.8373071949327059e-16
49800000	0.004955083719869248	1.9579838400438406e-49	2.0376791279161684e-59	6.860848399527521e-11	6.2691519205735565e-15	0.00008983242267741628	6.394586038809914e-24	2.3198983493559653e-13	1.743238338071124e-14	1.1124363213118143e-13	1.8373071949327059e-16
49900000	0.004955083719869248	1.9579838400438406e-49	2.0376791279161684e-59	6.860848399527521e-11	6.2691519205735565e-15	0.00008983242267741628	6.394586038809914e-24	2.3198983493559653e-13	1.743238338071124e-14	1.1124363213118143e-13	1.8373071949327059e-16
50000000	0.004955083719869248	1.9579838400438406e-49	2.0376791279161684e-59	6.860848399527521e-11	6.2691519205735565e-15	0.00008983242267741628	6.394586038809914e-24	2.3198983493559653e-13	1.743238338071124e-14	1.1124363213118143e-13	1.8373071949327059e-16
50100000	0.004955083719869248	1.9579838400438406e-49	2.0376791279161684e-59	6.860848399527521e-11	6.2691519205735565e-15	0.00008983242267741628	6.394586038809914e-24	2.3198983493559653e-13	1.743238338071124e-14	1.1124363213118143e-13	1.8373071949327059e-16
50200000	0.004955083719869248	1.9579838400438406e-49	2.0376791279161684e-59	6.860848399527521e-11	6.2691519205735565e-15	0.00008983242267741628	6.394586038809914e-24	2.3198983493559653e-13	1.743238338071124e-14	1.1124363213118143e-13	1.8373071949327059e-16
50300000	0.004955083719869248	1.9579838400438406e-49	2.0376791279161684e-59	6.860848399527521e-11	6.2691519205735565e-15	0.00008983242267741628	6.394586038809914e-24	2.3198983493559653e-13	1.743238338071124e-14	1.1124363213118143e-13	1.8373071949327059e-16
50400000	0.004955083719869248	1.9579838400438406e-49	2.0376791279161684e-59	6.860848399527521e-11	6.2691519205735565e-15	0.00008983242267741628	6.394586038809914e-24	2.3198983493559653e-13	1.743238338071124e-14	1.1124363213118143e-13	1.8373071949327059e-16
50500000	0.004955083719869248	1.9579838400438406e-49	2.0376791279161684e-59	6.860848399527521e-11	6.2691519205735565e-15	0.00008983242267741628	6.394586038809914e-24	2.3198983493559653e-13	1.743238338071124e-14	1.1124363213118143e-13	1.8373071949327059e-16
50600000	0.004955083719869248	1.9579838400438406e-49	2.0376791279161684e-59	6.860848399527521e-11	6.2691519205735565e-15	0.00008983242267741628	6.394586038809914e-24	2.3198983493559653e-13	1.743238338071124e-14	1.1124363213118143e-13	1.8373071949327059e-16
50700000	0.004955083719869248	1.9579838400438406e-49	2.0376791279161684e-59	6.860848399527521e-11	6.2691519205735565e-15	0.00008983242267741628	6.394586038809914e-24	2.3198983493559653e-13	1.743238338071124e-14	1.1124363213118143e-13	1.8373071949327059e-16
50800000	0.004955083719869248	1.9579838400438406e-49	2.0376791279161684e-59	6.860848399527521e-11	6.2691519205735565e-15	0.00008983242267741628	6.394586038809914e-24	2.3198983493559653e-13	1.743238338071124e-14	1.1124363213118143e-13	1.8373071949327059e-16
50900000	0.004955083719869248	1.9579838400438406e-49	2.0376791279161684e-59	6.860848399527521e-11	6.2691519205735565e-15	0.00008983242267741628	6.394586038809914e-24	2.3198983493559653e-13	1.743238338071124e-14	1.1124363213118143e-13	1.8373071949327059e-16
51000000	0.004955083719869248	1.9579838400438406e-49	2.0376791279161684e-59	6.860848399527521e-11	6.2691519205735565e-15	0.00008983242267741628	6.394586038809914e-24	2.3198983493559653e-13	1.743238338071124e-14	1.1124363213118143e-13	1.8373071949327059e-16
51100000	0.004955083719869248	1.9579838400438406e-49	2.0376791279161684e-59	6.860848399527521e-11	6.2691519205735565e-15	0.00008983242267741628	6.394586038809914e-24	2.3198983493559653e-13	1.743238338071124e-14	1.1124363213118143e-13	1.8373071949327059e-16
51200000	0.004955083719869248	1.9579838400438406e-49	2.0376791279161684e-59	6.860848399527521e-11	6.2691519205735565e-15	0.00008983242267741628	6.394586038809914e-24	2.3198983493559653e-13	1.743238338071124e-14	1.1124363213118143e-13	1.8373071949327059e-16
51300000	0.004955083719869248	1.9579838400438406e-49	2.0376791279161684e-59	6.860848399527521e-11	6.2691519205735565e-15	0.00008983242267741628	6.394586038809914e-24	2.3198983493559653e-13	1.743238338071124e-14	1.1124363213118143e-13	1.8373071949327059e-16
51400000	0.004955083719869248	1.9579838400438406e-49	2.0376791279161684e-59	6.860848399527521e-11	6.2691519205735565e-15	0.00008983242267741628	6.394586038809914e-24	2.3198983493559653e-13	1.743238338071124e-14	1.1124363213118143e-13	1.8373071949327059e-16
51500000	0.004955083719869248	1.9579838400438406e-49	2.0376791279161684e-59	6.860848399527521e-11	6.2691519205735565e-15	0.00008983242267741628	6.394586038809914e-24	2.3198983493559653e-13	1.743238338071124e-14	1.1124363213118143e-13	1.8373071949327059e-16
51600000	0.004955083719869248	1.9579838400438406e-49	2.0376791279161684e-59	6.860848399527521e-11	6.2691519205735565e-15	0.00008983242267741628	6.394586038809914e-24	2.3198983493559653e-13	1.743238338071124e-14	1.1124363213118143e-13	1.8373071949327059e-16
51700000	0.004955083719869248	1.9579838400438406e-49	2.0376791279161684e-59	6.860848399527521e-11	6.2691519205735565e-15	0.00008983242267741628	6.394586038809914e-24	2.3198983493559653e-13	1.743238338071124e-14	1.1124363213118143e-13	1.8373071949327059e-16
51800000	0.004955083719869248	1.9579838400438406e-49	2.0376791279161684e-59	6.860848399527521e-11	6.2691519205735565e-15	0.00008983242267741628	6.394586038809914e-24	2.3198983493559653e-13	1.743238338071124e-14	1.1124363213118143e-13	1.8373071949327059e-16
51900000	0.004955083719869248	1.9579838400438406e-49	2.0376791279161684e-59	6.860848399527521e-11	6.2691519205735565e-15	0.00008983242267741628	6.394586038809914e-24	2.3198983493559653e-13	1.743238338071124e-14	1.1124363213118143e-13	1.8373071949327059e-16
52000000	0.004955083719869248	1.9579838400438406e-49	2.0376791279161684e-59	6.860848399527521e-11	6.2691519205735565e-15	0.00008983242267741628	6.394586038809914e-24	2.3198983493559653e-13	1.743238338071124e-14	1.1124363213118143e-13	1.8373071949327059e-16
52100000	0.004955083719869248	1.9579838400438406e-49	2.0376791279161684e-59	6.860848399527521e-11	6.2691519205735565e-15	0.00008983242267741628	6.394586038809914e-24	2.3198983493559653e-13	1.743238338071124e-14	1.1124363213118143e-13	1.8373071949327059e-16
52200000	0.004955083719869248	1.9579838400438406e-49	2.0376791279161684e-59	6.860848399527521e-11	6.2691519205735565e-15	0.00008983242267741628	6.394586038809914e-24	2.3198983493559653e-13	1.743238338071124e-14	1.1124363213118143e-13	1.8373071949327059e-16
52300000	0.004955083719869248	1.9579838400438406e-49	2.0376791279161684e-59	6.860848399527521e-11	6.2691519205735565e-15	0.00008983242267741628	6.394586038809914e-24	2.3198983493559653e-13	1.743238338071124e-14	1.1124363213118143e-13	1.8373071949327059e-16
52400000	0.004955083719869248	1.9579838400438406e-49	2.0376791279161684e-59	6.860848399527521e-11	6.2691519205735565e-15	0.00008983242267741628	6.394586038809914e-24	2.3198983493559653e-13	1.743238338071124e-14	1.1124363213118143e-13	1.8373071949327059e-16
52500000	0.004955083719869248	1.9579838400438406e-49	2.0376791279161684e-59	6.860848399527521e-11	6.2691519205735565e-15	0.00008983242267741628	6.394586038809914e-24	2.3198983493559653e-13	1.743238338071124e-14	1.1124363213118143e-13	1.8373071949327059e-16
52600000	0.004955083719869248	1.9579838400438406e-49	2.0376791279161684e-59	6.860848399527521e-11	6.2691519205735565e-15	0.00008983242267741628	6.394586038809914e-24	2.3198983493559653e-13	1.743238338071124e-14	1.1124363213118143e-13	1.8373071949327059e-16
52700000	0.004955083719869248	1.9579838400438406e-49	2.0376791279161684e-59	6.860848399527521e-11	6.2691519205735565e-15	0.00008983242267741628	6.394586038809914e-24	2.3198983493559653e-13	1.743238338071124e-14	1.1124363213118143e-13	1.8373071949327059e-16
52800000	0.004955083719869248	1.9579838400438406e-49	2.0376791279161684e-59	6.860848399527521e-11	6.2691519205735565e-15	0.00008983242267741628	6.394586038809914e-24	2.3198983493559653e-13	1.743238338071124e-14	1.1124363213118143e-13	1.8373071949327059e-16
52900000	0.004955083719869248	1.9579838400438406e-49	2.0376791279161684e-59	6.860848399527521e-11	6.2691519205735565e-15	0.00008983242267741628	6.394586038809914e-24	2.3198983493559653e-13	1.743238338071124e-14	1.1124363213118143e-13	1.8373071949327059e-16
53000000	0.004955083719869248	1.9579838400438406e-49	2.0376791279161684e-59	6.860848399527521e-11	6.2691519205735565e-15	0.00008983242267741628	6.394586038809914e-24	2.3198983493559653e-13	1.743238338071124e-14	1.1124363213118143e-13	1.8373071949327059e-16
53100000	0.004955083719869248	1.9579838400438406e-49	2.0376791279161684e-59	6.860848399527521e-11	6.2691519205735565e-15	0.00008983242267741628	6.394586038809914e-24	2.3198983493559653e-13	1.743238338071124e-14	1.1124363213118143e-13	1.8373071949327059e-16
53200000	0.004955083719869248	1.9579838400438406e-49	2.0376791279161684e-59	6.860848399527521e-11	6.2691519205735565e-15	0.00008983242267741628	6.394586038809914e-24	2.3198983493559653e-13	1.743238338071124e-14	1.1124363213118143e-13	1.8373071949327059e-16
53300000	0.004955083719869248	1.9579838400438406e-49	2.0376791279161684e-59	6.860848399527521e-11	6.2691519205735565e-15	0.00008983242267741628	6.394586038809914e-24	2.3198983493559653e-13	1.743238338071124e-14	1.1124363213118143e-13	1.8373071949327059e-16
53400000	0.004955083719869248	1.9579838400438406e-49	2.0376791279161684e-59	6.860848399527521e-11	6.2691519205735565e-15	0.00008983242267741628	6.394586038809914e-24	2.3198983493559653e-13	1.743238338071124e-14	1.1124363213118143e-13	1.8373071949327059e-16
53500000	0.004955083719869248	1.9579838400438406e-49	2.0376791279161684e-59	6.860848399527521e-11	6.2691519205735565e-15	0.00008983242267741628	6.394586038809914e-24	2.3198983493559653e-13	1.743238338071124e-14	1.1124363213118143e-13	1.8373071949327059e-16
53600000	0.004955083719869248	1.9579838400438406e-49	2.0376791279161684e-59	6.860848399527521e-11	6.2691519205735565e-15	0.00008983242267741628	6.394586038809914e-24	2.3198983493559653e-13	1.743238338071124e-14	1.1124363213118143e-13	1.8373071949327059e-16
53700000	0.004955083719869248	1.9579838400438406e-49	2.0376791279161684e-59	6.860848399527521e-11	6.2691519205735565e-15	0.00008983242267741628	6.394586038809914e-24	2.3198983493559653e-13	1.743238338071124e-14	1.1124363213118143e-13	1.8373071949327059e-16
53800000	0.004955083719869248	1.9579838400438406e-49	2.0376791279161684e-59	6.860848399527521e-11	6.2691519205735565e-15	0.00008983242267741628	6.394586038809914e-24	2.3198983493559653e-13	1.743238338071124e-14	1.1124363213118143e-13	1.8373071949327059e-16
53900000	0.004955083719869248	1.9579838400438406e-49	2.0376791279161684e-59	6.860848399527521e-11	6.2691519205735565e-15	0.00008983242267741628	6.394586038809914e-24	2.3198983493559653e-13	1.743238338071124e-14	1.1124363213118143e-13	1.8373071949327059e-16
54000000	0.004955083719869248	1.9579838400438406e-49	2.0376791279161684e-59	6.860848399527521e-11	6.2691519205735565e-15	0.00008983242267741628	6.394586038809914e-24	2.3198983493559653e-13	1.743238338071124e-14	1.1124363213118143e-13	1.8373071949327059e-16
54100000	0.004955083719869248	1.9579838400438406e-49	2.0376791279161684e-59	6.860848399527521e-11	6.2691519205735565e-15	0.00008983242267741628	6.394586038809914e-24	2.3198983493559653e-13	1.743238338071124e-14	1.1124363213118143e-13	1.8373071949327059e-16
54200000	0.004955083719869248	1.9579838400438406e-49	2.0376791279161684e-59	6.860848399527521e-11	6.2691519205735565e-15	0.00008983242267741628	6.394586038809914e-24	2.3198983493559653e-13	1.743238338071124e-14	1.1124363213118143e-13	1.8373071949327059e-16
54300000	0.004955083719869248	1.9579838400438406e-49	2.0376791279161684e-59	6.860848399527521e-11	6.2691519205735565e-15	0.00008983242267741628	6.394586038809914e-24	2.3198983493559653e-13	1.743238338071124e-14	1.1124363213118143e-13	1.8373071949327059e-16
54400000	0.004955083719869248	1.9579838400438406e-49	2.0376791279161684e-59	6.860848399527521e-11	6.2691519205735565e-15	0.00008983242267741628	6.394586038809914e-24	2.3198983493559653e-13	1.743238338071124e-14	1.1124363213118143e-13	1.8373071949327059e-16
54500000	0.004955083719869248	1.9579838400438406e-49	2.0376791279161684e-59	6.860848399527521e-11	6.2691519205735565e-15	0.00008983242267741628	6.394586038809914e-24	2.3198983493559653e-13	1.743238338071124e-14	1.1124363213118143e-13	1.8373071949327059e-16
54600000	0.004955083719869248	1.9579838400438406e-49	2.0376791279161684e-59	6.860848399527521e-11	6.2691519205735565e-15	0.00008983242267741628	6.394586038809914e-24	2.3198983493559653e-13	1.743238338071124e-14	1.1124363213118143e-13	1.8373071949327059e-16
54700000	0.004955083719869248	1.9579838400438406e-49	2.0376791279161684e-59	6.860848399527521e-11	6.2691519205735565e-15	0.00008983242267741628	6.394586038809914e-24	2.3198983493559653e-13	1.743238338071124e-14	1.1124363213118143e-13	1.8373071949327059e-16
54800000	0.004955083719869248	1.9579838400438406e-49	2.0376791279161684e-59	6.860848399527521e-11	6.2691519205735565e-15	0.00008983242267741628	6.394586038809914e-24	2.3198983493559653e-13	1.743238338071124e-14	1.1124363213118143e-13	1.8373071949327059e-16
54900000	0.004955083719869248	1.9579838400438406e-49	2.0376791279161684e-59	6.860848399527521e-11	6.2691519205735565e-15	0.00008983242267741628	6.394586038809914e-24	2.3198983493559653e-13	1.743238338071124e-14	1.1124363213118143e-13	1.8373071949327059e-16
55000000	0.004955083719869248	1.9579838400438406e-49	2.0376791279161684e-59	6.860848399527521e-11	6.2691519205735565e-15	0.00008983242267741628	6.394586038809914e-24	2.3198983493559653e-13	1.743238338071124e-14	1.1124363213118143e-13	1.8373071949327059e-16
55100000	0.004955083719869248	1.9579838400438406e-49	2.0376791279161684e-59	6.860848399527521e-11	6.2691519205735565e-15	0.00008983242267741628	6.394586038809914e-24	2.3198983493559653e-13	1.743238338071124e-14	1.1124363213118143e-13	1.8373071949327059e-16
55200000	0.004955083719869248	1.9579838400438406e-49	2.0376791279161684e-59	6.860848399527521e-11	6.2691519205735565e-15	0.00008983242267741628	6.394586038809914e-24	2.3198983493559653e-13	1.743238338071124e-14	1.1124363213118143e-13	1.8373071949327059e-16
55300000	0.004955083719869248	1.9579838400438406e-49	2.0376791279161684e-59	6.860848399527521e-11	6.2691519205735565e-15	0.00008983242267741628	6.394586038809914e-24	2.3198983493559653e-13	1.743238338071124e-14	1.1124363213118143e-13	1.8373071949327059e-16
55400000	0.004955083719869248	1.9579838400438406e-49	2.0376791279161684e-59	6.860848399527521e-11	6.2691519205735565e-15	0.00008983242267741628	6.394586038809914e-24	2.3198983493559653e-13	1.743238338071124e-14	1.1124363213118143e-13	1.8373071949327059e-16
55500000	0.004955083719869248	1.9579838400438406e-49	2.0376791279161684e-59	6.860848399527521e-11	6.2691519205735565e-15	0.00008983242267741628	6.394586038809914e-24	2.3198983493559653e-13	1.743238338071124e-14	1.1124363213118143e-13	1.8373071949327059e-16
55600000	0.004955083719869248	1.9579838400438406e-49	2.0376791279161684e-59	6.860848399527521e-11	6.2691519205735565e-15	0.00008983242267741628	6.394586038809914e-24	2.3198983493559653e-13	1.743238338071124e-14	1.1124363213118143e-13	1.8373071949327059e-16
55700000	0.004955083719869248	1.9579838400438406e-49	2.0376791279161684e-59	6.860848399527521e-11	6.2691519205735565e-15	0.00008983242267741628	6.394586038809914e-24	2.3198983493559653e-13	1.743238338071124e-14	1.1124363213118143e-13	1.8373071949327059e-16
55800000	0.004955083719869248	1.9579838400438406e-49	2.0376791279161684e-59	6.860848399527521e-11	6.2691519205735565e-15	0.00008983242267741628	6.394586038809914e-24	2.3198983493559653e-13	1.743238338071124e-14	1.1124363213118143e-13	1.8373071949327059e-16
55900000	0.004955083719869248	1.9579838400438406e-49	2.0376791279161684e-59	6.860848399527521e-11	6.2691519205735565e-15	0.00008983242267741628	6.394586038809914e-24	2.3198983493559653e-13	1.743238338071124e-14	1.1124363213118143e-13	1.8373071949327059e-16
56000000	0.004955083719869248	1.9579838400438406e-49	2.0376791279161684e-59	6.860848399527521e-11	6.2691519205735565e-15	0.00008983242267741628	6.394586038809914e-24	2.3198983493559653e-13	1.743238338071124e-14	1.1124363213118143e-13	1.8373071949327059e-16
56100000	0.004955083719869248	1.9579838400438406e-49	2.0376791279161684e-59	6.860848399527521e-11	6.2691519205735565e-15	0.00008983242267741628	6.394586038809914e-24	2.3198983493559653e-13	1.743238338071124e-14	1.1124363213118143e-13	1.8373071949327059e-16
56200000	0.004955083719869248	1.9579838400438406e-49	2.0376791279161684e-59	6.860848399527521e-11	6.2691519205735565e-15	0.00008983242267741628	6.394586038809914e-24	2.3198983493559653e-13	1.743238338071124e-14	1.1124363213118143e-13	1.8373071949327059e-16
56300000	0.004955083719869248	1.9579838400438406e-49	2.0376791279161684e-59	6.860848399527521e-11	6.2691519205735565e-15	0.00008983242267741628	6.394586038809914e-24	2.3198983493559653e-13	1.743238338071124e-14	1.1124363213118143e-13	1.8373071949327059e-16
56400000	0.004955083719869248	1.9579838400438406e-49	2.0376791279161684e-59	6.860848399527521e-11	6.2691519205735565e-15	0.00008983242267741628	6.394586038809914e-24	2.3198983493559653e-13	1.743238338071124e-14	1.1124363213118143e-13	1.8373071949327059e-16
56500000	0.004955083719869248	1.9579838400438406e-49	2.0376791279161684e-59	6.860848399527521e-11	6.2691519205735565e-15	0.00008983242267741628	6.394586038809914e-24	2.3198983493559653e-13	1.743238338071124e-14	1.1124363213118143e-13	1.8373071949327059e-16
56600000	0.004955083719869248	1.9579838400438406e-49	2.0376791279161684e-59	6.860848399527521e-11	6.2691519205735565e-15	0.00008983242267741628	6.394586038809914e-24	2.3198983493559653e-13	1.743238338071124e-14	1.1124363213118143e-13	1.8373071949327059e-16
56700000	0.004955083719869248	1.9579838400438406e-49	2.0376791279161684e-59	6.860848399527521e-11	6.2691519205735565e-15	0.00008983242267741628	6.394586038809914e-24	2.3198983493559653e-13	1.743238338071124e-14	1.1124363213118143e-13	1.8373071949327059e-16
56800000	0.004955083719869248	1.9579838400438406e-49	2.0376791279161684e-59	6.860848399527521e-11	6.2691519205735565e-15	0.00008983242267741628	6.394586038809914e-24	2.3198983493559653e-13	1.743238338071124e-14	1.1124363213118143e-13	1.8373071949327059e-16
56900000	0.004955083719869248	1.9579838400438406e-49	2.0376791279161684e-59	6.860848399527521e-11	6.2691519205735565e-15	0.00008983242267741628	6.394586038809914e-24	2.3198983493559653e-13	1.743238338071124e-14	1.1124363213118143e-13	1.8373071949327059e-16
57000000	0.004955083719869248	1.9579838400438406e-49	2.0376791279161684e-59	6.860848399527521e-11	6.2691519205735565e-15	0.00008983242267741628	6.394586038809914e-24	2.3198983493559653e-13	1.743238338071124e-14	1.1124363213118143e-13	1.8373071949327059e-16
57100000	0.004955083719869248	1.9579838400438406e-49	2.0376791279161684e-59	6.860848399527521e-11	6.2691519205735565e-15	0.00008983242267741628	6.394586038809914e-24	2.3198983493559653e-13	1.743238338071124e-14	1.1124363213118143e-13	1.8373071949327059e-16
57200000	0.004955083719869248	1.9579838400438406e-49	2.0376791279161684e-59	6.860848399527521e-11	6.2691519205735565e-15	0.00008983242267741628	6.394586038809914e-24	2.3198983493559653e-13	1.743238338071124e-14	1.1124363213118143e-13	1.8373071949327059e-16
57300000	0.004955083719869248	1.9579838400438406e-49	2.0376791279161684e-59	6.860848399527521e-11	6.2691519205735565e-15	0.00008983242267741628	6.394586038809914e-24	2.3198983493559653e-13	1.743238338071124e-14	1.1124363213118143e-13	1.8373071949327059e-16
57400000	0.004955083719869248	1.9579838400438406e-49	2.0376791279161684e-59	6.860848399527521e-11	6.2691519205735565e-15	0.00008983242267741628	6.394586038809914e-24	2.3198983493559653e-13	1.743238338071124e-14	1.1124363213118143e-13	1.8373071949327059e-16
57500000	0.004955083719869248	1.9579838400438406e-49	2.0376791279161684e-59	6.860848399527521e-11	6.2691519205735565e-15	0.00008983242267741628	6.394586038809914e-24	2.3198983493559653e-13	1.743238338071124e-14	1.1124363213118143e-13	1.8373071949327059e-16
57600000	0.004955083719869248	1.9579838400438406e-49	2.0376791279161684e-59	6.860848399527521e-11	6.2691519205735565e-15	0.00008983242267741628	6.394586038809914e-24	2.3198983493559653e-13	1.743238338071124e-14	1.1124363213118143e-13	1.8373071949327059e-16
57700000	0.004955083719869248	1.9579838400438406e-49	2.0376791279161684e-59	6.860848399527521e-11	6.2691519205735565e-15	0.00008983242267741628	6.394586038809914e-24	2.3198983493559653e-13	1.743238338071124e-14	1.1124363213118143e-13	1.8373071949327059e-16
57800000	0.004955083719869248	1.9579838400438406e-49	2.0376791279161684e-59	6.860848399527521e-11	6.2691519205735565e-15	0.00008983242267741628	6.394586038809914e-24	2.3198983493559653e-13	1.743238338071124e-14	1.1124363213118143e-13	1.8373071949327059e-16
57900000	0.004955083719869248	1.9579838400438406e-49	2.0376791279161684e-59	6.860848399527521e-11	6.2691519205735565e-15	0.00008983242267741628	6.394586038809914e-24	2.3198983493559653e-13	1.743238338071124e-14	1.1124363213118143e-13	1.8373071949327059e-16
58000000	0.004955083719869248	1.9579838400438406e-49	2.0376791279161684e-59	6.860848399527521e-11	6.2691519205735565e-15	0.00008983242267741628	6.394586038809914e-24	2.3198983493559653e-13	1.743238338071124e-14	1.1124363213118143e-13	1.8373071949327059e-16
58100000	0.004955083719869248	1.9579838400438406e-49	2.0376791279161684e-59	6.860848399527521e-11	6.2691519205735565e-15	0.00008983242267741628	6.394586038809914e-24	2.3198983493559653e-13	1.743238338071124e-14	1.1124363213118143e-13	1.8373071949327059e-16
58200000	0.004955083719869248	1.9579838400438406e-49	2.0376791279161684e-59	6.860848399527521e-11	6.2691519205735565e-15	0.00008983242267741628	6.394586038809914e-24	2.3198983493559653e-13	1.743238338071124e-14	1.1124363213118143e-13	1.8373071949327059e-16
58300000	0.004955083719869248	1.9579838400438406e-49	2.0376791279161684e-59	6.860848399527521e-11	6.2691519205735565e-15	0.00008983242267741628	6.394586038809914e-24	2.3198983493559653e-13	1.743238338071124e-14	1.1124363213118143e-13	1.8373071949327059e-16
58400000	0.004955083719869248	1.9579838400438406e-49	2.037679127916169e-59	6.860848399527521e-11	6.2691519205735565e-15	0.00008983242267741628	6.394586038809914e-24	2.3198983493559653e-13	1.743238338071124e-14	1.1124363213118143e-13	1.8373071949327059e-16
58500000	0.004955083719869248	1.9579838400438406e-49	2.037679127916169e-59	6.860848399527521e-11	6.2691519205735565e-15	0.00008983242267741628	6.394586038809914e-24	2.3198983493559653e-13	1.743238338071124e-14	1.1124363213118143e-13	1.8373071949327059e-16
58600000	0.004955083719869248	1.9579838400438406e-49	2.037679127916169e-59	6.860848399527521e-11	6.2691519205735565e-15	0.00008983242267741628	6.394586038809914e-24	2.3198983493559653e-13	1.743238338071124e-14	1.1124363213118143e-13	1.8373071949327059e-16
58700000	0.004955083719869248	1.9579838400438406e-49	2.037679127916169e-59	6.860848399527521e-11	6.2691519205735565e-15	0.00008983242267741628	6.394586038809914e-24	2.3198983493559653e-13	1.743238338071124e-14	1.1124363213118143e-13	1.8373071949327059e-16
58800000	0.004955083719869248	1.9579838400438406e-49	2.037679127916169e-59	6.860848399527521e-11	6.2691519205735565e-15	0.00008983242267741628	6.394586038809914e-24	2.3198983493559653e-13	1.743238338071124e-14	1.1124363213118143e-13	1.8373071949327059e-16
58900000	0.004955083719869248	1.9579838400438406e-49	2.037679127916169e-59	6.860848399527521e-11	6.2691519205735565e-15	0.00008983242267741628	6.394586038809914e-24	2.3198983493559653e-13	1.743238338071124e-14	1.1124363213118143e-13	1.8373071949327059e-16
59000000	0.004955083719869248	1.9579838400438406e-49	2.037679127916169e-59	6.860848399527521e-11	6.2691519205735565e-15	0.00008983242267741628	6.394586038809914e-24	2.3198983493559653e-13	1.743238338071124e-14	1.1124363213118143e-13	1.8373071949327059e-16
59100000	0.004955083719869248	1.9579838400438406e-49	2.037679127916169e-59	6.860848399527521e-11	6.2691519205735565e-15	0.00008983242267741628	6.394586038809914e-24	2.3198983493559653e-13	1.743238338071124e-14	1.1124363213118143e-13	1.8373071949327059e-16
59200000	0.004955083719869248	1.9579838400438406e-49	2.037679127916169e-59	6.860848399527521e-11	6.2691519205735565e-15	0.00008983242267741628	6.394586038809914e-24	2.3198983493559653e-13	1.743238338071124e-14	1.1124363213118141e-13	1.8373071949327059e-16
59300000	0.004955083719869248	1.9579838400438406e-49	2.037679127916169e-59	6.860848399527521e-11	6.2691519205735565e-15	0.00008983242267741628	6.394586038809914e-24	2.3198983493559653e-13	1.743238338071124e-14	1.1124363213118141e-13	1.8373071949327059e-16
59400000	0.004955083719869248	1.9579838400438406e-49	2.037679127916169e-59	6.860848399527521e-11	6.2691519205735565e-15	0.00008983242267741628	6.394586038809914e-24	2.3198983493559653e-13	1.743238338071124e-14	1.1124363213118141e-13	1.8373071949327059e-16
59500000	0.004955083719869248	1.9579838400438406e-49	2.037679127916169e-59	6.860848399527521e-11	6.2691519205735565e-15	0.00008983242267741628	6.394586038809914e-24	2.3198983493559653e-13	1.743238338071124e-14	1.1124363213118141e-13	1.8373071949327059e-16
59600000	0.004955083719869248	1.9579838400438406e-49	2.037679127916169e-59	6.860848399527521e-11	6.2691519205735565e-15	0.00008983242267741628	6.394586038809914e-24	2.3198983493559653e-13	1.743238338071124e-14	1.1124363213118141e-13	1.8373071949327059e-16
59700000	0.004955083719869248	1.9579838400438406e-49	2.037679127916169e-59	6.860848399527521e-11	6.2691519205735565e-15	0.00008983242267741628	6.394586038809914e-24	2.3198983493559653e-13	1.743238338071124e-14	1.1124363213118141e-13	1.8373071949327059e-16
59800000	0.004955083719869248	1.9579838400438406e-49	2.037679127916169e-59	6.860848399527522e-11	6.2691519205735565e-15	0.00008983242267741628	6.394586038809914e-24	2.3198983493559653e-13	1.743238338071124e-14	1.1124363213118141e-13	1.8373071949327059e-16
59900000	0.004955083719869248	1.9579838400438406e-49	2.037679127916169e-59	6.860848399527522e-11	6.2691519205735565e-15	0.00008983242267741628	6.394586038809914e-24	2.3198983493559653e-13	1.743238338071124e-14	1.1124363213118141e-13	1.8373071949327059e-16
60000000	0.004955083719869248	1.9579838400438406e-49	2.037679127916169e-59	6.860848399527522e-11	6.2691519205735565e-15	0.00008983242267741628	6.394586038809914e-24	2.3198983493559653e-13	1.743238338071124e-14	1.1124363213118141e-13	1.8373071949327059e-16
60100000	0.004955083719869248	1.9579838400438406e-49	2.037679127916169e-59	6.860848399527522e-11	6.2691519205735565e-15	0.00008983242267741628	6.394586038809914e-24	2.3198983493559653e-13	1.743238338071124e-14	1.1124363213118141e-13	1.8373071949327059e-16
60200000	0.004955083719869248	1.9579838400438406e-49	2.037679127916169e-59	6.860848399527522e-11	6.2691519205735565e-15	0.00008983242267741628	6.394586038809914e-24	2.3198983493559653e-13	1.743238338071124e-14	1.1124363213118141e-13	1.8373071949327059e-16
60300000	0.004955083719869248	1.9579838400438406e-49	2.037679127916169e-59	6.860848399527522e-11	6.2691519205735565e-15	0.00008983242267741628	6.394586038809914e-24	2.3198983493559653e-13	1.743238338071124e-14	1.1124363213118141e-13	1.8373071949327059e-16
60400000	0.004955083719869248	1.9579838400438406e-49	2.037679127916169e-59	6.860848399527522e-11	6.2691519205735565e-15	0.00008983242267741628	6.394586038809914e-24	2.3198983493559653e-13	1.743238338071124e-14	1.1124363213118141e-13	1.8373071949327059e-16
60500000	0.004955083719869248	1.9579838400438406e-49	2.037679127916169e-59	6.860848399527522e-11	6.2691519205735565e-15	0.00008983242267741628	6.394586038809914e-24	2.3198983493559653e-13	1.743238338071124e-14	1.1124363213118141e-13	1.8373071949327059e-16
60600000	0.004955083719869248	1.9579838400438406e-49	2.037679127916169e-59	6.860848399527522e-11	6.2691519205735565e-15	0.00008983242267741628	6.394586038809914e-24	2.3198983493559653e-13	1.743238338071124e-14	1.1124363213118141e-13	1.8373071949327059e-16
60700000	0.004955083719869248	1.9579838400438406e-49	2.037679127916169e-59	6.860848399527522e-11	6.2691519205735565e-15	0.00008983242267741628	6.394586038809914e-24	2.3198983493559653e-13	1.743238338071124e-14	1.1124363213118141e-13	1.8373071949327059e-16
60800000	0.004955083719869248	1.9579838400438406e-49	2.037679127916169e-59	6.860848399527522e-11	6.2691519205735565e-15	0.00008983242267741628	6.394586038809914e-24	2.3198983493559653e-13	1.743238338071124e-14	1.1124363213118141e-13	1.8373071949327059e-16
60900000	0.004955083719869248	1.9579838400438406e-49	2.037679127916169e-59	6.860848399527522e-11	6.2691519205735565e-15	0.00008983242267741628	6.394586038809914e-24	2.3198983493559653e-13	1.743238338071124e-14	1.1124363213118141e-13	1.8373071949327059e-16
61000000	0.004955083719869248	1.9579838400438406e-49	2.037679127916169e-59	6.860848399527522e-11	6.2691519205735565e-15	0.00008983242267741628	6.394586038809914e-24	2.3198983493559653e-13	1.743238338071124e-14	1.1124363213118141e-13	1.8373071949327059e-16
61100000	0.004955083719869248	1.9579838400438406e-49	2.037679127916169e-59	6.860848399527522e-11	6.2691519205735565e-15	0.00008983242267741628	6.394586038809914e-24	2.3198983493559653e-13	1.743238338071124e-14	1.1124363213118141e-13	1.8373071949327059e-16
61200000	0.004955083719869248	1.9579838400438406e-49	2.037679127916169e-59	6.860848399527522e-11	6.2691519205735565e-15	0.00008983242267741628	6.394586038809914e-24	2.3198983493559653e-13	1.743238338071124e-14	1.1124363213118141e-13	1.8373071949327059e-16
61300000	0.004955083719869248	1.9579838400438406e-49	2.037679127916169e-59	6.860848399527522e-11	6.2691519205735565e-15	0.00008983242267741628	6.394586038809914e-24	2.3198983493559653e-13	1.743238338071124e-14	1.1124363213118141e-13	1.8373071949327059e-16
61400000	0.004955083719869248	1.9579838400438406e-49	2.037679127916169e-59	6.860848399527522e-11	6.2691519205735565e-15	0.00008983242267741628	6.394586038809914e-24	2.3198983493559653e-13	1.743238338071124e-14	1.1124363213118141e-13	1.8373071949327059e-16
61500000	0.004955083719869248	1.9579838400438406e-49	2.037679127916169e-59	6.860848399527522e-11	6.2691519205735565e-15	0.00008983242267741628	6.394586038809914e-24	2.3198983493559653e-13	1.743238338071124e-14	1.1124363213118141e-13	1.8373071949327059e-16
61600000	0.004955083719869248	1.9579838400438406e-49	2.037679127916169e-59	6.860848399527522e-11	6.2691519205735565e-15	0.00008983242267741628	6.394586038809914e-24	2.3198983493559653e-13	1.743238338071124e-14	1.1124363213118141e-13	1.8373071949327059e-16
61700000	0.004955083719869248	1.9579838400438406e-49	2.037679127916169e-59	6.860848399527522e-11	6.2691519205735565e-15	0.00008983242267741628	6.394586038809914e-24	2.3198983493559653e-13	1.743238338071124e-14	1.1124363213118141e-13	1.8373071949327059e-16
61800000	0.004955083719869248	1.9579838400438406e-49	2.037679127916169e-59	6.860848399527522e-11	6.2691519205735565e-15	0.00008983242267741628	6.394586038809914e-24	2.3198983493559653e-13	1.743238338071124e-14	1.1124363213118141e-13	1.8373071949327059e-16
61900000	0.004955083719869248	1.9579838400438406e-49	2.037679127916169e-59	6.860848399527522e-11	6.2691519205735565e-15	0.00008983242267741628	6.394586038809914e-24	2.3198983493559653e-13	1.743238338071124e-14	1.1124363213118141e-13	1.8373071949327059e-16
62000000	0.004955083719869248	1.9579838400438406e-49	2.037679127916169e-59	6.860848399527522e-11	6.2691519205735565e-15	0.00008983242267741628	6.394586038809914e-24	2.3198983493559653e-13	1.743238338071124e-14	1.1124363213118141e-13	1.8373071949327059e-16
62100000	0.004955083719869248	1.9579838400438406e-49	2.037679127916169e-59	6.860848399527522e-11	6.2691519205735565e-15	0.00008983242267741628	6.394586038809914e-24	2.3198983493559653e-13	1.743238338071124e-14	1.1124363213118141e-13	1.8373071949327059e-16
62200000	0.004955083719869248	1.9579838400438406e-49	2.037679127916169e-59	6.860848399527522e-11	6.2691519205735565e-15	0.00008983242267741628	6.394586038809914e-24	2.3198983493559653e-13	1.743238338071124e-14	1.1124363213118141e-13	1.8373071949327059e-16
62300000	0.004955083719869248	1.9579838400438406e-49	2.037679127916169e-59	6.860848399527522e-11	6.2691519205735565e-15	0.00008983242267741628	6.394586038809914e-24	2.3198983493559653e-13	1.743238338071124e-14	1.1124363213118141e-13	1.8373071949327059e-16
62400000	0.004955083719869248	1.9579838400438406e-49	2.037679127916169e-59	6.860848399527522e-11	6.2691519205735565e-15	0.00008983242267741628	6.394586038809914e-24	2.3198983493559653e-13	1.743238338071124e-14	1.1124363213118141e-13	1.8373071949327059e-16
62500000	0.004955083719869248	1.9579838400438406e-49	2.037679127916169e-59	6.860848399527522e-11	6.2691519205735565e-15	0.00008983242267741628	6.394586038809914e-24	2.3198983493559653e-13	1.743238338071124e-14	1.1124363213118141e-13	1.8373071949327059e-16
62600000	0.004955083719869248	1.9579838400438406e-49	2.037679127916169e-59	6.860848399527522e-11	6.2691519205735565e-15	0.00008983242267741628	6.394586038809914e-24	2.3198983493559653e-13	1.743238338071124e-14	1.1124363213118141e-13	1.8373071949327059e-16
62700000	0.004955083719869248	1.9579838400438406e-49	2.037679127916169e-59	6.860848399527522e-11	6.2691519205735565e-15	0.00008983242267741628	6.394586038809914e-24	2.3198983493559653e-13	1.743238338071124e-14	1.1124363213118141e-13	1.8373071949327059e-16
62800000	0.004955083719869248	1.9579838400438406e-49	2.037679127916169e-59	6.860848399527522e-11	6.2691519205735565e-15	0.00008983242267741628	6.394586038809914e-24	2.3198983493559653e-13	1.743238338071124e-14	1.1124363213118141e-13	1.8373071949327059e-16
62900000	0.004955083719869248	1.9579838400438406e-49	2.037679127916169e-59	6.860848399527522e-11	6.2691519205735565e-15	0.00008983242267741628	6.394586038809914e-24	2.3198983493559653e-13	1.743238338071124e-14	1.1124363213118141e-13	1.8373071949327059e-16
63000000	0.004955083719869248	1.9579838400438406e-49	2.037679127916169e-59	6.860848399527522e-11	6.2691519205735565e-15	0.00008983242267741628	6.394586038809914e-24	2.3198983493559653e-13	1.743238338071124e-14	1.1124363213118141e-13	1.8373071949327059e-16
63100000	0.004955083719869248	1.9579838400438406e-49	2.037679127916169e-59	6.860848399527522e-11	6.2691519205735565e-15	0.00008983242267741628	6.394586038809914e-24	2.3198983493559653e-13	1.743238338071124e-14	1.1124363213118141e-13	1.8373071949327059e-16
63200000	0.004955083719869248	1.9579838400438406e-49	2.037679127916169e-59	6.860848399527522e-11	6.2691519205735565e-15	0.00008983242267741628	6.394586038809914e-24	2.3198983493559653e-13	1.743238338071124e-14	1.1124363213118141e-13	1.8373071949327059e-16
63300000	0.004955083719869248	1.9579838400438406e-49	2.037679127916169e-59	6.860848399527522e-11	6.2691519205735565e-15	0.00008983242267741628	6.394586038809914e-24	2.3198983493559653e-13	1.743238338071124e-14	1.1124363213118141e-13	1.8373071949327059e-16
63400000	0.004955083719869248	1.9579838400438406e-49	2.037679127916169e-59	6.860848399527522e-11	6.2691519205735565e-15	0.00008983242267741628	6.394586038809914e-24	2.3198983493559653e-13	1.743238338071124e-14	1.1124363213118141e-13	1.8373071949327059e-16
63500000	0.004955083719869248	1.9579838400438406e-49	2.037679127916169e-59	6.860848399527522e-11	6.2691519205735565e-15	0.00008983242267741628	6.394586038809914e-24	2.3198983493559653e-13	1.743238338071124e-14	1.1124363213118141e-13	1.8373071949327059e-16
63600000	0.004955083719869248	1.9579838400438406e-49	2.037679127916169e-59	6.860848399527522e-11	6.2691519205735565e-15	0.00008983242267741628	6.394586038809914e-24	2.3198983493559653e-13	1.743238338071124e-14	1.1124363213118141e-13	1.8373071949327059e-16
63700000	0.004955083719869248	1.9579838400438406e-49	2.037679127916169e-59	6.860848399527522e-11	6.2691519205735565e-15	0.00008983242267741628	6.394586038809914e-24	2.3198983493559653e-13	1.743238338071124e-14	1.1124363213118141e-13	1.8373071949327059e-16
63800000	0.004955083719869248	1.9579838400438406e-49	2.037679127916169e-59	6.860848399527522e-11	6.2691519205735565e-15	0.00008983242267741628	6.394586038809914e-24	2.3198983493559653e-13	1.743238338071124e-14	1.1124363213118141e-13	1.8373071949327059e-16
63900000	0.004955083719869248	1.9579838400438406e-49	2.037679127916169e-59	6.860848399527522e-11	6.2691519205735565e-15	0.00008983242267741628	6.394586038809914e-24	2.3198983493559653e-13	1.743238338071124e-14	1.1124363213118141e-13	1.8373071949327059e-16
64000000	0.004955083719869248	1.9579838400438406e-49	2.037679127916169e-59	6.860848399527522e-11	6.2691519205735565e-15	0.00008983242267741628	6.394586038809914e-24	2.3198983493559653e-13	1.743238338071124e-14	1.1124363213118141e-13	1.8373071949327059e-16
64100000	0.004955083719869248	1.9579838400438406e-49	2.037679127916169e-59	6.860848399527522e-11	6.2691519205735565e-15	0.00008983242267741628	6.394586038809914e-24	2.3198983493559653e-13	1.743238338071124e-14	1.1124363213118141e-13	1.8373071949327059e-16
64200000	0.004955083719869248	1.9579838400438406e-49	2.037679127916169e-59	6.860848399527522e-11	6.2691519205735565e-15	0.00008983242267741628	6.394586038809914e-24	2.3198983493559653e-13	1.743238338071124e-14	1.1124363213118141e-13	1.8373071949327059e-16
64300000	0.004955083719869248	1.9579838400438406e-49	2.037679127916169e-59	6.860848399527522e-11	6.2691519205735565e-15	0.00008983242267741628	6.394586038809914e-24	2.3198983493559653e-13	1.743238338071124e-14	1.1124363213118141e-13	1.8373071949327059e-16
64400000	0.004955083719869248	1.9579838400438406e-49	2.037679127916169e-59	6.860848399527522e-11	6.2691519205735565e-15	0.00008983242267741628	6.394586038809914e-24	2.3198983493559653e-13	1.743238338071124e-14	1.1124363213118141e-13	1.8373071949327059e-16
64500000	0.004955083719869248	1.9579838400438406e-49	2.037679127916169e-59	6.860848399527522e-11	6.2691519205735565e-15	0.00008983242267741628	6.394586038809914e-24	2.3198983493559653e-13	1.743238338071124e-14	1.1124363213118141e-13	1.8373071949327059e-16
64600000	0.004955083719869248	1.9579838400438406e-49	2.037679127916169e-59	6.860848399527522e-11	6.2691519205735565e-15	0.00008983242267741628	6.394586038809914e-24	2.3198983493559653e-13	1.743238338071124e-14	1.1124363213118141e-13	1.8373071949327059e-16
64700000	0.004955083719869248	1.9579838400438406e-49	2.037679127916169e-59	6.860848399527522e-11	6.2691519205735565e-15	0.00008983242267741628	6.394586038809914e-24	2.3198983493559653e-13	1.743238338071124e-14	1.1124363213118141e-13	1.8373071949327059e-16
64800000	0.004955083719869248	1.9579838400438406e-49	2.037679127916169e-59	6.860848399527522e-11	6.2691519205735565e-15	0.00008983242267741628	6.394586038809914e-24	2.3198983493559653e-13	1.743238338071124e-14	1.1124363213118141e-13	1.8373071949327059e-16
64900000	0.004955083719869248	1.9579838400438406e-49	2.037679127916169e-59	6.860848399527522e-11	6.2691519205735565e-15	0.00008983242267741628	6.394586038809914e-24	2.3198983493559653e-13	1.743238338071124e-14	1.1124363213118141e-13	1.8373071949327059e-16
65000000	0.004955083719869248	1.9579838400438406e-49	2.037679127916169e-59	6.860848399527522e-11	6.2691519205735565e-15	0.00008983242267741628	6.394586038809914e-24	2.3198983493559653e-13	1.743238338071124e-14	1.1124363213118141e-13	1.8373071949327059e-16
65100000	0.004955083719869248	1.9579838400438406e-49	2.037679127916169e-59	6.860848399527522e-11	6.2691519205735565e-15	0.00008983242267741628	6.394586038809914e-24	2.3198983493559653e-13	1.743238338071124e-14	1.1124363213118141e-13	1.8373071949327059e-16
65200000	0.004955083719869248	1.9579838400438406e-49	2.037679127916169e-59	6.860848399527522e-11	6.2691519205735565e-15	0.00008983242267741628	6.394586038809914e-24	2.3198983493559653e-13	1.743238338071124e-14	1.1124363213118141e-13	1.8373071949327059e-16
65300000	0.004955083719869248	1.9579838400438406e-49	2.037679127916169e-59	6.860848399527522e-11	6.2691519205735565e-15	0.00008983242267741628	6.394586038809914e-24	2.3198983493559653e-13	1.743238338071124e-14	1.1124363213118141e-13	1.8373071949327059e-16
65400000	0.004955083719869248	1.9579838400438406e-49	2.037679127916169e-59	6.860848399527522e-11	6.2691519205735565e-15	0.00008983242267741628	6.394586038809914e-24	2.3198983493559653e-13	1.743238338071124e-14	1.1124363213118141e-13	1.8373071949327059e-16
65500000	0.004955083719869248	1.9579838400438406e-49	2.037679127916169e-59	6.860848399527522e-11	6.2691519205735565e-15	0.00008983242267741628	6.394586038809914e-24	2.3198983493559653e-13	1.743238338071124e-14	1.1124363213118141e-13	1.8373071949327059e-16
65600000	0.004955083719869248	1.9579838400438406e-49	2.037679127916169e-59	6.860848399527522e-11	6.2691519205735565e-15	0.00008983242267741628	6.394586038809914e-24	2.3198983493559653e-13	1.743238338071124e-14	1.1124363213118141e-13	1.8373071949327059e-16
65700000	0.004955083719869248	1.9579838400438406e-49	2.037679127916169e-59	6.860848399527522e-11	6.2691519205735565e-15	0.00008983242267741628	6.394586038809914e-24	2.3198983493559653e-13	1.743238338071124e-14	1.1124363213118141e-13	1.8373071949327059e-16
65800000	0.004955083719869248	1.9579838400438406e-49	2.037679127916169e-59	6.860848399527522e-11	6.2691519205735565e-15	0.00008983242267741628	6.394586038809914e-24	2.3198983493559653e-13	1.743238338071124e-14	1.1124363213118141e-13	1.8373071949327059e-16
65900000	0.004955083719869248	1.9579838400438406e-49	2.037679127916169e-59	6.860848399527522e-11	6.2691519205735565e-15	0.00008983242267741628	6.394586038809914e-24	2.3198983493559653e-13	1.743238338071124e-14	1.1124363213118141e-13	1.8373071949327059e-16
66000000	0.004955083719869248	1.9579838400438406e-49	2.037679127916169e-59	6.860848399527522e-11	6.2691519205735565e-15	0.00008983242267741628	6.394586038809914e-24	2.3198983493559653e-13	1.743238338071124e-14	1.1124363213118141e-13	1.8373071949327059e-16
66100000	0.004955083719869248	1.9579838400438406e-49	2.037679127916169e-59	6.860848399527522e-11	6.2691519205735565e-15	0.00008983242267741628	6.394586038809914e-24	2.3198983493559653e-13	1.743238338071124e-14	1.1124363213118141e-13	1.8373071949327059e-16
66200000	0.004955083719869248	1.9579838400438406e-49	2.037679127916169e-59	6.860848399527522e-11	6.2691519205735565e-15	0.00008983242267741628	6.394586038809914e-24	2.3198983493559653e-13	1.743238338071124e-14	1.1124363213118141e-13	1.8373071949327059e-16
66300000	0.004955083719869248	1.9579838400438406e-49	2.037679127916169e-59	6.860848399527522e-11	6.2691519205735565e-15	0.00008983242267741628	6.394586038809914e-24	2.3198983493559653e-13	1.743238338071124e-14	1.1124363213118141e-13	1.8373071949327059e-16
66400000	0.004955083719869248	1.9579838400438406e-49	2.037679127916169e-59	6.860848399527522e-11	6.2691519205735565e-15	0.00008983242267741628	6.394586038809914e-24	2.3198983493559653e-13	1.743238338071124e-14	1.1124363213118141e-13	1.8373071949327059e-16
66500000	0.004955083719869248	1.9579838400438406e-49	2.037679127916169e-59	6.860848399527522e-11	6.2691519205735565e-15	0.00008983242267741628	6.394586038809914e-24	2.3198983493559653e-13	1.743238338071124e-14	1.1124363213118141e-13	1.8373071949327059e-16
66600000	0.004955083719869248	1.9579838400438406e-49	2.037679127916169e-59	6.860848399527522e-11	6.2691519205735565e-15	0.00008983242267741628	6.394586038809914e-24	2.3198983493559653e-13	1.743238338071124e-14	1.1124363213118141e-13	1.8373071949327059e-16
66700000	0.004955083719869248	1.9579838400438406e-49	2.037679127916169e-59	6.860848399527522e-11	6.2691519205735565e-15	0.00008983242267741628	6.394586038809914e-24	2.3198983493559653e-13	1.743238338071124e-14	1.1124363213118141e-13	1.8373071949327059e-16
66800000	0.004955083719869248	1.9579838400438406e-49	2.037679127916169e-59	6.860848399527522e-11	6.2691519205735565e-15	0.00008983242267741628	6.394586038809914e-24	2.3198983493559653e-13	1.743238338071124e-14	1.1124363213118141e-13	1.8373071949327059e-16
66900000	0.004955083719869248	1.9579838400438406e-49	2.037679127916169e-59	6.860848399527522e-11	6.2691519205735565e-15	0.00008983242267741628	6.394586038809914e-24	2.3198983493559653e-13	1.743238338071124e-14	1.1124363213118141e-13	1.8373071949327059e-16
67000000	0.004955083719869248	1.9579838400438406e-49	2.037679127916169e-59	6.860848399527522e-11	6.2691519205735565e-15	0.00008983242267741628	6.394586038809914e-24	2.3198983493559653e-13	1.743238338071124e-14	1.1124363213118141e-13	1.8373071949327059e-16
67100000	0.004955083719869248	1.9579838400438406e-49	2.037679127916169e-59	6.860848399527522e-11	6.2691519205735565e-15	0.00008983242267741628	6.394586038809914e-24	2.3198983493559653e-13	1.743238338071124e-14	1.1124363213118141e-13	1.8373071949327059e-16
67200000	0.004955083719869248	1.9579838400438406e-49	2.037679127916169e-59	6.860848399527522e-11	6.2691519205735565e-15	0.00008983242267741628	6.394586038809914e-24	2.3198983493559653e-13	1.743238338071124e-14	1.1124363213118141e-13	1.8373071949327059e-16
67300000	0.004955083719869248	1.9579838400438406e-49	2.037679127916169e-59	6.860848399527522e-11	6.2691519205735565e-15	0.00008983242267741628	6.394586038809914e-24	2.3198983493559653e-13	1.743238338071124e-14	1.1124363213118141e-13	1.8373071949327059e-16
67400000	0.004955083719869248	1.9579838400438406e-49	2.037679127916169e-59	6.860848399527522e-11	6.2691519205735565e-15	0.00008983242267741628	6.394586038809914e-24	2.3198983493559653e-13	1.743238338071124e-14	1.1124363213118141e-13	1.8373071949327059e-16
67500000	0.004955083719869248	1.9579838400438406e-49	2.037679127916169e-59	6.860848399527522e-11	6.2691519205735565e-15	0.00008983242267741628	6.394586038809914e-24	2.3198983493559653e-13	1.743238338071124e-14	1.1124363213118141e-13	1.8373071949327059e-16
67600000	0.004955083719869248	1.9579838400438406e-49	2.037679127916169e-59	6.860848399527522e-11	6.2691519205735565e-15	0.00008983242267741628	6.394586038809914e-24	2.3198983493559653e-13	1.743238338071124e-14	1.1124363213118141e-13	1.8373071949327059e-16
67700000	0.004955083719869248	1.9579838400438406e-49	2.037679127916169e-59	6.860848399527522e-11	6.2691519205735565e-15	0.00008983242267741628	6.394586038809914e-24	2.3198983493559653e-13	1.743238338071124e-14	1.1124363213118141e-13	1.8373071949327059e-16
67800000	0.004955083719869248	1.9579838400438406e-49	2.037679127916169e-59	6.860848399527522e-11	6.2691519205735565e-15	0.00008983242267741626	6.394586038809914e-24	2.3198983493559653e-13	1.743238338071124e-14	1.1124363213118141e-13	1.837307194932706e-16
67900000	0.004955083719869248	1.9579838400438406e-49	2.037679127916169e-59	6.860848399527522e-11	6.2691519205735565e-15	0.00008983242267741626	6.394586038809914e-24	2.3198983493559653e-13	1.743238338071124e-14	1.1124363213118141e-13	1.837307194932706e-16
68000000	0.004955083719869248	1.9579838400438406e-49	2.037679127916169e-59	6.860848399527522e-11	6.2691519205735565e-15	0.00008983242267741626	6.394586038809914e-24	2.3198983493559653e-13	1.743238338071124e-14	1.1124363213118141e-13	1.837307194932706e-16
68100000	0.004955083719869248	1.9579838400438406e-49	2.037679127916169e-59	6.860848399527522e-11	6.2691519205735565e-15	0.00008983242267741626	6.394586038809914e-24	2.3198983493559653e-13	1.743238338071124e-14	1.1124363213118141e-13	1.837307194932706e-16
68200000	0.004955083719869248	1.9579838400438406e-49	2.037679127916169e-59	6.860848399527522e-11	6.2691519205735565e-15	0.00008983242267741626	6.394586038809914e-24	2.3198983493559653e-13	1.743238338071124e-14	1.1124363213118141e-13	1.837307194932706e-16
68300000	0.004955083719869248	1.9579838400438406e-49	2.037679127916169e-59	6.860848399527522e-11	6.2691519205735565e-15	0.00008983242267741626	6.394586038809914e-24	2.3198983493559653e-13	1.743238338071124e-14	1.1124363213118141e-13	1.837307194932706e-16
68400000	0.004955083719869248	1.9579838400438406e-49	2.037679127916169e-59	6.860848399527522e-11	6.2691519205735565e-15	0.00008983242267741626	6.394586038809914e-24	2.3198983493559653e-13	1.743238338071124e-14	1.1124363213118141e-13	1.837307194932706e-16
68500000	0.004955083719869248	1.9579838400438406e-49	2.037679127916169e-59	6.860848399527522e-11	6.2691519205735565e-15	0.00008983242267741626	6.394586038809914e-24	2.3198983493559653e-13	1.743238338071124e-14	1.1124363213118141e-13	1.837307194932706e-16
68600000	0.004955083719869248	1.9579838400438406e-49	2.037679127916169e-59	6.860848399527522e-11	6.2691519205735565e-15	0.00008983242267741626	6.394586038809914e-24	2.3198983493559653e-13	1.743238338071124e-14	1.1124363213118141e-13	1.837307194932706e-16
68700000	0.004955083719869248	1.9579838400438406e-49	2.037679127916169e-59	6.860848399527522e-11	6.2691519205735565e-15	0.00008983242267741626	6.394586038809914e-24	2.3198983493559653e-13	1.743238338071124e-14	1.1124363213118141e-13	1.837307194932706e-16
68800000	0.004955083719869248	1.9579838400438406e-49	2.0376791279161684e-59	6.860848399527522e-11	6.2691519205735565e-15	0.00008983242267741626	6.394586038809914e-24	2.3198983493559653e-13	1.743238338071124e-14	1.1124363213118141e-13	1.837307194932706e-16
68900000	0.004955083719869248	1.9579838400438406e-49	2.0376791279161684e-59	6.860848399527522e-11	6.2691519205735565e-15	0.00008983242267741626	6.394586038809914e-24	2.3198983493559653e-13	1.743238338071124e-14	1.1124363213118141e-13	1.837307194932706e-16
69000000	0.004955083719869248	1.9579838400438406e-49	2.0376791279161684e-59	6.860848399527522e-11	6.2691519205735565e-15	0.00008983242267741626	6.394586038809914e-24	2.3198983493559653e-13	1.743238338071124e-14	1.1124363213118141e-13	1.837307194932706e-16
69100000	0.004955083719869248	1.9579838400438406e-49	2.0376791279161684e-59	6.860848399527522e-11	6.2691519205735565e-15	0.00008983242267741626	6.394586038809914e-24	2.3198983493559653e-13	1.743238338071124e-14	1.1124363213118141e-13	1.837307194932706e-16
69200000	0.004955083719869248	1.9579838400438406e-49	2.0376791279161684e-59	6.860848399527522e-11	6.2691519205735565e-15	0.00008983242267741626	6.394586038809914e-24	2.3198983493559653e-13	1.743238338071124e-14	1.1124363213118141e-13	1.837307194932706e-16
69300000	0.004955083719869248	1.9579838400438406e-49	2.0376791279161684e-59	6.860848399527522e-11	6.2691519205735565e-15	0.00008983242267741626	6.394586038809914e-24	2.3198983493559653e-13	1.743238338071124e-14	1.1124363213118141e-13	1.837307194932706e-16
69400000	0.004955083719869248	1.9579838400438402e-49	2.0376791279161684e-59	6.860848399527522e-11	6.2691519205735565e-15	0.00008983242267741626	6.394586038809914e-24	2.3198983493559653e-13	1.743238338071124e-14	1.1124363213118141e-13	1.837307194932706e-16
69500000	0.004955083719869248	1.9579838400438402e-49	2.0376791279161684e-59	6.860848399527522e-11	6.2691519205735565e-15	0.00008983242267741626	6.394586038809914e-24	2.3198983493559653e-13	1.743238338071124e-14	1.1124363213118141e-13	1.837307194932706e-16
69600000	0.004955083719869248	1.9579838400438402e-49	2.0376791279161684e-59	6.860848399527522e-11	6.2691519205735565e-15	0.00008983242267741626	6.394586038809914e-24	2.3198983493559653e-13	1.743238338071124e-14	1.1124363213118141e-13	1.837307194932706e-16
69700000	0.004955083719869248	1.9579838400438402e-49	2.0376791279161684e-59	6.860848399527522e-11	6.2691519205735565e-15	0.00008983242267741626	6.394586038809914e-24	2.3198983493559653e-13	1.743238338071124e-14	1.1124363213118141e-13	1.837307194932706e-16
69800000	0.004955083719869248	1.9579838400438402e-49	2.0376791279161684e-59	6.860848399527522e-11	6.2691519205735565e-15	0.00008983242267741626	6.394586038809914e-24	2.3198983493559653e-13	1.743238338071124e-14	1.1124363213118141e-13	1.837307194932706e-16
69900000	0.004955083719869248	1.9579838400438402e-49	2.0376791279161684e-59	6.860848399527522e-11	6.2691519205735565e-15	0.00008983242267741626	6.394586038809914e-24	2.3198983493559653e-13	1.743238338071124e-14	1.1124363213118141e-13	1.837307194932706e-16
70000000	0.004955083719869248	1.9579838400438402e-49	2.0376791279161684e-59	6.860848399527522e-11	6.2691519205735565e-15	0.00008983242267741626	6.394586038809914e-24	2.3198983493559653e-13	1.743238338071124e-14	1.1124363213118141e-13	1.837307194932706e-16
70100000	0.004955083719869248	1.9579838400438402e-49	2.0376791279161684e-59	6.860848399527522e-11	6.2691519205735565e-15	0.00008983242267741626	6.394586038809914e-24	2.3198983493559653e-13	1.743238338071124e-14	1.1124363213118141e-13	1.837307194932706e-16
70200000	0.004955083719869248	1.9579838400438402e-49	2.0376791279161684e-59	6.860848399527522e-11	6.2691519205735565e-15	0.00008983242267741626	6.394586038809914e-24	2.3198983493559653e-13	1.743238338071124e-14	1.1124363213118141e-13	1.837307194932706e-16
70300000	0.004955083719869248	1.9579838400438402e-49	2.0376791279161684e-59	6.860848399527522e-11	6.2691519205735565e-15	0.00008983242267741626	6.394586038809914e-24	2.3198983493559653e-13	1.743238338071124e-14	1.1124363213118141e-13	1.837307194932706e-16
70400000	0.004955083719869248	1.9579838400438402e-49	2.0376791279161684e-59	6.860848399527522e-11	6.2691519205735565e-15	0.00008983242267741626	6.394586038809914e-24	2.3198983493559653e-13	1.743238338071124e-14	1.1124363213118141e-13	1.837307194932706e-16
70500000	0.004955083719869248	1.9579838400438402e-49	2.0376791279161684e-59	6.860848399527522e-11	6.2691519205735565e-15	0.00008983242267741626	6.394586038809914e-24	2.3198983493559653e-13	1.743238338071124e-14	1.1124363213118141e-13	1.837307194932706e-16
70600000	0.004955083719869248	1.9579838400438402e-49	2.0376791279161684e-59	6.860848399527522e-11	6.2691519205735565e-15	0.00008983242267741626	6.394586038809914e-24	2.3198983493559653e-13	1.743238338071124e-14	1.1124363213118141e-13	1.837307194932706e-16
70700000	0.004955083719869248	1.9579838400438402e-49	2.0376791279161684e-59	6.860848399527522e-11	6.2691519205735565e-15	0.00008983242267741626	6.394586038809914e-24	2.3198983493559653e-13	1.743238338071124e-14	1.1124363213118141e-13	1.837307194932706e-16
70800000	0.004955083719869248	1.9579838400438402e-49	2.0376791279161684e-59	6.860848399527522e-11	6.2691519205735565e-15	0.00008983242267741626	6.394586038809914e-24	2.3198983493559653e-13	1.743238338071124e-14	1.1124363213118141e-13	1.837307194932706e-16
70900000	0.004955083719869248	1.9579838400438402e-49	2.0376791279161684e-59	6.860848399527522e-11	6.2691519205735565e-15	0.00008983242267741626	6.394586038809914e-24	2.3198983493559653e-13	1.743238338071124e-14	1.1124363213118141e-13	1.837307194932706e-16
71000000	0.004955083719869248	1.9579838400438402e-49	2.0376791279161684e-59	6.860848399527522e-11	6.2691519205735565e-15	0.00008983242267741626	6.394586038809914e-24	2.3198983493559653e-13	1.743238338071124e-14	1.1124363213118141e-13	1.837307194932706e-16
71100000	0.004955083719869248	1.9579838400438402e-49	2.0376791279161684e-59	6.860848399527522e-11	6.2691519205735565e-15	0.00008983242267741626	6.394586038809914e-24	2.3198983493559653e-13	1.743238338071124e-14	1.1124363213118141e-13	1.837307194932706e-16
71200000	0.004955083719869248	1.9579838400438402e-49	2.0376791279161684e-59	6.860848399527522e-11	6.2691519205735565e-15	0.00008983242267741626	6.394586038809914e-24	2.3198983493559653e-13	1.743238338071124e-14	1.1124363213118141e-13	1.837307194932706e-16
71300000	0.004955083719869248	1.9579838400438402e-49	2.0376791279161684e-59	6.860848399527522e-11	6.2691519205735565e-15	0.00008983242267741626	6.394586038809914e-24	2.3198983493559653e-13	1.743238338071124e-14	1.1124363213118141e-13	1.837307194932706e-16
71400000	0.004955083719869248	1.9579838400438402e-49	2.0376791279161684e-59	6.860848399527522e-11	6.2691519205735565e-15	0.00008983242267741626	6.394586038809914e-24	2.3198983493559653e-13	1.743238338071124e-14	1.1124363213118141e-13	1.837307194932706e-16
71500000	0.004955083719869248	1.9579838400438402e-49	2.0376791279161684e-59	6.860848399527522e-11	6.2691519205735565e-15	0.00008983242267741626	6.394586038809914e-24	2.3198983493559653e-13	1.743238338071124e-14	1.1124363213118141e-13	1.837307194932706e-16
71600000	0.004955083719869248	1.9579838400438402e-49	2.0376791279161684e-59	6.860848399527522e-11	6.2691519205735565e-15	0.00008983242267741626	6.394586038809914e-24	2.3198983493559653e-13	1.743238338071124e-14	1.1124363213118141e-13	1.837307194932706e-16
71700000	0.004955083719869248	1.9579838400438402e-49	2.0376791279161684e-59	6.860848399527522e-11	6.2691519205735565e-15	0.00008983242267741626	6.394586038809914e-24	2.3198983493559653e-13	1.743238338071124e-14	1.1124363213118141e-13	1.837307194932706e-16
71800000	0.004955083719869248	1.9579838400438402e-49	2.0376791279161684e-59	6.860848399527522e-11	6.2691519205735565e-15	0.00008983242267741626	6.394586038809914e-24	2.3198983493559653e-13	1.743238338071124e-14	1.1124363213118141e-13	1.837307194932706e-16
71900000	0.004955083719869248	1.9579838400438402e-49	2.0376791279161684e-59	6.860848399527522e-11	6.2691519205735565e-15	0.00008983242267741626	6.394586038809914e-24	2.3198983493559653e-13	1.743238338071124e-14	1.1124363213118141e-13	1.837307194932706e-16
72000000	0.004955083719869248	1.9579838400438402e-49	2.0376791279161684e-59	6.860848399527522e-11	6.2691519205735565e-15	0.00008983242267741626	6.394586038809914e-24	2.3198983493559653e-13	1.743238338071124e-14	1.1124363213118141e-13	1.837307194932706e-16
72100000	0.004955083719869248	1.9579838400438402e-49	2.0376791279161684e-59	6.860848399527522e-11	6.2691519205735565e-15	0.00008983242267741626	6.394586038809914e-24	2.3198983493559653e-13	1.743238338071124e-14	1.1124363213118141e-13	1.837307194932706e-16
72200000	0.004955083719869248	1.9579838400438402e-49	2.0376791279161684e-59	6.860848399527522e-11	6.2691519205735565e-15	0.00008983242267741626	6.394586038809914e-24	2.3198983493559653e-13	1.743238338071124e-14	1.1124363213118141e-13	1.837307194932706e-16
72300000	0.004955083719869248	1.9579838400438402e-49	2.0376791279161684e-59	6.860848399527522e-11	6.2691519205735565e-15	0.00008983242267741626	6.394586038809914e-24	2.3198983493559653e-13	1.743238338071124e-14	1.1124363213118141e-13	1.837307194932706e-16
72400000	0.004955083719869248	1.9579838400438402e-49	2.0376791279161684e-59	6.860848399527522e-11	6.2691519205735565e-15	0.00008983242267741626	6.394586038809914e-24	2.3198983493559653e-13	1.743238338071124e-14	1.1124363213118141e-13	1.837307194932706e-16
72500000	0.004955083719869248	1.9579838400438402e-49	2.0376791279161684e-59	6.860848399527522e-11	6.2691519205735565e-15	0.00008983242267741626	6.394586038809914e-24	2.3198983493559653e-13	1.743238338071124e-14	1.1124363213118141e-13	1.837307194932706e-16
72600000	0.004955083719869248	1.9579838400438402e-49	2.0376791279161684e-59	6.860848399527522e-11	6.2691519205735565e-15	0.00008983242267741626	6.394586038809914e-24	2.3198983493559653e-13	1.743238338071124e-14	1.1124363213118141e-13	1.837307194932706e-16
72700000	0.004955083719869248	1.9579838400438402e-49	2.0376791279161684e-59	6.860848399527522e-11	6.2691519205735565e-15	0.00008983242267741626	6.394586038809914e-24	2.3198983493559653e-13	1.743238338071124e-14	1.1124363213118141e-13	1.837307194932706e-16
72800000	0.004955083719869248	1.9579838400438402e-49	2.0376791279161684e-59	6.860848399527522e-11	6.2691519205735565e-15	0.00008983242267741626	6.394586038809914e-24	2.3198983493559653e-13	1.743238338071124e-14	1.1124363213118141e-13	1.837307194932706e-16
72900000	0.004955083719869248	1.9579838400438402e-49	2.0376791279161684e-59	6.860848399527522e-11	6.2691519205735565e-15	0.00008983242267741626	6.394586038809914e-24	2.3198983493559653e-13	1.743238338071124e-14	1.1124363213118141e-13	1.837307194932706e-16
73000000	0.004955083719869248	1.9579838400438402e-49	2.0376791279161684e-59	6.860848399527522e-11	6.2691519205735565e-15	0.00008983242267741626	6.394586038809914e-24	2.3198983493559653e-13	1.743238338071124e-14	1.1124363213118141e-13	1.837307194932706e-16
73100000	0.004955083719869248	1.9579838400438402e-49	2.0376791279161684e-59	6.860848399527522e-11	6.2691519205735565e-15	0.00008983242267741626	6.394586038809914e-24	2.3198983493559653e-13	1.743238338071124e-14	1.1124363213118141e-13	1.837307194932706e-16
73200000	0.004955083719869248	1.9579838400438402e-49	2.0376791279161684e-59	6.860848399527522e-11	6.2691519205735565e-15	0.00008983242267741626	6.394586038809914e-24	2.3198983493559653e-13	1.743238338071124e-14	1.1124363213118141e-13	1.837307194932706e-16
73300000	0.004955083719869248	1.9579838400438402e-49	2.0376791279161684e-59	6.860848399527522e-11	6.2691519205735565e-15	0.00008983242267741626	6.394586038809914e-24	2.3198983493559653e-13	1.743238338071124e-14	1.1124363213118141e-13	1.837307194932706e-16
73400000	0.004955083719869248	1.9579838400438402e-49	2.0376791279161684e-59	6.860848399527522e-11	6.2691519205735565e-15	0.00008983242267741626	6.394586038809914e-24	2.3198983493559653e-13	1.743238338071124e-14	1.1124363213118141e-13	1.837307194932706e-16
73500000	0.004955083719869248	1.9579838400438402e-49	2.0376791279161684e-59	6.860848399527522e-11	6.2691519205735565e-15	0.00008983242267741626	6.394586038809914e-24	2.3198983493559653e-13	1.743238338071124e-14	1.1124363213118141e-13	1.837307194932706e-16
73600000	0.004955083719869248	1.9579838400438402e-49	2.0376791279161684e-59	6.860848399527522e-11	6.2691519205735565e-15	0.00008983242267741626	6.394586038809914e-24	2.3198983493559653e-13	1.743238338071124e-14	1.1124363213118141e-13	1.837307194932706e-16
73700000	0.004955083719869248	1.9579838400438402e-49	2.0376791279161684e-59	6.860848399527522e-11	6.2691519205735565e-15	0.00008983242267741626	6.394586038809914e-24	2.3198983493559653e-13	1.743238338071124e-14	1.1124363213118141e-13	1.837307194932706e-16
73800000	0.004955083719869248	1.9579838400438402e-49	2.0376791279161684e-59	6.860848399527522e-11	6.2691519205735565e-15	0.00008983242267741626	6.394586038809914e-24	2.3198983493559653e-13	1.743238338071124e-14	1.1124363213118141e-13	1.837307194932706e-16
73900000	0.004955083719869248	1.9579838400438402e-49	2.0376791279161684e-59	6.860848399527522e-11	6.2691519205735565e-15	0.00008983242267741626	6.394586038809914e-24	2.3198983493559653e-13	1.743238338071124e-14	1.1124363213118141e-13	1.837307194932706e-16
74000000	0.004955083719869248	1.9579838400438402e-49	2.0376791279161684e-59	6.860848399527522e-11	6.2691519205735565e-15	0.00008983242267741626	6.394586038809914e-24	2.3198983493559653e-13	1.743238338071124e-14	1.1124363213118141e-13	1.837307194932706e-16
74100000	0.004955083719869248	1.9579838400438402e-49	2.0376791279161684e-59	6.860848399527522e-11	6.2691519205735565e-15	0.00008983242267741626	6.394586038809914e-24	2.3198983493559653e-13	1.743238338071124e-14	1.1124363213118141e-13	1.837307194932706e-16
74200000	0.004955083719869248	1.9579838400438402e-49	2.0376791279161684e-59	6.860848399527522e-11	6.2691519205735565e-15	0.00008983242267741626	6.394586038809914e-24	2.3198983493559653e-13	1.743238338071124e-14	1.1124363213118141e-13	1.837307194932706e-16
74300000	0.004955083719869248	1.9579838400438402e-49	2.0376791279161684e-59	6.860848399527522e-11	6.2691519205735565e-15	0.00008983242267741626	6.394586038809914e-24	2.3198983493559653e-13	1.743238338071124e-14	1.1124363213118141e-13	1.837307194932706e-16
74400000	0.004955083719869248	1.9579838400438402e-49	2.0376791279161684e-59	6.860848399527522e-11	6.2691519205735565e-15	0.00008983242267741626	6.394586038809914e-24	2.3198983493559653e-13	1.743238338071124e-14	1.1124363213118141e-13	1.837307194932706e-16
74500000	0.004955083719869248	1.9579838400438402e-49	2.0376791279161684e-59	6.860848399527522e-11	6.2691519205735565e-15	0.00008983242267741626	6.394586038809914e-24	2.3198983493559653e-13	1.743238338071124e-14	1.1124363213118141e-13	1.837307194932706e-16
74600000	0.004955083719869248	1.9579838400438402e-49	2.0376791279161684e-59	6.860848399527522e-11	6.2691519205735565e-15	0.00008983242267741626	6.394586038809914e-24	2.3198983493559653e-13	1.743238338071124e-14	1.1124363213118141e-13	1.837307194932706e-16
74700000	0.004955083719869248	1.9579838400438402e-49	2.0376791279161684e-59	6.860848399527522e-11	6.2691519205735565e-15	0.00008983242267741626	6.394586038809914e-24	2.3198983493559653e-13	1.743238338071124e-14	1.1124363213118141e-13	1.837307194932706e-16
74800000	0.004955083719869248	1.9579838400438402e-49	2.0376791279161684e-59	6.860848399527522e-11	6.2691519205735565e-15	0.00008983242267741626	6.394586038809914e-24	2.3198983493559653e-13	1.743238338071124e-14	1.1124363213118141e-13	1.837307194932706e-16
74900000	0.004955083719869248	1.9579838400438402e-49	2.0376791279161684e-59	6.860848399527522e-11	6.2691519205735565e-15	0.00008983242267741626	6.394586038809914e-24	2.3198983493559653e-13	1.743238338071124e-14	1.1124363213118141e-13	1.837307194932706e-16
75000000	0.004955083719869248	1.9579838400438402e-49	2.0376791279161684e-59	6.860848399527522e-11	6.2691519205735565e-15	0.00008983242267741626	6.394586038809914e-24	2.3198983493559653e-13	1.743238338071124e-14	1.1124363213118141e-13	1.837307194932706e-16
75100000	0.004955083719869248	1.9579838400438402e-49	2.0376791279161684e-59	6.860848399527522e-11	6.2691519205735565e-15	0.00008983242267741626	6.394586038809914e-24	2.3198983493559653e-13	1.743238338071124e-14	1.1124363213118141e-13	1.837307194932706e-16
75200000	0.004955083719869248	1.9579838400438402e-49	2.0376791279161684e-59	6.860848399527522e-11	6.2691519205735565e-15	0.00008983242267741626	6.394586038809914e-24	2.3198983493559653e-13	1.743238338071124e-14	1.1124363213118141e-13	1.837307194932706e-16
75300000	0.004955083719869248	1.9579838400438402e-49	2.0376791279161684e-59	6.860848399527522e-11	6.2691519205735565e-15	0.00008983242267741626	6.394586038809914e-24	2.3198983493559653e-13	1.743238338071124e-14	1.1124363213118141e-13	1.837307194932706e-16
75400000	0.004955083719869248	1.9579838400438402e-49	2.0376791279161684e-59	6.860848399527522e-11	6.2691519205735565e-15	0.00008983242267741626	6.394586038809914e-24	2.3198983493559653e-13	1.743238338071124e-14	1.1124363213118141e-13	1.837307194932706e-16
75500000	0.004955083719869248	1.9579838400438402e-49	2.0376791279161684e-59	6.860848399527522e-11	6.2691519205735565e-15	0.00008983242267741626	6.394586038809914e-24	2.3198983493559653e-13	1.743238338071124e-14	1.1124363213118141e-13	1.837307194932706e-16
75600000	0.004955083719869248	1.9579838400438402e-49	2.0376791279161684e-59	6.860848399527522e-11	6.2691519205735565e-15	0.00008983242267741626	6.394586038809914e-24	2.3198983493559653e-13	1.743238338071124e-14	1.1124363213118141e-13	1.837307194932706e-16
75700000	0.004955083719869248	1.9579838400438402e-49	2.0376791279161684e-59	6.860848399527522e-11	6.2691519205735565e-15	0.00008983242267741626	6.394586038809914e-24	2.3198983493559653e-13	1.743238338071124e-14	1.1124363213118141e-13	1.837307194932706e-16
75800000	0.004955083719869248	1.9579838400438402e-49	2.0376791279161684e-59	6.860848399527522e-11	6.2691519205735565e-15	0.00008983242267741626	6.394586038809914e-24	2.3198983493559653e-13	1.743238338071124e-14	1.1124363213118141e-13	1.837307194932706e-16
75900000	0.004955083719869248	1.9579838400438402e-49	2.0376791279161684e-59	6.860848399527522e-11	6.2691519205735565e-15	0.00008983242267741626	6.394586038809914e-24	2.3198983493559653e-13	1.743238338071124e-14	1.1124363213118141e-13	1.837307194932706e-16
76000000	0.004955083719869248	1.9579838400438402e-49	2.0376791279161684e-59	6.860848399527522e-11	6.2691519205735565e-15	0.00008983242267741626	6.394586038809914e-24	2.3198983493559653e-13	1.743238338071124e-14	1.1124363213118141e-13	1.837307194932706e-16
76100000	0.004955083719869248	1.9579838400438402e-49	2.0376791279161684e-59	6.860848399527522e-11	6.2691519205735565e-15	0.00008983242267741626	6.394586038809914e-24	2.3198983493559653e-13	1.743238338071124e-14	1.1124363213118141e-13	1.837307194932706e-16
76200000	0.004955083719869248	1.9579838400438402e-49	2.0376791279161684e-59	6.860848399527522e-11	6.2691519205735565e-15	0.00008983242267741626	6.394586038809914e-24	2.3198983493559653e-13	1.743238338071124e-14	1.1124363213118141e-13	1.837307194932706e-16
76300000	0.004955083719869248	1.9579838400438402e-49	2.0376791279161684e-59	6.860848399527522e-11	6.2691519205735565e-15	0.00008983242267741626	6.394586038809914e-24	2.3198983493559653e-13	1.743238338071124e-14	1.1124363213118141e-13	1.837307194932706e-16
76400000	0.004955083719869248	1.9579838400438402e-49	2.0376791279161684e-59	6.860848399527522e-11	6.2691519205735565e-15	0.00008983242267741626	6.394586038809914e-24	2.3198983493559653e-13	1.743238338071124e-14	1.1124363213118141e-13	1.837307194932706e-16
76500000	0.004955083719869248	1.9579838400438402e-49	2.0376791279161684e-59	6.860848399527522e-11	6.2691519205735565e-15	0.00008983242267741626	6.394586038809914e-24	2.3198983493559653e-13	1.743238338071124e-14	1.1124363213118141e-13	1.837307194932706e-16
76600000	0.004955083719869248	1.9579838400438402e-49	2.0376791279161684e-59	6.860848399527522e-11	6.2691519205735565e-15	0.00008983242267741626	6.394586038809914e-24	2.3198983493559653e-13	1.743238338071124e-14	1.1124363213118141e-13	1.837307194932706e-16
76700000	0.004955083719869248	1.9579838400438402e-49	2.0376791279161684e-59	6.860848399527522e-11	6.2691519205735565e-15	0.00008983242267741626	6.394586038809914e-24	2.3198983493559653e-13	1.743238338071124e-14	1.1124363213118141e-13	1.837307194932706e-16
76800000	0.004955083719869248	1.9579838400438402e-49	2.0376791279161684e-59	6.860848399527522e-11	6.2691519205735565e-15	0.00008983242267741626	6.394586038809914e-24	2.3198983493559653e-13	1.743238338071124e-14	1.1124363213118141e-13	1.837307194932706e-16
76900000	0.004955083719869248	1.9579838400438402e-49	2.0376791279161684e-59	6.860848399527522e-11	6.2691519205735565e-15	0.00008983242267741626	6.394586038809914e-24	2.3198983493559653e-13	1.743238338071124e-14	1.1124363213118141e-13	1.837307194932706e-16
77000000	0.004955083719869248	1.9579838400438402e-49	2.0376791279161684e-59	6.860848399527522e-11	6.2691519205735565e-15	0.00008983242267741626	6.394586038809914e-24	2.3198983493559653e-13	1.743238338071124e-14	1.1124363213118141e-13	1.837307194932706e-16
77100000	0.004955083719869248	1.9579838400438402e-49	2.0376791279161684e-59	6.860848399527522e-11	6.2691519205735565e-15	0.00008983242267741626	6.394586038809914e-24	2.3198983493559653e-13	1.743238338071124e-14	1.1124363213118141e-13	1.837307194932706e-16
77200000	0.004955083719869248	1.9579838400438402e-49	2.0376791279161684e-59	6.860848399527522e-11	6.2691519205735565e-15	0.00008983242267741626	6.394586038809914e-24	2.3198983493559653e-13	1.743238338071124e-14	1.1124363213118141e-13	1.837307194932706e-16
77300000	0.004955083719869248	1.9579838400438402e-49	2.0376791279161684e-59	6.860848399527522e-11	6.2691519205735565e-15	0.00008983242267741626	6.394586038809914e-24	2.3198983493559653e-13	1.743238338071124e-14	1.1124363213118141e-13	1.837307194932706e-16
77400000	0.004955083719869248	1.9579838400438402e-49	2.0376791279161684e-59	6.860848399527522e-11	6.2691519205735565e-15	0.00008983242267741626	6.394586038809914e-24	2.3198983493559653e-13	1.743238338071124e-14	1.1124363213118141e-13	1.837307194932706e-16
77500000	0.004955083719869248	1.9579838400438402e-49	2.0376791279161684e-59	6.860848399527522e-11	6.2691519205735565e-15	0.00008983242267741626	6.394586038809914e-24	2.3198983493559653e-13	1.743238338071124e-14	1.1124363213118141e-13	1.837307194932706e-16
77600000	0.004955083719869248	1.9579838400438402e-49	2.0376791279161684e-59	6.860848399527522e-11	6.2691519205735565e-15	0.00008983242267741626	6.394586038809914e-24	2.3198983493559653e-13	1.743238338071124e-14	1.1124363213118141e-13	1.837307194932706e-16
77700000	0.004955083719869248	1.9579838400438402e-49	2.0376791279161684e-59	6.860848399527522e-11	6.2691519205735565e-15	0.00008983242267741626	6.394586038809914e-24	2.3198983493559653e-13	1.743238338071124e-14	1.1124363213118141e-13	1.837307194932706e-16
77800000	0.004955083719869248	1.9579838400438402e-49	2.0376791279161684e-59	6.860848399527522e-11	6.2691519205735565e-15	0.00008983242267741626	6.394586038809914e-24	2.3198983493559653e-13	1.743238338071124e-14	1.1124363213118141e-13	1.837307194932706e-16
77900000	0.004955083719869248	1.9579838400438402e-49	2.0376791279161684e-59	6.860848399527522e-11	6.2691519205735565e-15	0.00008983242267741626	6.394586038809914e-24	2.3198983493559653e-13	1.743238338071124e-14	1.1124363213118141e-13	1.837307194932706e-16
78000000	0.004955083719869248	1.9579838400438402e-49	2.0376791279161684e-59	6.860848399527522e-11	6.2691519205735565e-15	0.00008983242267741626	6.394586038809914e-24	2.3198983493559653e-13	1.743238338071124e-14	1.1124363213118141e-13	1.837307194932706e-16
78100000	0.004955083719869248	1.9579838400438402e-49	2.0376791279161684e-59	6.860848399527522e-11	6.2691519205735565e-15	0.00008983242267741626	6.394586038809914e-24	2.3198983493559653e-13	1.743238338071124e-14	1.1124363213118141e-13	1.837307194932706e-16
78200000	0.004955083719869248	1.9579838400438402e-49	2.0376791279161684e-59	6.860848399527522e-11	6.2691519205735565e-15	0.00008983242267741626	6.394586038809914e-24	2.3198983493559653e-13	1.743238338071124e-14	1.1124363213118141e-13	1.837307194932706e-16
78300000	0.004955083719869248	1.9579838400438402e-49	2.0376791279161684e-59	6.860848399527522e-11	6.2691519205735565e-15	0.00008983242267741626	6.394586038809914e-24	2.3198983493559653e-13	1.743238338071124e-14	1.1124363213118141e-13	1.837307194932706e-16
78400000	0.004955083719869248	1.9579838400438402e-49	2.0376791279161684e-59	6.860848399527522e-11	6.2691519205735565e-15	0.00008983242267741626	6.394586038809914e-24	2.3198983493559653e-13	1.743238338071124e-14	1.1124363213118141e-13	1.837307194932706e-16
78500000	0.004955083719869248	1.9579838400438402e-49	2.0376791279161684e-59	6.860848399527522e-11	6.2691519205735565e-15	0.00008983242267741626	6.394586038809914e-24	2.3198983493559653e-13	1.743238338071124e-14	1.1124363213118141e-13	1.837307194932706e-16
78600000	0.004955083719869248	1.9579838400438402e-49	2.0376791279161684e-59	6.860848399527522e-11	6.2691519205735565e-15	0.00008983242267741626	6.394586038809914e-24	2.3198983493559653e-13	1.743238338071124e-14	1.1124363213118141e-13	1.837307194932706e-16
78700000	0.004955083719869248	1.9579838400438402e-49	2.0376791279161684e-59	6.860848399527522e-11	6.2691519205735565e-15	0.00008983242267741626	6.394586038809914e-24	2.3198983493559653e-13	1.743238338071124e-14	1.1124363213118141e-13	1.837307194932706e-16
78800000	0.004955083719869248	1.9579838400438402e-49	2.0376791279161684e-59	6.860848399527522e-11	6.2691519205735565e-15	0.00008983242267741626	6.394586038809914e-24	2.3198983493559653e-13	1.743238338071124e-14	1.1124363213118141e-13	1.837307194932706e-16
78900000	0.004955083719869248	1.9579838400438402e-49	2.0376791279161684e-59	6.860848399527522e-11	6.2691519205735565e-15	0.00008983242267741626	6.394586038809914e-24	2.3198983493559653e-13	1.743238338071124e-14	1.1124363213118141e-13	1.837307194932706e-16
79000000	0.004955083719869248	1.9579838400438402e-49	2.0376791279161684e-59	6.860848399527522e-11	6.2691519205735565e-15	0.00008983242267741626	6.394586038809914e-24	2.3198983493559653e-13	1.743238338071124e-14	1.1124363213118141e-13	1.837307194932706e-16
79100000	0.004955083719869248	1.9579838400438402e-49	2.0376791279161684e-59	6.860848399527522e-11	6.2691519205735565e-15	0.00008983242267741626	6.394586038809914e-24	2.3198983493559653e-13	1.743238338071124e-14	1.1124363213118141e-13	1.837307194932706e-16
79200000	0.004955083719869248	1.9579838400438402e-49	2.0376791279161684e-59	6.860848399527522e-11	6.2691519205735565e-15	0.00008983242267741626	6.394586038809914e-24	2.3198983493559653e-13	1.743238338071124e-14	1.1124363213118141e-13	1.837307194932706e-16
79300000	0.004955083719869248	1.9579838400438402e-49	2.0376791279161684e-59	6.860848399527522e-11	6.2691519205735565e-15	0.00008983242267741626	6.394586038809914e-24	2.3198983493559653e-13	1.743238338071124e-14	1.1124363213118141e-13	1.837307194932706e-16
79400000	0.004955083719869248	1.9579838400438402e-49	2.0376791279161684e-59	6.860848399527522e-11	6.2691519205735565e-15	0.00008983242267741626	6.394586038809914e-24	2.3198983493559653e-13	1.743238338071124e-14	1.1124363213118141e-13	1.837307194932706e-16
79500000	0.004955083719869248	1.9579838400438402e-49	2.0376791279161684e-59	6.860848399527522e-11	6.2691519205735565e-15	0.00008983242267741626	6.394586038809914e-24	2.3198983493559653e-13	1.743238338071124e-14	1.1124363213118141e-13	1.837307194932706e-16
79600000	0.004955083719869248	1.9579838400438402e-49	2.0376791279161684e-59	6.860848399527522e-11	6.2691519205735565e-15	0.00008983242267741626	6.394586038809914e-24	2.3198983493559653e-13	1.743238338071124e-14	1.1124363213118141e-13	1.837307194932706e-16
79700000	0.004955083719869248	1.9579838400438402e-49	2.0376791279161684e-59	6.860848399527522e-11	6.2691519205735565e-15	0.00008983242267741626	6.394586038809914e-24	2.3198983493559653e-13	1.743238338071124e-14	1.1124363213118141e-13	1.837307194932706e-16
79800000	0.004955083719869248	1.9579838400438402e-49	2.0376791279161684e-59	6.860848399527522e-11	6.2691519205735565e-15	0.00008983242267741626	6.394586038809914e-24	2.3198983493559653e-13	1.743238338071124e-14	1.1124363213118141e-13	1.837307194932706e-16
79900000	0.004955083719869248	1.9579838400438402e-49	2.0376791279161684e-59	6.860848399527522e-11	6.2691519205735565e-15	0.00008983242267741626	6.394586038809914e-24	2.3198983493559653e-13	1.743238338071124e-14	1.1124363213118141e-13	1.837307194932706e-16
80000000	0.004955083719869248	1.9579838400438402e-49	2.0376791279161684e-59	6.860848399527522e-11	6.2691519205735565e-15	0.00008983242267741626	6.394586038809914e-24	2.3198983493559653e-13	1.743238338071124e-14	1.1124363213118141e-13	1.837307194932706e-16
80100000	0.004955083719869248	1.9579838400438402e-49	2.0376791279161684e-59	6.860848399527522e-11	6.2691519205735565e-15	0.00008983242267741626	6.394586038809914e-24	2.3198983493559653e-13	1.743238338071124e-14	1.1124363213118141e-13	1.837307194932706e-16
80200000	0.004955083719869248	1.9579838400438402e-49	2.0376791279161684e-59	6.860848399527522e-11	6.2691519205735565e-15	0.00008983242267741626	6.394586038809914e-24	2.3198983493559653e-13	1.743238338071124e-14	1.1124363213118141e-13	1.837307194932706e-16
80300000	0.004955083719869248	1.9579838400438402e-49	2.0376791279161684e-59	6.860848399527522e-11	6.2691519205735565e-15	0.00008983242267741626	6.394586038809914e-24	2.3198983493559653e-13	1.743238338071124e-14	1.1124363213118141e-13	1.837307194932706e-16
80400000	0.004955083719869248	1.9579838400438402e-49	2.0376791279161684e-59	6.860848399527522e-11	6.2691519205735565e-15	0.00008983242267741626	6.394586038809914e-24	2.3198983493559653e-13	1.743238338071124e-14	1.1124363213118141e-13	1.837307194932706e-16
80500000	0.004955083719869248	1.9579838400438402e-49	2.0376791279161684e-59	6.860848399527522e-11	6.2691519205735565e-15	0.00008983242267741626	6.394586038809914e-24	2.3198983493559653e-13	1.743238338071124e-14	1.1124363213118141e-13	1.837307194932706e-16
80600000	0.004955083719869248	1.9579838400438402e-49	2.0376791279161684e-59	6.860848399527522e-11	6.2691519205735565e-15	0.00008983242267741626	6.394586038809914e-24	2.3198983493559653e-13	1.743238338071124e-14	1.1124363213118141e-13	1.837307194932706e-16
80700000	0.004955083719869248	1.9579838400438402e-49	2.0376791279161684e-59	6.860848399527522e-11	6.2691519205735565e-15	0.00008983242267741626	6.394586038809914e-24	2.3198983493559653e-13	1.743238338071124e-14	1.1124363213118141e-13	1.837307194932706e-16
80800000	0.004955083719869248	1.9579838400438402e-49	2.0376791279161684e-59	6.860848399527522e-11	6.2691519205735565e-15	0.00008983242267741626	6.394586038809914e-24	2.3198983493559653e-13	1.743238338071124e-14	1.1124363213118141e-13	1.837307194932706e-16
80900000	0.004955083719869248	1.9579838400438402e-49	2.0376791279161684e-59	6.860848399527522e-11	6.2691519205735565e-15	0.00008983242267741626	6.394586038809914e-24	2.3198983493559653e-13	1.743238338071124e-14	1.1124363213118141e-13	1.837307194932706e-16
81000000	0.004955083719869248	1.9579838400438402e-49	2.0376791279161684e-59	6.860848399527522e-11	6.2691519205735565e-15	0.00008983242267741626	6.394586038809914e-24	2.3198983493559653e-13	1.743238338071124e-14	1.1124363213118141e-13	1.837307194932706e-16
81100000	0.004955083719869248	1.9579838400438402e-49	2.0376791279161684e-59	6.860848399527522e-11	6.2691519205735565e-15	0.00008983242267741626	6.394586038809914e-24	2.3198983493559653e-13	1.743238338071124e-14	1.1124363213118141e-13	1.837307194932706e-16
81200000	0.004955083719869248	1.9579838400438402e-49	2.0376791279161684e-59	6.860848399527522e-11	6.2691519205735565e-15	0.00008983242267741626	6.394586038809914e-24	2.3198983493559653e-13	1.743238338071124e-14	1.1124363213118141e-13	1.837307194932706e-16
81300000	0.004955083719869248	1.9579838400438402e-49	2.0376791279161684e-59	6.860848399527522e-11	6.2691519205735565e-15	0.00008983242267741626	6.394586038809914e-24	2.3198983493559653e-13	1.743238338071124e-14	1.1124363213118141e-13	1.837307194932706e-16
81400000	0.004955083719869248	1.9579838400438402e-49	2.0376791279161684e-59	6.860848399527522e-11	6.2691519205735565e-15	0.00008983242267741626	6.394586038809914e-24	2.3198983493559653e-13	1.743238338071124e-14	1.1124363213118141e-13	1.837307194932706e-16
81500000	0.004955083719869248	1.9579838400438402e-49	2.0376791279161684e-59	6.860848399527522e-11	6.2691519205735565e-15	0.00008983242267741626	6.394586038809914e-24	2.3198983493559653e-13	1.743238338071124e-14	1.1124363213118141e-13	1.837307194932706e-16
81600000	0.004955083719869248	1.9579838400438402e-49	2.0376791279161684e-59	6.860848399527522e-11	6.2691519205735565e-15	0.00008983242267741626	6.394586038809914e-24	2.3198983493559653e-13	1.743238338071124e-14	1.1124363213118141e-13	1.837307194932706e-16
81700000	0.004955083719869248	1.9579838400438402e-49	2.0376791279161684e-59	6.860848399527522e-11	6.2691519205735565e-15	0.00008983242267741626	6.394586038809914e-24	2.3198983493559653e-13	1.743238338071124e-14	1.1124363213118141e-13	1.837307194932706e-16
81800000	0.004955083719869248	1.9579838400438402e-49	2.0376791279161684e-59	6.860848399527522e-11	6.2691519205735565e-15	0.00008983242267741626	6.394586038809914e-24	2.3198983493559653e-13	1.743238338071124e-14	1.1124363213118141e-13	1.837307194932706e-16
81900000	0.004955083719869248	1.9579838400438402e-49	2.0376791279161684e-59	6.860848399527522e-11	6.2691519205735565e-15	0.00008983242267741626	6.394586038809914e-24	2.3198983493559653e-13	1.743238338071124e-14	1.1124363213118141e-13	1.837307194932706e-16
82000000	0.004955083719869248	1.9579838400438402e-49	2.0376791279161684e-59	6.860848399527522e-11	6.2691519205735565e-15	0.00008983242267741626	6.394586038809914e-24	2.3198983493559653e-13	1.743238338071124e-14	1.1124363213118141e-13	1.837307194932706e-16
82100000	0.004955083719869248	1.9579838400438402e-49	2.0376791279161684e-59	6.860848399527522e-11	6.2691519205735565e-15	0.00008983242267741626	6.394586038809914e-24	2.3198983493559653e-13	1.743238338071124e-14	1.1124363213118141e-13	1.837307194932706e-16
82200000	0.004955083719869248	1.9579838400438402e-49	2.0376791279161684e-59	6.860848399527522e-11	6.2691519205735565e-15	0.00008983242267741626	6.394586038809914e-24	2.3198983493559653e-13	1.743238338071124e-14	1.1124363213118141e-13	1.837307194932706e-16
82300000	0.004955083719869248	1.9579838400438402e-49	2.0376791279161684e-59	6.860848399527522e-11	6.2691519205735565e-15	0.00008983242267741626	6.394586038809914e-24	2.3198983493559653e-13	1.743238338071124e-14	1.1124363213118141e-13	1.837307194932706e-16
82400000	0.004955083719869248	1.9579838400438402e-49	2.0376791279161684e-59	6.860848399527522e-11	6.2691519205735565e-15	0.00008983242267741626	6.394586038809914e-24	2.3198983493559653e-13	1.743238338071124e-14	1.1124363213118141e-13	1.837307194932706e-16
82500000	0.004955083719869248	1.9579838400438402e-49	2.0376791279161684e-59	6.860848399527522e-11	6.2691519205735565e-15	0.00008983242267741626	6.394586038809914e-24	2.3198983493559653e-13	1.743238338071124e-14	1.1124363213118141e-13	1.837307194932706e-16
82600000	0.004955083719869248	1.9579838400438402e-49	2.0376791279161684e-59	6.860848399527522e-11	6.2691519205735565e-15	0.00008983242267741626	6.394586038809914e-24	2.3198983493559653e-13	1.743238338071124e-14	1.1124363213118141e-13	1.837307194932706e-16
82700000	0.004955083719869248	1.9579838400438402e-49	2.0376791279161684e-59	6.860848399527522e-11	6.2691519205735565e-15	0.00008983242267741626	6.394586038809914e-24	2.3198983493559653e-13	1.743238338071124e-14	1.1124363213118141e-13	1.837307194932706e-16
82800000	0.004955083719869248	1.9579838400438402e-49	2.0376791279161684e-59	6.860848399527522e-11	6.2691519205735565e-15	0.00008983242267741626	6.394586038809914e-24	2.3198983493559653e-13	1.743238338071124e-14	1.1124363213118141e-13	1.837307194932706e-16
82900000	0.004955083719869248	1.9579838400438402e-49	2.0376791279161684e-59	6.860848399527522e-11	6.2691519205735565e-15	0.00008983242267741626	6.394586038809914e-24	2.3198983493559653e-13	1.743238338071124e-14	1.1124363213118141e-13	1.837307194932706e-16
83000000	0.004955083719869248	1.9579838400438402e-49	2.0376791279161684e-59	6.860848399527522e-11	6.2691519205735565e-15	0.00008983242267741626	6.394586038809914e-24	2.3198983493559653e-13	1.743238338071124e-14	1.1124363213118141e-13	1.837307194932706e-16
83100000	0.004955083719869248	1.9579838400438402e-49	2.0376791279161684e-59	6.860848399527522e-11	6.2691519205735565e-15	0.00008983242267741626	6.394586038809914e-24	2.3198983493559653e-13	1.743238338071124e-14	1.1124363213118141e-13	1.837307194932706e-16
83200000	0.004955083719869248	1.9579838400438402e-49	2.0376791279161684e-59	6.860848399527522e-11	6.2691519205735565e-15	0.00008983242267741626	6.394586038809914e-24	2.3198983493559653e-13	1.743238338071124e-14	1.1124363213118141e-13	1.837307194932706e-16
83300000	0.004955083719869248	1.9579838400438402e-49	2.0376791279161684e-59	6.860848399527522e-11	6.2691519205735565e-15	0.00008983242267741626	6.394586038809914e-24	2.3198983493559653e-13	1.743238338071124e-14	1.1124363213118141e-13	1.837307194932706e-16
83400000	0.004955083719869248	1.9579838400438402e-49	2.0376791279161684e-59	6.860848399527522e-11	6.2691519205735565e-15	0.00008983242267741626	6.394586038809914e-24	2.3198983493559653e-13	1.743238338071124e-14	1.1124363213118141e-13	1.837307194932706e-16
83500000	0.004955083719869248	1.9579838400438402e-49	2.0376791279161684e-59	6.860848399527522e-11	6.2691519205735565e-15	0.00008983242267741626	6.394586038809914e-24	2.3198983493559653e-13	1.743238338071124e-14	1.1124363213118141e-13	1.837307194932706e-16
83600000	0.004955083719869248	1.9579838400438402e-49	2.0376791279161684e-59	6.860848399527522e-11	6.2691519205735565e-15	0.00008983242267741626	6.394586038809914e-24	2.3198983493559653e-13	1.743238338071124e-14	1.1124363213118141e-13	1.837307194932706e-16
83700000	0.004955083719869248	1.9579838400438402e-49	2.0376791279161684e-59	6.860848399527522e-11	6.2691519205735565e-15	0.00008983242267741626	6.394586038809914e-24	2.3198983493559653e-13	1.743238338071124e-14	1.1124363213118141e-13	1.837307194932706e-16
83800000	0.004955083719869248	1.9579838400438402e-49	2.0376791279161684e-59	6.860848399527522e-11	6.2691519205735565e-15	0.00008983242267741626	6.394586038809914e-24	2.3198983493559653e-13	1.743238338071124e-14	1.1124363213118141e-13	1.837307194932706e-16
83900000	0.004955083719869248	1.9579838400438402e-49	2.0376791279161684e-59	6.860848399527522e-11	6.2691519205735565e-15	0.00008983242267741626	6.394586038809914e-24	2.3198983493559653e-13	1.743238338071124e-14	1.1124363213118141e-13	1.837307194932706e-16
84000000	0.004955083719869248	1.9579838400438402e-49	2.0376791279161684e-59	6.860848399527522e-11	6.2691519205735565e-15	0.00008983242267741626	6.394586038809914e-24	2.3198983493559653e-13	1.743238338071124e-14	1.1124363213118141e-13	1.837307194932706e-16
84100000	0.004955083719869248	1.9579838400438402e-49	2.0376791279161684e-59	6.860848399527522e-11	6.2691519205735565e-15	0.00008983242267741626	6.394586038809914e-24	2.3198983493559653e-13	1.743238338071124e-14	1.1124363213118141e-13	1.837307194932706e-16
84200000	0.004955083719869248	1.9579838400438402e-49	2.0376791279161684e-59	6.860848399527522e-11	6.2691519205735565e-15	0.00008983242267741626	6.394586038809914e-24	2.3198983493559653e-13	1.743238338071124e-14	1.1124363213118141e-13	1.837307194932706e-16
84300000	0.004955083719869248	1.9579838400438402e-49	2.0376791279161684e-59	6.860848399527522e-11	6.2691519205735565e-15	0.00008983242267741626	6.394586038809914e-24	2.3198983493559653e-13	1.743238338071124e-14	1.1124363213118141e-13	1.837307194932706e-16
84400000	0.004955083719869248	1.9579838400438402e-49	2.0376791279161684e-59	6.860848399527522e-11	6.2691519205735565e-15	0.00008983242267741626	6.394586038809914e-24	2.3198983493559653e-13	1.743238338071124e-14	1.1124363213118141e-13	1.837307194932706e-16
84500000	0.004955083719869248	1.9579838400438402e-49	2.0376791279161684e-59	6.860848399527522e-11	6.2691519205735565e-15	0.00008983242267741626	6.394586038809914e-24	2.3198983493559653e-13	1.743238338071124e-14	1.1124363213118141e-13	1.837307194932706e-16
84600000	0.004955083719869248	1.9579838400438402e-49	2.0376791279161684e-59	6.860848399527522e-11	6.2691519205735565e-15	0.00008983242267741626	6.394586038809914e-24	2.3198983493559653e-13	1.743238338071124e-14	1.1124363213118141e-13	1.837307194932706e-16
84700000	0.004955083719869248	1.9579838400438402e-49	2.0376791279161684e-59	6.860848399527522e-11	6.2691519205735565e-15	0.00008983242267741626	6.394586038809914e-24	2.3198983493559653e-13	1.743238338071124e-14	1.1124363213118141e-13	1.837307194932706e-16
84800000	0.004955083719869248	1.9579838400438402e-49	2.0376791279161684e-59	6.860848399527522e-11	6.2691519205735565e-15	0.00008983242267741626	6.394586038809914e-24	2.3198983493559653e-13	1.743238338071124e-14	1.1124363213118141e-13	1.837307194932706e-16
84900000	0.004955083719869248	1.9579838400438402e-49	2.0376791279161684e-59	6.860848399527522e-11	6.2691519205735565e-15	0.00008983242267741626	6.394586038809914e-24	2.3198983493559653e-13	1.743238338071124e-14	1.1124363213118141e-13	1.837307194932706e-16
85000000	0.004955083719869248	1.9579838400438402e-49	2.0376791279161684e-59	6.860848399527522e-11	6.2691519205735565e-15	0.00008983242267741626	6.394586038809914e-24	2.3198983493559653e-13	1.743238338071124e-14	1.1124363213118141e-13	1.837307194932706e-16
85100000	0.004955083719869248	1.9579838400438402e-49	2.0376791279161684e-59	6.860848399527522e-11	6.2691519205735565e-15	0.00008983242267741626	6.394586038809914e-24	2.3198983493559653e-13	1.743238338071124e-14	1.1124363213118141e-13	1.837307194932706e-16
85200000	0.004955083719869248	1.9579838400438402e-49	2.0376791279161684e-59	6.860848399527522e-11	6.2691519205735565e-15	0.00008983242267741626	6.394586038809914e-24	2.3198983493559653e-13	1.743238338071124e-14	1.1124363213118141e-13	1.837307194932706e-16
85300000	0.004955083719869248	1.9579838400438402e-49	2.0376791279161684e-59	6.860848399527522e-11	6.2691519205735565e-15	0.00008983242267741626	6.394586038809914e-24	2.3198983493559653e-13	1.743238338071124e-14	1.1124363213118141e-13	1.837307194932706e-16
85400000	0.004955083719869248	1.9579838400438402e-49	2.0376791279161684e-59	6.860848399527522e-11	6.2691519205735565e-15	0.00008983242267741626	6.394586038809914e-24	2.3198983493559653e-13	1.743238338071124e-14	1.1124363213118141e-13	1.837307194932706e-16
85500000	0.004955083719869248	1.9579838400438402e-49	2.0376791279161684e-59	6.860848399527522e-11	6.2691519205735565e-15	0.00008983242267741626	6.394586038809914e-24	2.3198983493559653e-13	1.743238338071124e-14	1.1124363213118141e-13	1.837307194932706e-16
85600000	0.004955083719869248	1.9579838400438402e-49	2.0376791279161684e-59	6.860848399527522e-11	6.2691519205735565e-15	0.00008983242267741626	6.394586038809914e-24	2.3198983493559653e-13	1.743238338071124e-14	1.1124363213118141e-13	1.837307194932706e-16
85700000	0.004955083719869248	1.9579838400438402e-49	2.0376791279161684e-59	6.860848399527522e-11	6.2691519205735565e-15	0.00008983242267741626	6.394586038809914e-24	2.3198983493559653e-13	1.743238338071124e-14	1.1124363213118141e-13	1.837307194932706e-16
85800000	0.004955083719869248	1.9579838400438402e-49	2.0376791279161684e-59	6.860848399527522e-11	6.2691519205735565e-15	0.00008983242267741626	6.394586038809914e-24	2.3198983493559653e-13	1.743238338071124e-14	1.1124363213118141e-13	1.837307194932706e-16
85900000	0.004955083719869248	1.9579838400438402e-49	2.0376791279161684e-59	6.860848399527522e-11	6.2691519205735565e-15	0.00008983242267741626	6.394586038809914e-24	2.3198983493559653e-13	1.743238338071124e-14	1.1124363213118141e-13	1.837307194932706e-16
86000000	0.004955083719869248	1.9579838400438402e-49	2.0376791279161684e-59	6.860848399527522e-11	6.2691519205735565e-15	0.00008983242267741626	6.394586038809914e-24	2.3198983493559653e-13	1.743238338071124e-14	1.1124363213118141e-13	1.837307194932706e-16
86100000	0.004955083719869248	1.9579838400438402e-49	2.0376791279161684e-59	6.860848399527522e-11	6.2691519205735565e-15	0.00008983242267741626	6.394586038809914e-24	2.3198983493559653e-13	1.743238338071124e-14	1.1124363213118141e-13	1.837307194932706e-16
86200000	0.004955083719869248	1.9579838400438402e-49	2.0376791279161684e-59	6.860848399527522e-11	6.2691519205735565e-15	0.00008983242267741626	6.394586038809914e-24	2.3198983493559653e-13	1.743238338071124e-14	1.1124363213118141e-13	1.837307194932706e-16
86300000	0.004955083719869248	1.9579838400438402e-49	2.0376791279161684e-59	6.860848399527522e-11	6.2691519205735565e-15	0.00008983242267741626	6.394586038809914e-24	2.3198983493559653e-13	1.743238338071124e-14	1.1124363213118141e-13	1.837307194932706e-16
86400000	0.004955083719869248	1.9579838400438402e-49	2.0376791279161684e-59	6.860848399527522e-11	6.2691519205735565e-15	0.00008983242267741626	6.394586038809914e-24	2.3198983493559653e-13	1.743238338071124e-14	1.1124363213118141e-13	1.837307194932706e-16
86500000	0.004955083719869248	1.9579838400438402e-49	2.0376791279161684e-59	6.860848399527522e-11	6.2691519205735565e-15	0.00008983242267741626	6.394586038809914e-24	2.3198983493559653e-13	1.743238338071124e-14	1.1124363213118141e-13	1.837307194932706e-16
86600000	0.004955083719869248	1.9579838400438402e-49	2.0376791279161684e-59	6.860848399527522e-11	6.2691519205735565e-15	0.00008983242267741626	6.394586038809914e-24	2.3198983493559653e-13	1.743238338071124e-14	1.1124363213118141e-13	1.837307194932706e-16
86700000	0.004955083719869248	1.9579838400438402e-49	2.0376791279161684e-59	6.860848399527522e-11	6.2691519205735565e-15	0.00008983242267741626	6.394586038809914e-24	2.3198983493559653e-13	1.743238338071124e-14	1.1124363213118141e-13	1.837307194932706e-16
86800000	0.004955083719869248	1.9579838400438402e-49	2.0376791279161684e-59	6.860848399527522e-11	6.2691519205735565e-15	0.00008983242267741626	6.394586038809914e-24	2.3198983493559653e-13	1.743238338071124e-14	1.1124363213118141e-13	1.837307194932706e-16
86900000	0.004955083719869248	1.9579838400438402e-49	2.0376791279161684e-59	6.860848399527522e-11	6.2691519205735565e-15	0.00008983242267741626	6.394586038809914e-24	2.3198983493559653e-13	1.743238338071124e-14	1.1124363213118141e-13	1.837307194932706e-16
87000000	0.004955083719869248	1.9579838400438402e-49	2.0376791279161684e-59	6.860848399527522e-11	6.2691519205735565e-15	0.00008983242267741626	6.394586038809914e-24	2.3198983493559653e-13	1.743238338071124e-14	1.1124363213118141e-13	1.837307194932706e-16
87100000	0.004955083719869248	1.9579838400438402e-49	2.0376791279161684e-59	6.860848399527522e-11	6.2691519205735565e-15	0.00008983242267741626	6.394586038809914e-24	2.3198983493559653e-13	1.743238338071124e-14	1.1124363213118141e-13	1.837307194932706e-16
87200000	0.004955083719869248	1.9579838400438402e-49	2.0376791279161684e-59	6.860848399527522e-11	6.2691519205735565e-15	0.00008983242267741626	6.394586038809914e-24	2.3198983493559653e-13	1.743238338071124e-14	1.1124363213118141e-13	1.837307194932706e-16
87300000	0.004955083719869248	1.9579838400438402e-49	2.0376791279161684e-59	6.860848399527522e-11	6.2691519205735565e-15	0.00008983242267741626	6.394586038809914e-24	2.3198983493559653e-13	1.743238338071124e-14	1.1124363213118141e-13	1.837307194932706e-16
87400000	0.004955083719869248	1.9579838400438402e-49	2.0376791279161684e-59	6.860848399527522e-11	6.2691519205735565e-15	0.00008983242267741626	6.394586038809914e-24	2.3198983493559653e-13	1.743238338071124e-14	1.1124363213118141e-13	1.837307194932706e-16
87500000	0.004955083719869248	1.9579838400438402e-49	2.0376791279161684e-59	6.860848399527522e-11	6.2691519205735565e-15	0.00008983242267741626	6.394586038809914e-24	2.3198983493559653e-13	1.743238338071124e-14	1.1124363213118141e-13	1.837307194932706e-16
87600000	0.004955083719869248	1.9579838400438402e-49	2.0376791279161684e-59	6.860848399527522e-11	6.2691519205735565e-15	0.00008983242267741626	6.394586038809914e-24	2.3198983493559653e-13	1.743238338071124e-14	1.1124363213118141e-13	1.837307194932706e-16
87700000	0.004955083719869248	1.9579838400438402e-49	2.0376791279161684e-59	6.860848399527522e-11	6.2691519205735565e-15	0.00008983242267741626	6.394586038809914e-24	2.3198983493559653e-13	1.743238338071124e-14	1.1124363213118141e-13	1.837307194932706e-16
87800000	0.004955083719869248	1.9579838400438402e-49	2.0376791279161684e-59	6.860848399527522e-11	6.2691519205735565e-15	0.00008983242267741626	6.394586038809914e-24	2.3198983493559653e-13	1.743238338071124e-14	1.1124363213118141e-13	1.837307194932706e-16
87900000	0.004955083719869248	1.9579838400438402e-49	2.0376791279161684e-59	6.860848399527522e-11	6.2691519205735565e-15	0.00008983242267741626	6.394586038809914e-24	2.3198983493559653e-13	1.743238338071124e-14	1.1124363213118141e-13	1.837307194932706e-16
88000000	0.004955083719869248	1.9579838400438402e-49	2.0376791279161684e-59	6.860848399527522e-11	6.2691519205735565e-15	0.00008983242267741626	6.394586038809914e-24	2.3198983493559653e-13	1.743238338071124e-14	1.1124363213118141e-13	1.837307194932706e-16
88100000	0.004955083719869248	1.9579838400438402e-49	2.0376791279161684e-59	6.860848399527522e-11	6.2691519205735565e-15	0.00008983242267741626	6.394586038809914e-24	2.3198983493559653e-13	1.743238338071124e-14	1.1124363213118141e-13	1.837307194932706e-16
88200000	0.004955083719869248	1.9579838400438402e-49	2.0376791279161684e-59	6.860848399527522e-11	6.2691519205735565e-15	0.00008983242267741626	6.394586038809914e-24	2.3198983493559653e-13	1.743238338071124e-14	1.1124363213118141e-13	1.837307194932706e-16
88300000	0.004955083719869248	1.9579838400438402e-49	2.0376791279161684e-59	6.860848399527522e-11	6.2691519205735565e-15	0.00008983242267741626	6.394586038809914e-24	2.3198983493559653e-13	1.743238338071124e-14	1.1124363213118141e-13	1.837307194932706e-16
88400000	0.004955083719869248	1.9579838400438402e-49	2.0376791279161684e-59	6.860848399527522e-11	6.2691519205735565e-15	0.00008983242267741626	6.394586038809914e-24	2.3198983493559653e-13	1.743238338071124e-14	1.1124363213118141e-13	1.837307194932706e-16
88500000	0.004955083719869248	1.9579838400438402e-49	2.0376791279161684e-59	6.860848399527522e-11	6.2691519205735565e-15	0.00008983242267741626	6.394586038809914e-24	2.3198983493559653e-13	1.743238338071124e-14	1.1124363213118141e-13	1.837307194932706e-16
88600000	0.004955083719869248	1.9579838400438402e-49	2.0376791279161684e-59	6.860848399527522e-11	6.2691519205735565e-15	0.00008983242267741626	6.394586038809914e-24	2.3198983493559653e-13	1.743238338071124e-14	1.1124363213118141e-13	1.837307194932706e-16
88700000	0.004955083719869248	1.9579838400438402e-49	2.0376791279161684e-59	6.860848399527522e-11	6.2691519205735565e-15	0.00008983242267741626	6.394586038809914e-24	2.3198983493559653e-13	1.743238338071124e-14	1.1124363213118141e-13	1.837307194932706e-16
88800000	0.004955083719869248	1.9579838400438402e-49	2.0376791279161684e-59	6.860848399527522e-11	6.2691519205735565e-15	0.00008983242267741626	6.394586038809914e-24	2.3198983493559653e-13	1.743238338071124e-14	1.1124363213118141e-13	1.837307194932706e-16
88900000	0.004955083719869248	1.9579838400438402e-49	2.0376791279161684e-59	6.860848399527522e-11	6.2691519205735565e-15	0.00008983242267741626	6.394586038809914e-24	2.3198983493559653e-13	1.743238338071124e-14	1.1124363213118141e-13	1.837307194932706e-16
89000000	0.004955083719869248	1.9579838400438402e-49	2.0376791279161684e-59	6.860848399527522e-11	6.2691519205735565e-15	0.00008983242267741626	6.394586038809914e-24	2.3198983493559653e-13	1.743238338071124e-14	1.1124363213118141e-13	1.837307194932706e-16
89100000	0.004955083719869248	1.9579838400438402e-49	2.0376791279161684e-59	6.860848399527522e-11	6.2691519205735565e-15	0.00008983242267741626	6.394586038809914e-24	2.3198983493559653e-13	1.743238338071124e-14	1.1124363213118141e-13	1.837307194932706e-16
89200000	0.004955083719869248	1.9579838400438402e-49	2.0376791279161684e-59	6.860848399527522e-11	6.2691519205735565e-15	0.00008983242267741626	6.394586038809914e-24	2.3198983493559653e-13	1.743238338071124e-14	1.1124363213118141e-13	1.837307194932706e-16
89300000	0.004955083719869248	1.9579838400438402e-49	2.0376791279161684e-59	6.860848399527522e-11	6.2691519205735565e-15	0.00008983242267741626	6.394586038809914e-24	2.3198983493559653e-13	1.743238338071124e-14	1.1124363213118141e-13	1.837307194932706e-16
89400000	0.004955083719869248	1.9579838400438402e-49	2.0376791279161684e-59	6.860848399527522e-11	6.2691519205735565e-15	0.00008983242267741626	6.394586038809914e-24	2.3198983493559653e-13	1.743238338071124e-14	1.1124363213118141e-13	1.837307194932706e-16
89500000	0.004955083719869248	1.9579838400438402e-49	2.0376791279161684e-59	6.860848399527522e-11	6.2691519205735565e-15	0.00008983242267741626	6.394586038809914e-24	2.3198983493559653e-13	1.743238338071124e-14	1.1124363213118141e-13	1.837307194932706e-16
89600000	0.004955083719869248	1.9579838400438402e-49	2.0376791279161684e-59	6.860848399527522e-11	6.2691519205735565e-15	0.00008983242267741626	6.394586038809914e-24	2.3198983493559653e-13	1.743238338071124e-14	1.1124363213118141e-13	1.837307194932706e-16
89700000	0.004955083719869248	1.9579838400438402e-49	2.0376791279161684e-59	6.860848399527522e-11	6.2691519205735565e-15	0.00008983242267741626	6.394586038809914e-24	2.3198983493559653e-13	1.743238338071124e-14	1.1124363213118141e-13	1.837307194932706e-16
89800000	0.004955083719869248	1.9579838400438402e-49	2.0376791279161684e-59	6.860848399527522e-11	6.2691519205735565e-15	0.00008983242267741626	6.394586038809914e-24	2.3198983493559653e-13	1.743238338071124e-14	1.1124363213118141e-13	1.837307194932706e-16
89900000	0.004955083719869248	1.9579838400438402e-49	2.0376791279161684e-59	6.860848399527522e-11	6.2691519205735565e-15	0.00008983242267741626	6.394586038809914e-24	2.3198983493559653e-13	1.743238338071124e-14	1.1124363213118141e-13	1.837307194932706e-16
90000000	0.004955083719869248	1.9579838400438402e-49	2.0376791279161684e-59	6.860848399527522e-11	6.2691519205735565e-15	0.00008983242267741626	6.394586038809914e-24	2.3198983493559653e-13	1.743238338071124e-14	1.1124363213118141e-13	1.837307194932706e-16
90100000	0.004955083719869248	1.9579838400438402e-49	2.0376791279161684e-59	6.860848399527522e-11	6.2691519205735565e-15	0.00008983242267741626	6.394586038809914e-24	2.3198983493559653e-13	1.743238338071124e-14	1.1124363213118141e-13	1.837307194932706e-16
90200000	0.004955083719869248	1.9579838400438402e-49	2.0376791279161684e-59	6.860848399527522e-11	6.2691519205735565e-15	0.00008983242267741626	6.394586038809914e-24	2.3198983493559653e-13	1.743238338071124e-14	1.1124363213118141e-13	1.837307194932706e-16
90300000	0.004955083719869248	1.9579838400438402e-49	2.0376791279161684e-59	6.860848399527522e-11	6.2691519205735565e-15	0.00008983242267741626	6.394586038809914e-24	2.3198983493559653e-13	1.743238338071124e-14	1.1124363213118141e-13	1.837307194932706e-16
90400000	0.004955083719869248	1.9579838400438402e-49	2.0376791279161684e-59	6.860848399527522e-11	6.2691519205735565e-15	0.00008983242267741626	6.394586038809914e-24	2.3198983493559653e-13	1.743238338071124e-14	1.1124363213118141e-13	1.837307194932706e-16
90500000	0.004955083719869248	1.9579838400438402e-49	2.0376791279161684e-59	6.860848399527522e-11	6.2691519205735565e-15	0.00008983242267741626	6.394586038809914e-24	2.3198983493559653e-13	1.743238338071124e-14	1.1124363213118141e-13	1.837307194932706e-16
90600000	0.004955083719869248	1.9579838400438402e-49	2.0376791279161684e-59	6.860848399527522e-11	6.2691519205735565e-15	0.00008983242267741626	6.394586038809914e-24	2.3198983493559653e-13	1.743238338071124e-14	1.1124363213118141e-13	1.837307194932706e-16
90700000	0.004955083719869248	1.9579838400438402e-49	2.0376791279161684e-59	6.860848399527522e-11	6.2691519205735565e-15	0.00008983242267741626	6.394586038809914e-24	2.3198983493559653e-13	1.743238338071124e-14	1.1124363213118141e-13	1.837307194932706e-16
90800000	0.004955083719869248	1.9579838400438402e-49	2.0376791279161684e-59	6.860848399527522e-11	6.2691519205735565e-15	0.00008983242267741626	6.394586038809914e-24	2.3198983493559653e-13	1.743238338071124e-14	1.1124363213118141e-13	1.837307194932706e-16
90900000	0.004955083719869248	1.9579838400438402e-49	2.0376791279161684e-59	6.860848399527522e-11	6.2691519205735565e-15	0.00008983242267741626	6.394586038809914e-24	2.3198983493559653e-13	1.743238338071124e-14	1.1124363213118141e-13	1.837307194932706e-16
91000000	0.004955083719869248	1.9579838400438402e-49	2.0376791279161684e-59	6.860848399527522e-11	6.2691519205735565e-15	0.00008983242267741626	6.394586038809914e-24	2.3198983493559653e-13	1.743238338071124e-14	1.1124363213118141e-13	1.837307194932706e-16
91100000	0.004955083719869248	1.9579838400438402e-49	2.0376791279161684e-59	6.860848399527522e-11	6.2691519205735565e-15	0.00008983242267741626	6.394586038809914e-24	2.3198983493559653e-13	1.743238338071124e-14	1.1124363213118141e-13	1.837307194932706e-16
91200000	0.004955083719869248	1.9579838400438402e-49	2.0376791279161684e-59	6.860848399527522e-11	6.2691519205735565e-15	0.00008983242267741626	6.394586038809914e-24	2.3198983493559653e-13	1.743238338071124e-14	1.1124363213118141e-13	1.837307194932706e-16
91300000	0.004955083719869248	1.9579838400438402e-49	2.0376791279161684e-59	6.860848399527522e-11	6.2691519205735565e-15	0.00008983242267741626	6.394586038809914e-24	2.3198983493559653e-13	1.743238338071124e-14	1.1124363213118141e-13	1.837307194932706e-16
91400000	0.004955083719869248	1.9579838400438402e-49	2.0376791279161684e-59	6.860848399527522e-11	6.2691519205735565e-15	0.00008983242267741626	6.394586038809914e-24	2.3198983493559653e-13	1.743238338071124e-14	1.1124363213118141e-13	1.837307194932706e-16
91500000	0.004955083719869248	1.9579838400438402e-49	2.0376791279161684e-59	6.860848399527522e-11	6.2691519205735565e-15	0.00008983242267741626	6.394586038809914e-24	2.3198983493559653e-13	1.743238338071124e-14	1.1124363213118141e-13	1.837307194932706e-16
91600000	0.004955083719869248	1.9579838400438402e-49	2.0376791279161684e-59	6.860848399527522e-11	6.2691519205735565e-15	0.00008983242267741626	6.394586038809914e-24	2.3198983493559653e-13	1.743238338071124e-14	1.1124363213118141e-13	1.837307194932706e-16
91700000	0.004955083719869248	1.9579838400438402e-49	2.0376791279161684e-59	6.860848399527522e-11	6.2691519205735565e-15	0.00008983242267741626	6.394586038809914e-24	2.3198983493559653e-13	1.743238338071124e-14	1.1124363213118141e-13	1.837307194932706e-16
91800000	0.004955083719869248	1.9579838400438402e-49	2.0376791279161684e-59	6.860848399527522e-11	6.2691519205735565e-15	0.00008983242267741626	6.394586038809914e-24	2.3198983493559653e-13	1.743238338071124e-14	1.1124363213118141e-13	1.837307194932706e-16
91900000	0.004955083719869248	1.9579838400438402e-49	2.0376791279161684e-59	6.860848399527522e-11	6.2691519205735565e-15	0.00008983242267741626	6.394586038809914e-24	2.3198983493559653e-13	1.743238338071124e-14	1.1124363213118141e-13	1.837307194932706e-16
92000000	0.004955083719869248	1.9579838400438402e-49	2.0376791279161684e-59	6.860848399527522e-11	6.2691519205735565e-15	0.00008983242267741626	6.394586038809914e-24	2.3198983493559653e-13	1.743238338071124e-14	1.1124363213118141e-13	1.837307194932706e-16
92100000	0.004955083719869248	1.9579838400438402e-49	2.0376791279161684e-59	6.860848399527522e-11	6.2691519205735565e-15	0.00008983242267741626	6.394586038809914e-24	2.3198983493559653e-13	1.743238338071124e-14	1.1124363213118141e-13	1.837307194932706e-16
92200000	0.004955083719869248	1.9579838400438402e-49	2.0376791279161684e-59	6.860848399527522e-11	6.2691519205735565e-15	0.00008983242267741626	6.394586038809914e-24	2.3198983493559653e-13	1.743238338071124e-14	1.1124363213118141e-13	1.837307194932706e-16
92300000	0.004955083719869248	1.9579838400438402e-49	2.0376791279161684e-59	6.860848399527522e-11	6.2691519205735565e-15	0.00008983242267741626	6.394586038809914e-24	2.3198983493559653e-13	1.743238338071124e-14	1.1124363213118141e-13	1.837307194932706e-16
92400000	0.004955083719869248	1.9579838400438402e-49	2.0376791279161684e-59	6.860848399527522e-11	6.2691519205735565e-15	0.00008983242267741626	6.394586038809914e-24	2.3198983493559653e-13	1.743238338071124e-14	1.1124363213118141e-13	1.837307194932706e-16
92500000	0.004955083719869248	1.9579838400438402e-49	2.0376791279161684e-59	6.860848399527522e-11	6.2691519205735565e-15	0.00008983242267741626	6.394586038809914e-24	2.3198983493559653e-13	1.743238338071124e-14	1.1124363213118141e-13	1.837307194932706e-16
92600000	0.004955083719869248	1.9579838400438402e-49	2.0376791279161684e-59	6.860848399527522e-11	6.2691519205735565e-15	0.00008983242267741626	6.394586038809914e-24	2.3198983493559653e-13	1.743238338071124e-14	1.1124363213118141e-13	1.837307194932706e-16
92700000	0.004955083719869248	1.9579838400438402e-49	2.0376791279161684e-59	6.860848399527522e-11	6.2691519205735565e-15	0.00008983242267741626	6.394586038809914e-24	2.3198983493559653e-13	1.743238338071124e-14	1.1124363213118141e-13	1.837307194932706e-16
92800000	0.004955083719869248	1.9579838400438402e-49	2.0376791279161684e-59	6.860848399527522e-11	6.2691519205735565e-15	0.00008983242267741626	6.394586038809914e-24	2.3198983493559653e-13	1.743238338071124e-14	1.1124363213118141e-13	1.837307194932706e-16
92900000	0.004955083719869248	1.9579838400438402e-49	2.0376791279161684e-59	6.860848399527522e-11	6.2691519205735565e-15	0.00008983242267741626	6.394586038809914e-24	2.3198983493559653e-13	1.743238338071124e-14	1.1124363213118141e-13	1.837307194932706e-16
93000000	0.004955083719869248	1.9579838400438402e-49	2.0376791279161684e-59	6.860848399527522e-11	6.2691519205735565e-15	0.00008983242267741626	6.394586038809914e-24	2.3198983493559653e-13	1.743238338071124e-14	1.1124363213118141e-13	1.837307194932706e-16
93100000	0.004955083719869248	1.9579838400438402e-49	2.0376791279161684e-59	6.860848399527522e-11	6.2691519205735565e-15	0.00008983242267741626	6.394586038809914e-24	2.3198983493559653e-13	1.743238338071124e-14	1.1124363213118141e-13	1.837307194932706e-16
93200000	0.004955083719869248	1.9579838400438402e-49	2.0376791279161684e-59	6.860848399527522e-11	6.2691519205735565e-15	0.00008983242267741626	6.394586038809914e-24	2.3198983493559653e-13	1.743238338071124e-14	1.1124363213118141e-13	1.837307194932706e-16
93300000	0.004955083719869248	1.9579838400438402e-49	2.0376791279161684e-59	6.860848399527522e-11	6.2691519205735565e-15	0.00008983242267741626	6.394586038809914e-24	2.3198983493559653e-13	1.743238338071124e-14	1.1124363213118141e-13	1.837307194932706e-16
93400000	0.004955083719869248	1.9579838400438402e-49	2.0376791279161684e-59	6.860848399527522e-11	6.2691519205735565e-15	0.00008983242267741626	6.394586038809914e-24	2.3198983493559653e-13	1.743238338071124e-14	1.1124363213118141e-13	1.837307194932706e-16
93500000	0.004955083719869248	1.9579838400438402e-49	2.0376791279161684e-59	6.860848399527522e-11	6.2691519205735565e-15	0.00008983242267741626	6.394586038809914e-24	2.3198983493559653e-13	1.743238338071124e-14	1.1124363213118141e-13	1.837307194932706e-16
93600000	0.004955083719869248	1.9579838400438402e-49	2.0376791279161684e-59	6.860848399527522e-11	6.2691519205735565e-15	0.00008983242267741626	6.394586038809914e-24	2.3198983493559653e-13	1.743238338071124e-14	1.1124363213118141e-13	1.837307194932706e-16
93700000	0.004955083719869248	1.9579838400438402e-49	2.0376791279161684e-59	6.860848399527522e-11	6.2691519205735565e-15	0.00008983242267741626	6.394586038809914e-24	2.3198983493559653e-13	1.743238338071124e-14	1.1124363213118141e-13	1.837307194932706e-16
93800000	0.004955083719869248	1.9579838400438402e-49	2.0376791279161684e-59	6.860848399527522e-11	6.2691519205735565e-15	0.00008983242267741626	6.394586038809914e-24	2.3198983493559653e-13	1.743238338071124e-14	1.1124363213118141e-13	1.837307194932706e-16
93900000	0.004955083719869248	1.9579838400438402e-49	2.0376791279161684e-59	6.860848399527522e-11	6.2691519205735565e-15	0.00008983242267741626	6.394586038809914e-24	2.3198983493559653e-13	1.743238338071124e-14	1.1124363213118141e-13	1.837307194932706e-16
94000000	0.004955083719869248	1.9579838400438402e-49	2.0376791279161684e-59	6.860848399527522e-11	6.2691519205735565e-15	0.00008983242267741626	6.394586038809914e-24	2.3198983493559653e-13	1.743238338071124e-14	1.1124363213118141e-13	1.837307194932706e-16
94100000	0.004955083719869248	1.9579838400438402e-49	2.0376791279161684e-59	6.860848399527522e-11	6.2691519205735565e-15	0.00008983242267741626	6.394586038809914e-24	2.3198983493559653e-13	1.743238338071124e-14	1.1124363213118141e-13	1.837307194932706e-16
94200000	0.004955083719869248	1.9579838400438402e-49	2.0376791279161684e-59	6.860848399527522e-11	6.2691519205735565e-15	0.00008983242267741626	6.394586038809914e-24	2.3198983493559653e-13	1.743238338071124e-14	1.1124363213118141e-13	1.837307194932706e-16
94300000	0.004955083719869248	1.9579838400438402e-49	2.0376791279161684e-59	6.860848399527522e-11	6.2691519205735565e-15	0.00008983242267741626	6.394586038809914e-24	2.3198983493559653e-13	1.743238338071124e-14	1.1124363213118141e-13	1.837307194932706e-16
94400000	0.004955083719869248	1.9579838400438402e-49	2.0376791279161684e-59	6.860848399527522e-11	6.2691519205735565e-15	0.00008983242267741626	6.394586038809914e-24	2.3198983493559653e-13	1.743238338071124e-14	1.1124363213118141e-13	1.837307194932706e-16
94500000	0.004955083719869248	1.9579838400438402e-49	2.0376791279161684e-59	6.860848399527522e-11	6.2691519205735565e-15	0.00008983242267741626	6.394586038809914e-24	2.3198983493559653e-13	1.743238338071124e-14	1.1124363213118141e-13	1.837307194932706e-16
94600000	0.004955083719869248	1.9579838400438402e-49	2.0376791279161684e-59	6.860848399527522e-11	6.2691519205735565e-15	0.00008983242267741626	6.394586038809914e-24	2.3198983493559653e-13	1.743238338071124e-14	1.1124363213118141e-13	1.837307194932706e-16
94700000	0.004955083719869248	1.9579838400438402e-49	2.0376791279161684e-59	6.860848399527522e-11	6.2691519205735565e-15	0.00008983242267741626	6.394586038809914e-24	2.3198983493559653e-13	1.743238338071124e-14	1.1124363213118141e-13	1.837307194932706e-16
94800000	0.004955083719869248	1.9579838400438402e-49	2.0376791279161684e-59	6.860848399527522e-11	6.2691519205735565e-15	0.00008983242267741626	6.394586038809914e-24	2.3198983493559653e-13	1.743238338071124e-14	1.1124363213118141e-13	1.837307194932706e-16
94900000	0.004955083719869248	1.9579838400438402e-49	2.0376791279161684e-59	6.860848399527522e-11	6.2691519205735565e-15	0.00008983242267741626	6.394586038809914e-24	2.3198983493559653e-13	1.743238338071124e-14	1.1124363213118141e-13	1.837307194932706e-16
95000000	0.004955083719869248	1.9579838400438402e-49	2.0376791279161684e-59	6.860848399527522e-11	6.2691519205735565e-15	0.00008983242267741626	6.394586038809914e-24	2.3198983493559653e-13	1.743238338071124e-14	1.1124363213118141e-13	1.837307194932706e-16
95100000	0.004955083719869248	1.9579838400438402e-49	2.0376791279161684e-59	6.860848399527522e-11	6.2691519205735565e-15	0.00008983242267741626	6.394586038809914e-24	2.3198983493559653e-13	1.743238338071124e-14	1.1124363213118141e-13	1.837307194932706e-16
95200000	0.004955083719869248	1.9579838400438402e-49	2.0376791279161684e-59	6.860848399527522e-11	6.2691519205735565e-15	0.00008983242267741626	6.394586038809914e-24	2.3198983493559653e-13	1.743238338071124e-14	1.1124363213118141e-13	1.837307194932706e-16
95300000	0.004955083719869248	1.9579838400438402e-49	2.0376791279161684e-59	6.860848399527522e-11	6.2691519205735565e-15	0.00008983242267741626	6.394586038809914e-24	2.3198983493559653e-13	1.743238338071124e-14	1.1124363213118141e-13	1.837307194932706e-16
95400000	0.004955083719869248	1.9579838400438402e-49	2.0376791279161684e-59	6.860848399527522e-11	6.2691519205735565e-15	0.00008983242267741626	6.394586038809914e-24	2.3198983493559653e-13	1.743238338071124e-14	1.1124363213118141e-13	1.837307194932706e-16
95500000	0.004955083719869248	1.9579838400438402e-49	2.0376791279161684e-59	6.860848399527522e-11	6.2691519205735565e-15	0.00008983242267741626	6.394586038809914e-24	2.3198983493559653e-13	1.743238338071124e-14	1.1124363213118141e-13	1.837307194932706e-16
95600000	0.004955083719869248	1.9579838400438402e-49	2.0376791279161684e-59	6.860848399527522e-11	6.2691519205735565e-15	0.00008983242267741626	6.394586038809914e-24	2.3198983493559653e-13	1.743238338071124e-14	1.1124363213118141e-13	1.837307194932706e-16
95700000	0.004955083719869248	1.9579838400438402e-49	2.0376791279161684e-59	6.860848399527522e-11	6.2691519205735565e-15	0.00008983242267741626	6.394586038809914e-24	2.3198983493559653e-13	1.743238338071124e-14	1.1124363213118141e-13	1.837307194932706e-16
95800000	0.004955083719869248	1.9579838400438402e-49	2.0376791279161684e-59	6.860848399527522e-11	6.2691519205735565e-15	0.00008983242267741626	6.394586038809914e-24	2.3198983493559653e-13	1.743238338071124e-14	1.1124363213118141e-13	1.837307194932706e-16
95900000	0.004955083719869248	1.9579838400438402e-49	2.0376791279161684e-59	6.860848399527522e-11	6.2691519205735565e-15	0.00008983242267741626	6.394586038809914e-24	2.3198983493559653e-13	1.743238338071124e-14	1.1124363213118141e-13	1.837307194932706e-16
96000000	0.004955083719869248	1.9579838400438402e-49	2.0376791279161684e-59	6.860848399527522e-11	6.2691519205735565e-15	0.00008983242267741626	6.394586038809914e-24	2.3198983493559653e-13	1.743238338071124e-14	1.1124363213118141e-13	1.837307194932706e-16
96100000	0.004955083719869248	1.9579838400438402e-49	2.0376791279161684e-59	6.860848399527522e-11	6.2691519205735565e-15	0.00008983242267741626	6.394586038809914e-24	2.3198983493559653e-13	1.743238338071124e-14	1.1124363213118141e-13	1.837307194932706e-16
96200000	0.004955083719869248	1.9579838400438402e-49	2.0376791279161684e-59	6.860848399527522e-11	6.2691519205735565e-15	0.00008983242267741626	6.394586038809914e-24	2.3198983493559653e-13	1.743238338071124e-14	1.1124363213118141e-13	1.837307194932706e-16
96300000	0.004955083719869248	1.9579838400438402e-49	2.0376791279161684e-59	6.860848399527522e-11	6.2691519205735565e-15	0.00008983242267741626	6.394586038809914e-24	2.3198983493559653e-13	1.743238338071124e-14	1.1124363213118141e-13	1.837307194932706e-16
96400000	0.004955083719869248	1.9579838400438402e-49	2.0376791279161684e-59	6.860848399527522e-11	6.2691519205735565e-15	0.00008983242267741626	6.394586038809914e-24	2.3198983493559653e-13	1.743238338071124e-14	1.1124363213118141e-13	1.837307194932706e-16
96500000	0.004955083719869248	1.9579838400438402e-49	2.0376791279161684e-59	6.860848399527522e-11	6.2691519205735565e-15	0.00008983242267741626	6.394586038809914e-24	2.3198983493559653e-13	1.743238338071124e-14	1.1124363213118141e-13	1.837307194932706e-16
96600000	0.004955083719869248	1.9579838400438402e-49	2.0376791279161684e-59	6.860848399527522e-11	6.2691519205735565e-15	0.00008983242267741626	6.394586038809914e-24	2.3198983493559653e-13	1.743238338071124e-14	1.1124363213118141e-13	1.837307194932706e-16
96700000	0.004955083719869248	1.9579838400438402e-49	2.0376791279161684e-59	6.860848399527522e-11	6.2691519205735565e-15	0.00008983242267741626	6.394586038809914e-24	2.3198983493559653e-13	1.743238338071124e-14	1.1124363213118141e-13	1.837307194932706e-16
96800000	0.004955083719869248	1.9579838400438402e-49	2.0376791279161684e-59	6.860848399527522e-11	6.2691519205735565e-15	0.00008983242267741626	6.394586038809914e-24	2.3198983493559653e-13	1.743238338071124e-14	1.1124363213118141e-13	1.837307194932706e-16
96900000	0.004955083719869248	1.9579838400438402e-49	2.0376791279161684e-59	6.860848399527522e-11	6.2691519205735565e-15	0.00008983242267741626	6.394586038809914e-24	2.3198983493559653e-13	1.743238338071124e-14	1.1124363213118141e-13	1.837307194932706e-16
97000000	0.004955083719869248	1.9579838400438402e-49	2.0376791279161684e-59	6.860848399527522e-11	6.2691519205735565e-15	0.00008983242267741626	6.394586038809914e-24	2.3198983493559653e-13	1.743238338071124e-14	1.1124363213118141e-13	1.837307194932706e-16
97100000	0.004955083719869248	1.9579838400438402e-49	2.0376791279161684e-59	6.860848399527522e-11	6.2691519205735565e-15	0.00008983242267741626	6.394586038809914e-24	2.3198983493559653e-13	1.743238338071124e-14	1.1124363213118141e-13	1.837307194932706e-16
97200000	0.004955083719869248	1.9579838400438402e-49	2.0376791279161684e-59	6.860848399527522e-11	6.2691519205735565e-15	0.00008983242267741626	6.394586038809914e-24	2.3198983493559653e-13	1.743238338071124e-14	1.1124363213118141e-13	1.837307194932706e-16
97300000	0.004955083719869248	1.9579838400438402e-49	2.0376791279161684e-59	6.860848399527522e-11	6.2691519205735565e-15	0.00008983242267741626	6.394586038809914e-24	2.3198983493559653e-13	1.743238338071124e-14	1.1124363213118141e-13	1.837307194932706e-16
97400000	0.004955083719869248	1.9579838400438402e-49	2.0376791279161684e-59	6.860848399527522e-11	6.2691519205735565e-15	0.00008983242267741626	6.394586038809914e-24	2.3198983493559653e-13	1.743238338071124e-14	1.1124363213118141e-13	1.837307194932706e-16
97500000	0.004955083719869248	1.9579838400438402e-49	2.0376791279161684e-59	6.860848399527522e-11	6.2691519205735565e-15	0.00008983242267741626	6.394586038809914e-24	2.3198983493559653e-13	1.743238338071124e-14	1.1124363213118141e-13	1.837307194932706e-16
97600000	0.004955083719869248	1.9579838400438402e-49	2.0376791279161684e-59	6.860848399527522e-11	6.2691519205735565e-15	0.00008983242267741626	6.394586038809914e-24	2.3198983493559653e-13	1.743238338071124e-14	1.1124363213118141e-13	1.837307194932706e-16
97700000	0.004955083719869248	1.9579838400438402e-49	2.0376791279161684e-59	6.860848399527522e-11	6.2691519205735565e-15	0.00008983242267741626	6.394586038809914e-24	2.3198983493559653e-13	1.743238338071124e-14	1.1124363213118141e-13	1.837307194932706e-16
97800000	0.004955083719869248	1.9579838400438402e-49	2.0376791279161684e-59	6.860848399527522e-11	6.2691519205735565e-15	0.00008983242267741626	6.394586038809914e-24	2.3198983493559653e-13	1.743238338071124e-14	1.1124363213118141e-13	1.837307194932706e-16
97900000	0.004955083719869248	1.9579838400438402e-49	2.0376791279161684e-59	6.860848399527522e-11	6.2691519205735565e-15	0.00008983242267741626	6.394586038809914e-24	2.3198983493559653e-13	1.743238338071124e-14	1.1124363213118141e-13	1.837307194932706e-16
98000000	0.004955083719869248	1.9579838400438402e-49	2.0376791279161684e-59	6.860848399527522e-11	6.2691519205735565e-15	0.00008983242267741626	6.394586038809914e-24	2.3198983493559653e-13	1.743238338071124e-14	1.1124363213118141e-13	1.837307194932706e-16
98100000	0.004955083719869248	1.9579838400438402e-49	2.0376791279161684e-59	6.860848399527522e-11	6.2691519205735565e-15	0.00008983242267741626	6.394586038809914e-24	2.3198983493559653e-13	1.743238338071124e-14	1.1124363213118141e-13	1.837307194932706e-16
98200000	0.004955083719869248	1.9579838400438402e-49	2.0376791279161684e-59	6.860848399527522e-11	6.2691519205735565e-15	0.00008983242267741626	6.394586038809914e-24	2.3198983493559653e-13	1.743238338071124e-14	1.1124363213118141e-13	1.837307194932706e-16
98300000	0.004955083719869248	1.9579838400438402e-49	2.0376791279161684e-59	6.860848399527522e-11	6.2691519205735565e-15	0.00008983242267741626	6.394586038809914e-24	2.3198983493559653e-13	1.743238338071124e-14	1.1124363213118141e-13	1.837307194932706e-16
98400000	0.004955083719869248	1.9579838400438402e-49	2.0376791279161684e-59	6.860848399527522e-11	6.2691519205735565e-15	0.00008983242267741626	6.394586038809914e-24	2.3198983493559653e-13	1.743238338071124e-14	1.1124363213118141e-13	1.837307194932706e-16
98500000	0.004955083719869248	1.9579838400438402e-49	2.0376791279161684e-59	6.860848399527522e-11	6.2691519205735565e-15	0.00008983242267741626	6.394586038809914e-24	2.3198983493559653e-13	1.743238338071124e-14	1.1124363213118141e-13	1.837307194932706e-16
98600000	0.004955083719869248	1.9579838400438402e-49	2.0376791279161684e-59	6.860848399527522e-11	6.2691519205735565e-15	0.00008983242267741626	6.394586038809914e-24	2.3198983493559653e-13	1.743238338071124e-14	1.1124363213118141e-13	1.837307194932706e-16
98700000	0.004955083719869248	1.9579838400438402e-49	2.0376791279161684e-59	6.860848399527522e-11	6.2691519205735565e-15	0.00008983242267741626	6.394586038809914e-24	2.3198983493559653e-13	1.743238338071124e-14	1.1124363213118141e-13	1.837307194932706e-16
98800000	0.004955083719869248	1.9579838400438402e-49	2.0376791279161684e-59	6.860848399527522e-11	6.2691519205735565e-15	0.00008983242267741626	6.394586038809914e-24	2.3198983493559653e-13	1.743238338071124e-14	1.1124363213118141e-13	1.837307194932706e-16
98900000	0.004955083719869248	1.9579838400438402e-49	2.0376791279161684e-59	6.860848399527522e-11	6.2691519205735565e-15	0.00008983242267741626	6.394586038809914e-24	2.3198983493559653e-13	1.743238338071124e-14	1.1124363213118141e-13	1.837307194932706e-16
99000000	0.004955083719869248	1.9579838400438402e-49	2.0376791279161684e-59	6.860848399527522e-11	6.2691519205735565e-15	0.00008983242267741626	6.394586038809914e-24	2.3198983493559653e-13	1.743238338071124e-14	1.1124363213118141e-13	1.837307194932706e-16
99100000	0.004955083719869248	1.9579838400438402e-49	2.0376791279161684e-59	6.860848399527522e-11	6.2691519205735565e-15	0.00008983242267741626	6.394586038809914e-24	2.3198983493559653e-13	1.743238338071124e-14	1.1124363213118141e-13	1.837307194932706e-16
99200000	0.004955083719869248	1.9579838400438402e-49	2.0376791279161684e-59	6.860848399527522e-11	6.2691519205735565e-15	0.00008983242267741626	6.394586038809914e-24	2.3198983493559653e-13	1.743238338071124e-14	1.1124363213118141e-13	1.837307194932706e-16
99300000	0.004955083719869248	1.9579838400438402e-49	2.0376791279161684e-59	6.860848399527522e-11	6.2691519205735565e-15	0.00008983242267741626	6.394586038809914e-24	2.3198983493559653e-13	1.743238338071124e-14	1.1124363213118141e-13	1.837307194932706e-16
99400000	0.004955083719869248	1.9579838400438402e-49	2.0376791279161684e-59	6.860848399527522e-11	6.2691519205735565e-15	0.00008983242267741626	6.394586038809914e-24	2.3198983493559653e-13	1.743238338071124e-14	1.1124363213118141e-13	1.837307194932706e-16
99500000	0.004955083719869248	1.9579838400438402e-49	2.0376791279161684e-59	6.860848399527522e-11	6.2691519205735565e-15	0.00008983242267741626	6.394586038809914e-24	2.3198983493559653e-13	1.743238338071124e-14	1.1124363213118141e-13	1.837307194932706e-16
99600000	0.004955083719869248	1.9579838400438402e-49	2.0376791279161684e-59	6.860848399527522e-11	6.2691519205735565e-15	0.00008983242267741626	6.394586038809914e-24	2.3198983493559653e-13	1.743238338071124e-14	1.1124363213118141e-13	1.837307194932706e-16
99700000	0.004955083719869248	1.9579838400438402e-49	2.0376791279161684e-59	6.860848399527522e-11	6.2691519205735565e-15	0.00008983242267741626	6.394586038809914e-24	2.3198983493559653e-13	1.743238338071124e-14	1.1124363213118141e-13	1.837307194932706e-16
99800000	0.004955083719869248	1.9579838400438402e-49	2.0376791279161684e-59	6.860848399527522e-11	6.2691519205735565e-15	0.00008983242267741626	6.394586038809914e-24	2.3198983493559653e-13	1.743238338071124e-14	1.1124363213118141e-13	1.837307194932706e-16
99900000	0.004955083719869248	1.9579838400438402e-49	2.0376791279161684e-59	6.860848399527522e-11	6.2691519205735565e-15	0.00008983242267741626	6.394586038809914e-24	2.3198983493559653e-13	1.743238338071124e-14	1.1124363213118141e-13	1.837307194932706e-16
100000000	0.004955083719869248	1.9579838400438402e-49	2.0376791279161684e-59	6.860848399527522e-11	6.2691519205735565e-15	0.00008983242267741626	6.394586038809914e-24	2.3198983493559653e-13	1.743238338071124e-14	1.1124363213118141e-13	1.837307194932706e-16
