# Supplementary material for: Thermodynamics Underpinning the Microbial Community‐Level Nitrogen Energy Metabolism
Source: Environ Microbiol. 2025 Feb 16;27(2):e70055. doi: 10.1111/1462-2920.70055 (PMC11830459; doi:10.1111/1462-2920.70055)
Supplement: Supplementary file 1 — Data S1. [file EMI-27-e70055-s001.zip › SI/Nnetwork/Results/kdef_-10/Iin_-5/p_0.2/O2_-10.6_H_-6..csv]

time	N2	N2H4	N2H5	N2O	NH2OH	NH3	NH3OH	NH4	NO	NO2	NO3
0	0.00001	0.00001	0.00001	0.00001	0.00001	0.00001	0.00001	0.00001	0.00001	0.00001	0.00001
100000	0.0011507764665497399	-1.0149469056641691e-20	-6.555509120633016e-20	1.4207115475647477e-13	1.6980717384347325e-14	0.007698447066536066	-5.2009123489104433e-23	6.2869277209277e-14	1.7537054668024587e-17	4.441546784333887e-16	2.9987527524537612e-21
200000	0.0011507764665497397	-1.0149469056641691e-20	-6.555509120633016e-20	1.4207115475647482e-13	1.698071738439163e-14	0.007698447066536068	-4.671538998772098e-23	6.286927721910003e-14	1.7537054668024587e-17	4.441546784526768e-16	2.998752752453762e-21
300000	0.0011507764665497397	-1.0149469056641691e-20	-6.555509120633016e-20	1.4207115475647485e-13	1.6980717384391785e-14	0.007698447066536068	-4.1421656486333986e-23	6.286927721913308e-14	1.7537054668024587e-17	4.441546784527375e-16	2.998752752453761e-21
400000	0.0011507764665497397	-1.0149469056641691e-20	-6.555509120633016e-20	1.4207115475647487e-13	1.698071738439174e-14	0.007698447066536068	-3.612792298494697e-23	6.286927721912257e-14	1.753705466802459e-17	4.441546784527239e-16	2.9987527524537605e-21
500000	0.0011507764665497397	-1.0149469056641691e-20	-6.555509120633016e-20	1.4207115475647485e-13	1.698071738439175e-14	0.007698447066536068	-3.083418948355997e-23	6.286927721912502e-14	1.7537054668024587e-17	4.44154678452727e-16	2.9987527524537605e-21
600000	0.0011507764665497397	-1.0149469056641691e-20	-6.555509120633016e-20	1.4207115475647485e-13	1.6980717384391795e-14	0.007698447066536068	-2.5540455982172972e-23	6.28692772191349e-14	1.7537054668024587e-17	4.441546784527398e-16	2.998752752453761e-21
700000	0.0011507764665497397	-1.0149469056641691e-20	-6.555509120633016e-20	1.4207115475647482e-13	1.6980717384391845e-14	0.007698447066536068	-2.0246722480785973e-23	6.286927721914671e-14	1.7537054668024584e-17	4.441546784527552e-16	2.9987527524537612e-21
800000	0.0011507764665497397	-1.0149469056641691e-20	-6.555509120633016e-20	1.420711547564748e-13	1.6980717384391883e-14	0.007698447066536068	-1.4952988979398972e-23	6.286927721915492e-14	1.7537054668024584e-17	4.441546784527659e-16	2.9987527524537616e-21
900000	0.0011507764665497397	-1.0149469056641691e-20	-6.555509120633016e-20	1.420711547564748e-13	1.6980717384391886e-14	0.007698447066536068	-9.962633434157547e-24	6.286927721915596e-14	1.7537054668024584e-17	4.441546784527672e-16	2.9987527524537616e-21
1000000	0.0011507764665497397	-1.0149469056641691e-20	-6.555509120633016e-20	1.420711547564748e-13	1.6980717384391886e-14	0.007698447066536068	-6.570155498019409e-24	6.286927721915593e-14	1.7537054668024584e-17	4.441546784527671e-16	2.9987527524537616e-21
1100000	0.0011507764665497397	-1.0149469056641691e-20	-6.555509120633016e-20	1.420711547564748e-13	1.6980717384391886e-14	0.007698447066536068	-4.496150577432282e-24	6.286927721915593e-14	1.7537054668024584e-17	4.441546784527671e-16	2.9987527524537616e-21
1200000	0.0011507764665497397	-1.0149469056641691e-20	-6.555509120633016e-20	1.420711547564748e-13	1.6980717384391886e-14	0.007698447066536067	-3.242942187773859e-24	6.286927721915595e-14	1.7537054668024584e-17	4.441546784527672e-16	2.9987527524537616e-21
1300000	0.0011507764665497397	-1.0149469056641691e-20	-6.555509120633016e-20	1.420711547564748e-13	1.6980717384391883e-14	0.007698447066536067	-2.312853844421831e-24	6.286927721915596e-14	1.7537054668024584e-17	4.441546784527672e-16	2.998752752453762e-21
1400000	0.0011507764665497397	-1.0149469056641691e-20	-6.555509120633016e-20	1.420711547564748e-13	1.6980717384391883e-14	0.007698447066536067	-1.2082090627538915e-24	6.286927721915598e-14	1.7537054668024584e-17	4.441546784527672e-16	2.998752752453762e-21
1500000	0.0011507764665497397	-1.0149469056641691e-20	-6.555509120633016e-20	1.420711547564748e-13	1.6980717384391883e-14	0.007698447066536067	5.305503836166642e-25	6.286927721915598e-14	1.7537054668024584e-17	4.441546784527672e-16	2.998752752453762e-21
1600000	0.0011507764665497397	-1.0149469056641691e-20	-6.555509120633016e-20	1.420711547564748e-13	1.6980717384391883e-14	0.007698447066536067	2.4374566438875878e-24	6.286927721915598e-14	1.7537054668024584e-17	4.441546784527672e-16	2.998752752453762e-21
1700000	0.0011507764665497397	-1.0149469056641691e-20	-6.555509120633016e-20	1.420711547564748e-13	1.6980717384391883e-14	0.007698447066536067	4.221105832556891e-24	6.286927721915598e-14	1.7537054668024584e-17	4.441546784527672e-16	2.998752752453762e-21
1800000	0.0011507764665497397	-1.0149469056641691e-20	-6.555509120633016e-20	1.420711547564748e-13	1.6980717384391883e-14	0.007698447066536067	5.884522562087342e-24	6.286927721915598e-14	1.7537054668024584e-17	4.441546784527672e-16	2.9987527524537624e-21
1900000	0.0011507764665497397	-1.0149469056641691e-20	-6.555509120633016e-20	1.420711547564748e-13	1.698071738439188e-14	0.007698447066536067	7.430731444941705e-24	6.286927721915598e-14	1.7537054668024584e-17	4.441546784527672e-16	2.9987527524537624e-21
2000000	0.0011507764665497397	-1.0149469056641691e-20	-6.555509120633016e-20	1.420711547564748e-13	1.698071738439188e-14	0.007698447066536067	8.86275709358275e-24	6.286927721915598e-14	1.7537054668024584e-17	4.441546784527672e-16	2.9987527524537624e-21
2100000	0.0011507764665497397	-1.0149469056641691e-20	-6.555509120633016e-20	1.420711547564748e-13	1.698071738439188e-14	0.007698447066536067	1.0183624120473244e-23	6.286927721915598e-14	1.7537054668024584e-17	4.441546784527672e-16	2.9987527524537624e-21
2200000	0.0011507764665497397	-1.0149469056641691e-20	-6.555509120633016e-20	1.420711547564748e-13	1.698071738439188e-14	0.007698447066536067	1.1396357138075948e-23	6.286927721915598e-14	1.7537054668024584e-17	4.441546784527672e-16	2.9987527524537624e-21
2300000	0.0011507764665497397	-1.0149469056641691e-20	-6.555509120633016e-20	1.420711547564748e-13	1.698071738439188e-14	0.007698447066536066	1.2503980758853636e-23	6.286927721915598e-14	1.7537054668024584e-17	4.441546784527672e-16	2.9987527524537624e-21
2400000	0.0011507764665497397	-1.0149469056641691e-20	-6.555509120633016e-20	1.420711547564748e-13	1.698071738439188e-14	0.007698447066536066	1.350951959526907e-23	6.286927721915598e-14	1.7537054668024584e-17	4.441546784527672e-16	2.9987527524537624e-21
2500000	0.0011507764665497397	-1.0149469056641691e-20	-6.555509120633016e-20	1.420711547564748e-13	1.698071738439188e-14	0.007698447066536066	1.4415998259785024e-23	6.286927721915598e-14	1.7537054668024584e-17	4.441546784527672e-16	2.9987527524537627e-21
2600000	0.0011507764665497397	-1.0149469056641691e-20	-6.555509120633016e-20	1.420711547564748e-13	1.698071738439188e-14	0.007698447066536066	1.5226441364864254e-23	6.286927721915598e-14	1.7537054668024584e-17	4.441546784527672e-16	2.9987527524537627e-21
2700000	0.0011507764665497397	-1.0149469056641691e-20	-6.555509120633016e-20	1.420711547564748e-13	1.698071738439188e-14	0.007698447066536066	1.5943873522969535e-23	6.286927721915598e-14	1.753705466802458e-17	4.441546784527672e-16	2.9987527524537627e-21
2800000	0.0011507764665497397	-1.0149469056641691e-20	-6.555509120633016e-20	1.420711547564748e-13	1.698071738439188e-14	0.007698447066536066	1.657131934656363e-23	6.286927721915598e-14	1.753705466802458e-17	4.441546784527672e-16	2.9987527524537627e-21
2900000	0.0011507764665497397	-1.0149469056641691e-20	-6.555509120633016e-20	1.420711547564748e-13	1.698071738439188e-14	0.007698447066536066	1.7111803448109304e-23	6.286927721915598e-14	1.753705466802458e-17	4.441546784527672e-16	2.9987527524537627e-21
3000000	0.0011507764665497397	-1.0149469056641691e-20	-6.555509120633016e-20	1.420711547564748e-13	1.6980717384391877e-14	0.007698447066536066	1.7568350440069332e-23	6.286927721915598e-14	1.753705466802458e-17	4.441546784527672e-16	2.9987527524537627e-21
3100000	0.0011507764665497397	-1.0149469056641691e-20	-6.555509120633016e-20	1.420711547564748e-13	1.6980717384391877e-14	0.007698447066536066	1.7943984934906468e-23	6.286927721915598e-14	1.753705466802458e-17	4.441546784527672e-16	2.9987527524537627e-21
3200000	0.0011507764665497397	-1.0149469056641691e-20	-6.555509120633016e-20	1.420711547564748e-13	1.6980717384391877e-14	0.007698447066536066	1.824173154508349e-23	6.286927721915598e-14	1.753705466802458e-17	4.441546784527672e-16	2.9987527524537627e-21
3300000	0.0011507764665497397	-1.0149469056641691e-20	-6.555509120633016e-20	1.420711547564748e-13	1.6980717384391877e-14	0.007698447066536066	1.846461488306316e-23	6.286927721915598e-14	1.753705466802458e-17	4.441546784527672e-16	2.9987527524537627e-21
3400000	0.0011507764665497397	-1.0149469056641691e-20	-6.555509120633016e-20	1.420711547564748e-13	1.6980717384391877e-14	0.007698447066536066	1.8615659561308246e-23	6.286927721915598e-14	1.753705466802458e-17	4.441546784527672e-16	2.9987527524537627e-21
3500000	0.0011507764665497397	-1.0149469056641691e-20	-6.555509120633016e-20	1.420711547564748e-13	1.6980717384391877e-14	0.007698447066536066	1.8697890192281518e-23	6.286927721915598e-14	1.753705466802458e-17	4.441546784527672e-16	2.9987527524537627e-21
3600000	0.0011507764665497397	-1.0149469056641691e-20	-6.555509120633016e-20	1.420711547564748e-13	1.6980717384391877e-14	0.007698447066536066	1.8714331388445734e-23	6.286927721915598e-14	1.753705466802458e-17	4.441546784527672e-16	2.9987527524537627e-21
3700000	0.0011507764665497397	-1.0149469056641691e-20	-6.555509120633016e-20	1.420711547564748e-13	1.6980717384391877e-14	0.007698447066536066	1.866800776226367e-23	6.286927721915598e-14	1.753705466802458e-17	4.441546784527672e-16	2.9987527524537627e-21
3800000	0.0011507764665497397	-1.0149469056641691e-20	-6.555509120633016e-20	1.420711547564748e-13	1.6980717384391877e-14	0.007698447066536066	1.8561943926198088e-23	6.286927721915598e-14	1.753705466802458e-17	4.441546784527672e-16	2.9987527524537627e-21
3900000	0.0011507764665497397	-1.0149469056641691e-20	-6.555509120633016e-20	1.420711547564748e-13	1.6980717384391877e-14	0.007698447066536066	1.8399164492711758e-23	6.286927721915598e-14	1.753705466802458e-17	4.441546784527672e-16	2.9987527524537627e-21
4000000	0.0011507764665497397	-1.0149469056641691e-20	-6.555509120633016e-20	1.420711547564748e-13	1.6980717384391877e-14	0.007698447066536066	1.8182694074267438e-23	6.286927721915598e-14	1.753705466802458e-17	4.441546784527672e-16	2.9987527524537627e-21
4100000	0.0011507764665497397	-1.0149469056641691e-20	-6.555509120633016e-20	1.420711547564748e-13	1.6980717384391877e-14	0.007698447066536066	1.791555728332791e-23	6.286927721915598e-14	1.753705466802458e-17	4.441546784527672e-16	2.9987527524537627e-21
4200000	0.0011507764665497397	-1.0149469056641691e-20	-6.555509120633016e-20	1.420711547564748e-13	1.6980717384391877e-14	0.007698447066536067	1.7600778732355925e-23	6.286927721915598e-14	1.753705466802458e-17	4.441546784527672e-16	2.9987527524537627e-21
4300000	0.0011507764665497397	-1.0149469056641691e-20	-6.555509120633016e-20	1.420711547564748e-13	1.6980717384391877e-14	0.007698447066536067	1.7241383033814256e-23	6.286927721915598e-14	1.753705466802458e-17	4.441546784527672e-16	2.9987527524537627e-21
4400000	0.0011507764665497397	-1.0149469056641691e-20	-6.555509120633016e-20	1.420711547564748e-13	1.698071738439188e-14	0.007698447066536067	1.6840394800165677e-23	6.286927721915598e-14	1.7537054668024584e-17	4.441546784527672e-16	2.9987527524537627e-21
4500000	0.0011507764665497397	-1.0149469056641691e-20	-6.555509120633016e-20	1.420711547564748e-13	1.698071738439188e-14	0.007698447066536067	1.6400838643872944e-23	6.286927721915598e-14	1.7537054668024584e-17	4.441546784527672e-16	2.9987527524537627e-21
4600000	0.0011507764665497397	-1.0149469056641691e-20	-6.555509120633016e-20	1.420711547564748e-13	1.698071738439188e-14	0.007698447066536067	1.5925739177398832e-23	6.286927721915598e-14	1.7537054668024584e-17	4.441546784527672e-16	2.9987527524537627e-21
4700000	0.0011507764665497397	-1.0149469056641691e-20	-6.555509120633016e-20	1.420711547564748e-13	1.698071738439188e-14	0.007698447066536067	1.54181210132061e-23	6.286927721915598e-14	1.7537054668024584e-17	4.441546784527672e-16	2.9987527524537627e-21
4800000	0.0011507764665497397	-1.0149469056641691e-20	-6.555509120633016e-20	1.420711547564748e-13	1.698071738439188e-14	0.007698447066536067	1.488100876375752e-23	6.286927721915598e-14	1.7537054668024584e-17	4.441546784527672e-16	2.9987527524537627e-21
4900000	0.0011507764665497397	-1.0149469056641691e-20	-6.555509120633016e-20	1.420711547564748e-13	1.698071738439188e-14	0.007698447066536067	1.4317427041515856e-23	6.286927721915598e-14	1.7537054668024584e-17	4.441546784527672e-16	2.9987527524537627e-21
5000000	0.0011507764665497397	-1.0149469056641691e-20	-6.555509120633016e-20	1.420711547564748e-13	1.698071738439188e-14	0.007698447066536067	1.3730400458943882e-23	6.286927721915598e-14	1.7537054668024584e-17	4.441546784527672e-16	2.9987527524537624e-21
5100000	0.0011507764665497397	-1.0149469056641691e-20	-6.555509120633016e-20	1.420711547564748e-13	1.698071738439188e-14	0.007698447066536067	1.3122953628504357e-23	6.286927721915598e-14	1.7537054668024584e-17	4.441546784527672e-16	2.9987527524537624e-21
5200000	0.0011507764665497397	-1.0149469056641691e-20	-6.555509120633016e-20	1.420711547564748e-13	1.698071738439188e-14	0.007698447066536067	1.2498111162660047e-23	6.286927721915598e-14	1.7537054668024584e-17	4.441546784527672e-16	2.9987527524537624e-21
5300000	0.0011507764665497397	-1.0149469056641691e-20	-6.555509120633016e-20	1.420711547564748e-13	1.698071738439188e-14	0.007698447066536067	1.1858897673873725e-23	6.286927721915598e-14	1.7537054668024584e-17	4.441546784527672e-16	2.9987527524537624e-21
5400000	0.0011507764665497397	-1.0149469056641691e-20	-6.555509120633016e-20	1.420711547564748e-13	1.698071738439188e-14	0.007698447066536067	1.1208337774608153e-23	6.286927721915598e-14	1.7537054668024584e-17	4.441546784527672e-16	2.9987527524537624e-21
5500000	0.0011507764665497397	-1.0149469056641691e-20	-6.555509120633016e-20	1.420711547564748e-13	1.698071738439188e-14	0.007698447066536067	1.05494560773261e-23	6.286927721915598e-14	1.7537054668024584e-17	4.441546784527672e-16	2.9987527524537624e-21
5600000	0.0011507764665497397	-1.0149469056641691e-20	-6.555509120633016e-20	1.420711547564748e-13	1.698071738439188e-14	0.007698447066536067	9.885277194490331e-24	6.286927721915598e-14	1.7537054668024584e-17	4.441546784527672e-16	2.9987527524537624e-21
5700000	0.0011507764665497397	-1.0149469056641691e-20	-6.555509120633016e-20	1.420711547564748e-13	1.698071738439188e-14	0.007698447066536067	9.218825738563616e-24	6.286927721915598e-14	1.7537054668024584e-17	4.441546784527672e-16	2.9987527524537624e-21
5800000	0.0011507764665497397	-1.0149469056641691e-20	-6.555509120633016e-20	1.420711547564748e-13	1.698071738439188e-14	0.007698447066536067	8.55312632200872e-24	6.286927721915598e-14	1.7537054668024584e-17	4.441546784527672e-16	2.9987527524537624e-21
5900000	0.0011507764665497397	-1.0149469056641691e-20	-6.555509120633016e-20	1.420711547564748e-13	1.698071738439188e-14	0.007698447066536067	7.89120355728841e-24	6.286927721915598e-14	1.7537054668024584e-17	4.441546784527672e-16	2.9987527524537624e-21
6000000	0.0011507764665497397	-1.0149469056641691e-20	-6.555509120633016e-20	1.420711547564748e-13	1.698071738439188e-14	0.007698447066536067	7.23608205686545e-24	6.286927721915598e-14	1.7537054668024584e-17	4.441546784527672e-16	2.9987527524537624e-21
6100000	0.0011507764665497397	-1.0149469056641691e-20	-6.555509120633016e-20	1.420711547564748e-13	1.698071738439188e-14	0.007698447066536067	6.59078643320261e-24	6.286927721915598e-14	1.7537054668024584e-17	4.441546784527672e-16	2.9987527524537624e-21
6200000	0.0011507764665497397	-1.0149469056641691e-20	-6.555509120633016e-20	1.420711547564748e-13	1.698071738439188e-14	0.007698447066536067	5.958341298762657e-24	6.286927721915598e-14	1.7537054668024584e-17	4.441546784527672e-16	2.9987527524537624e-21
6300000	0.0011507764665497397	-1.0149469056641691e-20	-6.555509120633016e-20	1.420711547564748e-13	1.698071738439188e-14	0.007698447066536067	5.3417712660083556e-24	6.286927721915598e-14	1.7537054668024584e-17	4.441546784527672e-16	2.9987527524537624e-21
6400000	0.0011507764665497397	-1.0149469056641691e-20	-6.555509120633016e-20	1.420711547564748e-13	1.6980717384391883e-14	0.007698447066536068	4.744100947402475e-24	6.286927721915598e-14	1.7537054668024584e-17	4.441546784527672e-16	2.9987527524537624e-21
6500000	0.0011507764665497397	-1.0149469056641691e-20	-6.555509120633016e-20	1.420711547564748e-13	1.6980717384391883e-14	0.007698447066536068	4.1683549554077784e-24	6.286927721915598e-14	1.7537054668024584e-17	4.441546784527672e-16	2.998752752453762e-21
6600000	0.0011507764665497397	-1.0149469056641691e-20	-6.555509120633016e-20	1.420711547564748e-13	1.6980717384391883e-14	0.007698447066536068	3.617557902487037e-24	6.286927721915598e-14	1.7537054668024584e-17	4.441546784527672e-16	2.998752752453762e-21
6700000	0.0011507764665497397	-1.0149469056641691e-20	-6.555509120633016e-20	1.420711547564748e-13	1.6980717384391883e-14	0.007698447066536068	3.0947344011030157e-24	6.286927721915598e-14	1.7537054668024584e-17	4.441546784527672e-16	2.998752752453762e-21
6800000	0.0011507764665497397	-1.0149469056641691e-20	-6.555509120633016e-20	1.420711547564748e-13	1.6980717384391883e-14	0.007698447066536068	2.60290906371848e-24	6.286927721915598e-14	1.7537054668024584e-17	4.441546784527672e-16	2.998752752453762e-21
6900000	0.0011507764665497397	-1.0149469056641691e-20	-6.555509120633016e-20	1.420711547564748e-13	1.6980717384391883e-14	0.007698447066536068	2.145106502796199e-24	6.286927721915598e-14	1.7537054668024584e-17	4.441546784527672e-16	2.998752752453762e-21
7000000	0.0011507764665497397	-1.0149469056641691e-20	-6.555509120633016e-20	1.420711547564748e-13	1.6980717384391883e-14	0.007698447066536068	1.724351330798938e-24	6.286927721915598e-14	1.7537054668024584e-17	4.441546784527672e-16	2.998752752453762e-21
7100000	0.0011507764665497397	-1.0149469056641691e-20	-6.555509120633016e-20	1.420711547564748e-13	1.6980717384391883e-14	0.007698447066536068	1.3436681601894638e-24	6.286927721915598e-14	1.7537054668024584e-17	4.441546784527672e-16	2.998752752453762e-21
7200000	0.0011507764665497397	-1.0149469056641691e-20	-6.555509120633016e-20	1.420711547564748e-13	1.6980717384391883e-14	0.007698447066536068	1.0060816034305437e-24	6.286927721915598e-14	1.7537054668024584e-17	4.441546784527672e-16	2.998752752453762e-21
7300000	0.0011507764665497397	-1.0149469056641691e-20	-6.555509120633016e-20	1.420711547564748e-13	1.6980717384391883e-14	0.007698447066536068	7.146162729849448e-25	6.286927721915598e-14	1.7537054668024584e-17	4.441546784527672e-16	2.998752752453762e-21
7400000	0.0011507764665497397	-1.0149469056641691e-20	-6.555509120633016e-20	1.420711547564748e-13	1.6980717384391883e-14	0.007698447066536068	4.722967813154331e-25	6.286927721915598e-14	1.7537054668024584e-17	4.441546784527672e-16	2.998752752453762e-21
7500000	0.0011507764665497397	-1.0149469056641691e-20	-6.555509120633016e-20	1.420711547564748e-13	1.6980717384391883e-14	0.007698447066536068	2.821477408847757e-25	6.286927721915598e-14	1.7537054668024584e-17	4.441546784527672e-16	2.998752752453762e-21
7600000	0.0011507764665497397	-1.0149469056641691e-20	-6.555509120633016e-20	1.420711547564748e-13	1.6980717384391883e-14	0.007698447066536068	1.4719376415573953e-25	6.286927721915598e-14	1.7537054668024584e-17	4.441546784527672e-16	2.998752752453762e-21
7700000	0.0011507764665497397	-1.0149469056641691e-20	-6.555509120633016e-20	1.420711547564748e-13	1.6980717384391883e-14	0.007698447066536068	7.045946359109125e-26	6.286927721915598e-14	1.7537054668024584e-17	4.441546784527672e-16	2.998752752453762e-21
7800000	0.0011507764665497397	-1.0149469056641691e-20	-6.555509120633016e-20	1.420711547564748e-13	1.6980717384391883e-14	0.007698447066536068	5.301350534989097e-26	6.286927721915598e-14	1.7537054668024584e-17	4.441546784527672e-16	2.998752752453762e-21
7900000	0.0011507764665497397	-1.0149469056641691e-20	-6.555509120633016e-20	1.420711547564748e-13	1.6980717384391883e-14	0.007698447066536068	5.331620609763154e-26	6.286927721915598e-14	1.7537054668024584e-17	4.441546784527672e-16	2.998752752453762e-21
8000000	0.0011507764665497397	-1.0149469056641691e-20	-6.555509120633016e-20	1.420711547564748e-13	1.6980717384391883e-14	0.007698447066536068	5.359934217843818e-26	6.286927721915598e-14	1.7537054668024584e-17	4.441546784527672e-16	2.998752752453762e-21
8100000	0.0011507764665497397	-1.0149469056641691e-20	-6.555509120633016e-20	1.420711547564748e-13	1.6980717384391883e-14	0.007698447066536068	5.386339365542355e-26	6.286927721915598e-14	1.7537054668024584e-17	4.441546784527672e-16	2.998752752453762e-21
8200000	0.0011507764665497397	-1.0149469056641691e-20	-6.555509120633016e-20	1.420711547564748e-13	1.6980717384391883e-14	0.007698447066536068	5.410884059170032e-26	6.286927721915598e-14	1.7537054668024584e-17	4.441546784527672e-16	2.998752752453762e-21
8300000	0.0011507764665497397	-1.0149469056641691e-20	-6.555509120633016e-20	1.420711547564748e-13	1.6980717384391883e-14	0.007698447066536068	5.433616305038119e-26	6.286927721915598e-14	1.7537054668024584e-17	4.441546784527672e-16	2.998752752453762e-21
8400000	0.0011507764665497397	-1.0149469056641691e-20	-6.555509120633016e-20	1.420711547564748e-13	1.6980717384391883e-14	0.007698447066536068	5.45458410945788e-26	6.286927721915598e-14	1.7537054668024584e-17	4.441546784527672e-16	2.998752752453762e-21
8500000	0.0011507764665497397	-1.0149469056641691e-20	-6.555509120633016e-20	1.420711547564748e-13	1.6980717384391883e-14	0.007698447066536068	5.473835478740586e-26	6.286927721915598e-14	1.7537054668024584e-17	4.441546784527672e-16	2.998752752453762e-21
8600000	0.0011507764665497397	-1.0149469056641691e-20	-6.555509120633016e-20	1.420711547564748e-13	1.6980717384391883e-14	0.007698447066536068	5.491418419197504e-26	6.286927721915598e-14	1.7537054668024584e-17	4.441546784527672e-16	2.998752752453762e-21
8700000	0.0011507764665497397	-1.0149469056641691e-20	-6.555509120633016e-20	1.420711547564748e-13	1.6980717384391883e-14	0.007698447066536068	5.507380937139899e-26	6.286927721915598e-14	1.7537054668024584e-17	4.441546784527672e-16	2.998752752453762e-21
8800000	0.0011507764665497397	-1.0149469056641691e-20	-6.555509120633016e-20	1.420711547564748e-13	1.6980717384391883e-14	0.007698447066536068	5.521771038879042e-26	6.286927721915598e-14	1.7537054668024584e-17	4.441546784527672e-16	2.998752752453762e-21
8900000	0.0011507764665497397	-1.0149469056641691e-20	-6.555509120633016e-20	1.420711547564748e-13	1.6980717384391883e-14	0.007698447066536068	5.534636730726197e-26	6.286927721915598e-14	1.7537054668024584e-17	4.441546784527672e-16	2.998752752453762e-21
9000000	0.0011507764665497397	-1.0149469056641691e-20	-6.555509120633016e-20	1.420711547564748e-13	1.6980717384391883e-14	0.007698447066536068	5.546026018992634e-26	6.286927721915598e-14	1.7537054668024584e-17	4.441546784527672e-16	2.998752752453762e-21
9100000	0.0011507764665497397	-1.0149469056641691e-20	-6.555509120633016e-20	1.420711547564748e-13	1.6980717384391883e-14	0.007698447066536068	5.555986909989619e-26	6.286927721915598e-14	1.7537054668024584e-17	4.441546784527672e-16	2.998752752453762e-21
9200000	0.0011507764665497397	-1.0149469056641691e-20	-6.555509120633016e-20	1.420711547564748e-13	1.6980717384391883e-14	0.007698447066536068	5.564567410028421e-26	6.286927721915598e-14	1.7537054668024584e-17	4.441546784527672e-16	2.998752752453762e-21
9300000	0.0011507764665497397	-1.0149469056641691e-20	-6.555509120633016e-20	1.420711547564748e-13	1.6980717384391883e-14	0.007698447066536068	5.571815525420308e-26	6.286927721915598e-14	1.7537054668024584e-17	4.441546784527672e-16	2.998752752453762e-21
9400000	0.0011507764665497397	-1.0149469056641691e-20	-6.555509120633016e-20	1.420711547564748e-13	1.6980717384391883e-14	0.007698447066536068	5.577779262476544e-26	6.286927721915598e-14	1.7537054668024584e-17	4.441546784527672e-16	2.998752752453762e-21
9500000	0.0011507764665497397	-1.0149469056641691e-20	-6.555509120633016e-20	1.420711547564748e-13	1.6980717384391883e-14	0.007698447066536068	5.582506627508401e-26	6.286927721915598e-14	1.7537054668024584e-17	4.441546784527672e-16	2.998752752453762e-21
9600000	0.0011507764665497397	-1.0149469056641691e-20	-6.555509120633016e-20	1.420711547564748e-13	1.6980717384391883e-14	0.007698447066536068	5.586045626827143e-26	6.286927721915598e-14	1.7537054668024584e-17	4.441546784527672e-16	2.998752752453762e-21
9700000	0.0011507764665497397	-1.0149469056641691e-20	-6.555509120633016e-20	1.420711547564748e-13	1.6980717384391883e-14	0.007698447066536068	5.588444266744041e-26	6.286927721915598e-14	1.7537054668024584e-17	4.441546784527672e-16	2.998752752453762e-21
9800000	0.0011507764665497397	-1.0149469056641691e-20	-6.555509120633016e-20	1.420711547564748e-13	1.6980717384391883e-14	0.007698447066536068	5.589750553570359e-26	6.286927721915598e-14	1.7537054668024584e-17	4.441546784527672e-16	2.998752752453762e-21
9900000	0.0011507764665497397	-1.0149469056641691e-20	-6.555509120633016e-20	1.420711547564748e-13	1.6980717384391883e-14	0.007698447066536068	5.590012493617366e-26	6.286927721915598e-14	1.7537054668024584e-17	4.441546784527672e-16	2.998752752453762e-21
10000000	0.0011507764665497397	-1.0149469056641691e-20	-6.555509120633016e-20	1.420711547564748e-13	1.6980717384391883e-14	0.007698447066536068	5.58927809319633e-26	6.286927721915598e-14	1.7537054668024584e-17	4.441546784527672e-16	2.998752752453762e-21
10100000	0.0011507764665497397	-1.0149469056641691e-20	-6.555509120633016e-20	1.420711547564748e-13	1.6980717384391883e-14	0.007698447066536068	5.587595358618518e-26	6.286927721915598e-14	1.7537054668024584e-17	4.441546784527672e-16	2.998752752453762e-21
10200000	0.0011507764665497397	-1.0149469056641691e-20	-6.555509120633016e-20	1.420711547564748e-13	1.6980717384391883e-14	0.007698447066536068	5.585012296195199e-26	6.286927721915598e-14	1.7537054668024584e-17	4.441546784527672e-16	2.998752752453762e-21
10300000	0.0011507764665497397	-1.0149469056641691e-20	-6.555509120633016e-20	1.420711547564748e-13	1.6980717384391883e-14	0.007698447066536068	5.581576912237637e-26	6.286927721915598e-14	1.7537054668024584e-17	4.441546784527672e-16	2.998752752453762e-21
10400000	0.0011507764665497397	-1.0149469056641691e-20	-6.555509120633016e-20	1.420711547564748e-13	1.6980717384391883e-14	0.007698447066536068	5.577337213057103e-26	6.286927721915598e-14	1.7537054668024584e-17	4.441546784527672e-16	2.998752752453762e-21
10500000	0.0011507764665497397	-1.0149469056641691e-20	-6.555509120633016e-20	1.420711547564748e-13	1.6980717384391883e-14	0.007698447066536068	5.572341204964863e-26	6.286927721915598e-14	1.7537054668024584e-17	4.441546784527672e-16	2.998752752453762e-21
10600000	0.0011507764665497397	-1.0149469056641691e-20	-6.555509120633016e-20	1.420711547564748e-13	1.6980717384391883e-14	0.007698447066536068	5.566636894272186e-26	6.286927721915598e-14	1.7537054668024584e-17	4.441546784527672e-16	2.998752752453762e-21
10700000	0.0011507764665497397	-1.0149469056641691e-20	-6.555509120633016e-20	1.420711547564748e-13	1.6980717384391883e-14	0.007698447066536068	5.560272287290337e-26	6.286927721915598e-14	1.7537054668024584e-17	4.441546784527672e-16	2.998752752453762e-21
10800000	0.0011507764665497397	-1.0149469056641691e-20	-6.555509120633016e-20	1.420711547564748e-13	1.6980717384391886e-14	0.007698447066536068	5.553295390330586e-26	6.286927721915598e-14	1.7537054668024584e-17	4.441546784527672e-16	2.998752752453762e-21
10900000	0.0011507764665497397	-1.0149469056641691e-20	-6.555509120633016e-20	1.420711547564748e-13	1.6980717384391886e-14	0.007698447066536068	5.545754209704198e-26	6.286927721915598e-14	1.7537054668024584e-17	4.441546784527672e-16	2.998752752453762e-21
11000000	0.0011507764665497397	-1.0149469056641691e-20	-6.555509120633016e-20	1.420711547564748e-13	1.6980717384391886e-14	0.007698447066536068	5.537696751722443e-26	6.286927721915598e-14	1.7537054668024584e-17	4.441546784527672e-16	2.998752752453762e-21
11100000	0.0011507764665497397	-1.0149469056641691e-20	-6.555509120633016e-20	1.420711547564748e-13	1.6980717384391886e-14	0.007698447066536068	5.529171022696587e-26	6.286927721915598e-14	1.7537054668024584e-17	4.441546784527672e-16	2.998752752453762e-21
11200000	0.0011507764665497397	-1.0149469056641691e-20	-6.555509120633016e-20	1.420711547564748e-13	1.6980717384391886e-14	0.007698447066536068	5.520225028937899e-26	6.286927721915598e-14	1.7537054668024587e-17	4.441546784527672e-16	2.998752752453762e-21
11300000	0.0011507764665497397	-1.0149469056641691e-20	-6.555509120633016e-20	1.420711547564748e-13	1.6980717384391886e-14	0.007698447066536068	5.510906776757645e-26	6.286927721915597e-14	1.7537054668024587e-17	4.441546784527672e-16	2.998752752453762e-21
11400000	0.0011507764665497397	-1.0149469056641691e-20	-6.555509120633016e-20	1.420711547564748e-13	1.6980717384391886e-14	0.007698447066536068	5.501264272467093e-26	6.286927721915597e-14	1.7537054668024587e-17	4.441546784527672e-16	2.998752752453762e-21
11500000	0.0011507764665497397	-1.0149469056641691e-20	-6.555509120633016e-20	1.420711547564748e-13	1.6980717384391886e-14	0.007698447066536068	5.49134552237751e-26	6.286927721915597e-14	1.7537054668024587e-17	4.441546784527672e-16	2.998752752453762e-21
11600000	0.0011507764665497397	-1.0149469056641691e-20	-6.555509120633016e-20	1.420711547564748e-13	1.6980717384391886e-14	0.007698447066536068	5.481198532800166e-26	6.286927721915597e-14	1.7537054668024587e-17	4.441546784527672e-16	2.998752752453762e-21
11700000	0.0011507764665497397	-1.0149469056641691e-20	-6.555509120633016e-20	1.420711547564748e-13	1.6980717384391886e-14	0.007698447066536068	5.470871310046326e-26	6.286927721915597e-14	1.7537054668024587e-17	4.441546784527672e-16	2.998752752453762e-21
11800000	0.0011507764665497397	-1.0149469056641691e-20	-6.555509120633016e-20	1.4207115475647482e-13	1.6980717384391886e-14	0.007698447066536068	5.460411860427258e-26	6.286927721915597e-14	1.7537054668024587e-17	4.441546784527672e-16	2.998752752453762e-21
11900000	0.0011507764665497397	-1.0149469056641691e-20	-6.555509120633016e-20	1.4207115475647482e-13	1.6980717384391886e-14	0.007698447066536068	5.44986819025423e-26	6.286927721915597e-14	1.7537054668024587e-17	4.441546784527672e-16	2.998752752453762e-21
12000000	0.0011507764665497397	-1.0149469056641691e-20	-6.555509120633016e-20	1.4207115475647482e-13	1.6980717384391886e-14	0.007698447066536068	5.439288305838508e-26	6.286927721915597e-14	1.7537054668024587e-17	4.441546784527672e-16	2.998752752453762e-21
12100000	0.0011507764665497397	-1.0149469056641691e-20	-6.555509120633016e-20	1.4207115475647482e-13	1.6980717384391886e-14	0.007698447066536068	5.428720213491362e-26	6.286927721915597e-14	1.7537054668024587e-17	4.441546784527672e-16	2.998752752453762e-21
12200000	0.0011507764665497397	-1.0149469056641691e-20	-6.555509120633016e-20	1.4207115475647482e-13	1.6980717384391886e-14	0.007698447066536068	5.418211919524058e-26	6.286927721915597e-14	1.7537054668024587e-17	4.441546784527672e-16	2.998752752453762e-21
12300000	0.0011507764665497397	-1.0149469056641691e-20	-6.555509120633016e-20	1.4207115475647482e-13	1.6980717384391886e-14	0.007698447066536068	5.407811430247866e-26	6.286927721915597e-14	1.7537054668024587e-17	4.441546784527672e-16	2.998752752453762e-21
12400000	0.0011507764665497397	-1.0149469056641691e-20	-6.555509120633016e-20	1.4207115475647482e-13	1.6980717384391886e-14	0.007698447066536068	5.397566751974049e-26	6.286927721915597e-14	1.7537054668024587e-17	4.441546784527672e-16	2.998752752453762e-21
12500000	0.0011507764665497397	-1.0149469056641691e-20	-6.555509120633016e-20	1.4207115475647482e-13	1.6980717384391886e-14	0.007698447066536068	5.387525891013878e-26	6.286927721915597e-14	1.7537054668024587e-17	4.441546784527672e-16	2.998752752453762e-21
12600000	0.0011507764665497397	-1.0149469056641691e-20	-6.555509120633016e-20	1.4207115475647482e-13	1.6980717384391886e-14	0.007698447066536068	5.377736853678619e-26	6.286927721915597e-14	1.7537054668024587e-17	4.441546784527672e-16	2.998752752453762e-21
12700000	0.0011507764665497397	-1.0149469056641691e-20	-6.555509120633016e-20	1.4207115475647482e-13	1.6980717384391886e-14	0.007698447066536068	5.368247646279541e-26	6.286927721915597e-14	1.7537054668024587e-17	4.441546784527672e-16	2.998752752453762e-21
12800000	0.0011507764665497397	-1.0149469056641691e-20	-6.555509120633016e-20	1.4207115475647482e-13	1.6980717384391886e-14	0.007698447066536068	5.35910627512791e-26	6.286927721915597e-14	1.7537054668024587e-17	4.441546784527672e-16	2.998752752453762e-21
12900000	0.0011507764665497397	-1.0149469056641691e-20	-6.555509120633016e-20	1.4207115475647482e-13	1.6980717384391886e-14	0.007698447066536068	5.350360746534995e-26	6.286927721915597e-14	1.7537054668024587e-17	4.441546784527672e-16	2.998752752453762e-21
13000000	0.0011507764665497397	-1.0149469056641691e-20	-6.555509120633016e-20	1.4207115475647482e-13	1.6980717384391886e-14	0.007698447066536068	5.342059066812061e-26	6.286927721915597e-14	1.7537054668024587e-17	4.441546784527672e-16	2.998752752453762e-21
13100000	0.0011507764665497397	-1.0149469056641691e-20	-6.555509120633016e-20	1.4207115475647482e-13	1.6980717384391886e-14	0.007698447066536068	5.334249242270379e-26	6.286927721915597e-14	1.7537054668024587e-17	4.441546784527672e-16	2.998752752453762e-21
13200000	0.0011507764665497397	-1.0149469056641691e-20	-6.555509120633016e-20	1.4207115475647482e-13	1.6980717384391886e-14	0.007698447066536068	5.326979279221214e-26	6.286927721915597e-14	1.7537054668024587e-17	4.441546784527672e-16	2.998752752453762e-21
13300000	0.0011507764665497397	-1.0149469056641691e-20	-6.555509120633016e-20	1.4207115475647482e-13	1.6980717384391886e-14	0.007698447066536068	5.320297183975835e-26	6.286927721915597e-14	1.7537054668024587e-17	4.441546784527672e-16	2.998752752453762e-21
13400000	0.0011507764665497397	-1.0149469056641691e-20	-6.555509120633016e-20	1.4207115475647482e-13	1.6980717384391886e-14	0.007698447066536068	5.314250962845508e-26	6.286927721915597e-14	1.7537054668024587e-17	4.441546784527672e-16	2.998752752453762e-21
13500000	0.0011507764665497397	-1.0149469056641691e-20	-6.555509120633016e-20	1.4207115475647482e-13	1.6980717384391886e-14	0.007698447066536068	5.308888622141502e-26	6.286927721915597e-14	1.7537054668024587e-17	4.441546784527672e-16	2.998752752453762e-21
13600000	0.0011507764665497397	-1.0149469056641691e-20	-6.555509120633016e-20	1.4207115475647482e-13	1.6980717384391886e-14	0.007698447066536068	5.304258168175083e-26	6.286927721915597e-14	1.7537054668024587e-17	4.441546784527672e-16	2.998752752453762e-21
13700000	0.0011507764665497397	-1.0149469056641691e-20	-6.555509120633016e-20	1.4207115475647482e-13	1.6980717384391886e-14	0.007698447066536068	5.30040760725752e-26	6.286927721915597e-14	1.7537054668024587e-17	4.441546784527672e-16	2.998752752453762e-21
13800000	0.0011507764665497397	-1.0149469056641691e-20	-6.555509120633016e-20	1.4207115475647482e-13	1.6980717384391886e-14	0.007698447066536068	5.29738494570008e-26	6.286927721915597e-14	1.7537054668024587e-17	4.441546784527672e-16	2.998752752453762e-21
13900000	0.0011507764665497397	-1.0149469056641691e-20	-6.555509120633016e-20	1.4207115475647482e-13	1.6980717384391886e-14	0.007698447066536068	5.295238189814031e-26	6.286927721915597e-14	1.7537054668024587e-17	4.441546784527672e-16	2.998752752453762e-21
14000000	0.0011507764665497397	-1.0149469056641691e-20	-6.555509120633016e-20	1.4207115475647482e-13	1.6980717384391886e-14	0.007698447066536068	5.29401534591064e-26	6.286927721915597e-14	1.7537054668024587e-17	4.441546784527672e-16	2.998752752453762e-21
14100000	0.0011507764665497397	-1.0149469056641691e-20	-6.555509120633016e-20	1.4207115475647482e-13	1.6980717384391886e-14	0.007698447066536068	5.293734131830214e-26	6.286927721915597e-14	1.7537054668024587e-17	4.441546784527672e-16	2.998752752453762e-21
14200000	0.0011507764665497397	-1.0149469056641691e-20	-6.555509120633016e-20	1.4207115475647482e-13	1.6980717384391886e-14	0.007698447066536068	5.293737007594696e-26	6.286927721915597e-14	1.7537054668024587e-17	4.441546784527672e-16	2.998752752453762e-21
14300000	0.0011507764665497397	-1.0149469056641691e-20	-6.555509120633016e-20	1.4207115475647482e-13	1.6980717384391886e-14	0.007698447066536068	5.293739767037204e-26	6.286927721915597e-14	1.7537054668024587e-17	4.441546784527672e-16	2.998752752453762e-21
14400000	0.0011507764665497397	-1.0149469056641691e-20	-6.555509120633016e-20	1.4207115475647482e-13	1.6980717384391886e-14	0.007698447066536068	5.293742411935763e-26	6.286927721915597e-14	1.7537054668024587e-17	4.441546784527672e-16	2.998752752453762e-21
14500000	0.0011507764665497397	-1.0149469056641691e-20	-6.555509120633016e-20	1.4207115475647482e-13	1.6980717384391886e-14	0.007698447066536068	5.293744944068396e-26	6.286927721915597e-14	1.7537054668024587e-17	4.441546784527672e-16	2.998752752453762e-21
14600000	0.0011507764665497397	-1.0149469056641691e-20	-6.555509120633016e-20	1.4207115475647482e-13	1.6980717384391886e-14	0.007698447066536068	5.29374736521313e-26	6.286927721915597e-14	1.7537054668024587e-17	4.441546784527672e-16	2.998752752453762e-21
14700000	0.0011507764665497397	-1.0149469056641691e-20	-6.555509120633016e-20	1.4207115475647482e-13	1.6980717384391886e-14	0.007698447066536068	5.293749677147988e-26	6.286927721915597e-14	1.7537054668024587e-17	4.441546784527672e-16	2.998752752453762e-21
14800000	0.0011507764665497397	-1.0149469056641691e-20	-6.555509120633016e-20	1.4207115475647482e-13	1.6980717384391886e-14	0.007698447066536068	5.293751881650993e-26	6.286927721915597e-14	1.7537054668024587e-17	4.441546784527672e-16	2.998752752453762e-21
14900000	0.0011507764665497397	-1.0149469056641691e-20	-6.555509120633016e-20	1.4207115475647482e-13	1.6980717384391886e-14	0.007698447066536068	5.293753980500172e-26	6.286927721915597e-14	1.7537054668024587e-17	4.441546784527672e-16	2.998752752453762e-21
15000000	0.0011507764665497397	-1.0149469056641691e-20	-6.555509120633016e-20	1.4207115475647482e-13	1.6980717384391886e-14	0.007698447066536068	5.293755975473548e-26	6.286927721915597e-14	1.7537054668024587e-17	4.441546784527672e-16	2.998752752453762e-21
15100000	0.0011507764665497397	-1.0149469056641691e-20	-6.555509120633016e-20	1.4207115475647482e-13	1.6980717384391886e-14	0.007698447066536068	5.293757868349147e-26	6.286927721915597e-14	1.7537054668024587e-17	4.441546784527672e-16	2.998752752453762e-21
15200000	0.0011507764665497397	-1.0149469056641691e-20	-6.555509120633016e-20	1.4207115475647482e-13	1.6980717384391886e-14	0.007698447066536068	5.293759660904992e-26	6.286927721915597e-14	1.7537054668024587e-17	4.441546784527672e-16	2.998752752453762e-21
15300000	0.0011507764665497397	-1.0149469056641691e-20	-6.555509120633016e-20	1.4207115475647482e-13	1.6980717384391886e-14	0.007698447066536068	5.293761354919107e-26	6.286927721915597e-14	1.7537054668024587e-17	4.441546784527672e-16	2.998752752453762e-21
15400000	0.0011507764665497397	-1.0149469056641691e-20	-6.555509120633016e-20	1.4207115475647482e-13	1.6980717384391886e-14	0.007698447066536068	5.293762952169518e-26	6.286927721915597e-14	1.7537054668024587e-17	4.441546784527672e-16	2.998752752453762e-21
15500000	0.0011507764665497397	-1.0149469056641691e-20	-6.555509120633016e-20	1.4207115475647482e-13	1.6980717384391886e-14	0.007698447066536068	5.293764454434248e-26	6.286927721915597e-14	1.7537054668024587e-17	4.441546784527672e-16	2.998752752453762e-21
15600000	0.0011507764665497397	-1.0149469056641691e-20	-6.555509120633016e-20	1.4207115475647482e-13	1.6980717384391886e-14	0.007698447066536068	5.293765863491323e-26	6.286927721915597e-14	1.7537054668024587e-17	4.441546784527672e-16	2.998752752453762e-21
15700000	0.0011507764665497397	-1.0149469056641691e-20	-6.555509120633016e-20	1.4207115475647482e-13	1.6980717384391886e-14	0.007698447066536068	5.293767181118766e-26	6.286927721915597e-14	1.7537054668024587e-17	4.441546784527672e-16	2.998752752453762e-21
15800000	0.0011507764665497397	-1.0149469056641691e-20	-6.555509120633016e-20	1.4207115475647482e-13	1.6980717384391886e-14	0.007698447066536068	5.293768409094603e-26	6.286927721915597e-14	1.7537054668024587e-17	4.441546784527672e-16	2.998752752453762e-21
15900000	0.0011507764665497397	-1.0149469056641691e-20	-6.555509120633016e-20	1.4207115475647482e-13	1.6980717384391886e-14	0.007698447066536068	5.293769549196858e-26	6.286927721915597e-14	1.7537054668024587e-17	4.441546784527672e-16	2.998752752453762e-21
16000000	0.0011507764665497397	-1.0149469056641691e-20	-6.555509120633016e-20	1.4207115475647482e-13	1.6980717384391886e-14	0.007698447066536068	5.293770603203554e-26	6.286927721915597e-14	1.7537054668024587e-17	4.441546784527672e-16	2.998752752453762e-21
16100000	0.0011507764665497397	-1.0149469056641691e-20	-6.555509120633016e-20	1.4207115475647482e-13	1.6980717384391886e-14	0.007698447066536068	5.293771572892716e-26	6.286927721915597e-14	1.7537054668024587e-17	4.441546784527672e-16	2.998752752453762e-21
16200000	0.0011507764665497397	-1.0149469056641691e-20	-6.555509120633016e-20	1.4207115475647482e-13	1.6980717384391886e-14	0.007698447066536068	5.29377246004237e-26	6.286927721915597e-14	1.7537054668024587e-17	4.441546784527672e-16	2.998752752453762e-21
16300000	0.0011507764665497397	-1.0149469056641691e-20	-6.555509120633016e-20	1.4207115475647482e-13	1.6980717384391886e-14	0.007698447066536068	5.29377326643054e-26	6.286927721915597e-14	1.7537054668024587e-17	4.441546784527672e-16	2.998752752453762e-21
16400000	0.0011507764665497397	-1.0149469056641691e-20	-6.555509120633016e-20	1.4207115475647482e-13	1.6980717384391886e-14	0.007698447066536068	5.29377399383525e-26	6.286927721915597e-14	1.7537054668024587e-17	4.441546784527672e-16	2.998752752453762e-21
16500000	0.0011507764665497397	-1.0149469056641691e-20	-6.555509120633016e-20	1.4207115475647482e-13	1.6980717384391886e-14	0.007698447066536068	5.293774644034523e-26	6.286927721915597e-14	1.7537054668024587e-17	4.441546784527672e-16	2.998752752453762e-21
16600000	0.0011507764665497397	-1.0149469056641691e-20	-6.555509120633016e-20	1.4207115475647482e-13	1.6980717384391886e-14	0.007698447066536068	5.293775218806386e-26	6.286927721915597e-14	1.7537054668024587e-17	4.441546784527672e-16	2.998752752453762e-21
16700000	0.0011507764665497397	-1.0149469056641691e-20	-6.555509120633016e-20	1.4207115475647482e-13	1.6980717384391886e-14	0.007698447066536068	5.293775719928862e-26	6.286927721915597e-14	1.7537054668024587e-17	4.441546784527672e-16	2.998752752453762e-21
16800000	0.0011507764665497397	-1.0149469056641691e-20	-6.555509120633016e-20	1.4207115475647482e-13	1.6980717384391886e-14	0.007698447066536068	5.293776149179975e-26	6.286927721915597e-14	1.7537054668024587e-17	4.441546784527672e-16	2.998752752453762e-21
16900000	0.0011507764665497397	-1.0149469056641691e-20	-6.555509120633016e-20	1.4207115475647482e-13	1.6980717384391886e-14	0.007698447066536068	5.293776508337752e-26	6.286927721915597e-14	1.7537054668024587e-17	4.441546784527672e-16	2.998752752453762e-21
17000000	0.0011507764665497397	-1.0149469056641691e-20	-6.555509120633016e-20	1.4207115475647482e-13	1.6980717384391886e-14	0.007698447066536068	5.293776799180215e-26	6.286927721915597e-14	1.7537054668024587e-17	4.441546784527672e-16	2.998752752453762e-21
17100000	0.0011507764665497397	-1.0149469056641691e-20	-6.555509120633016e-20	1.4207115475647482e-13	1.6980717384391886e-14	0.007698447066536068	5.293777023485389e-26	6.286927721915597e-14	1.7537054668024587e-17	4.441546784527672e-16	2.998752752453762e-21
17200000	0.0011507764665497397	-1.0149469056641691e-20	-6.555509120633016e-20	1.4207115475647482e-13	1.6980717384391886e-14	0.007698447066536068	5.293777183031299e-26	6.286927721915597e-14	1.7537054668024587e-17	4.441546784527672e-16	2.998752752453762e-21
17300000	0.0011507764665497397	-1.0149469056641691e-20	-6.555509120633016e-20	1.4207115475647482e-13	1.6980717384391886e-14	0.007698447066536068	5.293777279595968e-26	6.286927721915597e-14	1.7537054668024587e-17	4.441546784527672e-16	2.998752752453762e-21
17400000	0.0011507764665497397	-1.0149469056641691e-20	-6.555509120633016e-20	1.4207115475647482e-13	1.6980717384391886e-14	0.007698447066536068	5.293777314957422e-26	6.286927721915597e-14	1.7537054668024587e-17	4.441546784527672e-16	2.998752752453762e-21
17500000	0.0011507764665497397	-1.0149469056641691e-20	-6.555509120633016e-20	1.4207115475647482e-13	1.6980717384391886e-14	0.007698447066536068	5.293777290893686e-26	6.286927721915597e-14	1.7537054668024587e-17	4.441546784527672e-16	2.998752752453762e-21
17600000	0.0011507764665497397	-1.0149469056641691e-20	-6.555509120633016e-20	1.4207115475647482e-13	1.6980717384391886e-14	0.007698447066536068	5.293777209182783e-26	6.286927721915597e-14	1.7537054668024587e-17	4.441546784527672e-16	2.998752752453762e-21
17700000	0.0011507764665497397	-1.0149469056641691e-20	-6.555509120633016e-20	1.4207115475647482e-13	1.6980717384391886e-14	0.007698447066536068	5.293777071602737e-26	6.286927721915597e-14	1.7537054668024587e-17	4.441546784527672e-16	2.998752752453762e-21
17800000	0.0011507764665497397	-1.0149469056641691e-20	-6.555509120633016e-20	1.4207115475647482e-13	1.6980717384391886e-14	0.007698447066536068	5.293776879931575e-26	6.286927721915597e-14	1.7537054668024587e-17	4.441546784527672e-16	2.998752752453762e-21
17900000	0.0011507764665497397	-1.0149469056641691e-20	-6.555509120633016e-20	1.4207115475647482e-13	1.6980717384391886e-14	0.007698447066536068	5.293776635947319e-26	6.286927721915597e-14	1.7537054668024587e-17	4.441546784527672e-16	2.998752752453762e-21
18000000	0.0011507764665497397	-1.0149469056641691e-20	-6.555509120633016e-20	1.4207115475647482e-13	1.6980717384391886e-14	0.007698447066536068	5.293776341427994e-26	6.286927721915597e-14	1.7537054668024584e-17	4.441546784527672e-16	2.998752752453762e-21
18100000	0.0011507764665497397	-1.0149469056641691e-20	-6.555509120633016e-20	1.4207115475647482e-13	1.6980717384391886e-14	0.007698447066536068	5.293775998151627e-26	6.286927721915597e-14	1.7537054668024584e-17	4.441546784527672e-16	2.998752752453762e-21
18200000	0.0011507764665497397	-1.0149469056641691e-20	-6.555509120633016e-20	1.4207115475647482e-13	1.6980717384391886e-14	0.007698447066536068	5.293775607896238e-26	6.286927721915597e-14	1.7537054668024584e-17	4.441546784527672e-16	2.998752752453762e-21
18300000	0.0011507764665497397	-1.0149469056641691e-20	-6.555509120633016e-20	1.4207115475647482e-13	1.6980717384391886e-14	0.007698447066536068	5.293775172439854e-26	6.286927721915597e-14	1.7537054668024584e-17	4.441546784527672e-16	2.998752752453762e-21
18400000	0.0011507764665497397	-1.0149469056641691e-20	-6.555509120633016e-20	1.4207115475647482e-13	1.6980717384391886e-14	0.007698447066536068	5.2937746935605e-26	6.286927721915597e-14	1.7537054668024584e-17	4.441546784527672e-16	2.998752752453762e-21
18500000	0.0011507764665497397	-1.0149469056641691e-20	-6.555509120633016e-20	1.4207115475647482e-13	1.6980717384391886e-14	0.007698447066536068	5.2937741730362e-26	6.286927721915597e-14	1.7537054668024584e-17	4.441546784527672e-16	2.998752752453762e-21
18600000	0.0011507764665497397	-1.0149469056641691e-20	-6.555509120633016e-20	1.4207115475647482e-13	1.6980717384391886e-14	0.007698447066536068	5.293773612644978e-26	6.286927721915597e-14	1.7537054668024584e-17	4.441546784527672e-16	2.998752752453762e-21
18700000	0.0011507764665497397	-1.0149469056641691e-20	-6.555509120633016e-20	1.4207115475647482e-13	1.6980717384391886e-14	0.007698447066536068	5.293773014164857e-26	6.286927721915597e-14	1.7537054668024584e-17	4.441546784527672e-16	2.998752752453762e-21
18800000	0.0011507764665497397	-1.0149469056641691e-20	-6.555509120633016e-20	1.4207115475647482e-13	1.6980717384391886e-14	0.007698447066536068	5.293772379373865e-26	6.286927721915597e-14	1.7537054668024584e-17	4.441546784527672e-16	2.998752752453762e-21
18900000	0.0011507764665497397	-1.0149469056641691e-20	-6.555509120633016e-20	1.4207115475647482e-13	1.6980717384391886e-14	0.007698447066536068	5.293771710050023e-26	6.286927721915597e-14	1.7537054668024584e-17	4.441546784527672e-16	2.998752752453762e-21
19000000	0.0011507764665497397	-1.0149469056641691e-20	-6.555509120633016e-20	1.4207115475647482e-13	1.6980717384391886e-14	0.007698447066536068	5.293771007971358e-26	6.286927721915597e-14	1.7537054668024584e-17	4.441546784527672e-16	2.998752752453762e-21
19100000	0.0011507764665497397	-1.0149469056641691e-20	-6.555509120633016e-20	1.4207115475647482e-13	1.6980717384391886e-14	0.007698447066536068	5.293770274915894e-26	6.286927721915597e-14	1.7537054668024584e-17	4.441546784527672e-16	2.998752752453762e-21
19200000	0.0011507764665497397	-1.0149469056641691e-20	-6.555509120633016e-20	1.4207115475647482e-13	1.6980717384391886e-14	0.007698447066536068	5.293769512661654e-26	6.286927721915597e-14	1.7537054668024584e-17	4.441546784527672e-16	2.998752752453762e-21
19300000	0.0011507764665497397	-1.0149469056641691e-20	-6.555509120633016e-20	1.4207115475647482e-13	1.6980717384391886e-14	0.007698447066536068	5.293768722986663e-26	6.286927721915597e-14	1.7537054668024584e-17	4.441546784527672e-16	2.998752752453762e-21
19400000	0.0011507764665497397	-1.0149469056641691e-20	-6.555509120633016e-20	1.4207115475647482e-13	1.6980717384391886e-14	0.007698447066536068	5.293767907668947e-26	6.286927721915597e-14	1.7537054668024584e-17	4.441546784527672e-16	2.998752752453762e-21
19500000	0.0011507764665497397	-1.0149469056641691e-20	-6.555509120633016e-20	1.4207115475647482e-13	1.6980717384391886e-14	0.007698447066536068	5.293767068486529e-26	6.286927721915597e-14	1.7537054668024584e-17	4.441546784527672e-16	2.998752752453762e-21
19600000	0.0011507764665497397	-1.0149469056641691e-20	-6.555509120633016e-20	1.4207115475647482e-13	1.6980717384391886e-14	0.007698447066536068	5.293766207217433e-26	6.286927721915597e-14	1.7537054668024584e-17	4.441546784527672e-16	2.998752752453762e-21
19700000	0.0011507764665497397	-1.0149469056641691e-20	-6.555509120633016e-20	1.4207115475647482e-13	1.6980717384391886e-14	0.007698447066536067	5.293765325639685e-26	6.286927721915597e-14	1.7537054668024584e-17	4.441546784527672e-16	2.998752752453762e-21
19800000	0.0011507764665497397	-1.0149469056641691e-20	-6.555509120633016e-20	1.4207115475647482e-13	1.6980717384391886e-14	0.007698447066536067	5.293764425531309e-26	6.286927721915597e-14	1.7537054668024584e-17	4.441546784527672e-16	2.998752752453762e-21
19900000	0.0011507764665497397	-1.0149469056641691e-20	-6.555509120633016e-20	1.4207115475647482e-13	1.6980717384391886e-14	0.007698447066536067	5.293763508670328e-26	6.286927721915597e-14	1.7537054668024584e-17	4.441546784527672e-16	2.998752752453762e-21
20000000	0.0011507764665497397	-1.0149469056641691e-20	-6.555509120633016e-20	1.4207115475647482e-13	1.6980717384391886e-14	0.007698447066536067	5.293762576834769e-26	6.286927721915597e-14	1.7537054668024584e-17	4.441546784527672e-16	2.998752752453762e-21
20100000	0.0011507764665497397	-1.0149469056641691e-20	-6.555509120633016e-20	1.4207115475647482e-13	1.6980717384391883e-14	0.007698447066536067	5.293761631802654e-26	6.286927721915597e-14	1.7537054668024584e-17	4.441546784527672e-16	2.998752752453762e-21
20200000	0.0011507764665497397	-1.0149469056641691e-20	-6.555509120633016e-20	1.4207115475647482e-13	1.6980717384391883e-14	0.007698447066536067	5.293760675352009e-26	6.286927721915597e-14	1.7537054668024584e-17	4.441546784527672e-16	2.998752752453762e-21
20300000	0.0011507764665497397	-1.0149469056641691e-20	-6.555509120633016e-20	1.4207115475647482e-13	1.6980717384391883e-14	0.007698447066536067	5.293759709260857e-26	6.286927721915598e-14	1.7537054668024584e-17	4.441546784527672e-16	2.998752752453762e-21
20400000	0.0011507764665497397	-1.0149469056641691e-20	-6.555509120633016e-20	1.4207115475647482e-13	1.6980717384391883e-14	0.007698447066536067	5.293758735307225e-26	6.286927721915598e-14	1.7537054668024584e-17	4.441546784527672e-16	2.998752752453762e-21
20500000	0.0011507764665497397	-1.0149469056641691e-20	-6.555509120633016e-20	1.4207115475647482e-13	1.6980717384391883e-14	0.007698447066536067	5.293757755269136e-26	6.286927721915598e-14	1.7537054668024584e-17	4.441546784527672e-16	2.998752752453762e-21
20600000	0.0011507764665497397	-1.0149469056641691e-20	-6.555509120633016e-20	1.4207115475647482e-13	1.6980717384391883e-14	0.007698447066536067	5.293756770924614e-26	6.286927721915598e-14	1.7537054668024584e-17	4.441546784527672e-16	2.998752752453762e-21
20700000	0.0011507764665497397	-1.0149469056641691e-20	-6.555509120633016e-20	1.4207115475647482e-13	1.6980717384391883e-14	0.007698447066536067	5.293755784051683e-26	6.286927721915598e-14	1.7537054668024584e-17	4.441546784527672e-16	2.998752752453762e-21
20800000	0.0011507764665497397	-1.0149469056641691e-20	-6.555509120633016e-20	1.4207115475647482e-13	1.6980717384391883e-14	0.007698447066536067	5.29375479642837e-26	6.286927721915598e-14	1.7537054668024584e-17	4.441546784527672e-16	2.998752752453762e-21
20900000	0.0011507764665497397	-1.0149469056641691e-20	-6.555509120633016e-20	1.4207115475647482e-13	1.6980717384391883e-14	0.007698447066536067	5.293753809832697e-26	6.286927721915598e-14	1.7537054668024584e-17	4.441546784527672e-16	2.998752752453762e-21
21000000	0.0011507764665497397	-1.0149469056641691e-20	-6.555509120633016e-20	1.4207115475647482e-13	1.6980717384391883e-14	0.007698447066536067	5.293752826042689e-26	6.286927721915598e-14	1.7537054668024584e-17	4.441546784527672e-16	2.998752752453762e-21
21100000	0.0011507764665497397	-1.0149469056641691e-20	-6.555509120633016e-20	1.4207115475647482e-13	1.6980717384391883e-14	0.007698447066536067	5.293751846836372e-26	6.286927721915598e-14	1.7537054668024584e-17	4.441546784527672e-16	2.998752752453762e-21
21200000	0.0011507764665497397	-1.0149469056641691e-20	-6.555509120633016e-20	1.4207115475647482e-13	1.6980717384391883e-14	0.007698447066536067	5.293750873991768e-26	6.286927721915598e-14	1.7537054668024584e-17	4.441546784527672e-16	2.998752752453762e-21
21300000	0.0011507764665497397	-1.0149469056641691e-20	-6.555509120633016e-20	1.4207115475647482e-13	1.6980717384391883e-14	0.007698447066536067	5.293749909286902e-26	6.286927721915598e-14	1.7537054668024584e-17	4.441546784527672e-16	2.998752752453762e-21
21400000	0.0011507764665497397	-1.0149469056641691e-20	-6.555509120633016e-20	1.4207115475647482e-13	1.6980717384391883e-14	0.007698447066536067	5.293748954499801e-26	6.286927721915598e-14	1.7537054668024584e-17	4.441546784527672e-16	2.998752752453762e-21
21500000	0.0011507764665497397	-1.0149469056641691e-20	-6.555509120633016e-20	1.420711547564748e-13	1.6980717384391883e-14	0.007698447066536067	5.293748011408487e-26	6.286927721915598e-14	1.7537054668024584e-17	4.441546784527672e-16	2.998752752453762e-21
21600000	0.0011507764665497397	-1.0149469056641691e-20	-6.555509120633016e-20	1.420711547564748e-13	1.6980717384391883e-14	0.007698447066536067	5.293747081790984e-26	6.286927721915598e-14	1.7537054668024584e-17	4.441546784527672e-16	2.998752752453762e-21
21700000	0.0011507764665497397	-1.0149469056641691e-20	-6.555509120633016e-20	1.420711547564748e-13	1.6980717384391883e-14	0.007698447066536067	5.293746167425319e-26	6.286927721915598e-14	1.7537054668024584e-17	4.441546784527672e-16	2.998752752453762e-21
21800000	0.0011507764665497397	-1.0149469056641691e-20	-6.555509120633016e-20	1.420711547564748e-13	1.6980717384391883e-14	0.007698447066536067	5.293745270089514e-26	6.286927721915598e-14	1.753705466802458e-17	4.441546784527672e-16	2.998752752453762e-21
21900000	0.0011507764665497397	-1.0149469056641691e-20	-6.555509120633016e-20	1.420711547564748e-13	1.6980717384391883e-14	0.007698447066536067	5.293744391561595e-26	6.286927721915598e-14	1.753705466802458e-17	4.441546784527672e-16	2.998752752453762e-21
22000000	0.0011507764665497397	-1.0149469056641691e-20	-6.555509120633016e-20	1.420711547564748e-13	1.6980717384391883e-14	0.007698447066536067	5.293743533619584e-26	6.286927721915598e-14	1.753705466802458e-17	4.441546784527672e-16	2.998752752453762e-21
22100000	0.0011507764665497397	-1.0149469056641691e-20	-6.555509120633016e-20	1.420711547564748e-13	1.6980717384391883e-14	0.007698447066536067	5.293742698041509e-26	6.286927721915598e-14	1.753705466802458e-17	4.441546784527672e-16	2.998752752453762e-21
22200000	0.0011507764665497397	-1.0149469056641691e-20	-6.555509120633016e-20	1.420711547564748e-13	1.6980717384391883e-14	0.007698447066536067	5.293741886605394e-26	6.286927721915598e-14	1.753705466802458e-17	4.441546784527672e-16	2.998752752453762e-21
22300000	0.0011507764665497397	-1.0149469056641691e-20	-6.555509120633016e-20	1.420711547564748e-13	1.6980717384391883e-14	0.007698447066536067	5.293741101089261e-26	6.286927721915598e-14	1.753705466802458e-17	4.441546784527672e-16	2.998752752453762e-21
22400000	0.0011507764665497397	-1.0149469056641691e-20	-6.555509120633016e-20	1.420711547564748e-13	1.6980717384391883e-14	0.007698447066536067	5.293740343271136e-26	6.286927721915598e-14	1.753705466802458e-17	4.441546784527672e-16	2.998752752453762e-21
22500000	0.0011507764665497397	-1.0149469056641691e-20	-6.555509120633016e-20	1.420711547564748e-13	1.6980717384391883e-14	0.007698447066536067	5.293739614929043e-26	6.286927721915598e-14	1.753705466802458e-17	4.441546784527672e-16	2.998752752453762e-21
22600000	0.0011507764665497397	-1.0149469056641691e-20	-6.555509120633016e-20	1.420711547564748e-13	1.6980717384391883e-14	0.007698447066536067	5.293738917841006e-26	6.286927721915598e-14	1.753705466802458e-17	4.441546784527672e-16	2.998752752453762e-21
22700000	0.0011507764665497397	-1.0149469056641691e-20	-6.555509120633016e-20	1.420711547564748e-13	1.6980717384391883e-14	0.007698447066536067	5.293738253785052e-26	6.286927721915598e-14	1.753705466802458e-17	4.441546784527672e-16	2.998752752453762e-21
22800000	0.0011507764665497397	-1.0149469056641691e-20	-6.555509120633016e-20	1.420711547564748e-13	1.6980717384391883e-14	0.007698447066536067	5.293737624539203e-26	6.286927721915598e-14	1.753705466802458e-17	4.441546784527672e-16	2.998752752453762e-21
22900000	0.0011507764665497397	-1.0149469056641691e-20	-6.555509120633016e-20	1.420711547564748e-13	1.6980717384391883e-14	0.007698447066536067	5.293737031881484e-26	6.286927721915598e-14	1.753705466802458e-17	4.441546784527672e-16	2.998752752453762e-21
23000000	0.0011507764665497397	-1.0149469056641691e-20	-6.555509120633016e-20	1.420711547564748e-13	1.6980717384391883e-14	0.007698447066536067	5.293736477589919e-26	6.286927721915598e-14	1.753705466802458e-17	4.441546784527672e-16	2.998752752453762e-21
23100000	0.0011507764665497397	-1.0149469056641691e-20	-6.555509120633016e-20	1.420711547564748e-13	1.6980717384391883e-14	0.007698447066536067	5.293735963442533e-26	6.286927721915598e-14	1.753705466802458e-17	4.441546784527672e-16	2.998752752453762e-21
23200000	0.0011507764665497397	-1.0149469056641691e-20	-6.555509120633016e-20	1.420711547564748e-13	1.6980717384391883e-14	0.007698447066536067	5.29373549121735e-26	6.286927721915598e-14	1.753705466802458e-17	4.441546784527672e-16	2.998752752453762e-21
23300000	0.0011507764665497397	-1.0149469056641691e-20	-6.555509120633016e-20	1.420711547564748e-13	1.6980717384391883e-14	0.007698447066536067	5.293735062692397e-26	6.286927721915598e-14	1.753705466802458e-17	4.441546784527672e-16	2.998752752453762e-21
23400000	0.0011507764665497397	-1.0149469056641691e-20	-6.555509120633016e-20	1.420711547564748e-13	1.6980717384391883e-14	0.007698447066536067	5.293734679645695e-26	6.286927721915598e-14	1.753705466802458e-17	4.441546784527672e-16	2.998752752453762e-21
23500000	0.0011507764665497397	-1.0149469056641691e-20	-6.555509120633016e-20	1.420711547564748e-13	1.6980717384391883e-14	0.007698447066536067	5.29373434385527e-26	6.286927721915598e-14	1.753705466802458e-17	4.441546784527672e-16	2.998752752453762e-21
23600000	0.0011507764665497397	-1.0149469056641691e-20	-6.555509120633016e-20	1.420711547564748e-13	1.6980717384391883e-14	0.007698447066536067	5.293734057099146e-26	6.286927721915598e-14	1.753705466802458e-17	4.441546784527672e-16	2.998752752453762e-21
23700000	0.0011507764665497397	-1.0149469056641691e-20	-6.555509120633016e-20	1.420711547564748e-13	1.6980717384391883e-14	0.007698447066536067	5.293733821155348e-26	6.286927721915598e-14	1.753705466802458e-17	4.441546784527672e-16	2.998752752453762e-21
23800000	0.0011507764665497397	-1.0149469056641691e-20	-6.555509120633016e-20	1.420711547564748e-13	1.6980717384391883e-14	0.007698447066536067	5.293733637801901e-26	6.286927721915598e-14	1.753705466802458e-17	4.441546784527672e-16	2.998752752453762e-21
23900000	0.0011507764665497397	-1.0149469056641691e-20	-6.555509120633016e-20	1.420711547564748e-13	1.6980717384391883e-14	0.007698447066536067	5.293733508816828e-26	6.286927721915598e-14	1.753705466802458e-17	4.441546784527672e-16	2.998752752453762e-21
24000000	0.0011507764665497397	-1.0149469056641691e-20	-6.555509120633016e-20	1.420711547564748e-13	1.6980717384391883e-14	0.007698447066536067	5.293733435978154e-26	6.286927721915598e-14	1.753705466802458e-17	4.441546784527672e-16	2.998752752453762e-21
24100000	0.0011507764665497397	-1.0149469056641691e-20	-6.555509120633016e-20	1.420711547564748e-13	1.6980717384391883e-14	0.007698447066536067	5.293733419285999e-26	6.286927721915598e-14	1.753705466802458e-17	4.441546784527672e-16	2.998752752453762e-21
24200000	0.0011507764665497397	-1.0149469056641691e-20	-6.555509120633016e-20	1.420711547564748e-13	1.6980717384391883e-14	0.007698447066536067	5.293733419371944e-26	6.286927721915598e-14	1.753705466802458e-17	4.441546784527672e-16	2.998752752453762e-21
24300000	0.0011507764665497397	-1.0149469056641691e-20	-6.555509120633016e-20	1.420711547564748e-13	1.6980717384391883e-14	0.007698447066536067	5.293733419454414e-26	6.286927721915598e-14	1.753705466802458e-17	4.441546784527672e-16	2.998752752453762e-21
24400000	0.0011507764665497397	-1.0149469056641691e-20	-6.555509120633016e-20	1.420711547564748e-13	1.6980717384391883e-14	0.007698447066536067	5.29373341953346e-26	6.286927721915598e-14	1.753705466802458e-17	4.441546784527672e-16	2.998752752453762e-21
24500000	0.0011507764665497397	-1.0149469056641691e-20	-6.555509120633016e-20	1.420711547564748e-13	1.6980717384391883e-14	0.007698447066536067	5.293733419609136e-26	6.286927721915598e-14	1.753705466802458e-17	4.441546784527672e-16	2.998752752453762e-21
24600000	0.0011507764665497397	-1.0149469056641691e-20	-6.555509120633016e-20	1.420711547564748e-13	1.6980717384391883e-14	0.007698447066536067	5.293733419681495e-26	6.286927721915598e-14	1.753705466802458e-17	4.441546784527672e-16	2.998752752453762e-21
24700000	0.0011507764665497397	-1.0149469056641691e-20	-6.555509120633016e-20	1.420711547564748e-13	1.6980717384391883e-14	0.007698447066536067	5.293733419750591e-26	6.286927721915598e-14	1.753705466802458e-17	4.441546784527672e-16	2.998752752453762e-21
24800000	0.0011507764665497397	-1.0149469056641691e-20	-6.555509120633016e-20	1.420711547564748e-13	1.6980717384391883e-14	0.007698447066536067	5.293733419816476e-26	6.286927721915598e-14	1.753705466802458e-17	4.441546784527672e-16	2.998752752453762e-21
24900000	0.0011507764665497397	-1.0149469056641691e-20	-6.555509120633016e-20	1.420711547564748e-13	1.6980717384391883e-14	0.007698447066536067	5.293733419879205e-26	6.286927721915598e-14	1.753705466802458e-17	4.441546784527672e-16	2.998752752453762e-21
25000000	0.0011507764665497397	-1.0149469056641691e-20	-6.555509120633016e-20	1.420711547564748e-13	1.6980717384391883e-14	0.007698447066536067	5.293733419938829e-26	6.286927721915598e-14	1.753705466802458e-17	4.441546784527672e-16	2.998752752453762e-21
25100000	0.0011507764665497397	-1.0149469056641691e-20	-6.555509120633016e-20	1.420711547564748e-13	1.6980717384391883e-14	0.007698447066536067	5.293733419995401e-26	6.286927721915598e-14	1.753705466802458e-17	4.441546784527672e-16	2.998752752453762e-21
25200000	0.0011507764665497397	-1.0149469056641691e-20	-6.555509120633016e-20	1.420711547564748e-13	1.6980717384391883e-14	0.007698447066536067	5.293733420048975e-26	6.286927721915598e-14	1.753705466802458e-17	4.441546784527672e-16	2.998752752453762e-21
25300000	0.0011507764665497397	-1.0149469056641691e-20	-6.555509120633016e-20	1.420711547564748e-13	1.6980717384391883e-14	0.007698447066536067	5.293733420099605e-26	6.286927721915598e-14	1.753705466802458e-17	4.441546784527672e-16	2.998752752453762e-21
25400000	0.0011507764665497397	-1.0149469056641691e-20	-6.555509120633016e-20	1.420711547564748e-13	1.6980717384391883e-14	0.007698447066536067	5.293733420147344e-26	6.286927721915598e-14	1.753705466802458e-17	4.441546784527672e-16	2.998752752453762e-21
25500000	0.0011507764665497397	-1.0149469056641691e-20	-6.555509120633016e-20	1.420711547564748e-13	1.6980717384391883e-14	0.007698447066536067	5.293733420192242e-26	6.286927721915598e-14	1.753705466802458e-17	4.441546784527672e-16	2.998752752453762e-21
25600000	0.0011507764665497397	-1.0149469056641691e-20	-6.555509120633016e-20	1.420711547564748e-13	1.6980717384391883e-14	0.007698447066536067	5.293733420234357e-26	6.286927721915598e-14	1.753705466802458e-17	4.441546784527672e-16	2.998752752453762e-21
25700000	0.0011507764665497397	-1.0149469056641691e-20	-6.555509120633016e-20	1.420711547564748e-13	1.6980717384391883e-14	0.007698447066536067	5.293733420273738e-26	6.286927721915598e-14	1.753705466802458e-17	4.441546784527672e-16	2.998752752453762e-21
25800000	0.0011507764665497397	-1.0149469056641691e-20	-6.555509120633016e-20	1.420711547564748e-13	1.6980717384391883e-14	0.007698447066536067	5.29373342031044e-26	6.286927721915598e-14	1.753705466802458e-17	4.441546784527672e-16	2.998752752453762e-21
25900000	0.0011507764665497397	-1.0149469056641691e-20	-6.555509120633016e-20	1.420711547564748e-13	1.6980717384391883e-14	0.007698447066536067	5.293733420344517e-26	6.286927721915598e-14	1.753705466802458e-17	4.441546784527672e-16	2.998752752453762e-21
26000000	0.0011507764665497397	-1.0149469056641691e-20	-6.555509120633016e-20	1.420711547564748e-13	1.6980717384391883e-14	0.007698447066536067	5.29373342037602e-26	6.286927721915598e-14	1.753705466802458e-17	4.441546784527672e-16	2.998752752453762e-21
26100000	0.0011507764665497397	-1.0149469056641691e-20	-6.555509120633016e-20	1.420711547564748e-13	1.6980717384391883e-14	0.007698447066536067	5.293733420405004e-26	6.286927721915598e-14	1.753705466802458e-17	4.441546784527672e-16	2.998752752453762e-21
26200000	0.0011507764665497397	-1.0149469056641691e-20	-6.555509120633016e-20	1.420711547564748e-13	1.6980717384391883e-14	0.007698447066536067	5.29373342043152e-26	6.286927721915598e-14	1.753705466802458e-17	4.441546784527672e-16	2.998752752453762e-21
26300000	0.0011507764665497397	-1.0149469056641691e-20	-6.555509120633016e-20	1.420711547564748e-13	1.6980717384391883e-14	0.007698447066536067	5.293733420455624e-26	6.286927721915598e-14	1.753705466802458e-17	4.441546784527672e-16	2.998752752453762e-21
26400000	0.0011507764665497397	-1.0149469056641691e-20	-6.555509120633016e-20	1.420711547564748e-13	1.6980717384391883e-14	0.007698447066536067	5.293733420477367e-26	6.286927721915598e-14	1.753705466802458e-17	4.441546784527672e-16	2.998752752453762e-21
26500000	0.0011507764665497397	-1.0149469056641691e-20	-6.555509120633016e-20	1.420711547564748e-13	1.6980717384391883e-14	0.007698447066536067	5.293733420496803e-26	6.286927721915598e-14	1.753705466802458e-17	4.441546784527672e-16	2.998752752453762e-21
26600000	0.0011507764665497397	-1.0149469056641691e-20	-6.555509120633016e-20	1.420711547564748e-13	1.6980717384391883e-14	0.007698447066536067	5.293733420513985e-26	6.286927721915598e-14	1.753705466802458e-17	4.441546784527672e-16	2.998752752453762e-21
26700000	0.0011507764665497397	-1.0149469056641691e-20	-6.555509120633016e-20	1.420711547564748e-13	1.6980717384391883e-14	0.007698447066536067	5.293733420528966e-26	6.286927721915598e-14	1.753705466802458e-17	4.441546784527672e-16	2.998752752453762e-21
26800000	0.0011507764665497397	-1.0149469056641691e-20	-6.555509120633016e-20	1.420711547564748e-13	1.6980717384391883e-14	0.007698447066536067	5.293733420541799e-26	6.286927721915598e-14	1.753705466802458e-17	4.441546784527672e-16	2.998752752453762e-21
26900000	0.0011507764665497397	-1.0149469056641691e-20	-6.555509120633016e-20	1.420711547564748e-13	1.6980717384391883e-14	0.007698447066536067	5.293733420552538e-26	6.286927721915598e-14	1.753705466802458e-17	4.441546784527672e-16	2.998752752453762e-21
27000000	0.0011507764665497397	-1.0149469056641691e-20	-6.555509120633016e-20	1.420711547564748e-13	1.6980717384391883e-14	0.007698447066536067	5.293733420561235e-26	6.286927721915598e-14	1.753705466802458e-17	4.441546784527672e-16	2.998752752453762e-21
27100000	0.0011507764665497397	-1.0149469056641691e-20	-6.555509120633016e-20	1.420711547564748e-13	1.6980717384391883e-14	0.007698447066536067	5.293733420567942e-26	6.286927721915598e-14	1.753705466802458e-17	4.441546784527672e-16	2.998752752453762e-21
27200000	0.0011507764665497397	-1.0149469056641691e-20	-6.555509120633016e-20	1.420711547564748e-13	1.6980717384391883e-14	0.007698447066536067	5.293733420572715e-26	6.286927721915598e-14	1.753705466802458e-17	4.441546784527672e-16	2.998752752453762e-21
27300000	0.0011507764665497397	-1.0149469056641691e-20	-6.555509120633016e-20	1.420711547564748e-13	1.6980717384391883e-14	0.007698447066536067	5.293733420575607e-26	6.286927721915598e-14	1.753705466802458e-17	4.441546784527672e-16	2.998752752453762e-21
27400000	0.0011507764665497397	-1.0149469056641691e-20	-6.555509120633016e-20	1.420711547564748e-13	1.6980717384391883e-14	0.007698447066536067	5.293733420576669e-26	6.286927721915598e-14	1.753705466802458e-17	4.441546784527672e-16	2.998752752453762e-21
27500000	0.0011507764665497397	-1.0149469056641691e-20	-6.555509120633016e-20	1.420711547564748e-13	1.6980717384391883e-14	0.007698447066536067	5.293733420575955e-26	6.286927721915598e-14	1.753705466802458e-17	4.441546784527672e-16	2.998752752453762e-21
27600000	0.0011507764665497397	-1.0149469056641691e-20	-6.555509120633016e-20	1.420711547564748e-13	1.6980717384391883e-14	0.007698447066536067	5.293733420573518e-26	6.286927721915598e-14	1.753705466802458e-17	4.441546784527672e-16	2.998752752453762e-21
27700000	0.0011507764665497397	-1.0149469056641691e-20	-6.555509120633016e-20	1.420711547564748e-13	1.6980717384391883e-14	0.007698447066536067	5.293733420569412e-26	6.286927721915598e-14	1.753705466802458e-17	4.441546784527672e-16	2.998752752453762e-21
27800000	0.0011507764665497397	-1.0149469056641691e-20	-6.555509120633016e-20	1.420711547564748e-13	1.6980717384391883e-14	0.007698447066536067	5.293733420563689e-26	6.286927721915598e-14	1.753705466802458e-17	4.441546784527672e-16	2.998752752453762e-21
27900000	0.0011507764665497397	-1.0149469056641691e-20	-6.555509120633016e-20	1.420711547564748e-13	1.6980717384391883e-14	0.007698447066536067	5.293733420556402e-26	6.286927721915598e-14	1.753705466802458e-17	4.441546784527672e-16	2.998752752453762e-21
28000000	0.0011507764665497397	-1.0149469056641691e-20	-6.555509120633016e-20	1.420711547564748e-13	1.6980717384391883e-14	0.007698447066536067	5.293733420547606e-26	6.286927721915598e-14	1.753705466802458e-17	4.441546784527672e-16	2.998752752453762e-21
28100000	0.0011507764665497397	-1.0149469056641691e-20	-6.555509120633016e-20	1.420711547564748e-13	1.6980717384391883e-14	0.007698447066536067	5.293733420537353e-26	6.286927721915598e-14	1.753705466802458e-17	4.441546784527672e-16	2.998752752453762e-21
28200000	0.0011507764665497397	-1.0149469056641691e-20	-6.555509120633016e-20	1.420711547564748e-13	1.6980717384391883e-14	0.007698447066536067	5.293733420525696e-26	6.286927721915598e-14	1.753705466802458e-17	4.441546784527672e-16	2.998752752453762e-21
28300000	0.0011507764665497397	-1.0149469056641691e-20	-6.555509120633016e-20	1.420711547564748e-13	1.6980717384391883e-14	0.007698447066536067	5.293733420512687e-26	6.286927721915598e-14	1.753705466802458e-17	4.441546784527672e-16	2.998752752453762e-21
28400000	0.0011507764665497397	-1.0149469056641691e-20	-6.555509120633016e-20	1.420711547564748e-13	1.6980717384391883e-14	0.007698447066536067	5.293733420498381e-26	6.286927721915598e-14	1.753705466802458e-17	4.441546784527672e-16	2.998752752453762e-21
28500000	0.0011507764665497397	-1.0149469056641691e-20	-6.555509120633016e-20	1.420711547564748e-13	1.6980717384391883e-14	0.007698447066536067	5.29373342048283e-26	6.286927721915598e-14	1.753705466802458e-17	4.441546784527672e-16	2.998752752453762e-21
28600000	0.0011507764665497397	-1.0149469056641691e-20	-6.555509120633016e-20	1.420711547564748e-13	1.6980717384391883e-14	0.007698447066536067	5.293733420466089e-26	6.286927721915598e-14	1.753705466802458e-17	4.441546784527672e-16	2.998752752453762e-21
28700000	0.0011507764665497397	-1.0149469056641691e-20	-6.555509120633016e-20	1.420711547564748e-13	1.6980717384391883e-14	0.007698447066536067	5.293733420448208e-26	6.286927721915598e-14	1.753705466802458e-17	4.441546784527672e-16	2.998752752453762e-21
28800000	0.0011507764665497397	-1.0149469056641691e-20	-6.555509120633016e-20	1.420711547564748e-13	1.6980717384391883e-14	0.007698447066536067	5.293733420429243e-26	6.286927721915598e-14	1.753705466802458e-17	4.441546784527672e-16	2.998752752453762e-21
28900000	0.0011507764665497397	-1.0149469056641691e-20	-6.555509120633016e-20	1.420711547564748e-13	1.6980717384391883e-14	0.007698447066536067	5.293733420409246e-26	6.286927721915598e-14	1.753705466802458e-17	4.441546784527672e-16	2.998752752453762e-21
29000000	0.0011507764665497397	-1.0149469056641691e-20	-6.555509120633016e-20	1.420711547564748e-13	1.6980717384391883e-14	0.007698447066536067	5.293733420388271e-26	6.286927721915598e-14	1.753705466802458e-17	4.441546784527672e-16	2.998752752453762e-21
29100000	0.0011507764665497397	-1.0149469056641691e-20	-6.555509120633016e-20	1.420711547564748e-13	1.6980717384391883e-14	0.007698447066536067	5.293733420366368e-26	6.286927721915598e-14	1.753705466802458e-17	4.441546784527672e-16	2.998752752453762e-21
29200000	0.0011507764665497397	-1.0149469056641691e-20	-6.555509120633016e-20	1.420711547564748e-13	1.6980717384391883e-14	0.007698447066536067	5.293733420343594e-26	6.286927721915598e-14	1.753705466802458e-17	4.441546784527672e-16	2.998752752453762e-21
29300000	0.0011507764665497397	-1.0149469056641691e-20	-6.555509120633016e-20	1.420711547564748e-13	1.6980717384391883e-14	0.007698447066536067	5.29373342032e-26	6.286927721915598e-14	1.753705466802458e-17	4.441546784527672e-16	2.998752752453762e-21
29400000	0.0011507764665497397	-1.0149469056641691e-20	-6.555509120633016e-20	1.420711547564748e-13	1.6980717384391883e-14	0.007698447066536067	5.29373342029564e-26	6.286927721915598e-14	1.753705466802458e-17	4.441546784527672e-16	2.998752752453762e-21
29500000	0.0011507764665497397	-1.0149469056641691e-20	-6.555509120633016e-20	1.420711547564748e-13	1.6980717384391883e-14	0.007698447066536067	5.293733420270566e-26	6.286927721915598e-14	1.753705466802458e-17	4.441546784527672e-16	2.998752752453762e-21
29600000	0.0011507764665497397	-1.0149469056641691e-20	-6.555509120633016e-20	1.420711547564748e-13	1.6980717384391883e-14	0.007698447066536067	5.293733420244834e-26	6.286927721915598e-14	1.753705466802458e-17	4.441546784527672e-16	2.998752752453762e-21
29700000	0.0011507764665497397	-1.0149469056641691e-20	-6.555509120633016e-20	1.420711547564748e-13	1.6980717384391883e-14	0.007698447066536067	5.293733420218493e-26	6.286927721915598e-14	1.753705466802458e-17	4.441546784527672e-16	2.998752752453762e-21
29800000	0.0011507764665497397	-1.0149469056641691e-20	-6.555509120633016e-20	1.420711547564748e-13	1.6980717384391883e-14	0.007698447066536067	5.293733420191599e-26	6.286927721915598e-14	1.753705466802458e-17	4.441546784527672e-16	2.998752752453762e-21
29900000	0.0011507764665497397	-1.0149469056641691e-20	-6.555509120633016e-20	1.420711547564748e-13	1.6980717384391883e-14	0.007698447066536067	5.293733420164205e-26	6.286927721915598e-14	1.753705466802458e-17	4.441546784527672e-16	2.998752752453762e-21
30000000	0.0011507764665497397	-1.0149469056641691e-20	-6.555509120633016e-20	1.420711547564748e-13	1.6980717384391883e-14	0.007698447066536067	5.293733420136362e-26	6.286927721915598e-14	1.753705466802458e-17	4.441546784527672e-16	2.998752752453762e-21
30100000	0.0011507764665497397	-1.0149469056641691e-20	-6.555509120633016e-20	1.420711547564748e-13	1.6980717384391883e-14	0.007698447066536067	5.293733420108125e-26	6.286927721915598e-14	1.753705466802458e-17	4.441546784527672e-16	2.998752752453762e-21
30200000	0.0011507764665497397	-1.0149469056641691e-20	-6.555509120633016e-20	1.420711547564748e-13	1.6980717384391883e-14	0.007698447066536067	5.293733420079548e-26	6.286927721915598e-14	1.753705466802458e-17	4.441546784527672e-16	2.998752752453762e-21
30300000	0.0011507764665497397	-1.0149469056641691e-20	-6.555509120633016e-20	1.420711547564748e-13	1.6980717384391883e-14	0.007698447066536067	5.293733420050682e-26	6.286927721915598e-14	1.753705466802458e-17	4.441546784527672e-16	2.998752752453762e-21
30400000	0.0011507764665497397	-1.0149469056641691e-20	-6.555509120633016e-20	1.420711547564748e-13	1.6980717384391883e-14	0.007698447066536067	5.293733420021581e-26	6.286927721915598e-14	1.753705466802458e-17	4.441546784527672e-16	2.998752752453762e-21
30500000	0.0011507764665497397	-1.0149469056641691e-20	-6.555509120633016e-20	1.420711547564748e-13	1.6980717384391883e-14	0.007698447066536067	5.293733419992299e-26	6.286927721915598e-14	1.753705466802458e-17	4.441546784527672e-16	2.998752752453762e-21
30600000	0.0011507764665497397	-1.0149469056641691e-20	-6.555509120633016e-20	1.420711547564748e-13	1.6980717384391883e-14	0.007698447066536067	5.293733419962887e-26	6.286927721915598e-14	1.753705466802458e-17	4.441546784527672e-16	2.998752752453762e-21
30700000	0.0011507764665497397	-1.0149469056641691e-20	-6.555509120633016e-20	1.420711547564748e-13	1.6980717384391883e-14	0.007698447066536067	5.2937334199334e-26	6.286927721915598e-14	1.753705466802458e-17	4.441546784527672e-16	2.998752752453762e-21
30800000	0.0011507764665497397	-1.0149469056641691e-20	-6.555509120633016e-20	1.420711547564748e-13	1.6980717384391883e-14	0.007698447066536067	5.293733419903891e-26	6.286927721915598e-14	1.753705466802458e-17	4.441546784527672e-16	2.998752752453762e-21
30900000	0.0011507764665497397	-1.0149469056641691e-20	-6.555509120633016e-20	1.420711547564748e-13	1.6980717384391883e-14	0.007698447066536067	5.293733419874412e-26	6.286927721915598e-14	1.753705466802458e-17	4.441546784527672e-16	2.998752752453762e-21
31000000	0.0011507764665497397	-1.0149469056641691e-20	-6.555509120633016e-20	1.420711547564748e-13	1.6980717384391883e-14	0.007698447066536067	5.293733419845018e-26	6.286927721915598e-14	1.753705466802458e-17	4.441546784527672e-16	2.998752752453762e-21
31100000	0.0011507764665497397	-1.0149469056641691e-20	-6.555509120633016e-20	1.420711547564748e-13	1.6980717384391883e-14	0.007698447066536067	5.293733419815759e-26	6.286927721915598e-14	1.753705466802458e-17	4.441546784527672e-16	2.998752752453762e-21
31200000	0.0011507764665497397	-1.0149469056641691e-20	-6.555509120633016e-20	1.420711547564748e-13	1.6980717384391883e-14	0.007698447066536067	5.293733419786692e-26	6.286927721915598e-14	1.753705466802458e-17	4.441546784527672e-16	2.998752752453762e-21
31300000	0.0011507764665497397	-1.0149469056641691e-20	-6.555509120633016e-20	1.420711547564748e-13	1.6980717384391883e-14	0.007698447066536067	5.293733419757867e-26	6.286927721915598e-14	1.753705466802458e-17	4.441546784527672e-16	2.998752752453762e-21
31400000	0.0011507764665497397	-1.0149469056641691e-20	-6.555509120633016e-20	1.420711547564748e-13	1.6980717384391883e-14	0.007698447066536067	5.29373341972934e-26	6.286927721915598e-14	1.753705466802458e-17	4.441546784527672e-16	2.998752752453762e-21
31500000	0.0011507764665497397	-1.0149469056641691e-20	-6.555509120633016e-20	1.420711547564748e-13	1.6980717384391883e-14	0.007698447066536067	5.293733419701161e-26	6.286927721915598e-14	1.753705466802458e-17	4.441546784527672e-16	2.998752752453762e-21
31600000	0.0011507764665497397	-1.0149469056641691e-20	-6.555509120633016e-20	1.420711547564748e-13	1.6980717384391883e-14	0.007698447066536067	5.293733419673384e-26	6.286927721915598e-14	1.753705466802458e-17	4.441546784527672e-16	2.998752752453762e-21
31700000	0.0011507764665497397	-1.0149469056641691e-20	-6.555509120633016e-20	1.420711547564748e-13	1.6980717384391883e-14	0.007698447066536067	5.293733419646064e-26	6.286927721915598e-14	1.753705466802458e-17	4.441546784527672e-16	2.998752752453762e-21
31800000	0.0011507764665497397	-1.0149469056641691e-20	-6.555509120633016e-20	1.420711547564748e-13	1.6980717384391883e-14	0.007698447066536067	5.293733419619253e-26	6.286927721915598e-14	1.753705466802458e-17	4.441546784527672e-16	2.998752752453762e-21
31900000	0.0011507764665497397	-1.0149469056641691e-20	-6.555509120633016e-20	1.420711547564748e-13	1.6980717384391883e-14	0.007698447066536067	5.293733419593004e-26	6.286927721915598e-14	1.753705466802458e-17	4.441546784527672e-16	2.998752752453762e-21
32000000	0.0011507764665497397	-1.0149469056641691e-20	-6.555509120633016e-20	1.420711547564748e-13	1.6980717384391883e-14	0.007698447066536067	5.29373341956737e-26	6.286927721915598e-14	1.753705466802458e-17	4.441546784527672e-16	2.998752752453762e-21
32100000	0.0011507764665497397	-1.0149469056641691e-20	-6.555509120633016e-20	1.420711547564748e-13	1.6980717384391883e-14	0.007698447066536067	5.293733419542405e-26	6.286927721915598e-14	1.753705466802458e-17	4.441546784527672e-16	2.998752752453762e-21
32200000	0.0011507764665497397	-1.0149469056641691e-20	-6.555509120633016e-20	1.420711547564748e-13	1.6980717384391883e-14	0.007698447066536067	5.29373341951816e-26	6.286927721915598e-14	1.753705466802458e-17	4.441546784527672e-16	2.998752752453762e-21
32300000	0.0011507764665497397	-1.0149469056641691e-20	-6.555509120633016e-20	1.420711547564748e-13	1.6980717384391883e-14	0.007698447066536067	5.293733419494691e-26	6.286927721915598e-14	1.753705466802458e-17	4.441546784527672e-16	2.998752752453762e-21
32400000	0.0011507764665497397	-1.0149469056641691e-20	-6.555509120633016e-20	1.420711547564748e-13	1.6980717384391883e-14	0.007698447066536067	5.29373341947205e-26	6.286927721915598e-14	1.753705466802458e-17	4.441546784527672e-16	2.998752752453762e-21
32500000	0.0011507764665497397	-1.0149469056641691e-20	-6.555509120633016e-20	1.420711547564748e-13	1.6980717384391883e-14	0.007698447066536067	5.293733419450288e-26	6.286927721915598e-14	1.753705466802458e-17	4.441546784527672e-16	2.998752752453762e-21
32600000	0.0011507764665497397	-1.0149469056641691e-20	-6.555509120633016e-20	1.420711547564748e-13	1.6980717384391883e-14	0.007698447066536067	5.293733419429461e-26	6.286927721915598e-14	1.753705466802458e-17	4.441546784527672e-16	2.998752752453762e-21
32700000	0.0011507764665497397	-1.0149469056641691e-20	-6.555509120633016e-20	1.420711547564748e-13	1.6980717384391883e-14	0.007698447066536067	5.293733419409621e-26	6.286927721915598e-14	1.753705466802458e-17	4.441546784527672e-16	2.998752752453762e-21
32800000	0.0011507764665497397	-1.0149469056641691e-20	-6.555509120633016e-20	1.420711547564748e-13	1.6980717384391883e-14	0.007698447066536067	5.293733419390822e-26	6.286927721915598e-14	1.753705466802458e-17	4.441546784527672e-16	2.998752752453762e-21
32900000	0.0011507764665497397	-1.0149469056641691e-20	-6.555509120633016e-20	1.420711547564748e-13	1.6980717384391883e-14	0.007698447066536067	5.293733419373116e-26	6.286927721915598e-14	1.753705466802458e-17	4.441546784527672e-16	2.998752752453762e-21
33000000	0.0011507764665497397	-1.0149469056641691e-20	-6.555509120633016e-20	1.420711547564748e-13	1.6980717384391883e-14	0.007698447066536067	5.293733419356556e-26	6.286927721915598e-14	1.753705466802458e-17	4.441546784527672e-16	2.998752752453762e-21
33100000	0.0011507764665497397	-1.0149469056641691e-20	-6.555509120633016e-20	1.420711547564748e-13	1.6980717384391883e-14	0.007698447066536067	5.293733419341197e-26	6.286927721915598e-14	1.753705466802458e-17	4.441546784527672e-16	2.998752752453762e-21
33200000	0.0011507764665497397	-1.0149469056641691e-20	-6.555509120633016e-20	1.420711547564748e-13	1.6980717384391883e-14	0.007698447066536067	5.29373341932709e-26	6.286927721915598e-14	1.753705466802458e-17	4.441546784527672e-16	2.998752752453762e-21
33300000	0.0011507764665497397	-1.0149469056641691e-20	-6.555509120633016e-20	1.420711547564748e-13	1.6980717384391883e-14	0.007698447066536067	5.293733419314289e-26	6.286927721915598e-14	1.753705466802458e-17	4.441546784527672e-16	2.998752752453762e-21
33400000	0.0011507764665497397	-1.0149469056641691e-20	-6.555509120633016e-20	1.420711547564748e-13	1.6980717384391883e-14	0.007698447066536067	5.293733419302846e-26	6.286927721915598e-14	1.753705466802458e-17	4.441546784527672e-16	2.998752752453762e-21
33500000	0.0011507764665497397	-1.0149469056641691e-20	-6.555509120633016e-20	1.420711547564748e-13	1.6980717384391883e-14	0.007698447066536067	5.293733419292817e-26	6.286927721915598e-14	1.753705466802458e-17	4.441546784527672e-16	2.998752752453762e-21
33600000	0.0011507764665497397	-1.0149469056641691e-20	-6.555509120633016e-20	1.420711547564748e-13	1.6980717384391883e-14	0.007698447066536067	5.293733419284253e-26	6.286927721915598e-14	1.753705466802458e-17	4.441546784527672e-16	2.998752752453762e-21
33700000	0.0011507764665497397	-1.0149469056641691e-20	-6.555509120633016e-20	1.420711547564748e-13	1.6980717384391883e-14	0.007698447066536067	5.293733419277207e-26	6.286927721915598e-14	1.753705466802458e-17	4.441546784527672e-16	2.998752752453762e-21
33800000	0.0011507764665497397	-1.0149469056641691e-20	-6.555509120633016e-20	1.420711547564748e-13	1.6980717384391883e-14	0.007698447066536067	5.293733419271732e-26	6.286927721915598e-14	1.753705466802458e-17	4.441546784527672e-16	2.998752752453762e-21
33900000	0.0011507764665497397	-1.0149469056641691e-20	-6.555509120633016e-20	1.420711547564748e-13	1.6980717384391883e-14	0.007698447066536067	5.293733419267882e-26	6.286927721915598e-14	1.753705466802458e-17	4.441546784527672e-16	2.998752752453762e-21
34000000	0.0011507764665497397	-1.0149469056641691e-20	-6.555509120633016e-20	1.420711547564748e-13	1.6980717384391883e-14	0.007698447066536067	5.293733419265711e-26	6.286927721915598e-14	1.753705466802458e-17	4.441546784527672e-16	2.998752752453762e-21
34100000	0.0011507764665497397	-1.0149469056641691e-20	-6.555509120633016e-20	1.420711547564748e-13	1.6980717384391883e-14	0.007698447066536067	5.293733419265218e-26	6.286927721915598e-14	1.753705466802458e-17	4.441546784527672e-16	2.998752752453762e-21
34200000	0.0011507764665497397	-1.0149469056641691e-20	-6.555509120633016e-20	1.420711547564748e-13	1.6980717384391883e-14	0.007698447066536067	5.293733419265225e-26	6.286927721915598e-14	1.753705466802458e-17	4.441546784527672e-16	2.998752752453762e-21
34300000	0.0011507764665497397	-1.0149469056641691e-20	-6.555509120633016e-20	1.420711547564748e-13	1.6980717384391883e-14	0.007698447066536067	5.293733419265233e-26	6.286927721915598e-14	1.753705466802458e-17	4.441546784527672e-16	2.998752752453762e-21
34400000	0.0011507764665497397	-1.0149469056641691e-20	-6.555509120633016e-20	1.420711547564748e-13	1.6980717384391883e-14	0.007698447066536067	5.29373341926524e-26	6.286927721915598e-14	1.753705466802458e-17	4.441546784527672e-16	2.998752752453762e-21
34500000	0.0011507764665497397	-1.0149469056641691e-20	-6.555509120633016e-20	1.420711547564748e-13	1.6980717384391883e-14	0.007698447066536067	5.293733419265245e-26	6.286927721915598e-14	1.753705466802458e-17	4.441546784527672e-16	2.998752752453762e-21
34600000	0.0011507764665497397	-1.0149469056641691e-20	-6.555509120633016e-20	1.420711547564748e-13	1.6980717384391883e-14	0.007698447066536067	5.293733419265252e-26	6.286927721915598e-14	1.753705466802458e-17	4.441546784527672e-16	2.998752752453762e-21
34700000	0.0011507764665497397	-1.0149469056641691e-20	-6.555509120633016e-20	1.420711547564748e-13	1.6980717384391883e-14	0.007698447066536067	5.293733419265258e-26	6.286927721915598e-14	1.753705466802458e-17	4.441546784527672e-16	2.998752752453762e-21
34800000	0.0011507764665497397	-1.0149469056641691e-20	-6.555509120633016e-20	1.420711547564748e-13	1.6980717384391883e-14	0.007698447066536067	5.293733419265264e-26	6.286927721915598e-14	1.753705466802458e-17	4.441546784527672e-16	2.998752752453762e-21
34900000	0.0011507764665497397	-1.0149469056641691e-20	-6.555509120633016e-20	1.420711547564748e-13	1.6980717384391883e-14	0.007698447066536067	5.29373341926527e-26	6.286927721915598e-14	1.753705466802458e-17	4.441546784527672e-16	2.998752752453762e-21
35000000	0.0011507764665497397	-1.0149469056641691e-20	-6.555509120633016e-20	1.420711547564748e-13	1.6980717384391883e-14	0.007698447066536067	5.293733419265275e-26	6.286927721915598e-14	1.753705466802458e-17	4.441546784527672e-16	2.998752752453762e-21
35100000	0.0011507764665497397	-1.0149469056641691e-20	-6.555509120633016e-20	1.420711547564748e-13	1.6980717384391883e-14	0.007698447066536067	5.29373341926528e-26	6.286927721915598e-14	1.753705466802458e-17	4.441546784527672e-16	2.998752752453762e-21
35200000	0.0011507764665497397	-1.0149469056641691e-20	-6.555509120633016e-20	1.420711547564748e-13	1.6980717384391883e-14	0.007698447066536067	5.293733419265284e-26	6.286927721915598e-14	1.753705466802458e-17	4.441546784527672e-16	2.998752752453762e-21
35300000	0.0011507764665497397	-1.0149469056641691e-20	-6.555509120633016e-20	1.420711547564748e-13	1.6980717384391883e-14	0.007698447066536067	5.293733419265289e-26	6.286927721915598e-14	1.753705466802458e-17	4.441546784527672e-16	2.998752752453762e-21
35400000	0.0011507764665497397	-1.0149469056641691e-20	-6.555509120633016e-20	1.420711547564748e-13	1.6980717384391883e-14	0.007698447066536067	5.293733419265292e-26	6.286927721915598e-14	1.753705466802458e-17	4.441546784527672e-16	2.998752752453762e-21
35500000	0.0011507764665497397	-1.0149469056641691e-20	-6.555509120633016e-20	1.420711547564748e-13	1.6980717384391883e-14	0.007698447066536067	5.293733419265297e-26	6.286927721915598e-14	1.753705466802458e-17	4.441546784527672e-16	2.998752752453762e-21
35600000	0.0011507764665497397	-1.0149469056641691e-20	-6.555509120633016e-20	1.420711547564748e-13	1.6980717384391883e-14	0.007698447066536067	5.2937334192653e-26	6.286927721915598e-14	1.753705466802458e-17	4.441546784527672e-16	2.998752752453762e-21
35700000	0.0011507764665497397	-1.0149469056641691e-20	-6.555509120633016e-20	1.420711547564748e-13	1.6980717384391883e-14	0.007698447066536067	5.293733419265304e-26	6.286927721915598e-14	1.753705466802458e-17	4.441546784527672e-16	2.998752752453762e-21
35800000	0.0011507764665497397	-1.0149469056641691e-20	-6.555509120633016e-20	1.420711547564748e-13	1.6980717384391883e-14	0.007698447066536067	5.293733419265307e-26	6.286927721915598e-14	1.753705466802458e-17	4.441546784527672e-16	2.998752752453762e-21
35900000	0.0011507764665497397	-1.0149469056641691e-20	-6.555509120633016e-20	1.420711547564748e-13	1.6980717384391883e-14	0.007698447066536067	5.293733419265311e-26	6.286927721915598e-14	1.753705466802458e-17	4.441546784527672e-16	2.998752752453762e-21
36000000	0.0011507764665497397	-1.0149469056641691e-20	-6.555509120633016e-20	1.420711547564748e-13	1.6980717384391883e-14	0.007698447066536067	5.293733419265313e-26	6.286927721915598e-14	1.753705466802458e-17	4.441546784527672e-16	2.998752752453762e-21
36100000	0.0011507764665497397	-1.0149469056641691e-20	-6.555509120633016e-20	1.420711547564748e-13	1.6980717384391883e-14	0.007698447066536067	5.293733419265315e-26	6.286927721915598e-14	1.753705466802458e-17	4.441546784527672e-16	2.998752752453762e-21
36200000	0.0011507764665497397	-1.0149469056641691e-20	-6.555509120633016e-20	1.420711547564748e-13	1.6980717384391883e-14	0.007698447066536067	5.293733419265318e-26	6.286927721915598e-14	1.753705466802458e-17	4.441546784527672e-16	2.998752752453762e-21
36300000	0.0011507764665497397	-1.0149469056641691e-20	-6.555509120633016e-20	1.420711547564748e-13	1.6980717384391883e-14	0.007698447066536067	5.29373341926532e-26	6.286927721915598e-14	1.753705466802458e-17	4.441546784527672e-16	2.998752752453762e-21
36400000	0.0011507764665497397	-1.0149469056641691e-20	-6.555509120633016e-20	1.420711547564748e-13	1.6980717384391883e-14	0.007698447066536067	5.293733419265322e-26	6.286927721915598e-14	1.753705466802458e-17	4.441546784527672e-16	2.998752752453762e-21
36500000	0.0011507764665497397	-1.0149469056641691e-20	-6.555509120633016e-20	1.420711547564748e-13	1.6980717384391883e-14	0.007698447066536067	5.293733419265323e-26	6.286927721915598e-14	1.753705466802458e-17	4.441546784527672e-16	2.998752752453762e-21
36600000	0.0011507764665497397	-1.0149469056641691e-20	-6.555509120633016e-20	1.420711547564748e-13	1.6980717384391883e-14	0.007698447066536067	5.293733419265325e-26	6.286927721915598e-14	1.753705466802458e-17	4.441546784527672e-16	2.998752752453762e-21
36700000	0.0011507764665497397	-1.0149469056641691e-20	-6.555509120633016e-20	1.420711547564748e-13	1.6980717384391883e-14	0.007698447066536067	5.293733419265327e-26	6.286927721915598e-14	1.753705466802458e-17	4.441546784527672e-16	2.998752752453762e-21
36800000	0.0011507764665497397	-1.0149469056641691e-20	-6.555509120633016e-20	1.420711547564748e-13	1.6980717384391883e-14	0.007698447066536067	5.293733419265328e-26	6.286927721915598e-14	1.753705466802458e-17	4.441546784527672e-16	2.998752752453762e-21
36900000	0.0011507764665497397	-1.0149469056641691e-20	-6.555509120633016e-20	1.420711547564748e-13	1.6980717384391883e-14	0.007698447066536067	5.293733419265328e-26	6.286927721915598e-14	1.753705466802458e-17	4.441546784527672e-16	2.998752752453762e-21
37000000	0.0011507764665497397	-1.0149469056641691e-20	-6.555509120633016e-20	1.420711547564748e-13	1.6980717384391883e-14	0.007698447066536067	5.293733419265329e-26	6.286927721915598e-14	1.753705466802458e-17	4.441546784527672e-16	2.998752752453762e-21
37100000	0.0011507764665497397	-1.0149469056641691e-20	-6.555509120633016e-20	1.420711547564748e-13	1.6980717384391883e-14	0.007698447066536067	5.29373341926533e-26	6.286927721915598e-14	1.753705466802458e-17	4.441546784527672e-16	2.998752752453762e-21
37200000	0.0011507764665497397	-1.0149469056641691e-20	-6.555509120633016e-20	1.420711547564748e-13	1.6980717384391883e-14	0.007698447066536067	5.29373341926533e-26	6.286927721915598e-14	1.753705466802458e-17	4.441546784527672e-16	2.998752752453762e-21
37300000	0.0011507764665497397	-1.0149469056641691e-20	-6.555509120633016e-20	1.420711547564748e-13	1.6980717384391883e-14	0.007698447066536067	5.29373341926533e-26	6.286927721915598e-14	1.753705466802458e-17	4.441546784527672e-16	2.998752752453762e-21
37400000	0.0011507764665497397	-1.0149469056641691e-20	-6.555509120633016e-20	1.420711547564748e-13	1.6980717384391883e-14	0.007698447066536067	5.29373341926533e-26	6.286927721915598e-14	1.753705466802458e-17	4.441546784527672e-16	2.998752752453762e-21
37500000	0.0011507764665497397	-1.0149469056641691e-20	-6.555509120633016e-20	1.420711547564748e-13	1.6980717384391883e-14	0.007698447066536067	5.29373341926533e-26	6.286927721915598e-14	1.753705466802458e-17	4.441546784527672e-16	2.998752752453762e-21
37600000	0.0011507764665497397	-1.0149469056641691e-20	-6.555509120633016e-20	1.420711547564748e-13	1.6980717384391883e-14	0.007698447066536067	5.29373341926533e-26	6.286927721915598e-14	1.753705466802458e-17	4.441546784527672e-16	2.998752752453762e-21
37700000	0.0011507764665497397	-1.0149469056641691e-20	-6.555509120633016e-20	1.420711547564748e-13	1.6980717384391883e-14	0.007698447066536067	5.29373341926533e-26	6.286927721915598e-14	1.753705466802458e-17	4.441546784527672e-16	2.998752752453762e-21
37800000	0.0011507764665497397	-1.0149469056641691e-20	-6.555509120633016e-20	1.420711547564748e-13	1.6980717384391883e-14	0.007698447066536067	5.293733419265329e-26	6.286927721915598e-14	1.753705466802458e-17	4.441546784527672e-16	2.998752752453762e-21
37900000	0.0011507764665497397	-1.0149469056641691e-20	-6.555509120633016e-20	1.420711547564748e-13	1.6980717384391883e-14	0.007698447066536067	5.293733419265329e-26	6.286927721915598e-14	1.753705466802458e-17	4.441546784527672e-16	2.998752752453762e-21
38000000	0.0011507764665497397	-1.0149469056641691e-20	-6.555509120633016e-20	1.420711547564748e-13	1.6980717384391883e-14	0.007698447066536067	5.293733419265328e-26	6.286927721915598e-14	1.753705466802458e-17	4.441546784527672e-16	2.998752752453762e-21
38100000	0.0011507764665497397	-1.0149469056641691e-20	-6.555509120633016e-20	1.420711547564748e-13	1.6980717384391883e-14	0.007698447066536067	5.293733419265327e-26	6.286927721915598e-14	1.753705466802458e-17	4.441546784527672e-16	2.998752752453762e-21
38200000	0.0011507764665497397	-1.0149469056641691e-20	-6.555509120633016e-20	1.420711547564748e-13	1.6980717384391883e-14	0.007698447066536067	5.293733419265326e-26	6.286927721915598e-14	1.753705466802458e-17	4.441546784527672e-16	2.998752752453762e-21
38300000	0.0011507764665497397	-1.0149469056641691e-20	-6.555509120633016e-20	1.420711547564748e-13	1.6980717384391883e-14	0.007698447066536067	5.293733419265325e-26	6.286927721915598e-14	1.753705466802458e-17	4.441546784527672e-16	2.998752752453762e-21
38400000	0.0011507764665497397	-1.0149469056641691e-20	-6.555509120633016e-20	1.420711547564748e-13	1.6980717384391883e-14	0.007698447066536067	5.293733419265323e-26	6.286927721915598e-14	1.753705466802458e-17	4.441546784527672e-16	2.998752752453762e-21
38500000	0.0011507764665497397	-1.0149469056641691e-20	-6.555509120633016e-20	1.420711547564748e-13	1.6980717384391883e-14	0.007698447066536067	5.293733419265322e-26	6.286927721915598e-14	1.753705466802458e-17	4.441546784527672e-16	2.998752752453762e-21
38600000	0.0011507764665497397	-1.0149469056641691e-20	-6.555509120633016e-20	1.420711547564748e-13	1.6980717384391883e-14	0.007698447066536067	5.293733419265321e-26	6.286927721915598e-14	1.753705466802458e-17	4.441546784527672e-16	2.998752752453762e-21
38700000	0.0011507764665497397	-1.0149469056641691e-20	-6.555509120633016e-20	1.420711547564748e-13	1.6980717384391883e-14	0.007698447066536067	5.293733419265319e-26	6.286927721915598e-14	1.753705466802458e-17	4.441546784527672e-16	2.998752752453762e-21
38800000	0.0011507764665497397	-1.0149469056641691e-20	-6.555509120633016e-20	1.420711547564748e-13	1.6980717384391883e-14	0.007698447066536067	5.293733419265318e-26	6.286927721915598e-14	1.753705466802458e-17	4.441546784527672e-16	2.998752752453762e-21
38900000	0.0011507764665497397	-1.0149469056641691e-20	-6.555509120633016e-20	1.420711547564748e-13	1.6980717384391883e-14	0.007698447066536067	5.293733419265315e-26	6.286927721915598e-14	1.753705466802458e-17	4.441546784527672e-16	2.998752752453762e-21
39000000	0.0011507764665497397	-1.0149469056641691e-20	-6.555509120633016e-20	1.420711547564748e-13	1.6980717384391883e-14	0.007698447066536067	5.293733419265314e-26	6.286927721915598e-14	1.753705466802458e-17	4.441546784527672e-16	2.998752752453762e-21
39100000	0.0011507764665497397	-1.0149469056641691e-20	-6.555509120633016e-20	1.420711547564748e-13	1.6980717384391883e-14	0.007698447066536067	5.293733419265312e-26	6.286927721915598e-14	1.753705466802458e-17	4.441546784527672e-16	2.998752752453762e-21
39200000	0.0011507764665497397	-1.0149469056641691e-20	-6.555509120633016e-20	1.420711547564748e-13	1.6980717384391883e-14	0.007698447066536067	5.29373341926531e-26	6.286927721915598e-14	1.753705466802458e-17	4.441546784527672e-16	2.998752752453762e-21
39300000	0.0011507764665497397	-1.0149469056641691e-20	-6.555509120633016e-20	1.420711547564748e-13	1.6980717384391883e-14	0.007698447066536067	5.293733419265308e-26	6.286927721915598e-14	1.753705466802458e-17	4.441546784527672e-16	2.998752752453762e-21
39400000	0.0011507764665497397	-1.0149469056641691e-20	-6.555509120633016e-20	1.420711547564748e-13	1.6980717384391883e-14	0.007698447066536067	5.293733419265306e-26	6.286927721915598e-14	1.753705466802458e-17	4.441546784527672e-16	2.998752752453762e-21
39500000	0.0011507764665497397	-1.0149469056641691e-20	-6.555509120633016e-20	1.420711547564748e-13	1.6980717384391883e-14	0.007698447066536067	5.293733419265304e-26	6.286927721915598e-14	1.753705466802458e-17	4.441546784527672e-16	2.998752752453762e-21
39600000	0.0011507764665497397	-1.0149469056641691e-20	-6.555509120633016e-20	1.420711547564748e-13	1.6980717384391883e-14	0.007698447066536067	5.293733419265302e-26	6.286927721915598e-14	1.753705466802458e-17	4.441546784527672e-16	2.998752752453762e-21
39700000	0.0011507764665497397	-1.0149469056641691e-20	-6.555509120633016e-20	1.420711547564748e-13	1.6980717384391883e-14	0.007698447066536067	5.293733419265299e-26	6.286927721915598e-14	1.7537054668024584e-17	4.441546784527672e-16	2.998752752453762e-21
39800000	0.0011507764665497397	-1.0149469056641691e-20	-6.555509120633016e-20	1.420711547564748e-13	1.6980717384391883e-14	0.007698447066536067	5.293733419265297e-26	6.286927721915598e-14	1.7537054668024584e-17	4.441546784527672e-16	2.998752752453762e-21
39900000	0.0011507764665497397	-1.0149469056641691e-20	-6.555509120633016e-20	1.420711547564748e-13	1.6980717384391883e-14	0.007698447066536067	5.293733419265295e-26	6.286927721915598e-14	1.7537054668024584e-17	4.441546784527672e-16	2.998752752453762e-21
40000000	0.0011507764665497397	-1.0149469056641691e-20	-6.555509120633016e-20	1.420711547564748e-13	1.6980717384391883e-14	0.007698447066536067	5.293733419265292e-26	6.286927721915598e-14	1.7537054668024584e-17	4.441546784527672e-16	2.998752752453762e-21
40100000	0.0011507764665497397	-1.0149469056641691e-20	-6.555509120633016e-20	1.420711547564748e-13	1.6980717384391883e-14	0.007698447066536067	5.293733419265289e-26	6.286927721915598e-14	1.7537054668024584e-17	4.441546784527672e-16	2.998752752453762e-21
40200000	0.0011507764665497397	-1.0149469056641691e-20	-6.555509120633016e-20	1.420711547564748e-13	1.6980717384391883e-14	0.007698447066536067	5.293733419265287e-26	6.286927721915598e-14	1.7537054668024584e-17	4.441546784527672e-16	2.998752752453762e-21
40300000	0.0011507764665497397	-1.0149469056641691e-20	-6.555509120633016e-20	1.420711547564748e-13	1.6980717384391883e-14	0.007698447066536067	5.293733419265284e-26	6.286927721915598e-14	1.7537054668024584e-17	4.441546784527672e-16	2.998752752453762e-21
40400000	0.0011507764665497397	-1.0149469056641691e-20	-6.555509120633016e-20	1.420711547564748e-13	1.6980717384391883e-14	0.007698447066536067	5.293733419265282e-26	6.286927721915598e-14	1.7537054668024584e-17	4.441546784527672e-16	2.998752752453762e-21
40500000	0.0011507764665497397	-1.0149469056641691e-20	-6.555509120633016e-20	1.420711547564748e-13	1.6980717384391883e-14	0.007698447066536067	5.29373341926528e-26	6.286927721915598e-14	1.7537054668024584e-17	4.441546784527672e-16	2.998752752453762e-21
40600000	0.0011507764665497397	-1.0149469056641691e-20	-6.555509120633016e-20	1.420711547564748e-13	1.6980717384391883e-14	0.007698447066536067	5.293733419265276e-26	6.286927721915598e-14	1.7537054668024584e-17	4.441546784527672e-16	2.998752752453762e-21
40700000	0.0011507764665497397	-1.0149469056641691e-20	-6.555509120633016e-20	1.420711547564748e-13	1.6980717384391883e-14	0.007698447066536067	5.293733419265274e-26	6.286927721915598e-14	1.7537054668024584e-17	4.441546784527672e-16	2.998752752453762e-21
40800000	0.0011507764665497397	-1.0149469056641691e-20	-6.555509120633016e-20	1.420711547564748e-13	1.6980717384391883e-14	0.007698447066536067	5.293733419265272e-26	6.286927721915598e-14	1.7537054668024584e-17	4.441546784527672e-16	2.998752752453762e-21
40900000	0.0011507764665497397	-1.0149469056641691e-20	-6.555509120633016e-20	1.420711547564748e-13	1.6980717384391883e-14	0.007698447066536067	5.29373341926527e-26	6.286927721915598e-14	1.7537054668024584e-17	4.441546784527672e-16	2.998752752453762e-21
41000000	0.0011507764665497397	-1.0149469056641691e-20	-6.555509120633016e-20	1.420711547564748e-13	1.6980717384391883e-14	0.007698447066536067	5.293733419265266e-26	6.286927721915598e-14	1.7537054668024584e-17	4.441546784527672e-16	2.998752752453762e-21
41100000	0.0011507764665497397	-1.0149469056641691e-20	-6.555509120633016e-20	1.420711547564748e-13	1.6980717384391883e-14	0.007698447066536067	5.293733419265264e-26	6.286927721915598e-14	1.7537054668024584e-17	4.441546784527672e-16	2.998752752453762e-21
41200000	0.0011507764665497397	-1.0149469056641691e-20	-6.555509120633016e-20	1.420711547564748e-13	1.6980717384391883e-14	0.007698447066536067	5.293733419265261e-26	6.286927721915598e-14	1.7537054668024584e-17	4.441546784527672e-16	2.998752752453762e-21
41300000	0.0011507764665497397	-1.0149469056641691e-20	-6.555509120633016e-20	1.420711547564748e-13	1.6980717384391883e-14	0.007698447066536067	5.293733419265259e-26	6.286927721915598e-14	1.7537054668024584e-17	4.441546784527672e-16	2.998752752453762e-21
41400000	0.0011507764665497397	-1.0149469056641691e-20	-6.555509120633016e-20	1.420711547564748e-13	1.6980717384391883e-14	0.007698447066536067	5.293733419265257e-26	6.286927721915598e-14	1.7537054668024584e-17	4.441546784527672e-16	2.998752752453762e-21
41500000	0.0011507764665497397	-1.0149469056641691e-20	-6.555509120633016e-20	1.420711547564748e-13	1.6980717384391883e-14	0.007698447066536067	5.293733419265253e-26	6.286927721915598e-14	1.7537054668024584e-17	4.441546784527672e-16	2.998752752453762e-21
41600000	0.0011507764665497397	-1.0149469056641691e-20	-6.555509120633016e-20	1.420711547564748e-13	1.6980717384391883e-14	0.007698447066536067	5.293733419265251e-26	6.286927721915598e-14	1.7537054668024584e-17	4.441546784527672e-16	2.998752752453762e-21
41700000	0.0011507764665497397	-1.0149469056641691e-20	-6.555509120633016e-20	1.420711547564748e-13	1.6980717384391883e-14	0.007698447066536067	5.293733419265249e-26	6.286927721915598e-14	1.7537054668024584e-17	4.441546784527672e-16	2.998752752453762e-21
41800000	0.0011507764665497397	-1.0149469056641691e-20	-6.555509120633016e-20	1.420711547564748e-13	1.6980717384391883e-14	0.007698447066536067	5.293733419265246e-26	6.286927721915598e-14	1.7537054668024584e-17	4.441546784527672e-16	2.998752752453762e-21
41900000	0.0011507764665497397	-1.0149469056641691e-20	-6.555509120633016e-20	1.420711547564748e-13	1.6980717384391883e-14	0.007698447066536067	5.293733419265244e-26	6.286927721915598e-14	1.7537054668024584e-17	4.441546784527672e-16	2.998752752453762e-21
42000000	0.0011507764665497397	-1.0149469056641691e-20	-6.555509120633016e-20	1.420711547564748e-13	1.6980717384391883e-14	0.007698447066536067	5.293733419265242e-26	6.286927721915598e-14	1.7537054668024584e-17	4.441546784527672e-16	2.998752752453762e-21
42100000	0.0011507764665497397	-1.0149469056641691e-20	-6.555509120633016e-20	1.420711547564748e-13	1.6980717384391883e-14	0.007698447066536067	5.29373341926524e-26	6.286927721915598e-14	1.7537054668024584e-17	4.441546784527672e-16	2.998752752453762e-21
42200000	0.0011507764665497397	-1.0149469056641691e-20	-6.555509120633016e-20	1.420711547564748e-13	1.6980717384391883e-14	0.007698447066536067	5.293733419265237e-26	6.286927721915598e-14	1.7537054668024584e-17	4.441546784527672e-16	2.998752752453762e-21
42300000	0.0011507764665497397	-1.0149469056641691e-20	-6.555509120633016e-20	1.420711547564748e-13	1.6980717384391883e-14	0.007698447066536067	5.293733419265236e-26	6.286927721915598e-14	1.7537054668024584e-17	4.441546784527672e-16	2.998752752453762e-21
42400000	0.0011507764665497397	-1.0149469056641691e-20	-6.555509120633016e-20	1.420711547564748e-13	1.6980717384391883e-14	0.007698447066536067	5.293733419265234e-26	6.286927721915598e-14	1.7537054668024584e-17	4.441546784527672e-16	2.998752752453762e-21
42500000	0.0011507764665497397	-1.0149469056641691e-20	-6.555509120633016e-20	1.420711547564748e-13	1.6980717384391883e-14	0.007698447066536067	5.293733419265232e-26	6.286927721915598e-14	1.7537054668024584e-17	4.441546784527672e-16	2.998752752453762e-21
42600000	0.0011507764665497397	-1.0149469056641691e-20	-6.555509120633016e-20	1.420711547564748e-13	1.6980717384391883e-14	0.007698447066536067	5.29373341926523e-26	6.286927721915598e-14	1.7537054668024584e-17	4.441546784527672e-16	2.998752752453762e-21
42700000	0.0011507764665497397	-1.0149469056641691e-20	-6.555509120633016e-20	1.420711547564748e-13	1.6980717384391883e-14	0.007698447066536067	5.293733419265228e-26	6.286927721915598e-14	1.7537054668024584e-17	4.441546784527672e-16	2.998752752453762e-21
42800000	0.0011507764665497397	-1.0149469056641691e-20	-6.555509120633016e-20	1.420711547564748e-13	1.6980717384391883e-14	0.007698447066536067	5.293733419265227e-26	6.286927721915598e-14	1.7537054668024584e-17	4.441546784527672e-16	2.998752752453762e-21
42900000	0.0011507764665497397	-1.0149469056641691e-20	-6.555509120633016e-20	1.420711547564748e-13	1.6980717384391883e-14	0.007698447066536067	5.293733419265225e-26	6.286927721915598e-14	1.7537054668024584e-17	4.441546784527672e-16	2.998752752453762e-21
43000000	0.0011507764665497397	-1.0149469056641691e-20	-6.555509120633016e-20	1.420711547564748e-13	1.6980717384391883e-14	0.007698447066536067	5.293733419265224e-26	6.286927721915598e-14	1.7537054668024584e-17	4.441546784527672e-16	2.998752752453762e-21
43100000	0.0011507764665497397	-1.0149469056641691e-20	-6.555509120633016e-20	1.420711547564748e-13	1.6980717384391883e-14	0.007698447066536067	5.293733419265222e-26	6.286927721915598e-14	1.7537054668024584e-17	4.441546784527672e-16	2.998752752453762e-21
43200000	0.0011507764665497397	-1.0149469056641691e-20	-6.555509120633016e-20	1.420711547564748e-13	1.6980717384391883e-14	0.007698447066536067	5.293733419265221e-26	6.286927721915598e-14	1.7537054668024584e-17	4.441546784527672e-16	2.998752752453762e-21
43300000	0.0011507764665497397	-1.0149469056641691e-20	-6.555509120633016e-20	1.420711547564748e-13	1.6980717384391883e-14	0.007698447066536067	5.29373341926522e-26	6.286927721915598e-14	1.7537054668024584e-17	4.441546784527672e-16	2.998752752453762e-21
43400000	0.0011507764665497397	-1.0149469056641691e-20	-6.555509120633016e-20	1.420711547564748e-13	1.6980717384391883e-14	0.007698447066536067	5.293733419265219e-26	6.286927721915598e-14	1.7537054668024584e-17	4.441546784527672e-16	2.998752752453762e-21
43500000	0.0011507764665497397	-1.0149469056641691e-20	-6.555509120633016e-20	1.420711547564748e-13	1.6980717384391883e-14	0.007698447066536067	5.293733419265218e-26	6.286927721915598e-14	1.7537054668024584e-17	4.441546784527672e-16	2.998752752453762e-21
43600000	0.0011507764665497397	-1.0149469056641691e-20	-6.555509120633016e-20	1.420711547564748e-13	1.6980717384391883e-14	0.007698447066536067	5.293733419265217e-26	6.286927721915598e-14	1.7537054668024584e-17	4.441546784527672e-16	2.998752752453762e-21
43700000	0.0011507764665497397	-1.0149469056641691e-20	-6.555509120633016e-20	1.420711547564748e-13	1.6980717384391883e-14	0.007698447066536067	5.293733419265217e-26	6.286927721915598e-14	1.7537054668024584e-17	4.441546784527672e-16	2.998752752453762e-21
43800000	0.0011507764665497397	-1.0149469056641691e-20	-6.555509120633016e-20	1.420711547564748e-13	1.6980717384391883e-14	0.007698447066536067	5.293733419265217e-26	6.286927721915598e-14	1.7537054668024584e-17	4.441546784527672e-16	2.998752752453762e-21
43900000	0.0011507764665497397	-1.0149469056641691e-20	-6.555509120633016e-20	1.420711547564748e-13	1.6980717384391883e-14	0.007698447066536067	5.293733419265216e-26	6.286927721915598e-14	1.7537054668024584e-17	4.441546784527672e-16	2.998752752453762e-21
44000000	0.0011507764665497397	-1.0149469056641691e-20	-6.555509120633016e-20	1.420711547564748e-13	1.6980717384391883e-14	0.007698447066536067	5.293733419265216e-26	6.286927721915598e-14	1.7537054668024584e-17	4.441546784527672e-16	2.998752752453762e-21
44100000	0.0011507764665497397	-1.0149469056641691e-20	-6.555509120633016e-20	1.420711547564748e-13	1.6980717384391883e-14	0.007698447066536067	5.293733419265216e-26	6.286927721915598e-14	1.7537054668024584e-17	4.441546784527672e-16	2.998752752453762e-21
44200000	0.0011507764665497397	-1.0149469056641691e-20	-6.555509120633016e-20	1.420711547564748e-13	1.6980717384391883e-14	0.007698447066536067	5.293733419265216e-26	6.286927721915598e-14	1.7537054668024584e-17	4.441546784527672e-16	2.998752752453762e-21
44300000	0.0011507764665497397	-1.0149469056641691e-20	-6.555509120633016e-20	1.420711547564748e-13	1.6980717384391883e-14	0.007698447066536067	5.293733419265216e-26	6.286927721915598e-14	1.7537054668024584e-17	4.441546784527672e-16	2.998752752453762e-21
44400000	0.0011507764665497397	-1.0149469056641691e-20	-6.555509120633016e-20	1.420711547564748e-13	1.6980717384391883e-14	0.007698447066536067	5.293733419265216e-26	6.286927721915598e-14	1.7537054668024584e-17	4.441546784527672e-16	2.998752752453762e-21
44500000	0.0011507764665497397	-1.0149469056641691e-20	-6.555509120633016e-20	1.420711547564748e-13	1.6980717384391883e-14	0.007698447066536067	5.293733419265216e-26	6.286927721915598e-14	1.7537054668024584e-17	4.441546784527672e-16	2.998752752453762e-21
44600000	0.0011507764665497397	-1.0149469056641691e-20	-6.555509120633016e-20	1.420711547564748e-13	1.6980717384391883e-14	0.007698447066536067	5.293733419265216e-26	6.286927721915598e-14	1.7537054668024584e-17	4.441546784527672e-16	2.998752752453762e-21
44700000	0.0011507764665497397	-1.0149469056641691e-20	-6.555509120633016e-20	1.420711547564748e-13	1.6980717384391883e-14	0.007698447066536067	5.293733419265216e-26	6.286927721915598e-14	1.7537054668024584e-17	4.441546784527672e-16	2.998752752453762e-21
44800000	0.0011507764665497397	-1.0149469056641691e-20	-6.555509120633016e-20	1.420711547564748e-13	1.6980717384391883e-14	0.007698447066536067	5.293733419265216e-26	6.286927721915598e-14	1.7537054668024584e-17	4.441546784527672e-16	2.998752752453762e-21
44900000	0.0011507764665497397	-1.0149469056641691e-20	-6.555509120633016e-20	1.420711547564748e-13	1.6980717384391883e-14	0.007698447066536067	5.293733419265216e-26	6.286927721915598e-14	1.7537054668024584e-17	4.441546784527672e-16	2.998752752453762e-21
45000000	0.0011507764665497397	-1.0149469056641691e-20	-6.555509120633016e-20	1.420711547564748e-13	1.6980717384391883e-14	0.007698447066536067	5.293733419265216e-26	6.286927721915598e-14	1.7537054668024584e-17	4.441546784527672e-16	2.998752752453762e-21
45100000	0.0011507764665497397	-1.0149469056641691e-20	-6.555509120633016e-20	1.420711547564748e-13	1.6980717384391883e-14	0.007698447066536067	5.293733419265216e-26	6.286927721915598e-14	1.7537054668024584e-17	4.441546784527672e-16	2.998752752453762e-21
45200000	0.0011507764665497397	-1.0149469056641691e-20	-6.555509120633016e-20	1.420711547564748e-13	1.6980717384391883e-14	0.007698447066536067	5.293733419265216e-26	6.286927721915598e-14	1.7537054668024584e-17	4.441546784527672e-16	2.998752752453762e-21
45300000	0.0011507764665497397	-1.0149469056641691e-20	-6.555509120633016e-20	1.420711547564748e-13	1.6980717384391883e-14	0.007698447066536067	5.293733419265216e-26	6.286927721915598e-14	1.7537054668024584e-17	4.441546784527672e-16	2.998752752453762e-21
45400000	0.0011507764665497397	-1.0149469056641691e-20	-6.555509120633016e-20	1.420711547564748e-13	1.6980717384391883e-14	0.007698447066536067	5.293733419265216e-26	6.286927721915598e-14	1.7537054668024584e-17	4.441546784527672e-16	2.998752752453762e-21
45500000	0.0011507764665497397	-1.0149469056641691e-20	-6.555509120633016e-20	1.420711547564748e-13	1.6980717384391883e-14	0.007698447066536067	5.293733419265216e-26	6.286927721915598e-14	1.7537054668024584e-17	4.441546784527672e-16	2.998752752453762e-21
45600000	0.0011507764665497397	-1.0149469056641691e-20	-6.555509120633016e-20	1.420711547564748e-13	1.6980717384391883e-14	0.007698447066536067	5.293733419265216e-26	6.286927721915598e-14	1.7537054668024584e-17	4.441546784527672e-16	2.998752752453762e-21
45700000	0.0011507764665497397	-1.0149469056641691e-20	-6.555509120633016e-20	1.420711547564748e-13	1.6980717384391883e-14	0.007698447066536067	5.293733419265216e-26	6.286927721915598e-14	1.7537054668024584e-17	4.441546784527672e-16	2.998752752453762e-21
45800000	0.0011507764665497397	-1.0149469056641691e-20	-6.555509120633016e-20	1.420711547564748e-13	1.6980717384391883e-14	0.007698447066536067	5.293733419265216e-26	6.286927721915598e-14	1.7537054668024584e-17	4.441546784527672e-16	2.998752752453762e-21
45900000	0.0011507764665497397	-1.0149469056641691e-20	-6.555509120633016e-20	1.420711547564748e-13	1.6980717384391883e-14	0.007698447066536067	5.293733419265216e-26	6.286927721915598e-14	1.7537054668024584e-17	4.441546784527672e-16	2.998752752453762e-21
46000000	0.0011507764665497397	-1.0149469056641691e-20	-6.555509120633016e-20	1.420711547564748e-13	1.6980717384391883e-14	0.007698447066536067	5.293733419265216e-26	6.286927721915598e-14	1.7537054668024584e-17	4.441546784527672e-16	2.998752752453762e-21
46100000	0.0011507764665497397	-1.0149469056641691e-20	-6.555509120633016e-20	1.420711547564748e-13	1.6980717384391883e-14	0.007698447066536067	5.293733419265216e-26	6.286927721915598e-14	1.7537054668024584e-17	4.441546784527672e-16	2.998752752453762e-21
46200000	0.0011507764665497397	-1.0149469056641691e-20	-6.555509120633016e-20	1.420711547564748e-13	1.6980717384391883e-14	0.007698447066536067	5.293733419265216e-26	6.286927721915598e-14	1.7537054668024584e-17	4.441546784527672e-16	2.998752752453762e-21
46300000	0.0011507764665497397	-1.0149469056641691e-20	-6.555509120633016e-20	1.420711547564748e-13	1.6980717384391883e-14	0.007698447066536067	5.293733419265216e-26	6.286927721915598e-14	1.7537054668024584e-17	4.441546784527672e-16	2.998752752453762e-21
46400000	0.0011507764665497397	-1.0149469056641691e-20	-6.555509120633016e-20	1.420711547564748e-13	1.6980717384391883e-14	0.007698447066536067	5.293733419265216e-26	6.286927721915598e-14	1.7537054668024584e-17	4.441546784527672e-16	2.998752752453762e-21
46500000	0.0011507764665497397	-1.0149469056641691e-20	-6.555509120633016e-20	1.420711547564748e-13	1.6980717384391883e-14	0.007698447066536067	5.293733419265216e-26	6.286927721915598e-14	1.7537054668024584e-17	4.441546784527672e-16	2.998752752453762e-21
46600000	0.0011507764665497397	-1.0149469056641691e-20	-6.555509120633016e-20	1.420711547564748e-13	1.6980717384391883e-14	0.007698447066536067	5.293733419265216e-26	6.286927721915598e-14	1.7537054668024584e-17	4.441546784527672e-16	2.998752752453762e-21
46700000	0.0011507764665497397	-1.0149469056641691e-20	-6.555509120633016e-20	1.420711547564748e-13	1.6980717384391883e-14	0.007698447066536067	5.293733419265216e-26	6.286927721915598e-14	1.7537054668024584e-17	4.441546784527672e-16	2.998752752453762e-21
46800000	0.0011507764665497397	-1.0149469056641691e-20	-6.555509120633016e-20	1.420711547564748e-13	1.6980717384391883e-14	0.007698447066536067	5.293733419265216e-26	6.286927721915598e-14	1.7537054668024584e-17	4.441546784527672e-16	2.998752752453762e-21
46900000	0.0011507764665497397	-1.0149469056641691e-20	-6.555509120633016e-20	1.420711547564748e-13	1.6980717384391883e-14	0.007698447066536067	5.293733419265216e-26	6.286927721915598e-14	1.7537054668024584e-17	4.441546784527672e-16	2.998752752453762e-21
47000000	0.0011507764665497397	-1.0149469056641691e-20	-6.555509120633016e-20	1.420711547564748e-13	1.6980717384391883e-14	0.007698447066536067	5.293733419265216e-26	6.286927721915598e-14	1.7537054668024584e-17	4.441546784527672e-16	2.998752752453762e-21
47100000	0.0011507764665497397	-1.0149469056641691e-20	-6.555509120633016e-20	1.420711547564748e-13	1.6980717384391883e-14	0.007698447066536067	5.293733419265216e-26	6.286927721915598e-14	1.7537054668024584e-17	4.441546784527672e-16	2.998752752453762e-21
47200000	0.0011507764665497397	-1.0149469056641691e-20	-6.555509120633016e-20	1.420711547564748e-13	1.6980717384391883e-14	0.007698447066536067	5.293733419265216e-26	6.286927721915598e-14	1.7537054668024584e-17	4.441546784527672e-16	2.998752752453762e-21
47300000	0.0011507764665497397	-1.0149469056641691e-20	-6.555509120633016e-20	1.420711547564748e-13	1.6980717384391883e-14	0.007698447066536067	5.293733419265216e-26	6.286927721915598e-14	1.7537054668024584e-17	4.441546784527672e-16	2.998752752453762e-21
47400000	0.0011507764665497397	-1.0149469056641691e-20	-6.555509120633016e-20	1.420711547564748e-13	1.6980717384391883e-14	0.007698447066536067	5.293733419265216e-26	6.286927721915598e-14	1.7537054668024584e-17	4.441546784527672e-16	2.998752752453762e-21
47500000	0.0011507764665497397	-1.0149469056641691e-20	-6.555509120633016e-20	1.420711547564748e-13	1.6980717384391883e-14	0.007698447066536067	5.293733419265216e-26	6.286927721915598e-14	1.7537054668024584e-17	4.441546784527672e-16	2.998752752453762e-21
47600000	0.0011507764665497397	-1.0149469056641691e-20	-6.555509120633016e-20	1.420711547564748e-13	1.6980717384391883e-14	0.007698447066536067	5.293733419265216e-26	6.286927721915598e-14	1.7537054668024584e-17	4.441546784527672e-16	2.998752752453762e-21
47700000	0.0011507764665497397	-1.0149469056641691e-20	-6.555509120633016e-20	1.420711547564748e-13	1.6980717384391883e-14	0.007698447066536067	5.293733419265216e-26	6.286927721915598e-14	1.7537054668024584e-17	4.441546784527672e-16	2.998752752453762e-21
47800000	0.0011507764665497397	-1.0149469056641691e-20	-6.555509120633016e-20	1.420711547564748e-13	1.6980717384391883e-14	0.007698447066536067	5.293733419265216e-26	6.286927721915598e-14	1.7537054668024584e-17	4.441546784527672e-16	2.998752752453762e-21
47900000	0.0011507764665497397	-1.0149469056641691e-20	-6.555509120633016e-20	1.420711547564748e-13	1.6980717384391883e-14	0.007698447066536067	5.293733419265216e-26	6.286927721915598e-14	1.7537054668024584e-17	4.441546784527672e-16	2.998752752453762e-21
48000000	0.0011507764665497397	-1.0149469056641691e-20	-6.555509120633016e-20	1.420711547564748e-13	1.6980717384391883e-14	0.007698447066536067	5.293733419265216e-26	6.286927721915598e-14	1.7537054668024584e-17	4.441546784527672e-16	2.998752752453762e-21
48100000	0.0011507764665497397	-1.0149469056641691e-20	-6.555509120633016e-20	1.420711547564748e-13	1.6980717384391883e-14	0.007698447066536067	5.293733419265216e-26	6.286927721915598e-14	1.7537054668024584e-17	4.441546784527672e-16	2.998752752453762e-21
48200000	0.0011507764665497397	-1.0149469056641691e-20	-6.555509120633016e-20	1.420711547564748e-13	1.6980717384391883e-14	0.007698447066536067	5.293733419265216e-26	6.286927721915598e-14	1.7537054668024584e-17	4.441546784527672e-16	2.998752752453762e-21
48300000	0.0011507764665497397	-1.0149469056641691e-20	-6.555509120633016e-20	1.420711547564748e-13	1.6980717384391883e-14	0.007698447066536067	5.293733419265216e-26	6.286927721915598e-14	1.7537054668024584e-17	4.441546784527672e-16	2.998752752453762e-21
48400000	0.0011507764665497397	-1.0149469056641691e-20	-6.555509120633016e-20	1.420711547564748e-13	1.6980717384391883e-14	0.007698447066536067	5.293733419265216e-26	6.286927721915598e-14	1.7537054668024584e-17	4.441546784527672e-16	2.998752752453762e-21
48500000	0.0011507764665497397	-1.0149469056641691e-20	-6.555509120633016e-20	1.420711547564748e-13	1.6980717384391883e-14	0.007698447066536067	5.293733419265216e-26	6.286927721915598e-14	1.7537054668024584e-17	4.441546784527672e-16	2.998752752453762e-21
48600000	0.0011507764665497397	-1.0149469056641691e-20	-6.555509120633016e-20	1.420711547564748e-13	1.6980717384391883e-14	0.007698447066536067	5.293733419265216e-26	6.286927721915598e-14	1.7537054668024584e-17	4.441546784527672e-16	2.998752752453762e-21
48700000	0.0011507764665497397	-1.0149469056641691e-20	-6.555509120633016e-20	1.420711547564748e-13	1.6980717384391883e-14	0.007698447066536067	5.293733419265216e-26	6.286927721915598e-14	1.7537054668024584e-17	4.441546784527672e-16	2.998752752453762e-21
48800000	0.0011507764665497397	-1.0149469056641691e-20	-6.555509120633016e-20	1.420711547564748e-13	1.6980717384391883e-14	0.007698447066536067	5.293733419265216e-26	6.286927721915598e-14	1.7537054668024584e-17	4.441546784527672e-16	2.998752752453762e-21
48900000	0.0011507764665497397	-1.0149469056641691e-20	-6.555509120633016e-20	1.420711547564748e-13	1.6980717384391883e-14	0.007698447066536067	5.293733419265216e-26	6.286927721915598e-14	1.7537054668024584e-17	4.441546784527672e-16	2.998752752453762e-21
49000000	0.0011507764665497397	-1.0149469056641691e-20	-6.555509120633016e-20	1.420711547564748e-13	1.6980717384391883e-14	0.007698447066536067	5.293733419265216e-26	6.286927721915598e-14	1.7537054668024584e-17	4.441546784527672e-16	2.998752752453762e-21
49100000	0.0011507764665497397	-1.0149469056641691e-20	-6.555509120633016e-20	1.420711547564748e-13	1.6980717384391883e-14	0.007698447066536067	5.293733419265216e-26	6.286927721915598e-14	1.7537054668024584e-17	4.441546784527672e-16	2.998752752453762e-21
49200000	0.0011507764665497397	-1.0149469056641691e-20	-6.555509120633016e-20	1.420711547564748e-13	1.6980717384391883e-14	0.007698447066536067	5.293733419265216e-26	6.286927721915598e-14	1.7537054668024584e-17	4.441546784527672e-16	2.998752752453762e-21
49300000	0.0011507764665497397	-1.0149469056641691e-20	-6.555509120633016e-20	1.420711547564748e-13	1.6980717384391883e-14	0.007698447066536067	5.293733419265216e-26	6.286927721915598e-14	1.7537054668024584e-17	4.441546784527672e-16	2.998752752453762e-21
49400000	0.0011507764665497397	-1.0149469056641691e-20	-6.555509120633016e-20	1.420711547564748e-13	1.6980717384391883e-14	0.007698447066536067	5.293733419265216e-26	6.286927721915598e-14	1.7537054668024584e-17	4.441546784527672e-16	2.998752752453762e-21
49500000	0.0011507764665497397	-1.0149469056641691e-20	-6.555509120633016e-20	1.420711547564748e-13	1.6980717384391883e-14	0.007698447066536067	5.293733419265216e-26	6.286927721915598e-14	1.7537054668024584e-17	4.441546784527672e-16	2.998752752453762e-21
49600000	0.0011507764665497397	-1.0149469056641691e-20	-6.555509120633016e-20	1.420711547564748e-13	1.6980717384391883e-14	0.007698447066536067	5.293733419265216e-26	6.286927721915598e-14	1.7537054668024584e-17	4.441546784527672e-16	2.998752752453762e-21
49700000	0.0011507764665497397	-1.0149469056641691e-20	-6.555509120633016e-20	1.420711547564748e-13	1.6980717384391883e-14	0.007698447066536067	5.293733419265216e-26	6.286927721915598e-14	1.7537054668024584e-17	4.441546784527672e-16	2.998752752453762e-21
49800000	0.0011507764665497397	-1.0149469056641691e-20	-6.555509120633016e-20	1.420711547564748e-13	1.6980717384391883e-14	0.007698447066536067	5.293733419265216e-26	6.286927721915598e-14	1.7537054668024584e-17	4.441546784527672e-16	2.998752752453762e-21
49900000	0.0011507764665497397	-1.0149469056641691e-20	-6.555509120633016e-20	1.420711547564748e-13	1.6980717384391886e-14	0.007698447066536067	5.293733419265216e-26	6.286927721915598e-14	1.7537054668024584e-17	4.441546784527672e-16	2.998752752453762e-21
50000000	0.0011507764665497397	-1.0149469056641691e-20	-6.555509120633016e-20	1.420711547564748e-13	1.6980717384391886e-14	0.007698447066536068	5.293733419265216e-26	6.286927721915598e-14	1.7537054668024584e-17	4.441546784527672e-16	2.998752752453762e-21
50100000	0.0011507764665497397	-1.0149469056641691e-20	-6.555509120633016e-20	1.420711547564748e-13	1.6980717384391886e-14	0.007698447066536068	5.293733419265216e-26	6.286927721915598e-14	1.7537054668024584e-17	4.441546784527672e-16	2.998752752453762e-21
50200000	0.0011507764665497397	-1.0149469056641691e-20	-6.555509120633016e-20	1.420711547564748e-13	1.6980717384391886e-14	0.007698447066536068	5.293733419265216e-26	6.286927721915598e-14	1.7537054668024584e-17	4.441546784527672e-16	2.9987527524537616e-21
50300000	0.0011507764665497397	-1.0149469056641691e-20	-6.555509120633016e-20	1.420711547564748e-13	1.6980717384391886e-14	0.007698447066536068	5.293733419265216e-26	6.286927721915598e-14	1.7537054668024584e-17	4.441546784527672e-16	2.9987527524537616e-21
50400000	0.0011507764665497399	-1.0149469056641691e-20	-6.555509120633016e-20	1.420711547564748e-13	1.6980717384391886e-14	0.007698447066536068	5.293733419265216e-26	6.286927721915598e-14	1.7537054668024584e-17	4.441546784527672e-16	2.9987527524537616e-21
50500000	0.0011507764665497399	-1.0149469056641691e-20	-6.555509120633016e-20	1.420711547564748e-13	1.6980717384391886e-14	0.007698447066536068	5.293733419265216e-26	6.286927721915598e-14	1.7537054668024584e-17	4.441546784527672e-16	2.9987527524537616e-21
50600000	0.0011507764665497399	-1.0149469056641691e-20	-6.555509120633016e-20	1.420711547564748e-13	1.6980717384391886e-14	0.007698447066536068	5.293733419265216e-26	6.286927721915598e-14	1.7537054668024584e-17	4.441546784527672e-16	2.9987527524537616e-21
50700000	0.0011507764665497399	-1.0149469056641691e-20	-6.555509120633016e-20	1.420711547564748e-13	1.6980717384391886e-14	0.007698447066536068	5.293733419265216e-26	6.286927721915598e-14	1.7537054668024584e-17	4.441546784527672e-16	2.9987527524537616e-21
50800000	0.0011507764665497399	-1.0149469056641691e-20	-6.555509120633016e-20	1.420711547564748e-13	1.6980717384391886e-14	0.007698447066536068	5.293733419265216e-26	6.286927721915598e-14	1.7537054668024584e-17	4.441546784527672e-16	2.9987527524537616e-21
50900000	0.0011507764665497399	-1.0149469056641691e-20	-6.555509120633016e-20	1.420711547564748e-13	1.6980717384391886e-14	0.007698447066536068	5.293733419265216e-26	6.286927721915598e-14	1.7537054668024584e-17	4.441546784527672e-16	2.9987527524537616e-21
51000000	0.0011507764665497399	-1.0149469056641691e-20	-6.555509120633016e-20	1.420711547564748e-13	1.6980717384391886e-14	0.007698447066536068	5.293733419265216e-26	6.286927721915598e-14	1.7537054668024584e-17	4.441546784527672e-16	2.9987527524537616e-21
51100000	0.0011507764665497399	-1.0149469056641691e-20	-6.555509120633016e-20	1.420711547564748e-13	1.6980717384391886e-14	0.007698447066536068	5.293733419265216e-26	6.286927721915598e-14	1.7537054668024584e-17	4.441546784527672e-16	2.9987527524537616e-21
51200000	0.0011507764665497399	-1.0149469056641691e-20	-6.555509120633016e-20	1.420711547564748e-13	1.6980717384391886e-14	0.007698447066536068	5.293733419265216e-26	6.286927721915598e-14	1.7537054668024584e-17	4.441546784527672e-16	2.9987527524537616e-21
51300000	0.0011507764665497399	-1.0149469056641691e-20	-6.555509120633016e-20	1.420711547564748e-13	1.6980717384391886e-14	0.007698447066536068	5.293733419265216e-26	6.286927721915598e-14	1.7537054668024584e-17	4.441546784527672e-16	2.9987527524537616e-21
51400000	0.0011507764665497399	-1.0149469056641691e-20	-6.555509120633016e-20	1.420711547564748e-13	1.6980717384391886e-14	0.007698447066536068	5.293733419265216e-26	6.286927721915598e-14	1.7537054668024584e-17	4.441546784527672e-16	2.9987527524537616e-21
51500000	0.0011507764665497399	-1.0149469056641691e-20	-6.555509120633016e-20	1.420711547564748e-13	1.6980717384391886e-14	0.007698447066536068	5.293733419265216e-26	6.286927721915598e-14	1.7537054668024584e-17	4.441546784527672e-16	2.9987527524537616e-21
51600000	0.0011507764665497399	-1.0149469056641691e-20	-6.555509120633016e-20	1.420711547564748e-13	1.6980717384391886e-14	0.007698447066536068	5.293733419265216e-26	6.286927721915598e-14	1.7537054668024584e-17	4.441546784527672e-16	2.9987527524537616e-21
51700000	0.0011507764665497399	-1.0149469056641691e-20	-6.555509120633016e-20	1.420711547564748e-13	1.6980717384391886e-14	0.007698447066536068	5.293733419265216e-26	6.286927721915598e-14	1.7537054668024584e-17	4.441546784527672e-16	2.9987527524537616e-21
51800000	0.0011507764665497399	-1.0149469056641691e-20	-6.555509120633016e-20	1.420711547564748e-13	1.6980717384391886e-14	0.007698447066536068	5.293733419265216e-26	6.286927721915598e-14	1.7537054668024584e-17	4.441546784527672e-16	2.9987527524537616e-21
51900000	0.0011507764665497399	-1.0149469056641691e-20	-6.555509120633016e-20	1.420711547564748e-13	1.6980717384391886e-14	0.007698447066536068	5.293733419265216e-26	6.286927721915598e-14	1.7537054668024584e-17	4.441546784527672e-16	2.9987527524537616e-21
52000000	0.0011507764665497399	-1.0149469056641691e-20	-6.555509120633016e-20	1.420711547564748e-13	1.6980717384391886e-14	0.007698447066536068	5.293733419265216e-26	6.286927721915598e-14	1.7537054668024584e-17	4.441546784527672e-16	2.9987527524537616e-21
52100000	0.0011507764665497399	-1.0149469056641691e-20	-6.555509120633016e-20	1.420711547564748e-13	1.6980717384391886e-14	0.007698447066536068	5.293733419265216e-26	6.286927721915598e-14	1.7537054668024584e-17	4.441546784527672e-16	2.9987527524537616e-21
52200000	0.0011507764665497399	-1.0149469056641691e-20	-6.555509120633016e-20	1.420711547564748e-13	1.6980717384391886e-14	0.007698447066536068	5.293733419265216e-26	6.286927721915598e-14	1.7537054668024584e-17	4.441546784527672e-16	2.9987527524537616e-21
52300000	0.0011507764665497399	-1.0149469056641691e-20	-6.555509120633016e-20	1.420711547564748e-13	1.6980717384391886e-14	0.007698447066536068	5.293733419265216e-26	6.286927721915598e-14	1.7537054668024584e-17	4.441546784527672e-16	2.9987527524537616e-21
52400000	0.0011507764665497399	-1.0149469056641691e-20	-6.555509120633016e-20	1.420711547564748e-13	1.6980717384391886e-14	0.007698447066536068	5.293733419265216e-26	6.286927721915598e-14	1.7537054668024584e-17	4.441546784527672e-16	2.9987527524537616e-21
52500000	0.0011507764665497399	-1.0149469056641691e-20	-6.555509120633016e-20	1.420711547564748e-13	1.6980717384391886e-14	0.007698447066536068	5.293733419265216e-26	6.286927721915598e-14	1.7537054668024584e-17	4.441546784527672e-16	2.9987527524537616e-21
52600000	0.0011507764665497399	-1.0149469056641691e-20	-6.555509120633016e-20	1.420711547564748e-13	1.6980717384391886e-14	0.007698447066536068	5.293733419265216e-26	6.286927721915598e-14	1.7537054668024584e-17	4.441546784527672e-16	2.9987527524537616e-21
52700000	0.0011507764665497399	-1.0149469056641691e-20	-6.555509120633016e-20	1.420711547564748e-13	1.6980717384391886e-14	0.007698447066536068	5.293733419265216e-26	6.286927721915598e-14	1.7537054668024584e-17	4.441546784527672e-16	2.9987527524537616e-21
52800000	0.0011507764665497399	-1.0149469056641691e-20	-6.555509120633016e-20	1.420711547564748e-13	1.6980717384391886e-14	0.007698447066536068	5.293733419265216e-26	6.286927721915598e-14	1.7537054668024584e-17	4.441546784527672e-16	2.9987527524537616e-21
52900000	0.0011507764665497399	-1.0149469056641691e-20	-6.555509120633016e-20	1.420711547564748e-13	1.6980717384391886e-14	0.007698447066536068	5.293733419265216e-26	6.286927721915598e-14	1.7537054668024584e-17	4.441546784527672e-16	2.9987527524537616e-21
53000000	0.0011507764665497399	-1.0149469056641691e-20	-6.555509120633016e-20	1.420711547564748e-13	1.6980717384391886e-14	0.007698447066536068	5.293733419265216e-26	6.286927721915598e-14	1.7537054668024584e-17	4.441546784527672e-16	2.9987527524537616e-21
53100000	0.0011507764665497399	-1.0149469056641691e-20	-6.555509120633016e-20	1.420711547564748e-13	1.6980717384391886e-14	0.007698447066536068	5.293733419265216e-26	6.286927721915598e-14	1.7537054668024584e-17	4.441546784527672e-16	2.9987527524537616e-21
53200000	0.0011507764665497399	-1.0149469056641691e-20	-6.555509120633016e-20	1.420711547564748e-13	1.6980717384391886e-14	0.007698447066536068	5.293733419265216e-26	6.286927721915598e-14	1.7537054668024584e-17	4.441546784527672e-16	2.9987527524537616e-21
53300000	0.0011507764665497399	-1.0149469056641691e-20	-6.555509120633016e-20	1.420711547564748e-13	1.6980717384391886e-14	0.007698447066536068	5.293733419265216e-26	6.286927721915598e-14	1.7537054668024584e-17	4.441546784527672e-16	2.9987527524537616e-21
53400000	0.0011507764665497399	-1.0149469056641691e-20	-6.555509120633016e-20	1.420711547564748e-13	1.6980717384391886e-14	0.007698447066536068	5.293733419265216e-26	6.286927721915598e-14	1.7537054668024584e-17	4.441546784527672e-16	2.9987527524537616e-21
53500000	0.0011507764665497399	-1.0149469056641691e-20	-6.555509120633016e-20	1.420711547564748e-13	1.6980717384391886e-14	0.007698447066536068	5.293733419265216e-26	6.286927721915598e-14	1.7537054668024584e-17	4.441546784527672e-16	2.9987527524537616e-21
53600000	0.0011507764665497399	-1.0149469056641691e-20	-6.555509120633016e-20	1.420711547564748e-13	1.6980717384391886e-14	0.007698447066536068	5.293733419265216e-26	6.286927721915598e-14	1.7537054668024584e-17	4.441546784527672e-16	2.9987527524537616e-21
53700000	0.0011507764665497399	-1.0149469056641691e-20	-6.555509120633016e-20	1.420711547564748e-13	1.6980717384391886e-14	0.007698447066536068	5.293733419265216e-26	6.286927721915598e-14	1.7537054668024584e-17	4.441546784527672e-16	2.9987527524537616e-21
53800000	0.0011507764665497399	-1.0149469056641691e-20	-6.555509120633016e-20	1.420711547564748e-13	1.6980717384391886e-14	0.007698447066536068	5.293733419265216e-26	6.286927721915598e-14	1.7537054668024584e-17	4.441546784527672e-16	2.9987527524537616e-21
53900000	0.0011507764665497399	-1.0149469056641691e-20	-6.555509120633016e-20	1.420711547564748e-13	1.6980717384391886e-14	0.007698447066536068	5.293733419265216e-26	6.286927721915598e-14	1.7537054668024584e-17	4.441546784527672e-16	2.9987527524537616e-21
54000000	0.0011507764665497399	-1.0149469056641691e-20	-6.555509120633016e-20	1.420711547564748e-13	1.6980717384391886e-14	0.007698447066536068	5.293733419265216e-26	6.286927721915598e-14	1.7537054668024584e-17	4.441546784527672e-16	2.9987527524537616e-21
54100000	0.0011507764665497399	-1.0149469056641691e-20	-6.555509120633016e-20	1.420711547564748e-13	1.6980717384391886e-14	0.007698447066536068	5.293733419265216e-26	6.286927721915598e-14	1.7537054668024584e-17	4.441546784527672e-16	2.9987527524537616e-21
54200000	0.0011507764665497399	-1.0149469056641691e-20	-6.555509120633016e-20	1.420711547564748e-13	1.6980717384391886e-14	0.007698447066536068	5.293733419265216e-26	6.286927721915598e-14	1.7537054668024584e-17	4.441546784527672e-16	2.9987527524537616e-21
54300000	0.0011507764665497399	-1.0149469056641691e-20	-6.555509120633016e-20	1.420711547564748e-13	1.6980717384391886e-14	0.007698447066536068	5.293733419265216e-26	6.286927721915598e-14	1.7537054668024584e-17	4.441546784527672e-16	2.9987527524537616e-21
54400000	0.0011507764665497399	-1.0149469056641691e-20	-6.555509120633016e-20	1.420711547564748e-13	1.6980717384391886e-14	0.007698447066536068	5.293733419265216e-26	6.286927721915598e-14	1.7537054668024584e-17	4.441546784527672e-16	2.9987527524537616e-21
54500000	0.0011507764665497399	-1.0149469056641691e-20	-6.555509120633016e-20	1.420711547564748e-13	1.6980717384391886e-14	0.007698447066536068	5.293733419265216e-26	6.286927721915598e-14	1.7537054668024584e-17	4.441546784527672e-16	2.9987527524537616e-21
54600000	0.0011507764665497399	-1.0149469056641691e-20	-6.555509120633016e-20	1.420711547564748e-13	1.6980717384391886e-14	0.007698447066536068	5.293733419265216e-26	6.286927721915598e-14	1.7537054668024584e-17	4.441546784527672e-16	2.9987527524537616e-21
54700000	0.0011507764665497399	-1.0149469056641691e-20	-6.555509120633016e-20	1.420711547564748e-13	1.6980717384391886e-14	0.007698447066536068	5.293733419265216e-26	6.286927721915598e-14	1.7537054668024584e-17	4.441546784527672e-16	2.9987527524537616e-21
54800000	0.0011507764665497399	-1.0149469056641691e-20	-6.555509120633016e-20	1.420711547564748e-13	1.6980717384391886e-14	0.007698447066536068	5.293733419265216e-26	6.286927721915598e-14	1.7537054668024584e-17	4.441546784527672e-16	2.9987527524537616e-21
54900000	0.0011507764665497399	-1.0149469056641691e-20	-6.555509120633016e-20	1.420711547564748e-13	1.6980717384391886e-14	0.007698447066536068	5.293733419265216e-26	6.286927721915598e-14	1.7537054668024584e-17	4.441546784527672e-16	2.9987527524537616e-21
55000000	0.0011507764665497399	-1.0149469056641691e-20	-6.555509120633016e-20	1.420711547564748e-13	1.6980717384391886e-14	0.007698447066536068	5.293733419265216e-26	6.286927721915598e-14	1.7537054668024584e-17	4.441546784527672e-16	2.9987527524537616e-21
55100000	0.0011507764665497399	-1.0149469056641691e-20	-6.555509120633016e-20	1.420711547564748e-13	1.6980717384391886e-14	0.007698447066536068	5.293733419265216e-26	6.286927721915598e-14	1.7537054668024584e-17	4.441546784527672e-16	2.9987527524537616e-21
55200000	0.0011507764665497399	-1.0149469056641691e-20	-6.555509120633016e-20	1.420711547564748e-13	1.6980717384391886e-14	0.007698447066536068	5.293733419265216e-26	6.286927721915598e-14	1.7537054668024584e-17	4.441546784527672e-16	2.9987527524537616e-21
55300000	0.0011507764665497399	-1.0149469056641691e-20	-6.555509120633016e-20	1.420711547564748e-13	1.6980717384391886e-14	0.007698447066536068	5.293733419265216e-26	6.286927721915598e-14	1.7537054668024584e-17	4.441546784527672e-16	2.9987527524537616e-21
55400000	0.0011507764665497399	-1.0149469056641691e-20	-6.555509120633016e-20	1.420711547564748e-13	1.6980717384391886e-14	0.007698447066536068	5.293733419265216e-26	6.286927721915598e-14	1.7537054668024584e-17	4.441546784527672e-16	2.9987527524537616e-21
55500000	0.0011507764665497399	-1.0149469056641691e-20	-6.555509120633016e-20	1.420711547564748e-13	1.6980717384391886e-14	0.007698447066536068	5.293733419265216e-26	6.286927721915598e-14	1.7537054668024584e-17	4.441546784527672e-16	2.9987527524537616e-21
55600000	0.0011507764665497399	-1.0149469056641691e-20	-6.555509120633016e-20	1.420711547564748e-13	1.6980717384391886e-14	0.007698447066536068	5.293733419265216e-26	6.286927721915598e-14	1.7537054668024584e-17	4.441546784527672e-16	2.9987527524537616e-21
55700000	0.0011507764665497399	-1.0149469056641691e-20	-6.555509120633016e-20	1.420711547564748e-13	1.6980717384391886e-14	0.007698447066536068	5.293733419265216e-26	6.286927721915598e-14	1.7537054668024584e-17	4.441546784527672e-16	2.9987527524537616e-21
55800000	0.0011507764665497399	-1.0149469056641691e-20	-6.555509120633016e-20	1.420711547564748e-13	1.6980717384391886e-14	0.007698447066536068	5.293733419265216e-26	6.286927721915598e-14	1.7537054668024584e-17	4.441546784527672e-16	2.9987527524537616e-21
55900000	0.0011507764665497399	-1.0149469056641691e-20	-6.555509120633016e-20	1.420711547564748e-13	1.6980717384391886e-14	0.007698447066536068	5.293733419265216e-26	6.286927721915598e-14	1.7537054668024584e-17	4.441546784527672e-16	2.9987527524537616e-21
56000000	0.0011507764665497399	-1.0149469056641691e-20	-6.555509120633016e-20	1.420711547564748e-13	1.6980717384391886e-14	0.007698447066536068	5.293733419265216e-26	6.286927721915598e-14	1.7537054668024584e-17	4.441546784527672e-16	2.9987527524537616e-21
56100000	0.0011507764665497399	-1.0149469056641691e-20	-6.555509120633016e-20	1.420711547564748e-13	1.6980717384391886e-14	0.007698447066536068	5.293733419265216e-26	6.286927721915598e-14	1.7537054668024584e-17	4.441546784527672e-16	2.9987527524537616e-21
56200000	0.0011507764665497399	-1.0149469056641691e-20	-6.555509120633016e-20	1.420711547564748e-13	1.6980717384391886e-14	0.007698447066536068	5.293733419265216e-26	6.286927721915598e-14	1.7537054668024584e-17	4.441546784527672e-16	2.9987527524537616e-21
56300000	0.0011507764665497399	-1.0149469056641691e-20	-6.555509120633016e-20	1.420711547564748e-13	1.6980717384391886e-14	0.007698447066536068	5.293733419265216e-26	6.286927721915598e-14	1.7537054668024584e-17	4.441546784527672e-16	2.9987527524537616e-21
56400000	0.0011507764665497399	-1.0149469056641691e-20	-6.555509120633016e-20	1.420711547564748e-13	1.6980717384391886e-14	0.007698447066536068	5.293733419265216e-26	6.286927721915598e-14	1.7537054668024584e-17	4.441546784527672e-16	2.9987527524537616e-21
56500000	0.0011507764665497399	-1.0149469056641691e-20	-6.555509120633016e-20	1.420711547564748e-13	1.6980717384391886e-14	0.007698447066536068	5.293733419265216e-26	6.286927721915598e-14	1.7537054668024584e-17	4.441546784527672e-16	2.9987527524537616e-21
56600000	0.0011507764665497399	-1.0149469056641691e-20	-6.555509120633016e-20	1.420711547564748e-13	1.6980717384391886e-14	0.007698447066536068	5.293733419265216e-26	6.286927721915598e-14	1.7537054668024584e-17	4.441546784527672e-16	2.9987527524537616e-21
56700000	0.0011507764665497399	-1.0149469056641691e-20	-6.555509120633016e-20	1.420711547564748e-13	1.6980717384391886e-14	0.007698447066536068	5.293733419265216e-26	6.286927721915598e-14	1.7537054668024584e-17	4.441546784527672e-16	2.9987527524537616e-21
56800000	0.0011507764665497399	-1.0149469056641691e-20	-6.555509120633016e-20	1.420711547564748e-13	1.6980717384391886e-14	0.007698447066536068	5.293733419265216e-26	6.286927721915598e-14	1.7537054668024584e-17	4.441546784527672e-16	2.9987527524537616e-21
56900000	0.0011507764665497399	-1.0149469056641691e-20	-6.555509120633016e-20	1.420711547564748e-13	1.6980717384391886e-14	0.007698447066536068	5.293733419265216e-26	6.286927721915598e-14	1.7537054668024584e-17	4.441546784527672e-16	2.9987527524537616e-21
57000000	0.0011507764665497399	-1.0149469056641691e-20	-6.555509120633016e-20	1.420711547564748e-13	1.6980717384391886e-14	0.007698447066536068	5.293733419265216e-26	6.286927721915598e-14	1.7537054668024584e-17	4.441546784527672e-16	2.9987527524537616e-21
57100000	0.0011507764665497399	-1.0149469056641691e-20	-6.555509120633016e-20	1.420711547564748e-13	1.6980717384391886e-14	0.007698447066536068	5.293733419265216e-26	6.286927721915598e-14	1.7537054668024584e-17	4.441546784527672e-16	2.9987527524537616e-21
57200000	0.0011507764665497399	-1.0149469056641691e-20	-6.555509120633016e-20	1.420711547564748e-13	1.6980717384391886e-14	0.007698447066536068	5.293733419265216e-26	6.286927721915598e-14	1.7537054668024584e-17	4.441546784527672e-16	2.9987527524537616e-21
57300000	0.0011507764665497399	-1.0149469056641691e-20	-6.555509120633016e-20	1.420711547564748e-13	1.6980717384391886e-14	0.007698447066536068	5.293733419265216e-26	6.286927721915598e-14	1.7537054668024584e-17	4.441546784527672e-16	2.9987527524537616e-21
57400000	0.0011507764665497399	-1.0149469056641691e-20	-6.555509120633016e-20	1.420711547564748e-13	1.6980717384391886e-14	0.007698447066536068	5.293733419265216e-26	6.286927721915598e-14	1.7537054668024584e-17	4.441546784527672e-16	2.9987527524537616e-21
57500000	0.0011507764665497399	-1.0149469056641691e-20	-6.555509120633016e-20	1.420711547564748e-13	1.6980717384391886e-14	0.007698447066536068	5.293733419265216e-26	6.286927721915598e-14	1.7537054668024584e-17	4.441546784527672e-16	2.9987527524537616e-21
57600000	0.0011507764665497399	-1.0149469056641691e-20	-6.555509120633016e-20	1.420711547564748e-13	1.6980717384391886e-14	0.007698447066536068	5.293733419265216e-26	6.286927721915598e-14	1.7537054668024584e-17	4.441546784527672e-16	2.9987527524537616e-21
57700000	0.0011507764665497399	-1.0149469056641691e-20	-6.555509120633016e-20	1.420711547564748e-13	1.6980717384391886e-14	0.007698447066536068	5.293733419265216e-26	6.286927721915598e-14	1.7537054668024584e-17	4.441546784527672e-16	2.9987527524537616e-21
57800000	0.0011507764665497399	-1.0149469056641691e-20	-6.555509120633016e-20	1.420711547564748e-13	1.6980717384391886e-14	0.007698447066536068	5.293733419265216e-26	6.286927721915598e-14	1.7537054668024584e-17	4.441546784527672e-16	2.9987527524537616e-21
57900000	0.0011507764665497399	-1.0149469056641691e-20	-6.555509120633016e-20	1.420711547564748e-13	1.6980717384391886e-14	0.007698447066536068	5.293733419265216e-26	6.286927721915598e-14	1.7537054668024584e-17	4.441546784527672e-16	2.9987527524537616e-21
58000000	0.0011507764665497399	-1.0149469056641691e-20	-6.555509120633016e-20	1.420711547564748e-13	1.6980717384391886e-14	0.007698447066536068	5.293733419265216e-26	6.286927721915598e-14	1.7537054668024584e-17	4.441546784527672e-16	2.9987527524537616e-21
58100000	0.0011507764665497399	-1.0149469056641691e-20	-6.555509120633016e-20	1.420711547564748e-13	1.6980717384391886e-14	0.007698447066536068	5.293733419265216e-26	6.286927721915598e-14	1.7537054668024584e-17	4.441546784527672e-16	2.9987527524537616e-21
58200000	0.0011507764665497399	-1.0149469056641691e-20	-6.555509120633016e-20	1.420711547564748e-13	1.6980717384391886e-14	0.007698447066536068	5.293733419265216e-26	6.286927721915598e-14	1.7537054668024584e-17	4.441546784527672e-16	2.9987527524537616e-21
58300000	0.0011507764665497399	-1.0149469056641691e-20	-6.555509120633016e-20	1.420711547564748e-13	1.6980717384391886e-14	0.007698447066536068	5.293733419265216e-26	6.286927721915598e-14	1.7537054668024584e-17	4.441546784527672e-16	2.9987527524537616e-21
58400000	0.0011507764665497399	-1.0149469056641691e-20	-6.555509120633016e-20	1.420711547564748e-13	1.6980717384391886e-14	0.007698447066536068	5.293733419265216e-26	6.286927721915598e-14	1.7537054668024584e-17	4.441546784527672e-16	2.9987527524537616e-21
58500000	0.0011507764665497399	-1.0149469056641691e-20	-6.555509120633016e-20	1.420711547564748e-13	1.6980717384391886e-14	0.007698447066536068	5.293733419265216e-26	6.286927721915598e-14	1.7537054668024584e-17	4.441546784527672e-16	2.9987527524537616e-21
58600000	0.0011507764665497399	-1.0149469056641691e-20	-6.555509120633016e-20	1.420711547564748e-13	1.6980717384391886e-14	0.007698447066536068	5.293733419265216e-26	6.286927721915598e-14	1.7537054668024584e-17	4.441546784527672e-16	2.9987527524537616e-21
58700000	0.0011507764665497399	-1.0149469056641691e-20	-6.555509120633016e-20	1.420711547564748e-13	1.6980717384391886e-14	0.007698447066536068	5.293733419265216e-26	6.286927721915598e-14	1.7537054668024584e-17	4.441546784527672e-16	2.9987527524537616e-21
58800000	0.0011507764665497399	-1.0149469056641691e-20	-6.555509120633016e-20	1.420711547564748e-13	1.6980717384391886e-14	0.007698447066536068	5.293733419265216e-26	6.286927721915598e-14	1.7537054668024584e-17	4.441546784527672e-16	2.9987527524537616e-21
58900000	0.0011507764665497399	-1.0149469056641691e-20	-6.555509120633016e-20	1.420711547564748e-13	1.6980717384391886e-14	0.007698447066536068	5.293733419265216e-26	6.286927721915598e-14	1.7537054668024584e-17	4.441546784527672e-16	2.9987527524537616e-21
59000000	0.0011507764665497399	-1.0149469056641691e-20	-6.555509120633016e-20	1.420711547564748e-13	1.6980717384391886e-14	0.007698447066536068	5.293733419265216e-26	6.286927721915598e-14	1.7537054668024584e-17	4.441546784527672e-16	2.9987527524537616e-21
59100000	0.0011507764665497399	-1.0149469056641691e-20	-6.555509120633016e-20	1.420711547564748e-13	1.6980717384391886e-14	0.007698447066536068	5.293733419265216e-26	6.286927721915598e-14	1.7537054668024584e-17	4.441546784527672e-16	2.9987527524537616e-21
59200000	0.0011507764665497399	-1.0149469056641691e-20	-6.555509120633016e-20	1.420711547564748e-13	1.6980717384391886e-14	0.007698447066536068	5.293733419265216e-26	6.286927721915598e-14	1.7537054668024584e-17	4.441546784527672e-16	2.9987527524537616e-21
59300000	0.0011507764665497399	-1.0149469056641691e-20	-6.555509120633016e-20	1.420711547564748e-13	1.6980717384391886e-14	0.007698447066536068	5.293733419265216e-26	6.286927721915598e-14	1.7537054668024584e-17	4.441546784527672e-16	2.9987527524537616e-21
59400000	0.0011507764665497399	-1.0149469056641691e-20	-6.555509120633016e-20	1.420711547564748e-13	1.6980717384391886e-14	0.007698447066536068	5.293733419265216e-26	6.286927721915598e-14	1.7537054668024584e-17	4.441546784527672e-16	2.9987527524537616e-21
59500000	0.0011507764665497399	-1.0149469056641691e-20	-6.555509120633016e-20	1.420711547564748e-13	1.6980717384391886e-14	0.007698447066536068	5.293733419265216e-26	6.286927721915598e-14	1.7537054668024584e-17	4.441546784527672e-16	2.9987527524537616e-21
59600000	0.0011507764665497399	-1.0149469056641691e-20	-6.555509120633016e-20	1.420711547564748e-13	1.6980717384391886e-14	0.007698447066536068	5.293733419265216e-26	6.286927721915598e-14	1.7537054668024587e-17	4.441546784527672e-16	2.9987527524537616e-21
59700000	0.0011507764665497399	-1.0149469056641691e-20	-6.555509120633016e-20	1.420711547564748e-13	1.6980717384391886e-14	0.007698447066536068	5.293733419265216e-26	6.286927721915597e-14	1.7537054668024587e-17	4.441546784527672e-16	2.9987527524537616e-21
59800000	0.0011507764665497399	-1.0149469056641691e-20	-6.555509120633016e-20	1.420711547564748e-13	1.6980717384391886e-14	0.007698447066536068	5.293733419265216e-26	6.286927721915597e-14	1.7537054668024587e-17	4.441546784527672e-16	2.9987527524537616e-21
59900000	0.0011507764665497399	-1.0149469056641691e-20	-6.555509120633016e-20	1.420711547564748e-13	1.6980717384391886e-14	0.007698447066536068	5.293733419265216e-26	6.286927721915597e-14	1.7537054668024587e-17	4.441546784527672e-16	2.9987527524537616e-21
60000000	0.0011507764665497399	-1.0149469056641691e-20	-6.555509120633016e-20	1.420711547564748e-13	1.6980717384391886e-14	0.007698447066536068	5.293733419265216e-26	6.286927721915597e-14	1.7537054668024587e-17	4.441546784527672e-16	2.9987527524537616e-21
60100000	0.0011507764665497399	-1.0149469056641691e-20	-6.555509120633016e-20	1.420711547564748e-13	1.6980717384391886e-14	0.007698447066536068	5.293733419265216e-26	6.286927721915597e-14	1.7537054668024587e-17	4.441546784527672e-16	2.9987527524537616e-21
60200000	0.0011507764665497399	-1.0149469056641691e-20	-6.555509120633016e-20	1.420711547564748e-13	1.6980717384391886e-14	0.007698447066536068	5.293733419265216e-26	6.286927721915597e-14	1.7537054668024587e-17	4.441546784527672e-16	2.998752752453762e-21
60300000	0.0011507764665497399	-1.0149469056641691e-20	-6.555509120633016e-20	1.420711547564748e-13	1.6980717384391886e-14	0.007698447066536068	5.293733419265216e-26	6.286927721915597e-14	1.7537054668024587e-17	4.441546784527672e-16	2.998752752453762e-21
60400000	0.0011507764665497397	-1.0149469056641691e-20	-6.555509120633016e-20	1.420711547564748e-13	1.6980717384391886e-14	0.007698447066536068	5.293733419265216e-26	6.286927721915597e-14	1.7537054668024587e-17	4.441546784527672e-16	2.998752752453762e-21
60500000	0.0011507764665497397	-1.0149469056641691e-20	-6.555509120633016e-20	1.420711547564748e-13	1.6980717384391886e-14	0.007698447066536068	5.293733419265216e-26	6.286927721915597e-14	1.7537054668024587e-17	4.441546784527672e-16	2.998752752453762e-21
60600000	0.0011507764665497397	-1.0149469056641691e-20	-6.555509120633016e-20	1.420711547564748e-13	1.6980717384391886e-14	0.007698447066536068	5.293733419265216e-26	6.286927721915597e-14	1.7537054668024587e-17	4.441546784527672e-16	2.998752752453762e-21
60700000	0.0011507764665497397	-1.0149469056641691e-20	-6.555509120633016e-20	1.420711547564748e-13	1.6980717384391886e-14	0.007698447066536068	5.293733419265216e-26	6.286927721915597e-14	1.7537054668024587e-17	4.441546784527672e-16	2.998752752453762e-21
60800000	0.0011507764665497397	-1.0149469056641691e-20	-6.555509120633016e-20	1.420711547564748e-13	1.6980717384391886e-14	0.007698447066536068	5.293733419265216e-26	6.286927721915597e-14	1.7537054668024587e-17	4.441546784527672e-16	2.998752752453762e-21
60900000	0.0011507764665497397	-1.0149469056641691e-20	-6.555509120633016e-20	1.420711547564748e-13	1.6980717384391886e-14	0.007698447066536068	5.293733419265216e-26	6.286927721915597e-14	1.7537054668024587e-17	4.441546784527672e-16	2.998752752453762e-21
61000000	0.0011507764665497397	-1.0149469056641691e-20	-6.555509120633016e-20	1.420711547564748e-13	1.6980717384391886e-14	0.007698447066536068	5.293733419265216e-26	6.286927721915597e-14	1.7537054668024587e-17	4.441546784527672e-16	2.998752752453762e-21
61100000	0.0011507764665497397	-1.0149469056641691e-20	-6.555509120633016e-20	1.420711547564748e-13	1.6980717384391886e-14	0.007698447066536068	5.293733419265216e-26	6.286927721915597e-14	1.7537054668024587e-17	4.441546784527672e-16	2.998752752453762e-21
61200000	0.0011507764665497397	-1.0149469056641691e-20	-6.555509120633016e-20	1.420711547564748e-13	1.6980717384391886e-14	0.007698447066536068	5.293733419265216e-26	6.286927721915597e-14	1.7537054668024587e-17	4.441546784527672e-16	2.998752752453762e-21
61300000	0.0011507764665497397	-1.0149469056641691e-20	-6.555509120633016e-20	1.420711547564748e-13	1.6980717384391886e-14	0.007698447066536068	5.293733419265216e-26	6.286927721915597e-14	1.7537054668024587e-17	4.441546784527672e-16	2.998752752453762e-21
61400000	0.0011507764665497397	-1.0149469056641691e-20	-6.555509120633016e-20	1.420711547564748e-13	1.6980717384391886e-14	0.007698447066536068	5.293733419265216e-26	6.286927721915597e-14	1.7537054668024587e-17	4.441546784527672e-16	2.998752752453762e-21
61500000	0.0011507764665497397	-1.0149469056641691e-20	-6.555509120633016e-20	1.420711547564748e-13	1.6980717384391886e-14	0.007698447066536068	5.293733419265216e-26	6.286927721915597e-14	1.7537054668024587e-17	4.441546784527672e-16	2.998752752453762e-21
61600000	0.0011507764665497397	-1.0149469056641691e-20	-6.555509120633016e-20	1.420711547564748e-13	1.6980717384391886e-14	0.007698447066536068	5.293733419265216e-26	6.286927721915597e-14	1.7537054668024587e-17	4.441546784527672e-16	2.998752752453762e-21
61700000	0.0011507764665497397	-1.0149469056641691e-20	-6.555509120633016e-20	1.420711547564748e-13	1.6980717384391886e-14	0.007698447066536068	5.293733419265216e-26	6.286927721915597e-14	1.7537054668024587e-17	4.441546784527672e-16	2.998752752453762e-21
61800000	0.0011507764665497397	-1.0149469056641691e-20	-6.555509120633016e-20	1.420711547564748e-13	1.6980717384391886e-14	0.007698447066536068	5.293733419265216e-26	6.286927721915597e-14	1.7537054668024587e-17	4.441546784527672e-16	2.998752752453762e-21
61900000	0.0011507764665497397	-1.0149469056641691e-20	-6.555509120633016e-20	1.420711547564748e-13	1.6980717384391886e-14	0.007698447066536068	5.293733419265216e-26	6.286927721915597e-14	1.7537054668024587e-17	4.441546784527672e-16	2.998752752453762e-21
62000000	0.0011507764665497397	-1.0149469056641691e-20	-6.555509120633016e-20	1.420711547564748e-13	1.6980717384391886e-14	0.007698447066536068	5.293733419265216e-26	6.286927721915597e-14	1.7537054668024587e-17	4.441546784527672e-16	2.998752752453762e-21
62100000	0.0011507764665497397	-1.0149469056641691e-20	-6.555509120633016e-20	1.420711547564748e-13	1.6980717384391886e-14	0.007698447066536068	5.293733419265216e-26	6.286927721915597e-14	1.7537054668024587e-17	4.441546784527672e-16	2.998752752453762e-21
62200000	0.0011507764665497397	-1.0149469056641691e-20	-6.555509120633016e-20	1.420711547564748e-13	1.6980717384391886e-14	0.007698447066536068	5.293733419265216e-26	6.286927721915597e-14	1.7537054668024587e-17	4.441546784527672e-16	2.998752752453762e-21
62300000	0.0011507764665497397	-1.0149469056641691e-20	-6.555509120633016e-20	1.420711547564748e-13	1.6980717384391886e-14	0.007698447066536068	5.293733419265216e-26	6.286927721915597e-14	1.7537054668024587e-17	4.441546784527672e-16	2.998752752453762e-21
62400000	0.0011507764665497397	-1.0149469056641691e-20	-6.555509120633016e-20	1.420711547564748e-13	1.6980717384391886e-14	0.007698447066536068	5.293733419265216e-26	6.286927721915597e-14	1.7537054668024587e-17	4.441546784527672e-16	2.998752752453762e-21
62500000	0.0011507764665497397	-1.0149469056641691e-20	-6.555509120633016e-20	1.420711547564748e-13	1.6980717384391886e-14	0.007698447066536068	5.293733419265216e-26	6.286927721915597e-14	1.7537054668024587e-17	4.441546784527672e-16	2.998752752453762e-21
62600000	0.0011507764665497397	-1.0149469056641691e-20	-6.555509120633016e-20	1.420711547564748e-13	1.6980717384391886e-14	0.007698447066536068	5.293733419265216e-26	6.286927721915597e-14	1.7537054668024587e-17	4.441546784527672e-16	2.998752752453762e-21
62700000	0.0011507764665497397	-1.0149469056641691e-20	-6.555509120633016e-20	1.420711547564748e-13	1.6980717384391886e-14	0.007698447066536068	5.293733419265216e-26	6.286927721915597e-14	1.7537054668024587e-17	4.441546784527672e-16	2.998752752453762e-21
62800000	0.0011507764665497397	-1.0149469056641691e-20	-6.555509120633016e-20	1.420711547564748e-13	1.6980717384391886e-14	0.007698447066536068	5.293733419265216e-26	6.286927721915597e-14	1.7537054668024587e-17	4.441546784527672e-16	2.998752752453762e-21
62900000	0.0011507764665497397	-1.0149469056641691e-20	-6.555509120633016e-20	1.420711547564748e-13	1.6980717384391886e-14	0.007698447066536068	5.293733419265216e-26	6.286927721915597e-14	1.7537054668024587e-17	4.441546784527672e-16	2.998752752453762e-21
63000000	0.0011507764665497397	-1.0149469056641691e-20	-6.555509120633016e-20	1.420711547564748e-13	1.6980717384391886e-14	0.007698447066536068	5.293733419265216e-26	6.286927721915597e-14	1.7537054668024587e-17	4.441546784527672e-16	2.998752752453762e-21
63100000	0.0011507764665497397	-1.0149469056641691e-20	-6.555509120633016e-20	1.420711547564748e-13	1.6980717384391886e-14	0.007698447066536068	5.293733419265216e-26	6.286927721915597e-14	1.7537054668024587e-17	4.441546784527672e-16	2.998752752453762e-21
63200000	0.0011507764665497397	-1.0149469056641691e-20	-6.555509120633016e-20	1.420711547564748e-13	1.6980717384391886e-14	0.007698447066536068	5.293733419265216e-26	6.286927721915597e-14	1.7537054668024587e-17	4.441546784527672e-16	2.998752752453762e-21
63300000	0.0011507764665497397	-1.0149469056641691e-20	-6.555509120633016e-20	1.420711547564748e-13	1.6980717384391886e-14	0.007698447066536068	5.293733419265216e-26	6.286927721915597e-14	1.7537054668024587e-17	4.441546784527672e-16	2.998752752453762e-21
63400000	0.0011507764665497397	-1.0149469056641691e-20	-6.555509120633016e-20	1.420711547564748e-13	1.6980717384391886e-14	0.007698447066536068	5.293733419265216e-26	6.286927721915597e-14	1.7537054668024587e-17	4.441546784527672e-16	2.998752752453762e-21
63500000	0.0011507764665497397	-1.0149469056641691e-20	-6.555509120633016e-20	1.420711547564748e-13	1.6980717384391886e-14	0.007698447066536068	5.293733419265216e-26	6.286927721915597e-14	1.7537054668024587e-17	4.441546784527672e-16	2.998752752453762e-21
63600000	0.0011507764665497397	-1.0149469056641691e-20	-6.555509120633016e-20	1.420711547564748e-13	1.6980717384391886e-14	0.007698447066536068	5.293733419265216e-26	6.286927721915597e-14	1.7537054668024587e-17	4.441546784527672e-16	2.998752752453762e-21
63700000	0.0011507764665497397	-1.0149469056641691e-20	-6.555509120633016e-20	1.420711547564748e-13	1.6980717384391886e-14	0.007698447066536068	5.293733419265216e-26	6.286927721915597e-14	1.7537054668024587e-17	4.441546784527672e-16	2.998752752453762e-21
63800000	0.0011507764665497397	-1.0149469056641691e-20	-6.555509120633016e-20	1.420711547564748e-13	1.6980717384391886e-14	0.007698447066536068	5.293733419265216e-26	6.286927721915597e-14	1.7537054668024587e-17	4.441546784527672e-16	2.998752752453762e-21
63900000	0.0011507764665497397	-1.0149469056641691e-20	-6.555509120633016e-20	1.420711547564748e-13	1.6980717384391886e-14	0.007698447066536068	5.293733419265216e-26	6.286927721915597e-14	1.7537054668024587e-17	4.441546784527672e-16	2.998752752453762e-21
64000000	0.0011507764665497397	-1.0149469056641691e-20	-6.555509120633016e-20	1.420711547564748e-13	1.6980717384391886e-14	0.007698447066536068	5.293733419265216e-26	6.286927721915597e-14	1.7537054668024587e-17	4.441546784527672e-16	2.998752752453762e-21
64100000	0.0011507764665497397	-1.0149469056641691e-20	-6.555509120633016e-20	1.420711547564748e-13	1.6980717384391886e-14	0.007698447066536068	5.293733419265216e-26	6.286927721915597e-14	1.7537054668024587e-17	4.441546784527672e-16	2.998752752453762e-21
64200000	0.0011507764665497397	-1.0149469056641691e-20	-6.555509120633016e-20	1.420711547564748e-13	1.6980717384391886e-14	0.007698447066536068	5.293733419265216e-26	6.286927721915597e-14	1.7537054668024587e-17	4.441546784527672e-16	2.998752752453762e-21
64300000	0.0011507764665497397	-1.0149469056641691e-20	-6.555509120633016e-20	1.420711547564748e-13	1.6980717384391886e-14	0.007698447066536068	5.293733419265216e-26	6.286927721915597e-14	1.7537054668024587e-17	4.441546784527672e-16	2.998752752453762e-21
64400000	0.0011507764665497397	-1.0149469056641691e-20	-6.555509120633016e-20	1.420711547564748e-13	1.6980717384391886e-14	0.007698447066536068	5.293733419265216e-26	6.286927721915597e-14	1.7537054668024587e-17	4.441546784527672e-16	2.998752752453762e-21
64500000	0.0011507764665497397	-1.0149469056641691e-20	-6.555509120633016e-20	1.420711547564748e-13	1.6980717384391886e-14	0.007698447066536068	5.293733419265216e-26	6.286927721915597e-14	1.7537054668024587e-17	4.441546784527672e-16	2.998752752453762e-21
64600000	0.0011507764665497397	-1.0149469056641691e-20	-6.555509120633016e-20	1.420711547564748e-13	1.6980717384391886e-14	0.007698447066536068	5.293733419265216e-26	6.286927721915597e-14	1.7537054668024587e-17	4.441546784527672e-16	2.998752752453762e-21
64700000	0.0011507764665497397	-1.0149469056641691e-20	-6.555509120633016e-20	1.420711547564748e-13	1.6980717384391886e-14	0.007698447066536068	5.293733419265216e-26	6.286927721915597e-14	1.7537054668024587e-17	4.441546784527672e-16	2.998752752453762e-21
64800000	0.0011507764665497397	-1.0149469056641691e-20	-6.555509120633016e-20	1.420711547564748e-13	1.6980717384391886e-14	0.007698447066536068	5.293733419265216e-26	6.286927721915597e-14	1.7537054668024587e-17	4.441546784527672e-16	2.998752752453762e-21
64900000	0.0011507764665497397	-1.0149469056641691e-20	-6.555509120633016e-20	1.420711547564748e-13	1.6980717384391886e-14	0.007698447066536068	5.293733419265216e-26	6.286927721915597e-14	1.7537054668024587e-17	4.441546784527672e-16	2.998752752453762e-21
65000000	0.0011507764665497397	-1.0149469056641691e-20	-6.555509120633016e-20	1.420711547564748e-13	1.6980717384391886e-14	0.007698447066536068	5.293733419265216e-26	6.286927721915597e-14	1.7537054668024587e-17	4.441546784527672e-16	2.998752752453762e-21
65100000	0.0011507764665497397	-1.0149469056641691e-20	-6.555509120633016e-20	1.420711547564748e-13	1.6980717384391886e-14	0.007698447066536068	5.293733419265216e-26	6.286927721915597e-14	1.7537054668024587e-17	4.441546784527672e-16	2.998752752453762e-21
65200000	0.0011507764665497397	-1.0149469056641691e-20	-6.555509120633016e-20	1.420711547564748e-13	1.6980717384391886e-14	0.007698447066536068	5.293733419265216e-26	6.286927721915597e-14	1.7537054668024587e-17	4.441546784527672e-16	2.998752752453762e-21
65300000	0.0011507764665497397	-1.0149469056641691e-20	-6.555509120633016e-20	1.420711547564748e-13	1.6980717384391886e-14	0.007698447066536068	5.293733419265216e-26	6.286927721915597e-14	1.7537054668024587e-17	4.441546784527672e-16	2.998752752453762e-21
65400000	0.0011507764665497397	-1.0149469056641691e-20	-6.555509120633016e-20	1.420711547564748e-13	1.6980717384391886e-14	0.007698447066536068	5.293733419265216e-26	6.286927721915597e-14	1.7537054668024587e-17	4.441546784527672e-16	2.998752752453762e-21
65500000	0.0011507764665497397	-1.0149469056641691e-20	-6.555509120633016e-20	1.420711547564748e-13	1.6980717384391886e-14	0.007698447066536068	5.293733419265216e-26	6.286927721915597e-14	1.7537054668024587e-17	4.441546784527672e-16	2.998752752453762e-21
65600000	0.0011507764665497397	-1.0149469056641691e-20	-6.555509120633016e-20	1.420711547564748e-13	1.6980717384391886e-14	0.007698447066536068	5.293733419265216e-26	6.286927721915597e-14	1.7537054668024587e-17	4.441546784527672e-16	2.998752752453762e-21
65700000	0.0011507764665497397	-1.0149469056641691e-20	-6.555509120633016e-20	1.420711547564748e-13	1.6980717384391886e-14	0.007698447066536068	5.293733419265216e-26	6.286927721915597e-14	1.7537054668024587e-17	4.441546784527672e-16	2.998752752453762e-21
65800000	0.0011507764665497397	-1.0149469056641691e-20	-6.555509120633016e-20	1.420711547564748e-13	1.6980717384391886e-14	0.007698447066536068	5.293733419265216e-26	6.286927721915597e-14	1.7537054668024587e-17	4.441546784527672e-16	2.998752752453762e-21
65900000	0.0011507764665497397	-1.0149469056641691e-20	-6.555509120633016e-20	1.420711547564748e-13	1.6980717384391886e-14	0.007698447066536068	5.293733419265216e-26	6.286927721915597e-14	1.7537054668024587e-17	4.441546784527672e-16	2.998752752453762e-21
66000000	0.0011507764665497397	-1.0149469056641691e-20	-6.555509120633016e-20	1.420711547564748e-13	1.6980717384391886e-14	0.007698447066536068	5.293733419265216e-26	6.286927721915597e-14	1.7537054668024587e-17	4.441546784527672e-16	2.998752752453762e-21
66100000	0.0011507764665497397	-1.0149469056641691e-20	-6.555509120633016e-20	1.420711547564748e-13	1.6980717384391886e-14	0.007698447066536068	5.293733419265216e-26	6.286927721915597e-14	1.7537054668024587e-17	4.441546784527672e-16	2.998752752453762e-21
66200000	0.0011507764665497397	-1.0149469056641691e-20	-6.555509120633016e-20	1.420711547564748e-13	1.6980717384391886e-14	0.007698447066536068	5.293733419265216e-26	6.286927721915597e-14	1.7537054668024587e-17	4.441546784527672e-16	2.998752752453762e-21
66300000	0.0011507764665497397	-1.0149469056641691e-20	-6.555509120633016e-20	1.420711547564748e-13	1.6980717384391886e-14	0.007698447066536068	5.293733419265216e-26	6.286927721915597e-14	1.7537054668024587e-17	4.441546784527672e-16	2.998752752453762e-21
66400000	0.0011507764665497397	-1.0149469056641691e-20	-6.555509120633016e-20	1.420711547564748e-13	1.6980717384391886e-14	0.007698447066536068	5.293733419265216e-26	6.286927721915597e-14	1.7537054668024587e-17	4.441546784527672e-16	2.998752752453762e-21
66500000	0.0011507764665497397	-1.0149469056641691e-20	-6.555509120633016e-20	1.420711547564748e-13	1.6980717384391886e-14	0.007698447066536068	5.293733419265216e-26	6.286927721915597e-14	1.7537054668024587e-17	4.441546784527672e-16	2.998752752453762e-21
66600000	0.0011507764665497397	-1.0149469056641691e-20	-6.555509120633016e-20	1.420711547564748e-13	1.6980717384391886e-14	0.007698447066536068	5.293733419265216e-26	6.286927721915597e-14	1.7537054668024587e-17	4.441546784527672e-16	2.998752752453762e-21
66700000	0.0011507764665497397	-1.0149469056641691e-20	-6.555509120633016e-20	1.420711547564748e-13	1.6980717384391886e-14	0.007698447066536068	5.293733419265216e-26	6.286927721915597e-14	1.7537054668024587e-17	4.441546784527672e-16	2.998752752453762e-21
66800000	0.0011507764665497397	-1.0149469056641691e-20	-6.555509120633016e-20	1.420711547564748e-13	1.6980717384391886e-14	0.007698447066536068	5.293733419265216e-26	6.286927721915597e-14	1.7537054668024587e-17	4.441546784527672e-16	2.998752752453762e-21
66900000	0.0011507764665497397	-1.0149469056641691e-20	-6.555509120633016e-20	1.420711547564748e-13	1.6980717384391886e-14	0.007698447066536068	5.293733419265216e-26	6.286927721915597e-14	1.7537054668024587e-17	4.441546784527672e-16	2.998752752453762e-21
67000000	0.0011507764665497397	-1.0149469056641691e-20	-6.555509120633016e-20	1.420711547564748e-13	1.6980717384391886e-14	0.007698447066536068	5.293733419265216e-26	6.286927721915597e-14	1.7537054668024587e-17	4.441546784527672e-16	2.998752752453762e-21
67100000	0.0011507764665497397	-1.0149469056641691e-20	-6.555509120633016e-20	1.420711547564748e-13	1.6980717384391886e-14	0.007698447066536068	5.293733419265216e-26	6.286927721915597e-14	1.7537054668024587e-17	4.441546784527672e-16	2.998752752453762e-21
67200000	0.0011507764665497397	-1.0149469056641691e-20	-6.555509120633016e-20	1.420711547564748e-13	1.6980717384391886e-14	0.007698447066536068	5.293733419265216e-26	6.286927721915597e-14	1.7537054668024587e-17	4.441546784527672e-16	2.998752752453762e-21
67300000	0.0011507764665497397	-1.0149469056641691e-20	-6.555509120633016e-20	1.420711547564748e-13	1.6980717384391886e-14	0.007698447066536068	5.293733419265216e-26	6.286927721915597e-14	1.7537054668024587e-17	4.441546784527672e-16	2.998752752453762e-21
67400000	0.0011507764665497397	-1.0149469056641691e-20	-6.555509120633016e-20	1.420711547564748e-13	1.6980717384391886e-14	0.007698447066536068	5.293733419265216e-26	6.286927721915597e-14	1.7537054668024587e-17	4.441546784527672e-16	2.998752752453762e-21
67500000	0.0011507764665497397	-1.0149469056641691e-20	-6.555509120633016e-20	1.420711547564748e-13	1.6980717384391886e-14	0.007698447066536068	5.293733419265216e-26	6.286927721915597e-14	1.7537054668024587e-17	4.441546784527672e-16	2.998752752453762e-21
67600000	0.0011507764665497397	-1.0149469056641691e-20	-6.555509120633016e-20	1.420711547564748e-13	1.6980717384391886e-14	0.007698447066536068	5.293733419265216e-26	6.286927721915597e-14	1.7537054668024587e-17	4.441546784527672e-16	2.998752752453762e-21
67700000	0.0011507764665497397	-1.0149469056641691e-20	-6.555509120633016e-20	1.420711547564748e-13	1.6980717384391886e-14	0.007698447066536068	5.293733419265216e-26	6.286927721915597e-14	1.7537054668024587e-17	4.441546784527672e-16	2.998752752453762e-21
67800000	0.0011507764665497397	-1.0149469056641691e-20	-6.555509120633016e-20	1.420711547564748e-13	1.6980717384391886e-14	0.007698447066536068	5.293733419265216e-26	6.286927721915597e-14	1.7537054668024587e-17	4.441546784527672e-16	2.998752752453762e-21
67900000	0.0011507764665497397	-1.0149469056641691e-20	-6.555509120633016e-20	1.420711547564748e-13	1.6980717384391886e-14	0.007698447066536068	5.293733419265216e-26	6.286927721915597e-14	1.7537054668024587e-17	4.441546784527672e-16	2.998752752453762e-21
68000000	0.0011507764665497397	-1.0149469056641691e-20	-6.555509120633016e-20	1.420711547564748e-13	1.6980717384391886e-14	0.007698447066536068	5.293733419265216e-26	6.286927721915597e-14	1.7537054668024587e-17	4.441546784527672e-16	2.998752752453762e-21
68100000	0.0011507764665497397	-1.0149469056641691e-20	-6.555509120633016e-20	1.420711547564748e-13	1.6980717384391886e-14	0.007698447066536068	5.293733419265216e-26	6.286927721915597e-14	1.7537054668024584e-17	4.441546784527672e-16	2.998752752453762e-21
68200000	0.0011507764665497397	-1.0149469056641691e-20	-6.555509120633016e-20	1.420711547564748e-13	1.6980717384391886e-14	0.007698447066536068	5.293733419265216e-26	6.286927721915597e-14	1.7537054668024584e-17	4.441546784527672e-16	2.998752752453762e-21
68300000	0.0011507764665497397	-1.0149469056641691e-20	-6.555509120633016e-20	1.420711547564748e-13	1.6980717384391886e-14	0.007698447066536068	5.293733419265216e-26	6.286927721915597e-14	1.7537054668024584e-17	4.441546784527672e-16	2.998752752453762e-21
68400000	0.0011507764665497397	-1.0149469056641691e-20	-6.555509120633016e-20	1.420711547564748e-13	1.6980717384391886e-14	0.007698447066536068	5.293733419265216e-26	6.286927721915597e-14	1.7537054668024584e-17	4.441546784527672e-16	2.998752752453762e-21
68500000	0.0011507764665497397	-1.0149469056641691e-20	-6.555509120633016e-20	1.420711547564748e-13	1.6980717384391886e-14	0.007698447066536068	5.293733419265216e-26	6.286927721915597e-14	1.7537054668024584e-17	4.441546784527672e-16	2.998752752453762e-21
68600000	0.0011507764665497397	-1.0149469056641691e-20	-6.555509120633016e-20	1.420711547564748e-13	1.6980717384391886e-14	0.007698447066536068	5.293733419265216e-26	6.286927721915597e-14	1.7537054668024584e-17	4.441546784527672e-16	2.998752752453762e-21
68700000	0.0011507764665497397	-1.0149469056641691e-20	-6.555509120633016e-20	1.420711547564748e-13	1.6980717384391886e-14	0.007698447066536068	5.293733419265216e-26	6.286927721915597e-14	1.7537054668024584e-17	4.441546784527672e-16	2.998752752453762e-21
68800000	0.0011507764665497397	-1.0149469056641691e-20	-6.555509120633016e-20	1.420711547564748e-13	1.6980717384391886e-14	0.007698447066536068	5.293733419265216e-26	6.286927721915597e-14	1.7537054668024584e-17	4.441546784527672e-16	2.998752752453762e-21
68900000	0.0011507764665497397	-1.0149469056641691e-20	-6.555509120633016e-20	1.420711547564748e-13	1.6980717384391886e-14	0.007698447066536068	5.293733419265216e-26	6.286927721915597e-14	1.7537054668024584e-17	4.441546784527672e-16	2.998752752453762e-21
69000000	0.0011507764665497397	-1.0149469056641691e-20	-6.555509120633016e-20	1.420711547564748e-13	1.6980717384391886e-14	0.007698447066536068	5.293733419265216e-26	6.286927721915597e-14	1.7537054668024584e-17	4.441546784527672e-16	2.998752752453762e-21
69100000	0.0011507764665497397	-1.0149469056641691e-20	-6.555509120633016e-20	1.420711547564748e-13	1.6980717384391886e-14	0.007698447066536068	5.293733419265216e-26	6.286927721915597e-14	1.7537054668024584e-17	4.441546784527672e-16	2.998752752453762e-21
69200000	0.0011507764665497397	-1.0149469056641691e-20	-6.555509120633016e-20	1.420711547564748e-13	1.6980717384391886e-14	0.007698447066536068	5.293733419265216e-26	6.286927721915597e-14	1.7537054668024584e-17	4.441546784527672e-16	2.998752752453762e-21
69300000	0.0011507764665497397	-1.0149469056641691e-20	-6.555509120633016e-20	1.420711547564748e-13	1.6980717384391886e-14	0.007698447066536068	5.293733419265216e-26	6.286927721915597e-14	1.7537054668024584e-17	4.441546784527672e-16	2.998752752453762e-21
69400000	0.0011507764665497397	-1.0149469056641691e-20	-6.555509120633016e-20	1.420711547564748e-13	1.6980717384391886e-14	0.007698447066536068	5.293733419265216e-26	6.286927721915597e-14	1.7537054668024584e-17	4.441546784527672e-16	2.998752752453762e-21
69500000	0.0011507764665497397	-1.0149469056641691e-20	-6.555509120633016e-20	1.420711547564748e-13	1.6980717384391886e-14	0.007698447066536068	5.293733419265216e-26	6.286927721915597e-14	1.7537054668024584e-17	4.441546784527672e-16	2.998752752453762e-21
69600000	0.0011507764665497397	-1.0149469056641691e-20	-6.555509120633016e-20	1.420711547564748e-13	1.6980717384391886e-14	0.007698447066536068	5.293733419265216e-26	6.286927721915597e-14	1.7537054668024584e-17	4.441546784527672e-16	2.998752752453762e-21
69700000	0.0011507764665497397	-1.0149469056641691e-20	-6.555509120633016e-20	1.420711547564748e-13	1.6980717384391886e-14	0.007698447066536068	5.293733419265216e-26	6.286927721915597e-14	1.7537054668024584e-17	4.441546784527672e-16	2.998752752453762e-21
69800000	0.0011507764665497397	-1.0149469056641691e-20	-6.555509120633016e-20	1.420711547564748e-13	1.6980717384391886e-14	0.007698447066536067	5.293733419265216e-26	6.286927721915597e-14	1.7537054668024584e-17	4.441546784527672e-16	2.998752752453762e-21
69900000	0.0011507764665497397	-1.0149469056641691e-20	-6.555509120633016e-20	1.420711547564748e-13	1.6980717384391886e-14	0.007698447066536067	5.293733419265216e-26	6.286927721915597e-14	1.7537054668024584e-17	4.441546784527672e-16	2.998752752453762e-21
70000000	0.0011507764665497397	-1.0149469056641691e-20	-6.555509120633016e-20	1.420711547564748e-13	1.6980717384391886e-14	0.007698447066536067	5.293733419265216e-26	6.286927721915597e-14	1.7537054668024584e-17	4.441546784527672e-16	2.998752752453762e-21
70100000	0.0011507764665497397	-1.0149469056641691e-20	-6.555509120633016e-20	1.420711547564748e-13	1.6980717384391886e-14	0.007698447066536067	5.293733419265216e-26	6.286927721915597e-14	1.7537054668024584e-17	4.441546784527672e-16	2.998752752453762e-21
70200000	0.0011507764665497397	-1.0149469056641691e-20	-6.555509120633016e-20	1.420711547564748e-13	1.6980717384391886e-14	0.007698447066536067	5.293733419265216e-26	6.286927721915597e-14	1.7537054668024584e-17	4.441546784527672e-16	2.998752752453762e-21
70300000	0.0011507764665497397	-1.0149469056641691e-20	-6.555509120633016e-20	1.420711547564748e-13	1.6980717384391883e-14	0.007698447066536067	5.293733419265216e-26	6.286927721915598e-14	1.7537054668024584e-17	4.441546784527672e-16	2.998752752453762e-21
70400000	0.0011507764665497397	-1.0149469056641691e-20	-6.555509120633016e-20	1.420711547564748e-13	1.6980717384391883e-14	0.007698447066536067	5.293733419265216e-26	6.286927721915598e-14	1.7537054668024584e-17	4.441546784527672e-16	2.998752752453762e-21
70500000	0.0011507764665497397	-1.0149469056641691e-20	-6.555509120633016e-20	1.420711547564748e-13	1.6980717384391883e-14	0.007698447066536067	5.293733419265216e-26	6.286927721915598e-14	1.7537054668024584e-17	4.441546784527672e-16	2.998752752453762e-21
70600000	0.0011507764665497397	-1.0149469056641691e-20	-6.555509120633016e-20	1.420711547564748e-13	1.6980717384391883e-14	0.007698447066536067	5.293733419265216e-26	6.286927721915598e-14	1.7537054668024584e-17	4.441546784527672e-16	2.998752752453762e-21
70700000	0.0011507764665497397	-1.0149469056641691e-20	-6.555509120633016e-20	1.420711547564748e-13	1.6980717384391883e-14	0.007698447066536067	5.293733419265216e-26	6.286927721915598e-14	1.7537054668024584e-17	4.441546784527672e-16	2.998752752453762e-21
70800000	0.0011507764665497397	-1.0149469056641691e-20	-6.555509120633016e-20	1.420711547564748e-13	1.6980717384391883e-14	0.007698447066536067	5.293733419265216e-26	6.286927721915598e-14	1.7537054668024584e-17	4.441546784527672e-16	2.998752752453762e-21
70900000	0.0011507764665497397	-1.0149469056641691e-20	-6.555509120633016e-20	1.420711547564748e-13	1.6980717384391883e-14	0.007698447066536067	5.293733419265216e-26	6.286927721915598e-14	1.7537054668024584e-17	4.441546784527672e-16	2.998752752453762e-21
71000000	0.0011507764665497397	-1.0149469056641691e-20	-6.555509120633016e-20	1.420711547564748e-13	1.6980717384391883e-14	0.007698447066536067	5.293733419265216e-26	6.286927721915598e-14	1.7537054668024584e-17	4.441546784527672e-16	2.998752752453762e-21
71100000	0.0011507764665497397	-1.0149469056641691e-20	-6.555509120633016e-20	1.420711547564748e-13	1.6980717384391883e-14	0.007698447066536067	5.293733419265216e-26	6.286927721915598e-14	1.7537054668024584e-17	4.441546784527672e-16	2.998752752453762e-21
71200000	0.0011507764665497397	-1.0149469056641691e-20	-6.555509120633016e-20	1.420711547564748e-13	1.6980717384391883e-14	0.007698447066536067	5.293733419265216e-26	6.286927721915598e-14	1.7537054668024584e-17	4.441546784527672e-16	2.998752752453762e-21
71300000	0.0011507764665497397	-1.0149469056641691e-20	-6.555509120633016e-20	1.420711547564748e-13	1.6980717384391883e-14	0.007698447066536067	5.293733419265216e-26	6.286927721915598e-14	1.7537054668024584e-17	4.441546784527672e-16	2.998752752453762e-21
71400000	0.0011507764665497397	-1.0149469056641691e-20	-6.555509120633016e-20	1.420711547564748e-13	1.6980717384391883e-14	0.007698447066536067	5.293733419265216e-26	6.286927721915598e-14	1.7537054668024584e-17	4.441546784527672e-16	2.998752752453762e-21
71500000	0.0011507764665497397	-1.0149469056641691e-20	-6.555509120633016e-20	1.420711547564748e-13	1.6980717384391883e-14	0.007698447066536067	5.293733419265216e-26	6.286927721915598e-14	1.7537054668024584e-17	4.441546784527672e-16	2.998752752453762e-21
71600000	0.0011507764665497397	-1.0149469056641691e-20	-6.555509120633016e-20	1.420711547564748e-13	1.6980717384391883e-14	0.007698447066536067	5.293733419265216e-26	6.286927721915598e-14	1.7537054668024584e-17	4.441546784527672e-16	2.998752752453762e-21
71700000	0.0011507764665497397	-1.0149469056641691e-20	-6.555509120633016e-20	1.420711547564748e-13	1.6980717384391883e-14	0.007698447066536067	5.293733419265216e-26	6.286927721915598e-14	1.753705466802458e-17	4.441546784527672e-16	2.998752752453762e-21
71800000	0.0011507764665497397	-1.0149469056641691e-20	-6.555509120633016e-20	1.420711547564748e-13	1.6980717384391883e-14	0.007698447066536067	5.293733419265216e-26	6.286927721915598e-14	1.753705466802458e-17	4.441546784527672e-16	2.998752752453762e-21
71900000	0.0011507764665497397	-1.0149469056641691e-20	-6.555509120633016e-20	1.420711547564748e-13	1.6980717384391883e-14	0.007698447066536067	5.293733419265216e-26	6.286927721915598e-14	1.753705466802458e-17	4.441546784527672e-16	2.998752752453762e-21
72000000	0.0011507764665497397	-1.0149469056641691e-20	-6.555509120633016e-20	1.420711547564748e-13	1.6980717384391883e-14	0.007698447066536067	5.293733419265216e-26	6.286927721915598e-14	1.753705466802458e-17	4.441546784527672e-16	2.998752752453762e-21
72100000	0.0011507764665497397	-1.0149469056641691e-20	-6.555509120633016e-20	1.420711547564748e-13	1.6980717384391883e-14	0.007698447066536067	5.293733419265216e-26	6.286927721915598e-14	1.753705466802458e-17	4.441546784527672e-16	2.998752752453762e-21
72200000	0.0011507764665497397	-1.0149469056641691e-20	-6.555509120633016e-20	1.420711547564748e-13	1.6980717384391883e-14	0.007698447066536067	5.293733419265216e-26	6.286927721915598e-14	1.753705466802458e-17	4.441546784527672e-16	2.998752752453762e-21
72300000	0.0011507764665497397	-1.0149469056641691e-20	-6.555509120633016e-20	1.420711547564748e-13	1.6980717384391883e-14	0.007698447066536067	5.293733419265216e-26	6.286927721915598e-14	1.753705466802458e-17	4.441546784527672e-16	2.998752752453762e-21
72400000	0.0011507764665497397	-1.0149469056641691e-20	-6.555509120633016e-20	1.420711547564748e-13	1.6980717384391883e-14	0.007698447066536067	5.293733419265216e-26	6.286927721915598e-14	1.753705466802458e-17	4.441546784527672e-16	2.998752752453762e-21
72500000	0.0011507764665497397	-1.0149469056641691e-20	-6.555509120633016e-20	1.420711547564748e-13	1.6980717384391883e-14	0.007698447066536067	5.293733419265216e-26	6.286927721915598e-14	1.753705466802458e-17	4.441546784527672e-16	2.998752752453762e-21
72600000	0.0011507764665497397	-1.0149469056641691e-20	-6.555509120633016e-20	1.420711547564748e-13	1.6980717384391883e-14	0.007698447066536067	5.293733419265216e-26	6.286927721915598e-14	1.753705466802458e-17	4.441546784527672e-16	2.998752752453762e-21
72700000	0.0011507764665497397	-1.0149469056641691e-20	-6.555509120633016e-20	1.420711547564748e-13	1.6980717384391883e-14	0.007698447066536067	5.293733419265216e-26	6.286927721915598e-14	1.753705466802458e-17	4.441546784527672e-16	2.998752752453762e-21
72800000	0.0011507764665497397	-1.0149469056641691e-20	-6.555509120633016e-20	1.420711547564748e-13	1.6980717384391883e-14	0.007698447066536067	5.293733419265216e-26	6.286927721915598e-14	1.753705466802458e-17	4.441546784527672e-16	2.998752752453762e-21
72900000	0.0011507764665497397	-1.0149469056641691e-20	-6.555509120633016e-20	1.420711547564748e-13	1.6980717384391883e-14	0.007698447066536067	5.293733419265216e-26	6.286927721915598e-14	1.753705466802458e-17	4.441546784527672e-16	2.998752752453762e-21
73000000	0.0011507764665497397	-1.0149469056641691e-20	-6.555509120633016e-20	1.420711547564748e-13	1.6980717384391883e-14	0.007698447066536067	5.293733419265216e-26	6.286927721915598e-14	1.753705466802458e-17	4.441546784527672e-16	2.998752752453762e-21
73100000	0.0011507764665497397	-1.0149469056641691e-20	-6.555509120633016e-20	1.420711547564748e-13	1.6980717384391883e-14	0.007698447066536067	5.293733419265216e-26	6.286927721915598e-14	1.753705466802458e-17	4.441546784527672e-16	2.998752752453762e-21
73200000	0.0011507764665497397	-1.0149469056641691e-20	-6.555509120633016e-20	1.420711547564748e-13	1.6980717384391883e-14	0.007698447066536067	5.293733419265216e-26	6.286927721915598e-14	1.753705466802458e-17	4.441546784527672e-16	2.998752752453762e-21
73300000	0.0011507764665497397	-1.0149469056641691e-20	-6.555509120633016e-20	1.420711547564748e-13	1.6980717384391883e-14	0.007698447066536067	5.293733419265216e-26	6.286927721915598e-14	1.753705466802458e-17	4.441546784527672e-16	2.998752752453762e-21
73400000	0.0011507764665497397	-1.0149469056641691e-20	-6.555509120633016e-20	1.420711547564748e-13	1.6980717384391883e-14	0.007698447066536067	5.293733419265216e-26	6.286927721915598e-14	1.753705466802458e-17	4.441546784527672e-16	2.998752752453762e-21
73500000	0.0011507764665497397	-1.0149469056641691e-20	-6.555509120633016e-20	1.420711547564748e-13	1.6980717384391883e-14	0.007698447066536067	5.293733419265216e-26	6.286927721915598e-14	1.753705466802458e-17	4.441546784527672e-16	2.998752752453762e-21
73600000	0.0011507764665497397	-1.0149469056641691e-20	-6.555509120633016e-20	1.420711547564748e-13	1.6980717384391883e-14	0.007698447066536067	5.293733419265216e-26	6.286927721915598e-14	1.753705466802458e-17	4.441546784527672e-16	2.998752752453762e-21
73700000	0.0011507764665497397	-1.0149469056641691e-20	-6.555509120633016e-20	1.420711547564748e-13	1.6980717384391883e-14	0.007698447066536067	5.293733419265216e-26	6.286927721915598e-14	1.753705466802458e-17	4.441546784527672e-16	2.998752752453762e-21
73800000	0.0011507764665497397	-1.0149469056641691e-20	-6.555509120633016e-20	1.420711547564748e-13	1.6980717384391883e-14	0.007698447066536067	5.293733419265216e-26	6.286927721915598e-14	1.753705466802458e-17	4.441546784527672e-16	2.998752752453762e-21
73900000	0.0011507764665497397	-1.0149469056641691e-20	-6.555509120633016e-20	1.420711547564748e-13	1.6980717384391883e-14	0.007698447066536067	5.293733419265216e-26	6.286927721915598e-14	1.753705466802458e-17	4.441546784527672e-16	2.998752752453762e-21
74000000	0.0011507764665497397	-1.0149469056641691e-20	-6.555509120633016e-20	1.420711547564748e-13	1.6980717384391883e-14	0.007698447066536067	5.293733419265216e-26	6.286927721915598e-14	1.753705466802458e-17	4.441546784527672e-16	2.998752752453762e-21
74100000	0.0011507764665497397	-1.0149469056641691e-20	-6.555509120633016e-20	1.420711547564748e-13	1.6980717384391883e-14	0.007698447066536067	5.293733419265216e-26	6.286927721915598e-14	1.753705466802458e-17	4.441546784527672e-16	2.998752752453762e-21
74200000	0.0011507764665497397	-1.0149469056641691e-20	-6.555509120633016e-20	1.420711547564748e-13	1.6980717384391883e-14	0.007698447066536067	5.293733419265216e-26	6.286927721915598e-14	1.753705466802458e-17	4.441546784527672e-16	2.998752752453762e-21
74300000	0.0011507764665497397	-1.0149469056641691e-20	-6.555509120633016e-20	1.420711547564748e-13	1.6980717384391883e-14	0.007698447066536067	5.293733419265216e-26	6.286927721915598e-14	1.753705466802458e-17	4.441546784527672e-16	2.998752752453762e-21
74400000	0.0011507764665497397	-1.0149469056641691e-20	-6.555509120633016e-20	1.420711547564748e-13	1.6980717384391883e-14	0.007698447066536067	5.293733419265216e-26	6.286927721915598e-14	1.753705466802458e-17	4.441546784527672e-16	2.998752752453762e-21
74500000	0.0011507764665497397	-1.0149469056641691e-20	-6.555509120633016e-20	1.420711547564748e-13	1.6980717384391883e-14	0.007698447066536067	5.293733419265216e-26	6.286927721915598e-14	1.753705466802458e-17	4.441546784527672e-16	2.998752752453762e-21
74600000	0.0011507764665497397	-1.0149469056641691e-20	-6.555509120633016e-20	1.420711547564748e-13	1.6980717384391883e-14	0.007698447066536067	5.293733419265216e-26	6.286927721915598e-14	1.753705466802458e-17	4.441546784527672e-16	2.998752752453762e-21
74700000	0.0011507764665497397	-1.0149469056641691e-20	-6.555509120633016e-20	1.420711547564748e-13	1.6980717384391883e-14	0.007698447066536067	5.293733419265216e-26	6.286927721915598e-14	1.753705466802458e-17	4.441546784527672e-16	2.998752752453762e-21
74800000	0.0011507764665497397	-1.0149469056641691e-20	-6.555509120633016e-20	1.420711547564748e-13	1.6980717384391883e-14	0.007698447066536067	5.293733419265216e-26	6.286927721915598e-14	1.753705466802458e-17	4.441546784527672e-16	2.998752752453762e-21
74900000	0.0011507764665497397	-1.0149469056641691e-20	-6.555509120633016e-20	1.420711547564748e-13	1.6980717384391883e-14	0.007698447066536067	5.293733419265216e-26	6.286927721915598e-14	1.753705466802458e-17	4.441546784527672e-16	2.998752752453762e-21
75000000	0.0011507764665497397	-1.0149469056641691e-20	-6.555509120633016e-20	1.420711547564748e-13	1.6980717384391883e-14	0.007698447066536067	5.293733419265216e-26	6.286927721915598e-14	1.753705466802458e-17	4.441546784527672e-16	2.998752752453762e-21
75100000	0.0011507764665497397	-1.0149469056641691e-20	-6.555509120633016e-20	1.420711547564748e-13	1.6980717384391883e-14	0.007698447066536067	5.293733419265216e-26	6.286927721915598e-14	1.753705466802458e-17	4.441546784527672e-16	2.998752752453762e-21
75200000	0.0011507764665497397	-1.0149469056641691e-20	-6.555509120633016e-20	1.420711547564748e-13	1.6980717384391883e-14	0.007698447066536067	5.293733419265216e-26	6.286927721915598e-14	1.753705466802458e-17	4.441546784527672e-16	2.998752752453762e-21
75300000	0.0011507764665497397	-1.0149469056641691e-20	-6.555509120633016e-20	1.420711547564748e-13	1.6980717384391883e-14	0.007698447066536067	5.293733419265216e-26	6.286927721915598e-14	1.753705466802458e-17	4.441546784527672e-16	2.998752752453762e-21
75400000	0.0011507764665497397	-1.0149469056641691e-20	-6.555509120633016e-20	1.420711547564748e-13	1.6980717384391883e-14	0.007698447066536067	5.293733419265216e-26	6.286927721915598e-14	1.753705466802458e-17	4.441546784527672e-16	2.998752752453762e-21
75500000	0.0011507764665497397	-1.0149469056641691e-20	-6.555509120633016e-20	1.420711547564748e-13	1.6980717384391883e-14	0.007698447066536067	5.293733419265216e-26	6.286927721915598e-14	1.753705466802458e-17	4.441546784527672e-16	2.998752752453762e-21
75600000	0.0011507764665497397	-1.0149469056641691e-20	-6.555509120633016e-20	1.420711547564748e-13	1.6980717384391883e-14	0.007698447066536067	5.293733419265216e-26	6.286927721915598e-14	1.753705466802458e-17	4.441546784527672e-16	2.998752752453762e-21
75700000	0.0011507764665497397	-1.0149469056641691e-20	-6.555509120633016e-20	1.420711547564748e-13	1.6980717384391883e-14	0.007698447066536067	5.293733419265216e-26	6.286927721915598e-14	1.753705466802458e-17	4.441546784527672e-16	2.998752752453762e-21
75800000	0.0011507764665497397	-1.0149469056641691e-20	-6.555509120633016e-20	1.420711547564748e-13	1.6980717384391883e-14	0.007698447066536067	5.293733419265216e-26	6.286927721915598e-14	1.753705466802458e-17	4.441546784527672e-16	2.998752752453762e-21
75900000	0.0011507764665497397	-1.0149469056641691e-20	-6.555509120633016e-20	1.420711547564748e-13	1.6980717384391883e-14	0.007698447066536067	5.293733419265216e-26	6.286927721915598e-14	1.753705466802458e-17	4.441546784527672e-16	2.998752752453762e-21
76000000	0.0011507764665497397	-1.0149469056641691e-20	-6.555509120633016e-20	1.420711547564748e-13	1.6980717384391883e-14	0.007698447066536067	5.293733419265216e-26	6.286927721915598e-14	1.753705466802458e-17	4.441546784527672e-16	2.998752752453762e-21
76100000	0.0011507764665497397	-1.0149469056641691e-20	-6.555509120633016e-20	1.420711547564748e-13	1.6980717384391883e-14	0.007698447066536067	5.293733419265216e-26	6.286927721915598e-14	1.753705466802458e-17	4.441546784527672e-16	2.998752752453762e-21
76200000	0.0011507764665497397	-1.0149469056641691e-20	-6.555509120633016e-20	1.420711547564748e-13	1.6980717384391883e-14	0.007698447066536067	5.293733419265216e-26	6.286927721915598e-14	1.753705466802458e-17	4.441546784527672e-16	2.998752752453762e-21
76300000	0.0011507764665497397	-1.0149469056641691e-20	-6.555509120633016e-20	1.420711547564748e-13	1.6980717384391883e-14	0.007698447066536067	5.293733419265216e-26	6.286927721915598e-14	1.753705466802458e-17	4.441546784527672e-16	2.998752752453762e-21
76400000	0.0011507764665497397	-1.0149469056641691e-20	-6.555509120633016e-20	1.420711547564748e-13	1.6980717384391883e-14	0.007698447066536067	5.293733419265216e-26	6.286927721915598e-14	1.753705466802458e-17	4.441546784527672e-16	2.998752752453762e-21
76500000	0.0011507764665497397	-1.0149469056641691e-20	-6.555509120633016e-20	1.420711547564748e-13	1.6980717384391883e-14	0.007698447066536067	5.293733419265216e-26	6.286927721915598e-14	1.753705466802458e-17	4.441546784527672e-16	2.998752752453762e-21
76600000	0.0011507764665497397	-1.0149469056641691e-20	-6.555509120633016e-20	1.420711547564748e-13	1.6980717384391883e-14	0.007698447066536067	5.293733419265216e-26	6.286927721915598e-14	1.753705466802458e-17	4.441546784527672e-16	2.998752752453762e-21
76700000	0.0011507764665497397	-1.0149469056641691e-20	-6.555509120633016e-20	1.420711547564748e-13	1.6980717384391883e-14	0.007698447066536067	5.293733419265216e-26	6.286927721915598e-14	1.753705466802458e-17	4.441546784527672e-16	2.998752752453762e-21
76800000	0.0011507764665497397	-1.0149469056641691e-20	-6.555509120633016e-20	1.420711547564748e-13	1.6980717384391883e-14	0.007698447066536067	5.293733419265216e-26	6.286927721915598e-14	1.753705466802458e-17	4.441546784527672e-16	2.998752752453762e-21
76900000	0.0011507764665497397	-1.0149469056641691e-20	-6.555509120633016e-20	1.420711547564748e-13	1.6980717384391883e-14	0.007698447066536067	5.293733419265216e-26	6.286927721915598e-14	1.753705466802458e-17	4.441546784527672e-16	2.998752752453762e-21
77000000	0.0011507764665497397	-1.0149469056641691e-20	-6.555509120633016e-20	1.420711547564748e-13	1.6980717384391883e-14	0.007698447066536067	5.293733419265216e-26	6.286927721915598e-14	1.753705466802458e-17	4.441546784527672e-16	2.998752752453762e-21
77100000	0.0011507764665497397	-1.0149469056641691e-20	-6.555509120633016e-20	1.420711547564748e-13	1.6980717384391883e-14	0.007698447066536067	5.293733419265216e-26	6.286927721915598e-14	1.753705466802458e-17	4.441546784527672e-16	2.998752752453762e-21
77200000	0.0011507764665497397	-1.0149469056641691e-20	-6.555509120633016e-20	1.420711547564748e-13	1.6980717384391883e-14	0.007698447066536067	5.293733419265216e-26	6.286927721915598e-14	1.753705466802458e-17	4.441546784527672e-16	2.998752752453762e-21
77300000	0.0011507764665497397	-1.0149469056641691e-20	-6.555509120633016e-20	1.420711547564748e-13	1.6980717384391883e-14	0.007698447066536067	5.293733419265216e-26	6.286927721915598e-14	1.753705466802458e-17	4.441546784527672e-16	2.998752752453762e-21
77400000	0.0011507764665497397	-1.0149469056641691e-20	-6.555509120633016e-20	1.420711547564748e-13	1.6980717384391883e-14	0.007698447066536067	5.293733419265216e-26	6.286927721915598e-14	1.753705466802458e-17	4.441546784527672e-16	2.998752752453762e-21
77500000	0.0011507764665497397	-1.0149469056641691e-20	-6.555509120633016e-20	1.420711547564748e-13	1.6980717384391883e-14	0.007698447066536067	5.293733419265216e-26	6.286927721915598e-14	1.753705466802458e-17	4.441546784527672e-16	2.998752752453762e-21
77600000	0.0011507764665497397	-1.0149469056641691e-20	-6.555509120633016e-20	1.420711547564748e-13	1.6980717384391883e-14	0.007698447066536067	5.293733419265216e-26	6.286927721915598e-14	1.753705466802458e-17	4.441546784527672e-16	2.998752752453762e-21
77700000	0.0011507764665497397	-1.0149469056641691e-20	-6.555509120633016e-20	1.420711547564748e-13	1.6980717384391883e-14	0.007698447066536067	5.293733419265216e-26	6.286927721915598e-14	1.753705466802458e-17	4.441546784527672e-16	2.998752752453762e-21
77800000	0.0011507764665497397	-1.0149469056641691e-20	-6.555509120633016e-20	1.420711547564748e-13	1.6980717384391883e-14	0.007698447066536067	5.293733419265216e-26	6.286927721915598e-14	1.753705466802458e-17	4.441546784527672e-16	2.998752752453762e-21
77900000	0.0011507764665497397	-1.0149469056641691e-20	-6.555509120633016e-20	1.420711547564748e-13	1.6980717384391883e-14	0.007698447066536067	5.293733419265216e-26	6.286927721915598e-14	1.753705466802458e-17	4.441546784527672e-16	2.998752752453762e-21
78000000	0.0011507764665497397	-1.0149469056641691e-20	-6.555509120633016e-20	1.420711547564748e-13	1.6980717384391883e-14	0.007698447066536067	5.293733419265216e-26	6.286927721915598e-14	1.753705466802458e-17	4.441546784527672e-16	2.998752752453762e-21
78100000	0.0011507764665497397	-1.0149469056641691e-20	-6.555509120633016e-20	1.420711547564748e-13	1.6980717384391883e-14	0.007698447066536067	5.293733419265216e-26	6.286927721915598e-14	1.753705466802458e-17	4.441546784527672e-16	2.998752752453762e-21
78200000	0.0011507764665497397	-1.0149469056641691e-20	-6.555509120633016e-20	1.420711547564748e-13	1.6980717384391883e-14	0.007698447066536067	5.293733419265216e-26	6.286927721915598e-14	1.753705466802458e-17	4.441546784527672e-16	2.998752752453762e-21
78300000	0.0011507764665497397	-1.0149469056641691e-20	-6.555509120633016e-20	1.420711547564748e-13	1.6980717384391883e-14	0.007698447066536067	5.293733419265216e-26	6.286927721915598e-14	1.753705466802458e-17	4.441546784527672e-16	2.998752752453762e-21
78400000	0.0011507764665497397	-1.0149469056641691e-20	-6.555509120633016e-20	1.420711547564748e-13	1.6980717384391883e-14	0.007698447066536067	5.293733419265216e-26	6.286927721915598e-14	1.753705466802458e-17	4.441546784527672e-16	2.998752752453762e-21
78500000	0.0011507764665497397	-1.0149469056641691e-20	-6.555509120633016e-20	1.420711547564748e-13	1.6980717384391883e-14	0.007698447066536067	5.293733419265216e-26	6.286927721915598e-14	1.753705466802458e-17	4.441546784527672e-16	2.998752752453762e-21
78600000	0.0011507764665497397	-1.0149469056641691e-20	-6.555509120633016e-20	1.420711547564748e-13	1.6980717384391883e-14	0.007698447066536067	5.293733419265216e-26	6.286927721915598e-14	1.753705466802458e-17	4.441546784527672e-16	2.998752752453762e-21
78700000	0.0011507764665497397	-1.0149469056641691e-20	-6.555509120633016e-20	1.420711547564748e-13	1.6980717384391883e-14	0.007698447066536067	5.293733419265216e-26	6.286927721915598e-14	1.753705466802458e-17	4.441546784527672e-16	2.998752752453762e-21
78800000	0.0011507764665497397	-1.0149469056641691e-20	-6.555509120633016e-20	1.420711547564748e-13	1.6980717384391883e-14	0.007698447066536067	5.293733419265216e-26	6.286927721915598e-14	1.753705466802458e-17	4.441546784527672e-16	2.998752752453762e-21
78900000	0.0011507764665497397	-1.0149469056641691e-20	-6.555509120633016e-20	1.420711547564748e-13	1.6980717384391883e-14	0.007698447066536067	5.293733419265216e-26	6.286927721915598e-14	1.753705466802458e-17	4.441546784527672e-16	2.998752752453762e-21
79000000	0.0011507764665497397	-1.0149469056641691e-20	-6.555509120633016e-20	1.420711547564748e-13	1.6980717384391883e-14	0.007698447066536067	5.293733419265216e-26	6.286927721915598e-14	1.753705466802458e-17	4.441546784527672e-16	2.998752752453762e-21
79100000	0.0011507764665497397	-1.0149469056641691e-20	-6.555509120633016e-20	1.420711547564748e-13	1.6980717384391883e-14	0.007698447066536067	5.293733419265216e-26	6.286927721915598e-14	1.753705466802458e-17	4.441546784527672e-16	2.998752752453762e-21
79200000	0.0011507764665497397	-1.0149469056641691e-20	-6.555509120633016e-20	1.420711547564748e-13	1.6980717384391883e-14	0.007698447066536067	5.293733419265216e-26	6.286927721915598e-14	1.753705466802458e-17	4.441546784527672e-16	2.998752752453762e-21
79300000	0.0011507764665497397	-1.0149469056641691e-20	-6.555509120633016e-20	1.420711547564748e-13	1.6980717384391883e-14	0.007698447066536067	5.293733419265216e-26	6.286927721915598e-14	1.753705466802458e-17	4.441546784527672e-16	2.998752752453762e-21
79400000	0.0011507764665497397	-1.0149469056641691e-20	-6.555509120633016e-20	1.420711547564748e-13	1.6980717384391883e-14	0.007698447066536067	5.293733419265216e-26	6.286927721915598e-14	1.753705466802458e-17	4.441546784527672e-16	2.998752752453762e-21
79500000	0.0011507764665497397	-1.0149469056641691e-20	-6.555509120633016e-20	1.420711547564748e-13	1.6980717384391883e-14	0.007698447066536067	5.293733419265216e-26	6.286927721915598e-14	1.753705466802458e-17	4.441546784527672e-16	2.998752752453762e-21
79600000	0.0011507764665497397	-1.0149469056641691e-20	-6.555509120633016e-20	1.420711547564748e-13	1.6980717384391883e-14	0.007698447066536067	5.293733419265216e-26	6.286927721915598e-14	1.753705466802458e-17	4.441546784527672e-16	2.998752752453762e-21
79700000	0.0011507764665497397	-1.0149469056641691e-20	-6.555509120633016e-20	1.420711547564748e-13	1.6980717384391883e-14	0.007698447066536067	5.293733419265216e-26	6.286927721915598e-14	1.753705466802458e-17	4.441546784527672e-16	2.998752752453762e-21
79800000	0.0011507764665497397	-1.0149469056641691e-20	-6.555509120633016e-20	1.420711547564748e-13	1.6980717384391883e-14	0.007698447066536067	5.293733419265216e-26	6.286927721915598e-14	1.753705466802458e-17	4.441546784527672e-16	2.998752752453762e-21
79900000	0.0011507764665497397	-1.0149469056641691e-20	-6.555509120633016e-20	1.420711547564748e-13	1.6980717384391883e-14	0.007698447066536067	5.293733419265216e-26	6.286927721915598e-14	1.753705466802458e-17	4.441546784527672e-16	2.998752752453762e-21
80000000	0.0011507764665497397	-1.0149469056641691e-20	-6.555509120633016e-20	1.420711547564748e-13	1.6980717384391883e-14	0.007698447066536067	5.293733419265216e-26	6.286927721915598e-14	1.753705466802458e-17	4.441546784527672e-16	2.998752752453762e-21
80100000	0.0011507764665497397	-1.0149469056641691e-20	-6.555509120633016e-20	1.420711547564748e-13	1.6980717384391883e-14	0.007698447066536067	5.293733419265216e-26	6.286927721915598e-14	1.753705466802458e-17	4.441546784527672e-16	2.998752752453762e-21
80200000	0.0011507764665497397	-1.0149469056641691e-20	-6.555509120633016e-20	1.420711547564748e-13	1.6980717384391883e-14	0.007698447066536067	5.293733419265216e-26	6.286927721915598e-14	1.753705466802458e-17	4.441546784527672e-16	2.998752752453762e-21
80300000	0.0011507764665497397	-1.0149469056641691e-20	-6.555509120633016e-20	1.420711547564748e-13	1.6980717384391883e-14	0.007698447066536067	5.293733419265216e-26	6.286927721915598e-14	1.753705466802458e-17	4.441546784527672e-16	2.998752752453762e-21
80400000	0.0011507764665497397	-1.0149469056641691e-20	-6.555509120633016e-20	1.420711547564748e-13	1.6980717384391883e-14	0.007698447066536067	5.293733419265216e-26	6.286927721915598e-14	1.753705466802458e-17	4.441546784527672e-16	2.998752752453762e-21
80500000	0.0011507764665497397	-1.0149469056641691e-20	-6.555509120633016e-20	1.420711547564748e-13	1.6980717384391883e-14	0.007698447066536067	5.293733419265216e-26	6.286927721915598e-14	1.753705466802458e-17	4.441546784527672e-16	2.998752752453762e-21
80600000	0.0011507764665497397	-1.0149469056641691e-20	-6.555509120633016e-20	1.420711547564748e-13	1.6980717384391883e-14	0.007698447066536067	5.293733419265216e-26	6.286927721915598e-14	1.753705466802458e-17	4.441546784527672e-16	2.998752752453762e-21
80700000	0.0011507764665497397	-1.0149469056641691e-20	-6.555509120633016e-20	1.420711547564748e-13	1.6980717384391883e-14	0.007698447066536067	5.293733419265216e-26	6.286927721915598e-14	1.753705466802458e-17	4.441546784527672e-16	2.998752752453762e-21
80800000	0.0011507764665497397	-1.0149469056641691e-20	-6.555509120633016e-20	1.420711547564748e-13	1.6980717384391883e-14	0.007698447066536067	5.293733419265216e-26	6.286927721915598e-14	1.753705466802458e-17	4.441546784527672e-16	2.998752752453762e-21
80900000	0.0011507764665497397	-1.0149469056641691e-20	-6.555509120633016e-20	1.420711547564748e-13	1.6980717384391883e-14	0.007698447066536067	5.293733419265216e-26	6.286927721915598e-14	1.753705466802458e-17	4.441546784527672e-16	2.998752752453762e-21
81000000	0.0011507764665497397	-1.0149469056641691e-20	-6.555509120633016e-20	1.420711547564748e-13	1.6980717384391883e-14	0.007698447066536067	5.293733419265216e-26	6.286927721915598e-14	1.753705466802458e-17	4.441546784527672e-16	2.998752752453762e-21
81100000	0.0011507764665497397	-1.0149469056641691e-20	-6.555509120633016e-20	1.420711547564748e-13	1.6980717384391883e-14	0.007698447066536067	5.293733419265216e-26	6.286927721915598e-14	1.753705466802458e-17	4.441546784527672e-16	2.998752752453762e-21
81200000	0.0011507764665497397	-1.0149469056641691e-20	-6.555509120633016e-20	1.420711547564748e-13	1.6980717384391883e-14	0.007698447066536067	5.293733419265216e-26	6.286927721915598e-14	1.753705466802458e-17	4.441546784527672e-16	2.998752752453762e-21
81300000	0.0011507764665497397	-1.0149469056641691e-20	-6.555509120633016e-20	1.420711547564748e-13	1.6980717384391883e-14	0.007698447066536067	5.293733419265216e-26	6.286927721915598e-14	1.753705466802458e-17	4.441546784527672e-16	2.998752752453762e-21
81400000	0.0011507764665497397	-1.0149469056641691e-20	-6.555509120633016e-20	1.420711547564748e-13	1.6980717384391883e-14	0.007698447066536067	5.293733419265216e-26	6.286927721915598e-14	1.753705466802458e-17	4.441546784527672e-16	2.998752752453762e-21
81500000	0.0011507764665497397	-1.0149469056641691e-20	-6.555509120633016e-20	1.420711547564748e-13	1.6980717384391883e-14	0.007698447066536067	5.293733419265216e-26	6.286927721915598e-14	1.753705466802458e-17	4.441546784527672e-16	2.998752752453762e-21
81600000	0.0011507764665497397	-1.0149469056641691e-20	-6.555509120633016e-20	1.420711547564748e-13	1.6980717384391883e-14	0.007698447066536067	5.293733419265216e-26	6.286927721915598e-14	1.753705466802458e-17	4.441546784527672e-16	2.998752752453762e-21
81700000	0.0011507764665497397	-1.0149469056641691e-20	-6.555509120633016e-20	1.420711547564748e-13	1.6980717384391883e-14	0.007698447066536067	5.293733419265216e-26	6.286927721915598e-14	1.753705466802458e-17	4.441546784527672e-16	2.998752752453762e-21
81800000	0.0011507764665497397	-1.0149469056641691e-20	-6.555509120633016e-20	1.420711547564748e-13	1.6980717384391883e-14	0.007698447066536067	5.293733419265216e-26	6.286927721915598e-14	1.753705466802458e-17	4.441546784527672e-16	2.998752752453762e-21
81900000	0.0011507764665497397	-1.0149469056641691e-20	-6.555509120633016e-20	1.420711547564748e-13	1.6980717384391883e-14	0.007698447066536067	5.293733419265216e-26	6.286927721915598e-14	1.753705466802458e-17	4.441546784527672e-16	2.998752752453762e-21
82000000	0.0011507764665497397	-1.0149469056641691e-20	-6.555509120633016e-20	1.420711547564748e-13	1.6980717384391883e-14	0.007698447066536067	5.293733419265216e-26	6.286927721915598e-14	1.753705466802458e-17	4.441546784527672e-16	2.998752752453762e-21
82100000	0.0011507764665497397	-1.0149469056641691e-20	-6.555509120633016e-20	1.420711547564748e-13	1.6980717384391883e-14	0.007698447066536067	5.293733419265216e-26	6.286927721915598e-14	1.753705466802458e-17	4.441546784527672e-16	2.998752752453762e-21
82200000	0.0011507764665497397	-1.0149469056641691e-20	-6.555509120633016e-20	1.420711547564748e-13	1.6980717384391883e-14	0.007698447066536067	5.293733419265216e-26	6.286927721915598e-14	1.753705466802458e-17	4.441546784527672e-16	2.998752752453762e-21
82300000	0.0011507764665497397	-1.0149469056641691e-20	-6.555509120633016e-20	1.420711547564748e-13	1.6980717384391883e-14	0.007698447066536067	5.293733419265216e-26	6.286927721915598e-14	1.753705466802458e-17	4.441546784527672e-16	2.998752752453762e-21
82400000	0.0011507764665497397	-1.0149469056641691e-20	-6.555509120633016e-20	1.420711547564748e-13	1.6980717384391883e-14	0.007698447066536067	5.293733419265216e-26	6.286927721915598e-14	1.753705466802458e-17	4.441546784527672e-16	2.998752752453762e-21
82500000	0.0011507764665497397	-1.0149469056641691e-20	-6.555509120633016e-20	1.420711547564748e-13	1.6980717384391883e-14	0.007698447066536067	5.293733419265216e-26	6.286927721915598e-14	1.753705466802458e-17	4.441546784527672e-16	2.998752752453762e-21
82600000	0.0011507764665497397	-1.0149469056641691e-20	-6.555509120633016e-20	1.420711547564748e-13	1.6980717384391883e-14	0.007698447066536067	5.293733419265216e-26	6.286927721915598e-14	1.753705466802458e-17	4.441546784527672e-16	2.998752752453762e-21
82700000	0.0011507764665497397	-1.0149469056641691e-20	-6.555509120633016e-20	1.420711547564748e-13	1.6980717384391883e-14	0.007698447066536067	5.293733419265216e-26	6.286927721915598e-14	1.753705466802458e-17	4.441546784527672e-16	2.998752752453762e-21
82800000	0.0011507764665497397	-1.0149469056641691e-20	-6.555509120633016e-20	1.420711547564748e-13	1.6980717384391883e-14	0.007698447066536067	5.293733419265216e-26	6.286927721915598e-14	1.753705466802458e-17	4.441546784527672e-16	2.998752752453762e-21
82900000	0.0011507764665497397	-1.0149469056641691e-20	-6.555509120633016e-20	1.420711547564748e-13	1.6980717384391883e-14	0.007698447066536067	5.293733419265216e-26	6.286927721915598e-14	1.753705466802458e-17	4.441546784527672e-16	2.998752752453762e-21
83000000	0.0011507764665497397	-1.0149469056641691e-20	-6.555509120633016e-20	1.420711547564748e-13	1.6980717384391883e-14	0.007698447066536067	5.293733419265216e-26	6.286927721915598e-14	1.753705466802458e-17	4.441546784527672e-16	2.998752752453762e-21
83100000	0.0011507764665497397	-1.0149469056641691e-20	-6.555509120633016e-20	1.420711547564748e-13	1.6980717384391883e-14	0.007698447066536067	5.293733419265216e-26	6.286927721915598e-14	1.753705466802458e-17	4.441546784527672e-16	2.998752752453762e-21
83200000	0.0011507764665497397	-1.0149469056641691e-20	-6.555509120633016e-20	1.420711547564748e-13	1.6980717384391883e-14	0.007698447066536067	5.293733419265216e-26	6.286927721915598e-14	1.753705466802458e-17	4.441546784527672e-16	2.998752752453762e-21
83300000	0.0011507764665497397	-1.0149469056641691e-20	-6.555509120633016e-20	1.420711547564748e-13	1.6980717384391883e-14	0.007698447066536067	5.293733419265216e-26	6.286927721915598e-14	1.753705466802458e-17	4.441546784527672e-16	2.998752752453762e-21
83400000	0.0011507764665497397	-1.0149469056641691e-20	-6.555509120633016e-20	1.420711547564748e-13	1.6980717384391883e-14	0.007698447066536067	5.293733419265216e-26	6.286927721915598e-14	1.753705466802458e-17	4.441546784527672e-16	2.998752752453762e-21
83500000	0.0011507764665497397	-1.0149469056641691e-20	-6.555509120633016e-20	1.420711547564748e-13	1.6980717384391883e-14	0.007698447066536067	5.293733419265216e-26	6.286927721915598e-14	1.753705466802458e-17	4.441546784527672e-16	2.998752752453762e-21
83600000	0.0011507764665497397	-1.0149469056641691e-20	-6.555509120633016e-20	1.420711547564748e-13	1.6980717384391883e-14	0.007698447066536067	5.293733419265216e-26	6.286927721915598e-14	1.753705466802458e-17	4.441546784527672e-16	2.998752752453762e-21
83700000	0.0011507764665497397	-1.0149469056641691e-20	-6.555509120633016e-20	1.420711547564748e-13	1.6980717384391883e-14	0.007698447066536067	5.293733419265216e-26	6.286927721915598e-14	1.753705466802458e-17	4.441546784527672e-16	2.998752752453762e-21
83800000	0.0011507764665497397	-1.0149469056641691e-20	-6.555509120633016e-20	1.420711547564748e-13	1.6980717384391883e-14	0.007698447066536067	5.293733419265216e-26	6.286927721915598e-14	1.753705466802458e-17	4.441546784527672e-16	2.998752752453762e-21
83900000	0.0011507764665497397	-1.0149469056641691e-20	-6.555509120633016e-20	1.420711547564748e-13	1.6980717384391883e-14	0.007698447066536067	5.293733419265216e-26	6.286927721915598e-14	1.753705466802458e-17	4.441546784527672e-16	2.998752752453762e-21
84000000	0.0011507764665497397	-1.0149469056641691e-20	-6.555509120633016e-20	1.420711547564748e-13	1.6980717384391883e-14	0.007698447066536067	5.293733419265216e-26	6.286927721915598e-14	1.753705466802458e-17	4.441546784527672e-16	2.998752752453762e-21
84100000	0.0011507764665497397	-1.0149469056641691e-20	-6.555509120633016e-20	1.420711547564748e-13	1.6980717384391883e-14	0.007698447066536067	5.293733419265216e-26	6.286927721915598e-14	1.753705466802458e-17	4.441546784527672e-16	2.998752752453762e-21
84200000	0.0011507764665497397	-1.0149469056641691e-20	-6.555509120633016e-20	1.420711547564748e-13	1.6980717384391883e-14	0.007698447066536067	5.293733419265216e-26	6.286927721915598e-14	1.753705466802458e-17	4.441546784527672e-16	2.998752752453762e-21
84300000	0.0011507764665497397	-1.0149469056641691e-20	-6.555509120633016e-20	1.420711547564748e-13	1.6980717384391883e-14	0.007698447066536067	5.293733419265216e-26	6.286927721915598e-14	1.753705466802458e-17	4.441546784527672e-16	2.998752752453762e-21
84400000	0.0011507764665497397	-1.0149469056641691e-20	-6.555509120633016e-20	1.420711547564748e-13	1.6980717384391883e-14	0.007698447066536067	5.293733419265216e-26	6.286927721915598e-14	1.753705466802458e-17	4.441546784527672e-16	2.998752752453762e-21
84500000	0.0011507764665497397	-1.0149469056641691e-20	-6.555509120633016e-20	1.420711547564748e-13	1.6980717384391883e-14	0.007698447066536067	5.293733419265216e-26	6.286927721915598e-14	1.753705466802458e-17	4.441546784527672e-16	2.998752752453762e-21
84600000	0.0011507764665497397	-1.0149469056641691e-20	-6.555509120633016e-20	1.420711547564748e-13	1.6980717384391883e-14	0.007698447066536067	5.293733419265216e-26	6.286927721915598e-14	1.753705466802458e-17	4.441546784527672e-16	2.998752752453762e-21
84700000	0.0011507764665497397	-1.0149469056641691e-20	-6.555509120633016e-20	1.420711547564748e-13	1.6980717384391883e-14	0.007698447066536067	5.293733419265216e-26	6.286927721915598e-14	1.753705466802458e-17	4.441546784527672e-16	2.998752752453762e-21
84800000	0.0011507764665497397	-1.0149469056641691e-20	-6.555509120633016e-20	1.420711547564748e-13	1.6980717384391883e-14	0.007698447066536067	5.293733419265216e-26	6.286927721915598e-14	1.753705466802458e-17	4.441546784527672e-16	2.998752752453762e-21
84900000	0.0011507764665497397	-1.0149469056641691e-20	-6.555509120633016e-20	1.420711547564748e-13	1.6980717384391883e-14	0.007698447066536067	5.293733419265216e-26	6.286927721915598e-14	1.753705466802458e-17	4.441546784527672e-16	2.998752752453762e-21
85000000	0.0011507764665497397	-1.0149469056641691e-20	-6.555509120633016e-20	1.420711547564748e-13	1.6980717384391883e-14	0.007698447066536067	5.293733419265216e-26	6.286927721915598e-14	1.753705466802458e-17	4.441546784527672e-16	2.998752752453762e-21
85100000	0.0011507764665497397	-1.0149469056641691e-20	-6.555509120633016e-20	1.420711547564748e-13	1.6980717384391883e-14	0.007698447066536067	5.293733419265216e-26	6.286927721915598e-14	1.753705466802458e-17	4.441546784527672e-16	2.998752752453762e-21
85200000	0.0011507764665497397	-1.0149469056641691e-20	-6.555509120633016e-20	1.420711547564748e-13	1.6980717384391883e-14	0.007698447066536067	5.293733419265216e-26	6.286927721915598e-14	1.753705466802458e-17	4.441546784527672e-16	2.998752752453762e-21
85300000	0.0011507764665497397	-1.0149469056641691e-20	-6.555509120633016e-20	1.420711547564748e-13	1.6980717384391883e-14	0.007698447066536067	5.293733419265216e-26	6.286927721915598e-14	1.753705466802458e-17	4.441546784527672e-16	2.998752752453762e-21
85400000	0.0011507764665497397	-1.0149469056641691e-20	-6.555509120633016e-20	1.420711547564748e-13	1.6980717384391883e-14	0.007698447066536067	5.293733419265216e-26	6.286927721915598e-14	1.753705466802458e-17	4.441546784527672e-16	2.998752752453762e-21
85500000	0.0011507764665497397	-1.0149469056641691e-20	-6.555509120633016e-20	1.420711547564748e-13	1.6980717384391883e-14	0.007698447066536067	5.293733419265216e-26	6.286927721915598e-14	1.753705466802458e-17	4.441546784527672e-16	2.998752752453762e-21
85600000	0.0011507764665497397	-1.0149469056641691e-20	-6.555509120633016e-20	1.420711547564748e-13	1.6980717384391883e-14	0.007698447066536067	5.293733419265216e-26	6.286927721915598e-14	1.753705466802458e-17	4.441546784527672e-16	2.998752752453762e-21
85700000	0.0011507764665497397	-1.0149469056641691e-20	-6.555509120633016e-20	1.420711547564748e-13	1.6980717384391883e-14	0.007698447066536067	5.293733419265216e-26	6.286927721915598e-14	1.753705466802458e-17	4.441546784527672e-16	2.998752752453762e-21
85800000	0.0011507764665497397	-1.0149469056641691e-20	-6.555509120633016e-20	1.420711547564748e-13	1.6980717384391883e-14	0.007698447066536067	5.293733419265216e-26	6.286927721915598e-14	1.753705466802458e-17	4.441546784527672e-16	2.998752752453762e-21
85900000	0.0011507764665497397	-1.0149469056641691e-20	-6.555509120633016e-20	1.420711547564748e-13	1.6980717384391883e-14	0.007698447066536067	5.293733419265216e-26	6.286927721915598e-14	1.753705466802458e-17	4.441546784527672e-16	2.998752752453762e-21
86000000	0.0011507764665497397	-1.0149469056641691e-20	-6.555509120633016e-20	1.420711547564748e-13	1.6980717384391883e-14	0.007698447066536067	5.293733419265216e-26	6.286927721915598e-14	1.753705466802458e-17	4.441546784527672e-16	2.998752752453762e-21
86100000	0.0011507764665497397	-1.0149469056641691e-20	-6.555509120633016e-20	1.420711547564748e-13	1.6980717384391883e-14	0.007698447066536067	5.293733419265216e-26	6.286927721915598e-14	1.753705466802458e-17	4.441546784527672e-16	2.998752752453762e-21
86200000	0.0011507764665497397	-1.0149469056641691e-20	-6.555509120633016e-20	1.420711547564748e-13	1.6980717384391883e-14	0.007698447066536067	5.293733419265216e-26	6.286927721915598e-14	1.753705466802458e-17	4.441546784527672e-16	2.998752752453762e-21
86300000	0.0011507764665497397	-1.0149469056641691e-20	-6.555509120633016e-20	1.420711547564748e-13	1.6980717384391883e-14	0.007698447066536067	5.293733419265216e-26	6.286927721915598e-14	1.753705466802458e-17	4.441546784527672e-16	2.998752752453762e-21
86400000	0.0011507764665497397	-1.0149469056641691e-20	-6.555509120633016e-20	1.420711547564748e-13	1.6980717384391883e-14	0.007698447066536067	5.293733419265216e-26	6.286927721915598e-14	1.753705466802458e-17	4.441546784527672e-16	2.998752752453762e-21
86500000	0.0011507764665497397	-1.0149469056641691e-20	-6.555509120633016e-20	1.420711547564748e-13	1.6980717384391883e-14	0.007698447066536067	5.293733419265216e-26	6.286927721915598e-14	1.753705466802458e-17	4.441546784527672e-16	2.998752752453762e-21
86600000	0.0011507764665497397	-1.0149469056641691e-20	-6.555509120633016e-20	1.420711547564748e-13	1.6980717384391883e-14	0.007698447066536067	5.293733419265216e-26	6.286927721915598e-14	1.753705466802458e-17	4.441546784527672e-16	2.998752752453762e-21
86700000	0.0011507764665497397	-1.0149469056641691e-20	-6.555509120633016e-20	1.420711547564748e-13	1.6980717384391883e-14	0.007698447066536067	5.293733419265216e-26	6.286927721915598e-14	1.753705466802458e-17	4.441546784527672e-16	2.998752752453762e-21
86800000	0.0011507764665497397	-1.0149469056641691e-20	-6.555509120633016e-20	1.420711547564748e-13	1.6980717384391883e-14	0.007698447066536067	5.293733419265216e-26	6.286927721915598e-14	1.753705466802458e-17	4.441546784527672e-16	2.998752752453762e-21
86900000	0.0011507764665497397	-1.0149469056641691e-20	-6.555509120633016e-20	1.420711547564748e-13	1.6980717384391883e-14	0.007698447066536067	5.293733419265216e-26	6.286927721915598e-14	1.753705466802458e-17	4.441546784527672e-16	2.998752752453762e-21
87000000	0.0011507764665497397	-1.0149469056641691e-20	-6.555509120633016e-20	1.420711547564748e-13	1.6980717384391883e-14	0.007698447066536067	5.293733419265216e-26	6.286927721915598e-14	1.753705466802458e-17	4.441546784527672e-16	2.998752752453762e-21
87100000	0.0011507764665497397	-1.0149469056641691e-20	-6.555509120633016e-20	1.420711547564748e-13	1.6980717384391883e-14	0.007698447066536067	5.293733419265216e-26	6.286927721915598e-14	1.753705466802458e-17	4.441546784527672e-16	2.998752752453762e-21
87200000	0.0011507764665497397	-1.0149469056641691e-20	-6.555509120633016e-20	1.420711547564748e-13	1.6980717384391883e-14	0.007698447066536067	5.293733419265216e-26	6.286927721915598e-14	1.753705466802458e-17	4.441546784527672e-16	2.998752752453762e-21
87300000	0.0011507764665497397	-1.0149469056641691e-20	-6.555509120633016e-20	1.420711547564748e-13	1.6980717384391883e-14	0.007698447066536067	5.293733419265216e-26	6.286927721915598e-14	1.753705466802458e-17	4.441546784527672e-16	2.998752752453762e-21
87400000	0.0011507764665497397	-1.0149469056641691e-20	-6.555509120633016e-20	1.420711547564748e-13	1.6980717384391883e-14	0.007698447066536067	5.293733419265216e-26	6.286927721915598e-14	1.753705466802458e-17	4.441546784527672e-16	2.998752752453762e-21
87500000	0.0011507764665497397	-1.0149469056641691e-20	-6.555509120633016e-20	1.420711547564748e-13	1.6980717384391883e-14	0.007698447066536067	5.293733419265216e-26	6.286927721915598e-14	1.753705466802458e-17	4.441546784527672e-16	2.998752752453762e-21
87600000	0.0011507764665497397	-1.0149469056641691e-20	-6.555509120633016e-20	1.420711547564748e-13	1.6980717384391883e-14	0.007698447066536067	5.293733419265216e-26	6.286927721915598e-14	1.753705466802458e-17	4.441546784527672e-16	2.998752752453762e-21
87700000	0.0011507764665497397	-1.0149469056641691e-20	-6.555509120633016e-20	1.420711547564748e-13	1.6980717384391883e-14	0.007698447066536067	5.293733419265216e-26	6.286927721915598e-14	1.753705466802458e-17	4.441546784527672e-16	2.998752752453762e-21
87800000	0.0011507764665497397	-1.0149469056641691e-20	-6.555509120633016e-20	1.420711547564748e-13	1.6980717384391883e-14	0.007698447066536067	5.293733419265216e-26	6.286927721915597e-14	1.753705466802458e-17	4.441546784527672e-16	2.998752752453762e-21
87900000	0.0011507764665497397	-1.0149469056641691e-20	-6.555509120633016e-20	1.420711547564748e-13	1.6980717384391883e-14	0.007698447066536067	5.293733419265216e-26	6.286927721915597e-14	1.753705466802458e-17	4.441546784527672e-16	2.998752752453762e-21
88000000	0.0011507764665497397	-1.0149469056641691e-20	-6.555509120633016e-20	1.420711547564748e-13	1.6980717384391883e-14	0.007698447066536067	5.293733419265216e-26	6.286927721915597e-14	1.753705466802458e-17	4.441546784527672e-16	2.998752752453762e-21
88100000	0.0011507764665497397	-1.0149469056641691e-20	-6.555509120633016e-20	1.420711547564748e-13	1.6980717384391883e-14	0.007698447066536067	5.293733419265216e-26	6.286927721915597e-14	1.753705466802458e-17	4.441546784527672e-16	2.998752752453762e-21
88200000	0.0011507764665497397	-1.0149469056641691e-20	-6.555509120633016e-20	1.420711547564748e-13	1.6980717384391883e-14	0.007698447066536067	5.293733419265216e-26	6.286927721915597e-14	1.753705466802458e-17	4.441546784527672e-16	2.998752752453762e-21
88300000	0.0011507764665497397	-1.0149469056641691e-20	-6.555509120633016e-20	1.420711547564748e-13	1.6980717384391883e-14	0.007698447066536067	5.293733419265216e-26	6.286927721915597e-14	1.753705466802458e-17	4.441546784527672e-16	2.998752752453762e-21
88400000	0.0011507764665497397	-1.0149469056641691e-20	-6.555509120633016e-20	1.420711547564748e-13	1.6980717384391883e-14	0.007698447066536067	5.293733419265216e-26	6.286927721915597e-14	1.753705466802458e-17	4.441546784527672e-16	2.998752752453762e-21
88500000	0.0011507764665497397	-1.0149469056641691e-20	-6.555509120633016e-20	1.420711547564748e-13	1.6980717384391886e-14	0.007698447066536067	5.293733419265216e-26	6.286927721915597e-14	1.753705466802458e-17	4.441546784527672e-16	2.998752752453762e-21
88600000	0.0011507764665497397	-1.0149469056641691e-20	-6.555509120633016e-20	1.420711547564748e-13	1.6980717384391886e-14	0.007698447066536067	5.293733419265216e-26	6.286927721915597e-14	1.753705466802458e-17	4.441546784527672e-16	2.998752752453762e-21
88700000	0.0011507764665497397	-1.0149469056641691e-20	-6.555509120633016e-20	1.420711547564748e-13	1.6980717384391886e-14	0.007698447066536068	5.293733419265216e-26	6.286927721915597e-14	1.753705466802458e-17	4.441546784527672e-16	2.9987527524537616e-21
88800000	0.0011507764665497397	-1.0149469056641691e-20	-6.555509120633016e-20	1.420711547564748e-13	1.6980717384391886e-14	0.007698447066536068	5.293733419265216e-26	6.286927721915597e-14	1.753705466802458e-17	4.441546784527672e-16	2.9987527524537616e-21
88900000	0.0011507764665497397	-1.0149469056641691e-20	-6.555509120633016e-20	1.420711547564748e-13	1.6980717384391886e-14	0.007698447066536068	5.293733419265216e-26	6.286927721915597e-14	1.753705466802458e-17	4.441546784527672e-16	2.9987527524537616e-21
89000000	0.0011507764665497397	-1.0149469056641691e-20	-6.555509120633016e-20	1.420711547564748e-13	1.6980717384391886e-14	0.007698447066536068	5.293733419265216e-26	6.286927721915597e-14	1.753705466802458e-17	4.441546784527672e-16	2.9987527524537616e-21
89100000	0.0011507764665497397	-1.0149469056641691e-20	-6.555509120633016e-20	1.420711547564748e-13	1.6980717384391886e-14	0.007698447066536068	5.293733419265216e-26	6.286927721915597e-14	1.753705466802458e-17	4.441546784527672e-16	2.9987527524537616e-21
89200000	0.0011507764665497397	-1.0149469056641691e-20	-6.555509120633016e-20	1.420711547564748e-13	1.6980717384391886e-14	0.007698447066536068	5.293733419265216e-26	6.286927721915597e-14	1.753705466802458e-17	4.441546784527672e-16	2.9987527524537616e-21
89300000	0.0011507764665497397	-1.0149469056641691e-20	-6.555509120633016e-20	1.420711547564748e-13	1.6980717384391886e-14	0.007698447066536068	5.293733419265216e-26	6.286927721915597e-14	1.753705466802458e-17	4.441546784527672e-16	2.9987527524537616e-21
89400000	0.0011507764665497397	-1.0149469056641691e-20	-6.555509120633016e-20	1.420711547564748e-13	1.6980717384391886e-14	0.007698447066536068	5.293733419265216e-26	6.286927721915597e-14	1.753705466802458e-17	4.441546784527672e-16	2.9987527524537616e-21
89500000	0.0011507764665497397	-1.0149469056641691e-20	-6.555509120633016e-20	1.420711547564748e-13	1.6980717384391886e-14	0.007698447066536068	5.293733419265216e-26	6.286927721915597e-14	1.753705466802458e-17	4.441546784527672e-16	2.9987527524537616e-21
89600000	0.0011507764665497397	-1.0149469056641691e-20	-6.555509120633016e-20	1.420711547564748e-13	1.6980717384391886e-14	0.007698447066536068	5.293733419265216e-26	6.286927721915597e-14	1.753705466802458e-17	4.441546784527672e-16	2.9987527524537616e-21
89700000	0.0011507764665497397	-1.0149469056641691e-20	-6.555509120633016e-20	1.420711547564748e-13	1.6980717384391886e-14	0.007698447066536068	5.293733419265216e-26	6.286927721915597e-14	1.753705466802458e-17	4.441546784527672e-16	2.9987527524537616e-21
89800000	0.0011507764665497397	-1.0149469056641691e-20	-6.555509120633016e-20	1.420711547564748e-13	1.6980717384391886e-14	0.007698447066536068	5.293733419265216e-26	6.286927721915597e-14	1.753705466802458e-17	4.441546784527672e-16	2.9987527524537616e-21
89900000	0.0011507764665497397	-1.0149469056641691e-20	-6.555509120633016e-20	1.420711547564748e-13	1.6980717384391886e-14	0.007698447066536068	5.293733419265216e-26	6.286927721915597e-14	1.753705466802458e-17	4.441546784527672e-16	2.9987527524537616e-21
90000000	0.0011507764665497397	-1.0149469056641691e-20	-6.555509120633016e-20	1.420711547564748e-13	1.6980717384391886e-14	0.007698447066536068	5.293733419265216e-26	6.286927721915597e-14	1.753705466802458e-17	4.441546784527672e-16	2.9987527524537616e-21
90100000	0.0011507764665497397	-1.0149469056641691e-20	-6.555509120633016e-20	1.420711547564748e-13	1.6980717384391886e-14	0.007698447066536068	5.293733419265216e-26	6.286927721915597e-14	1.753705466802458e-17	4.441546784527672e-16	2.9987527524537616e-21
90200000	0.0011507764665497397	-1.0149469056641691e-20	-6.555509120633016e-20	1.420711547564748e-13	1.6980717384391886e-14	0.007698447066536068	5.293733419265216e-26	6.286927721915597e-14	1.753705466802458e-17	4.441546784527672e-16	2.9987527524537616e-21
90300000	0.0011507764665497397	-1.0149469056641691e-20	-6.555509120633016e-20	1.420711547564748e-13	1.6980717384391886e-14	0.007698447066536068	5.293733419265216e-26	6.286927721915597e-14	1.753705466802458e-17	4.441546784527672e-16	2.9987527524537616e-21
90400000	0.0011507764665497397	-1.0149469056641691e-20	-6.555509120633016e-20	1.420711547564748e-13	1.6980717384391886e-14	0.007698447066536068	5.293733419265216e-26	6.286927721915597e-14	1.753705466802458e-17	4.441546784527672e-16	2.9987527524537616e-21
90500000	0.0011507764665497397	-1.0149469056641691e-20	-6.555509120633016e-20	1.420711547564748e-13	1.6980717384391886e-14	0.007698447066536068	5.293733419265216e-26	6.286927721915597e-14	1.753705466802458e-17	4.441546784527672e-16	2.9987527524537616e-21
90600000	0.0011507764665497397	-1.0149469056641691e-20	-6.555509120633016e-20	1.420711547564748e-13	1.6980717384391886e-14	0.007698447066536068	5.293733419265216e-26	6.286927721915597e-14	1.753705466802458e-17	4.441546784527672e-16	2.9987527524537616e-21
90700000	0.0011507764665497397	-1.0149469056641691e-20	-6.555509120633016e-20	1.420711547564748e-13	1.6980717384391886e-14	0.007698447066536068	5.293733419265216e-26	6.286927721915597e-14	1.753705466802458e-17	4.441546784527672e-16	2.9987527524537616e-21
90800000	0.0011507764665497397	-1.0149469056641691e-20	-6.555509120633016e-20	1.420711547564748e-13	1.6980717384391886e-14	0.007698447066536068	5.293733419265216e-26	6.286927721915597e-14	1.753705466802458e-17	4.441546784527672e-16	2.9987527524537616e-21
90900000	0.0011507764665497397	-1.0149469056641691e-20	-6.555509120633016e-20	1.420711547564748e-13	1.6980717384391886e-14	0.007698447066536068	5.293733419265216e-26	6.286927721915597e-14	1.753705466802458e-17	4.441546784527672e-16	2.9987527524537616e-21
91000000	0.0011507764665497397	-1.0149469056641691e-20	-6.555509120633016e-20	1.420711547564748e-13	1.6980717384391886e-14	0.007698447066536068	5.293733419265216e-26	6.286927721915597e-14	1.753705466802458e-17	4.441546784527672e-16	2.9987527524537616e-21
91100000	0.0011507764665497397	-1.0149469056641691e-20	-6.555509120633016e-20	1.420711547564748e-13	1.6980717384391886e-14	0.007698447066536068	5.293733419265216e-26	6.286927721915597e-14	1.753705466802458e-17	4.441546784527672e-16	2.9987527524537616e-21
91200000	0.0011507764665497397	-1.0149469056641691e-20	-6.555509120633016e-20	1.420711547564748e-13	1.6980717384391886e-14	0.007698447066536068	5.293733419265216e-26	6.286927721915597e-14	1.753705466802458e-17	4.441546784527672e-16	2.9987527524537616e-21
91300000	0.0011507764665497397	-1.0149469056641691e-20	-6.555509120633016e-20	1.420711547564748e-13	1.6980717384391886e-14	0.007698447066536068	5.293733419265216e-26	6.286927721915597e-14	1.753705466802458e-17	4.441546784527672e-16	2.9987527524537616e-21
91400000	0.0011507764665497397	-1.0149469056641691e-20	-6.555509120633016e-20	1.420711547564748e-13	1.6980717384391886e-14	0.007698447066536068	5.293733419265216e-26	6.286927721915597e-14	1.753705466802458e-17	4.441546784527672e-16	2.9987527524537616e-21
91500000	0.0011507764665497397	-1.0149469056641691e-20	-6.555509120633016e-20	1.420711547564748e-13	1.6980717384391886e-14	0.007698447066536068	5.293733419265216e-26	6.286927721915597e-14	1.753705466802458e-17	4.441546784527672e-16	2.9987527524537616e-21
91600000	0.0011507764665497397	-1.0149469056641691e-20	-6.555509120633016e-20	1.420711547564748e-13	1.6980717384391886e-14	0.007698447066536068	5.293733419265216e-26	6.286927721915597e-14	1.753705466802458e-17	4.441546784527672e-16	2.9987527524537616e-21
91700000	0.0011507764665497397	-1.0149469056641691e-20	-6.555509120633016e-20	1.420711547564748e-13	1.6980717384391886e-14	0.007698447066536068	5.293733419265216e-26	6.286927721915597e-14	1.753705466802458e-17	4.441546784527672e-16	2.9987527524537616e-21
91800000	0.0011507764665497397	-1.0149469056641691e-20	-6.555509120633016e-20	1.420711547564748e-13	1.6980717384391886e-14	0.007698447066536068	5.293733419265216e-26	6.286927721915597e-14	1.753705466802458e-17	4.441546784527672e-16	2.9987527524537616e-21
91900000	0.0011507764665497397	-1.0149469056641691e-20	-6.555509120633016e-20	1.420711547564748e-13	1.6980717384391886e-14	0.007698447066536068	5.293733419265216e-26	6.286927721915597e-14	1.753705466802458e-17	4.441546784527672e-16	2.9987527524537616e-21
92000000	0.0011507764665497397	-1.0149469056641691e-20	-6.555509120633016e-20	1.420711547564748e-13	1.6980717384391886e-14	0.007698447066536068	5.293733419265216e-26	6.286927721915597e-14	1.753705466802458e-17	4.441546784527672e-16	2.9987527524537616e-21
92100000	0.0011507764665497397	-1.0149469056641691e-20	-6.555509120633016e-20	1.420711547564748e-13	1.6980717384391886e-14	0.007698447066536068	5.293733419265216e-26	6.286927721915597e-14	1.753705466802458e-17	4.441546784527672e-16	2.9987527524537616e-21
92200000	0.0011507764665497397	-1.0149469056641691e-20	-6.555509120633016e-20	1.420711547564748e-13	1.6980717384391886e-14	0.007698447066536068	5.293733419265216e-26	6.286927721915597e-14	1.753705466802458e-17	4.441546784527672e-16	2.9987527524537616e-21
92300000	0.0011507764665497397	-1.0149469056641691e-20	-6.555509120633016e-20	1.420711547564748e-13	1.6980717384391886e-14	0.007698447066536068	5.293733419265216e-26	6.286927721915597e-14	1.753705466802458e-17	4.441546784527672e-16	2.9987527524537616e-21
92400000	0.0011507764665497397	-1.0149469056641691e-20	-6.555509120633016e-20	1.420711547564748e-13	1.6980717384391886e-14	0.007698447066536068	5.293733419265216e-26	6.286927721915597e-14	1.753705466802458e-17	4.441546784527672e-16	2.9987527524537616e-21
92500000	0.0011507764665497397	-1.0149469056641691e-20	-6.555509120633016e-20	1.420711547564748e-13	1.6980717384391886e-14	0.007698447066536068	5.293733419265216e-26	6.286927721915597e-14	1.753705466802458e-17	4.441546784527672e-16	2.9987527524537616e-21
92600000	0.0011507764665497397	-1.0149469056641691e-20	-6.555509120633016e-20	1.420711547564748e-13	1.6980717384391886e-14	0.007698447066536068	5.293733419265216e-26	6.286927721915597e-14	1.753705466802458e-17	4.441546784527672e-16	2.9987527524537616e-21
92700000	0.0011507764665497397	-1.0149469056641691e-20	-6.555509120633016e-20	1.420711547564748e-13	1.6980717384391886e-14	0.007698447066536068	5.293733419265216e-26	6.286927721915597e-14	1.753705466802458e-17	4.441546784527672e-16	2.9987527524537616e-21
92800000	0.0011507764665497397	-1.0149469056641691e-20	-6.555509120633016e-20	1.420711547564748e-13	1.6980717384391886e-14	0.007698447066536068	5.293733419265216e-26	6.286927721915597e-14	1.753705466802458e-17	4.441546784527672e-16	2.9987527524537616e-21
92900000	0.0011507764665497397	-1.0149469056641691e-20	-6.555509120633016e-20	1.420711547564748e-13	1.6980717384391886e-14	0.007698447066536068	5.293733419265216e-26	6.286927721915597e-14	1.753705466802458e-17	4.441546784527672e-16	2.9987527524537616e-21
93000000	0.0011507764665497397	-1.0149469056641691e-20	-6.555509120633016e-20	1.420711547564748e-13	1.6980717384391886e-14	0.007698447066536068	5.293733419265216e-26	6.286927721915597e-14	1.753705466802458e-17	4.441546784527672e-16	2.9987527524537616e-21
93100000	0.0011507764665497397	-1.0149469056641691e-20	-6.555509120633016e-20	1.420711547564748e-13	1.6980717384391886e-14	0.007698447066536068	5.293733419265216e-26	6.286927721915597e-14	1.753705466802458e-17	4.441546784527672e-16	2.9987527524537616e-21
93200000	0.0011507764665497397	-1.0149469056641691e-20	-6.555509120633016e-20	1.420711547564748e-13	1.6980717384391886e-14	0.007698447066536068	5.293733419265216e-26	6.286927721915597e-14	1.753705466802458e-17	4.441546784527672e-16	2.9987527524537616e-21
93300000	0.0011507764665497397	-1.0149469056641691e-20	-6.555509120633016e-20	1.420711547564748e-13	1.6980717384391886e-14	0.007698447066536068	5.293733419265216e-26	6.286927721915597e-14	1.753705466802458e-17	4.441546784527672e-16	2.9987527524537616e-21
93400000	0.0011507764665497397	-1.0149469056641691e-20	-6.555509120633016e-20	1.420711547564748e-13	1.6980717384391886e-14	0.007698447066536068	5.293733419265216e-26	6.286927721915597e-14	1.753705466802458e-17	4.441546784527672e-16	2.9987527524537616e-21
93500000	0.0011507764665497397	-1.0149469056641691e-20	-6.555509120633016e-20	1.420711547564748e-13	1.6980717384391886e-14	0.007698447066536068	5.293733419265216e-26	6.286927721915597e-14	1.753705466802458e-17	4.441546784527672e-16	2.9987527524537616e-21
93600000	0.0011507764665497397	-1.0149469056641691e-20	-6.555509120633016e-20	1.420711547564748e-13	1.6980717384391886e-14	0.007698447066536068	5.293733419265216e-26	6.286927721915597e-14	1.753705466802458e-17	4.441546784527672e-16	2.9987527524537616e-21
93700000	0.0011507764665497397	-1.0149469056641691e-20	-6.555509120633016e-20	1.420711547564748e-13	1.6980717384391886e-14	0.007698447066536068	5.293733419265216e-26	6.286927721915597e-14	1.753705466802458e-17	4.441546784527672e-16	2.9987527524537616e-21
93800000	0.0011507764665497397	-1.0149469056641691e-20	-6.555509120633016e-20	1.420711547564748e-13	1.6980717384391886e-14	0.007698447066536068	5.293733419265216e-26	6.286927721915597e-14	1.753705466802458e-17	4.441546784527672e-16	2.9987527524537616e-21
93900000	0.0011507764665497397	-1.0149469056641691e-20	-6.555509120633016e-20	1.420711547564748e-13	1.6980717384391886e-14	0.007698447066536068	5.293733419265216e-26	6.286927721915597e-14	1.753705466802458e-17	4.441546784527672e-16	2.9987527524537616e-21
94000000	0.0011507764665497397	-1.0149469056641691e-20	-6.555509120633016e-20	1.420711547564748e-13	1.6980717384391886e-14	0.007698447066536068	5.293733419265216e-26	6.286927721915597e-14	1.753705466802458e-17	4.441546784527672e-16	2.9987527524537616e-21
94100000	0.0011507764665497397	-1.0149469056641691e-20	-6.555509120633016e-20	1.420711547564748e-13	1.6980717384391886e-14	0.007698447066536068	5.293733419265216e-26	6.286927721915597e-14	1.753705466802458e-17	4.441546784527672e-16	2.9987527524537616e-21
94200000	0.0011507764665497397	-1.0149469056641691e-20	-6.555509120633016e-20	1.420711547564748e-13	1.6980717384391886e-14	0.007698447066536068	5.293733419265216e-26	6.286927721915597e-14	1.753705466802458e-17	4.441546784527672e-16	2.9987527524537616e-21
94300000	0.0011507764665497397	-1.0149469056641691e-20	-6.555509120633016e-20	1.420711547564748e-13	1.6980717384391886e-14	0.007698447066536068	5.293733419265216e-26	6.286927721915597e-14	1.753705466802458e-17	4.441546784527672e-16	2.9987527524537616e-21
94400000	0.0011507764665497397	-1.0149469056641691e-20	-6.555509120633016e-20	1.420711547564748e-13	1.6980717384391886e-14	0.007698447066536068	5.293733419265216e-26	6.286927721915597e-14	1.753705466802458e-17	4.441546784527672e-16	2.9987527524537616e-21
94500000	0.0011507764665497397	-1.0149469056641691e-20	-6.555509120633016e-20	1.420711547564748e-13	1.6980717384391886e-14	0.007698447066536068	5.293733419265216e-26	6.286927721915597e-14	1.753705466802458e-17	4.441546784527672e-16	2.9987527524537616e-21
94600000	0.0011507764665497397	-1.0149469056641691e-20	-6.555509120633016e-20	1.420711547564748e-13	1.6980717384391886e-14	0.007698447066536068	5.293733419265216e-26	6.286927721915597e-14	1.753705466802458e-17	4.441546784527672e-16	2.9987527524537616e-21
94700000	0.0011507764665497397	-1.0149469056641691e-20	-6.555509120633016e-20	1.420711547564748e-13	1.6980717384391886e-14	0.007698447066536068	5.293733419265216e-26	6.286927721915597e-14	1.753705466802458e-17	4.441546784527672e-16	2.9987527524537616e-21
94800000	0.0011507764665497397	-1.0149469056641691e-20	-6.555509120633016e-20	1.420711547564748e-13	1.6980717384391886e-14	0.007698447066536068	5.293733419265216e-26	6.286927721915597e-14	1.753705466802458e-17	4.441546784527672e-16	2.9987527524537616e-21
94900000	0.0011507764665497397	-1.0149469056641691e-20	-6.555509120633016e-20	1.420711547564748e-13	1.6980717384391886e-14	0.007698447066536068	5.293733419265216e-26	6.286927721915597e-14	1.753705466802458e-17	4.441546784527672e-16	2.9987527524537616e-21
95000000	0.0011507764665497397	-1.0149469056641691e-20	-6.555509120633016e-20	1.420711547564748e-13	1.6980717384391886e-14	0.007698447066536068	5.293733419265216e-26	6.286927721915597e-14	1.753705466802458e-17	4.441546784527672e-16	2.9987527524537616e-21
95100000	0.0011507764665497397	-1.0149469056641691e-20	-6.555509120633016e-20	1.420711547564748e-13	1.6980717384391886e-14	0.007698447066536068	5.293733419265216e-26	6.286927721915597e-14	1.753705466802458e-17	4.441546784527672e-16	2.9987527524537616e-21
95200000	0.0011507764665497397	-1.0149469056641691e-20	-6.555509120633016e-20	1.420711547564748e-13	1.6980717384391886e-14	0.007698447066536068	5.293733419265216e-26	6.286927721915597e-14	1.753705466802458e-17	4.441546784527672e-16	2.9987527524537616e-21
95300000	0.0011507764665497397	-1.0149469056641691e-20	-6.555509120633016e-20	1.420711547564748e-13	1.6980717384391886e-14	0.007698447066536068	5.293733419265216e-26	6.286927721915597e-14	1.753705466802458e-17	4.441546784527672e-16	2.9987527524537616e-21
95400000	0.0011507764665497397	-1.0149469056641691e-20	-6.555509120633016e-20	1.420711547564748e-13	1.6980717384391886e-14	0.007698447066536068	5.293733419265216e-26	6.286927721915597e-14	1.753705466802458e-17	4.441546784527672e-16	2.9987527524537616e-21
95500000	0.0011507764665497397	-1.0149469056641691e-20	-6.555509120633016e-20	1.420711547564748e-13	1.6980717384391886e-14	0.007698447066536068	5.293733419265216e-26	6.286927721915597e-14	1.753705466802458e-17	4.441546784527672e-16	2.9987527524537616e-21
95600000	0.0011507764665497397	-1.0149469056641691e-20	-6.555509120633016e-20	1.420711547564748e-13	1.6980717384391886e-14	0.007698447066536068	5.293733419265216e-26	6.286927721915597e-14	1.753705466802458e-17	4.441546784527672e-16	2.9987527524537616e-21
95700000	0.0011507764665497397	-1.0149469056641691e-20	-6.555509120633016e-20	1.420711547564748e-13	1.6980717384391886e-14	0.007698447066536068	5.293733419265216e-26	6.286927721915597e-14	1.753705466802458e-17	4.441546784527672e-16	2.9987527524537616e-21
95800000	0.0011507764665497397	-1.0149469056641691e-20	-6.555509120633016e-20	1.420711547564748e-13	1.6980717384391886e-14	0.007698447066536068	5.293733419265216e-26	6.286927721915597e-14	1.753705466802458e-17	4.441546784527672e-16	2.9987527524537616e-21
95900000	0.0011507764665497397	-1.0149469056641691e-20	-6.555509120633016e-20	1.420711547564748e-13	1.6980717384391886e-14	0.007698447066536068	5.293733419265216e-26	6.286927721915597e-14	1.753705466802458e-17	4.441546784527672e-16	2.9987527524537616e-21
96000000	0.0011507764665497397	-1.0149469056641691e-20	-6.555509120633016e-20	1.420711547564748e-13	1.6980717384391886e-14	0.007698447066536068	5.293733419265216e-26	6.286927721915597e-14	1.753705466802458e-17	4.441546784527672e-16	2.9987527524537616e-21
96100000	0.0011507764665497397	-1.0149469056641691e-20	-6.555509120633016e-20	1.420711547564748e-13	1.6980717384391886e-14	0.007698447066536068	5.293733419265216e-26	6.286927721915597e-14	1.753705466802458e-17	4.441546784527672e-16	2.9987527524537616e-21
96200000	0.0011507764665497397	-1.0149469056641691e-20	-6.555509120633016e-20	1.420711547564748e-13	1.6980717384391886e-14	0.007698447066536068	5.293733419265216e-26	6.286927721915597e-14	1.753705466802458e-17	4.441546784527672e-16	2.9987527524537616e-21
96300000	0.0011507764665497397	-1.0149469056641691e-20	-6.555509120633016e-20	1.420711547564748e-13	1.6980717384391886e-14	0.007698447066536068	5.293733419265216e-26	6.286927721915597e-14	1.753705466802458e-17	4.441546784527672e-16	2.9987527524537616e-21
96400000	0.0011507764665497397	-1.0149469056641691e-20	-6.555509120633016e-20	1.420711547564748e-13	1.6980717384391886e-14	0.007698447066536068	5.293733419265216e-26	6.286927721915597e-14	1.753705466802458e-17	4.441546784527672e-16	2.9987527524537616e-21
96500000	0.0011507764665497397	-1.0149469056641691e-20	-6.555509120633016e-20	1.420711547564748e-13	1.6980717384391886e-14	0.007698447066536068	5.293733419265216e-26	6.286927721915597e-14	1.753705466802458e-17	4.441546784527672e-16	2.9987527524537616e-21
96600000	0.0011507764665497397	-1.0149469056641691e-20	-6.555509120633016e-20	1.420711547564748e-13	1.6980717384391886e-14	0.007698447066536068	5.293733419265216e-26	6.286927721915597e-14	1.753705466802458e-17	4.441546784527672e-16	2.9987527524537616e-21
96700000	0.0011507764665497397	-1.0149469056641691e-20	-6.555509120633016e-20	1.420711547564748e-13	1.6980717384391886e-14	0.007698447066536068	5.293733419265216e-26	6.286927721915597e-14	1.753705466802458e-17	4.441546784527672e-16	2.9987527524537616e-21
96800000	0.0011507764665497397	-1.0149469056641691e-20	-6.555509120633016e-20	1.420711547564748e-13	1.6980717384391886e-14	0.007698447066536068	5.293733419265216e-26	6.286927721915597e-14	1.753705466802458e-17	4.441546784527672e-16	2.9987527524537616e-21
96900000	0.0011507764665497397	-1.0149469056641691e-20	-6.555509120633016e-20	1.420711547564748e-13	1.6980717384391886e-14	0.007698447066536068	5.293733419265216e-26	6.286927721915597e-14	1.753705466802458e-17	4.441546784527672e-16	2.998752752453762e-21
97000000	0.0011507764665497397	-1.0149469056641691e-20	-6.555509120633016e-20	1.420711547564748e-13	1.6980717384391886e-14	0.007698447066536068	5.293733419265216e-26	6.286927721915597e-14	1.7537054668024584e-17	4.441546784527672e-16	2.998752752453762e-21
97100000	0.0011507764665497397	-1.0149469056641691e-20	-6.555509120633016e-20	1.420711547564748e-13	1.6980717384391886e-14	0.007698447066536068	5.293733419265216e-26	6.286927721915597e-14	1.7537054668024584e-17	4.441546784527672e-16	2.998752752453762e-21
97200000	0.0011507764665497397	-1.0149469056641691e-20	-6.555509120633016e-20	1.420711547564748e-13	1.6980717384391886e-14	0.007698447066536068	5.293733419265216e-26	6.286927721915597e-14	1.7537054668024584e-17	4.441546784527672e-16	2.998752752453762e-21
97300000	0.0011507764665497397	-1.0149469056641691e-20	-6.555509120633016e-20	1.420711547564748e-13	1.6980717384391886e-14	0.007698447066536068	5.293733419265216e-26	6.286927721915597e-14	1.7537054668024584e-17	4.441546784527672e-16	2.998752752453762e-21
97400000	0.0011507764665497397	-1.0149469056641691e-20	-6.555509120633016e-20	1.420711547564748e-13	1.6980717384391886e-14	0.007698447066536068	5.293733419265216e-26	6.286927721915597e-14	1.7537054668024584e-17	4.441546784527672e-16	2.998752752453762e-21
97500000	0.0011507764665497397	-1.0149469056641691e-20	-6.555509120633016e-20	1.420711547564748e-13	1.6980717384391886e-14	0.007698447066536068	5.293733419265216e-26	6.286927721915597e-14	1.7537054668024584e-17	4.441546784527672e-16	2.998752752453762e-21
97600000	0.0011507764665497397	-1.0149469056641691e-20	-6.555509120633016e-20	1.420711547564748e-13	1.6980717384391886e-14	0.007698447066536068	5.293733419265216e-26	6.286927721915597e-14	1.7537054668024584e-17	4.441546784527672e-16	2.998752752453762e-21
97700000	0.0011507764665497397	-1.0149469056641691e-20	-6.555509120633016e-20	1.420711547564748e-13	1.6980717384391886e-14	0.007698447066536068	5.293733419265216e-26	6.286927721915597e-14	1.7537054668024584e-17	4.441546784527672e-16	2.998752752453762e-21
97800000	0.0011507764665497397	-1.0149469056641691e-20	-6.555509120633016e-20	1.420711547564748e-13	1.6980717384391886e-14	0.007698447066536068	5.293733419265216e-26	6.286927721915597e-14	1.7537054668024584e-17	4.441546784527672e-16	2.998752752453762e-21
97900000	0.0011507764665497397	-1.0149469056641691e-20	-6.555509120633016e-20	1.420711547564748e-13	1.6980717384391886e-14	0.007698447066536068	5.293733419265216e-26	6.286927721915597e-14	1.7537054668024584e-17	4.441546784527672e-16	2.998752752453762e-21
98000000	0.0011507764665497397	-1.0149469056641691e-20	-6.555509120633016e-20	1.420711547564748e-13	1.6980717384391886e-14	0.007698447066536068	5.293733419265216e-26	6.286927721915597e-14	1.7537054668024584e-17	4.441546784527672e-16	2.998752752453762e-21
98100000	0.0011507764665497397	-1.0149469056641691e-20	-6.555509120633016e-20	1.420711547564748e-13	1.6980717384391886e-14	0.007698447066536068	5.293733419265216e-26	6.286927721915597e-14	1.7537054668024584e-17	4.441546784527672e-16	2.998752752453762e-21
98200000	0.0011507764665497397	-1.0149469056641691e-20	-6.555509120633016e-20	1.420711547564748e-13	1.6980717384391886e-14	0.007698447066536068	5.293733419265216e-26	6.286927721915597e-14	1.7537054668024584e-17	4.441546784527672e-16	2.998752752453762e-21
98300000	0.0011507764665497397	-1.0149469056641691e-20	-6.555509120633016e-20	1.420711547564748e-13	1.6980717384391886e-14	0.007698447066536068	5.293733419265216e-26	6.286927721915597e-14	1.7537054668024584e-17	4.441546784527672e-16	2.998752752453762e-21
98400000	0.0011507764665497397	-1.0149469056641691e-20	-6.555509120633016e-20	1.420711547564748e-13	1.6980717384391886e-14	0.007698447066536068	5.293733419265216e-26	6.286927721915597e-14	1.7537054668024584e-17	4.441546784527672e-16	2.998752752453762e-21
98500000	0.0011507764665497397	-1.0149469056641691e-20	-6.555509120633016e-20	1.420711547564748e-13	1.6980717384391886e-14	0.007698447066536068	5.293733419265216e-26	6.286927721915597e-14	1.7537054668024584e-17	4.441546784527672e-16	2.998752752453762e-21
98600000	0.0011507764665497397	-1.0149469056641691e-20	-6.555509120633016e-20	1.420711547564748e-13	1.6980717384391886e-14	0.007698447066536068	5.293733419265216e-26	6.286927721915597e-14	1.7537054668024584e-17	4.441546784527672e-16	2.998752752453762e-21
98700000	0.0011507764665497397	-1.0149469056641691e-20	-6.555509120633016e-20	1.420711547564748e-13	1.6980717384391886e-14	0.007698447066536068	5.293733419265216e-26	6.286927721915597e-14	1.7537054668024584e-17	4.441546784527672e-16	2.998752752453762e-21
98800000	0.0011507764665497397	-1.0149469056641691e-20	-6.555509120633016e-20	1.420711547564748e-13	1.6980717384391886e-14	0.007698447066536068	5.293733419265216e-26	6.286927721915597e-14	1.7537054668024584e-17	4.441546784527672e-16	2.998752752453762e-21
98900000	0.0011507764665497397	-1.0149469056641691e-20	-6.555509120633016e-20	1.420711547564748e-13	1.6980717384391886e-14	0.007698447066536068	5.293733419265216e-26	6.286927721915597e-14	1.7537054668024584e-17	4.441546784527672e-16	2.998752752453762e-21
99000000	0.0011507764665497397	-1.0149469056641691e-20	-6.555509120633016e-20	1.420711547564748e-13	1.6980717384391886e-14	0.007698447066536068	5.293733419265216e-26	6.286927721915597e-14	1.7537054668024584e-17	4.441546784527672e-16	2.998752752453762e-21
99100000	0.0011507764665497397	-1.0149469056641691e-20	-6.555509120633016e-20	1.420711547564748e-13	1.6980717384391886e-14	0.007698447066536068	5.293733419265216e-26	6.286927721915597e-14	1.7537054668024584e-17	4.441546784527672e-16	2.998752752453762e-21
99200000	0.0011507764665497397	-1.0149469056641691e-20	-6.555509120633016e-20	1.420711547564748e-13	1.6980717384391886e-14	0.007698447066536068	5.293733419265216e-26	6.286927721915597e-14	1.7537054668024584e-17	4.441546784527672e-16	2.998752752453762e-21
99300000	0.0011507764665497397	-1.0149469056641691e-20	-6.555509120633016e-20	1.420711547564748e-13	1.6980717384391886e-14	0.007698447066536068	5.293733419265216e-26	6.286927721915597e-14	1.7537054668024584e-17	4.441546784527672e-16	2.998752752453762e-21
99400000	0.0011507764665497397	-1.0149469056641691e-20	-6.555509120633016e-20	1.420711547564748e-13	1.6980717384391886e-14	0.007698447066536068	5.293733419265216e-26	6.286927721915597e-14	1.7537054668024584e-17	4.441546784527672e-16	2.998752752453762e-21
99500000	0.0011507764665497397	-1.0149469056641691e-20	-6.555509120633016e-20	1.420711547564748e-13	1.6980717384391886e-14	0.007698447066536068	5.293733419265216e-26	6.286927721915597e-14	1.7537054668024584e-17	4.441546784527672e-16	2.998752752453762e-21
99600000	0.0011507764665497397	-1.0149469056641691e-20	-6.555509120633016e-20	1.420711547564748e-13	1.6980717384391886e-14	0.007698447066536068	5.293733419265216e-26	6.286927721915597e-14	1.7537054668024584e-17	4.441546784527672e-16	2.998752752453762e-21
99700000	0.0011507764665497397	-1.0149469056641691e-20	-6.555509120633016e-20	1.420711547564748e-13	1.6980717384391886e-14	0.007698447066536068	5.293733419265216e-26	6.286927721915597e-14	1.7537054668024584e-17	4.441546784527672e-16	2.998752752453762e-21
99800000	0.0011507764665497397	-1.0149469056641691e-20	-6.555509120633016e-20	1.420711547564748e-13	1.6980717384391886e-14	0.007698447066536068	5.293733419265216e-26	6.286927721915597e-14	1.7537054668024584e-17	4.441546784527672e-16	2.998752752453762e-21
99900000	0.0011507764665497397	-1.0149469056641691e-20	-6.555509120633016e-20	1.420711547564748e-13	1.6980717384391886e-14	0.007698447066536068	5.293733419265216e-26	6.286927721915597e-14	1.7537054668024584e-17	4.441546784527672e-16	2.998752752453762e-21
100000000	0.0011507764665497397	-1.0149469056641691e-20	-6.555509120633016e-20	1.420711547564748e-13	1.6980717384391886e-14	0.007698447066536068	5.293733419265216e-26	6.286927721915597e-14	1.7537054668024584e-17	4.441546784527672e-16	2.998752752453762e-21
