# Supplementary material for: Thermodynamics Underpinning the Microbial Community‐Level Nitrogen Energy Metabolism
Source: Environ Microbiol. 2025 Feb 16;27(2):e70055. doi: 10.1111/1462-2920.70055 (PMC11830459; doi:10.1111/1462-2920.70055)
Supplement: Supplementary file 1 — Data S1. [file EMI-27-e70055-s001.zip › SI/Nnetwork/Results/kdef_-10/Iin_-5/p_0.2/O2_-10.8_H_-9.5.csv]

time	N2	N2H4	N2H5	N2O	NH2OH	NH3	NH3OH	NH4	NO	NO2	NO3
0	0.00001	0.00001	0.00001	0.00001	0.00001	0.00001	0.00001	0.00001	0.00001	0.00001	0.00001
100000	0.0007148029071243085	-1.5810339661177792e-16	-1.630580217444579e-22	8.224595712566383e-14	1.5015821054497175e-14	0.008570394185571541	-1.4800406531598568e-21	2.213278860413873e-17	1.1065216222122662e-17	3.0070590437946506e-16	1.1686462709756162e-18
200000	0.0007148029071243088	-1.5810339661177792e-16	-1.630580217444579e-22	8.224595712566382e-14	1.501582105449711e-14	0.008570394185571541	-1.4800391728491896e-21	2.2132788595031827e-17	1.1065216222122665e-17	3.0070590436898973e-16	1.1686462709756183e-18
300000	0.0007148029071243088	-1.5810339661177792e-16	-1.630580217444579e-22	8.224595712566382e-14	1.501582105449711e-14	0.008570394185571541	-1.4800376925385225e-21	2.213278859509923e-17	1.1065216222122665e-17	3.0070590436906723e-16	1.1686462709756183e-18
400000	0.0007148029071243087	-1.5810339661177792e-16	-1.630580217444579e-22	8.224595712566383e-14	1.501582105449711e-14	0.008570394185571541	-1.4800362122278555e-21	2.2132788594814973e-17	1.1065216222122665e-17	3.007059043687403e-16	1.1686462709756183e-18
500000	0.0007148029071243086	-1.5810339661177792e-16	-1.630580217444579e-22	8.224595712566383e-14	1.5015821054497108e-14	0.008570394185571541	-1.4800347319171883e-21	2.2132788594649947e-17	1.1065216222122665e-17	3.0070590436855053e-16	1.1686462709756183e-18
600000	0.0007148029071243086	-1.5810339661177792e-16	-1.630580217444579e-22	8.224595712566383e-14	1.5015821054497108e-14	0.008570394185571541	-1.4800332516065214e-21	2.213278859465113e-17	1.1065216222122665e-17	3.0070590436855186e-16	1.1686462709756183e-18
700000	0.0007148029071243086	-1.5810339661177792e-16	-1.630580217444579e-22	8.224595712566383e-14	1.5015821054497108e-14	0.008570394185571541	-1.4800317712958542e-21	2.2132788594650644e-17	1.1065216222122664e-17	3.007059043685513e-16	1.1686462709756183e-18
800000	0.0007148029071243087	-1.5810339661177792e-16	-1.630580217444579e-22	8.224595712566382e-14	1.5015821054497108e-14	0.008570394185571541	-1.480030290985187e-21	2.213278859464984e-17	1.1065216222122662e-17	3.007059043685504e-16	1.1686462709756183e-18
900000	0.0007148029071243087	-1.5810339661177792e-16	-1.630580217444579e-22	8.224595712566382e-14	1.5015821054497108e-14	0.008570394185571541	-1.48002881067452e-21	2.2132788594649738e-17	1.1065216222122662e-17	3.007059043685503e-16	1.1686462709756183e-18
1000000	0.0007148029071243087	-1.5810339661177792e-16	-1.630580217444579e-22	8.224595712566382e-14	1.5015821054497108e-14	0.008570394185571541	-1.4800273303638529e-21	2.2132788594649744e-17	1.106521622212266e-17	3.007059043685503e-16	1.1686462709756183e-18
1100000	0.0007148029071243087	-1.5810339661177792e-16	-1.630580217444579e-22	8.224595712566382e-14	1.5015821054497108e-14	0.008570394185571541	-1.480025850053186e-21	2.213278859464975e-17	1.106521622212266e-17	3.0070590436855033e-16	1.1686462709756183e-18
1200000	0.0007148029071243088	-1.5810339661177792e-16	-1.630580217444579e-22	8.224595712566382e-14	1.5015821054497108e-14	0.008570394185571541	-1.4800243697425188e-21	2.2132788594649753e-17	1.1065216222122659e-17	3.0070590436855033e-16	1.1686462709756183e-18
1300000	0.0007148029071243088	-1.5810339661177792e-16	-1.630580217444579e-22	8.224595712566382e-14	1.5015821054497108e-14	0.00857039418557154	-1.4800228894318516e-21	2.213278859464976e-17	1.1065216222122659e-17	3.0070590436855033e-16	1.1686462709756183e-18
1400000	0.0007148029071243088	-1.5810339661177792e-16	-1.630580217444579e-22	8.22459571256638e-14	1.5015821054497108e-14	0.00857039418557154	-1.4800214091211846e-21	2.2132788594649762e-17	1.1065216222122659e-17	3.0070590436855033e-16	1.1686462709756183e-18
1500000	0.0007148029071243088	-1.5810339661177792e-16	-1.630580217444579e-22	8.22459571256638e-14	1.5015821054497108e-14	0.00857039418557154	-1.4800199288105175e-21	2.2132788594649766e-17	1.1065216222122659e-17	3.0070590436855033e-16	1.1686462709756183e-18
1600000	0.0007148029071243088	-1.5810339661177792e-16	-1.630580217444579e-22	8.22459571256638e-14	1.5015821054497108e-14	0.00857039418557154	-1.4800184484998505e-21	2.213278859464977e-17	1.1065216222122658e-17	3.0070590436855033e-16	1.1686462709756183e-18
1700000	0.0007148029071243088	-1.5810339661177792e-16	-1.630580217444579e-22	8.22459571256638e-14	1.5015821054497108e-14	0.00857039418557154	-1.4800169681891833e-21	2.2132788594649772e-17	1.1065216222122658e-17	3.0070590436855033e-16	1.1686462709756183e-18
1800000	0.0007148029071243088	-1.5810339661177792e-16	-1.630580217444579e-22	8.22459571256638e-14	1.5015821054497108e-14	0.00857039418557154	-1.4800154878785162e-21	2.2132788594649772e-17	1.1065216222122658e-17	3.0070590436855033e-16	1.1686462709756183e-18
1900000	0.0007148029071243088	-1.5810339661177792e-16	-1.630580217444579e-22	8.22459571256638e-14	1.5015821054497108e-14	0.00857039418557154	-1.4800140075678492e-21	2.2132788594649772e-17	1.1065216222122658e-17	3.0070590436855033e-16	1.1686462709756183e-18
2000000	0.0007148029071243088	-1.5810339661177792e-16	-1.630580217444579e-22	8.22459571256638e-14	1.5015821054497108e-14	0.00857039418557154	-1.480012527257182e-21	2.2132788594649772e-17	1.1065216222122658e-17	3.0070590436855033e-16	1.1686462709756183e-18
2100000	0.0007148029071243088	-1.5810339661177792e-16	-1.630580217444579e-22	8.22459571256638e-14	1.5015821054497108e-14	0.00857039418557154	-1.480011046946515e-21	2.2132788594649772e-17	1.1065216222122658e-17	3.0070590436855033e-16	1.1686462709756183e-18
2200000	0.0007148029071243088	-1.5810339661177792e-16	-1.630580217444579e-22	8.22459571256638e-14	1.5015821054497108e-14	0.00857039418557154	-1.4800095666358479e-21	2.2132788594649772e-17	1.1065216222122658e-17	3.0070590436855033e-16	1.1686462709756183e-18
2300000	0.0007148029071243088	-1.5810339661177792e-16	-1.630580217444579e-22	8.22459571256638e-14	1.5015821054497108e-14	0.00857039418557154	-1.4800080863251807e-21	2.2132788594649772e-17	1.1065216222122658e-17	3.0070590436855033e-16	1.1686462709756183e-18
2400000	0.0007148029071243087	-1.5810339661177792e-16	-1.630580217444579e-22	8.22459571256638e-14	1.5015821054497108e-14	0.00857039418557154	-1.4800066060145138e-21	2.213278859464977e-17	1.1065216222122658e-17	3.0070590436855033e-16	1.1686462709756183e-18
2500000	0.0007148029071243087	-1.5810339661177792e-16	-1.630580217444579e-22	8.22459571256638e-14	1.5015821054497108e-14	0.00857039418557154	-1.4800051257038466e-21	2.213278859464977e-17	1.1065216222122658e-17	3.0070590436855033e-16	1.1686462709756183e-18
2600000	0.0007148029071243087	-1.5810339661177792e-16	-1.630580217444579e-22	8.22459571256638e-14	1.5015821054497108e-14	0.00857039418557154	-1.4800036453931796e-21	2.2132788594649766e-17	1.1065216222122659e-17	3.0070590436855033e-16	1.1686462709756183e-18
2700000	0.0007148029071243087	-1.5810339661177792e-16	-1.630580217444579e-22	8.22459571256638e-14	1.5015821054497108e-14	0.00857039418557154	-1.4800021650825125e-21	2.2132788594649762e-17	1.1065216222122659e-17	3.0070590436855033e-16	1.1686462709756183e-18
2800000	0.0007148029071243087	-1.5810339661177792e-16	-1.630580217444579e-22	8.22459571256638e-14	1.5015821054497108e-14	0.00857039418557154	-1.4800006847718453e-21	2.2132788594649762e-17	1.1065216222122659e-17	3.007059043685503e-16	1.1686462709756183e-18
2900000	0.0007148029071243087	-1.5810339661177792e-16	-1.630580217444579e-22	8.22459571256638e-14	1.5015821054497108e-14	0.00857039418557154	-1.4799992044611783e-21	2.213278859464976e-17	1.1065216222122659e-17	3.007059043685503e-16	1.1686462709756183e-18
3000000	0.0007148029071243087	-1.5810339661177792e-16	-1.630580217444579e-22	8.22459571256638e-14	1.5015821054497108e-14	0.00857039418557154	-1.4799977241505112e-21	2.2132788594649756e-17	1.1065216222122659e-17	3.007059043685503e-16	1.1686462709756183e-18
3100000	0.0007148029071243087	-1.5810339661177792e-16	-1.630580217444579e-22	8.224595712566382e-14	1.5015821054497108e-14	0.008570394185571541	-1.4799962438398442e-21	2.2132788594649753e-17	1.1065216222122659e-17	3.007059043685503e-16	1.1686462709756183e-18
3200000	0.0007148029071243086	-1.5810339661177792e-16	-1.630580217444579e-22	8.224595712566382e-14	1.5015821054497108e-14	0.008570394185571541	-1.479994763529177e-21	2.213278859464975e-17	1.106521622212266e-17	3.007059043685503e-16	1.1686462709756185e-18
3300000	0.0007148029071243086	-1.5810339661177792e-16	-1.630580217444579e-22	8.224595712566382e-14	1.5015821054497108e-14	0.008570394185571541	-1.4799932832185099e-21	2.2132788594649747e-17	1.106521622212266e-17	3.007059043685503e-16	1.1686462709756185e-18
3400000	0.0007148029071243086	-1.5810339661177792e-16	-1.630580217444579e-22	8.224595712566382e-14	1.5015821054497108e-14	0.008570394185571541	-1.4799918029078429e-21	2.2132788594649747e-17	1.106521622212266e-17	3.007059043685503e-16	1.1686462709756185e-18
3500000	0.0007148029071243086	-1.5810339661177792e-16	-1.630580217444579e-22	8.224595712566382e-14	1.5015821054497108e-14	0.008570394185571541	-1.4799903225971757e-21	2.2132788594649744e-17	1.106521622212266e-17	3.007059043685503e-16	1.1686462709756185e-18
3600000	0.0007148029071243086	-1.5810339661177792e-16	-1.630580217444579e-22	8.224595712566382e-14	1.5015821054497108e-14	0.008570394185571541	-1.4799888422865088e-21	2.213278859464974e-17	1.106521622212266e-17	3.007059043685503e-16	1.1686462709756185e-18
3700000	0.0007148029071243086	-1.5810339661177792e-16	-1.630580217444579e-22	8.224595712566382e-14	1.5015821054497108e-14	0.008570394185571541	-1.4799873619758416e-21	2.2132788594649738e-17	1.106521622212266e-17	3.0070590436855023e-16	1.1686462709756185e-18
3800000	0.0007148029071243086	-1.5810339661177792e-16	-1.630580217444579e-22	8.224595712566382e-14	1.5015821054497108e-14	0.008570394185571541	-1.4799858816651744e-21	2.2132788594649738e-17	1.1065216222122662e-17	3.0070590436855023e-16	1.1686462709756185e-18
3900000	0.0007148029071243085	-1.5810339661177792e-16	-1.630580217444579e-22	8.224595712566382e-14	1.5015821054497108e-14	0.008570394185571541	-1.4799844013545075e-21	2.2132788594649735e-17	1.1065216222122662e-17	3.0070590436855023e-16	1.1686462709756185e-18
4000000	0.0007148029071243085	-1.5810339661177792e-16	-1.630580217444579e-22	8.224595712566382e-14	1.5015821054497108e-14	0.008570394185571541	-1.4799829210438403e-21	2.2132788594649735e-17	1.1065216222122662e-17	3.0070590436855023e-16	1.1686462709756185e-18
4100000	0.0007148029071243085	-1.5810339661177792e-16	-1.630580217444579e-22	8.224595712566382e-14	1.5015821054497108e-14	0.008570394185571541	-1.4799814407331733e-21	2.2132788594649732e-17	1.1065216222122662e-17	3.0070590436855023e-16	1.1686462709756185e-18
4200000	0.0007148029071243085	-1.5810339661177792e-16	-1.630580217444579e-22	8.224595712566382e-14	1.5015821054497108e-14	0.008570394185571541	-1.4799799604225062e-21	2.2132788594649732e-17	1.1065216222122662e-17	3.0070590436855023e-16	1.1686462709756185e-18
4300000	0.0007148029071243085	-1.5810339661177792e-16	-1.630580217444579e-22	8.224595712566382e-14	1.5015821054497108e-14	0.008570394185571541	-1.479978480111839e-21	2.2132788594649732e-17	1.1065216222122662e-17	3.0070590436855023e-16	1.1686462709756185e-18
4400000	0.0007148029071243085	-1.5810339661177792e-16	-1.630580217444579e-22	8.224595712566382e-14	1.5015821054497108e-14	0.008570394185571541	-1.479976999801172e-21	2.2132788594649732e-17	1.1065216222122662e-17	3.0070590436855023e-16	1.1686462709756185e-18
4500000	0.0007148029071243085	-1.5810339661177792e-16	-1.630580217444579e-22	8.224595712566382e-14	1.5015821054497108e-14	0.008570394185571541	-1.4799755194905049e-21	2.2132788594649732e-17	1.1065216222122662e-17	3.0070590436855023e-16	1.1686462709756185e-18
4600000	0.0007148029071243085	-1.5810339661177792e-16	-1.630580217444579e-22	8.224595712566382e-14	1.5015821054497108e-14	0.008570394185571541	-1.479974039179838e-21	2.2132788594649732e-17	1.1065216222122662e-17	3.0070590436855023e-16	1.1686462709756185e-18
4700000	0.0007148029071243085	-1.5810339661177792e-16	-1.630580217444579e-22	8.224595712566382e-14	1.5015821054497108e-14	0.008570394185571541	-1.4799725588691707e-21	2.2132788594649732e-17	1.1065216222122662e-17	3.0070590436855023e-16	1.1686462709756185e-18
4800000	0.0007148029071243085	-1.5810339661177792e-16	-1.630580217444579e-22	8.224595712566382e-14	1.5015821054497108e-14	0.008570394185571541	-1.4799710785585036e-21	2.2132788594649732e-17	1.1065216222122662e-17	3.0070590436855023e-16	1.1686462709756185e-18
4900000	0.0007148029071243085	-1.5810339661177792e-16	-1.630580217444579e-22	8.224595712566382e-14	1.5015821054497108e-14	0.008570394185571541	-1.4799695982478366e-21	2.2132788594649732e-17	1.1065216222122662e-17	3.0070590436855023e-16	1.1686462709756185e-18
5000000	0.0007148029071243085	-1.5810339661177792e-16	-1.630580217444579e-22	8.224595712566382e-14	1.5015821054497108e-14	0.008570394185571541	-1.4799681179371694e-21	2.2132788594649732e-17	1.1065216222122662e-17	3.0070590436855023e-16	1.1686462709756185e-18
5100000	0.0007148029071243085	-1.5810339661177792e-16	-1.630580217444579e-22	8.224595712566382e-14	1.5015821054497108e-14	0.008570394185571541	-1.4799666376265025e-21	2.2132788594649732e-17	1.1065216222122662e-17	3.0070590436855023e-16	1.1686462709756185e-18
5200000	0.0007148029071243085	-1.5810339661177792e-16	-1.630580217444579e-22	8.224595712566382e-14	1.5015821054497108e-14	0.008570394185571541	-1.4799651573158353e-21	2.2132788594649732e-17	1.1065216222122662e-17	3.0070590436855023e-16	1.1686462709756185e-18
5300000	0.0007148029071243085	-1.5810339661177792e-16	-1.630580217444579e-22	8.224595712566382e-14	1.5015821054497108e-14	0.008570394185571541	-1.4799636770051682e-21	2.2132788594649732e-17	1.1065216222122662e-17	3.0070590436855023e-16	1.1686462709756185e-18
5400000	0.0007148029071243085	-1.5810339661177792e-16	-1.630580217444579e-22	8.224595712566382e-14	1.5015821054497108e-14	0.008570394185571541	-1.4799621966945012e-21	2.2132788594649732e-17	1.1065216222122662e-17	3.0070590436855023e-16	1.1686462709756185e-18
5500000	0.0007148029071243085	-1.5810339661177792e-16	-1.630580217444579e-22	8.224595712566382e-14	1.5015821054497108e-14	0.008570394185571541	-1.479960716383834e-21	2.2132788594649732e-17	1.1065216222122662e-17	3.0070590436855023e-16	1.1686462709756185e-18
5600000	0.0007148029071243085	-1.5810339661177792e-16	-1.630580217444579e-22	8.224595712566382e-14	1.5015821054497108e-14	0.008570394185571541	-1.4799592360731669e-21	2.2132788594649732e-17	1.1065216222122662e-17	3.0070590436855023e-16	1.1686462709756185e-18
5700000	0.0007148029071243085	-1.5810339661177792e-16	-1.630580217444579e-22	8.224595712566382e-14	1.5015821054497108e-14	0.008570394185571541	-1.4799577557624999e-21	2.2132788594649732e-17	1.1065216222122662e-17	3.0070590436855023e-16	1.1686462709756185e-18
5800000	0.0007148029071243085	-1.5810339661177792e-16	-1.630580217444579e-22	8.224595712566382e-14	1.5015821054497108e-14	0.008570394185571541	-1.4799562754518327e-21	2.2132788594649732e-17	1.1065216222122662e-17	3.0070590436855023e-16	1.1686462709756185e-18
5900000	0.0007148029071243085	-1.5810339661177792e-16	-1.630580217444579e-22	8.224595712566382e-14	1.5015821054497108e-14	0.008570394185571541	-1.4799547951411657e-21	2.2132788594649732e-17	1.1065216222122662e-17	3.0070590436855023e-16	1.1686462709756185e-18
6000000	0.0007148029071243085	-1.5810339661177792e-16	-1.630580217444579e-22	8.224595712566382e-14	1.5015821054497108e-14	0.008570394185571541	-1.4799533148304986e-21	2.2132788594649735e-17	1.1065216222122662e-17	3.0070590436855023e-16	1.1686462709756185e-18
6100000	0.0007148029071243086	-1.5810339661177792e-16	-1.630580217444579e-22	8.224595712566382e-14	1.5015821054497108e-14	0.008570394185571541	-1.4799518345198314e-21	2.2132788594649735e-17	1.1065216222122662e-17	3.0070590436855023e-16	1.1686462709756185e-18
6200000	0.0007148029071243086	-1.5810339661177792e-16	-1.630580217444579e-22	8.224595712566382e-14	1.5015821054497108e-14	0.008570394185571541	-1.4799503542091645e-21	2.2132788594649735e-17	1.1065216222122662e-17	3.0070590436855023e-16	1.1686462709756185e-18
6300000	0.0007148029071243086	-1.5810339661177792e-16	-1.630580217444579e-22	8.224595712566382e-14	1.5015821054497108e-14	0.008570394185571541	-1.4799488738984973e-21	2.2132788594649735e-17	1.1065216222122664e-17	3.0070590436855023e-16	1.1686462709756185e-18
6400000	0.0007148029071243086	-1.5810339661177792e-16	-1.630580217444579e-22	8.224595712566382e-14	1.5015821054497108e-14	0.008570394185571541	-1.4799473935878303e-21	2.2132788594649735e-17	1.1065216222122664e-17	3.0070590436855023e-16	1.1686462709756183e-18
6500000	0.0007148029071243086	-1.5810339661177792e-16	-1.630580217444579e-22	8.224595712566382e-14	1.5015821054497108e-14	0.008570394185571541	-1.4799459132771632e-21	2.2132788594649735e-17	1.1065216222122664e-17	3.0070590436855023e-16	1.1686462709756183e-18
6600000	0.0007148029071243086	-1.5810339661177792e-16	-1.630580217444579e-22	8.224595712566382e-14	1.5015821054497108e-14	0.008570394185571541	-1.479944432966496e-21	2.2132788594649735e-17	1.1065216222122664e-17	3.0070590436855023e-16	1.1686462709756183e-18
6700000	0.0007148029071243086	-1.5810339661177792e-16	-1.630580217444579e-22	8.224595712566382e-14	1.5015821054497108e-14	0.008570394185571541	-1.479942952655829e-21	2.2132788594649735e-17	1.1065216222122664e-17	3.007059043685503e-16	1.1686462709756183e-18
6800000	0.0007148029071243086	-1.5810339661177792e-16	-1.630580217444579e-22	8.224595712566382e-14	1.5015821054497108e-14	0.008570394185571541	-1.4799414723451619e-21	2.2132788594649735e-17	1.1065216222122664e-17	3.007059043685503e-16	1.1686462709756183e-18
6900000	0.0007148029071243086	-1.5810339661177792e-16	-1.630580217444579e-22	8.224595712566382e-14	1.5015821054497108e-14	0.008570394185571541	-1.4799399920344949e-21	2.2132788594649735e-17	1.1065216222122664e-17	3.007059043685503e-16	1.1686462709756183e-18
7000000	0.0007148029071243086	-1.5810339661177792e-16	-1.630580217444579e-22	8.224595712566382e-14	1.5015821054497108e-14	0.008570394185571541	-1.4799385117238277e-21	2.2132788594649735e-17	1.1065216222122664e-17	3.007059043685503e-16	1.1686462709756183e-18
7100000	0.0007148029071243087	-1.5810339661177792e-16	-1.630580217444579e-22	8.224595712566382e-14	1.5015821054497108e-14	0.008570394185571541	-1.4799370314131606e-21	2.2132788594649735e-17	1.1065216222122664e-17	3.007059043685503e-16	1.1686462709756183e-18
7200000	0.0007148029071243087	-1.5810339661177792e-16	-1.630580217444579e-22	8.224595712566382e-14	1.5015821054497108e-14	0.008570394185571541	-1.4799355511024936e-21	2.2132788594649735e-17	1.1065216222122664e-17	3.007059043685503e-16	1.1686462709756183e-18
7300000	0.0007148029071243087	-1.5810339661177792e-16	-1.630580217444579e-22	8.224595712566382e-14	1.5015821054497108e-14	0.008570394185571541	-1.4799340707918264e-21	2.2132788594649735e-17	1.1065216222122664e-17	3.007059043685503e-16	1.1686462709756183e-18
7400000	0.0007148029071243087	-1.5810339661177792e-16	-1.630580217444579e-22	8.224595712566382e-14	1.5015821054497108e-14	0.008570394185571541	-1.4799325904811595e-21	2.2132788594649735e-17	1.1065216222122664e-17	3.007059043685503e-16	1.1686462709756183e-18
7500000	0.0007148029071243087	-1.5810339661177792e-16	-1.630580217444579e-22	8.224595712566382e-14	1.5015821054497108e-14	0.008570394185571541	-1.4799311101704923e-21	2.2132788594649735e-17	1.1065216222122664e-17	3.007059043685503e-16	1.1686462709756183e-18
7600000	0.0007148029071243087	-1.5810339661177792e-16	-1.630580217444579e-22	8.224595712566382e-14	1.5015821054497108e-14	0.008570394185571541	-1.4799296298598251e-21	2.2132788594649735e-17	1.1065216222122664e-17	3.007059043685503e-16	1.1686462709756183e-18
7700000	0.0007148029071243087	-1.5810339661177792e-16	-1.630580217444579e-22	8.224595712566382e-14	1.5015821054497108e-14	0.008570394185571541	-1.4799281495491582e-21	2.2132788594649735e-17	1.1065216222122664e-17	3.007059043685503e-16	1.1686462709756183e-18
7800000	0.0007148029071243087	-1.5810339661177792e-16	-1.630580217444579e-22	8.224595712566382e-14	1.5015821054497108e-14	0.008570394185571541	-1.479926669238491e-21	2.2132788594649735e-17	1.1065216222122664e-17	3.007059043685503e-16	1.1686462709756183e-18
7900000	0.0007148029071243087	-1.5810339661177792e-16	-1.630580217444579e-22	8.224595712566382e-14	1.5015821054497108e-14	0.008570394185571541	-1.479925188927824e-21	2.2132788594649735e-17	1.1065216222122664e-17	3.007059043685503e-16	1.1686462709756183e-18
8000000	0.0007148029071243087	-1.5810339661177792e-16	-1.630580217444579e-22	8.224595712566382e-14	1.5015821054497108e-14	0.008570394185571541	-1.4799237086171569e-21	2.2132788594649735e-17	1.1065216222122664e-17	3.007059043685503e-16	1.1686462709756183e-18
8100000	0.0007148029071243087	-1.5810339661177792e-16	-1.630580217444579e-22	8.224595712566382e-14	1.5015821054497108e-14	0.008570394185571541	-1.4799222283064897e-21	2.2132788594649735e-17	1.1065216222122664e-17	3.007059043685503e-16	1.1686462709756183e-18
8200000	0.0007148029071243087	-1.5810339661177792e-16	-1.630580217444579e-22	8.224595712566382e-14	1.5015821054497108e-14	0.008570394185571541	-1.4799207479958227e-21	2.2132788594649735e-17	1.1065216222122664e-17	3.007059043685503e-16	1.1686462709756183e-18
8300000	0.0007148029071243087	-1.5810339661177792e-16	-1.630580217444579e-22	8.224595712566382e-14	1.5015821054497108e-14	0.008570394185571541	-1.4799192676851556e-21	2.2132788594649735e-17	1.1065216222122664e-17	3.007059043685503e-16	1.1686462709756183e-18
8400000	0.0007148029071243087	-1.5810339661177792e-16	-1.630580217444579e-22	8.224595712566382e-14	1.5015821054497108e-14	0.008570394185571541	-1.4799177873744886e-21	2.2132788594649735e-17	1.1065216222122664e-17	3.007059043685503e-16	1.1686462709756183e-18
8500000	0.0007148029071243087	-1.5810339661177792e-16	-1.630580217444579e-22	8.224595712566382e-14	1.5015821054497108e-14	0.008570394185571541	-1.4799163070638214e-21	2.2132788594649735e-17	1.1065216222122664e-17	3.007059043685503e-16	1.1686462709756183e-18
8600000	0.0007148029071243087	-1.5810339661177792e-16	-1.630580217444579e-22	8.224595712566382e-14	1.5015821054497108e-14	0.008570394185571541	-1.4799148267531543e-21	2.2132788594649735e-17	1.1065216222122664e-17	3.007059043685503e-16	1.1686462709756183e-18
8700000	0.0007148029071243087	-1.5810339661177792e-16	-1.630580217444579e-22	8.224595712566382e-14	1.5015821054497108e-14	0.008570394185571541	-1.4799133464424873e-21	2.2132788594649735e-17	1.1065216222122664e-17	3.007059043685503e-16	1.1686462709756183e-18
8800000	0.0007148029071243087	-1.5810339661177792e-16	-1.630580217444579e-22	8.224595712566382e-14	1.5015821054497108e-14	0.008570394185571541	-1.4799118661318201e-21	2.2132788594649735e-17	1.1065216222122664e-17	3.007059043685503e-16	1.1686462709756183e-18
8900000	0.0007148029071243087	-1.5810339661177792e-16	-1.630580217444579e-22	8.224595712566382e-14	1.5015821054497108e-14	0.008570394185571541	-1.4799103858211532e-21	2.2132788594649735e-17	1.1065216222122664e-17	3.007059043685503e-16	1.1686462709756183e-18
9000000	0.0007148029071243087	-1.5810339661177792e-16	-1.630580217444579e-22	8.224595712566382e-14	1.5015821054497108e-14	0.008570394185571541	-1.479908905510486e-21	2.2132788594649735e-17	1.1065216222122664e-17	3.007059043685503e-16	1.1686462709756183e-18
9100000	0.0007148029071243087	-1.5810339661177792e-16	-1.630580217444579e-22	8.224595712566382e-14	1.5015821054497108e-14	0.008570394185571541	-1.4799074251998188e-21	2.2132788594649735e-17	1.1065216222122664e-17	3.007059043685503e-16	1.1686462709756183e-18
9200000	0.0007148029071243087	-1.5810339661177792e-16	-1.630580217444579e-22	8.224595712566382e-14	1.5015821054497108e-14	0.008570394185571541	-1.4799059448891519e-21	2.2132788594649735e-17	1.1065216222122664e-17	3.007059043685503e-16	1.1686462709756183e-18
9300000	0.0007148029071243087	-1.5810339661177792e-16	-1.630580217444579e-22	8.224595712566382e-14	1.5015821054497108e-14	0.008570394185571541	-1.4799044645784847e-21	2.2132788594649735e-17	1.1065216222122664e-17	3.007059043685503e-16	1.1686462709756183e-18
9400000	0.0007148029071243087	-1.5810339661177792e-16	-1.630580217444579e-22	8.224595712566382e-14	1.5015821054497108e-14	0.008570394185571541	-1.4799029842678175e-21	2.2132788594649735e-17	1.1065216222122664e-17	3.007059043685503e-16	1.1686462709756183e-18
9500000	0.0007148029071243087	-1.5810339661177792e-16	-1.630580217444579e-22	8.224595712566382e-14	1.5015821054497108e-14	0.008570394185571541	-1.4799015039571506e-21	2.2132788594649735e-17	1.1065216222122664e-17	3.007059043685503e-16	1.1686462709756183e-18
9600000	0.0007148029071243087	-1.5810339661177792e-16	-1.630580217444579e-22	8.224595712566382e-14	1.5015821054497108e-14	0.008570394185571541	-1.4799000236464834e-21	2.2132788594649735e-17	1.1065216222122664e-17	3.007059043685503e-16	1.1686462709756183e-18
9700000	0.0007148029071243087	-1.5810339661177792e-16	-1.630580217444579e-22	8.224595712566382e-14	1.5015821054497108e-14	0.008570394185571541	-1.4798985433358164e-21	2.2132788594649735e-17	1.1065216222122664e-17	3.007059043685503e-16	1.1686462709756183e-18
9800000	0.0007148029071243087	-1.5810339661177792e-16	-1.630580217444579e-22	8.224595712566382e-14	1.5015821054497108e-14	0.008570394185571541	-1.4798970630251493e-21	2.2132788594649735e-17	1.1065216222122664e-17	3.007059043685503e-16	1.1686462709756183e-18
9900000	0.0007148029071243087	-1.5810339661177792e-16	-1.630580217444579e-22	8.224595712566382e-14	1.5015821054497108e-14	0.008570394185571541	-1.4798955827144821e-21	2.2132788594649735e-17	1.1065216222122664e-17	3.007059043685503e-16	1.1686462709756183e-18
10000000	0.0007148029071243087	-1.5810339661177792e-16	-1.630580217444579e-22	8.224595712566382e-14	1.5015821054497108e-14	0.008570394185571541	-1.4798941024038151e-21	2.2132788594649735e-17	1.1065216222122664e-17	3.007059043685503e-16	1.1686462709756183e-18
10100000	0.0007148029071243087	-1.5810339661177792e-16	-1.630580217444579e-22	8.224595712566382e-14	1.5015821054497108e-14	0.008570394185571541	-1.479892622093148e-21	2.2132788594649735e-17	1.1065216222122664e-17	3.007059043685503e-16	1.1686462709756183e-18
10200000	0.0007148029071243087	-1.5810339661177792e-16	-1.630580217444579e-22	8.224595712566382e-14	1.5015821054497108e-14	0.008570394185571541	-1.479891141782481e-21	2.2132788594649735e-17	1.1065216222122664e-17	3.007059043685503e-16	1.1686462709756183e-18
10300000	0.0007148029071243087	-1.5810339661177792e-16	-1.630580217444579e-22	8.224595712566382e-14	1.5015821054497108e-14	0.008570394185571541	-1.4798896614718138e-21	2.2132788594649735e-17	1.1065216222122664e-17	3.007059043685503e-16	1.1686462709756183e-18
10400000	0.0007148029071243087	-1.5810339661177792e-16	-1.630580217444579e-22	8.224595712566382e-14	1.5015821054497108e-14	0.008570394185571541	-1.4798881811611467e-21	2.2132788594649735e-17	1.1065216222122664e-17	3.007059043685503e-16	1.1686462709756183e-18
10500000	0.0007148029071243087	-1.5810339661177792e-16	-1.630580217444579e-22	8.224595712566382e-14	1.5015821054497108e-14	0.008570394185571541	-1.4798867008504797e-21	2.2132788594649735e-17	1.1065216222122664e-17	3.007059043685503e-16	1.1686462709756183e-18
10600000	0.0007148029071243087	-1.5810339661177792e-16	-1.630580217444579e-22	8.224595712566382e-14	1.5015821054497108e-14	0.008570394185571541	-1.4798852205398125e-21	2.2132788594649735e-17	1.1065216222122664e-17	3.007059043685503e-16	1.1686462709756183e-18
10700000	0.0007148029071243087	-1.5810339661177792e-16	-1.630580217444579e-22	8.224595712566382e-14	1.5015821054497108e-14	0.008570394185571541	-1.4798837402291456e-21	2.2132788594649735e-17	1.1065216222122664e-17	3.007059043685503e-16	1.1686462709756183e-18
10800000	0.0007148029071243087	-1.5810339661177792e-16	-1.630580217444579e-22	8.224595712566382e-14	1.5015821054497108e-14	0.008570394185571541	-1.4798822599184784e-21	2.2132788594649735e-17	1.1065216222122664e-17	3.007059043685503e-16	1.1686462709756183e-18
10900000	0.0007148029071243087	-1.5810339661177792e-16	-1.630580217444579e-22	8.224595712566382e-14	1.5015821054497108e-14	0.008570394185571541	-1.4798807796078113e-21	2.2132788594649735e-17	1.1065216222122664e-17	3.007059043685503e-16	1.1686462709756183e-18
11000000	0.0007148029071243087	-1.5810339661177792e-16	-1.630580217444579e-22	8.224595712566382e-14	1.5015821054497108e-14	0.008570394185571541	-1.4798792992971443e-21	2.2132788594649735e-17	1.1065216222122664e-17	3.007059043685503e-16	1.1686462709756183e-18
11100000	0.0007148029071243087	-1.5810339661177792e-16	-1.630580217444579e-22	8.224595712566382e-14	1.5015821054497108e-14	0.008570394185571541	-1.4798778189864771e-21	2.2132788594649735e-17	1.1065216222122664e-17	3.007059043685503e-16	1.1686462709756183e-18
11200000	0.0007148029071243087	-1.5810339661177792e-16	-1.630580217444579e-22	8.224595712566382e-14	1.5015821054497108e-14	0.008570394185571541	-1.47987633867581e-21	2.2132788594649735e-17	1.1065216222122664e-17	3.007059043685503e-16	1.1686462709756183e-18
11300000	0.0007148029071243087	-1.5810339661177792e-16	-1.630580217444579e-22	8.224595712566382e-14	1.5015821054497108e-14	0.008570394185571541	-1.479874858365143e-21	2.2132788594649735e-17	1.1065216222122664e-17	3.007059043685503e-16	1.1686462709756183e-18
11400000	0.0007148029071243087	-1.5810339661177792e-16	-1.630580217444579e-22	8.224595712566382e-14	1.5015821054497108e-14	0.008570394185571541	-1.4798733780544758e-21	2.2132788594649735e-17	1.1065216222122664e-17	3.007059043685503e-16	1.1686462709756183e-18
11500000	0.0007148029071243087	-1.5810339661177792e-16	-1.630580217444579e-22	8.224595712566382e-14	1.5015821054497108e-14	0.008570394185571541	-1.4798718977438088e-21	2.2132788594649735e-17	1.1065216222122664e-17	3.007059043685503e-16	1.1686462709756183e-18
11600000	0.0007148029071243087	-1.5810339661177792e-16	-1.630580217444579e-22	8.224595712566382e-14	1.5015821054497108e-14	0.008570394185571541	-1.4798704174331417e-21	2.2132788594649735e-17	1.1065216222122664e-17	3.007059043685503e-16	1.1686462709756183e-18
11700000	0.0007148029071243087	-1.5810339661177792e-16	-1.630580217444579e-22	8.224595712566382e-14	1.5015821054497108e-14	0.008570394185571541	-1.4798689371224745e-21	2.2132788594649735e-17	1.1065216222122664e-17	3.007059043685503e-16	1.1686462709756183e-18
11800000	0.0007148029071243087	-1.5810339661177792e-16	-1.630580217444579e-22	8.224595712566382e-14	1.5015821054497108e-14	0.008570394185571541	-1.4798674568118076e-21	2.2132788594649735e-17	1.1065216222122664e-17	3.007059043685503e-16	1.1686462709756183e-18
11900000	0.0007148029071243087	-1.5810339661177792e-16	-1.630580217444579e-22	8.224595712566382e-14	1.5015821054497108e-14	0.008570394185571541	-1.4798659765011404e-21	2.2132788594649735e-17	1.1065216222122664e-17	3.007059043685503e-16	1.1686462709756183e-18
12000000	0.0007148029071243087	-1.5810339661177792e-16	-1.630580217444579e-22	8.224595712566382e-14	1.5015821054497108e-14	0.008570394185571541	-1.4798644961904734e-21	2.2132788594649735e-17	1.1065216222122664e-17	3.007059043685503e-16	1.1686462709756183e-18
12100000	0.0007148029071243087	-1.5810339661177792e-16	-1.630580217444579e-22	8.224595712566382e-14	1.5015821054497108e-14	0.008570394185571541	-1.4798630158798063e-21	2.2132788594649735e-17	1.1065216222122664e-17	3.007059043685503e-16	1.1686462709756183e-18
12200000	0.0007148029071243087	-1.5810339661177792e-16	-1.630580217444579e-22	8.224595712566382e-14	1.5015821054497108e-14	0.008570394185571541	-1.479861535569139e-21	2.2132788594649735e-17	1.1065216222122664e-17	3.007059043685503e-16	1.1686462709756183e-18
12300000	0.0007148029071243087	-1.5810339661177792e-16	-1.630580217444579e-22	8.224595712566382e-14	1.5015821054497108e-14	0.008570394185571541	-1.4798600552584721e-21	2.2132788594649735e-17	1.1065216222122664e-17	3.007059043685503e-16	1.1686462709756183e-18
12400000	0.0007148029071243087	-1.5810339661177792e-16	-1.630580217444579e-22	8.224595712566382e-14	1.5015821054497108e-14	0.008570394185571541	-1.479858574947805e-21	2.2132788594649735e-17	1.1065216222122664e-17	3.007059043685503e-16	1.1686462709756183e-18
12500000	0.0007148029071243087	-1.5810339661177792e-16	-1.630580217444579e-22	8.224595712566382e-14	1.5015821054497108e-14	0.008570394185571541	-1.479857094637138e-21	2.2132788594649735e-17	1.1065216222122664e-17	3.007059043685503e-16	1.1686462709756183e-18
12600000	0.0007148029071243087	-1.5810339661177792e-16	-1.630580217444579e-22	8.224595712566382e-14	1.5015821054497108e-14	0.008570394185571541	-1.4798556143264708e-21	2.2132788594649735e-17	1.1065216222122664e-17	3.007059043685503e-16	1.1686462709756183e-18
12700000	0.0007148029071243087	-1.5810339661177792e-16	-1.630580217444579e-22	8.224595712566382e-14	1.5015821054497108e-14	0.008570394185571541	-1.4798541340158037e-21	2.2132788594649735e-17	1.1065216222122664e-17	3.007059043685503e-16	1.1686462709756183e-18
12800000	0.0007148029071243087	-1.5810339661177792e-16	-1.630580217444579e-22	8.224595712566382e-14	1.5015821054497108e-14	0.008570394185571541	-1.4798526537051367e-21	2.2132788594649735e-17	1.1065216222122664e-17	3.007059043685503e-16	1.1686462709756183e-18
12900000	0.0007148029071243087	-1.5810339661177792e-16	-1.630580217444579e-22	8.224595712566382e-14	1.5015821054497108e-14	0.008570394185571541	-1.4798511733944695e-21	2.2132788594649735e-17	1.1065216222122664e-17	3.007059043685503e-16	1.1686462709756183e-18
13000000	0.0007148029071243087	-1.5810339661177792e-16	-1.630580217444579e-22	8.224595712566382e-14	1.5015821054497108e-14	0.008570394185571541	-1.4798496930838026e-21	2.2132788594649735e-17	1.1065216222122664e-17	3.007059043685503e-16	1.1686462709756183e-18
13100000	0.0007148029071243087	-1.5810339661177792e-16	-1.630580217444579e-22	8.224595712566382e-14	1.5015821054497108e-14	0.008570394185571541	-1.4798482127731354e-21	2.2132788594649735e-17	1.1065216222122664e-17	3.007059043685503e-16	1.1686462709756183e-18
13200000	0.0007148029071243087	-1.5810339661177792e-16	-1.630580217444579e-22	8.224595712566382e-14	1.5015821054497108e-14	0.008570394185571541	-1.4798467324624682e-21	2.2132788594649735e-17	1.1065216222122664e-17	3.007059043685503e-16	1.1686462709756183e-18
13300000	0.0007148029071243087	-1.5810339661177792e-16	-1.630580217444579e-22	8.224595712566382e-14	1.5015821054497108e-14	0.008570394185571541	-1.4798452521518013e-21	2.2132788594649735e-17	1.1065216222122664e-17	3.007059043685503e-16	1.1686462709756183e-18
13400000	0.0007148029071243087	-1.5810339661177792e-16	-1.630580217444579e-22	8.224595712566382e-14	1.5015821054497108e-14	0.008570394185571541	-1.4798437718411341e-21	2.2132788594649735e-17	1.1065216222122664e-17	3.007059043685503e-16	1.1686462709756183e-18
13500000	0.0007148029071243087	-1.5810339661177792e-16	-1.630580217444579e-22	8.224595712566382e-14	1.5015821054497108e-14	0.008570394185571541	-1.479842291530467e-21	2.2132788594649735e-17	1.1065216222122664e-17	3.007059043685503e-16	1.1686462709756183e-18
13600000	0.0007148029071243087	-1.5810339661177792e-16	-1.630580217444579e-22	8.224595712566382e-14	1.5015821054497108e-14	0.008570394185571541	-1.4798408112198e-21	2.2132788594649735e-17	1.1065216222122664e-17	3.007059043685503e-16	1.1686462709756183e-18
13700000	0.0007148029071243087	-1.5810339661177792e-16	-1.630580217444579e-22	8.224595712566382e-14	1.5015821054497108e-14	0.008570394185571541	-1.4798393309091328e-21	2.2132788594649735e-17	1.1065216222122664e-17	3.007059043685503e-16	1.1686462709756183e-18
13800000	0.0007148029071243087	-1.5810339661177792e-16	-1.630580217444579e-22	8.224595712566382e-14	1.5015821054497108e-14	0.008570394185571541	-1.4798378505984658e-21	2.2132788594649735e-17	1.1065216222122664e-17	3.007059043685503e-16	1.1686462709756183e-18
13900000	0.0007148029071243087	-1.5810339661177792e-16	-1.630580217444579e-22	8.224595712566382e-14	1.5015821054497108e-14	0.008570394185571541	-1.4798363702877987e-21	2.2132788594649735e-17	1.1065216222122664e-17	3.007059043685503e-16	1.1686462709756183e-18
14000000	0.0007148029071243087	-1.5810339661177792e-16	-1.630580217444579e-22	8.224595712566382e-14	1.5015821054497108e-14	0.008570394185571541	-1.4798348899771315e-21	2.2132788594649735e-17	1.1065216222122664e-17	3.007059043685503e-16	1.1686462709756183e-18
14100000	0.0007148029071243087	-1.5810339661177792e-16	-1.630580217444579e-22	8.224595712566382e-14	1.5015821054497108e-14	0.008570394185571541	-1.4798334096664645e-21	2.2132788594649735e-17	1.1065216222122664e-17	3.007059043685503e-16	1.1686462709756183e-18
14200000	0.0007148029071243087	-1.5810339661177792e-16	-1.630580217444579e-22	8.224595712566382e-14	1.5015821054497108e-14	0.008570394185571541	-1.4798319293557974e-21	2.2132788594649735e-17	1.1065216222122664e-17	3.007059043685503e-16	1.1686462709756183e-18
14300000	0.0007148029071243087	-1.5810339661177792e-16	-1.630580217444579e-22	8.224595712566382e-14	1.5015821054497108e-14	0.008570394185571541	-1.4798304490451304e-21	2.2132788594649735e-17	1.1065216222122664e-17	3.007059043685503e-16	1.1686462709756183e-18
14400000	0.0007148029071243087	-1.5810339661177792e-16	-1.630580217444579e-22	8.224595712566382e-14	1.5015821054497108e-14	0.008570394185571541	-1.4798289687344632e-21	2.2132788594649735e-17	1.1065216222122662e-17	3.007059043685503e-16	1.1686462709756183e-18
14500000	0.0007148029071243087	-1.5810339661177792e-16	-1.630580217444579e-22	8.224595712566382e-14	1.5015821054497108e-14	0.008570394185571541	-1.479827488423796e-21	2.2132788594649735e-17	1.1065216222122662e-17	3.007059043685503e-16	1.1686462709756183e-18
14600000	0.0007148029071243087	-1.5810339661177792e-16	-1.630580217444579e-22	8.224595712566382e-14	1.5015821054497108e-14	0.008570394185571541	-1.4798260081131291e-21	2.2132788594649735e-17	1.1065216222122662e-17	3.007059043685503e-16	1.1686462709756183e-18
14700000	0.0007148029071243087	-1.5810339661177792e-16	-1.630580217444579e-22	8.224595712566382e-14	1.5015821054497108e-14	0.008570394185571541	-1.479824527802462e-21	2.2132788594649735e-17	1.1065216222122662e-17	3.007059043685503e-16	1.1686462709756183e-18
14800000	0.0007148029071243087	-1.5810339661177792e-16	-1.630580217444579e-22	8.224595712566382e-14	1.5015821054497108e-14	0.008570394185571541	-1.479823047491795e-21	2.2132788594649735e-17	1.1065216222122662e-17	3.007059043685503e-16	1.1686462709756183e-18
14900000	0.0007148029071243087	-1.5810339661177792e-16	-1.630580217444579e-22	8.224595712566382e-14	1.5015821054497108e-14	0.008570394185571541	-1.4798215671811278e-21	2.2132788594649735e-17	1.1065216222122662e-17	3.007059043685503e-16	1.1686462709756183e-18
15000000	0.0007148029071243087	-1.5810339661177792e-16	-1.630580217444579e-22	8.224595712566382e-14	1.5015821054497108e-14	0.008570394185571541	-1.4798200868704606e-21	2.2132788594649735e-17	1.1065216222122662e-17	3.007059043685503e-16	1.1686462709756183e-18
15100000	0.0007148029071243087	-1.5810339661177792e-16	-1.630580217444579e-22	8.224595712566382e-14	1.5015821054497108e-14	0.008570394185571541	-1.4798186065597937e-21	2.2132788594649735e-17	1.1065216222122662e-17	3.007059043685503e-16	1.1686462709756183e-18
15200000	0.0007148029071243087	-1.5810339661177792e-16	-1.630580217444579e-22	8.224595712566382e-14	1.5015821054497108e-14	0.008570394185571541	-1.4798171262491265e-21	2.2132788594649735e-17	1.1065216222122662e-17	3.007059043685503e-16	1.1686462709756183e-18
15300000	0.0007148029071243086	-1.5810339661177792e-16	-1.630580217444579e-22	8.224595712566382e-14	1.5015821054497108e-14	0.008570394185571541	-1.4798156459384593e-21	2.2132788594649735e-17	1.1065216222122662e-17	3.007059043685503e-16	1.1686462709756183e-18
15400000	0.0007148029071243086	-1.5810339661177792e-16	-1.630580217444579e-22	8.224595712566382e-14	1.5015821054497108e-14	0.008570394185571541	-1.4798141656277924e-21	2.2132788594649735e-17	1.1065216222122662e-17	3.007059043685503e-16	1.1686462709756183e-18
15500000	0.0007148029071243086	-1.5810339661177792e-16	-1.630580217444579e-22	8.224595712566382e-14	1.5015821054497108e-14	0.008570394185571541	-1.4798126853171252e-21	2.2132788594649735e-17	1.1065216222122662e-17	3.007059043685503e-16	1.1686462709756183e-18
15600000	0.0007148029071243086	-1.5810339661177792e-16	-1.630580217444579e-22	8.224595712566382e-14	1.5015821054497108e-14	0.008570394185571541	-1.4798112050064582e-21	2.2132788594649735e-17	1.1065216222122662e-17	3.007059043685503e-16	1.1686462709756183e-18
15700000	0.0007148029071243086	-1.5810339661177792e-16	-1.630580217444579e-22	8.224595712566382e-14	1.5015821054497108e-14	0.008570394185571541	-1.479809724695791e-21	2.2132788594649735e-17	1.1065216222122662e-17	3.007059043685503e-16	1.1686462709756183e-18
15800000	0.0007148029071243086	-1.5810339661177792e-16	-1.630580217444579e-22	8.224595712566382e-14	1.5015821054497108e-14	0.008570394185571541	-1.479808244385124e-21	2.2132788594649735e-17	1.1065216222122662e-17	3.007059043685503e-16	1.1686462709756183e-18
15900000	0.0007148029071243086	-1.5810339661177792e-16	-1.630580217444579e-22	8.224595712566382e-14	1.5015821054497108e-14	0.008570394185571541	-1.479806764074457e-21	2.2132788594649735e-17	1.1065216222122662e-17	3.007059043685503e-16	1.1686462709756183e-18
16000000	0.0007148029071243086	-1.5810339661177792e-16	-1.630580217444579e-22	8.224595712566382e-14	1.5015821054497108e-14	0.008570394185571541	-1.4798052837637898e-21	2.2132788594649735e-17	1.1065216222122662e-17	3.007059043685503e-16	1.1686462709756183e-18
16100000	0.0007148029071243086	-1.5810339661177792e-16	-1.630580217444579e-22	8.224595712566382e-14	1.5015821054497108e-14	0.008570394185571541	-1.4798038034531228e-21	2.2132788594649735e-17	1.1065216222122662e-17	3.007059043685503e-16	1.1686462709756183e-18
16200000	0.0007148029071243086	-1.5810339661177792e-16	-1.630580217444579e-22	8.224595712566382e-14	1.5015821054497108e-14	0.008570394185571541	-1.4798023231424556e-21	2.2132788594649735e-17	1.1065216222122662e-17	3.007059043685503e-16	1.1686462709756183e-18
16300000	0.0007148029071243086	-1.5810339661177792e-16	-1.630580217444579e-22	8.224595712566382e-14	1.5015821054497108e-14	0.008570394185571541	-1.4798008428317885e-21	2.2132788594649735e-17	1.1065216222122662e-17	3.007059043685503e-16	1.1686462709756183e-18
16400000	0.0007148029071243086	-1.5810339661177792e-16	-1.630580217444579e-22	8.224595712566382e-14	1.5015821054497108e-14	0.008570394185571541	-1.4797993625211215e-21	2.2132788594649735e-17	1.1065216222122662e-17	3.007059043685503e-16	1.1686462709756183e-18
16500000	0.0007148029071243086	-1.5810339661177792e-16	-1.630580217444579e-22	8.224595712566382e-14	1.5015821054497108e-14	0.008570394185571541	-1.4797978822104543e-21	2.2132788594649735e-17	1.1065216222122662e-17	3.007059043685503e-16	1.1686462709756183e-18
16600000	0.0007148029071243086	-1.5810339661177792e-16	-1.630580217444579e-22	8.224595712566382e-14	1.5015821054497108e-14	0.008570394185571541	-1.4797964018997874e-21	2.2132788594649735e-17	1.1065216222122662e-17	3.007059043685503e-16	1.1686462709756183e-18
16700000	0.0007148029071243086	-1.5810339661177792e-16	-1.630580217444579e-22	8.224595712566382e-14	1.5015821054497108e-14	0.008570394185571541	-1.4797949215891202e-21	2.2132788594649735e-17	1.1065216222122662e-17	3.007059043685503e-16	1.1686462709756183e-18
16800000	0.0007148029071243086	-1.5810339661177792e-16	-1.630580217444579e-22	8.224595712566382e-14	1.5015821054497108e-14	0.008570394185571541	-1.479793441278453e-21	2.2132788594649735e-17	1.1065216222122662e-17	3.007059043685503e-16	1.1686462709756183e-18
16900000	0.0007148029071243086	-1.5810339661177792e-16	-1.630580217444579e-22	8.224595712566382e-14	1.5015821054497108e-14	0.008570394185571541	-1.479791960967786e-21	2.2132788594649735e-17	1.1065216222122662e-17	3.007059043685503e-16	1.1686462709756183e-18
17000000	0.0007148029071243086	-1.5810339661177792e-16	-1.630580217444579e-22	8.224595712566382e-14	1.5015821054497108e-14	0.008570394185571541	-1.479790480657119e-21	2.2132788594649735e-17	1.1065216222122662e-17	3.007059043685503e-16	1.1686462709756183e-18
17100000	0.0007148029071243086	-1.5810339661177792e-16	-1.630580217444579e-22	8.224595712566382e-14	1.5015821054497108e-14	0.008570394185571541	-1.4797890003464518e-21	2.2132788594649735e-17	1.1065216222122662e-17	3.007059043685503e-16	1.1686462709756183e-18
17200000	0.0007148029071243086	-1.5810339661177792e-16	-1.630580217444579e-22	8.224595712566382e-14	1.5015821054497108e-14	0.008570394185571541	-1.4797875200357848e-21	2.2132788594649735e-17	1.1065216222122662e-17	3.007059043685503e-16	1.1686462709756183e-18
17300000	0.0007148029071243086	-1.5810339661177792e-16	-1.630580217444579e-22	8.224595712566382e-14	1.5015821054497108e-14	0.008570394185571541	-1.4797860397251176e-21	2.2132788594649735e-17	1.1065216222122662e-17	3.007059043685503e-16	1.1686462709756183e-18
17400000	0.0007148029071243086	-1.5810339661177792e-16	-1.630580217444579e-22	8.224595712566382e-14	1.5015821054497108e-14	0.008570394185571541	-1.4797845594144506e-21	2.2132788594649735e-17	1.1065216222122662e-17	3.007059043685503e-16	1.1686462709756183e-18
17500000	0.0007148029071243086	-1.5810339661177792e-16	-1.630580217444579e-22	8.224595712566382e-14	1.5015821054497108e-14	0.008570394185571541	-1.4797830791037835e-21	2.2132788594649735e-17	1.1065216222122662e-17	3.007059043685503e-16	1.1686462709756183e-18
17600000	0.0007148029071243086	-1.5810339661177792e-16	-1.630580217444579e-22	8.224595712566382e-14	1.5015821054497108e-14	0.008570394185571541	-1.4797815987931163e-21	2.2132788594649735e-17	1.1065216222122662e-17	3.007059043685503e-16	1.1686462709756183e-18
17700000	0.0007148029071243086	-1.5810339661177792e-16	-1.630580217444579e-22	8.224595712566382e-14	1.5015821054497108e-14	0.008570394185571541	-1.4797801184824494e-21	2.2132788594649735e-17	1.1065216222122662e-17	3.007059043685503e-16	1.1686462709756183e-18
17800000	0.0007148029071243086	-1.5810339661177792e-16	-1.630580217444579e-22	8.224595712566382e-14	1.5015821054497108e-14	0.008570394185571541	-1.4797786381717822e-21	2.2132788594649735e-17	1.1065216222122662e-17	3.007059043685503e-16	1.1686462709756183e-18
17900000	0.0007148029071243086	-1.5810339661177792e-16	-1.630580217444579e-22	8.224595712566382e-14	1.5015821054497108e-14	0.008570394185571541	-1.4797771578611152e-21	2.2132788594649735e-17	1.1065216222122662e-17	3.007059043685503e-16	1.1686462709756183e-18
18000000	0.0007148029071243086	-1.5810339661177792e-16	-1.630580217444579e-22	8.224595712566382e-14	1.5015821054497108e-14	0.008570394185571541	-1.479775677550448e-21	2.2132788594649735e-17	1.1065216222122662e-17	3.007059043685503e-16	1.1686462709756183e-18
18100000	0.0007148029071243086	-1.5810339661177792e-16	-1.630580217444579e-22	8.224595712566382e-14	1.5015821054497108e-14	0.008570394185571541	-1.4797741972397809e-21	2.2132788594649735e-17	1.1065216222122662e-17	3.007059043685503e-16	1.1686462709756183e-18
18200000	0.0007148029071243086	-1.5810339661177792e-16	-1.630580217444579e-22	8.224595712566382e-14	1.5015821054497108e-14	0.008570394185571541	-1.479772716929114e-21	2.2132788594649735e-17	1.1065216222122662e-17	3.007059043685503e-16	1.1686462709756183e-18
18300000	0.0007148029071243086	-1.5810339661177792e-16	-1.630580217444579e-22	8.224595712566382e-14	1.5015821054497108e-14	0.008570394185571541	-1.4797712366184468e-21	2.2132788594649735e-17	1.1065216222122662e-17	3.007059043685503e-16	1.1686462709756183e-18
18400000	0.0007148029071243086	-1.5810339661177792e-16	-1.630580217444579e-22	8.224595712566382e-14	1.5015821054497108e-14	0.008570394185571541	-1.4797697563077798e-21	2.2132788594649735e-17	1.1065216222122662e-17	3.007059043685503e-16	1.1686462709756183e-18
18500000	0.0007148029071243086	-1.5810339661177792e-16	-1.630580217444579e-22	8.224595712566382e-14	1.5015821054497108e-14	0.008570394185571541	-1.4797682759971126e-21	2.2132788594649735e-17	1.1065216222122662e-17	3.007059043685503e-16	1.1686462709756183e-18
18600000	0.0007148029071243086	-1.5810339661177792e-16	-1.630580217444579e-22	8.224595712566382e-14	1.5015821054497108e-14	0.008570394185571541	-1.4797667956864455e-21	2.2132788594649735e-17	1.1065216222122662e-17	3.007059043685503e-16	1.1686462709756183e-18
18700000	0.0007148029071243086	-1.5810339661177792e-16	-1.630580217444579e-22	8.224595712566382e-14	1.5015821054497108e-14	0.008570394185571541	-1.4797653153757785e-21	2.2132788594649735e-17	1.1065216222122662e-17	3.007059043685503e-16	1.1686462709756183e-18
18800000	0.0007148029071243086	-1.5810339661177792e-16	-1.630580217444579e-22	8.224595712566382e-14	1.5015821054497108e-14	0.008570394185571541	-1.4797638350651113e-21	2.2132788594649735e-17	1.1065216222122662e-17	3.007059043685503e-16	1.1686462709756183e-18
18900000	0.0007148029071243086	-1.5810339661177792e-16	-1.630580217444579e-22	8.224595712566382e-14	1.5015821054497108e-14	0.008570394185571541	-1.4797623547544444e-21	2.2132788594649735e-17	1.1065216222122662e-17	3.007059043685503e-16	1.1686462709756183e-18
19000000	0.0007148029071243086	-1.5810339661177792e-16	-1.630580217444579e-22	8.224595712566382e-14	1.5015821054497108e-14	0.008570394185571541	-1.4797608744437772e-21	2.2132788594649735e-17	1.1065216222122662e-17	3.007059043685503e-16	1.1686462709756183e-18
19100000	0.0007148029071243086	-1.5810339661177792e-16	-1.630580217444579e-22	8.224595712566382e-14	1.5015821054497108e-14	0.008570394185571541	-1.47975939413311e-21	2.2132788594649735e-17	1.1065216222122662e-17	3.007059043685503e-16	1.1686462709756183e-18
19200000	0.0007148029071243086	-1.5810339661177792e-16	-1.630580217444579e-22	8.224595712566382e-14	1.5015821054497108e-14	0.008570394185571541	-1.479757913822443e-21	2.2132788594649735e-17	1.1065216222122662e-17	3.007059043685503e-16	1.1686462709756183e-18
19300000	0.0007148029071243086	-1.5810339661177792e-16	-1.630580217444579e-22	8.224595712566382e-14	1.5015821054497108e-14	0.008570394185571541	-1.4797564335117759e-21	2.2132788594649735e-17	1.1065216222122662e-17	3.007059043685503e-16	1.1686462709756183e-18
19400000	0.0007148029071243086	-1.5810339661177792e-16	-1.630580217444579e-22	8.224595712566382e-14	1.5015821054497108e-14	0.008570394185571541	-1.4797549532011087e-21	2.2132788594649735e-17	1.1065216222122662e-17	3.007059043685503e-16	1.1686462709756183e-18
19500000	0.0007148029071243086	-1.5810339661177792e-16	-1.630580217444579e-22	8.224595712566382e-14	1.5015821054497108e-14	0.008570394185571541	-1.4797534728904418e-21	2.2132788594649735e-17	1.1065216222122662e-17	3.007059043685503e-16	1.1686462709756183e-18
19600000	0.0007148029071243086	-1.5810339661177792e-16	-1.630580217444579e-22	8.224595712566382e-14	1.5015821054497108e-14	0.008570394185571541	-1.4797519925797746e-21	2.2132788594649735e-17	1.1065216222122662e-17	3.007059043685503e-16	1.1686462709756183e-18
19700000	0.0007148029071243086	-1.5810339661177792e-16	-1.630580217444579e-22	8.224595712566382e-14	1.5015821054497108e-14	0.008570394185571541	-1.4797505122691076e-21	2.2132788594649735e-17	1.1065216222122662e-17	3.007059043685503e-16	1.1686462709756183e-18
19800000	0.0007148029071243086	-1.5810339661177792e-16	-1.630580217444579e-22	8.224595712566382e-14	1.5015821054497108e-14	0.008570394185571541	-1.4797490319584405e-21	2.2132788594649735e-17	1.1065216222122662e-17	3.007059043685503e-16	1.1686462709756183e-18
19900000	0.0007148029071243086	-1.5810339661177792e-16	-1.630580217444579e-22	8.224595712566382e-14	1.5015821054497108e-14	0.008570394185571541	-1.4797475516477733e-21	2.2132788594649735e-17	1.1065216222122662e-17	3.007059043685503e-16	1.1686462709756183e-18
20000000	0.0007148029071243086	-1.5810339661177792e-16	-1.630580217444579e-22	8.224595712566382e-14	1.5015821054497108e-14	0.008570394185571541	-1.4797460713371063e-21	2.2132788594649735e-17	1.1065216222122662e-17	3.007059043685503e-16	1.1686462709756183e-18
20100000	0.0007148029071243086	-1.5810339661177792e-16	-1.630580217444579e-22	8.224595712566382e-14	1.5015821054497108e-14	0.008570394185571541	-1.4797445910264392e-21	2.2132788594649735e-17	1.1065216222122662e-17	3.007059043685503e-16	1.1686462709756183e-18
20200000	0.0007148029071243086	-1.5810339661177792e-16	-1.630580217444579e-22	8.224595712566382e-14	1.5015821054497108e-14	0.008570394185571541	-1.4797431107157722e-21	2.2132788594649735e-17	1.1065216222122662e-17	3.007059043685503e-16	1.1686462709756183e-18
20300000	0.0007148029071243086	-1.5810339661177792e-16	-1.630580217444579e-22	8.224595712566382e-14	1.5015821054497108e-14	0.008570394185571541	-1.479741630405105e-21	2.2132788594649735e-17	1.1065216222122662e-17	3.007059043685503e-16	1.1686462709756183e-18
20400000	0.0007148029071243086	-1.5810339661177792e-16	-1.630580217444579e-22	8.224595712566382e-14	1.5015821054497108e-14	0.008570394185571541	-1.4797401500944379e-21	2.2132788594649735e-17	1.1065216222122662e-17	3.007059043685503e-16	1.1686462709756183e-18
20500000	0.0007148029071243086	-1.5810339661177792e-16	-1.630580217444579e-22	8.224595712566382e-14	1.5015821054497108e-14	0.008570394185571541	-1.4797386697837709e-21	2.2132788594649735e-17	1.1065216222122662e-17	3.007059043685503e-16	1.1686462709756183e-18
20600000	0.0007148029071243086	-1.5810339661177792e-16	-1.630580217444579e-22	8.224595712566382e-14	1.5015821054497108e-14	0.008570394185571541	-1.4797371894731037e-21	2.2132788594649735e-17	1.1065216222122662e-17	3.007059043685503e-16	1.1686462709756183e-18
20700000	0.0007148029071243086	-1.5810339661177792e-16	-1.630580217444579e-22	8.224595712566382e-14	1.5015821054497108e-14	0.008570394185571541	-1.4797357091624368e-21	2.2132788594649735e-17	1.1065216222122662e-17	3.007059043685503e-16	1.1686462709756183e-18
20800000	0.0007148029071243086	-1.5810339661177792e-16	-1.630580217444579e-22	8.224595712566382e-14	1.5015821054497108e-14	0.008570394185571541	-1.4797342288517696e-21	2.2132788594649735e-17	1.1065216222122662e-17	3.007059043685503e-16	1.1686462709756183e-18
20900000	0.0007148029071243086	-1.5810339661177792e-16	-1.630580217444579e-22	8.224595712566382e-14	1.5015821054497108e-14	0.008570394185571541	-1.4797327485411024e-21	2.2132788594649735e-17	1.1065216222122662e-17	3.007059043685503e-16	1.1686462709756183e-18
21000000	0.0007148029071243086	-1.5810339661177792e-16	-1.630580217444579e-22	8.224595712566382e-14	1.5015821054497108e-14	0.008570394185571541	-1.4797312682304355e-21	2.2132788594649735e-17	1.1065216222122662e-17	3.007059043685503e-16	1.1686462709756183e-18
21100000	0.0007148029071243086	-1.5810339661177792e-16	-1.630580217444579e-22	8.224595712566382e-14	1.5015821054497108e-14	0.008570394185571541	-1.4797297879197683e-21	2.2132788594649735e-17	1.1065216222122662e-17	3.007059043685503e-16	1.1686462709756183e-18
21200000	0.0007148029071243086	-1.5810339661177792e-16	-1.630580217444579e-22	8.224595712566382e-14	1.5015821054497108e-14	0.008570394185571541	-1.4797283076091011e-21	2.2132788594649735e-17	1.1065216222122662e-17	3.007059043685503e-16	1.1686462709756183e-18
21300000	0.0007148029071243086	-1.5810339661177792e-16	-1.630580217444579e-22	8.224595712566382e-14	1.5015821054497108e-14	0.008570394185571541	-1.4797268272984342e-21	2.2132788594649735e-17	1.1065216222122662e-17	3.007059043685503e-16	1.1686462709756183e-18
21400000	0.0007148029071243086	-1.5810339661177792e-16	-1.630580217444579e-22	8.224595712566382e-14	1.5015821054497108e-14	0.008570394185571541	-1.479725346987767e-21	2.2132788594649735e-17	1.1065216222122662e-17	3.007059043685503e-16	1.1686462709756183e-18
21500000	0.0007148029071243086	-1.5810339661177792e-16	-1.630580217444579e-22	8.224595712566382e-14	1.5015821054497108e-14	0.008570394185571541	-1.4797238666771e-21	2.2132788594649735e-17	1.1065216222122662e-17	3.007059043685503e-16	1.1686462709756183e-18
21600000	0.0007148029071243086	-1.5810339661177792e-16	-1.630580217444579e-22	8.224595712566382e-14	1.5015821054497108e-14	0.008570394185571541	-1.4797223863664329e-21	2.2132788594649735e-17	1.1065216222122662e-17	3.007059043685503e-16	1.1686462709756183e-18
21700000	0.0007148029071243086	-1.5810339661177792e-16	-1.630580217444579e-22	8.224595712566382e-14	1.5015821054497108e-14	0.008570394185571541	-1.4797209060557657e-21	2.2132788594649735e-17	1.1065216222122662e-17	3.007059043685503e-16	1.1686462709756183e-18
21800000	0.0007148029071243086	-1.5810339661177792e-16	-1.630580217444579e-22	8.224595712566382e-14	1.5015821054497108e-14	0.008570394185571541	-1.4797194257450987e-21	2.2132788594649735e-17	1.1065216222122662e-17	3.007059043685503e-16	1.1686462709756183e-18
21900000	0.0007148029071243086	-1.5810339661177792e-16	-1.630580217444579e-22	8.224595712566382e-14	1.5015821054497108e-14	0.008570394185571541	-1.4797179454344316e-21	2.2132788594649735e-17	1.1065216222122662e-17	3.007059043685503e-16	1.1686462709756183e-18
22000000	0.0007148029071243086	-1.5810339661177792e-16	-1.630580217444579e-22	8.224595712566382e-14	1.5015821054497108e-14	0.008570394185571541	-1.4797164651237646e-21	2.2132788594649735e-17	1.1065216222122662e-17	3.007059043685503e-16	1.1686462709756183e-18
22100000	0.0007148029071243086	-1.5810339661177792e-16	-1.630580217444579e-22	8.224595712566382e-14	1.5015821054497108e-14	0.008570394185571541	-1.4797149848130974e-21	2.2132788594649735e-17	1.1065216222122662e-17	3.007059043685503e-16	1.1686462709756183e-18
22200000	0.0007148029071243086	-1.5810339661177792e-16	-1.630580217444579e-22	8.224595712566382e-14	1.5015821054497108e-14	0.008570394185571541	-1.4797135045024303e-21	2.2132788594649735e-17	1.1065216222122662e-17	3.007059043685503e-16	1.1686462709756183e-18
22300000	0.0007148029071243086	-1.5810339661177792e-16	-1.630580217444579e-22	8.224595712566382e-14	1.5015821054497108e-14	0.008570394185571541	-1.4797120241917633e-21	2.2132788594649735e-17	1.1065216222122662e-17	3.007059043685503e-16	1.1686462709756183e-18
22400000	0.0007148029071243086	-1.5810339661177792e-16	-1.630580217444579e-22	8.224595712566382e-14	1.5015821054497108e-14	0.008570394185571541	-1.4797105438810962e-21	2.2132788594649735e-17	1.1065216222122662e-17	3.007059043685503e-16	1.1686462709756183e-18
22500000	0.0007148029071243086	-1.5810339661177792e-16	-1.630580217444579e-22	8.224595712566382e-14	1.5015821054497108e-14	0.008570394185571541	-1.4797090635704292e-21	2.2132788594649735e-17	1.1065216222122662e-17	3.007059043685503e-16	1.1686462709756183e-18
22600000	0.0007148029071243086	-1.5810339661177792e-16	-1.630580217444579e-22	8.224595712566382e-14	1.5015821054497108e-14	0.008570394185571541	-1.479707583259762e-21	2.2132788594649735e-17	1.1065216222122662e-17	3.007059043685503e-16	1.1686462709756183e-18
22700000	0.0007148029071243086	-1.5810339661177792e-16	-1.630580217444579e-22	8.224595712566382e-14	1.5015821054497108e-14	0.008570394185571541	-1.4797061029490949e-21	2.2132788594649735e-17	1.1065216222122662e-17	3.007059043685503e-16	1.1686462709756183e-18
22800000	0.0007148029071243086	-1.5810339661177792e-16	-1.630580217444579e-22	8.224595712566382e-14	1.5015821054497108e-14	0.008570394185571541	-1.4797046226384279e-21	2.2132788594649735e-17	1.1065216222122662e-17	3.007059043685503e-16	1.1686462709756183e-18
22900000	0.0007148029071243086	-1.5810339661177792e-16	-1.630580217444579e-22	8.224595712566382e-14	1.5015821054497108e-14	0.008570394185571541	-1.4797031423277607e-21	2.2132788594649735e-17	1.1065216222122662e-17	3.007059043685503e-16	1.1686462709756183e-18
23000000	0.0007148029071243086	-1.5810339661177792e-16	-1.630580217444579e-22	8.224595712566382e-14	1.5015821054497108e-14	0.008570394185571541	-1.4797016620170937e-21	2.2132788594649735e-17	1.1065216222122662e-17	3.007059043685503e-16	1.1686462709756183e-18
23100000	0.0007148029071243086	-1.5810339661177792e-16	-1.630580217444579e-22	8.224595712566382e-14	1.5015821054497108e-14	0.008570394185571541	-1.4797001817064266e-21	2.2132788594649735e-17	1.1065216222122662e-17	3.007059043685503e-16	1.1686462709756183e-18
23200000	0.0007148029071243086	-1.5810339661177792e-16	-1.630580217444579e-22	8.224595712566382e-14	1.5015821054497108e-14	0.008570394185571541	-1.4796987013957594e-21	2.2132788594649735e-17	1.1065216222122662e-17	3.007059043685503e-16	1.1686462709756183e-18
23300000	0.0007148029071243086	-1.5810339661177792e-16	-1.630580217444579e-22	8.224595712566382e-14	1.5015821054497108e-14	0.008570394185571541	-1.4796972210850925e-21	2.2132788594649735e-17	1.1065216222122662e-17	3.007059043685503e-16	1.1686462709756183e-18
23400000	0.0007148029071243086	-1.5810339661177792e-16	-1.630580217444579e-22	8.224595712566382e-14	1.5015821054497108e-14	0.008570394185571541	-1.4796957407744253e-21	2.2132788594649735e-17	1.1065216222122664e-17	3.007059043685503e-16	1.1686462709756183e-18
23500000	0.0007148029071243086	-1.5810339661177792e-16	-1.630580217444579e-22	8.224595712566382e-14	1.5015821054497108e-14	0.008570394185571541	-1.4796942604637581e-21	2.2132788594649735e-17	1.1065216222122664e-17	3.007059043685503e-16	1.1686462709756183e-18
23600000	0.0007148029071243086	-1.5810339661177792e-16	-1.630580217444579e-22	8.224595712566382e-14	1.5015821054497108e-14	0.008570394185571541	-1.4796927801530912e-21	2.2132788594649735e-17	1.1065216222122664e-17	3.007059043685503e-16	1.1686462709756183e-18
23700000	0.0007148029071243086	-1.5810339661177792e-16	-1.630580217444579e-22	8.224595712566382e-14	1.5015821054497108e-14	0.008570394185571541	-1.479691299842424e-21	2.2132788594649735e-17	1.1065216222122664e-17	3.007059043685503e-16	1.1686462709756183e-18
23800000	0.0007148029071243086	-1.5810339661177792e-16	-1.630580217444579e-22	8.224595712566382e-14	1.5015821054497108e-14	0.008570394185571541	-1.479689819531757e-21	2.2132788594649735e-17	1.1065216222122664e-17	3.007059043685503e-16	1.1686462709756183e-18
23900000	0.0007148029071243086	-1.5810339661177792e-16	-1.630580217444579e-22	8.224595712566382e-14	1.5015821054497108e-14	0.008570394185571541	-1.4796883392210899e-21	2.2132788594649735e-17	1.1065216222122664e-17	3.007059043685503e-16	1.1686462709756183e-18
24000000	0.0007148029071243086	-1.5810339661177792e-16	-1.630580217444579e-22	8.224595712566382e-14	1.5015821054497108e-14	0.008570394185571541	-1.4796868589104227e-21	2.2132788594649735e-17	1.1065216222122664e-17	3.007059043685503e-16	1.1686462709756183e-18
24100000	0.0007148029071243087	-1.5810339661177792e-16	-1.630580217444579e-22	8.224595712566382e-14	1.5015821054497108e-14	0.008570394185571541	-1.4796853785997557e-21	2.2132788594649735e-17	1.1065216222122664e-17	3.007059043685503e-16	1.1686462709756183e-18
24200000	0.0007148029071243087	-1.5810339661177792e-16	-1.630580217444579e-22	8.224595712566382e-14	1.5015821054497108e-14	0.008570394185571541	-1.4796838982890886e-21	2.2132788594649735e-17	1.1065216222122664e-17	3.007059043685503e-16	1.1686462709756183e-18
24300000	0.0007148029071243087	-1.5810339661177792e-16	-1.630580217444579e-22	8.224595712566382e-14	1.5015821054497108e-14	0.008570394185571541	-1.4796824179784216e-21	2.2132788594649735e-17	1.1065216222122664e-17	3.007059043685503e-16	1.1686462709756183e-18
24400000	0.0007148029071243087	-1.5810339661177792e-16	-1.630580217444579e-22	8.224595712566382e-14	1.5015821054497108e-14	0.008570394185571541	-1.4796809376677544e-21	2.2132788594649735e-17	1.1065216222122664e-17	3.007059043685503e-16	1.1686462709756183e-18
24500000	0.0007148029071243087	-1.5810339661177792e-16	-1.630580217444579e-22	8.224595712566382e-14	1.5015821054497108e-14	0.008570394185571541	-1.4796794573570873e-21	2.2132788594649735e-17	1.1065216222122664e-17	3.007059043685503e-16	1.1686462709756183e-18
24600000	0.0007148029071243087	-1.5810339661177792e-16	-1.630580217444579e-22	8.224595712566382e-14	1.5015821054497108e-14	0.008570394185571541	-1.4796779770464203e-21	2.2132788594649735e-17	1.1065216222122664e-17	3.007059043685503e-16	1.1686462709756183e-18
24700000	0.0007148029071243087	-1.5810339661177792e-16	-1.630580217444579e-22	8.224595712566382e-14	1.5015821054497108e-14	0.008570394185571541	-1.4796764967357531e-21	2.2132788594649735e-17	1.1065216222122664e-17	3.007059043685503e-16	1.1686462709756183e-18
24800000	0.0007148029071243087	-1.5810339661177792e-16	-1.630580217444579e-22	8.224595712566382e-14	1.5015821054497108e-14	0.008570394185571541	-1.4796750164250862e-21	2.2132788594649735e-17	1.1065216222122664e-17	3.007059043685503e-16	1.1686462709756183e-18
24900000	0.0007148029071243087	-1.5810339661177792e-16	-1.630580217444579e-22	8.224595712566382e-14	1.5015821054497108e-14	0.008570394185571541	-1.479673536114419e-21	2.2132788594649735e-17	1.1065216222122664e-17	3.007059043685503e-16	1.1686462709756183e-18
25000000	0.0007148029071243087	-1.5810339661177792e-16	-1.630580217444579e-22	8.224595712566382e-14	1.5015821054497108e-14	0.008570394185571541	-1.4796720558037518e-21	2.2132788594649735e-17	1.1065216222122664e-17	3.007059043685503e-16	1.1686462709756183e-18
25100000	0.0007148029071243087	-1.5810339661177792e-16	-1.630580217444579e-22	8.224595712566382e-14	1.5015821054497108e-14	0.008570394185571541	-1.4796705754930849e-21	2.2132788594649735e-17	1.1065216222122664e-17	3.007059043685503e-16	1.1686462709756183e-18
25200000	0.0007148029071243087	-1.5810339661177792e-16	-1.630580217444579e-22	8.224595712566382e-14	1.5015821054497108e-14	0.008570394185571541	-1.4796690951824177e-21	2.2132788594649735e-17	1.1065216222122664e-17	3.007059043685503e-16	1.1686462709756183e-18
25300000	0.0007148029071243087	-1.5810339661177792e-16	-1.630580217444579e-22	8.224595712566382e-14	1.5015821054497108e-14	0.008570394185571541	-1.4796676148717505e-21	2.2132788594649735e-17	1.1065216222122664e-17	3.007059043685503e-16	1.1686462709756183e-18
25400000	0.0007148029071243087	-1.5810339661177792e-16	-1.630580217444579e-22	8.224595712566382e-14	1.5015821054497108e-14	0.008570394185571541	-1.4796661345610836e-21	2.2132788594649735e-17	1.1065216222122664e-17	3.007059043685503e-16	1.1686462709756183e-18
25500000	0.0007148029071243087	-1.5810339661177792e-16	-1.630580217444579e-22	8.224595712566382e-14	1.5015821054497108e-14	0.008570394185571541	-1.4796646542504164e-21	2.2132788594649735e-17	1.1065216222122664e-17	3.007059043685503e-16	1.1686462709756183e-18
25600000	0.0007148029071243087	-1.5810339661177792e-16	-1.630580217444579e-22	8.224595712566382e-14	1.5015821054497108e-14	0.008570394185571541	-1.4796631739397494e-21	2.2132788594649735e-17	1.1065216222122664e-17	3.007059043685503e-16	1.1686462709756183e-18
25700000	0.0007148029071243087	-1.5810339661177792e-16	-1.630580217444579e-22	8.224595712566382e-14	1.5015821054497108e-14	0.008570394185571541	-1.4796616936290823e-21	2.2132788594649735e-17	1.1065216222122664e-17	3.007059043685503e-16	1.1686462709756183e-18
25800000	0.0007148029071243087	-1.5810339661177792e-16	-1.630580217444579e-22	8.224595712566382e-14	1.5015821054497108e-14	0.008570394185571541	-1.4796602133184151e-21	2.2132788594649735e-17	1.1065216222122664e-17	3.007059043685503e-16	1.1686462709756183e-18
25900000	0.0007148029071243087	-1.5810339661177792e-16	-1.630580217444579e-22	8.224595712566382e-14	1.5015821054497108e-14	0.008570394185571541	-1.4796587330077481e-21	2.2132788594649735e-17	1.1065216222122664e-17	3.007059043685503e-16	1.1686462709756183e-18
26000000	0.0007148029071243087	-1.5810339661177792e-16	-1.630580217444579e-22	8.224595712566382e-14	1.5015821054497108e-14	0.008570394185571541	-1.479657252697081e-21	2.2132788594649735e-17	1.1065216222122664e-17	3.007059043685503e-16	1.1686462709756183e-18
26100000	0.0007148029071243087	-1.5810339661177792e-16	-1.630580217444579e-22	8.224595712566382e-14	1.5015821054497108e-14	0.008570394185571541	-1.479655772386414e-21	2.2132788594649735e-17	1.1065216222122664e-17	3.007059043685503e-16	1.1686462709756183e-18
26200000	0.0007148029071243087	-1.5810339661177792e-16	-1.630580217444579e-22	8.224595712566382e-14	1.5015821054497108e-14	0.008570394185571541	-1.4796542920757468e-21	2.2132788594649735e-17	1.1065216222122664e-17	3.007059043685503e-16	1.1686462709756183e-18
26300000	0.0007148029071243087	-1.5810339661177792e-16	-1.630580217444579e-22	8.224595712566382e-14	1.5015821054497108e-14	0.008570394185571541	-1.4796528117650797e-21	2.2132788594649735e-17	1.1065216222122664e-17	3.007059043685503e-16	1.1686462709756183e-18
26400000	0.0007148029071243087	-1.5810339661177792e-16	-1.630580217444579e-22	8.224595712566382e-14	1.5015821054497108e-14	0.008570394185571541	-1.4796513314544127e-21	2.2132788594649735e-17	1.1065216222122664e-17	3.007059043685503e-16	1.1686462709756183e-18
26500000	0.0007148029071243087	-1.5810339661177792e-16	-1.630580217444579e-22	8.224595712566382e-14	1.5015821054497108e-14	0.008570394185571541	-1.4796498511437455e-21	2.2132788594649735e-17	1.1065216222122664e-17	3.007059043685503e-16	1.1686462709756183e-18
26600000	0.0007148029071243087	-1.5810339661177792e-16	-1.630580217444579e-22	8.224595712566382e-14	1.5015821054497108e-14	0.008570394185571541	-1.4796483708330786e-21	2.2132788594649735e-17	1.1065216222122664e-17	3.007059043685503e-16	1.1686462709756183e-18
26700000	0.0007148029071243087	-1.5810339661177792e-16	-1.630580217444579e-22	8.224595712566382e-14	1.5015821054497108e-14	0.008570394185571541	-1.4796468905224114e-21	2.2132788594649735e-17	1.1065216222122664e-17	3.007059043685503e-16	1.1686462709756183e-18
26800000	0.0007148029071243087	-1.5810339661177792e-16	-1.630580217444579e-22	8.224595712566382e-14	1.5015821054497108e-14	0.008570394185571541	-1.4796454102117442e-21	2.2132788594649735e-17	1.1065216222122664e-17	3.007059043685503e-16	1.1686462709756183e-18
26900000	0.0007148029071243087	-1.5810339661177792e-16	-1.630580217444579e-22	8.224595712566382e-14	1.5015821054497108e-14	0.008570394185571541	-1.4796439299010773e-21	2.2132788594649735e-17	1.1065216222122664e-17	3.007059043685503e-16	1.1686462709756183e-18
27000000	0.0007148029071243087	-1.5810339661177792e-16	-1.630580217444579e-22	8.224595712566382e-14	1.5015821054497108e-14	0.008570394185571541	-1.4796424495904101e-21	2.2132788594649735e-17	1.1065216222122664e-17	3.007059043685503e-16	1.1686462709756183e-18
27100000	0.0007148029071243087	-1.5810339661177792e-16	-1.630580217444579e-22	8.224595712566382e-14	1.5015821054497108e-14	0.008570394185571541	-1.479640969279743e-21	2.2132788594649735e-17	1.1065216222122664e-17	3.007059043685503e-16	1.1686462709756183e-18
27200000	0.0007148029071243087	-1.5810339661177792e-16	-1.630580217444579e-22	8.224595712566382e-14	1.5015821054497108e-14	0.008570394185571541	-1.479639488969076e-21	2.2132788594649735e-17	1.1065216222122664e-17	3.007059043685503e-16	1.1686462709756183e-18
27300000	0.0007148029071243087	-1.5810339661177792e-16	-1.630580217444579e-22	8.224595712566382e-14	1.5015821054497108e-14	0.008570394185571541	-1.4796380086584088e-21	2.2132788594649735e-17	1.1065216222122664e-17	3.007059043685503e-16	1.1686462709756183e-18
27400000	0.0007148029071243087	-1.5810339661177792e-16	-1.630580217444579e-22	8.224595712566382e-14	1.5015821054497108e-14	0.008570394185571541	-1.4796365283477418e-21	2.2132788594649735e-17	1.1065216222122664e-17	3.007059043685503e-16	1.1686462709756183e-18
27500000	0.0007148029071243087	-1.5810339661177792e-16	-1.630580217444579e-22	8.224595712566382e-14	1.5015821054497108e-14	0.008570394185571541	-1.4796350480370747e-21	2.2132788594649735e-17	1.1065216222122664e-17	3.007059043685503e-16	1.1686462709756183e-18
27600000	0.0007148029071243087	-1.5810339661177792e-16	-1.630580217444579e-22	8.224595712566382e-14	1.5015821054497108e-14	0.008570394185571541	-1.4796335677264075e-21	2.2132788594649735e-17	1.1065216222122664e-17	3.007059043685503e-16	1.1686462709756183e-18
27700000	0.0007148029071243087	-1.5810339661177792e-16	-1.630580217444579e-22	8.224595712566382e-14	1.5015821054497108e-14	0.008570394185571541	-1.4796320874157405e-21	2.2132788594649735e-17	1.1065216222122664e-17	3.007059043685503e-16	1.1686462709756183e-18
27800000	0.0007148029071243087	-1.5810339661177792e-16	-1.630580217444579e-22	8.224595712566382e-14	1.5015821054497108e-14	0.008570394185571541	-1.4796306071050734e-21	2.2132788594649735e-17	1.1065216222122664e-17	3.007059043685503e-16	1.1686462709756183e-18
27900000	0.0007148029071243087	-1.5810339661177792e-16	-1.630580217444579e-22	8.224595712566382e-14	1.5015821054497108e-14	0.008570394185571541	-1.4796291267944064e-21	2.2132788594649735e-17	1.1065216222122664e-17	3.007059043685503e-16	1.1686462709756183e-18
28000000	0.0007148029071243087	-1.5810339661177792e-16	-1.630580217444579e-22	8.224595712566382e-14	1.5015821054497108e-14	0.008570394185571541	-1.4796276464837393e-21	2.2132788594649735e-17	1.1065216222122664e-17	3.007059043685503e-16	1.1686462709756183e-18
28100000	0.0007148029071243087	-1.5810339661177792e-16	-1.630580217444579e-22	8.224595712566382e-14	1.5015821054497108e-14	0.008570394185571541	-1.479626166173072e-21	2.2132788594649735e-17	1.1065216222122664e-17	3.007059043685503e-16	1.1686462709756183e-18
28200000	0.0007148029071243087	-1.5810339661177792e-16	-1.630580217444579e-22	8.224595712566382e-14	1.5015821054497108e-14	0.008570394185571541	-1.4796246858624051e-21	2.2132788594649735e-17	1.1065216222122664e-17	3.007059043685503e-16	1.1686462709756183e-18
28300000	0.0007148029071243087	-1.5810339661177792e-16	-1.630580217444579e-22	8.224595712566382e-14	1.5015821054497108e-14	0.008570394185571541	-1.479623205551738e-21	2.2132788594649735e-17	1.1065216222122664e-17	3.007059043685503e-16	1.1686462709756183e-18
28400000	0.0007148029071243087	-1.5810339661177792e-16	-1.630580217444579e-22	8.224595712566382e-14	1.5015821054497108e-14	0.008570394185571541	-1.479621725241071e-21	2.2132788594649735e-17	1.1065216222122664e-17	3.007059043685503e-16	1.1686462709756183e-18
28500000	0.0007148029071243087	-1.5810339661177792e-16	-1.630580217444579e-22	8.224595712566382e-14	1.5015821054497108e-14	0.008570394185571541	-1.4796202449304038e-21	2.2132788594649735e-17	1.1065216222122664e-17	3.007059043685503e-16	1.1686462709756183e-18
28600000	0.0007148029071243087	-1.5810339661177792e-16	-1.630580217444579e-22	8.224595712566382e-14	1.5015821054497108e-14	0.008570394185571541	-1.4796187646197367e-21	2.2132788594649735e-17	1.1065216222122664e-17	3.007059043685503e-16	1.1686462709756183e-18
28700000	0.0007148029071243087	-1.5810339661177792e-16	-1.630580217444579e-22	8.224595712566382e-14	1.5015821054497108e-14	0.008570394185571541	-1.4796172843090697e-21	2.2132788594649735e-17	1.1065216222122664e-17	3.007059043685503e-16	1.1686462709756183e-18
28800000	0.0007148029071243087	-1.5810339661177792e-16	-1.630580217444579e-22	8.224595712566382e-14	1.5015821054497108e-14	0.008570394185571541	-1.4796158039984025e-21	2.2132788594649735e-17	1.1065216222122664e-17	3.007059043685503e-16	1.1686462709756183e-18
28900000	0.0007148029071243087	-1.5810339661177792e-16	-1.630580217444579e-22	8.224595712566382e-14	1.5015821054497108e-14	0.008570394185571541	-1.4796143236877356e-21	2.2132788594649735e-17	1.1065216222122664e-17	3.007059043685503e-16	1.1686462709756183e-18
29000000	0.0007148029071243087	-1.5810339661177792e-16	-1.630580217444579e-22	8.224595712566382e-14	1.5015821054497108e-14	0.008570394185571541	-1.4796128433770684e-21	2.2132788594649735e-17	1.1065216222122664e-17	3.007059043685503e-16	1.1686462709756183e-18
29100000	0.0007148029071243087	-1.5810339661177792e-16	-1.630580217444579e-22	8.224595712566382e-14	1.5015821054497108e-14	0.008570394185571541	-1.4796113630664012e-21	2.2132788594649735e-17	1.1065216222122664e-17	3.007059043685503e-16	1.1686462709756183e-18
29200000	0.0007148029071243087	-1.5810339661177792e-16	-1.630580217444579e-22	8.224595712566382e-14	1.5015821054497108e-14	0.008570394185571541	-1.4796098827557343e-21	2.2132788594649735e-17	1.1065216222122664e-17	3.007059043685503e-16	1.1686462709756183e-18
29300000	0.0007148029071243087	-1.5810339661177792e-16	-1.630580217444579e-22	8.224595712566382e-14	1.5015821054497108e-14	0.008570394185571541	-1.479608402445067e-21	2.2132788594649735e-17	1.1065216222122664e-17	3.007059043685503e-16	1.1686462709756183e-18
29400000	0.0007148029071243087	-1.5810339661177792e-16	-1.630580217444579e-22	8.224595712566382e-14	1.5015821054497108e-14	0.008570394185571541	-1.4796069221344e-21	2.2132788594649735e-17	1.1065216222122664e-17	3.007059043685503e-16	1.1686462709756183e-18
29500000	0.0007148029071243087	-1.5810339661177792e-16	-1.630580217444579e-22	8.224595712566382e-14	1.5015821054497108e-14	0.008570394185571541	-1.479605441823733e-21	2.2132788594649735e-17	1.1065216222122664e-17	3.007059043685503e-16	1.1686462709756183e-18
29600000	0.0007148029071243087	-1.5810339661177792e-16	-1.630580217444579e-22	8.224595712566382e-14	1.5015821054497108e-14	0.008570394185571541	-1.4796039615130658e-21	2.2132788594649735e-17	1.1065216222122664e-17	3.007059043685503e-16	1.1686462709756183e-18
29700000	0.0007148029071243087	-1.5810339661177792e-16	-1.630580217444579e-22	8.224595712566382e-14	1.5015821054497108e-14	0.008570394185571541	-1.4796024812023988e-21	2.2132788594649735e-17	1.1065216222122664e-17	3.007059043685503e-16	1.1686462709756183e-18
29800000	0.0007148029071243087	-1.5810339661177792e-16	-1.630580217444579e-22	8.224595712566382e-14	1.5015821054497108e-14	0.008570394185571541	-1.4796010008917317e-21	2.2132788594649735e-17	1.1065216222122664e-17	3.007059043685503e-16	1.1686462709756183e-18
29900000	0.0007148029071243087	-1.5810339661177792e-16	-1.630580217444579e-22	8.224595712566382e-14	1.5015821054497108e-14	0.008570394185571541	-1.4795995205810645e-21	2.2132788594649735e-17	1.1065216222122664e-17	3.007059043685503e-16	1.1686462709756183e-18
30000000	0.0007148029071243087	-1.5810339661177792e-16	-1.630580217444579e-22	8.224595712566382e-14	1.5015821054497108e-14	0.008570394185571541	-1.4795980402703975e-21	2.2132788594649735e-17	1.1065216222122664e-17	3.007059043685503e-16	1.1686462709756183e-18
30100000	0.0007148029071243087	-1.5810339661177792e-16	-1.630580217444579e-22	8.224595712566382e-14	1.5015821054497108e-14	0.008570394185571541	-1.4795965599597304e-21	2.2132788594649735e-17	1.1065216222122664e-17	3.007059043685503e-16	1.1686462709756183e-18
30200000	0.0007148029071243087	-1.5810339661177792e-16	-1.630580217444579e-22	8.224595712566382e-14	1.5015821054497108e-14	0.008570394185571541	-1.4795950796490634e-21	2.2132788594649735e-17	1.1065216222122664e-17	3.007059043685503e-16	1.1686462709756183e-18
30300000	0.0007148029071243087	-1.5810339661177792e-16	-1.630580217444579e-22	8.224595712566382e-14	1.5015821054497108e-14	0.008570394185571541	-1.4795935993383962e-21	2.2132788594649735e-17	1.1065216222122664e-17	3.007059043685503e-16	1.1686462709756183e-18
30400000	0.0007148029071243087	-1.5810339661177792e-16	-1.630580217444579e-22	8.224595712566382e-14	1.5015821054497108e-14	0.008570394185571541	-1.479592119027729e-21	2.2132788594649735e-17	1.1065216222122664e-17	3.007059043685503e-16	1.1686462709756183e-18
30500000	0.0007148029071243087	-1.5810339661177792e-16	-1.630580217444579e-22	8.224595712566382e-14	1.5015821054497108e-14	0.008570394185571541	-1.4795906387170621e-21	2.2132788594649735e-17	1.1065216222122664e-17	3.007059043685503e-16	1.1686462709756183e-18
30600000	0.0007148029071243087	-1.5810339661177792e-16	-1.630580217444579e-22	8.224595712566382e-14	1.5015821054497108e-14	0.008570394185571541	-1.479589158406395e-21	2.2132788594649735e-17	1.1065216222122664e-17	3.007059043685503e-16	1.1686462709756183e-18
30700000	0.0007148029071243087	-1.5810339661177792e-16	-1.630580217444579e-22	8.224595712566382e-14	1.5015821054497108e-14	0.008570394185571541	-1.479587678095728e-21	2.2132788594649735e-17	1.1065216222122664e-17	3.007059043685503e-16	1.1686462709756183e-18
30800000	0.0007148029071243087	-1.5810339661177792e-16	-1.630580217444579e-22	8.224595712566382e-14	1.5015821054497108e-14	0.008570394185571541	-1.4795861977850608e-21	2.2132788594649735e-17	1.1065216222122664e-17	3.007059043685503e-16	1.1686462709756183e-18
30900000	0.0007148029071243087	-1.5810339661177792e-16	-1.630580217444579e-22	8.224595712566382e-14	1.5015821054497108e-14	0.008570394185571541	-1.4795847174743936e-21	2.2132788594649735e-17	1.1065216222122664e-17	3.007059043685503e-16	1.1686462709756183e-18
31000000	0.0007148029071243087	-1.5810339661177792e-16	-1.630580217444579e-22	8.224595712566382e-14	1.5015821054497108e-14	0.008570394185571541	-1.4795832371637267e-21	2.2132788594649735e-17	1.1065216222122664e-17	3.007059043685503e-16	1.1686462709756183e-18
31100000	0.0007148029071243087	-1.5810339661177792e-16	-1.630580217444579e-22	8.224595712566382e-14	1.5015821054497108e-14	0.008570394185571541	-1.4795817568530595e-21	2.2132788594649735e-17	1.1065216222122664e-17	3.007059043685503e-16	1.1686462709756183e-18
31200000	0.0007148029071243087	-1.5810339661177792e-16	-1.630580217444579e-22	8.224595712566382e-14	1.5015821054497108e-14	0.008570394185571541	-1.4795802765423923e-21	2.2132788594649735e-17	1.1065216222122664e-17	3.007059043685503e-16	1.1686462709756183e-18
31300000	0.0007148029071243087	-1.5810339661177792e-16	-1.630580217444579e-22	8.224595712566382e-14	1.5015821054497108e-14	0.008570394185571541	-1.4795787962317254e-21	2.2132788594649735e-17	1.1065216222122664e-17	3.007059043685503e-16	1.1686462709756183e-18
31400000	0.0007148029071243087	-1.5810339661177792e-16	-1.630580217444579e-22	8.224595712566382e-14	1.5015821054497108e-14	0.008570394185571541	-1.4795773159210582e-21	2.2132788594649735e-17	1.1065216222122664e-17	3.007059043685503e-16	1.1686462709756183e-18
31500000	0.0007148029071243087	-1.5810339661177792e-16	-1.630580217444579e-22	8.224595712566382e-14	1.5015821054497108e-14	0.008570394185571541	-1.4795758356103912e-21	2.2132788594649735e-17	1.1065216222122664e-17	3.007059043685503e-16	1.1686462709756183e-18
31600000	0.0007148029071243087	-1.5810339661177792e-16	-1.630580217444579e-22	8.224595712566382e-14	1.5015821054497108e-14	0.008570394185571541	-1.479574355299724e-21	2.2132788594649735e-17	1.1065216222122664e-17	3.007059043685503e-16	1.1686462709756183e-18
31700000	0.0007148029071243087	-1.5810339661177792e-16	-1.630580217444579e-22	8.224595712566382e-14	1.5015821054497108e-14	0.008570394185571541	-1.479572874989057e-21	2.2132788594649735e-17	1.1065216222122664e-17	3.007059043685503e-16	1.1686462709756183e-18
31800000	0.0007148029071243087	-1.5810339661177792e-16	-1.630580217444579e-22	8.224595712566382e-14	1.5015821054497108e-14	0.008570394185571541	-1.47957139467839e-21	2.2132788594649735e-17	1.1065216222122664e-17	3.007059043685503e-16	1.1686462709756183e-18
31900000	0.0007148029071243087	-1.5810339661177792e-16	-1.630580217444579e-22	8.224595712566382e-14	1.5015821054497108e-14	0.008570394185571541	-1.4795699143677228e-21	2.2132788594649735e-17	1.1065216222122664e-17	3.007059043685503e-16	1.1686462709756183e-18
32000000	0.0007148029071243087	-1.5810339661177792e-16	-1.630580217444579e-22	8.224595712566382e-14	1.5015821054497108e-14	0.008570394185571541	-1.4795684340570558e-21	2.2132788594649735e-17	1.1065216222122664e-17	3.007059043685503e-16	1.1686462709756183e-18
32100000	0.0007148029071243087	-1.5810339661177792e-16	-1.630580217444579e-22	8.224595712566382e-14	1.5015821054497108e-14	0.008570394185571541	-1.4795669537463886e-21	2.2132788594649735e-17	1.1065216222122664e-17	3.007059043685503e-16	1.1686462709756183e-18
32200000	0.0007148029071243087	-1.5810339661177792e-16	-1.630580217444579e-22	8.224595712566382e-14	1.5015821054497108e-14	0.008570394185571541	-1.4795654734357215e-21	2.2132788594649735e-17	1.1065216222122664e-17	3.007059043685503e-16	1.1686462709756183e-18
32300000	0.0007148029071243086	-1.5810339661177792e-16	-1.630580217444579e-22	8.224595712566382e-14	1.5015821054497108e-14	0.008570394185571541	-1.4795639931250545e-21	2.2132788594649735e-17	1.1065216222122664e-17	3.007059043685503e-16	1.1686462709756183e-18
32400000	0.0007148029071243086	-1.5810339661177792e-16	-1.630580217444579e-22	8.224595712566382e-14	1.5015821054497108e-14	0.008570394185571541	-1.4795625128143873e-21	2.2132788594649735e-17	1.1065216222122664e-17	3.007059043685503e-16	1.1686462709756183e-18
32500000	0.0007148029071243086	-1.5810339661177792e-16	-1.630580217444579e-22	8.224595712566382e-14	1.5015821054497108e-14	0.008570394185571541	-1.4795610325037204e-21	2.2132788594649735e-17	1.1065216222122664e-17	3.007059043685503e-16	1.1686462709756183e-18
32600000	0.0007148029071243086	-1.5810339661177792e-16	-1.630580217444579e-22	8.224595712566382e-14	1.5015821054497108e-14	0.008570394185571541	-1.4795595521930532e-21	2.2132788594649735e-17	1.1065216222122664e-17	3.007059043685503e-16	1.1686462709756183e-18
32700000	0.0007148029071243086	-1.5810339661177792e-16	-1.630580217444579e-22	8.224595712566382e-14	1.5015821054497108e-14	0.008570394185571541	-1.479558071882386e-21	2.2132788594649735e-17	1.1065216222122664e-17	3.007059043685503e-16	1.1686462709756183e-18
32800000	0.0007148029071243086	-1.5810339661177792e-16	-1.630580217444579e-22	8.224595712566382e-14	1.5015821054497108e-14	0.008570394185571541	-1.479556591571719e-21	2.2132788594649735e-17	1.1065216222122664e-17	3.007059043685503e-16	1.1686462709756183e-18
32900000	0.0007148029071243086	-1.5810339661177792e-16	-1.630580217444579e-22	8.224595712566382e-14	1.5015821054497108e-14	0.008570394185571541	-1.479555111261052e-21	2.2132788594649735e-17	1.1065216222122664e-17	3.007059043685503e-16	1.1686462709756183e-18
33000000	0.0007148029071243086	-1.5810339661177792e-16	-1.630580217444579e-22	8.224595712566382e-14	1.5015821054497108e-14	0.008570394185571541	-1.479553630950385e-21	2.2132788594649735e-17	1.1065216222122664e-17	3.007059043685503e-16	1.1686462709756183e-18
33100000	0.0007148029071243086	-1.5810339661177792e-16	-1.630580217444579e-22	8.224595712566382e-14	1.5015821054497108e-14	0.008570394185571541	-1.4795521506397178e-21	2.2132788594649735e-17	1.1065216222122664e-17	3.007059043685503e-16	1.1686462709756183e-18
33200000	0.0007148029071243086	-1.5810339661177792e-16	-1.630580217444579e-22	8.224595712566382e-14	1.5015821054497108e-14	0.008570394185571541	-1.4795506703290506e-21	2.2132788594649735e-17	1.1065216222122664e-17	3.007059043685503e-16	1.1686462709756183e-18
33300000	0.0007148029071243086	-1.5810339661177792e-16	-1.630580217444579e-22	8.224595712566382e-14	1.5015821054497108e-14	0.008570394185571541	-1.4795491900183836e-21	2.2132788594649735e-17	1.1065216222122664e-17	3.007059043685503e-16	1.1686462709756183e-18
33400000	0.0007148029071243086	-1.5810339661177792e-16	-1.630580217444579e-22	8.224595712566382e-14	1.5015821054497108e-14	0.008570394185571541	-1.4795477097077165e-21	2.2132788594649735e-17	1.1065216222122664e-17	3.007059043685503e-16	1.1686462709756183e-18
33500000	0.0007148029071243086	-1.5810339661177792e-16	-1.630580217444579e-22	8.224595712566382e-14	1.5015821054497108e-14	0.008570394185571541	-1.4795462293970493e-21	2.2132788594649735e-17	1.1065216222122665e-17	3.007059043685503e-16	1.1686462709756183e-18
33600000	0.0007148029071243086	-1.5810339661177792e-16	-1.630580217444579e-22	8.224595712566382e-14	1.5015821054497108e-14	0.008570394185571541	-1.4795447490863823e-21	2.2132788594649735e-17	1.1065216222122665e-17	3.007059043685503e-16	1.1686462709756183e-18
33700000	0.0007148029071243086	-1.5810339661177792e-16	-1.630580217444579e-22	8.224595712566382e-14	1.5015821054497108e-14	0.008570394185571541	-1.4795432687757152e-21	2.2132788594649735e-17	1.1065216222122665e-17	3.007059043685503e-16	1.1686462709756183e-18
33800000	0.0007148029071243086	-1.5810339661177792e-16	-1.630580217444579e-22	8.224595712566382e-14	1.5015821054497108e-14	0.008570394185571541	-1.4795417884650482e-21	2.2132788594649735e-17	1.1065216222122665e-17	3.0070590436855023e-16	1.1686462709756183e-18
33900000	0.0007148029071243086	-1.5810339661177792e-16	-1.630580217444579e-22	8.224595712566382e-14	1.5015821054497108e-14	0.008570394185571541	-1.479540308154381e-21	2.2132788594649732e-17	1.1065216222122665e-17	3.0070590436855023e-16	1.1686462709756183e-18
34000000	0.0007148029071243086	-1.5810339661177792e-16	-1.630580217444579e-22	8.224595712566382e-14	1.5015821054497108e-14	0.008570394185571541	-1.4795388278437139e-21	2.2132788594649732e-17	1.1065216222122665e-17	3.0070590436855023e-16	1.1686462709756183e-18
34100000	0.0007148029071243086	-1.5810339661177792e-16	-1.630580217444579e-22	8.224595712566382e-14	1.5015821054497108e-14	0.008570394185571541	-1.479537347533047e-21	2.2132788594649732e-17	1.1065216222122665e-17	3.0070590436855023e-16	1.1686462709756183e-18
34200000	0.0007148029071243086	-1.5810339661177792e-16	-1.630580217444579e-22	8.224595712566382e-14	1.5015821054497108e-14	0.008570394185571541	-1.4795358672223798e-21	2.2132788594649732e-17	1.1065216222122665e-17	3.0070590436855023e-16	1.1686462709756183e-18
34300000	0.0007148029071243086	-1.5810339661177792e-16	-1.630580217444579e-22	8.224595712566382e-14	1.5015821054497108e-14	0.008570394185571541	-1.4795343869117128e-21	2.2132788594649732e-17	1.1065216222122665e-17	3.0070590436855023e-16	1.1686462709756183e-18
34400000	0.0007148029071243086	-1.5810339661177792e-16	-1.630580217444579e-22	8.224595712566382e-14	1.5015821054497108e-14	0.008570394185571541	-1.4795329066010456e-21	2.2132788594649732e-17	1.1065216222122665e-17	3.0070590436855023e-16	1.1686462709756183e-18
34500000	0.0007148029071243086	-1.5810339661177792e-16	-1.630580217444579e-22	8.224595712566382e-14	1.5015821054497108e-14	0.008570394185571541	-1.4795314262903785e-21	2.2132788594649732e-17	1.1065216222122665e-17	3.0070590436855023e-16	1.1686462709756183e-18
34600000	0.0007148029071243086	-1.5810339661177792e-16	-1.630580217444579e-22	8.224595712566382e-14	1.5015821054497108e-14	0.008570394185571541	-1.4795299459797115e-21	2.2132788594649732e-17	1.1065216222122665e-17	3.0070590436855023e-16	1.1686462709756183e-18
34700000	0.0007148029071243086	-1.5810339661177792e-16	-1.630580217444579e-22	8.224595712566382e-14	1.5015821054497108e-14	0.008570394185571541	-1.4795284656690443e-21	2.2132788594649732e-17	1.1065216222122665e-17	3.0070590436855023e-16	1.1686462709756183e-18
34800000	0.0007148029071243086	-1.5810339661177792e-16	-1.630580217444579e-22	8.224595712566382e-14	1.5015821054497108e-14	0.008570394185571541	-1.4795269853583774e-21	2.2132788594649732e-17	1.1065216222122665e-17	3.0070590436855023e-16	1.1686462709756183e-18
34900000	0.0007148029071243086	-1.5810339661177792e-16	-1.630580217444579e-22	8.224595712566382e-14	1.5015821054497108e-14	0.008570394185571541	-1.4795255050477102e-21	2.2132788594649732e-17	1.1065216222122665e-17	3.0070590436855023e-16	1.1686462709756183e-18
35000000	0.0007148029071243086	-1.5810339661177792e-16	-1.630580217444579e-22	8.224595712566382e-14	1.5015821054497108e-14	0.008570394185571541	-1.479524024737043e-21	2.2132788594649732e-17	1.1065216222122665e-17	3.0070590436855023e-16	1.1686462709756183e-18
35100000	0.0007148029071243086	-1.5810339661177792e-16	-1.630580217444579e-22	8.224595712566382e-14	1.5015821054497108e-14	0.008570394185571541	-1.479522544426376e-21	2.2132788594649732e-17	1.1065216222122665e-17	3.0070590436855023e-16	1.1686462709756183e-18
35200000	0.0007148029071243086	-1.5810339661177792e-16	-1.630580217444579e-22	8.224595712566382e-14	1.5015821054497108e-14	0.008570394185571541	-1.4795210641157089e-21	2.2132788594649732e-17	1.1065216222122665e-17	3.0070590436855023e-16	1.1686462709756183e-18
35300000	0.0007148029071243086	-1.5810339661177792e-16	-1.630580217444579e-22	8.224595712566382e-14	1.5015821054497108e-14	0.008570394185571541	-1.4795195838050417e-21	2.2132788594649732e-17	1.1065216222122665e-17	3.0070590436855023e-16	1.1686462709756183e-18
35400000	0.0007148029071243086	-1.5810339661177792e-16	-1.630580217444579e-22	8.224595712566382e-14	1.5015821054497108e-14	0.008570394185571541	-1.4795181034943748e-21	2.2132788594649732e-17	1.1065216222122665e-17	3.0070590436855023e-16	1.1686462709756183e-18
35500000	0.0007148029071243086	-1.5810339661177792e-16	-1.630580217444579e-22	8.224595712566382e-14	1.5015821054497108e-14	0.008570394185571541	-1.4795166231837076e-21	2.2132788594649732e-17	1.1065216222122665e-17	3.0070590436855023e-16	1.1686462709756183e-18
35600000	0.0007148029071243086	-1.5810339661177792e-16	-1.630580217444579e-22	8.224595712566382e-14	1.5015821054497108e-14	0.008570394185571541	-1.4795151428730406e-21	2.2132788594649732e-17	1.1065216222122665e-17	3.0070590436855023e-16	1.1686462709756183e-18
35700000	0.0007148029071243086	-1.5810339661177792e-16	-1.630580217444579e-22	8.224595712566382e-14	1.5015821054497108e-14	0.008570394185571541	-1.4795136625623735e-21	2.2132788594649732e-17	1.1065216222122665e-17	3.0070590436855023e-16	1.1686462709756183e-18
35800000	0.0007148029071243085	-1.5810339661177792e-16	-1.630580217444579e-22	8.224595712566382e-14	1.5015821054497108e-14	0.008570394185571541	-1.4795121822517063e-21	2.2132788594649732e-17	1.1065216222122665e-17	3.0070590436855023e-16	1.1686462709756183e-18
35900000	0.0007148029071243085	-1.5810339661177792e-16	-1.630580217444579e-22	8.224595712566382e-14	1.5015821054497108e-14	0.008570394185571541	-1.4795107019410393e-21	2.2132788594649732e-17	1.1065216222122665e-17	3.0070590436855023e-16	1.1686462709756183e-18
36000000	0.0007148029071243085	-1.5810339661177792e-16	-1.630580217444579e-22	8.224595712566382e-14	1.5015821054497108e-14	0.008570394185571541	-1.4795092216303722e-21	2.2132788594649732e-17	1.1065216222122665e-17	3.0070590436855023e-16	1.1686462709756183e-18
36100000	0.0007148029071243085	-1.5810339661177792e-16	-1.630580217444579e-22	8.224595712566382e-14	1.5015821054497108e-14	0.008570394185571541	-1.4795077413197052e-21	2.2132788594649732e-17	1.1065216222122665e-17	3.0070590436855023e-16	1.1686462709756183e-18
36200000	0.0007148029071243085	-1.5810339661177792e-16	-1.630580217444579e-22	8.224595712566382e-14	1.5015821054497108e-14	0.008570394185571541	-1.479506261009038e-21	2.2132788594649732e-17	1.1065216222122665e-17	3.0070590436855023e-16	1.1686462709756183e-18
36300000	0.0007148029071243085	-1.5810339661177792e-16	-1.630580217444579e-22	8.224595712566382e-14	1.5015821054497108e-14	0.008570394185571541	-1.4795047806983709e-21	2.2132788594649732e-17	1.1065216222122665e-17	3.0070590436855023e-16	1.1686462709756183e-18
36400000	0.0007148029071243085	-1.5810339661177792e-16	-1.630580217444579e-22	8.224595712566382e-14	1.5015821054497108e-14	0.008570394185571541	-1.4795033003877039e-21	2.2132788594649732e-17	1.1065216222122665e-17	3.0070590436855023e-16	1.1686462709756183e-18
36500000	0.0007148029071243085	-1.5810339661177792e-16	-1.630580217444579e-22	8.224595712566382e-14	1.5015821054497108e-14	0.008570394185571541	-1.4795018200770367e-21	2.2132788594649732e-17	1.1065216222122665e-17	3.0070590436855023e-16	1.1686462709756183e-18
36600000	0.0007148029071243085	-1.5810339661177792e-16	-1.630580217444579e-22	8.224595712566382e-14	1.5015821054497108e-14	0.008570394185571541	-1.4795003397663698e-21	2.2132788594649732e-17	1.1065216222122665e-17	3.0070590436855023e-16	1.1686462709756183e-18
36700000	0.0007148029071243085	-1.5810339661177792e-16	-1.630580217444579e-22	8.224595712566382e-14	1.5015821054497108e-14	0.008570394185571541	-1.4794988594557026e-21	2.2132788594649732e-17	1.1065216222122665e-17	3.0070590436855023e-16	1.1686462709756183e-18
36800000	0.0007148029071243085	-1.5810339661177792e-16	-1.630580217444579e-22	8.224595712566382e-14	1.5015821054497108e-14	0.008570394185571541	-1.4794973791450354e-21	2.2132788594649732e-17	1.1065216222122665e-17	3.0070590436855023e-16	1.1686462709756183e-18
36900000	0.0007148029071243085	-1.5810339661177792e-16	-1.630580217444579e-22	8.224595712566382e-14	1.5015821054497108e-14	0.008570394185571541	-1.4794958988343685e-21	2.2132788594649732e-17	1.1065216222122665e-17	3.0070590436855023e-16	1.1686462709756183e-18
37000000	0.0007148029071243085	-1.5810339661177792e-16	-1.630580217444579e-22	8.224595712566382e-14	1.5015821054497108e-14	0.008570394185571541	-1.4794944185237013e-21	2.2132788594649732e-17	1.1065216222122665e-17	3.0070590436855023e-16	1.1686462709756183e-18
37100000	0.0007148029071243085	-1.5810339661177792e-16	-1.630580217444579e-22	8.224595712566382e-14	1.5015821054497108e-14	0.008570394185571541	-1.4794929382130341e-21	2.2132788594649732e-17	1.1065216222122665e-17	3.0070590436855023e-16	1.1686462709756183e-18
37200000	0.0007148029071243085	-1.5810339661177792e-16	-1.630580217444579e-22	8.224595712566382e-14	1.5015821054497108e-14	0.008570394185571541	-1.4794914579023672e-21	2.2132788594649732e-17	1.1065216222122665e-17	3.0070590436855023e-16	1.1686462709756183e-18
37300000	0.0007148029071243085	-1.5810339661177792e-16	-1.630580217444579e-22	8.224595712566382e-14	1.5015821054497108e-14	0.008570394185571541	-1.4794899775917e-21	2.2132788594649732e-17	1.1065216222122665e-17	3.0070590436855023e-16	1.1686462709756183e-18
37400000	0.0007148029071243085	-1.5810339661177792e-16	-1.630580217444579e-22	8.224595712566382e-14	1.5015821054497108e-14	0.008570394185571541	-1.479488497281033e-21	2.2132788594649732e-17	1.1065216222122665e-17	3.0070590436855023e-16	1.1686462709756183e-18
37500000	0.0007148029071243085	-1.5810339661177792e-16	-1.630580217444579e-22	8.224595712566382e-14	1.5015821054497108e-14	0.008570394185571541	-1.4794870169703659e-21	2.2132788594649732e-17	1.1065216222122665e-17	3.0070590436855023e-16	1.1686462709756183e-18
37600000	0.0007148029071243085	-1.5810339661177792e-16	-1.630580217444579e-22	8.224595712566382e-14	1.5015821054497108e-14	0.008570394185571541	-1.4794855366596987e-21	2.2132788594649732e-17	1.1065216222122665e-17	3.0070590436855023e-16	1.1686462709756183e-18
37700000	0.0007148029071243085	-1.5810339661177792e-16	-1.630580217444579e-22	8.224595712566382e-14	1.5015821054497108e-14	0.008570394185571541	-1.4794840563490317e-21	2.2132788594649732e-17	1.1065216222122665e-17	3.0070590436855023e-16	1.1686462709756183e-18
37800000	0.0007148029071243085	-1.5810339661177792e-16	-1.630580217444579e-22	8.224595712566382e-14	1.5015821054497108e-14	0.008570394185571541	-1.4794825760383646e-21	2.2132788594649732e-17	1.1065216222122665e-17	3.0070590436855023e-16	1.1686462709756183e-18
37900000	0.0007148029071243085	-1.5810339661177792e-16	-1.630580217444579e-22	8.224595712566382e-14	1.5015821054497108e-14	0.008570394185571541	-1.4794810957276976e-21	2.2132788594649732e-17	1.1065216222122665e-17	3.0070590436855023e-16	1.1686462709756183e-18
38000000	0.0007148029071243085	-1.5810339661177792e-16	-1.630580217444579e-22	8.224595712566382e-14	1.5015821054497108e-14	0.008570394185571541	-1.4794796154170304e-21	2.2132788594649732e-17	1.1065216222122665e-17	3.0070590436855023e-16	1.1686462709756183e-18
38100000	0.0007148029071243085	-1.5810339661177792e-16	-1.630580217444579e-22	8.224595712566382e-14	1.5015821054497108e-14	0.008570394185571541	-1.4794781351063633e-21	2.2132788594649732e-17	1.1065216222122665e-17	3.0070590436855023e-16	1.1686462709756183e-18
38200000	0.0007148029071243085	-1.5810339661177792e-16	-1.630580217444579e-22	8.224595712566382e-14	1.5015821054497108e-14	0.008570394185571541	-1.4794766547956963e-21	2.2132788594649732e-17	1.1065216222122665e-17	3.0070590436855023e-16	1.1686462709756183e-18
38300000	0.0007148029071243085	-1.5810339661177792e-16	-1.630580217444579e-22	8.224595712566382e-14	1.5015821054497108e-14	0.008570394185571541	-1.4794751744850291e-21	2.2132788594649732e-17	1.1065216222122665e-17	3.0070590436855023e-16	1.1686462709756183e-18
38400000	0.0007148029071243085	-1.5810339661177792e-16	-1.630580217444579e-22	8.224595712566382e-14	1.5015821054497108e-14	0.008570394185571541	-1.4794736941743622e-21	2.2132788594649732e-17	1.1065216222122665e-17	3.0070590436855023e-16	1.1686462709756183e-18
38500000	0.0007148029071243085	-1.5810339661177792e-16	-1.630580217444579e-22	8.224595712566382e-14	1.5015821054497108e-14	0.008570394185571541	-1.479472213863695e-21	2.2132788594649732e-17	1.1065216222122665e-17	3.0070590436855023e-16	1.1686462709756183e-18
38600000	0.0007148029071243085	-1.5810339661177792e-16	-1.630580217444579e-22	8.224595712566382e-14	1.5015821054497108e-14	0.008570394185571541	-1.4794707335530279e-21	2.2132788594649732e-17	1.1065216222122665e-17	3.0070590436855023e-16	1.1686462709756183e-18
38700000	0.0007148029071243085	-1.5810339661177792e-16	-1.630580217444579e-22	8.224595712566382e-14	1.5015821054497108e-14	0.008570394185571541	-1.4794692532423609e-21	2.2132788594649732e-17	1.1065216222122665e-17	3.0070590436855023e-16	1.1686462709756183e-18
38800000	0.0007148029071243085	-1.5810339661177792e-16	-1.630580217444579e-22	8.224595712566382e-14	1.5015821054497108e-14	0.008570394185571541	-1.4794677729316937e-21	2.2132788594649732e-17	1.1065216222122665e-17	3.0070590436855023e-16	1.1686462709756183e-18
38900000	0.0007148029071243085	-1.5810339661177792e-16	-1.630580217444579e-22	8.224595712566382e-14	1.5015821054497108e-14	0.008570394185571541	-1.4794662926210267e-21	2.2132788594649732e-17	1.1065216222122665e-17	3.0070590436855023e-16	1.1686462709756183e-18
39000000	0.0007148029071243085	-1.5810339661177792e-16	-1.630580217444579e-22	8.224595712566382e-14	1.5015821054497108e-14	0.008570394185571541	-1.4794648123103596e-21	2.2132788594649732e-17	1.1065216222122665e-17	3.0070590436855023e-16	1.1686462709756183e-18
39100000	0.0007148029071243085	-1.5810339661177792e-16	-1.630580217444579e-22	8.224595712566382e-14	1.5015821054497108e-14	0.008570394185571541	-1.4794633319996924e-21	2.2132788594649732e-17	1.1065216222122665e-17	3.0070590436855023e-16	1.1686462709756183e-18
39200000	0.0007148029071243085	-1.5810339661177792e-16	-1.630580217444579e-22	8.224595712566382e-14	1.5015821054497108e-14	0.008570394185571541	-1.4794618516890254e-21	2.2132788594649732e-17	1.1065216222122665e-17	3.0070590436855023e-16	1.1686462709756183e-18
39300000	0.0007148029071243085	-1.5810339661177792e-16	-1.630580217444579e-22	8.224595712566382e-14	1.5015821054497108e-14	0.008570394185571541	-1.4794603713783583e-21	2.2132788594649732e-17	1.1065216222122665e-17	3.0070590436855023e-16	1.1686462709756183e-18
39400000	0.0007148029071243085	-1.5810339661177792e-16	-1.630580217444579e-22	8.224595712566382e-14	1.5015821054497108e-14	0.008570394185571541	-1.4794588910676911e-21	2.2132788594649732e-17	1.1065216222122665e-17	3.0070590436855023e-16	1.1686462709756183e-18
39500000	0.0007148029071243085	-1.5810339661177792e-16	-1.630580217444579e-22	8.224595712566382e-14	1.5015821054497108e-14	0.008570394185571541	-1.4794574107570242e-21	2.2132788594649732e-17	1.1065216222122665e-17	3.0070590436855023e-16	1.1686462709756183e-18
39600000	0.0007148029071243085	-1.5810339661177792e-16	-1.630580217444579e-22	8.224595712566382e-14	1.5015821054497108e-14	0.008570394185571541	-1.479455930446357e-21	2.2132788594649732e-17	1.1065216222122665e-17	3.0070590436855023e-16	1.1686462709756183e-18
39700000	0.0007148029071243085	-1.5810339661177792e-16	-1.630580217444579e-22	8.224595712566382e-14	1.5015821054497108e-14	0.008570394185571541	-1.47945445013569e-21	2.2132788594649732e-17	1.1065216222122665e-17	3.0070590436855023e-16	1.1686462709756183e-18
39800000	0.0007148029071243085	-1.5810339661177792e-16	-1.630580217444579e-22	8.224595712566382e-14	1.5015821054497108e-14	0.008570394185571541	-1.4794529698250229e-21	2.2132788594649732e-17	1.1065216222122665e-17	3.0070590436855023e-16	1.1686462709756183e-18
39900000	0.0007148029071243085	-1.5810339661177792e-16	-1.630580217444579e-22	8.224595712566382e-14	1.5015821054497108e-14	0.008570394185571541	-1.4794514895143557e-21	2.2132788594649732e-17	1.1065216222122665e-17	3.0070590436855023e-16	1.1686462709756183e-18
40000000	0.0007148029071243085	-1.5810339661177792e-16	-1.630580217444579e-22	8.224595712566382e-14	1.5015821054497108e-14	0.008570394185571541	-1.4794500092036887e-21	2.2132788594649732e-17	1.1065216222122665e-17	3.0070590436855023e-16	1.1686462709756183e-18
40100000	0.0007148029071243085	-1.5810339661177792e-16	-1.630580217444579e-22	8.224595712566382e-14	1.5015821054497108e-14	0.008570394185571541	-1.4794485288930216e-21	2.2132788594649732e-17	1.1065216222122665e-17	3.0070590436855023e-16	1.1686462709756183e-18
40200000	0.0007148029071243085	-1.5810339661177792e-16	-1.630580217444579e-22	8.224595712566382e-14	1.5015821054497108e-14	0.008570394185571541	-1.4794470485823546e-21	2.2132788594649732e-17	1.1065216222122665e-17	3.0070590436855023e-16	1.1686462709756183e-18
40300000	0.0007148029071243085	-1.5810339661177792e-16	-1.630580217444579e-22	8.224595712566382e-14	1.5015821054497108e-14	0.008570394185571541	-1.4794455682716874e-21	2.2132788594649732e-17	1.1065216222122665e-17	3.0070590436855023e-16	1.1686462709756183e-18
40400000	0.0007148029071243085	-1.5810339661177792e-16	-1.630580217444579e-22	8.224595712566382e-14	1.5015821054497108e-14	0.008570394185571541	-1.4794440879610203e-21	2.2132788594649732e-17	1.1065216222122665e-17	3.0070590436855023e-16	1.1686462709756183e-18
40500000	0.0007148029071243085	-1.5810339661177792e-16	-1.630580217444579e-22	8.224595712566382e-14	1.5015821054497108e-14	0.008570394185571541	-1.4794426076503533e-21	2.2132788594649732e-17	1.1065216222122665e-17	3.0070590436855023e-16	1.1686462709756183e-18
40600000	0.0007148029071243085	-1.5810339661177792e-16	-1.630580217444579e-22	8.224595712566382e-14	1.5015821054497108e-14	0.008570394185571541	-1.4794411273396861e-21	2.2132788594649732e-17	1.1065216222122665e-17	3.0070590436855023e-16	1.1686462709756183e-18
40700000	0.0007148029071243085	-1.5810339661177792e-16	-1.630580217444579e-22	8.224595712566382e-14	1.5015821054497108e-14	0.008570394185571541	-1.4794396470290192e-21	2.2132788594649732e-17	1.1065216222122665e-17	3.0070590436855023e-16	1.1686462709756183e-18
40800000	0.0007148029071243085	-1.5810339661177792e-16	-1.630580217444579e-22	8.224595712566382e-14	1.5015821054497108e-14	0.008570394185571541	-1.479438166718352e-21	2.2132788594649732e-17	1.1065216222122665e-17	3.0070590436855023e-16	1.1686462709756183e-18
40900000	0.0007148029071243085	-1.5810339661177792e-16	-1.630580217444579e-22	8.224595712566382e-14	1.5015821054497108e-14	0.008570394185571541	-1.4794366864076848e-21	2.2132788594649732e-17	1.1065216222122665e-17	3.0070590436855023e-16	1.1686462709756183e-18
41000000	0.0007148029071243085	-1.5810339661177792e-16	-1.630580217444579e-22	8.224595712566382e-14	1.5015821054497108e-14	0.008570394185571541	-1.4794352060970179e-21	2.2132788594649732e-17	1.1065216222122665e-17	3.0070590436855023e-16	1.1686462709756183e-18
41100000	0.0007148029071243085	-1.5810339661177792e-16	-1.630580217444579e-22	8.224595712566382e-14	1.5015821054497108e-14	0.008570394185571541	-1.4794337257863507e-21	2.2132788594649732e-17	1.1065216222122665e-17	3.0070590436855023e-16	1.1686462709756183e-18
41200000	0.0007148029071243085	-1.5810339661177792e-16	-1.630580217444579e-22	8.224595712566382e-14	1.5015821054497108e-14	0.008570394185571541	-1.4794322454756835e-21	2.2132788594649732e-17	1.1065216222122665e-17	3.0070590436855023e-16	1.1686462709756183e-18
41300000	0.0007148029071243085	-1.5810339661177792e-16	-1.630580217444579e-22	8.224595712566382e-14	1.5015821054497108e-14	0.008570394185571541	-1.4794307651650166e-21	2.2132788594649732e-17	1.1065216222122665e-17	3.0070590436855023e-16	1.1686462709756183e-18
41400000	0.0007148029071243085	-1.5810339661177792e-16	-1.630580217444579e-22	8.224595712566382e-14	1.5015821054497108e-14	0.008570394185571541	-1.4794292848543494e-21	2.2132788594649732e-17	1.1065216222122665e-17	3.0070590436855023e-16	1.1686462709756183e-18
41500000	0.0007148029071243085	-1.5810339661177792e-16	-1.630580217444579e-22	8.224595712566382e-14	1.5015821054497108e-14	0.008570394185571541	-1.4794278045436824e-21	2.2132788594649732e-17	1.1065216222122665e-17	3.0070590436855023e-16	1.1686462709756183e-18
41600000	0.0007148029071243085	-1.5810339661177792e-16	-1.630580217444579e-22	8.224595712566382e-14	1.5015821054497108e-14	0.008570394185571541	-1.4794263242330153e-21	2.2132788594649732e-17	1.1065216222122665e-17	3.0070590436855023e-16	1.1686462709756183e-18
41700000	0.0007148029071243085	-1.5810339661177792e-16	-1.630580217444579e-22	8.224595712566382e-14	1.5015821054497108e-14	0.008570394185571541	-1.4794248439223481e-21	2.2132788594649732e-17	1.1065216222122665e-17	3.0070590436855023e-16	1.1686462709756183e-18
41800000	0.0007148029071243085	-1.5810339661177792e-16	-1.630580217444579e-22	8.224595712566382e-14	1.5015821054497108e-14	0.008570394185571541	-1.4794233636116811e-21	2.2132788594649732e-17	1.1065216222122665e-17	3.0070590436855023e-16	1.1686462709756183e-18
41900000	0.0007148029071243085	-1.5810339661177792e-16	-1.630580217444579e-22	8.224595712566382e-14	1.5015821054497108e-14	0.008570394185571541	-1.479421883301014e-21	2.2132788594649732e-17	1.1065216222122665e-17	3.0070590436855023e-16	1.1686462709756183e-18
42000000	0.0007148029071243085	-1.5810339661177792e-16	-1.630580217444579e-22	8.224595712566382e-14	1.5015821054497108e-14	0.008570394185571541	-1.479420402990347e-21	2.2132788594649732e-17	1.1065216222122665e-17	3.0070590436855023e-16	1.1686462709756183e-18
42100000	0.0007148029071243085	-1.5810339661177792e-16	-1.630580217444579e-22	8.224595712566382e-14	1.5015821054497108e-14	0.008570394185571541	-1.4794189226796798e-21	2.2132788594649732e-17	1.1065216222122665e-17	3.0070590436855023e-16	1.1686462709756183e-18
42200000	0.0007148029071243085	-1.5810339661177792e-16	-1.630580217444579e-22	8.224595712566382e-14	1.5015821054497108e-14	0.008570394185571541	-1.4794174423690127e-21	2.2132788594649732e-17	1.1065216222122664e-17	3.0070590436855023e-16	1.1686462709756183e-18
42300000	0.0007148029071243085	-1.5810339661177792e-16	-1.630580217444579e-22	8.224595712566382e-14	1.5015821054497108e-14	0.008570394185571541	-1.4794159620583457e-21	2.2132788594649732e-17	1.1065216222122664e-17	3.0070590436855023e-16	1.1686462709756183e-18
42400000	0.0007148029071243085	-1.5810339661177792e-16	-1.630580217444579e-22	8.224595712566382e-14	1.5015821054497108e-14	0.008570394185571541	-1.4794144817476785e-21	2.2132788594649732e-17	1.1065216222122664e-17	3.0070590436855023e-16	1.1686462709756183e-18
42500000	0.0007148029071243085	-1.5810339661177792e-16	-1.630580217444579e-22	8.224595712566382e-14	1.5015821054497108e-14	0.008570394185571541	-1.4794130014370116e-21	2.2132788594649732e-17	1.1065216222122664e-17	3.0070590436855023e-16	1.1686462709756183e-18
42600000	0.0007148029071243085	-1.5810339661177792e-16	-1.630580217444579e-22	8.224595712566382e-14	1.5015821054497108e-14	0.008570394185571541	-1.4794115211263444e-21	2.2132788594649732e-17	1.1065216222122664e-17	3.0070590436855023e-16	1.1686462709756183e-18
42700000	0.0007148029071243086	-1.5810339661177792e-16	-1.630580217444579e-22	8.224595712566382e-14	1.5015821054497108e-14	0.008570394185571541	-1.4794100408156772e-21	2.2132788594649732e-17	1.1065216222122664e-17	3.0070590436855023e-16	1.1686462709756183e-18
42800000	0.0007148029071243086	-1.5810339661177792e-16	-1.630580217444579e-22	8.224595712566382e-14	1.5015821054497108e-14	0.008570394185571541	-1.4794085605050103e-21	2.2132788594649732e-17	1.1065216222122664e-17	3.0070590436855023e-16	1.1686462709756183e-18
42900000	0.0007148029071243086	-1.5810339661177792e-16	-1.630580217444579e-22	8.224595712566382e-14	1.5015821054497108e-14	0.008570394185571541	-1.4794070801943431e-21	2.2132788594649732e-17	1.1065216222122664e-17	3.0070590436855023e-16	1.1686462709756183e-18
43000000	0.0007148029071243086	-1.5810339661177792e-16	-1.630580217444579e-22	8.224595712566382e-14	1.5015821054497108e-14	0.008570394185571541	-1.4794055998836761e-21	2.2132788594649732e-17	1.1065216222122664e-17	3.0070590436855023e-16	1.1686462709756183e-18
43100000	0.0007148029071243086	-1.5810339661177792e-16	-1.630580217444579e-22	8.224595712566382e-14	1.5015821054497108e-14	0.008570394185571541	-1.479404119573009e-21	2.2132788594649732e-17	1.1065216222122664e-17	3.0070590436855023e-16	1.1686462709756183e-18
43200000	0.0007148029071243086	-1.5810339661177792e-16	-1.630580217444579e-22	8.224595712566382e-14	1.5015821054497108e-14	0.008570394185571541	-1.4794026392623418e-21	2.2132788594649732e-17	1.1065216222122664e-17	3.0070590436855023e-16	1.1686462709756183e-18
43300000	0.0007148029071243086	-1.5810339661177792e-16	-1.630580217444579e-22	8.224595712566382e-14	1.5015821054497108e-14	0.008570394185571541	-1.4794011589516748e-21	2.2132788594649732e-17	1.1065216222122664e-17	3.0070590436855023e-16	1.1686462709756183e-18
43400000	0.0007148029071243086	-1.5810339661177792e-16	-1.630580217444579e-22	8.224595712566382e-14	1.5015821054497108e-14	0.008570394185571541	-1.4793996786410077e-21	2.2132788594649732e-17	1.1065216222122664e-17	3.0070590436855023e-16	1.1686462709756183e-18
43500000	0.0007148029071243086	-1.5810339661177792e-16	-1.630580217444579e-22	8.224595712566382e-14	1.5015821054497108e-14	0.008570394185571541	-1.4793981983303405e-21	2.2132788594649732e-17	1.1065216222122664e-17	3.0070590436855023e-16	1.1686462709756183e-18
43600000	0.0007148029071243086	-1.5810339661177792e-16	-1.630580217444579e-22	8.224595712566382e-14	1.5015821054497108e-14	0.008570394185571541	-1.4793967180196735e-21	2.2132788594649732e-17	1.1065216222122664e-17	3.0070590436855023e-16	1.1686462709756183e-18
43700000	0.0007148029071243086	-1.5810339661177792e-16	-1.630580217444579e-22	8.224595712566382e-14	1.5015821054497108e-14	0.008570394185571541	-1.4793952377090064e-21	2.2132788594649732e-17	1.1065216222122664e-17	3.0070590436855023e-16	1.1686462709756183e-18
43800000	0.0007148029071243086	-1.5810339661177792e-16	-1.630580217444579e-22	8.224595712566382e-14	1.5015821054497108e-14	0.008570394185571541	-1.4793937573983394e-21	2.2132788594649732e-17	1.1065216222122664e-17	3.0070590436855023e-16	1.1686462709756183e-18
43900000	0.0007148029071243086	-1.5810339661177792e-16	-1.630580217444579e-22	8.224595712566382e-14	1.5015821054497108e-14	0.008570394185571541	-1.4793922770876722e-21	2.2132788594649732e-17	1.1065216222122664e-17	3.0070590436855023e-16	1.1686462709756183e-18
44000000	0.0007148029071243086	-1.5810339661177792e-16	-1.630580217444579e-22	8.224595712566382e-14	1.5015821054497108e-14	0.008570394185571541	-1.479390796777005e-21	2.2132788594649735e-17	1.1065216222122664e-17	3.0070590436855023e-16	1.1686462709756183e-18
44100000	0.0007148029071243086	-1.5810339661177792e-16	-1.630580217444579e-22	8.224595712566382e-14	1.5015821054497108e-14	0.008570394185571541	-1.4793893164663381e-21	2.2132788594649735e-17	1.1065216222122664e-17	3.0070590436855023e-16	1.1686462709756183e-18
44200000	0.0007148029071243086	-1.5810339661177792e-16	-1.630580217444579e-22	8.224595712566382e-14	1.5015821054497108e-14	0.008570394185571541	-1.479387836155671e-21	2.2132788594649735e-17	1.1065216222122664e-17	3.007059043685503e-16	1.1686462709756183e-18
44300000	0.0007148029071243086	-1.5810339661177792e-16	-1.630580217444579e-22	8.224595712566382e-14	1.5015821054497108e-14	0.008570394185571541	-1.479386355845004e-21	2.2132788594649735e-17	1.1065216222122664e-17	3.007059043685503e-16	1.1686462709756183e-18
44400000	0.0007148029071243086	-1.5810339661177792e-16	-1.630580217444579e-22	8.224595712566382e-14	1.5015821054497108e-14	0.008570394185571541	-1.4793848755343368e-21	2.2132788594649735e-17	1.1065216222122664e-17	3.007059043685503e-16	1.1686462709756183e-18
44500000	0.0007148029071243086	-1.5810339661177792e-16	-1.630580217444579e-22	8.224595712566382e-14	1.5015821054497108e-14	0.008570394185571541	-1.4793833952236697e-21	2.2132788594649735e-17	1.1065216222122664e-17	3.007059043685503e-16	1.1686462709756183e-18
44600000	0.0007148029071243086	-1.5810339661177792e-16	-1.630580217444579e-22	8.224595712566382e-14	1.5015821054497108e-14	0.008570394185571541	-1.4793819149130027e-21	2.2132788594649735e-17	1.1065216222122664e-17	3.007059043685503e-16	1.1686462709756183e-18
44700000	0.0007148029071243086	-1.5810339661177792e-16	-1.630580217444579e-22	8.224595712566382e-14	1.5015821054497108e-14	0.008570394185571541	-1.4793804346023355e-21	2.2132788594649735e-17	1.1065216222122664e-17	3.007059043685503e-16	1.1686462709756183e-18
44800000	0.0007148029071243086	-1.5810339661177792e-16	-1.630580217444579e-22	8.224595712566382e-14	1.5015821054497108e-14	0.008570394185571541	-1.4793789542916685e-21	2.2132788594649735e-17	1.1065216222122664e-17	3.007059043685503e-16	1.1686462709756183e-18
44900000	0.0007148029071243086	-1.5810339661177792e-16	-1.630580217444579e-22	8.224595712566382e-14	1.5015821054497108e-14	0.008570394185571541	-1.4793774739810014e-21	2.2132788594649735e-17	1.1065216222122664e-17	3.007059043685503e-16	1.1686462709756183e-18
45000000	0.0007148029071243086	-1.5810339661177792e-16	-1.630580217444579e-22	8.224595712566382e-14	1.5015821054497108e-14	0.008570394185571541	-1.4793759936703342e-21	2.2132788594649735e-17	1.1065216222122664e-17	3.007059043685503e-16	1.1686462709756183e-18
45100000	0.0007148029071243086	-1.5810339661177792e-16	-1.630580217444579e-22	8.224595712566382e-14	1.5015821054497108e-14	0.008570394185571541	-1.4793745133596672e-21	2.2132788594649735e-17	1.1065216222122664e-17	3.007059043685503e-16	1.1686462709756183e-18
45200000	0.0007148029071243086	-1.5810339661177792e-16	-1.630580217444579e-22	8.224595712566382e-14	1.5015821054497108e-14	0.008570394185571541	-1.479373033049e-21	2.2132788594649735e-17	1.1065216222122664e-17	3.007059043685503e-16	1.1686462709756183e-18
45300000	0.0007148029071243086	-1.5810339661177792e-16	-1.630580217444579e-22	8.224595712566382e-14	1.5015821054497108e-14	0.008570394185571541	-1.479371552738333e-21	2.2132788594649735e-17	1.1065216222122664e-17	3.007059043685503e-16	1.1686462709756183e-18
45400000	0.0007148029071243086	-1.5810339661177792e-16	-1.630580217444579e-22	8.224595712566382e-14	1.5015821054497108e-14	0.008570394185571541	-1.479370072427666e-21	2.2132788594649735e-17	1.1065216222122664e-17	3.007059043685503e-16	1.1686462709756183e-18
45500000	0.0007148029071243086	-1.5810339661177792e-16	-1.630580217444579e-22	8.224595712566382e-14	1.5015821054497108e-14	0.008570394185571541	-1.4793685921169988e-21	2.2132788594649735e-17	1.1065216222122664e-17	3.007059043685503e-16	1.1686462709756183e-18
45600000	0.0007148029071243086	-1.5810339661177792e-16	-1.630580217444579e-22	8.224595712566382e-14	1.5015821054497108e-14	0.008570394185571541	-1.4793671118063318e-21	2.2132788594649735e-17	1.1065216222122664e-17	3.007059043685503e-16	1.1686462709756183e-18
45700000	0.0007148029071243086	-1.5810339661177792e-16	-1.630580217444579e-22	8.224595712566382e-14	1.5015821054497108e-14	0.008570394185571541	-1.4793656314956647e-21	2.2132788594649735e-17	1.1065216222122662e-17	3.007059043685503e-16	1.1686462709756183e-18
45800000	0.0007148029071243087	-1.5810339661177792e-16	-1.630580217444579e-22	8.224595712566382e-14	1.5015821054497108e-14	0.008570394185571541	-1.4793641511849975e-21	2.2132788594649735e-17	1.1065216222122662e-17	3.007059043685503e-16	1.1686462709756183e-18
45900000	0.0007148029071243087	-1.5810339661177792e-16	-1.630580217444579e-22	8.224595712566382e-14	1.5015821054497108e-14	0.008570394185571541	-1.4793626708743305e-21	2.2132788594649735e-17	1.1065216222122662e-17	3.007059043685503e-16	1.1686462709756183e-18
46000000	0.0007148029071243087	-1.5810339661177792e-16	-1.630580217444579e-22	8.224595712566382e-14	1.5015821054497108e-14	0.008570394185571541	-1.4793611905636634e-21	2.2132788594649735e-17	1.1065216222122662e-17	3.007059043685503e-16	1.1686462709756183e-18
46100000	0.0007148029071243087	-1.5810339661177792e-16	-1.630580217444579e-22	8.224595712566382e-14	1.5015821054497108e-14	0.008570394185571541	-1.4793597102529964e-21	2.2132788594649735e-17	1.1065216222122662e-17	3.007059043685503e-16	1.1686462709756183e-18
46200000	0.0007148029071243087	-1.5810339661177792e-16	-1.630580217444579e-22	8.224595712566382e-14	1.5015821054497108e-14	0.008570394185571541	-1.4793582299423292e-21	2.2132788594649735e-17	1.1065216222122662e-17	3.007059043685503e-16	1.1686462709756183e-18
46300000	0.0007148029071243087	-1.5810339661177792e-16	-1.630580217444579e-22	8.224595712566382e-14	1.5015821054497108e-14	0.008570394185571541	-1.479356749631662e-21	2.2132788594649735e-17	1.1065216222122662e-17	3.007059043685503e-16	1.1686462709756183e-18
46400000	0.0007148029071243087	-1.5810339661177792e-16	-1.630580217444579e-22	8.224595712566382e-14	1.5015821054497108e-14	0.008570394185571541	-1.479355269320995e-21	2.2132788594649735e-17	1.1065216222122662e-17	3.007059043685503e-16	1.1686462709756183e-18
46500000	0.0007148029071243087	-1.5810339661177792e-16	-1.630580217444579e-22	8.224595712566382e-14	1.5015821054497108e-14	0.008570394185571541	-1.479353789010328e-21	2.2132788594649735e-17	1.1065216222122662e-17	3.007059043685503e-16	1.1686462709756183e-18
46600000	0.0007148029071243087	-1.5810339661177792e-16	-1.630580217444579e-22	8.224595712566382e-14	1.5015821054497108e-14	0.008570394185571541	-1.479352308699661e-21	2.2132788594649735e-17	1.1065216222122662e-17	3.007059043685503e-16	1.1686462709756183e-18
46700000	0.0007148029071243087	-1.5810339661177792e-16	-1.630580217444579e-22	8.224595712566382e-14	1.5015821054497108e-14	0.008570394185571541	-1.4793508283889938e-21	2.2132788594649735e-17	1.1065216222122662e-17	3.007059043685503e-16	1.1686462709756183e-18
46800000	0.0007148029071243087	-1.5810339661177792e-16	-1.630580217444579e-22	8.224595712566382e-14	1.5015821054497108e-14	0.008570394185571541	-1.4793493480783266e-21	2.2132788594649735e-17	1.1065216222122662e-17	3.007059043685503e-16	1.1686462709756183e-18
46900000	0.0007148029071243087	-1.5810339661177792e-16	-1.630580217444579e-22	8.224595712566382e-14	1.5015821054497108e-14	0.008570394185571541	-1.4793478677676597e-21	2.2132788594649735e-17	1.1065216222122662e-17	3.007059043685503e-16	1.1686462709756183e-18
47000000	0.0007148029071243087	-1.5810339661177792e-16	-1.630580217444579e-22	8.224595712566382e-14	1.5015821054497108e-14	0.008570394185571541	-1.4793463874569925e-21	2.2132788594649735e-17	1.1065216222122662e-17	3.007059043685503e-16	1.1686462709756183e-18
47100000	0.0007148029071243087	-1.5810339661177792e-16	-1.630580217444579e-22	8.224595712566382e-14	1.5015821054497108e-14	0.008570394185571541	-1.4793449071463253e-21	2.2132788594649735e-17	1.1065216222122662e-17	3.007059043685503e-16	1.1686462709756183e-18
47200000	0.0007148029071243087	-1.5810339661177792e-16	-1.630580217444579e-22	8.224595712566382e-14	1.5015821054497108e-14	0.008570394185571541	-1.4793434268356584e-21	2.2132788594649735e-17	1.1065216222122662e-17	3.007059043685503e-16	1.1686462709756183e-18
47300000	0.0007148029071243087	-1.5810339661177792e-16	-1.630580217444579e-22	8.224595712566382e-14	1.5015821054497108e-14	0.008570394185571541	-1.4793419465249912e-21	2.2132788594649735e-17	1.1065216222122662e-17	3.007059043685503e-16	1.1686462709756183e-18
47400000	0.0007148029071243087	-1.5810339661177792e-16	-1.630580217444579e-22	8.224595712566382e-14	1.5015821054497108e-14	0.008570394185571541	-1.4793404662143242e-21	2.2132788594649735e-17	1.1065216222122662e-17	3.007059043685503e-16	1.1686462709756183e-18
47500000	0.0007148029071243087	-1.5810339661177792e-16	-1.630580217444579e-22	8.224595712566382e-14	1.5015821054497108e-14	0.008570394185571541	-1.479338985903657e-21	2.2132788594649735e-17	1.1065216222122662e-17	3.007059043685503e-16	1.1686462709756183e-18
47600000	0.0007148029071243087	-1.5810339661177792e-16	-1.630580217444579e-22	8.224595712566382e-14	1.5015821054497108e-14	0.008570394185571541	-1.47933750559299e-21	2.2132788594649735e-17	1.1065216222122662e-17	3.007059043685503e-16	1.1686462709756183e-18
47700000	0.0007148029071243087	-1.5810339661177792e-16	-1.630580217444579e-22	8.224595712566382e-14	1.5015821054497108e-14	0.008570394185571541	-1.479336025282323e-21	2.2132788594649735e-17	1.1065216222122662e-17	3.007059043685503e-16	1.1686462709756183e-18
47800000	0.0007148029071243087	-1.5810339661177792e-16	-1.630580217444579e-22	8.224595712566382e-14	1.5015821054497108e-14	0.008570394185571541	-1.4793345449716558e-21	2.2132788594649735e-17	1.1065216222122662e-17	3.007059043685503e-16	1.1686462709756183e-18
47900000	0.0007148029071243087	-1.5810339661177792e-16	-1.630580217444579e-22	8.224595712566382e-14	1.5015821054497108e-14	0.008570394185571541	-1.4793330646609888e-21	2.2132788594649735e-17	1.1065216222122662e-17	3.007059043685503e-16	1.1686462709756183e-18
48000000	0.0007148029071243087	-1.5810339661177792e-16	-1.630580217444579e-22	8.224595712566382e-14	1.5015821054497108e-14	0.008570394185571541	-1.4793315843503216e-21	2.2132788594649735e-17	1.1065216222122662e-17	3.007059043685503e-16	1.1686462709756183e-18
48100000	0.0007148029071243087	-1.5810339661177792e-16	-1.630580217444579e-22	8.224595712566382e-14	1.5015821054497108e-14	0.008570394185571541	-1.4793301040396545e-21	2.2132788594649735e-17	1.1065216222122662e-17	3.007059043685503e-16	1.1686462709756183e-18
48200000	0.0007148029071243087	-1.5810339661177792e-16	-1.630580217444579e-22	8.224595712566382e-14	1.5015821054497108e-14	0.008570394185571541	-1.4793286237289875e-21	2.2132788594649735e-17	1.1065216222122662e-17	3.007059043685503e-16	1.1686462709756183e-18
48300000	0.0007148029071243087	-1.5810339661177792e-16	-1.630580217444579e-22	8.224595712566382e-14	1.5015821054497108e-14	0.008570394185571541	-1.4793271434183203e-21	2.2132788594649735e-17	1.1065216222122662e-17	3.007059043685503e-16	1.1686462709756183e-18
48400000	0.0007148029071243087	-1.5810339661177792e-16	-1.630580217444579e-22	8.224595712566382e-14	1.5015821054497108e-14	0.008570394185571541	-1.4793256631076534e-21	2.2132788594649735e-17	1.1065216222122662e-17	3.007059043685503e-16	1.1686462709756183e-18
48500000	0.0007148029071243087	-1.5810339661177792e-16	-1.630580217444579e-22	8.224595712566382e-14	1.5015821054497108e-14	0.008570394185571541	-1.4793241827969862e-21	2.2132788594649735e-17	1.1065216222122662e-17	3.007059043685503e-16	1.1686462709756183e-18
48600000	0.0007148029071243087	-1.5810339661177792e-16	-1.630580217444579e-22	8.224595712566382e-14	1.5015821054497108e-14	0.008570394185571541	-1.479322702486319e-21	2.2132788594649735e-17	1.1065216222122662e-17	3.007059043685503e-16	1.1686462709756183e-18
48700000	0.0007148029071243087	-1.5810339661177792e-16	-1.630580217444579e-22	8.224595712566382e-14	1.5015821054497108e-14	0.008570394185571541	-1.479321222175652e-21	2.2132788594649735e-17	1.1065216222122662e-17	3.007059043685503e-16	1.1686462709756183e-18
48800000	0.0007148029071243087	-1.5810339661177792e-16	-1.630580217444579e-22	8.224595712566382e-14	1.5015821054497108e-14	0.008570394185571541	-1.479319741864985e-21	2.2132788594649735e-17	1.1065216222122662e-17	3.007059043685503e-16	1.1686462709756183e-18
48900000	0.0007148029071243087	-1.5810339661177792e-16	-1.630580217444579e-22	8.224595712566382e-14	1.5015821054497108e-14	0.008570394185571541	-1.479318261554318e-21	2.2132788594649735e-17	1.1065216222122662e-17	3.007059043685503e-16	1.1686462709756183e-18
49000000	0.0007148029071243087	-1.5810339661177792e-16	-1.630580217444579e-22	8.224595712566382e-14	1.5015821054497108e-14	0.008570394185571541	-1.4793167812436508e-21	2.2132788594649735e-17	1.1065216222122662e-17	3.007059043685503e-16	1.1686462709756183e-18
49100000	0.0007148029071243087	-1.5810339661177792e-16	-1.630580217444579e-22	8.224595712566382e-14	1.5015821054497108e-14	0.008570394185571541	-1.4793153009329836e-21	2.2132788594649735e-17	1.1065216222122662e-17	3.007059043685503e-16	1.1686462709756183e-18
49200000	0.0007148029071243087	-1.5810339661177792e-16	-1.630580217444579e-22	8.224595712566382e-14	1.5015821054497108e-14	0.008570394185571541	-1.4793138206223166e-21	2.2132788594649735e-17	1.1065216222122662e-17	3.007059043685503e-16	1.1686462709756183e-18
49300000	0.0007148029071243087	-1.5810339661177792e-16	-1.630580217444579e-22	8.224595712566382e-14	1.5015821054497108e-14	0.008570394185571541	-1.4793123403116495e-21	2.2132788594649735e-17	1.1065216222122662e-17	3.007059043685503e-16	1.1686462709756183e-18
49400000	0.0007148029071243087	-1.5810339661177792e-16	-1.630580217444579e-22	8.224595712566382e-14	1.5015821054497108e-14	0.008570394185571541	-1.4793108600009823e-21	2.2132788594649735e-17	1.1065216222122662e-17	3.007059043685503e-16	1.1686462709756183e-18
49500000	0.0007148029071243087	-1.5810339661177792e-16	-1.630580217444579e-22	8.224595712566382e-14	1.5015821054497108e-14	0.008570394185571541	-1.4793093796903153e-21	2.2132788594649735e-17	1.1065216222122662e-17	3.007059043685503e-16	1.1686462709756183e-18
49600000	0.0007148029071243087	-1.5810339661177792e-16	-1.630580217444579e-22	8.224595712566382e-14	1.5015821054497108e-14	0.008570394185571541	-1.4793078993796482e-21	2.2132788594649735e-17	1.1065216222122662e-17	3.007059043685503e-16	1.1686462709756183e-18
49700000	0.0007148029071243087	-1.5810339661177792e-16	-1.630580217444579e-22	8.224595712566382e-14	1.5015821054497108e-14	0.008570394185571541	-1.4793064190689812e-21	2.2132788594649735e-17	1.1065216222122662e-17	3.007059043685503e-16	1.1686462709756183e-18
49800000	0.0007148029071243087	-1.5810339661177792e-16	-1.630580217444579e-22	8.224595712566382e-14	1.5015821054497108e-14	0.008570394185571541	-1.479304938758314e-21	2.2132788594649735e-17	1.1065216222122662e-17	3.007059043685503e-16	1.1686462709756183e-18
49900000	0.0007148029071243087	-1.5810339661177792e-16	-1.630580217444579e-22	8.224595712566382e-14	1.5015821054497108e-14	0.008570394185571541	-1.4793034584476469e-21	2.2132788594649735e-17	1.1065216222122662e-17	3.007059043685503e-16	1.1686462709756183e-18
50000000	0.0007148029071243087	-1.5810339661177792e-16	-1.630580217444579e-22	8.224595712566382e-14	1.5015821054497108e-14	0.008570394185571541	-1.47930197813698e-21	2.2132788594649735e-17	1.1065216222122662e-17	3.007059043685503e-16	1.1686462709756183e-18
50100000	0.0007148029071243087	-1.5810339661177792e-16	-1.630580217444579e-22	8.224595712566382e-14	1.5015821054497108e-14	0.008570394185571541	-1.4793004978263128e-21	2.2132788594649735e-17	1.1065216222122662e-17	3.007059043685503e-16	1.1686462709756183e-18
50200000	0.0007148029071243087	-1.5810339661177792e-16	-1.630580217444579e-22	8.224595712566382e-14	1.5015821054497108e-14	0.008570394185571541	-1.4792990175156458e-21	2.2132788594649735e-17	1.1065216222122662e-17	3.007059043685503e-16	1.1686462709756183e-18
50300000	0.0007148029071243087	-1.5810339661177792e-16	-1.630580217444579e-22	8.224595712566382e-14	1.5015821054497108e-14	0.008570394185571541	-1.4792975372049786e-21	2.2132788594649735e-17	1.1065216222122662e-17	3.007059043685503e-16	1.1686462709756183e-18
50400000	0.0007148029071243087	-1.5810339661177792e-16	-1.630580217444579e-22	8.224595712566382e-14	1.5015821054497108e-14	0.008570394185571541	-1.4792960568943115e-21	2.2132788594649735e-17	1.1065216222122662e-17	3.007059043685503e-16	1.1686462709756183e-18
50500000	0.0007148029071243087	-1.5810339661177792e-16	-1.630580217444579e-22	8.224595712566382e-14	1.5015821054497108e-14	0.008570394185571541	-1.4792945765836445e-21	2.2132788594649735e-17	1.1065216222122662e-17	3.007059043685503e-16	1.1686462709756183e-18
50600000	0.0007148029071243087	-1.5810339661177792e-16	-1.630580217444579e-22	8.224595712566382e-14	1.5015821054497108e-14	0.008570394185571541	-1.4792930962729773e-21	2.2132788594649735e-17	1.1065216222122662e-17	3.007059043685503e-16	1.1686462709756183e-18
50700000	0.0007148029071243087	-1.5810339661177792e-16	-1.630580217444579e-22	8.224595712566382e-14	1.5015821054497108e-14	0.008570394185571541	-1.4792916159623103e-21	2.2132788594649735e-17	1.1065216222122662e-17	3.007059043685503e-16	1.1686462709756183e-18
50800000	0.0007148029071243087	-1.5810339661177792e-16	-1.630580217444579e-22	8.224595712566382e-14	1.5015821054497108e-14	0.008570394185571541	-1.4792901356516432e-21	2.2132788594649735e-17	1.1065216222122662e-17	3.007059043685503e-16	1.1686462709756183e-18
50900000	0.0007148029071243087	-1.5810339661177792e-16	-1.630580217444579e-22	8.224595712566382e-14	1.5015821054497108e-14	0.008570394185571541	-1.479288655340976e-21	2.2132788594649735e-17	1.1065216222122662e-17	3.007059043685503e-16	1.1686462709756183e-18
51000000	0.0007148029071243087	-1.5810339661177792e-16	-1.630580217444579e-22	8.224595712566382e-14	1.5015821054497108e-14	0.008570394185571541	-1.479287175030309e-21	2.2132788594649735e-17	1.1065216222122662e-17	3.007059043685503e-16	1.1686462709756183e-18
51100000	0.0007148029071243087	-1.5810339661177792e-16	-1.630580217444579e-22	8.224595712566382e-14	1.5015821054497108e-14	0.008570394185571541	-1.4792856947196419e-21	2.2132788594649735e-17	1.1065216222122662e-17	3.007059043685503e-16	1.1686462709756183e-18
51200000	0.0007148029071243087	-1.5810339661177792e-16	-1.630580217444579e-22	8.224595712566382e-14	1.5015821054497108e-14	0.008570394185571541	-1.4792842144089747e-21	2.2132788594649735e-17	1.1065216222122662e-17	3.007059043685503e-16	1.1686462709756183e-18
51300000	0.0007148029071243087	-1.5810339661177792e-16	-1.630580217444579e-22	8.224595712566382e-14	1.5015821054497108e-14	0.008570394185571541	-1.4792827340983078e-21	2.2132788594649735e-17	1.1065216222122662e-17	3.007059043685503e-16	1.1686462709756183e-18
51400000	0.0007148029071243087	-1.5810339661177792e-16	-1.630580217444579e-22	8.224595712566382e-14	1.5015821054497108e-14	0.008570394185571541	-1.4792812537876406e-21	2.2132788594649735e-17	1.1065216222122662e-17	3.007059043685503e-16	1.1686462709756183e-18
51500000	0.0007148029071243087	-1.5810339661177792e-16	-1.630580217444579e-22	8.224595712566382e-14	1.5015821054497108e-14	0.008570394185571541	-1.4792797734769736e-21	2.2132788594649735e-17	1.1065216222122662e-17	3.007059043685503e-16	1.1686462709756183e-18
51600000	0.0007148029071243087	-1.5810339661177792e-16	-1.630580217444579e-22	8.224595712566382e-14	1.5015821054497108e-14	0.008570394185571541	-1.4792782931663065e-21	2.2132788594649735e-17	1.1065216222122662e-17	3.007059043685503e-16	1.1686462709756183e-18
51700000	0.0007148029071243087	-1.5810339661177792e-16	-1.630580217444579e-22	8.224595712566382e-14	1.5015821054497108e-14	0.008570394185571541	-1.4792768128556393e-21	2.2132788594649735e-17	1.1065216222122662e-17	3.007059043685503e-16	1.1686462709756183e-18
51800000	0.0007148029071243087	-1.5810339661177792e-16	-1.630580217444579e-22	8.224595712566382e-14	1.5015821054497108e-14	0.008570394185571541	-1.4792753325449723e-21	2.2132788594649735e-17	1.1065216222122662e-17	3.007059043685503e-16	1.1686462709756183e-18
51900000	0.0007148029071243087	-1.5810339661177792e-16	-1.630580217444579e-22	8.224595712566382e-14	1.5015821054497108e-14	0.008570394185571541	-1.4792738522343052e-21	2.2132788594649735e-17	1.1065216222122662e-17	3.007059043685503e-16	1.1686462709756183e-18
52000000	0.0007148029071243087	-1.5810339661177792e-16	-1.630580217444579e-22	8.224595712566382e-14	1.5015821054497108e-14	0.008570394185571541	-1.4792723719236382e-21	2.2132788594649735e-17	1.1065216222122662e-17	3.007059043685503e-16	1.1686462709756183e-18
52100000	0.0007148029071243087	-1.5810339661177792e-16	-1.630580217444579e-22	8.224595712566382e-14	1.5015821054497108e-14	0.008570394185571541	-1.479270891612971e-21	2.2132788594649735e-17	1.1065216222122662e-17	3.007059043685503e-16	1.1686462709756183e-18
52200000	0.0007148029071243087	-1.5810339661177792e-16	-1.630580217444579e-22	8.224595712566382e-14	1.5015821054497108e-14	0.008570394185571541	-1.4792694113023039e-21	2.2132788594649735e-17	1.1065216222122662e-17	3.007059043685503e-16	1.1686462709756183e-18
52300000	0.0007148029071243087	-1.5810339661177792e-16	-1.630580217444579e-22	8.224595712566382e-14	1.5015821054497108e-14	0.008570394185571541	-1.4792679309916369e-21	2.2132788594649735e-17	1.1065216222122662e-17	3.007059043685503e-16	1.1686462709756183e-18
52400000	0.0007148029071243087	-1.5810339661177792e-16	-1.630580217444579e-22	8.224595712566382e-14	1.5015821054497108e-14	0.008570394185571541	-1.4792664506809697e-21	2.2132788594649735e-17	1.1065216222122662e-17	3.007059043685503e-16	1.1686462709756183e-18
52500000	0.0007148029071243087	-1.5810339661177792e-16	-1.630580217444579e-22	8.224595712566382e-14	1.5015821054497108e-14	0.008570394185571541	-1.4792649703703028e-21	2.2132788594649735e-17	1.1065216222122662e-17	3.007059043685503e-16	1.1686462709756183e-18
52600000	0.0007148029071243087	-1.5810339661177792e-16	-1.630580217444579e-22	8.224595712566382e-14	1.5015821054497108e-14	0.008570394185571541	-1.4792634900596356e-21	2.2132788594649735e-17	1.1065216222122662e-17	3.007059043685503e-16	1.1686462709756183e-18
52700000	0.0007148029071243087	-1.5810339661177792e-16	-1.630580217444579e-22	8.224595712566382e-14	1.5015821054497108e-14	0.008570394185571541	-1.4792620097489684e-21	2.2132788594649735e-17	1.1065216222122662e-17	3.007059043685503e-16	1.1686462709756183e-18
52800000	0.0007148029071243087	-1.5810339661177792e-16	-1.630580217444579e-22	8.224595712566382e-14	1.5015821054497108e-14	0.008570394185571541	-1.4792605294383015e-21	2.2132788594649735e-17	1.1065216222122662e-17	3.007059043685503e-16	1.1686462709756183e-18
52900000	0.0007148029071243087	-1.5810339661177792e-16	-1.630580217444579e-22	8.224595712566382e-14	1.5015821054497108e-14	0.008570394185571541	-1.4792590491276343e-21	2.2132788594649735e-17	1.1065216222122662e-17	3.007059043685503e-16	1.1686462709756183e-18
53000000	0.0007148029071243087	-1.5810339661177792e-16	-1.630580217444579e-22	8.224595712566382e-14	1.5015821054497108e-14	0.008570394185571541	-1.4792575688169673e-21	2.2132788594649735e-17	1.1065216222122662e-17	3.007059043685503e-16	1.1686462709756183e-18
53100000	0.0007148029071243087	-1.5810339661177792e-16	-1.630580217444579e-22	8.224595712566382e-14	1.5015821054497108e-14	0.008570394185571541	-1.4792560885063002e-21	2.2132788594649735e-17	1.1065216222122662e-17	3.007059043685503e-16	1.1686462709756183e-18
53200000	0.0007148029071243087	-1.5810339661177792e-16	-1.630580217444579e-22	8.224595712566382e-14	1.5015821054497108e-14	0.008570394185571541	-1.479254608195633e-21	2.2132788594649735e-17	1.1065216222122662e-17	3.007059043685503e-16	1.1686462709756183e-18
53300000	0.0007148029071243087	-1.5810339661177792e-16	-1.630580217444579e-22	8.224595712566382e-14	1.5015821054497108e-14	0.008570394185571541	-1.479253127884966e-21	2.2132788594649735e-17	1.1065216222122662e-17	3.007059043685503e-16	1.1686462709756183e-18
53400000	0.0007148029071243087	-1.5810339661177792e-16	-1.630580217444579e-22	8.224595712566382e-14	1.5015821054497108e-14	0.008570394185571541	-1.4792516475742989e-21	2.2132788594649735e-17	1.1065216222122662e-17	3.007059043685503e-16	1.1686462709756183e-18
53500000	0.0007148029071243087	-1.5810339661177792e-16	-1.630580217444579e-22	8.224595712566382e-14	1.5015821054497108e-14	0.008570394185571541	-1.4792501672636317e-21	2.2132788594649735e-17	1.1065216222122662e-17	3.007059043685503e-16	1.1686462709756183e-18
53600000	0.0007148029071243087	-1.5810339661177792e-16	-1.630580217444579e-22	8.224595712566382e-14	1.5015821054497108e-14	0.008570394185571541	-1.4792486869529647e-21	2.2132788594649735e-17	1.1065216222122662e-17	3.007059043685503e-16	1.1686462709756183e-18
53700000	0.0007148029071243087	-1.5810339661177792e-16	-1.630580217444579e-22	8.224595712566382e-14	1.5015821054497108e-14	0.008570394185571541	-1.4792472066422976e-21	2.2132788594649735e-17	1.1065216222122662e-17	3.007059043685503e-16	1.1686462709756183e-18
53800000	0.0007148029071243087	-1.5810339661177792e-16	-1.630580217444579e-22	8.224595712566382e-14	1.5015821054497108e-14	0.008570394185571541	-1.4792457263316306e-21	2.2132788594649735e-17	1.1065216222122662e-17	3.007059043685503e-16	1.1686462709756183e-18
53900000	0.0007148029071243087	-1.5810339661177792e-16	-1.630580217444579e-22	8.224595712566382e-14	1.5015821054497108e-14	0.008570394185571541	-1.4792442460209634e-21	2.2132788594649735e-17	1.1065216222122662e-17	3.007059043685503e-16	1.1686462709756183e-18
54000000	0.0007148029071243087	-1.5810339661177792e-16	-1.630580217444579e-22	8.224595712566382e-14	1.5015821054497108e-14	0.008570394185571541	-1.4792427657102963e-21	2.2132788594649735e-17	1.1065216222122662e-17	3.007059043685503e-16	1.1686462709756183e-18
54100000	0.0007148029071243087	-1.5810339661177792e-16	-1.630580217444579e-22	8.224595712566382e-14	1.5015821054497108e-14	0.008570394185571541	-1.4792412853996293e-21	2.2132788594649735e-17	1.1065216222122662e-17	3.007059043685503e-16	1.1686462709756183e-18
54200000	0.0007148029071243087	-1.5810339661177792e-16	-1.630580217444579e-22	8.224595712566382e-14	1.5015821054497108e-14	0.008570394185571541	-1.4792398050889621e-21	2.2132788594649735e-17	1.1065216222122662e-17	3.007059043685503e-16	1.1686462709756183e-18
54300000	0.0007148029071243087	-1.5810339661177792e-16	-1.630580217444579e-22	8.224595712566382e-14	1.5015821054497108e-14	0.008570394185571541	-1.4792383247782952e-21	2.2132788594649735e-17	1.1065216222122662e-17	3.007059043685503e-16	1.1686462709756183e-18
54400000	0.0007148029071243087	-1.5810339661177792e-16	-1.630580217444579e-22	8.224595712566382e-14	1.5015821054497108e-14	0.008570394185571541	-1.479236844467628e-21	2.2132788594649735e-17	1.1065216222122662e-17	3.007059043685503e-16	1.1686462709756183e-18
54500000	0.0007148029071243087	-1.5810339661177792e-16	-1.630580217444579e-22	8.224595712566382e-14	1.5015821054497108e-14	0.008570394185571541	-1.4792353641569608e-21	2.2132788594649735e-17	1.1065216222122662e-17	3.007059043685503e-16	1.1686462709756183e-18
54600000	0.0007148029071243087	-1.5810339661177792e-16	-1.630580217444579e-22	8.224595712566382e-14	1.5015821054497108e-14	0.008570394185571541	-1.4792338838462939e-21	2.2132788594649735e-17	1.1065216222122662e-17	3.007059043685503e-16	1.1686462709756183e-18
54700000	0.0007148029071243087	-1.5810339661177792e-16	-1.630580217444579e-22	8.224595712566382e-14	1.5015821054497108e-14	0.008570394185571541	-1.4792324035356267e-21	2.2132788594649735e-17	1.1065216222122662e-17	3.007059043685503e-16	1.1686462709756183e-18
54800000	0.0007148029071243087	-1.5810339661177792e-16	-1.630580217444579e-22	8.224595712566382e-14	1.5015821054497108e-14	0.008570394185571541	-1.4792309232249597e-21	2.2132788594649735e-17	1.1065216222122662e-17	3.007059043685503e-16	1.1686462709756183e-18
54900000	0.0007148029071243087	-1.5810339661177792e-16	-1.630580217444579e-22	8.224595712566382e-14	1.5015821054497108e-14	0.008570394185571541	-1.4792294429142926e-21	2.2132788594649735e-17	1.1065216222122662e-17	3.007059043685503e-16	1.1686462709756183e-18
55000000	0.0007148029071243087	-1.5810339661177792e-16	-1.630580217444579e-22	8.224595712566382e-14	1.5015821054497108e-14	0.008570394185571541	-1.4792279626036254e-21	2.2132788594649735e-17	1.1065216222122662e-17	3.007059043685503e-16	1.1686462709756183e-18
55100000	0.0007148029071243087	-1.5810339661177792e-16	-1.630580217444579e-22	8.224595712566382e-14	1.5015821054497108e-14	0.008570394185571541	-1.4792264822929584e-21	2.2132788594649735e-17	1.1065216222122662e-17	3.007059043685503e-16	1.1686462709756183e-18
55200000	0.0007148029071243086	-1.5810339661177792e-16	-1.630580217444579e-22	8.224595712566382e-14	1.5015821054497108e-14	0.008570394185571541	-1.4792250019822913e-21	2.2132788594649735e-17	1.1065216222122662e-17	3.007059043685503e-16	1.1686462709756183e-18
55300000	0.0007148029071243086	-1.5810339661177792e-16	-1.630580217444579e-22	8.224595712566382e-14	1.5015821054497108e-14	0.008570394185571541	-1.4792235216716241e-21	2.2132788594649735e-17	1.1065216222122662e-17	3.007059043685503e-16	1.1686462709756183e-18
55400000	0.0007148029071243086	-1.5810339661177792e-16	-1.630580217444579e-22	8.224595712566382e-14	1.5015821054497108e-14	0.008570394185571541	-1.4792220413609571e-21	2.2132788594649735e-17	1.1065216222122662e-17	3.007059043685503e-16	1.1686462709756183e-18
55500000	0.0007148029071243086	-1.5810339661177792e-16	-1.630580217444579e-22	8.224595712566382e-14	1.5015821054497108e-14	0.008570394185571541	-1.47922056105029e-21	2.2132788594649735e-17	1.1065216222122662e-17	3.007059043685503e-16	1.1686462709756183e-18
55600000	0.0007148029071243086	-1.5810339661177792e-16	-1.630580217444579e-22	8.224595712566382e-14	1.5015821054497108e-14	0.008570394185571541	-1.479219080739623e-21	2.2132788594649735e-17	1.1065216222122662e-17	3.007059043685503e-16	1.1686462709756183e-18
55700000	0.0007148029071243086	-1.5810339661177792e-16	-1.630580217444579e-22	8.224595712566382e-14	1.5015821054497108e-14	0.008570394185571541	-1.4792176004289559e-21	2.2132788594649735e-17	1.1065216222122662e-17	3.007059043685503e-16	1.1686462709756183e-18
55800000	0.0007148029071243086	-1.5810339661177792e-16	-1.630580217444579e-22	8.224595712566382e-14	1.5015821054497108e-14	0.008570394185571541	-1.4792161201182887e-21	2.2132788594649735e-17	1.1065216222122662e-17	3.007059043685503e-16	1.1686462709756183e-18
55900000	0.0007148029071243086	-1.5810339661177792e-16	-1.630580217444579e-22	8.224595712566382e-14	1.5015821054497108e-14	0.008570394185571541	-1.4792146398076217e-21	2.2132788594649735e-17	1.1065216222122662e-17	3.007059043685503e-16	1.1686462709756183e-18
56000000	0.0007148029071243086	-1.5810339661177792e-16	-1.630580217444579e-22	8.224595712566382e-14	1.5015821054497108e-14	0.008570394185571541	-1.4792131594969546e-21	2.2132788594649735e-17	1.1065216222122662e-17	3.007059043685503e-16	1.1686462709756183e-18
56100000	0.0007148029071243086	-1.5810339661177792e-16	-1.630580217444579e-22	8.224595712566382e-14	1.5015821054497108e-14	0.008570394185571541	-1.4792116791862876e-21	2.2132788594649735e-17	1.1065216222122662e-17	3.007059043685503e-16	1.1686462709756183e-18
56200000	0.0007148029071243086	-1.5810339661177792e-16	-1.630580217444579e-22	8.224595712566382e-14	1.5015821054497108e-14	0.008570394185571541	-1.4792101988756204e-21	2.2132788594649735e-17	1.1065216222122662e-17	3.007059043685503e-16	1.1686462709756183e-18
56300000	0.0007148029071243086	-1.5810339661177792e-16	-1.630580217444579e-22	8.224595712566382e-14	1.5015821054497108e-14	0.008570394185571541	-1.4792087185649533e-21	2.2132788594649735e-17	1.1065216222122662e-17	3.007059043685503e-16	1.1686462709756183e-18
56400000	0.0007148029071243086	-1.5810339661177792e-16	-1.630580217444579e-22	8.224595712566382e-14	1.5015821054497108e-14	0.008570394185571541	-1.4792072382542863e-21	2.2132788594649735e-17	1.1065216222122662e-17	3.007059043685503e-16	1.1686462709756183e-18
56500000	0.0007148029071243086	-1.5810339661177792e-16	-1.630580217444579e-22	8.224595712566382e-14	1.5015821054497108e-14	0.008570394185571541	-1.4792057579436191e-21	2.2132788594649735e-17	1.1065216222122662e-17	3.007059043685503e-16	1.1686462709756183e-18
56600000	0.0007148029071243086	-1.5810339661177792e-16	-1.630580217444579e-22	8.224595712566382e-14	1.5015821054497108e-14	0.008570394185571541	-1.4792042776329522e-21	2.2132788594649735e-17	1.1065216222122662e-17	3.007059043685503e-16	1.1686462709756183e-18
56700000	0.0007148029071243086	-1.5810339661177792e-16	-1.630580217444579e-22	8.224595712566382e-14	1.5015821054497108e-14	0.008570394185571541	-1.479202797322285e-21	2.2132788594649735e-17	1.1065216222122662e-17	3.007059043685503e-16	1.1686462709756183e-18
56800000	0.0007148029071243086	-1.5810339661177792e-16	-1.630580217444579e-22	8.224595712566382e-14	1.5015821054497108e-14	0.008570394185571541	-1.4792013170116178e-21	2.2132788594649735e-17	1.1065216222122662e-17	3.007059043685503e-16	1.1686462709756183e-18
56900000	0.0007148029071243086	-1.5810339661177792e-16	-1.630580217444579e-22	8.224595712566382e-14	1.5015821054497108e-14	0.008570394185571541	-1.4791998367009509e-21	2.2132788594649735e-17	1.1065216222122662e-17	3.007059043685503e-16	1.1686462709756183e-18
57000000	0.0007148029071243086	-1.5810339661177792e-16	-1.630580217444579e-22	8.224595712566382e-14	1.5015821054497108e-14	0.008570394185571541	-1.4791983563902837e-21	2.2132788594649735e-17	1.1065216222122662e-17	3.007059043685503e-16	1.1686462709756183e-18
57100000	0.0007148029071243086	-1.5810339661177792e-16	-1.630580217444579e-22	8.224595712566382e-14	1.5015821054497108e-14	0.008570394185571541	-1.4791968760796165e-21	2.2132788594649735e-17	1.1065216222122662e-17	3.007059043685503e-16	1.1686462709756183e-18
57200000	0.0007148029071243086	-1.5810339661177792e-16	-1.630580217444579e-22	8.224595712566382e-14	1.5015821054497108e-14	0.008570394185571541	-1.4791953957689496e-21	2.2132788594649735e-17	1.1065216222122662e-17	3.007059043685503e-16	1.1686462709756183e-18
57300000	0.0007148029071243086	-1.5810339661177792e-16	-1.630580217444579e-22	8.224595712566382e-14	1.5015821054497108e-14	0.008570394185571541	-1.4791939154582824e-21	2.2132788594649735e-17	1.1065216222122662e-17	3.007059043685503e-16	1.1686462709756183e-18
57400000	0.0007148029071243086	-1.5810339661177792e-16	-1.630580217444579e-22	8.224595712566382e-14	1.5015821054497108e-14	0.008570394185571541	-1.4791924351476154e-21	2.2132788594649735e-17	1.1065216222122662e-17	3.007059043685503e-16	1.1686462709756183e-18
57500000	0.0007148029071243086	-1.5810339661177792e-16	-1.630580217444579e-22	8.224595712566382e-14	1.5015821054497108e-14	0.008570394185571541	-1.4791909548369483e-21	2.2132788594649735e-17	1.1065216222122662e-17	3.007059043685503e-16	1.1686462709756183e-18
57600000	0.0007148029071243086	-1.5810339661177792e-16	-1.630580217444579e-22	8.224595712566382e-14	1.5015821054497108e-14	0.008570394185571541	-1.4791894745262811e-21	2.2132788594649735e-17	1.1065216222122662e-17	3.007059043685503e-16	1.1686462709756183e-18
57700000	0.0007148029071243086	-1.5810339661177792e-16	-1.630580217444579e-22	8.224595712566382e-14	1.5015821054497108e-14	0.008570394185571541	-1.4791879942156141e-21	2.2132788594649735e-17	1.1065216222122662e-17	3.007059043685503e-16	1.1686462709756183e-18
57800000	0.0007148029071243086	-1.5810339661177792e-16	-1.630580217444579e-22	8.224595712566382e-14	1.5015821054497108e-14	0.008570394185571541	-1.479186513904947e-21	2.2132788594649735e-17	1.1065216222122662e-17	3.007059043685503e-16	1.1686462709756183e-18
57900000	0.0007148029071243086	-1.5810339661177792e-16	-1.630580217444579e-22	8.224595712566382e-14	1.5015821054497108e-14	0.008570394185571541	-1.47918503359428e-21	2.2132788594649735e-17	1.1065216222122662e-17	3.007059043685503e-16	1.1686462709756183e-18
58000000	0.0007148029071243086	-1.5810339661177792e-16	-1.630580217444579e-22	8.224595712566382e-14	1.5015821054497108e-14	0.008570394185571541	-1.4791835532836128e-21	2.2132788594649735e-17	1.1065216222122662e-17	3.007059043685503e-16	1.1686462709756183e-18
58100000	0.0007148029071243086	-1.5810339661177792e-16	-1.630580217444579e-22	8.224595712566382e-14	1.5015821054497108e-14	0.008570394185571541	-1.4791820729729457e-21	2.2132788594649735e-17	1.1065216222122662e-17	3.007059043685503e-16	1.1686462709756183e-18
58200000	0.0007148029071243086	-1.5810339661177792e-16	-1.630580217444579e-22	8.224595712566382e-14	1.5015821054497108e-14	0.008570394185571541	-1.4791805926622787e-21	2.2132788594649735e-17	1.1065216222122662e-17	3.007059043685503e-16	1.1686462709756183e-18
58300000	0.0007148029071243086	-1.5810339661177792e-16	-1.630580217444579e-22	8.224595712566382e-14	1.5015821054497108e-14	0.008570394185571541	-1.4791791123516115e-21	2.2132788594649735e-17	1.1065216222122662e-17	3.007059043685503e-16	1.1686462709756183e-18
58400000	0.0007148029071243086	-1.5810339661177792e-16	-1.630580217444579e-22	8.224595712566382e-14	1.5015821054497108e-14	0.008570394185571541	-1.4791776320409446e-21	2.2132788594649735e-17	1.1065216222122662e-17	3.007059043685503e-16	1.1686462709756183e-18
58500000	0.0007148029071243086	-1.5810339661177792e-16	-1.630580217444579e-22	8.224595712566382e-14	1.5015821054497108e-14	0.008570394185571541	-1.4791761517302774e-21	2.2132788594649735e-17	1.1065216222122662e-17	3.007059043685503e-16	1.1686462709756183e-18
58600000	0.0007148029071243086	-1.5810339661177792e-16	-1.630580217444579e-22	8.224595712566382e-14	1.5015821054497108e-14	0.008570394185571541	-1.4791746714196102e-21	2.2132788594649735e-17	1.1065216222122662e-17	3.007059043685503e-16	1.1686462709756183e-18
58700000	0.0007148029071243086	-1.5810339661177792e-16	-1.630580217444579e-22	8.224595712566382e-14	1.5015821054497108e-14	0.008570394185571541	-1.4791731911089433e-21	2.2132788594649735e-17	1.1065216222122662e-17	3.007059043685503e-16	1.1686462709756183e-18
58800000	0.0007148029071243086	-1.5810339661177792e-16	-1.630580217444579e-22	8.224595712566382e-14	1.5015821054497108e-14	0.008570394185571541	-1.4791717107982761e-21	2.2132788594649735e-17	1.1065216222122662e-17	3.007059043685503e-16	1.1686462709756183e-18
58900000	0.0007148029071243086	-1.5810339661177792e-16	-1.630580217444579e-22	8.224595712566382e-14	1.5015821054497108e-14	0.008570394185571541	-1.4791702304876091e-21	2.2132788594649735e-17	1.1065216222122662e-17	3.007059043685503e-16	1.1686462709756183e-18
59000000	0.0007148029071243086	-1.5810339661177792e-16	-1.630580217444579e-22	8.224595712566382e-14	1.5015821054497108e-14	0.008570394185571541	-1.479168750176942e-21	2.2132788594649735e-17	1.1065216222122662e-17	3.007059043685503e-16	1.1686462709756183e-18
59100000	0.0007148029071243086	-1.5810339661177792e-16	-1.630580217444579e-22	8.224595712566382e-14	1.5015821054497108e-14	0.008570394185571541	-1.4791672698662748e-21	2.2132788594649735e-17	1.1065216222122662e-17	3.007059043685503e-16	1.1686462709756183e-18
59200000	0.0007148029071243086	-1.5810339661177792e-16	-1.630580217444579e-22	8.224595712566382e-14	1.5015821054497108e-14	0.008570394185571541	-1.4791657895556078e-21	2.2132788594649735e-17	1.1065216222122662e-17	3.007059043685503e-16	1.1686462709756183e-18
59300000	0.0007148029071243086	-1.5810339661177792e-16	-1.630580217444579e-22	8.224595712566382e-14	1.5015821054497108e-14	0.008570394185571541	-1.4791643092449407e-21	2.2132788594649735e-17	1.1065216222122662e-17	3.007059043685503e-16	1.1686462709756183e-18
59400000	0.0007148029071243086	-1.5810339661177792e-16	-1.630580217444579e-22	8.224595712566382e-14	1.5015821054497108e-14	0.008570394185571541	-1.4791628289342735e-21	2.2132788594649735e-17	1.1065216222122662e-17	3.007059043685503e-16	1.1686462709756183e-18
59500000	0.0007148029071243086	-1.5810339661177792e-16	-1.630580217444579e-22	8.224595712566382e-14	1.5015821054497108e-14	0.008570394185571541	-1.4791613486236065e-21	2.2132788594649735e-17	1.1065216222122662e-17	3.007059043685503e-16	1.1686462709756183e-18
59600000	0.0007148029071243086	-1.5810339661177792e-16	-1.630580217444579e-22	8.224595712566382e-14	1.5015821054497108e-14	0.008570394185571541	-1.4791598683129394e-21	2.2132788594649735e-17	1.1065216222122662e-17	3.007059043685503e-16	1.1686462709756183e-18
59700000	0.0007148029071243086	-1.5810339661177792e-16	-1.630580217444579e-22	8.224595712566382e-14	1.5015821054497108e-14	0.008570394185571541	-1.4791583880022724e-21	2.2132788594649735e-17	1.1065216222122662e-17	3.007059043685503e-16	1.1686462709756183e-18
59800000	0.0007148029071243086	-1.5810339661177792e-16	-1.630580217444579e-22	8.224595712566382e-14	1.5015821054497108e-14	0.008570394185571541	-1.4791569076916052e-21	2.2132788594649735e-17	1.1065216222122662e-17	3.007059043685503e-16	1.1686462709756183e-18
59900000	0.0007148029071243086	-1.5810339661177792e-16	-1.630580217444579e-22	8.224595712566382e-14	1.5015821054497108e-14	0.008570394185571541	-1.479155427380938e-21	2.2132788594649735e-17	1.1065216222122662e-17	3.007059043685503e-16	1.1686462709756183e-18
60000000	0.0007148029071243086	-1.5810339661177792e-16	-1.630580217444579e-22	8.224595712566382e-14	1.5015821054497108e-14	0.008570394185571541	-1.4791539470702711e-21	2.2132788594649735e-17	1.1065216222122662e-17	3.007059043685503e-16	1.1686462709756183e-18
60100000	0.0007148029071243086	-1.5810339661177792e-16	-1.630580217444579e-22	8.224595712566382e-14	1.5015821054497108e-14	0.008570394185571541	-1.479152466759604e-21	2.2132788594649735e-17	1.1065216222122662e-17	3.007059043685503e-16	1.1686462709756183e-18
60200000	0.0007148029071243086	-1.5810339661177792e-16	-1.630580217444579e-22	8.224595712566382e-14	1.5015821054497108e-14	0.008570394185571541	-1.479150986448937e-21	2.2132788594649735e-17	1.1065216222122662e-17	3.007059043685503e-16	1.1686462709756183e-18
60300000	0.0007148029071243086	-1.5810339661177792e-16	-1.630580217444579e-22	8.224595712566382e-14	1.5015821054497108e-14	0.008570394185571541	-1.4791495061382698e-21	2.2132788594649735e-17	1.1065216222122662e-17	3.007059043685503e-16	1.1686462709756183e-18
60400000	0.0007148029071243086	-1.5810339661177792e-16	-1.630580217444579e-22	8.224595712566382e-14	1.5015821054497108e-14	0.008570394185571541	-1.4791480258276027e-21	2.2132788594649735e-17	1.1065216222122662e-17	3.007059043685503e-16	1.1686462709756183e-18
60500000	0.0007148029071243086	-1.5810339661177792e-16	-1.630580217444579e-22	8.224595712566382e-14	1.5015821054497108e-14	0.008570394185571541	-1.4791465455169357e-21	2.2132788594649735e-17	1.1065216222122662e-17	3.007059043685503e-16	1.1686462709756183e-18
60600000	0.0007148029071243086	-1.5810339661177792e-16	-1.630580217444579e-22	8.224595712566382e-14	1.5015821054497108e-14	0.008570394185571541	-1.4791450652062685e-21	2.2132788594649735e-17	1.1065216222122662e-17	3.007059043685503e-16	1.1686462709756183e-18
60700000	0.0007148029071243086	-1.5810339661177792e-16	-1.630580217444579e-22	8.224595712566382e-14	1.5015821054497108e-14	0.008570394185571541	-1.4791435848956015e-21	2.2132788594649735e-17	1.1065216222122662e-17	3.007059043685503e-16	1.1686462709756183e-18
60800000	0.0007148029071243086	-1.5810339661177792e-16	-1.630580217444579e-22	8.224595712566382e-14	1.5015821054497108e-14	0.008570394185571541	-1.4791421045849344e-21	2.2132788594649735e-17	1.1065216222122662e-17	3.007059043685503e-16	1.1686462709756183e-18
60900000	0.0007148029071243086	-1.5810339661177792e-16	-1.630580217444579e-22	8.224595712566382e-14	1.5015821054497108e-14	0.008570394185571541	-1.4791406242742672e-21	2.2132788594649735e-17	1.1065216222122662e-17	3.007059043685503e-16	1.1686462709756183e-18
61000000	0.0007148029071243086	-1.5810339661177792e-16	-1.630580217444579e-22	8.224595712566382e-14	1.5015821054497108e-14	0.008570394185571541	-1.4791391439636002e-21	2.2132788594649735e-17	1.1065216222122662e-17	3.007059043685503e-16	1.1686462709756183e-18
61100000	0.0007148029071243086	-1.5810339661177792e-16	-1.630580217444579e-22	8.224595712566382e-14	1.5015821054497108e-14	0.008570394185571541	-1.479137663652933e-21	2.2132788594649735e-17	1.1065216222122662e-17	3.007059043685503e-16	1.1686462709756183e-18
61200000	0.0007148029071243086	-1.5810339661177792e-16	-1.630580217444579e-22	8.224595712566382e-14	1.5015821054497108e-14	0.008570394185571541	-1.479136183342266e-21	2.2132788594649735e-17	1.1065216222122662e-17	3.007059043685503e-16	1.1686462709756183e-18
61300000	0.0007148029071243086	-1.5810339661177792e-16	-1.630580217444579e-22	8.224595712566382e-14	1.5015821054497108e-14	0.008570394185571541	-1.479134703031599e-21	2.2132788594649735e-17	1.1065216222122662e-17	3.007059043685503e-16	1.1686462709756183e-18
61400000	0.0007148029071243086	-1.5810339661177792e-16	-1.630580217444579e-22	8.224595712566382e-14	1.5015821054497108e-14	0.008570394185571541	-1.4791332227209318e-21	2.2132788594649735e-17	1.1065216222122662e-17	3.007059043685503e-16	1.1686462709756183e-18
61500000	0.0007148029071243086	-1.5810339661177792e-16	-1.630580217444579e-22	8.224595712566382e-14	1.5015821054497108e-14	0.008570394185571541	-1.4791317424102648e-21	2.2132788594649735e-17	1.1065216222122662e-17	3.007059043685503e-16	1.1686462709756183e-18
61600000	0.0007148029071243086	-1.5810339661177792e-16	-1.630580217444579e-22	8.224595712566382e-14	1.5015821054497108e-14	0.008570394185571541	-1.4791302620995977e-21	2.2132788594649735e-17	1.1065216222122662e-17	3.007059043685503e-16	1.1686462709756183e-18
61700000	0.0007148029071243086	-1.5810339661177792e-16	-1.630580217444579e-22	8.224595712566382e-14	1.5015821054497108e-14	0.008570394185571541	-1.4791287817889305e-21	2.2132788594649735e-17	1.1065216222122662e-17	3.007059043685503e-16	1.1686462709756183e-18
61800000	0.0007148029071243086	-1.5810339661177792e-16	-1.630580217444579e-22	8.224595712566382e-14	1.5015821054497108e-14	0.008570394185571541	-1.4791273014782635e-21	2.2132788594649735e-17	1.1065216222122662e-17	3.007059043685503e-16	1.1686462709756183e-18
61900000	0.0007148029071243086	-1.5810339661177792e-16	-1.630580217444579e-22	8.224595712566382e-14	1.5015821054497108e-14	0.008570394185571541	-1.4791258211675964e-21	2.2132788594649735e-17	1.1065216222122662e-17	3.007059043685503e-16	1.1686462709756183e-18
62000000	0.0007148029071243086	-1.5810339661177792e-16	-1.630580217444579e-22	8.224595712566382e-14	1.5015821054497108e-14	0.008570394185571541	-1.4791243408569294e-21	2.2132788594649735e-17	1.1065216222122662e-17	3.007059043685503e-16	1.1686462709756183e-18
62100000	0.0007148029071243086	-1.5810339661177792e-16	-1.630580217444579e-22	8.224595712566382e-14	1.5015821054497108e-14	0.008570394185571541	-1.4791228605462622e-21	2.2132788594649735e-17	1.1065216222122662e-17	3.007059043685503e-16	1.1686462709756183e-18
62200000	0.0007148029071243086	-1.5810339661177792e-16	-1.630580217444579e-22	8.224595712566382e-14	1.5015821054497108e-14	0.008570394185571541	-1.479121380235595e-21	2.2132788594649735e-17	1.1065216222122662e-17	3.007059043685503e-16	1.1686462709756183e-18
62300000	0.0007148029071243086	-1.5810339661177792e-16	-1.630580217444579e-22	8.224595712566382e-14	1.5015821054497108e-14	0.008570394185571541	-1.479119899924928e-21	2.2132788594649735e-17	1.1065216222122662e-17	3.007059043685503e-16	1.1686462709756183e-18
62400000	0.0007148029071243086	-1.5810339661177792e-16	-1.630580217444579e-22	8.224595712566382e-14	1.5015821054497108e-14	0.008570394185571541	-1.479118419614261e-21	2.2132788594649735e-17	1.1065216222122662e-17	3.007059043685503e-16	1.1686462709756183e-18
62500000	0.0007148029071243086	-1.5810339661177792e-16	-1.630580217444579e-22	8.224595712566382e-14	1.5015821054497108e-14	0.008570394185571541	-1.479116939303594e-21	2.2132788594649735e-17	1.1065216222122662e-17	3.007059043685503e-16	1.1686462709756183e-18
62600000	0.0007148029071243086	-1.5810339661177792e-16	-1.630580217444579e-22	8.224595712566382e-14	1.5015821054497108e-14	0.008570394185571541	-1.4791154589929268e-21	2.2132788594649735e-17	1.1065216222122662e-17	3.007059043685503e-16	1.1686462709756183e-18
62700000	0.0007148029071243086	-1.5810339661177792e-16	-1.630580217444579e-22	8.224595712566382e-14	1.5015821054497108e-14	0.008570394185571541	-1.4791139786822596e-21	2.2132788594649735e-17	1.1065216222122662e-17	3.007059043685503e-16	1.1686462709756183e-18
62800000	0.0007148029071243086	-1.5810339661177792e-16	-1.630580217444579e-22	8.224595712566382e-14	1.5015821054497108e-14	0.008570394185571541	-1.4791124983715927e-21	2.2132788594649735e-17	1.1065216222122662e-17	3.007059043685503e-16	1.1686462709756183e-18
62900000	0.0007148029071243086	-1.5810339661177792e-16	-1.630580217444579e-22	8.224595712566382e-14	1.5015821054497108e-14	0.008570394185571541	-1.4791110180609255e-21	2.2132788594649735e-17	1.1065216222122662e-17	3.007059043685503e-16	1.1686462709756183e-18
63000000	0.0007148029071243086	-1.5810339661177792e-16	-1.630580217444579e-22	8.224595712566382e-14	1.5015821054497108e-14	0.008570394185571541	-1.4791095377502585e-21	2.2132788594649735e-17	1.1065216222122662e-17	3.007059043685503e-16	1.1686462709756183e-18
63100000	0.0007148029071243086	-1.5810339661177792e-16	-1.630580217444579e-22	8.224595712566382e-14	1.5015821054497108e-14	0.008570394185571541	-1.4791080574395914e-21	2.2132788594649735e-17	1.1065216222122662e-17	3.007059043685503e-16	1.1686462709756183e-18
63200000	0.0007148029071243086	-1.5810339661177792e-16	-1.630580217444579e-22	8.224595712566382e-14	1.5015821054497108e-14	0.008570394185571541	-1.4791065771289242e-21	2.2132788594649735e-17	1.1065216222122662e-17	3.007059043685503e-16	1.1686462709756183e-18
63300000	0.0007148029071243086	-1.5810339661177792e-16	-1.630580217444579e-22	8.224595712566382e-14	1.5015821054497108e-14	0.008570394185571541	-1.4791050968182572e-21	2.2132788594649735e-17	1.1065216222122662e-17	3.007059043685503e-16	1.1686462709756183e-18
63400000	0.0007148029071243086	-1.5810339661177792e-16	-1.630580217444579e-22	8.224595712566382e-14	1.5015821054497108e-14	0.008570394185571541	-1.47910361650759e-21	2.2132788594649735e-17	1.1065216222122662e-17	3.007059043685503e-16	1.1686462709756183e-18
63500000	0.0007148029071243086	-1.5810339661177792e-16	-1.630580217444579e-22	8.224595712566382e-14	1.5015821054497108e-14	0.008570394185571541	-1.4791021361969229e-21	2.2132788594649735e-17	1.1065216222122662e-17	3.007059043685503e-16	1.1686462709756183e-18
63600000	0.0007148029071243086	-1.5810339661177792e-16	-1.630580217444579e-22	8.224595712566382e-14	1.5015821054497108e-14	0.008570394185571541	-1.479100655886256e-21	2.2132788594649735e-17	1.1065216222122662e-17	3.007059043685503e-16	1.1686462709756183e-18
63700000	0.0007148029071243086	-1.5810339661177792e-16	-1.630580217444579e-22	8.224595712566382e-14	1.5015821054497108e-14	0.008570394185571541	-1.4790991755755888e-21	2.2132788594649735e-17	1.1065216222122662e-17	3.007059043685503e-16	1.1686462709756183e-18
63800000	0.0007148029071243086	-1.5810339661177792e-16	-1.630580217444579e-22	8.224595712566382e-14	1.5015821054497108e-14	0.008570394185571541	-1.4790976952649218e-21	2.2132788594649735e-17	1.1065216222122662e-17	3.007059043685503e-16	1.1686462709756183e-18
63900000	0.0007148029071243086	-1.5810339661177792e-16	-1.630580217444579e-22	8.224595712566382e-14	1.5015821054497108e-14	0.008570394185571541	-1.4790962149542546e-21	2.2132788594649735e-17	1.1065216222122662e-17	3.007059043685503e-16	1.1686462709756183e-18
64000000	0.0007148029071243086	-1.5810339661177792e-16	-1.630580217444579e-22	8.224595712566382e-14	1.5015821054497108e-14	0.008570394185571541	-1.4790947346435875e-21	2.2132788594649735e-17	1.1065216222122662e-17	3.007059043685503e-16	1.1686462709756183e-18
64100000	0.0007148029071243086	-1.5810339661177792e-16	-1.630580217444579e-22	8.224595712566382e-14	1.5015821054497108e-14	0.008570394185571541	-1.4790932543329205e-21	2.2132788594649735e-17	1.1065216222122662e-17	3.007059043685503e-16	1.1686462709756183e-18
64200000	0.0007148029071243086	-1.5810339661177792e-16	-1.630580217444579e-22	8.224595712566382e-14	1.5015821054497108e-14	0.008570394185571541	-1.4790917740222533e-21	2.2132788594649735e-17	1.1065216222122662e-17	3.007059043685503e-16	1.1686462709756183e-18
64300000	0.0007148029071243086	-1.5810339661177792e-16	-1.630580217444579e-22	8.224595712566382e-14	1.5015821054497108e-14	0.008570394185571541	-1.4790902937115864e-21	2.2132788594649735e-17	1.1065216222122662e-17	3.007059043685503e-16	1.1686462709756183e-18
64400000	0.0007148029071243086	-1.5810339661177792e-16	-1.630580217444579e-22	8.224595712566382e-14	1.5015821054497108e-14	0.008570394185571541	-1.4790888134009192e-21	2.2132788594649735e-17	1.1065216222122662e-17	3.007059043685503e-16	1.1686462709756183e-18
64500000	0.0007148029071243086	-1.5810339661177792e-16	-1.630580217444579e-22	8.224595712566382e-14	1.5015821054497108e-14	0.008570394185571541	-1.479087333090252e-21	2.2132788594649735e-17	1.1065216222122662e-17	3.007059043685503e-16	1.1686462709756183e-18
64600000	0.0007148029071243087	-1.5810339661177792e-16	-1.630580217444579e-22	8.224595712566382e-14	1.5015821054497108e-14	0.008570394185571541	-1.479085852779585e-21	2.2132788594649735e-17	1.1065216222122662e-17	3.007059043685503e-16	1.1686462709756183e-18
64700000	0.0007148029071243087	-1.5810339661177792e-16	-1.630580217444579e-22	8.224595712566382e-14	1.5015821054497108e-14	0.008570394185571541	-1.479084372468918e-21	2.2132788594649735e-17	1.1065216222122662e-17	3.007059043685503e-16	1.1686462709756183e-18
64800000	0.0007148029071243087	-1.5810339661177792e-16	-1.630580217444579e-22	8.224595712566382e-14	1.5015821054497108e-14	0.008570394185571541	-1.479082892158251e-21	2.2132788594649735e-17	1.1065216222122662e-17	3.007059043685503e-16	1.1686462709756183e-18
64900000	0.0007148029071243087	-1.5810339661177792e-16	-1.630580217444579e-22	8.224595712566382e-14	1.5015821054497108e-14	0.008570394185571541	-1.4790814118475838e-21	2.2132788594649735e-17	1.1065216222122662e-17	3.007059043685503e-16	1.1686462709756183e-18
65000000	0.0007148029071243087	-1.5810339661177792e-16	-1.630580217444579e-22	8.224595712566382e-14	1.5015821054497108e-14	0.008570394185571541	-1.4790799315369166e-21	2.2132788594649735e-17	1.1065216222122662e-17	3.007059043685503e-16	1.1686462709756183e-18
65100000	0.0007148029071243087	-1.5810339661177792e-16	-1.630580217444579e-22	8.224595712566382e-14	1.5015821054497108e-14	0.008570394185571541	-1.4790784512262496e-21	2.2132788594649735e-17	1.1065216222122662e-17	3.007059043685503e-16	1.1686462709756183e-18
65200000	0.0007148029071243087	-1.5810339661177792e-16	-1.630580217444579e-22	8.224595712566382e-14	1.5015821054497108e-14	0.008570394185571541	-1.4790769709155825e-21	2.2132788594649735e-17	1.1065216222122662e-17	3.007059043685503e-16	1.1686462709756183e-18
65300000	0.0007148029071243087	-1.5810339661177792e-16	-1.630580217444579e-22	8.224595712566382e-14	1.5015821054497108e-14	0.008570394185571541	-1.4790754906049153e-21	2.2132788594649735e-17	1.1065216222122662e-17	3.007059043685503e-16	1.1686462709756183e-18
65400000	0.0007148029071243087	-1.5810339661177792e-16	-1.630580217444579e-22	8.224595712566382e-14	1.5015821054497108e-14	0.008570394185571541	-1.4790740102942483e-21	2.2132788594649735e-17	1.1065216222122662e-17	3.007059043685503e-16	1.1686462709756183e-18
65500000	0.0007148029071243087	-1.5810339661177792e-16	-1.630580217444579e-22	8.224595712566382e-14	1.5015821054497108e-14	0.008570394185571541	-1.4790725299835812e-21	2.2132788594649735e-17	1.1065216222122662e-17	3.007059043685503e-16	1.1686462709756183e-18
65600000	0.0007148029071243087	-1.5810339661177792e-16	-1.630580217444579e-22	8.224595712566382e-14	1.5015821054497108e-14	0.008570394185571541	-1.4790710496729142e-21	2.2132788594649735e-17	1.1065216222122662e-17	3.007059043685503e-16	1.1686462709756183e-18
65700000	0.0007148029071243087	-1.5810339661177792e-16	-1.630580217444579e-22	8.224595712566382e-14	1.5015821054497108e-14	0.008570394185571541	-1.479069569362247e-21	2.2132788594649735e-17	1.1065216222122662e-17	3.007059043685503e-16	1.1686462709756183e-18
65800000	0.0007148029071243087	-1.5810339661177792e-16	-1.630580217444579e-22	8.224595712566382e-14	1.5015821054497108e-14	0.008570394185571541	-1.4790680890515799e-21	2.2132788594649735e-17	1.1065216222122662e-17	3.007059043685503e-16	1.1686462709756183e-18
65900000	0.0007148029071243087	-1.5810339661177792e-16	-1.630580217444579e-22	8.224595712566382e-14	1.5015821054497108e-14	0.008570394185571541	-1.479066608740913e-21	2.2132788594649735e-17	1.1065216222122662e-17	3.007059043685503e-16	1.1686462709756183e-18
66000000	0.0007148029071243087	-1.5810339661177792e-16	-1.630580217444579e-22	8.224595712566382e-14	1.5015821054497108e-14	0.008570394185571541	-1.4790651284302457e-21	2.2132788594649735e-17	1.1065216222122662e-17	3.007059043685503e-16	1.1686462709756183e-18
66100000	0.0007148029071243087	-1.5810339661177792e-16	-1.630580217444579e-22	8.224595712566382e-14	1.5015821054497108e-14	0.008570394185571541	-1.4790636481195788e-21	2.2132788594649735e-17	1.1065216222122662e-17	3.007059043685503e-16	1.1686462709756183e-18
66200000	0.0007148029071243087	-1.5810339661177792e-16	-1.630580217444579e-22	8.224595712566382e-14	1.5015821054497108e-14	0.008570394185571541	-1.4790621678089116e-21	2.2132788594649735e-17	1.1065216222122662e-17	3.007059043685503e-16	1.1686462709756183e-18
66300000	0.0007148029071243087	-1.5810339661177792e-16	-1.630580217444579e-22	8.224595712566382e-14	1.5015821054497108e-14	0.008570394185571541	-1.4790606874982445e-21	2.2132788594649735e-17	1.1065216222122662e-17	3.007059043685503e-16	1.1686462709756183e-18
66400000	0.0007148029071243087	-1.5810339661177792e-16	-1.630580217444579e-22	8.224595712566382e-14	1.5015821054497108e-14	0.008570394185571541	-1.4790592071875775e-21	2.2132788594649735e-17	1.1065216222122662e-17	3.007059043685503e-16	1.1686462709756183e-18
66500000	0.0007148029071243087	-1.5810339661177792e-16	-1.630580217444579e-22	8.224595712566382e-14	1.5015821054497108e-14	0.008570394185571541	-1.4790577268769103e-21	2.2132788594649735e-17	1.1065216222122662e-17	3.007059043685503e-16	1.1686462709756183e-18
66600000	0.0007148029071243087	-1.5810339661177792e-16	-1.630580217444579e-22	8.224595712566382e-14	1.5015821054497108e-14	0.008570394185571541	-1.4790562465662433e-21	2.2132788594649735e-17	1.1065216222122662e-17	3.007059043685503e-16	1.1686462709756183e-18
66700000	0.0007148029071243087	-1.5810339661177792e-16	-1.630580217444579e-22	8.224595712566382e-14	1.5015821054497108e-14	0.008570394185571541	-1.4790547662555762e-21	2.2132788594649735e-17	1.1065216222122662e-17	3.007059043685503e-16	1.1686462709756183e-18
66800000	0.0007148029071243087	-1.5810339661177792e-16	-1.630580217444579e-22	8.224595712566382e-14	1.5015821054497108e-14	0.008570394185571541	-1.479053285944909e-21	2.2132788594649735e-17	1.1065216222122662e-17	3.007059043685503e-16	1.1686462709756183e-18
66900000	0.0007148029071243087	-1.5810339661177792e-16	-1.630580217444579e-22	8.224595712566382e-14	1.5015821054497108e-14	0.008570394185571541	-1.479051805634242e-21	2.2132788594649735e-17	1.1065216222122662e-17	3.007059043685503e-16	1.1686462709756183e-18
67000000	0.0007148029071243087	-1.5810339661177792e-16	-1.630580217444579e-22	8.224595712566382e-14	1.5015821054497108e-14	0.008570394185571541	-1.4790503253235749e-21	2.2132788594649735e-17	1.1065216222122662e-17	3.007059043685503e-16	1.1686462709756183e-18
67100000	0.0007148029071243087	-1.5810339661177792e-16	-1.630580217444579e-22	8.224595712566382e-14	1.5015821054497108e-14	0.008570394185571541	-1.4790488450129077e-21	2.2132788594649735e-17	1.1065216222122662e-17	3.007059043685503e-16	1.1686462709756183e-18
67200000	0.0007148029071243087	-1.5810339661177792e-16	-1.630580217444579e-22	8.224595712566382e-14	1.5015821054497108e-14	0.008570394185571541	-1.4790473647022408e-21	2.2132788594649735e-17	1.1065216222122662e-17	3.007059043685503e-16	1.1686462709756183e-18
67300000	0.0007148029071243087	-1.5810339661177792e-16	-1.630580217444579e-22	8.224595712566382e-14	1.5015821054497108e-14	0.008570394185571541	-1.4790458843915736e-21	2.2132788594649735e-17	1.1065216222122662e-17	3.007059043685503e-16	1.1686462709756183e-18
67400000	0.0007148029071243087	-1.5810339661177792e-16	-1.630580217444579e-22	8.224595712566382e-14	1.5015821054497108e-14	0.008570394185571541	-1.4790444040809066e-21	2.2132788594649735e-17	1.1065216222122662e-17	3.007059043685503e-16	1.1686462709756183e-18
67500000	0.0007148029071243087	-1.5810339661177792e-16	-1.630580217444579e-22	8.224595712566382e-14	1.5015821054497108e-14	0.008570394185571541	-1.4790429237702395e-21	2.2132788594649735e-17	1.1065216222122662e-17	3.007059043685503e-16	1.1686462709756183e-18
67600000	0.0007148029071243087	-1.5810339661177792e-16	-1.630580217444579e-22	8.224595712566382e-14	1.5015821054497108e-14	0.008570394185571541	-1.4790414434595723e-21	2.2132788594649735e-17	1.1065216222122662e-17	3.007059043685503e-16	1.1686462709756183e-18
67700000	0.0007148029071243087	-1.5810339661177792e-16	-1.630580217444579e-22	8.224595712566382e-14	1.5015821054497108e-14	0.008570394185571541	-1.4790399631489053e-21	2.2132788594649735e-17	1.1065216222122662e-17	3.007059043685503e-16	1.1686462709756183e-18
67800000	0.0007148029071243087	-1.5810339661177792e-16	-1.630580217444579e-22	8.224595712566382e-14	1.5015821054497108e-14	0.008570394185571541	-1.4790384828382382e-21	2.2132788594649735e-17	1.1065216222122662e-17	3.007059043685503e-16	1.1686462709756183e-18
67900000	0.0007148029071243087	-1.5810339661177792e-16	-1.630580217444579e-22	8.224595712566382e-14	1.5015821054497108e-14	0.008570394185571541	-1.4790370025275712e-21	2.2132788594649735e-17	1.1065216222122662e-17	3.007059043685503e-16	1.1686462709756183e-18
68000000	0.0007148029071243087	-1.5810339661177792e-16	-1.630580217444579e-22	8.224595712566382e-14	1.5015821054497108e-14	0.008570394185571541	-1.479035522216904e-21	2.2132788594649735e-17	1.1065216222122662e-17	3.007059043685503e-16	1.1686462709756183e-18
68100000	0.0007148029071243087	-1.5810339661177792e-16	-1.630580217444579e-22	8.224595712566382e-14	1.5015821054497108e-14	0.008570394185571541	-1.4790340419062369e-21	2.2132788594649735e-17	1.1065216222122662e-17	3.007059043685503e-16	1.1686462709756183e-18
68200000	0.0007148029071243087	-1.5810339661177792e-16	-1.630580217444579e-22	8.224595712566382e-14	1.5015821054497108e-14	0.008570394185571541	-1.4790325615955699e-21	2.2132788594649735e-17	1.1065216222122662e-17	3.007059043685503e-16	1.1686462709756183e-18
68300000	0.0007148029071243087	-1.5810339661177792e-16	-1.630580217444579e-22	8.224595712566382e-14	1.5015821054497108e-14	0.008570394185571541	-1.4790310812849027e-21	2.2132788594649735e-17	1.1065216222122662e-17	3.007059043685503e-16	1.1686462709756183e-18
68400000	0.0007148029071243087	-1.5810339661177792e-16	-1.630580217444579e-22	8.224595712566382e-14	1.5015821054497108e-14	0.008570394185571541	-1.4790296009742358e-21	2.2132788594649735e-17	1.1065216222122662e-17	3.007059043685503e-16	1.1686462709756183e-18
68500000	0.0007148029071243087	-1.5810339661177792e-16	-1.630580217444579e-22	8.224595712566382e-14	1.5015821054497108e-14	0.008570394185571541	-1.4790281206635686e-21	2.2132788594649735e-17	1.1065216222122662e-17	3.007059043685503e-16	1.1686462709756183e-18
68600000	0.0007148029071243087	-1.5810339661177792e-16	-1.630580217444579e-22	8.224595712566382e-14	1.5015821054497108e-14	0.008570394185571541	-1.4790266403529014e-21	2.2132788594649735e-17	1.1065216222122662e-17	3.007059043685503e-16	1.1686462709756183e-18
68700000	0.0007148029071243087	-1.5810339661177792e-16	-1.630580217444579e-22	8.224595712566382e-14	1.5015821054497108e-14	0.008570394185571541	-1.4790251600422345e-21	2.2132788594649735e-17	1.1065216222122662e-17	3.007059043685503e-16	1.1686462709756183e-18
68800000	0.0007148029071243087	-1.5810339661177792e-16	-1.630580217444579e-22	8.224595712566382e-14	1.5015821054497108e-14	0.008570394185571541	-1.4790236797315673e-21	2.2132788594649735e-17	1.1065216222122662e-17	3.007059043685503e-16	1.1686462709756183e-18
68900000	0.0007148029071243087	-1.5810339661177792e-16	-1.630580217444579e-22	8.224595712566382e-14	1.5015821054497108e-14	0.008570394185571541	-1.4790221994209003e-21	2.2132788594649735e-17	1.1065216222122662e-17	3.007059043685503e-16	1.1686462709756183e-18
69000000	0.0007148029071243087	-1.5810339661177792e-16	-1.630580217444579e-22	8.224595712566382e-14	1.5015821054497108e-14	0.008570394185571541	-1.4790207191102332e-21	2.2132788594649735e-17	1.1065216222122662e-17	3.007059043685503e-16	1.1686462709756183e-18
69100000	0.0007148029071243087	-1.5810339661177792e-16	-1.630580217444579e-22	8.224595712566382e-14	1.5015821054497108e-14	0.008570394185571541	-1.479019238799566e-21	2.2132788594649735e-17	1.1065216222122662e-17	3.007059043685503e-16	1.1686462709756183e-18
69200000	0.0007148029071243087	-1.5810339661177792e-16	-1.630580217444579e-22	8.224595712566382e-14	1.5015821054497108e-14	0.008570394185571541	-1.479017758488899e-21	2.2132788594649735e-17	1.1065216222122662e-17	3.007059043685503e-16	1.1686462709756183e-18
69300000	0.0007148029071243087	-1.5810339661177792e-16	-1.630580217444579e-22	8.224595712566382e-14	1.5015821054497108e-14	0.008570394185571541	-1.4790162781782319e-21	2.2132788594649735e-17	1.1065216222122662e-17	3.007059043685503e-16	1.1686462709756183e-18
69400000	0.0007148029071243087	-1.5810339661177792e-16	-1.630580217444579e-22	8.224595712566382e-14	1.5015821054497108e-14	0.008570394185571541	-1.4790147978675647e-21	2.2132788594649735e-17	1.1065216222122662e-17	3.007059043685503e-16	1.1686462709756183e-18
69500000	0.0007148029071243087	-1.5810339661177792e-16	-1.630580217444579e-22	8.224595712566382e-14	1.5015821054497108e-14	0.008570394185571541	-1.4790133175568977e-21	2.2132788594649735e-17	1.1065216222122662e-17	3.007059043685503e-16	1.1686462709756183e-18
69600000	0.0007148029071243087	-1.5810339661177792e-16	-1.630580217444579e-22	8.224595712566382e-14	1.5015821054497108e-14	0.008570394185571541	-1.4790118372462306e-21	2.2132788594649735e-17	1.1065216222122662e-17	3.007059043685503e-16	1.1686462709756183e-18
69700000	0.0007148029071243087	-1.5810339661177792e-16	-1.630580217444579e-22	8.224595712566382e-14	1.5015821054497108e-14	0.008570394185571541	-1.4790103569355636e-21	2.2132788594649735e-17	1.1065216222122662e-17	3.007059043685503e-16	1.1686462709756183e-18
69800000	0.0007148029071243087	-1.5810339661177792e-16	-1.630580217444579e-22	8.224595712566382e-14	1.5015821054497108e-14	0.008570394185571541	-1.4790088766248964e-21	2.2132788594649735e-17	1.1065216222122662e-17	3.007059043685503e-16	1.1686462709756183e-18
69900000	0.0007148029071243087	-1.5810339661177792e-16	-1.630580217444579e-22	8.224595712566382e-14	1.5015821054497108e-14	0.008570394185571541	-1.4790073963142293e-21	2.2132788594649735e-17	1.1065216222122662e-17	3.007059043685503e-16	1.1686462709756183e-18
70000000	0.0007148029071243087	-1.5810339661177792e-16	-1.630580217444579e-22	8.224595712566382e-14	1.5015821054497108e-14	0.008570394185571541	-1.4790059160035623e-21	2.2132788594649735e-17	1.1065216222122662e-17	3.007059043685503e-16	1.1686462709756183e-18
70100000	0.0007148029071243087	-1.5810339661177792e-16	-1.630580217444579e-22	8.224595712566382e-14	1.5015821054497108e-14	0.008570394185571541	-1.4790044356928951e-21	2.2132788594649735e-17	1.1065216222122662e-17	3.007059043685503e-16	1.1686462709756183e-18
70200000	0.0007148029071243087	-1.5810339661177792e-16	-1.630580217444579e-22	8.224595712566382e-14	1.5015821054497108e-14	0.008570394185571541	-1.4790029553822282e-21	2.2132788594649735e-17	1.1065216222122662e-17	3.007059043685503e-16	1.1686462709756183e-18
70300000	0.0007148029071243087	-1.5810339661177792e-16	-1.630580217444579e-22	8.224595712566382e-14	1.5015821054497108e-14	0.008570394185571541	-1.479001475071561e-21	2.2132788594649735e-17	1.1065216222122662e-17	3.007059043685503e-16	1.1686462709756183e-18
70400000	0.0007148029071243087	-1.5810339661177792e-16	-1.630580217444579e-22	8.224595712566382e-14	1.5015821054497108e-14	0.008570394185571541	-1.4789999947608938e-21	2.2132788594649735e-17	1.1065216222122662e-17	3.007059043685503e-16	1.1686462709756183e-18
70500000	0.0007148029071243087	-1.5810339661177792e-16	-1.630580217444579e-22	8.224595712566382e-14	1.5015821054497108e-14	0.008570394185571541	-1.4789985144502269e-21	2.2132788594649735e-17	1.1065216222122662e-17	3.007059043685503e-16	1.1686462709756183e-18
70600000	0.0007148029071243087	-1.5810339661177792e-16	-1.630580217444579e-22	8.224595712566382e-14	1.5015821054497108e-14	0.008570394185571541	-1.4789970341395597e-21	2.2132788594649735e-17	1.1065216222122662e-17	3.007059043685503e-16	1.1686462709756183e-18
70700000	0.0007148029071243087	-1.5810339661177792e-16	-1.630580217444579e-22	8.224595712566382e-14	1.5015821054497108e-14	0.008570394185571541	-1.4789955538288927e-21	2.2132788594649735e-17	1.1065216222122662e-17	3.007059043685503e-16	1.1686462709756183e-18
70800000	0.0007148029071243087	-1.5810339661177792e-16	-1.630580217444579e-22	8.224595712566382e-14	1.5015821054497108e-14	0.008570394185571541	-1.4789940735182256e-21	2.2132788594649735e-17	1.1065216222122662e-17	3.007059043685503e-16	1.1686462709756183e-18
70900000	0.0007148029071243087	-1.5810339661177792e-16	-1.630580217444579e-22	8.224595712566382e-14	1.5015821054497108e-14	0.008570394185571541	-1.4789925932075584e-21	2.2132788594649735e-17	1.1065216222122662e-17	3.007059043685503e-16	1.1686462709756183e-18
71000000	0.0007148029071243087	-1.5810339661177792e-16	-1.630580217444579e-22	8.224595712566382e-14	1.5015821054497108e-14	0.008570394185571541	-1.4789911128968914e-21	2.2132788594649735e-17	1.1065216222122662e-17	3.007059043685503e-16	1.1686462709756183e-18
71100000	0.0007148029071243087	-1.5810339661177792e-16	-1.630580217444579e-22	8.224595712566382e-14	1.5015821054497108e-14	0.008570394185571541	-1.4789896325862243e-21	2.2132788594649735e-17	1.1065216222122662e-17	3.007059043685503e-16	1.1686462709756183e-18
71200000	0.0007148029071243087	-1.5810339661177792e-16	-1.630580217444579e-22	8.224595712566382e-14	1.5015821054497108e-14	0.008570394185571541	-1.4789881522755571e-21	2.2132788594649735e-17	1.1065216222122662e-17	3.007059043685503e-16	1.1686462709756183e-18
71300000	0.0007148029071243087	-1.5810339661177792e-16	-1.630580217444579e-22	8.224595712566382e-14	1.5015821054497108e-14	0.008570394185571541	-1.4789866719648901e-21	2.2132788594649735e-17	1.1065216222122662e-17	3.007059043685503e-16	1.1686462709756183e-18
71400000	0.0007148029071243087	-1.5810339661177792e-16	-1.630580217444579e-22	8.224595712566382e-14	1.5015821054497108e-14	0.008570394185571541	-1.478985191654223e-21	2.2132788594649735e-17	1.1065216222122662e-17	3.007059043685503e-16	1.1686462709756183e-18
71500000	0.0007148029071243087	-1.5810339661177792e-16	-1.630580217444579e-22	8.224595712566382e-14	1.5015821054497108e-14	0.008570394185571541	-1.478983711343556e-21	2.2132788594649735e-17	1.1065216222122662e-17	3.007059043685503e-16	1.1686462709756183e-18
71600000	0.0007148029071243087	-1.5810339661177792e-16	-1.630580217444579e-22	8.224595712566382e-14	1.5015821054497108e-14	0.008570394185571541	-1.4789822310328888e-21	2.2132788594649735e-17	1.1065216222122662e-17	3.007059043685503e-16	1.1686462709756183e-18
71700000	0.0007148029071243087	-1.5810339661177792e-16	-1.630580217444579e-22	8.224595712566382e-14	1.5015821054497108e-14	0.008570394185571541	-1.4789807507222217e-21	2.2132788594649735e-17	1.1065216222122662e-17	3.007059043685503e-16	1.1686462709756183e-18
71800000	0.0007148029071243087	-1.5810339661177792e-16	-1.630580217444579e-22	8.224595712566382e-14	1.5015821054497108e-14	0.008570394185571541	-1.4789792704115547e-21	2.2132788594649735e-17	1.1065216222122662e-17	3.007059043685503e-16	1.1686462709756183e-18
71900000	0.0007148029071243087	-1.5810339661177792e-16	-1.630580217444579e-22	8.224595712566382e-14	1.5015821054497108e-14	0.008570394185571541	-1.4789777901008876e-21	2.2132788594649735e-17	1.1065216222122662e-17	3.007059043685503e-16	1.1686462709756183e-18
72000000	0.0007148029071243087	-1.5810339661177792e-16	-1.630580217444579e-22	8.224595712566382e-14	1.5015821054497108e-14	0.008570394185571541	-1.4789763097902206e-21	2.2132788594649735e-17	1.1065216222122662e-17	3.007059043685503e-16	1.1686462709756183e-18
72100000	0.0007148029071243087	-1.5810339661177792e-16	-1.630580217444579e-22	8.224595712566382e-14	1.5015821054497108e-14	0.008570394185571541	-1.4789748294795534e-21	2.2132788594649735e-17	1.1065216222122662e-17	3.007059043685503e-16	1.1686462709756183e-18
72200000	0.0007148029071243087	-1.5810339661177792e-16	-1.630580217444579e-22	8.224595712566382e-14	1.5015821054497108e-14	0.008570394185571541	-1.4789733491688863e-21	2.2132788594649735e-17	1.1065216222122662e-17	3.007059043685503e-16	1.1686462709756183e-18
72300000	0.0007148029071243087	-1.5810339661177792e-16	-1.630580217444579e-22	8.224595712566382e-14	1.5015821054497108e-14	0.008570394185571541	-1.4789718688582193e-21	2.2132788594649735e-17	1.1065216222122662e-17	3.007059043685503e-16	1.1686462709756183e-18
72400000	0.0007148029071243087	-1.5810339661177792e-16	-1.630580217444579e-22	8.224595712566382e-14	1.5015821054497108e-14	0.008570394185571541	-1.4789703885475521e-21	2.2132788594649735e-17	1.1065216222122662e-17	3.007059043685503e-16	1.1686462709756183e-18
72500000	0.0007148029071243087	-1.5810339661177792e-16	-1.630580217444579e-22	8.224595712566382e-14	1.5015821054497108e-14	0.008570394185571541	-1.4789689082368851e-21	2.2132788594649735e-17	1.1065216222122662e-17	3.007059043685503e-16	1.1686462709756183e-18
72600000	0.0007148029071243087	-1.5810339661177792e-16	-1.630580217444579e-22	8.224595712566382e-14	1.5015821054497108e-14	0.008570394185571541	-1.478967427926218e-21	2.2132788594649735e-17	1.1065216222122662e-17	3.007059043685503e-16	1.1686462709756183e-18
72700000	0.0007148029071243087	-1.5810339661177792e-16	-1.630580217444579e-22	8.224595712566382e-14	1.5015821054497108e-14	0.008570394185571541	-1.4789659476155508e-21	2.2132788594649735e-17	1.1065216222122662e-17	3.007059043685503e-16	1.1686462709756183e-18
72800000	0.0007148029071243087	-1.5810339661177792e-16	-1.630580217444579e-22	8.224595712566382e-14	1.5015821054497108e-14	0.008570394185571541	-1.4789644673048839e-21	2.2132788594649735e-17	1.1065216222122662e-17	3.007059043685503e-16	1.1686462709756183e-18
72900000	0.0007148029071243087	-1.5810339661177792e-16	-1.630580217444579e-22	8.224595712566382e-14	1.5015821054497108e-14	0.008570394185571541	-1.4789629869942167e-21	2.2132788594649735e-17	1.1065216222122662e-17	3.007059043685503e-16	1.1686462709756183e-18
73000000	0.0007148029071243087	-1.5810339661177792e-16	-1.630580217444579e-22	8.224595712566382e-14	1.5015821054497108e-14	0.008570394185571541	-1.4789615066835497e-21	2.2132788594649735e-17	1.1065216222122662e-17	3.007059043685503e-16	1.1686462709756183e-18
73100000	0.0007148029071243087	-1.5810339661177792e-16	-1.630580217444579e-22	8.224595712566382e-14	1.5015821054497108e-14	0.008570394185571541	-1.4789600263728826e-21	2.2132788594649735e-17	1.1065216222122662e-17	3.007059043685503e-16	1.1686462709756183e-18
73200000	0.0007148029071243087	-1.5810339661177792e-16	-1.630580217444579e-22	8.224595712566382e-14	1.5015821054497108e-14	0.008570394185571541	-1.4789585460622154e-21	2.2132788594649735e-17	1.1065216222122662e-17	3.007059043685503e-16	1.1686462709756183e-18
73300000	0.0007148029071243087	-1.5810339661177792e-16	-1.630580217444579e-22	8.224595712566382e-14	1.5015821054497108e-14	0.008570394185571541	-1.4789570657515484e-21	2.2132788594649735e-17	1.1065216222122664e-17	3.007059043685503e-16	1.1686462709756183e-18
73400000	0.0007148029071243087	-1.5810339661177792e-16	-1.630580217444579e-22	8.224595712566382e-14	1.5015821054497108e-14	0.008570394185571541	-1.4789555854408813e-21	2.2132788594649735e-17	1.1065216222122664e-17	3.007059043685503e-16	1.1686462709756183e-18
73500000	0.0007148029071243087	-1.5810339661177792e-16	-1.630580217444579e-22	8.224595712566382e-14	1.5015821054497108e-14	0.008570394185571541	-1.4789541051302141e-21	2.2132788594649735e-17	1.1065216222122664e-17	3.007059043685503e-16	1.1686462709756183e-18
73600000	0.0007148029071243087	-1.5810339661177792e-16	-1.630580217444579e-22	8.224595712566382e-14	1.5015821054497108e-14	0.008570394185571541	-1.4789526248195471e-21	2.2132788594649735e-17	1.1065216222122664e-17	3.007059043685503e-16	1.1686462709756183e-18
73700000	0.0007148029071243087	-1.5810339661177792e-16	-1.630580217444579e-22	8.224595712566382e-14	1.5015821054497108e-14	0.008570394185571541	-1.47895114450888e-21	2.2132788594649735e-17	1.1065216222122664e-17	3.007059043685503e-16	1.1686462709756183e-18
73800000	0.0007148029071243087	-1.5810339661177792e-16	-1.630580217444579e-22	8.224595712566382e-14	1.5015821054497108e-14	0.008570394185571541	-1.478949664198213e-21	2.2132788594649735e-17	1.1065216222122664e-17	3.007059043685503e-16	1.1686462709756183e-18
73900000	0.0007148029071243087	-1.5810339661177792e-16	-1.630580217444579e-22	8.224595712566382e-14	1.5015821054497108e-14	0.008570394185571541	-1.4789481838875458e-21	2.2132788594649735e-17	1.1065216222122664e-17	3.007059043685503e-16	1.1686462709756183e-18
74000000	0.0007148029071243087	-1.5810339661177792e-16	-1.630580217444579e-22	8.224595712566382e-14	1.5015821054497108e-14	0.008570394185571541	-1.4789467035768787e-21	2.2132788594649735e-17	1.1065216222122664e-17	3.007059043685503e-16	1.1686462709756183e-18
74100000	0.0007148029071243087	-1.5810339661177792e-16	-1.630580217444579e-22	8.224595712566382e-14	1.5015821054497108e-14	0.008570394185571541	-1.4789452232662117e-21	2.2132788594649735e-17	1.1065216222122664e-17	3.007059043685503e-16	1.1686462709756183e-18
74200000	0.0007148029071243087	-1.5810339661177792e-16	-1.630580217444579e-22	8.224595712566382e-14	1.5015821054497108e-14	0.008570394185571541	-1.4789437429555445e-21	2.2132788594649735e-17	1.1065216222122664e-17	3.007059043685503e-16	1.1686462709756183e-18
74300000	0.0007148029071243087	-1.5810339661177792e-16	-1.630580217444579e-22	8.224595712566382e-14	1.5015821054497108e-14	0.008570394185571541	-1.4789422626448776e-21	2.2132788594649735e-17	1.1065216222122664e-17	3.007059043685503e-16	1.1686462709756183e-18
74400000	0.0007148029071243087	-1.5810339661177792e-16	-1.630580217444579e-22	8.224595712566382e-14	1.5015821054497108e-14	0.008570394185571541	-1.4789407823342104e-21	2.2132788594649735e-17	1.1065216222122664e-17	3.007059043685503e-16	1.1686462709756183e-18
74500000	0.0007148029071243087	-1.5810339661177792e-16	-1.630580217444579e-22	8.224595712566382e-14	1.5015821054497108e-14	0.008570394185571541	-1.4789393020235432e-21	2.2132788594649735e-17	1.1065216222122664e-17	3.007059043685503e-16	1.1686462709756183e-18
74600000	0.0007148029071243087	-1.5810339661177792e-16	-1.630580217444579e-22	8.224595712566382e-14	1.5015821054497108e-14	0.008570394185571541	-1.4789378217128763e-21	2.2132788594649735e-17	1.1065216222122664e-17	3.007059043685503e-16	1.1686462709756183e-18
74700000	0.0007148029071243086	-1.5810339661177792e-16	-1.630580217444579e-22	8.224595712566382e-14	1.5015821054497108e-14	0.008570394185571541	-1.4789363414022091e-21	2.2132788594649735e-17	1.1065216222122664e-17	3.007059043685503e-16	1.1686462709756183e-18
74800000	0.0007148029071243086	-1.5810339661177792e-16	-1.630580217444579e-22	8.224595712566382e-14	1.5015821054497108e-14	0.008570394185571541	-1.4789348610915421e-21	2.2132788594649735e-17	1.1065216222122664e-17	3.007059043685503e-16	1.1686462709756183e-18
74900000	0.0007148029071243086	-1.5810339661177792e-16	-1.630580217444579e-22	8.224595712566382e-14	1.5015821054497108e-14	0.008570394185571541	-1.478933380780875e-21	2.2132788594649735e-17	1.1065216222122664e-17	3.007059043685503e-16	1.1686462709756183e-18
75000000	0.0007148029071243086	-1.5810339661177792e-16	-1.630580217444579e-22	8.224595712566382e-14	1.5015821054497108e-14	0.008570394185571541	-1.4789319004702078e-21	2.2132788594649735e-17	1.1065216222122664e-17	3.007059043685503e-16	1.1686462709756183e-18
75100000	0.0007148029071243086	-1.5810339661177792e-16	-1.630580217444579e-22	8.224595712566382e-14	1.5015821054497108e-14	0.008570394185571541	-1.4789304201595408e-21	2.2132788594649735e-17	1.1065216222122664e-17	3.007059043685503e-16	1.1686462709756183e-18
75200000	0.0007148029071243086	-1.5810339661177792e-16	-1.630580217444579e-22	8.224595712566382e-14	1.5015821054497108e-14	0.008570394185571541	-1.4789289398488737e-21	2.2132788594649735e-17	1.1065216222122664e-17	3.007059043685503e-16	1.1686462709756183e-18
75300000	0.0007148029071243086	-1.5810339661177792e-16	-1.630580217444579e-22	8.224595712566382e-14	1.5015821054497108e-14	0.008570394185571541	-1.4789274595382065e-21	2.2132788594649735e-17	1.1065216222122664e-17	3.007059043685503e-16	1.1686462709756183e-18
75400000	0.0007148029071243086	-1.5810339661177792e-16	-1.630580217444579e-22	8.224595712566382e-14	1.5015821054497108e-14	0.008570394185571541	-1.4789259792275395e-21	2.2132788594649735e-17	1.1065216222122664e-17	3.007059043685503e-16	1.1686462709756183e-18
75500000	0.0007148029071243086	-1.5810339661177792e-16	-1.630580217444579e-22	8.224595712566382e-14	1.5015821054497108e-14	0.008570394185571541	-1.4789244989168724e-21	2.2132788594649735e-17	1.1065216222122664e-17	3.007059043685503e-16	1.1686462709756183e-18
75600000	0.0007148029071243086	-1.5810339661177792e-16	-1.630580217444579e-22	8.224595712566382e-14	1.5015821054497108e-14	0.008570394185571541	-1.4789230186062054e-21	2.2132788594649735e-17	1.1065216222122664e-17	3.007059043685503e-16	1.1686462709756183e-18
75700000	0.0007148029071243086	-1.5810339661177792e-16	-1.630580217444579e-22	8.224595712566382e-14	1.5015821054497108e-14	0.008570394185571541	-1.4789215382955382e-21	2.2132788594649735e-17	1.1065216222122664e-17	3.007059043685503e-16	1.1686462709756183e-18
75800000	0.0007148029071243086	-1.5810339661177792e-16	-1.630580217444579e-22	8.224595712566382e-14	1.5015821054497108e-14	0.008570394185571541	-1.478920057984871e-21	2.2132788594649735e-17	1.1065216222122664e-17	3.007059043685503e-16	1.1686462709756183e-18
75900000	0.0007148029071243086	-1.5810339661177792e-16	-1.630580217444579e-22	8.224595712566382e-14	1.5015821054497108e-14	0.008570394185571541	-1.4789185776742041e-21	2.2132788594649735e-17	1.1065216222122664e-17	3.007059043685503e-16	1.1686462709756183e-18
76000000	0.0007148029071243086	-1.5810339661177792e-16	-1.630580217444579e-22	8.224595712566382e-14	1.5015821054497108e-14	0.008570394185571541	-1.478917097363537e-21	2.2132788594649735e-17	1.1065216222122664e-17	3.007059043685503e-16	1.1686462709756183e-18
76100000	0.0007148029071243086	-1.5810339661177792e-16	-1.630580217444579e-22	8.224595712566382e-14	1.5015821054497108e-14	0.008570394185571541	-1.47891561705287e-21	2.2132788594649735e-17	1.1065216222122664e-17	3.007059043685503e-16	1.1686462709756183e-18
76200000	0.0007148029071243086	-1.5810339661177792e-16	-1.630580217444579e-22	8.224595712566382e-14	1.5015821054497108e-14	0.008570394185571541	-1.4789141367422028e-21	2.2132788594649735e-17	1.1065216222122664e-17	3.007059043685503e-16	1.1686462709756183e-18
76300000	0.0007148029071243086	-1.5810339661177792e-16	-1.630580217444579e-22	8.224595712566382e-14	1.5015821054497108e-14	0.008570394185571541	-1.4789126564315356e-21	2.2132788594649735e-17	1.1065216222122664e-17	3.007059043685503e-16	1.1686462709756183e-18
76400000	0.0007148029071243086	-1.5810339661177792e-16	-1.630580217444579e-22	8.224595712566382e-14	1.5015821054497108e-14	0.008570394185571541	-1.4789111761208687e-21	2.2132788594649735e-17	1.1065216222122664e-17	3.007059043685503e-16	1.1686462709756183e-18
76500000	0.0007148029071243086	-1.5810339661177792e-16	-1.630580217444579e-22	8.224595712566382e-14	1.5015821054497108e-14	0.008570394185571541	-1.4789096958102015e-21	2.2132788594649735e-17	1.1065216222122664e-17	3.007059043685503e-16	1.1686462709756183e-18
76600000	0.0007148029071243086	-1.5810339661177792e-16	-1.630580217444579e-22	8.224595712566382e-14	1.5015821054497108e-14	0.008570394185571541	-1.4789082154995345e-21	2.2132788594649735e-17	1.1065216222122664e-17	3.007059043685503e-16	1.1686462709756183e-18
76700000	0.0007148029071243086	-1.5810339661177792e-16	-1.630580217444579e-22	8.224595712566382e-14	1.5015821054497108e-14	0.008570394185571541	-1.4789067351888674e-21	2.2132788594649735e-17	1.1065216222122664e-17	3.007059043685503e-16	1.1686462709756183e-18
76800000	0.0007148029071243086	-1.5810339661177792e-16	-1.630580217444579e-22	8.224595712566382e-14	1.5015821054497108e-14	0.008570394185571541	-1.4789052548782002e-21	2.2132788594649735e-17	1.1065216222122664e-17	3.007059043685503e-16	1.1686462709756183e-18
76900000	0.0007148029071243086	-1.5810339661177792e-16	-1.630580217444579e-22	8.224595712566382e-14	1.5015821054497108e-14	0.008570394185571541	-1.4789037745675332e-21	2.2132788594649735e-17	1.1065216222122664e-17	3.007059043685503e-16	1.1686462709756183e-18
77000000	0.0007148029071243086	-1.5810339661177792e-16	-1.630580217444579e-22	8.224595712566382e-14	1.5015821054497108e-14	0.008570394185571541	-1.478902294256866e-21	2.2132788594649735e-17	1.1065216222122664e-17	3.007059043685503e-16	1.1686462709756183e-18
77100000	0.0007148029071243086	-1.5810339661177792e-16	-1.630580217444579e-22	8.224595712566382e-14	1.5015821054497108e-14	0.008570394185571541	-1.478900813946199e-21	2.2132788594649735e-17	1.1065216222122664e-17	3.007059043685503e-16	1.1686462709756183e-18
77200000	0.0007148029071243086	-1.5810339661177792e-16	-1.630580217444579e-22	8.224595712566382e-14	1.5015821054497108e-14	0.008570394185571541	-1.478899333635532e-21	2.2132788594649735e-17	1.1065216222122664e-17	3.007059043685503e-16	1.1686462709756183e-18
77300000	0.0007148029071243086	-1.5810339661177792e-16	-1.630580217444579e-22	8.224595712566382e-14	1.5015821054497108e-14	0.008570394185571541	-1.4788978533248648e-21	2.2132788594649735e-17	1.1065216222122664e-17	3.007059043685503e-16	1.1686462709756183e-18
77400000	0.0007148029071243086	-1.5810339661177792e-16	-1.630580217444579e-22	8.224595712566382e-14	1.5015821054497108e-14	0.008570394185571541	-1.4788963730141978e-21	2.2132788594649735e-17	1.1065216222122664e-17	3.007059043685503e-16	1.1686462709756183e-18
77500000	0.0007148029071243086	-1.5810339661177792e-16	-1.630580217444579e-22	8.224595712566382e-14	1.5015821054497108e-14	0.008570394185571541	-1.4788948927035306e-21	2.2132788594649735e-17	1.1065216222122664e-17	3.007059043685503e-16	1.1686462709756183e-18
77600000	0.0007148029071243086	-1.5810339661177792e-16	-1.630580217444579e-22	8.224595712566382e-14	1.5015821054497108e-14	0.008570394185571541	-1.4788934123928635e-21	2.2132788594649735e-17	1.1065216222122664e-17	3.007059043685503e-16	1.1686462709756183e-18
77700000	0.0007148029071243086	-1.5810339661177792e-16	-1.630580217444579e-22	8.224595712566382e-14	1.5015821054497108e-14	0.008570394185571541	-1.4788919320821965e-21	2.2132788594649735e-17	1.1065216222122664e-17	3.007059043685503e-16	1.1686462709756183e-18
77800000	0.0007148029071243086	-1.5810339661177792e-16	-1.630580217444579e-22	8.224595712566382e-14	1.5015821054497108e-14	0.008570394185571541	-1.4788904517715294e-21	2.2132788594649735e-17	1.1065216222122664e-17	3.007059043685503e-16	1.1686462709756183e-18
77900000	0.0007148029071243086	-1.5810339661177792e-16	-1.630580217444579e-22	8.224595712566382e-14	1.5015821054497108e-14	0.008570394185571541	-1.4788889714608624e-21	2.2132788594649735e-17	1.1065216222122664e-17	3.007059043685503e-16	1.1686462709756183e-18
78000000	0.0007148029071243086	-1.5810339661177792e-16	-1.630580217444579e-22	8.224595712566382e-14	1.5015821054497108e-14	0.008570394185571541	-1.4788874911501952e-21	2.2132788594649735e-17	1.1065216222122664e-17	3.007059043685503e-16	1.1686462709756183e-18
78100000	0.0007148029071243086	-1.5810339661177792e-16	-1.630580217444579e-22	8.224595712566382e-14	1.5015821054497108e-14	0.008570394185571541	-1.478886010839528e-21	2.2132788594649735e-17	1.1065216222122664e-17	3.007059043685503e-16	1.1686462709756183e-18
78200000	0.0007148029071243086	-1.5810339661177792e-16	-1.630580217444579e-22	8.224595712566382e-14	1.5015821054497108e-14	0.008570394185571541	-1.478884530528861e-21	2.2132788594649735e-17	1.1065216222122664e-17	3.007059043685503e-16	1.1686462709756183e-18
78300000	0.0007148029071243086	-1.5810339661177792e-16	-1.630580217444579e-22	8.224595712566382e-14	1.5015821054497108e-14	0.008570394185571541	-1.478883050218194e-21	2.2132788594649735e-17	1.1065216222122664e-17	3.007059043685503e-16	1.1686462709756183e-18
78400000	0.0007148029071243086	-1.5810339661177792e-16	-1.630580217444579e-22	8.224595712566382e-14	1.5015821054497108e-14	0.008570394185571541	-1.478881569907527e-21	2.2132788594649735e-17	1.1065216222122664e-17	3.007059043685503e-16	1.1686462709756183e-18
78500000	0.0007148029071243086	-1.5810339661177792e-16	-1.630580217444579e-22	8.224595712566382e-14	1.5015821054497108e-14	0.008570394185571541	-1.4788800895968598e-21	2.2132788594649735e-17	1.1065216222122664e-17	3.007059043685503e-16	1.1686462709756183e-18
78600000	0.0007148029071243086	-1.5810339661177792e-16	-1.630580217444579e-22	8.224595712566382e-14	1.5015821054497108e-14	0.008570394185571541	-1.4788786092861926e-21	2.2132788594649735e-17	1.1065216222122664e-17	3.007059043685503e-16	1.1686462709756183e-18
78700000	0.0007148029071243086	-1.5810339661177792e-16	-1.630580217444579e-22	8.224595712566382e-14	1.5015821054497108e-14	0.008570394185571541	-1.4788771289755257e-21	2.2132788594649735e-17	1.1065216222122664e-17	3.007059043685503e-16	1.1686462709756183e-18
78800000	0.0007148029071243086	-1.5810339661177792e-16	-1.630580217444579e-22	8.224595712566382e-14	1.5015821054497108e-14	0.008570394185571541	-1.4788756486648585e-21	2.2132788594649735e-17	1.1065216222122664e-17	3.007059043685503e-16	1.1686462709756183e-18
78900000	0.0007148029071243086	-1.5810339661177792e-16	-1.630580217444579e-22	8.224595712566382e-14	1.5015821054497108e-14	0.008570394185571541	-1.4788741683541915e-21	2.2132788594649735e-17	1.1065216222122664e-17	3.007059043685503e-16	1.1686462709756183e-18
79000000	0.0007148029071243086	-1.5810339661177792e-16	-1.630580217444579e-22	8.224595712566382e-14	1.5015821054497108e-14	0.008570394185571541	-1.4788726880435244e-21	2.2132788594649735e-17	1.1065216222122664e-17	3.007059043685503e-16	1.1686462709756183e-18
79100000	0.0007148029071243086	-1.5810339661177792e-16	-1.630580217444579e-22	8.224595712566382e-14	1.5015821054497108e-14	0.008570394185571541	-1.4788712077328572e-21	2.2132788594649735e-17	1.1065216222122664e-17	3.007059043685503e-16	1.1686462709756183e-18
79200000	0.0007148029071243086	-1.5810339661177792e-16	-1.630580217444579e-22	8.224595712566382e-14	1.5015821054497108e-14	0.008570394185571541	-1.4788697274221902e-21	2.2132788594649735e-17	1.1065216222122664e-17	3.007059043685503e-16	1.1686462709756183e-18
79300000	0.0007148029071243086	-1.5810339661177792e-16	-1.630580217444579e-22	8.224595712566382e-14	1.5015821054497108e-14	0.008570394185571541	-1.478868247111523e-21	2.2132788594649735e-17	1.1065216222122664e-17	3.007059043685503e-16	1.1686462709756183e-18
79400000	0.0007148029071243086	-1.5810339661177792e-16	-1.630580217444579e-22	8.224595712566382e-14	1.5015821054497108e-14	0.008570394185571541	-1.4788667668008559e-21	2.2132788594649735e-17	1.1065216222122664e-17	3.007059043685503e-16	1.1686462709756183e-18
79500000	0.0007148029071243086	-1.5810339661177792e-16	-1.630580217444579e-22	8.224595712566382e-14	1.5015821054497108e-14	0.008570394185571541	-1.478865286490189e-21	2.2132788594649735e-17	1.1065216222122664e-17	3.007059043685503e-16	1.1686462709756183e-18
79600000	0.0007148029071243086	-1.5810339661177792e-16	-1.630580217444579e-22	8.224595712566382e-14	1.5015821054497108e-14	0.008570394185571541	-1.4788638061795218e-21	2.2132788594649735e-17	1.1065216222122664e-17	3.007059043685503e-16	1.1686462709756183e-18
79700000	0.0007148029071243086	-1.5810339661177792e-16	-1.630580217444579e-22	8.224595712566382e-14	1.5015821054497108e-14	0.008570394185571541	-1.4788623258688548e-21	2.2132788594649735e-17	1.1065216222122664e-17	3.007059043685503e-16	1.1686462709756183e-18
79800000	0.0007148029071243086	-1.5810339661177792e-16	-1.630580217444579e-22	8.224595712566382e-14	1.5015821054497108e-14	0.008570394185571541	-1.4788608455581876e-21	2.2132788594649735e-17	1.1065216222122664e-17	3.007059043685503e-16	1.1686462709756183e-18
79900000	0.0007148029071243086	-1.5810339661177792e-16	-1.630580217444579e-22	8.224595712566382e-14	1.5015821054497108e-14	0.008570394185571541	-1.4788593652475205e-21	2.2132788594649735e-17	1.1065216222122664e-17	3.007059043685503e-16	1.1686462709756183e-18
80000000	0.0007148029071243086	-1.5810339661177792e-16	-1.630580217444579e-22	8.224595712566382e-14	1.5015821054497108e-14	0.008570394185571541	-1.4788578849368535e-21	2.2132788594649735e-17	1.1065216222122664e-17	3.007059043685503e-16	1.1686462709756183e-18
80100000	0.0007148029071243086	-1.5810339661177792e-16	-1.630580217444579e-22	8.224595712566382e-14	1.5015821054497108e-14	0.008570394185571541	-1.4788564046261863e-21	2.2132788594649735e-17	1.1065216222122664e-17	3.007059043685503e-16	1.1686462709756183e-18
80200000	0.0007148029071243086	-1.5810339661177792e-16	-1.630580217444579e-22	8.224595712566382e-14	1.5015821054497108e-14	0.008570394185571541	-1.4788549243155194e-21	2.2132788594649735e-17	1.1065216222122664e-17	3.007059043685503e-16	1.1686462709756183e-18
80300000	0.0007148029071243086	-1.5810339661177792e-16	-1.630580217444579e-22	8.224595712566382e-14	1.5015821054497108e-14	0.008570394185571541	-1.4788534440048522e-21	2.2132788594649735e-17	1.1065216222122664e-17	3.007059043685503e-16	1.1686462709756183e-18
80400000	0.0007148029071243086	-1.5810339661177792e-16	-1.630580217444579e-22	8.224595712566382e-14	1.5015821054497108e-14	0.008570394185571541	-1.478851963694185e-21	2.2132788594649735e-17	1.1065216222122664e-17	3.007059043685503e-16	1.1686462709756183e-18
80500000	0.0007148029071243086	-1.5810339661177792e-16	-1.630580217444579e-22	8.224595712566382e-14	1.5015821054497108e-14	0.008570394185571541	-1.478850483383518e-21	2.2132788594649735e-17	1.1065216222122664e-17	3.007059043685503e-16	1.1686462709756183e-18
80600000	0.0007148029071243086	-1.5810339661177792e-16	-1.630580217444579e-22	8.224595712566382e-14	1.5015821054497108e-14	0.008570394185571541	-1.4788490030728509e-21	2.2132788594649735e-17	1.1065216222122664e-17	3.007059043685503e-16	1.1686462709756183e-18
80700000	0.0007148029071243086	-1.5810339661177792e-16	-1.630580217444579e-22	8.224595712566382e-14	1.5015821054497108e-14	0.008570394185571541	-1.478847522762184e-21	2.2132788594649735e-17	1.1065216222122664e-17	3.007059043685503e-16	1.1686462709756183e-18
80800000	0.0007148029071243086	-1.5810339661177792e-16	-1.630580217444579e-22	8.224595712566382e-14	1.5015821054497108e-14	0.008570394185571541	-1.4788460424515168e-21	2.2132788594649735e-17	1.1065216222122664e-17	3.007059043685503e-16	1.1686462709756183e-18
80900000	0.0007148029071243086	-1.5810339661177792e-16	-1.630580217444579e-22	8.224595712566382e-14	1.5015821054497108e-14	0.008570394185571541	-1.4788445621408496e-21	2.2132788594649735e-17	1.1065216222122664e-17	3.007059043685503e-16	1.1686462709756183e-18
81000000	0.0007148029071243086	-1.5810339661177792e-16	-1.630580217444579e-22	8.224595712566382e-14	1.5015821054497108e-14	0.008570394185571541	-1.4788430818301826e-21	2.2132788594649735e-17	1.1065216222122664e-17	3.007059043685503e-16	1.1686462709756183e-18
81100000	0.0007148029071243086	-1.5810339661177792e-16	-1.630580217444579e-22	8.224595712566382e-14	1.5015821054497108e-14	0.008570394185571541	-1.4788416015195155e-21	2.2132788594649735e-17	1.1065216222122664e-17	3.007059043685503e-16	1.1686462709756183e-18
81200000	0.0007148029071243086	-1.5810339661177792e-16	-1.630580217444579e-22	8.224595712566382e-14	1.5015821054497108e-14	0.008570394185571541	-1.4788401212088483e-21	2.2132788594649735e-17	1.1065216222122664e-17	3.007059043685503e-16	1.1686462709756183e-18
81300000	0.0007148029071243086	-1.5810339661177792e-16	-1.630580217444579e-22	8.224595712566382e-14	1.5015821054497108e-14	0.008570394185571541	-1.4788386408981813e-21	2.2132788594649735e-17	1.1065216222122664e-17	3.007059043685503e-16	1.1686462709756183e-18
81400000	0.0007148029071243086	-1.5810339661177792e-16	-1.630580217444579e-22	8.224595712566382e-14	1.5015821054497108e-14	0.008570394185571541	-1.4788371605875142e-21	2.2132788594649735e-17	1.1065216222122664e-17	3.007059043685503e-16	1.1686462709756183e-18
81500000	0.0007148029071243086	-1.5810339661177792e-16	-1.630580217444579e-22	8.224595712566382e-14	1.5015821054497108e-14	0.008570394185571541	-1.4788356802768472e-21	2.2132788594649735e-17	1.1065216222122664e-17	3.007059043685503e-16	1.1686462709756183e-18
81600000	0.0007148029071243086	-1.5810339661177792e-16	-1.630580217444579e-22	8.224595712566382e-14	1.5015821054497108e-14	0.008570394185571541	-1.47883419996618e-21	2.2132788594649735e-17	1.1065216222122664e-17	3.007059043685503e-16	1.1686462709756183e-18
81700000	0.0007148029071243086	-1.5810339661177792e-16	-1.630580217444579e-22	8.224595712566382e-14	1.5015821054497108e-14	0.008570394185571541	-1.4788327196555129e-21	2.2132788594649735e-17	1.1065216222122664e-17	3.007059043685503e-16	1.1686462709756183e-18
81800000	0.0007148029071243086	-1.5810339661177792e-16	-1.630580217444579e-22	8.224595712566382e-14	1.5015821054497108e-14	0.008570394185571541	-1.4788312393448459e-21	2.2132788594649735e-17	1.1065216222122664e-17	3.007059043685503e-16	1.1686462709756183e-18
81900000	0.0007148029071243086	-1.5810339661177792e-16	-1.630580217444579e-22	8.224595712566382e-14	1.5015821054497108e-14	0.008570394185571541	-1.4788297590341787e-21	2.2132788594649735e-17	1.1065216222122664e-17	3.007059043685503e-16	1.1686462709756183e-18
82000000	0.0007148029071243086	-1.5810339661177792e-16	-1.630580217444579e-22	8.224595712566382e-14	1.5015821054497108e-14	0.008570394185571541	-1.4788282787235118e-21	2.2132788594649735e-17	1.1065216222122664e-17	3.007059043685503e-16	1.1686462709756183e-18
82100000	0.0007148029071243086	-1.5810339661177792e-16	-1.630580217444579e-22	8.224595712566382e-14	1.5015821054497108e-14	0.008570394185571541	-1.4788267984128446e-21	2.2132788594649735e-17	1.1065216222122664e-17	3.007059043685503e-16	1.1686462709756183e-18
82200000	0.0007148029071243086	-1.5810339661177792e-16	-1.630580217444579e-22	8.224595712566382e-14	1.5015821054497108e-14	0.008570394185571541	-1.4788253181021774e-21	2.2132788594649735e-17	1.1065216222122664e-17	3.007059043685503e-16	1.1686462709756183e-18
82300000	0.0007148029071243086	-1.5810339661177792e-16	-1.630580217444579e-22	8.224595712566382e-14	1.5015821054497108e-14	0.008570394185571541	-1.4788238377915105e-21	2.2132788594649735e-17	1.1065216222122664e-17	3.007059043685503e-16	1.1686462709756183e-18
82400000	0.0007148029071243086	-1.5810339661177792e-16	-1.630580217444579e-22	8.224595712566382e-14	1.5015821054497108e-14	0.008570394185571541	-1.4788223574808433e-21	2.2132788594649735e-17	1.1065216222122664e-17	3.007059043685503e-16	1.1686462709756183e-18
82500000	0.0007148029071243086	-1.5810339661177792e-16	-1.630580217444579e-22	8.224595712566382e-14	1.5015821054497108e-14	0.008570394185571541	-1.4788208771701763e-21	2.2132788594649735e-17	1.1065216222122664e-17	3.007059043685503e-16	1.1686462709756183e-18
82600000	0.0007148029071243086	-1.5810339661177792e-16	-1.630580217444579e-22	8.224595712566382e-14	1.5015821054497108e-14	0.008570394185571541	-1.4788193968595092e-21	2.2132788594649735e-17	1.1065216222122664e-17	3.007059043685503e-16	1.1686462709756183e-18
82700000	0.0007148029071243086	-1.5810339661177792e-16	-1.630580217444579e-22	8.224595712566382e-14	1.5015821054497108e-14	0.008570394185571541	-1.478817916548842e-21	2.2132788594649735e-17	1.1065216222122664e-17	3.007059043685503e-16	1.1686462709756183e-18
82800000	0.0007148029071243086	-1.5810339661177792e-16	-1.630580217444579e-22	8.224595712566382e-14	1.5015821054497108e-14	0.008570394185571541	-1.478816436238175e-21	2.2132788594649735e-17	1.1065216222122664e-17	3.007059043685503e-16	1.1686462709756183e-18
82900000	0.0007148029071243086	-1.5810339661177792e-16	-1.630580217444579e-22	8.224595712566382e-14	1.5015821054497108e-14	0.008570394185571541	-1.4788149559275079e-21	2.2132788594649735e-17	1.1065216222122664e-17	3.007059043685503e-16	1.1686462709756183e-18
83000000	0.0007148029071243086	-1.5810339661177792e-16	-1.630580217444579e-22	8.224595712566382e-14	1.5015821054497108e-14	0.008570394185571541	-1.478813475616841e-21	2.2132788594649732e-17	1.1065216222122664e-17	3.007059043685503e-16	1.1686462709756183e-18
83100000	0.0007148029071243086	-1.5810339661177792e-16	-1.630580217444579e-22	8.224595712566382e-14	1.5015821054497108e-14	0.008570394185571541	-1.4788119953061737e-21	2.2132788594649732e-17	1.1065216222122664e-17	3.007059043685503e-16	1.1686462709756183e-18
83200000	0.0007148029071243086	-1.5810339661177792e-16	-1.630580217444579e-22	8.224595712566382e-14	1.5015821054497108e-14	0.008570394185571541	-1.4788105149955066e-21	2.2132788594649732e-17	1.1065216222122664e-17	3.007059043685503e-16	1.1686462709756183e-18
83300000	0.0007148029071243086	-1.5810339661177792e-16	-1.630580217444579e-22	8.224595712566382e-14	1.5015821054497108e-14	0.008570394185571541	-1.4788090346848396e-21	2.2132788594649732e-17	1.1065216222122664e-17	3.007059043685503e-16	1.1686462709756183e-18
83400000	0.0007148029071243086	-1.5810339661177792e-16	-1.630580217444579e-22	8.224595712566382e-14	1.5015821054497108e-14	0.008570394185571541	-1.4788075543741725e-21	2.2132788594649732e-17	1.1065216222122665e-17	3.007059043685503e-16	1.1686462709756183e-18
83500000	0.0007148029071243086	-1.5810339661177792e-16	-1.630580217444579e-22	8.224595712566382e-14	1.5015821054497108e-14	0.008570394185571541	-1.4788060740635053e-21	2.2132788594649732e-17	1.1065216222122665e-17	3.007059043685503e-16	1.1686462709756183e-18
83600000	0.0007148029071243086	-1.5810339661177792e-16	-1.630580217444579e-22	8.224595712566382e-14	1.5015821054497108e-14	0.008570394185571541	-1.4788045937528383e-21	2.2132788594649732e-17	1.1065216222122665e-17	3.007059043685503e-16	1.1686462709756183e-18
83700000	0.0007148029071243086	-1.5810339661177792e-16	-1.630580217444579e-22	8.224595712566382e-14	1.5015821054497108e-14	0.008570394185571541	-1.4788031134421712e-21	2.2132788594649732e-17	1.1065216222122665e-17	3.007059043685503e-16	1.1686462709756183e-18
83800000	0.0007148029071243086	-1.5810339661177792e-16	-1.630580217444579e-22	8.224595712566382e-14	1.5015821054497108e-14	0.008570394185571541	-1.4788016331315042e-21	2.2132788594649732e-17	1.1065216222122665e-17	3.0070590436855023e-16	1.1686462709756183e-18
83900000	0.0007148029071243086	-1.5810339661177792e-16	-1.630580217444579e-22	8.224595712566382e-14	1.5015821054497108e-14	0.008570394185571541	-1.478800152820837e-21	2.2132788594649732e-17	1.1065216222122665e-17	3.0070590436855023e-16	1.1686462709756183e-18
84000000	0.0007148029071243086	-1.5810339661177792e-16	-1.630580217444579e-22	8.224595712566382e-14	1.5015821054497108e-14	0.008570394185571541	-1.4787986725101699e-21	2.2132788594649732e-17	1.1065216222122665e-17	3.0070590436855023e-16	1.1686462709756183e-18
84100000	0.0007148029071243086	-1.5810339661177792e-16	-1.630580217444579e-22	8.224595712566382e-14	1.5015821054497108e-14	0.008570394185571541	-1.4787971921995029e-21	2.2132788594649732e-17	1.1065216222122665e-17	3.0070590436855023e-16	1.1686462709756183e-18
84200000	0.0007148029071243086	-1.5810339661177792e-16	-1.630580217444579e-22	8.224595712566382e-14	1.5015821054497108e-14	0.008570394185571541	-1.4787957118888357e-21	2.2132788594649732e-17	1.1065216222122665e-17	3.0070590436855023e-16	1.1686462709756183e-18
84300000	0.0007148029071243086	-1.5810339661177792e-16	-1.630580217444579e-22	8.224595712566382e-14	1.5015821054497108e-14	0.008570394185571541	-1.4787942315781688e-21	2.2132788594649732e-17	1.1065216222122665e-17	3.0070590436855023e-16	1.1686462709756183e-18
84400000	0.0007148029071243086	-1.5810339661177792e-16	-1.630580217444579e-22	8.224595712566382e-14	1.5015821054497108e-14	0.008570394185571541	-1.4787927512675016e-21	2.2132788594649732e-17	1.1065216222122665e-17	3.0070590436855023e-16	1.1686462709756183e-18
84500000	0.0007148029071243086	-1.5810339661177792e-16	-1.630580217444579e-22	8.224595712566382e-14	1.5015821054497108e-14	0.008570394185571541	-1.4787912709568344e-21	2.2132788594649732e-17	1.1065216222122665e-17	3.0070590436855023e-16	1.1686462709756183e-18
84600000	0.0007148029071243086	-1.5810339661177792e-16	-1.630580217444579e-22	8.224595712566382e-14	1.5015821054497108e-14	0.008570394185571541	-1.4787897906461675e-21	2.2132788594649732e-17	1.1065216222122665e-17	3.0070590436855023e-16	1.1686462709756183e-18
84700000	0.0007148029071243086	-1.5810339661177792e-16	-1.630580217444579e-22	8.224595712566382e-14	1.5015821054497108e-14	0.008570394185571541	-1.4787883103355003e-21	2.2132788594649732e-17	1.1065216222122665e-17	3.0070590436855023e-16	1.1686462709756183e-18
84800000	0.0007148029071243086	-1.5810339661177792e-16	-1.630580217444579e-22	8.224595712566382e-14	1.5015821054497108e-14	0.008570394185571541	-1.4787868300248333e-21	2.2132788594649732e-17	1.1065216222122665e-17	3.0070590436855023e-16	1.1686462709756183e-18
84900000	0.0007148029071243086	-1.5810339661177792e-16	-1.630580217444579e-22	8.224595712566382e-14	1.5015821054497108e-14	0.008570394185571541	-1.4787853497141662e-21	2.2132788594649732e-17	1.1065216222122665e-17	3.0070590436855023e-16	1.1686462709756183e-18
85000000	0.0007148029071243086	-1.5810339661177792e-16	-1.630580217444579e-22	8.224595712566382e-14	1.5015821054497108e-14	0.008570394185571541	-1.478783869403499e-21	2.2132788594649732e-17	1.1065216222122665e-17	3.0070590436855023e-16	1.1686462709756183e-18
85100000	0.0007148029071243086	-1.5810339661177792e-16	-1.630580217444579e-22	8.224595712566382e-14	1.5015821054497108e-14	0.008570394185571541	-1.478782389092832e-21	2.2132788594649732e-17	1.1065216222122665e-17	3.0070590436855023e-16	1.1686462709756183e-18
85200000	0.0007148029071243086	-1.5810339661177792e-16	-1.630580217444579e-22	8.224595712566382e-14	1.5015821054497108e-14	0.008570394185571541	-1.4787809087821649e-21	2.2132788594649732e-17	1.1065216222122665e-17	3.0070590436855023e-16	1.1686462709756183e-18
85300000	0.0007148029071243086	-1.5810339661177792e-16	-1.630580217444579e-22	8.224595712566382e-14	1.5015821054497108e-14	0.008570394185571541	-1.4787794284714977e-21	2.2132788594649732e-17	1.1065216222122665e-17	3.0070590436855023e-16	1.1686462709756183e-18
85400000	0.0007148029071243086	-1.5810339661177792e-16	-1.630580217444579e-22	8.224595712566382e-14	1.5015821054497108e-14	0.008570394185571541	-1.4787779481608307e-21	2.2132788594649732e-17	1.1065216222122665e-17	3.0070590436855023e-16	1.1686462709756183e-18
85500000	0.0007148029071243086	-1.5810339661177792e-16	-1.630580217444579e-22	8.224595712566382e-14	1.5015821054497108e-14	0.008570394185571541	-1.4787764678501636e-21	2.2132788594649732e-17	1.1065216222122665e-17	3.0070590436855023e-16	1.1686462709756183e-18
85600000	0.0007148029071243086	-1.5810339661177792e-16	-1.630580217444579e-22	8.224595712566382e-14	1.5015821054497108e-14	0.008570394185571541	-1.4787749875394966e-21	2.2132788594649732e-17	1.1065216222122665e-17	3.0070590436855023e-16	1.1686462709756183e-18
85700000	0.0007148029071243086	-1.5810339661177792e-16	-1.630580217444579e-22	8.224595712566382e-14	1.5015821054497108e-14	0.008570394185571541	-1.4787735072288294e-21	2.2132788594649732e-17	1.1065216222122665e-17	3.0070590436855023e-16	1.1686462709756183e-18
85800000	0.0007148029071243086	-1.5810339661177792e-16	-1.630580217444579e-22	8.224595712566382e-14	1.5015821054497108e-14	0.008570394185571541	-1.4787720269181623e-21	2.2132788594649732e-17	1.1065216222122665e-17	3.0070590436855023e-16	1.1686462709756183e-18
85900000	0.0007148029071243086	-1.5810339661177792e-16	-1.630580217444579e-22	8.224595712566382e-14	1.5015821054497108e-14	0.008570394185571541	-1.4787705466074953e-21	2.2132788594649732e-17	1.1065216222122665e-17	3.0070590436855023e-16	1.1686462709756183e-18
86000000	0.0007148029071243086	-1.5810339661177792e-16	-1.630580217444579e-22	8.224595712566382e-14	1.5015821054497108e-14	0.008570394185571541	-1.4787690662968281e-21	2.2132788594649732e-17	1.1065216222122665e-17	3.0070590436855023e-16	1.1686462709756183e-18
86100000	0.0007148029071243086	-1.5810339661177792e-16	-1.630580217444579e-22	8.224595712566382e-14	1.5015821054497108e-14	0.008570394185571541	-1.4787675859861612e-21	2.2132788594649732e-17	1.1065216222122665e-17	3.0070590436855023e-16	1.1686462709756183e-18
86200000	0.0007148029071243086	-1.5810339661177792e-16	-1.630580217444579e-22	8.224595712566382e-14	1.5015821054497108e-14	0.008570394185571541	-1.478766105675494e-21	2.2132788594649732e-17	1.1065216222122665e-17	3.0070590436855023e-16	1.1686462709756183e-18
86300000	0.0007148029071243086	-1.5810339661177792e-16	-1.630580217444579e-22	8.224595712566382e-14	1.5015821054497108e-14	0.008570394185571541	-1.4787646253648268e-21	2.2132788594649732e-17	1.1065216222122665e-17	3.0070590436855023e-16	1.1686462709756183e-18
86400000	0.0007148029071243086	-1.5810339661177792e-16	-1.630580217444579e-22	8.224595712566382e-14	1.5015821054497108e-14	0.008570394185571541	-1.4787631450541599e-21	2.2132788594649732e-17	1.1065216222122665e-17	3.0070590436855023e-16	1.1686462709756183e-18
86500000	0.0007148029071243086	-1.5810339661177792e-16	-1.630580217444579e-22	8.224595712566382e-14	1.5015821054497108e-14	0.008570394185571541	-1.4787616647434927e-21	2.2132788594649732e-17	1.1065216222122665e-17	3.0070590436855023e-16	1.1686462709756183e-18
86600000	0.0007148029071243086	-1.5810339661177792e-16	-1.630580217444579e-22	8.224595712566382e-14	1.5015821054497108e-14	0.008570394185571541	-1.4787601844328257e-21	2.2132788594649732e-17	1.1065216222122665e-17	3.0070590436855023e-16	1.1686462709756183e-18
86700000	0.0007148029071243086	-1.5810339661177792e-16	-1.630580217444579e-22	8.224595712566382e-14	1.5015821054497108e-14	0.008570394185571541	-1.4787587041221586e-21	2.2132788594649732e-17	1.1065216222122665e-17	3.0070590436855023e-16	1.1686462709756183e-18
86800000	0.0007148029071243086	-1.5810339661177792e-16	-1.630580217444579e-22	8.224595712566382e-14	1.5015821054497108e-14	0.008570394185571541	-1.4787572238114914e-21	2.2132788594649732e-17	1.1065216222122665e-17	3.0070590436855023e-16	1.1686462709756183e-18
86900000	0.0007148029071243086	-1.5810339661177792e-16	-1.630580217444579e-22	8.224595712566382e-14	1.5015821054497108e-14	0.008570394185571541	-1.4787557435008244e-21	2.2132788594649732e-17	1.1065216222122665e-17	3.0070590436855023e-16	1.1686462709756183e-18
87000000	0.0007148029071243086	-1.5810339661177792e-16	-1.630580217444579e-22	8.224595712566382e-14	1.5015821054497108e-14	0.008570394185571541	-1.4787542631901573e-21	2.2132788594649732e-17	1.1065216222122665e-17	3.0070590436855023e-16	1.1686462709756183e-18
87100000	0.0007148029071243086	-1.5810339661177792e-16	-1.630580217444579e-22	8.224595712566382e-14	1.5015821054497108e-14	0.008570394185571541	-1.4787527828794901e-21	2.2132788594649732e-17	1.1065216222122665e-17	3.0070590436855023e-16	1.1686462709756183e-18
87200000	0.0007148029071243086	-1.5810339661177792e-16	-1.630580217444579e-22	8.224595712566382e-14	1.5015821054497108e-14	0.008570394185571541	-1.4787513025688231e-21	2.2132788594649732e-17	1.1065216222122665e-17	3.0070590436855023e-16	1.1686462709756183e-18
87300000	0.0007148029071243086	-1.5810339661177792e-16	-1.630580217444579e-22	8.224595712566382e-14	1.5015821054497108e-14	0.008570394185571541	-1.478749822258156e-21	2.2132788594649732e-17	1.1065216222122665e-17	3.0070590436855023e-16	1.1686462709756183e-18
87400000	0.0007148029071243086	-1.5810339661177792e-16	-1.630580217444579e-22	8.224595712566382e-14	1.5015821054497108e-14	0.008570394185571541	-1.478748341947489e-21	2.2132788594649732e-17	1.1065216222122665e-17	3.0070590436855023e-16	1.1686462709756183e-18
87500000	0.0007148029071243086	-1.5810339661177792e-16	-1.630580217444579e-22	8.224595712566382e-14	1.5015821054497108e-14	0.008570394185571541	-1.4787468616368218e-21	2.2132788594649732e-17	1.1065216222122665e-17	3.0070590436855023e-16	1.1686462709756183e-18
87600000	0.0007148029071243086	-1.5810339661177792e-16	-1.630580217444579e-22	8.224595712566382e-14	1.5015821054497108e-14	0.008570394185571541	-1.4787453813261547e-21	2.2132788594649732e-17	1.1065216222122665e-17	3.0070590436855023e-16	1.1686462709756183e-18
87700000	0.0007148029071243086	-1.5810339661177792e-16	-1.630580217444579e-22	8.224595712566382e-14	1.5015821054497108e-14	0.008570394185571541	-1.4787439010154877e-21	2.2132788594649732e-17	1.1065216222122665e-17	3.0070590436855023e-16	1.1686462709756183e-18
87800000	0.0007148029071243086	-1.5810339661177792e-16	-1.630580217444579e-22	8.224595712566382e-14	1.5015821054497108e-14	0.008570394185571541	-1.4787424207048205e-21	2.2132788594649732e-17	1.1065216222122665e-17	3.0070590436855023e-16	1.1686462709756183e-18
87900000	0.0007148029071243086	-1.5810339661177792e-16	-1.630580217444579e-22	8.224595712566382e-14	1.5015821054497108e-14	0.008570394185571541	-1.4787409403941536e-21	2.2132788594649732e-17	1.1065216222122665e-17	3.0070590436855023e-16	1.1686462709756183e-18
88000000	0.0007148029071243086	-1.5810339661177792e-16	-1.630580217444579e-22	8.224595712566382e-14	1.5015821054497108e-14	0.008570394185571541	-1.4787394600834864e-21	2.2132788594649732e-17	1.1065216222122665e-17	3.0070590436855023e-16	1.1686462709756183e-18
88100000	0.0007148029071243086	-1.5810339661177792e-16	-1.630580217444579e-22	8.224595712566382e-14	1.5015821054497108e-14	0.008570394185571541	-1.4787379797728193e-21	2.2132788594649732e-17	1.1065216222122665e-17	3.0070590436855023e-16	1.1686462709756183e-18
88200000	0.0007148029071243086	-1.5810339661177792e-16	-1.630580217444579e-22	8.224595712566382e-14	1.5015821054497108e-14	0.008570394185571541	-1.4787364994621523e-21	2.2132788594649732e-17	1.1065216222122665e-17	3.0070590436855023e-16	1.1686462709756183e-18
88300000	0.0007148029071243086	-1.5810339661177792e-16	-1.630580217444579e-22	8.224595712566382e-14	1.5015821054497108e-14	0.008570394185571541	-1.4787350191514851e-21	2.2132788594649732e-17	1.1065216222122665e-17	3.0070590436855023e-16	1.1686462709756183e-18
88400000	0.0007148029071243086	-1.5810339661177792e-16	-1.630580217444579e-22	8.224595712566382e-14	1.5015821054497108e-14	0.008570394185571541	-1.4787335388408181e-21	2.2132788594649732e-17	1.1065216222122665e-17	3.0070590436855023e-16	1.1686462709756183e-18
88500000	0.0007148029071243086	-1.5810339661177792e-16	-1.630580217444579e-22	8.224595712566382e-14	1.5015821054497108e-14	0.008570394185571541	-1.478732058530151e-21	2.2132788594649732e-17	1.1065216222122665e-17	3.0070590436855023e-16	1.1686462709756183e-18
88600000	0.0007148029071243086	-1.5810339661177792e-16	-1.630580217444579e-22	8.224595712566382e-14	1.5015821054497108e-14	0.008570394185571541	-1.4787305782194838e-21	2.2132788594649732e-17	1.1065216222122665e-17	3.0070590436855023e-16	1.1686462709756183e-18
88700000	0.0007148029071243086	-1.5810339661177792e-16	-1.630580217444579e-22	8.224595712566382e-14	1.5015821054497108e-14	0.008570394185571541	-1.4787290979088168e-21	2.2132788594649732e-17	1.1065216222122665e-17	3.0070590436855023e-16	1.1686462709756183e-18
88800000	0.0007148029071243086	-1.5810339661177792e-16	-1.630580217444579e-22	8.224595712566382e-14	1.5015821054497108e-14	0.008570394185571541	-1.4787276175981497e-21	2.2132788594649732e-17	1.1065216222122665e-17	3.0070590436855023e-16	1.1686462709756183e-18
88900000	0.0007148029071243086	-1.5810339661177792e-16	-1.630580217444579e-22	8.224595712566382e-14	1.5015821054497108e-14	0.008570394185571541	-1.4787261372874825e-21	2.2132788594649732e-17	1.1065216222122665e-17	3.0070590436855023e-16	1.1686462709756183e-18
89000000	0.0007148029071243086	-1.5810339661177792e-16	-1.630580217444579e-22	8.224595712566382e-14	1.5015821054497108e-14	0.008570394185571541	-1.4787246569768156e-21	2.2132788594649732e-17	1.1065216222122665e-17	3.0070590436855023e-16	1.1686462709756183e-18
89100000	0.0007148029071243086	-1.5810339661177792e-16	-1.630580217444579e-22	8.224595712566382e-14	1.5015821054497108e-14	0.008570394185571541	-1.4787231766661484e-21	2.2132788594649732e-17	1.1065216222122665e-17	3.0070590436855023e-16	1.1686462709756183e-18
89200000	0.0007148029071243086	-1.5810339661177792e-16	-1.630580217444579e-22	8.224595712566382e-14	1.5015821054497108e-14	0.008570394185571541	-1.4787216963554814e-21	2.2132788594649732e-17	1.1065216222122665e-17	3.0070590436855023e-16	1.1686462709756183e-18
89300000	0.0007148029071243086	-1.5810339661177792e-16	-1.630580217444579e-22	8.224595712566382e-14	1.5015821054497108e-14	0.008570394185571541	-1.4787202160448143e-21	2.2132788594649732e-17	1.1065216222122665e-17	3.0070590436855023e-16	1.1686462709756183e-18
89400000	0.0007148029071243086	-1.5810339661177792e-16	-1.630580217444579e-22	8.224595712566382e-14	1.5015821054497108e-14	0.008570394185571541	-1.478718735734147e-21	2.2132788594649732e-17	1.1065216222122665e-17	3.0070590436855023e-16	1.1686462709756183e-18
89500000	0.0007148029071243086	-1.5810339661177792e-16	-1.630580217444579e-22	8.224595712566382e-14	1.5015821054497108e-14	0.008570394185571541	-1.4787172554234801e-21	2.2132788594649732e-17	1.1065216222122665e-17	3.0070590436855023e-16	1.1686462709756183e-18
89600000	0.0007148029071243086	-1.5810339661177792e-16	-1.630580217444579e-22	8.224595712566382e-14	1.5015821054497108e-14	0.008570394185571541	-1.478715775112813e-21	2.2132788594649732e-17	1.1065216222122665e-17	3.0070590436855023e-16	1.1686462709756183e-18
89700000	0.0007148029071243086	-1.5810339661177792e-16	-1.630580217444579e-22	8.224595712566382e-14	1.5015821054497108e-14	0.008570394185571541	-1.478714294802146e-21	2.2132788594649732e-17	1.1065216222122665e-17	3.0070590436855023e-16	1.1686462709756183e-18
89800000	0.0007148029071243086	-1.5810339661177792e-16	-1.630580217444579e-22	8.224595712566382e-14	1.5015821054497108e-14	0.008570394185571541	-1.4787128144914788e-21	2.2132788594649732e-17	1.1065216222122665e-17	3.0070590436855023e-16	1.1686462709756183e-18
89900000	0.0007148029071243086	-1.5810339661177792e-16	-1.630580217444579e-22	8.224595712566382e-14	1.5015821054497108e-14	0.008570394185571541	-1.4787113341808117e-21	2.2132788594649732e-17	1.1065216222122665e-17	3.0070590436855023e-16	1.1686462709756183e-18
90000000	0.0007148029071243086	-1.5810339661177792e-16	-1.630580217444579e-22	8.224595712566382e-14	1.5015821054497108e-14	0.008570394185571541	-1.4787098538701447e-21	2.2132788594649732e-17	1.1065216222122665e-17	3.0070590436855023e-16	1.1686462709756183e-18
90100000	0.0007148029071243086	-1.5810339661177792e-16	-1.630580217444579e-22	8.224595712566382e-14	1.5015821054497108e-14	0.008570394185571541	-1.4787083735594775e-21	2.2132788594649732e-17	1.1065216222122665e-17	3.0070590436855023e-16	1.1686462709756183e-18
90200000	0.0007148029071243086	-1.5810339661177792e-16	-1.630580217444579e-22	8.224595712566382e-14	1.5015821054497108e-14	0.008570394185571541	-1.4787068932488104e-21	2.2132788594649732e-17	1.1065216222122665e-17	3.0070590436855023e-16	1.1686462709756183e-18
90300000	0.0007148029071243086	-1.5810339661177792e-16	-1.630580217444579e-22	8.224595712566382e-14	1.5015821054497108e-14	0.008570394185571541	-1.4787054129381434e-21	2.2132788594649732e-17	1.1065216222122665e-17	3.0070590436855023e-16	1.1686462709756183e-18
90400000	0.0007148029071243086	-1.5810339661177792e-16	-1.630580217444579e-22	8.224595712566382e-14	1.5015821054497108e-14	0.008570394185571541	-1.4787039326274762e-21	2.2132788594649732e-17	1.1065216222122665e-17	3.0070590436855023e-16	1.1686462709756183e-18
90500000	0.0007148029071243086	-1.5810339661177792e-16	-1.630580217444579e-22	8.224595712566382e-14	1.5015821054497108e-14	0.008570394185571541	-1.4787024523168093e-21	2.2132788594649732e-17	1.1065216222122665e-17	3.0070590436855023e-16	1.1686462709756183e-18
90600000	0.0007148029071243086	-1.5810339661177792e-16	-1.630580217444579e-22	8.224595712566382e-14	1.5015821054497108e-14	0.008570394185571541	-1.4787009720061421e-21	2.2132788594649732e-17	1.1065216222122665e-17	3.0070590436855023e-16	1.1686462709756183e-18
90700000	0.0007148029071243086	-1.5810339661177792e-16	-1.630580217444579e-22	8.224595712566382e-14	1.5015821054497108e-14	0.008570394185571541	-1.478699491695475e-21	2.2132788594649732e-17	1.1065216222122665e-17	3.0070590436855023e-16	1.1686462709756183e-18
90800000	0.0007148029071243086	-1.5810339661177792e-16	-1.630580217444579e-22	8.224595712566382e-14	1.5015821054497108e-14	0.008570394185571541	-1.478698011384808e-21	2.2132788594649732e-17	1.1065216222122665e-17	3.0070590436855023e-16	1.1686462709756183e-18
90900000	0.0007148029071243086	-1.5810339661177792e-16	-1.630580217444579e-22	8.224595712566382e-14	1.5015821054497108e-14	0.008570394185571541	-1.4786965310741408e-21	2.2132788594649732e-17	1.1065216222122665e-17	3.0070590436855023e-16	1.1686462709756183e-18
91000000	0.0007148029071243086	-1.5810339661177792e-16	-1.630580217444579e-22	8.224595712566382e-14	1.5015821054497108e-14	0.008570394185571541	-1.4786950507634736e-21	2.2132788594649732e-17	1.1065216222122665e-17	3.0070590436855023e-16	1.1686462709756183e-18
91100000	0.0007148029071243086	-1.5810339661177792e-16	-1.630580217444579e-22	8.224595712566382e-14	1.5015821054497108e-14	0.008570394185571541	-1.4786935704528067e-21	2.2132788594649732e-17	1.1065216222122665e-17	3.0070590436855023e-16	1.1686462709756183e-18
91200000	0.0007148029071243086	-1.5810339661177792e-16	-1.630580217444579e-22	8.224595712566382e-14	1.5015821054497108e-14	0.008570394185571541	-1.4786920901421395e-21	2.2132788594649732e-17	1.1065216222122665e-17	3.0070590436855023e-16	1.1686462709756183e-18
91300000	0.0007148029071243086	-1.5810339661177792e-16	-1.630580217444579e-22	8.224595712566382e-14	1.5015821054497108e-14	0.008570394185571541	-1.4786906098314725e-21	2.2132788594649732e-17	1.1065216222122665e-17	3.007059043685503e-16	1.1686462709756183e-18
91400000	0.0007148029071243086	-1.5810339661177792e-16	-1.630580217444579e-22	8.224595712566382e-14	1.5015821054497108e-14	0.008570394185571541	-1.4786891295208054e-21	2.2132788594649732e-17	1.1065216222122664e-17	3.007059043685503e-16	1.1686462709756183e-18
91500000	0.0007148029071243086	-1.5810339661177792e-16	-1.630580217444579e-22	8.224595712566382e-14	1.5015821054497108e-14	0.008570394185571541	-1.4786876492101382e-21	2.2132788594649732e-17	1.1065216222122664e-17	3.007059043685503e-16	1.1686462709756183e-18
91600000	0.0007148029071243086	-1.5810339661177792e-16	-1.630580217444579e-22	8.224595712566382e-14	1.5015821054497108e-14	0.008570394185571541	-1.4786861688994712e-21	2.2132788594649732e-17	1.1065216222122664e-17	3.007059043685503e-16	1.1686462709756183e-18
91700000	0.0007148029071243086	-1.5810339661177792e-16	-1.630580217444579e-22	8.224595712566382e-14	1.5015821054497108e-14	0.008570394185571541	-1.478684688588804e-21	2.2132788594649735e-17	1.1065216222122664e-17	3.007059043685503e-16	1.1686462709756183e-18
91800000	0.0007148029071243086	-1.5810339661177792e-16	-1.630580217444579e-22	8.224595712566382e-14	1.5015821054497108e-14	0.008570394185571541	-1.4786832082781371e-21	2.2132788594649735e-17	1.1065216222122664e-17	3.007059043685503e-16	1.1686462709756183e-18
91900000	0.0007148029071243086	-1.5810339661177792e-16	-1.630580217444579e-22	8.224595712566382e-14	1.5015821054497108e-14	0.008570394185571541	-1.47868172796747e-21	2.2132788594649735e-17	1.1065216222122664e-17	3.007059043685503e-16	1.1686462709756183e-18
92000000	0.0007148029071243086	-1.5810339661177792e-16	-1.630580217444579e-22	8.224595712566382e-14	1.5015821054497108e-14	0.008570394185571541	-1.4786802476568028e-21	2.2132788594649735e-17	1.1065216222122664e-17	3.007059043685503e-16	1.1686462709756183e-18
92100000	0.0007148029071243086	-1.5810339661177792e-16	-1.630580217444579e-22	8.224595712566382e-14	1.5015821054497108e-14	0.008570394185571541	-1.4786787673461358e-21	2.2132788594649735e-17	1.1065216222122664e-17	3.007059043685503e-16	1.1686462709756183e-18
92200000	0.0007148029071243086	-1.5810339661177792e-16	-1.630580217444579e-22	8.224595712566382e-14	1.5015821054497108e-14	0.008570394185571541	-1.4786772870354686e-21	2.2132788594649735e-17	1.1065216222122664e-17	3.007059043685503e-16	1.1686462709756183e-18
92300000	0.0007148029071243086	-1.5810339661177792e-16	-1.630580217444579e-22	8.224595712566382e-14	1.5015821054497108e-14	0.008570394185571541	-1.4786758067248015e-21	2.2132788594649735e-17	1.1065216222122664e-17	3.007059043685503e-16	1.1686462709756183e-18
92400000	0.0007148029071243086	-1.5810339661177792e-16	-1.630580217444579e-22	8.224595712566382e-14	1.5015821054497108e-14	0.008570394185571541	-1.4786743264141345e-21	2.2132788594649735e-17	1.1065216222122664e-17	3.007059043685503e-16	1.1686462709756183e-18
92500000	0.0007148029071243086	-1.5810339661177792e-16	-1.630580217444579e-22	8.224595712566382e-14	1.5015821054497108e-14	0.008570394185571541	-1.4786728461034673e-21	2.2132788594649735e-17	1.1065216222122664e-17	3.007059043685503e-16	1.1686462709756183e-18
92600000	0.0007148029071243086	-1.5810339661177792e-16	-1.630580217444579e-22	8.224595712566382e-14	1.5015821054497108e-14	0.008570394185571541	-1.4786713657928004e-21	2.2132788594649735e-17	1.1065216222122664e-17	3.007059043685503e-16	1.1686462709756183e-18
92700000	0.0007148029071243086	-1.5810339661177792e-16	-1.630580217444579e-22	8.224595712566382e-14	1.5015821054497108e-14	0.008570394185571541	-1.4786698854821332e-21	2.2132788594649735e-17	1.1065216222122664e-17	3.007059043685503e-16	1.1686462709756183e-18
92800000	0.0007148029071243086	-1.5810339661177792e-16	-1.630580217444579e-22	8.224595712566382e-14	1.5015821054497108e-14	0.008570394185571541	-1.478668405171466e-21	2.2132788594649735e-17	1.1065216222122664e-17	3.007059043685503e-16	1.1686462709756183e-18
92900000	0.0007148029071243086	-1.5810339661177792e-16	-1.630580217444579e-22	8.224595712566382e-14	1.5015821054497108e-14	0.008570394185571541	-1.478666924860799e-21	2.2132788594649735e-17	1.1065216222122664e-17	3.007059043685503e-16	1.1686462709756183e-18
93000000	0.0007148029071243086	-1.5810339661177792e-16	-1.630580217444579e-22	8.224595712566382e-14	1.5015821054497108e-14	0.008570394185571541	-1.478665444550132e-21	2.2132788594649735e-17	1.1065216222122664e-17	3.007059043685503e-16	1.1686462709756183e-18
93100000	0.0007148029071243086	-1.5810339661177792e-16	-1.630580217444579e-22	8.224595712566382e-14	1.5015821054497108e-14	0.008570394185571541	-1.478663964239465e-21	2.2132788594649735e-17	1.1065216222122664e-17	3.007059043685503e-16	1.1686462709756183e-18
93200000	0.0007148029071243086	-1.5810339661177792e-16	-1.630580217444579e-22	8.224595712566382e-14	1.5015821054497108e-14	0.008570394185571541	-1.4786624839287978e-21	2.2132788594649735e-17	1.1065216222122664e-17	3.007059043685503e-16	1.1686462709756183e-18
93300000	0.0007148029071243086	-1.5810339661177792e-16	-1.630580217444579e-22	8.224595712566382e-14	1.5015821054497108e-14	0.008570394185571541	-1.4786610036181306e-21	2.2132788594649735e-17	1.1065216222122664e-17	3.007059043685503e-16	1.1686462709756183e-18
93400000	0.0007148029071243086	-1.5810339661177792e-16	-1.630580217444579e-22	8.224595712566382e-14	1.5015821054497108e-14	0.008570394185571541	-1.4786595233074636e-21	2.2132788594649735e-17	1.1065216222122664e-17	3.007059043685503e-16	1.1686462709756183e-18
93500000	0.0007148029071243086	-1.5810339661177792e-16	-1.630580217444579e-22	8.224595712566382e-14	1.5015821054497108e-14	0.008570394185571541	-1.4786580429967965e-21	2.2132788594649735e-17	1.1065216222122664e-17	3.007059043685503e-16	1.1686462709756183e-18
93600000	0.0007148029071243086	-1.5810339661177792e-16	-1.630580217444579e-22	8.224595712566382e-14	1.5015821054497108e-14	0.008570394185571541	-1.4786565626861293e-21	2.2132788594649735e-17	1.1065216222122664e-17	3.007059043685503e-16	1.1686462709756183e-18
93700000	0.0007148029071243086	-1.5810339661177792e-16	-1.630580217444579e-22	8.224595712566382e-14	1.5015821054497108e-14	0.008570394185571541	-1.4786550823754623e-21	2.2132788594649735e-17	1.1065216222122664e-17	3.007059043685503e-16	1.1686462709756183e-18
93800000	0.0007148029071243086	-1.5810339661177792e-16	-1.630580217444579e-22	8.224595712566382e-14	1.5015821054497108e-14	0.008570394185571541	-1.4786536020647952e-21	2.2132788594649735e-17	1.1065216222122664e-17	3.007059043685503e-16	1.1686462709756183e-18
93900000	0.0007148029071243086	-1.5810339661177792e-16	-1.630580217444579e-22	8.224595712566382e-14	1.5015821054497108e-14	0.008570394185571541	-1.4786521217541282e-21	2.2132788594649735e-17	1.1065216222122664e-17	3.007059043685503e-16	1.1686462709756183e-18
94000000	0.0007148029071243086	-1.5810339661177792e-16	-1.630580217444579e-22	8.224595712566382e-14	1.5015821054497108e-14	0.008570394185571541	-1.478650641443461e-21	2.2132788594649735e-17	1.1065216222122664e-17	3.007059043685503e-16	1.1686462709756183e-18
94100000	0.0007148029071243086	-1.5810339661177792e-16	-1.630580217444579e-22	8.224595712566382e-14	1.5015821054497108e-14	0.008570394185571541	-1.4786491611327939e-21	2.2132788594649735e-17	1.1065216222122664e-17	3.007059043685503e-16	1.1686462709756183e-18
94200000	0.0007148029071243086	-1.5810339661177792e-16	-1.630580217444579e-22	8.224595712566382e-14	1.5015821054497108e-14	0.008570394185571541	-1.478647680822127e-21	2.2132788594649735e-17	1.1065216222122664e-17	3.007059043685503e-16	1.1686462709756183e-18
94300000	0.0007148029071243086	-1.5810339661177792e-16	-1.630580217444579e-22	8.224595712566382e-14	1.5015821054497108e-14	0.008570394185571541	-1.4786462005114598e-21	2.2132788594649735e-17	1.1065216222122664e-17	3.007059043685503e-16	1.1686462709756183e-18
94400000	0.0007148029071243086	-1.5810339661177792e-16	-1.630580217444579e-22	8.224595712566382e-14	1.5015821054497108e-14	0.008570394185571541	-1.4786447202007928e-21	2.2132788594649735e-17	1.1065216222122664e-17	3.007059043685503e-16	1.1686462709756183e-18
94500000	0.0007148029071243086	-1.5810339661177792e-16	-1.630580217444579e-22	8.224595712566382e-14	1.5015821054497108e-14	0.008570394185571541	-1.4786432398901256e-21	2.2132788594649735e-17	1.1065216222122664e-17	3.007059043685503e-16	1.1686462709756183e-18
94600000	0.0007148029071243086	-1.5810339661177792e-16	-1.630580217444579e-22	8.224595712566382e-14	1.5015821054497108e-14	0.008570394185571541	-1.4786417595794585e-21	2.2132788594649735e-17	1.1065216222122664e-17	3.007059043685503e-16	1.1686462709756183e-18
94700000	0.0007148029071243086	-1.5810339661177792e-16	-1.630580217444579e-22	8.224595712566382e-14	1.5015821054497108e-14	0.008570394185571541	-1.4786402792687915e-21	2.2132788594649735e-17	1.1065216222122664e-17	3.007059043685503e-16	1.1686462709756183e-18
94800000	0.0007148029071243086	-1.5810339661177792e-16	-1.630580217444579e-22	8.224595712566382e-14	1.5015821054497108e-14	0.008570394185571541	-1.4786387989581243e-21	2.2132788594649735e-17	1.1065216222122664e-17	3.007059043685503e-16	1.1686462709756183e-18
94900000	0.0007148029071243086	-1.5810339661177792e-16	-1.630580217444579e-22	8.224595712566382e-14	1.5015821054497108e-14	0.008570394185571541	-1.4786373186474572e-21	2.2132788594649735e-17	1.1065216222122664e-17	3.007059043685503e-16	1.1686462709756183e-18
95000000	0.0007148029071243086	-1.5810339661177792e-16	-1.630580217444579e-22	8.224595712566382e-14	1.5015821054497108e-14	0.008570394185571541	-1.4786358383367902e-21	2.2132788594649735e-17	1.1065216222122664e-17	3.007059043685503e-16	1.1686462709756183e-18
95100000	0.0007148029071243086	-1.5810339661177792e-16	-1.630580217444579e-22	8.224595712566382e-14	1.5015821054497108e-14	0.008570394185571541	-1.478634358026123e-21	2.2132788594649735e-17	1.1065216222122664e-17	3.007059043685503e-16	1.1686462709756183e-18
95200000	0.0007148029071243086	-1.5810339661177792e-16	-1.630580217444579e-22	8.224595712566382e-14	1.5015821054497108e-14	0.008570394185571541	-1.478632877715456e-21	2.2132788594649735e-17	1.1065216222122664e-17	3.007059043685503e-16	1.1686462709756183e-18
95300000	0.0007148029071243086	-1.5810339661177792e-16	-1.630580217444579e-22	8.224595712566382e-14	1.5015821054497108e-14	0.008570394185571541	-1.4786313974047889e-21	2.2132788594649735e-17	1.1065216222122664e-17	3.007059043685503e-16	1.1686462709756183e-18
95400000	0.0007148029071243086	-1.5810339661177792e-16	-1.630580217444579e-22	8.224595712566382e-14	1.5015821054497108e-14	0.008570394185571541	-1.4786299170941217e-21	2.2132788594649735e-17	1.1065216222122664e-17	3.007059043685503e-16	1.1686462709756183e-18
95500000	0.0007148029071243086	-1.5810339661177792e-16	-1.630580217444579e-22	8.224595712566382e-14	1.5015821054497108e-14	0.008570394185571541	-1.4786284367834548e-21	2.2132788594649735e-17	1.1065216222122664e-17	3.007059043685503e-16	1.1686462709756183e-18
95600000	0.0007148029071243086	-1.5810339661177792e-16	-1.630580217444579e-22	8.224595712566382e-14	1.5015821054497108e-14	0.008570394185571541	-1.4786269564727876e-21	2.2132788594649735e-17	1.1065216222122664e-17	3.007059043685503e-16	1.1686462709756183e-18
95700000	0.0007148029071243086	-1.5810339661177792e-16	-1.630580217444579e-22	8.224595712566382e-14	1.5015821054497108e-14	0.008570394185571541	-1.4786254761621206e-21	2.2132788594649735e-17	1.1065216222122664e-17	3.007059043685503e-16	1.1686462709756183e-18
95800000	0.0007148029071243086	-1.5810339661177792e-16	-1.630580217444579e-22	8.224595712566382e-14	1.5015821054497108e-14	0.008570394185571541	-1.4786239958514535e-21	2.2132788594649735e-17	1.1065216222122664e-17	3.007059043685503e-16	1.1686462709756183e-18
95900000	0.0007148029071243086	-1.5810339661177792e-16	-1.630580217444579e-22	8.224595712566382e-14	1.5015821054497108e-14	0.008570394185571541	-1.4786225155407863e-21	2.2132788594649735e-17	1.1065216222122664e-17	3.007059043685503e-16	1.1686462709756183e-18
96000000	0.0007148029071243086	-1.5810339661177792e-16	-1.630580217444579e-22	8.224595712566382e-14	1.5015821054497108e-14	0.008570394185571541	-1.4786210352301193e-21	2.2132788594649735e-17	1.1065216222122664e-17	3.007059043685503e-16	1.1686462709756183e-18
96100000	0.0007148029071243086	-1.5810339661177792e-16	-1.630580217444579e-22	8.224595712566382e-14	1.5015821054497108e-14	0.008570394185571541	-1.4786195549194522e-21	2.2132788594649735e-17	1.1065216222122664e-17	3.007059043685503e-16	1.1686462709756183e-18
96200000	0.0007148029071243086	-1.5810339661177792e-16	-1.630580217444579e-22	8.224595712566382e-14	1.5015821054497108e-14	0.008570394185571541	-1.478618074608785e-21	2.2132788594649735e-17	1.1065216222122664e-17	3.007059043685503e-16	1.1686462709756183e-18
96300000	0.0007148029071243086	-1.5810339661177792e-16	-1.630580217444579e-22	8.224595712566382e-14	1.5015821054497108e-14	0.008570394185571541	-1.478616594298118e-21	2.2132788594649735e-17	1.1065216222122664e-17	3.007059043685503e-16	1.1686462709756183e-18
96400000	0.0007148029071243086	-1.5810339661177792e-16	-1.630580217444579e-22	8.224595712566382e-14	1.5015821054497108e-14	0.008570394185571541	-1.4786151139874509e-21	2.2132788594649735e-17	1.1065216222122664e-17	3.007059043685503e-16	1.1686462709756183e-18
96500000	0.0007148029071243086	-1.5810339661177792e-16	-1.630580217444579e-22	8.224595712566382e-14	1.5015821054497108e-14	0.008570394185571541	-1.4786136336767839e-21	2.2132788594649735e-17	1.1065216222122664e-17	3.007059043685503e-16	1.1686462709756183e-18
96600000	0.0007148029071243086	-1.5810339661177792e-16	-1.630580217444579e-22	8.224595712566382e-14	1.5015821054497108e-14	0.008570394185571541	-1.4786121533661167e-21	2.2132788594649735e-17	1.1065216222122664e-17	3.007059043685503e-16	1.1686462709756183e-18
96700000	0.0007148029071243086	-1.5810339661177792e-16	-1.630580217444579e-22	8.224595712566382e-14	1.5015821054497108e-14	0.008570394185571541	-1.4786106730554496e-21	2.2132788594649735e-17	1.1065216222122664e-17	3.007059043685503e-16	1.1686462709756183e-18
96800000	0.0007148029071243086	-1.5810339661177792e-16	-1.630580217444579e-22	8.224595712566382e-14	1.5015821054497108e-14	0.008570394185571541	-1.4786091927447826e-21	2.2132788594649735e-17	1.1065216222122664e-17	3.007059043685503e-16	1.1686462709756183e-18
96900000	0.0007148029071243086	-1.5810339661177792e-16	-1.630580217444579e-22	8.224595712566382e-14	1.5015821054497108e-14	0.008570394185571541	-1.4786077124341154e-21	2.2132788594649735e-17	1.1065216222122664e-17	3.007059043685503e-16	1.1686462709756183e-18
97000000	0.0007148029071243086	-1.5810339661177792e-16	-1.630580217444579e-22	8.224595712566382e-14	1.5015821054497108e-14	0.008570394185571541	-1.4786062321234483e-21	2.2132788594649735e-17	1.1065216222122664e-17	3.007059043685503e-16	1.1686462709756183e-18
97100000	0.0007148029071243086	-1.5810339661177792e-16	-1.630580217444579e-22	8.224595712566382e-14	1.5015821054497108e-14	0.008570394185571541	-1.4786047518127813e-21	2.2132788594649735e-17	1.1065216222122664e-17	3.007059043685503e-16	1.1686462709756183e-18
97200000	0.0007148029071243086	-1.5810339661177792e-16	-1.630580217444579e-22	8.224595712566382e-14	1.5015821054497108e-14	0.008570394185571541	-1.4786032715021141e-21	2.2132788594649735e-17	1.1065216222122664e-17	3.007059043685503e-16	1.1686462709756183e-18
97300000	0.0007148029071243086	-1.5810339661177792e-16	-1.630580217444579e-22	8.224595712566382e-14	1.5015821054497108e-14	0.008570394185571541	-1.4786017911914472e-21	2.2132788594649735e-17	1.1065216222122664e-17	3.007059043685503e-16	1.1686462709756183e-18
97400000	0.0007148029071243086	-1.5810339661177792e-16	-1.630580217444579e-22	8.224595712566382e-14	1.5015821054497108e-14	0.008570394185571541	-1.47860031088078e-21	2.2132788594649735e-17	1.1065216222122664e-17	3.007059043685503e-16	1.1686462709756183e-18
97500000	0.0007148029071243086	-1.5810339661177792e-16	-1.630580217444579e-22	8.224595712566382e-14	1.5015821054497108e-14	0.008570394185571541	-1.4785988305701128e-21	2.2132788594649735e-17	1.1065216222122664e-17	3.007059043685503e-16	1.1686462709756183e-18
97600000	0.0007148029071243086	-1.5810339661177792e-16	-1.630580217444579e-22	8.224595712566382e-14	1.5015821054497108e-14	0.008570394185571541	-1.4785973502594459e-21	2.2132788594649735e-17	1.1065216222122664e-17	3.007059043685503e-16	1.1686462709756183e-18
97700000	0.0007148029071243086	-1.5810339661177792e-16	-1.630580217444579e-22	8.224595712566382e-14	1.5015821054497108e-14	0.008570394185571541	-1.4785958699487787e-21	2.2132788594649735e-17	1.1065216222122664e-17	3.007059043685503e-16	1.1686462709756183e-18
97800000	0.0007148029071243086	-1.5810339661177792e-16	-1.630580217444579e-22	8.224595712566382e-14	1.5015821054497108e-14	0.008570394185571541	-1.4785943896381117e-21	2.2132788594649735e-17	1.1065216222122664e-17	3.007059043685503e-16	1.1686462709756183e-18
97900000	0.0007148029071243086	-1.5810339661177792e-16	-1.630580217444579e-22	8.224595712566382e-14	1.5015821054497108e-14	0.008570394185571541	-1.4785929093274446e-21	2.2132788594649735e-17	1.1065216222122664e-17	3.007059043685503e-16	1.1686462709756183e-18
98000000	0.0007148029071243086	-1.5810339661177792e-16	-1.630580217444579e-22	8.224595712566382e-14	1.5015821054497108e-14	0.008570394185571541	-1.4785914290167774e-21	2.2132788594649735e-17	1.1065216222122664e-17	3.007059043685503e-16	1.1686462709756183e-18
98100000	0.0007148029071243086	-1.5810339661177792e-16	-1.630580217444579e-22	8.224595712566382e-14	1.5015821054497108e-14	0.008570394185571541	-1.4785899487061104e-21	2.2132788594649735e-17	1.1065216222122664e-17	3.007059043685503e-16	1.1686462709756183e-18
98200000	0.0007148029071243086	-1.5810339661177792e-16	-1.630580217444579e-22	8.224595712566382e-14	1.5015821054497108e-14	0.008570394185571541	-1.4785884683954433e-21	2.2132788594649735e-17	1.1065216222122664e-17	3.007059043685503e-16	1.1686462709756183e-18
98300000	0.0007148029071243086	-1.5810339661177792e-16	-1.630580217444579e-22	8.224595712566382e-14	1.5015821054497108e-14	0.008570394185571541	-1.4785869880847761e-21	2.2132788594649735e-17	1.1065216222122664e-17	3.007059043685503e-16	1.1686462709756183e-18
98400000	0.0007148029071243086	-1.5810339661177792e-16	-1.630580217444579e-22	8.224595712566382e-14	1.5015821054497108e-14	0.008570394185571541	-1.4785855077741091e-21	2.2132788594649735e-17	1.1065216222122664e-17	3.007059043685503e-16	1.1686462709756183e-18
98500000	0.0007148029071243086	-1.5810339661177792e-16	-1.630580217444579e-22	8.224595712566382e-14	1.5015821054497108e-14	0.008570394185571541	-1.478584027463442e-21	2.2132788594649735e-17	1.1065216222122664e-17	3.007059043685503e-16	1.1686462709756183e-18
98600000	0.0007148029071243086	-1.5810339661177792e-16	-1.630580217444579e-22	8.224595712566382e-14	1.5015821054497108e-14	0.008570394185571541	-1.478582547152775e-21	2.2132788594649735e-17	1.1065216222122664e-17	3.007059043685503e-16	1.1686462709756183e-18
98700000	0.0007148029071243086	-1.5810339661177792e-16	-1.630580217444579e-22	8.224595712566382e-14	1.5015821054497108e-14	0.008570394185571541	-1.4785810668421079e-21	2.2132788594649735e-17	1.1065216222122664e-17	3.007059043685503e-16	1.1686462709756183e-18
98800000	0.0007148029071243086	-1.5810339661177792e-16	-1.630580217444579e-22	8.224595712566382e-14	1.5015821054497108e-14	0.008570394185571541	-1.4785795865314407e-21	2.2132788594649735e-17	1.1065216222122664e-17	3.007059043685503e-16	1.1686462709756183e-18
98900000	0.0007148029071243086	-1.5810339661177792e-16	-1.630580217444579e-22	8.224595712566382e-14	1.5015821054497108e-14	0.008570394185571541	-1.4785781062207737e-21	2.2132788594649735e-17	1.1065216222122664e-17	3.007059043685503e-16	1.1686462709756183e-18
99000000	0.0007148029071243086	-1.5810339661177792e-16	-1.630580217444579e-22	8.224595712566382e-14	1.5015821054497108e-14	0.008570394185571541	-1.4785766259101066e-21	2.2132788594649735e-17	1.1065216222122664e-17	3.007059043685503e-16	1.1686462709756183e-18
99100000	0.0007148029071243086	-1.5810339661177792e-16	-1.630580217444579e-22	8.224595712566382e-14	1.5015821054497108e-14	0.008570394185571541	-1.4785751455994396e-21	2.2132788594649735e-17	1.1065216222122664e-17	3.007059043685503e-16	1.1686462709756183e-18
99200000	0.0007148029071243086	-1.5810339661177792e-16	-1.630580217444579e-22	8.224595712566382e-14	1.5015821054497108e-14	0.008570394185571541	-1.4785736652887724e-21	2.2132788594649735e-17	1.1065216222122664e-17	3.007059043685503e-16	1.1686462709756183e-18
99300000	0.0007148029071243086	-1.5810339661177792e-16	-1.630580217444579e-22	8.224595712566382e-14	1.5015821054497108e-14	0.008570394185571541	-1.4785721849781053e-21	2.2132788594649735e-17	1.1065216222122664e-17	3.007059043685503e-16	1.1686462709756183e-18
99400000	0.0007148029071243086	-1.5810339661177792e-16	-1.630580217444579e-22	8.224595712566382e-14	1.5015821054497108e-14	0.008570394185571541	-1.4785707046674383e-21	2.2132788594649735e-17	1.1065216222122664e-17	3.007059043685503e-16	1.1686462709756183e-18
99500000	0.0007148029071243086	-1.5810339661177792e-16	-1.630580217444579e-22	8.224595712566382e-14	1.5015821054497108e-14	0.008570394185571541	-1.4785692243567711e-21	2.2132788594649735e-17	1.1065216222122664e-17	3.007059043685503e-16	1.1686462709756183e-18
99600000	0.0007148029071243086	-1.5810339661177792e-16	-1.630580217444579e-22	8.224595712566382e-14	1.5015821054497108e-14	0.008570394185571541	-1.478567744046104e-21	2.2132788594649735e-17	1.1065216222122664e-17	3.007059043685503e-16	1.1686462709756183e-18
99700000	0.0007148029071243086	-1.5810339661177792e-16	-1.630580217444579e-22	8.224595712566382e-14	1.5015821054497108e-14	0.008570394185571541	-1.478566263735437e-21	2.2132788594649735e-17	1.1065216222122664e-17	3.007059043685503e-16	1.1686462709756183e-18
99800000	0.0007148029071243086	-1.5810339661177792e-16	-1.630580217444579e-22	8.224595712566382e-14	1.5015821054497108e-14	0.008570394185571541	-1.4785647834247698e-21	2.2132788594649735e-17	1.1065216222122664e-17	3.007059043685503e-16	1.1686462709756183e-18
99900000	0.0007148029071243086	-1.5810339661177792e-16	-1.630580217444579e-22	8.224595712566382e-14	1.5015821054497108e-14	0.008570394185571541	-1.4785633031141029e-21	2.2132788594649735e-17	1.1065216222122664e-17	3.007059043685503e-16	1.1686462709756183e-18
100000000	0.0007148029071243086	-1.5810339661177792e-16	-1.630580217444579e-22	8.224595712566382e-14	1.5015821054497108e-14	0.008570394185571541	-1.4785618228034357e-21	2.2132788594649735e-17	1.1065216222122664e-17	3.007059043685503e-16	1.1686462709756183e-18
